# Supplementary material for: A three-level regulatory mechanism of the aldo-keto reductase subfamily AKR12D
Source: Nat Commun. 2024 Mar 8;15:2128. doi: 10.1038/s41467-024-46363-z (PMC10923870; doi:10.1038/s41467-024-46363-z)
Supplement: Supplementary file 4 — Supplementary Data 1 [file 41467_2024_46363_MOESM4_ESM.zip]

Archive with 4 entries (4 files):
- 1_optimized_small_mols/nadphH.gjf
- 1_optimized_small_mols/nadphH.pdb
- 1_optimized_small_mols/tylosin.gjf
- 1_optimized_small_mols/tylosin.pdb
