# Supplementary material for: A three-level regulatory mechanism of the aldo-keto reductase subfamily AKR12D
Source: Nat Commun. 2024 Mar 8;15:2128. doi: 10.1038/s41467-024-46363-z (PMC10923870; doi:10.1038/s41467-024-46363-z)
Supplement: Supplementary file 4 — Supplementary Data 1 [file 41467_2024_46363_MOESM4_ESM.zip › 1_optimized_small_mols/nadphH.gjf]

%nproc=16
%chk=nadph.chk
%mem=2GB
#HF/6-31G* SCF=tight Test Pop=MK iop(6/33=2) iop(6/42=6) opt

Title Card Required

-4 1
 P(PDBName=P2B,ResName=NDP,ResNum=332_B)              16.69600000  -17.52800000  174.90400000
 P(PDBName=PA,ResName=NDP,ResNum=332_B)               11.13700000  -22.61900000  172.73700000
 P(PDBName=PN,ResName=NDP,ResNum=332_B)               11.89700000  -23.30500000  169.96500000
 C(PDBName=C1B,ResName=NDP,ResNum=332_B)              14.48900000  -20.35900000  175.90400000
 C(PDBName=C1D,ResName=NDP,ResNum=332_B)              11.14700000  -27.14800000  166.52100000
 N(PDBName=N1A,ResName=NDP,ResNum=332_B)              14.33700000  -22.40400000  180.61700000
 N(PDBName=N1N,ResName=NDP,ResNum=332_B)              10.38200000  -26.11500000  165.76200000
 O(PDBName=O1A,ResName=NDP,ResNum=332_B)              11.49400000  -23.35600000  173.97200000
 O(PDBName=O1N,ResName=NDP,ResNum=332_B)              13.38000000  -23.33100000  169.89000000
 O(PDBName=O1X,ResName=NDP,ResNum=332_B)              17.52500000  -18.01900000  176.04700000
 C(PDBName=C2A,ResName=NDP,ResNum=332_B)              14.15700000  -21.15600000  180.17300000
 C(PDBName=C2B,ResName=NDP,ResNum=332_B)              15.71400000  -19.82500000  175.17400000
 C(PDBName=C2D,ResName=NDP,ResNum=332_B)              12.65400000  -26.99300000  166.36300000
 C(PDBName=C2N,ResName=NDP,ResNum=332_B)               9.72500000  -26.44300000  164.61200000
 O(PDBName=O2A,ResName=NDP,ResNum=332_B)               9.75000000  -22.11600000  172.61300000
 O(PDBName=O2B,ResName=NDP,ResNum=332_B)              15.41600000  -18.47900000  174.83200000
 O(PDBName=O2D,ResName=NDP,ResNum=332_B)              13.30100000  -28.24600000  166.26100000
 O(PDBName=O2N,ResName=NDP,ResNum=332_B)              11.18100000  -22.12900000  169.41200000
 O(PDBName=O2X,ResName=NDP,ResNum=332_B)              17.42300000  -17.64400000  173.60300000
 C(PDBName=C3B,ResName=NDP,ResNum=332_B)              15.63600000  -20.62500000  173.88500000
 C(PDBName=C3D,ResName=NDP,ResNum=332_B)              13.07100000  -26.25300000  167.62500000
 C(PDBName=C3N,ResName=NDP,ResNum=332_B)               8.90400000  -25.56500000  163.98200000
 N(PDBName=N3A,ResName=NDP,ResNum=332_B)              14.22200000  -20.68700000  178.93300000
 O(PDBName=O3,ResName=NDP,ResNum=332_B)               11.47100000  -23.54800000  171.48400000
 O(PDBName=O3B,ResName=NDP,ResNum=332_B)              16.42000000  -20.12600000  172.81300000
 O(PDBName=O3D,ResName=NDP,ResNum=332_B)              14.40400000  -26.53300000  168.01200000
 O(PDBName=O3X,ResName=NDP,ResNum=332_B)              16.15200000  -16.15000000  175.13500000
 C(PDBName=C4A,ResName=NDP,ResNum=332_B)              14.52700000  -21.66400000  178.06700000
 C(PDBName=C4B,ResName=NDP,ResNum=332_B)              14.13300000  -20.54300000  173.60100000
 C(PDBName=C4D,ResName=NDP,ResNum=332_B)              12.06900000  -26.79200000  168.64600000
 C(PDBName=C4N,ResName=NDP,ResNum=332_B)               9.04400000  -24.12900000  164.30000000
 O(PDBName=O4B,ResName=NDP,ResNum=332_B)              13.52800000  -20.63700000  174.91400000
 O(PDBName=O4D,ResName=NDP,ResNum=332_B)              10.85400000  -27.00700000  167.88900000
 C(PDBName=C5A,ResName=NDP,ResNum=332_B)              14.74700000  -22.99100000  178.37300000
 C(PDBName=C5B,ResName=NDP,ResNum=332_B)              13.56900000  -21.63600000  172.73400000
 C(PDBName=C5D,ResName=NDP,ResNum=332_B)              11.77600000  -25.88500000  169.80900000
 C(PDBName=C5N,ResName=NDP,ResNum=332_B)               9.93600000  -23.85300000  165.41600000
 O(PDBName=O5B,ResName=NDP,ResNum=332_B)              12.15900000  -21.40800000  172.53100000
 O(PDBName=O5D,ResName=NDP,ResNum=332_B)              11.31300000  -24.62400000  169.30200000
 C(PDBName=C6A,ResName=NDP,ResNum=332_B)              14.65300000  -23.36700000  179.72300000
 C(PDBName=C6N,ResName=NDP,ResNum=332_B)              10.29400000  -24.82300000  166.21300000
 N(PDBName=N6A,ResName=NDP,ResNum=332_B)              14.82400000  -24.61200000  180.15000000
 C(PDBName=C7N,ResName=NDP,ResNum=332_B)               7.93600000  -26.08000000  162.99800000
 N(PDBName=N7A,ResName=NDP,ResNum=332_B)              15.03100000  -23.71300000  177.22800000
 N(PDBName=N7N,ResName=NDP,ResNum=332_B)               7.82400000  -27.38700000  162.84700000
 O(PDBName=O7N,ResName=NDP,ResNum=332_B)               7.25300000  -25.28800000  162.34900000
 C(PDBName=C8A,ResName=NDP,ResNum=332_B)              14.96100000  -22.83100000  176.27000000
 N(PDBName=N9A,ResName=NDP,ResNum=332_B)              14.67900000  -21.56100000  176.70700000
 H(PDBName=HO3,ResName=NDP,ResNum=332_B)              14.93300000  -26.22900000  167.43500000
 H(PDBName=HO3,ResName=NDP,ResNum=332_B)              16.75800000  -19.38900000  173.03200000
 H(PDBName=HO2,ResName=NDP,ResNum=332_B)              13.94200000  -28.27500000  166.80300000
 H(PDBName=H72,ResName=NDP,ResNum=332_B)               7.26500000  -27.70800000  162.27800000
 H(PDBName=H71,ResName=NDP,ResNum=332_B)               8.31000000  -27.91700000  163.31800000
 H(PDBName=H62,ResName=NDP,ResNum=332_B)              14.75600000  -24.79200000  180.98800000
 H(PDBName=H61,ResName=NDP,ResNum=332_B)              15.00300000  -25.23800000  179.58900000
 H(PDBName=H52,ResName=NDP,ResNum=332_B)              12.57300000  -25.75900000  170.34700000
 H(PDBName=H52,ResName=NDP,ResNum=332_B)              13.71000000  -22.50000000  173.15300000
 H(PDBName=H51,ResName=NDP,ResNum=332_B)              11.10500000  -26.28300000  170.38500000
 H(PDBName=H51,ResName=NDP,ResNum=332_B)              14.03000000  -21.65600000  171.88100000
 H(PDBName=H42,ResName=NDP,ResNum=332_B)               9.37100000  -23.66400000  163.51400000
 H(PDBName=H41,ResName=NDP,ResNum=332_B)               8.16800000  -23.76500000  164.50100000
 H(PDBName=H8A,ResName=NDP,ResNum=332_B)              15.09600000  -23.05200000  175.33500000
 H(PDBName=H6N,ResName=NDP,ResNum=332_B)              10.50100000  -24.62600000  167.14000000
 H(PDBName=H5N,ResName=NDP,ResNum=332_B)              10.26300000  -22.95200000  165.56700000
 H(PDBName=H4D,ResName=NDP,ResNum=332_B)              12.44200000  -27.58700000  169.05700000
 H(PDBName=H4B,ResName=NDP,ResNum=332_B)              13.95100000  -19.73000000  173.10500000
 H(PDBName=H3D,ResName=NDP,ResNum=332_B)              13.06000000  -25.28900000  167.52100000
 H(PDBName=H3B,ResName=NDP,ResNum=332_B)              15.99800000  -21.52000000  173.97400000
 H(PDBName=H2N,ResName=NDP,ResNum=332_B)               9.84800000  -27.32800000  164.23400000
 H(PDBName=H2D,ResName=NDP,ResNum=332_B)              12.89700000  -26.52000000  165.55100000
 H(PDBName=H2B,ResName=NDP,ResNum=332_B)              16.55400000  -19.88000000  175.65500000
 H(PDBName=H2A,ResName=NDP,ResNum=332_B)              13.94900000  -20.49900000  180.85500000
 H(PDBName=H1D,ResName=NDP,ResNum=332_B)              10.88700000  -28.01500000  166.17100000
 H(PDBName=H1B,ResName=NDP,ResNum=332_B)              14.23300000  -19.67800000  176.54500000

 1 10 2.0 16 1.5 19 2.0 27 2.0
 2 8 2.0 15 2.0 24 1.5 38 1.5
 3 9 2.0 18 2.0 24 1.5 39 1.5
 4 12 1.0 32 1.0 48 1.0 74 1.0
 5 7 1.0 13 1.0 33 1.0 73 1.0
 6 11 1.5 40 1.5
 7 14 1.5 41 1.5
 8
 9
 10
 11 23 1.5 72 1.0
 12 16 1.0 20 1.0 71 1.0
 13 17 1.0 21 1.0 70 1.0
 14 22 2.0 69 1.0
 15
 16
 17 51 1.0
 18
 19
 20 25 1.0 29 1.0 68 1.0
 21 26 1.0 30 1.0 67 1.0
 22 31 1.0 43 1.0
 23 28 1.5
 24
 25 50 1.0
 26 49 1.0
 27
 28 34 2.0 48 1.5
 29 32 1.0 35 1.0 66 1.0
 30 33 1.0 36 1.0 65 1.0
 31 37 1.0 60 1.0 61 1.0
 32
 33
 34 40 1.5 44 1.0
 35 38 1.0 59 1.0 57 1.0
 36 39 1.0 58 1.0 56 1.0
 37 41 2.0 64 1.0
 38
 39
 40 42 1.5
 41 63 1.0
 42 55 1.0 54 1.0
 43 45 2.0 46 2.0
 44 47 2.0
 45 53 1.0 52 1.0
 46
 47 48 1.5 62 1.0
 48
 49
 50
 51
 52
 53
 54
 55
 56
 57
 58
 59
 60
 61
 62
 63
 64
 65
 66
 67
 68
 69
 70
 71
 72
 73
 74
