# Supplementary material for: A three-level regulatory mechanism of the aldo-keto reductase subfamily AKR12D
Source: Nat Commun. 2024 Mar 8;15:2128. doi: 10.1038/s41467-024-46363-z (PMC10923870; doi:10.1038/s41467-024-46363-z)
Supplement: Supplementary file 4 — Supplementary Data 1 [file 41467_2024_46363_MOESM4_ESM.zip › 1_optimized_small_mols/nadphH.pdb]

REMARK   Accelrys Discovery Studio PDB file
REMARK   Created:  2022-10-20T13:50:48Z
CRYST1   82.485  198.056  199.956  90.00  90.00  90.00 P22121     
HETATM    1  P2B NDP B 332      16.696 -17.528 174.904  1.00 34.50           P  
HETATM    2  PA  NDP B 332      11.137 -22.619 172.737  1.00 28.46           P  
HETATM    3  PN  NDP B 332      11.897 -23.305 169.965  1.00 29.66           P  
HETATM    4  C1B NDP B 332      14.489 -20.359 175.904  1.00 29.08           C  
HETATM    5  C1D NDP B 332      11.147 -27.148 166.521  1.00 24.66           C  
HETATM    6  N1A NDP B 332      14.337 -22.404 180.617  1.00 34.46           N  
HETATM    7  N1N NDP B 332      10.382 -26.115 165.762  1.00 26.47           N  
HETATM    8  O1A NDP B 332      11.494 -23.356 173.972  1.00 29.11           O1-
HETATM    9  O1N NDP B 332      13.380 -23.331 169.890  1.00 30.00           O1-
HETATM   10  O1X NDP B 332      17.525 -18.019 176.047  1.00 35.17           O1-
HETATM   11  C2A NDP B 332      14.157 -21.156 180.173  1.00 33.29           C  
HETATM   12  C2B NDP B 332      15.714 -19.825 175.174  1.00 30.90           C  
HETATM   13  C2D NDP B 332      12.654 -26.993 166.363  1.00 26.37           C  
HETATM   14  C2N NDP B 332       9.725 -26.443 164.612  1.00 26.37           C  
HETATM   15  O2A NDP B 332       9.750 -22.116 172.613  1.00 28.99           O  
HETATM   16  O2B NDP B 332      15.416 -18.479 174.832  1.00 32.26           O  
HETATM   17  O2D NDP B 332      13.301 -28.246 166.261  1.00 24.02           O  
HETATM   18  O2N NDP B 332      11.181 -22.129 169.412  1.00 26.21           O  
HETATM   19  O2X NDP B 332      17.423 -17.644 173.603  1.00 36.57           O  
HETATM   20  C3B NDP B 332      15.636 -20.625 173.885  1.00 31.46           C  
HETATM   21  C3D NDP B 332      13.071 -26.253 167.625  1.00 31.06           C  
HETATM   22  C3N NDP B 332       8.904 -25.565 163.982  1.00 29.80           C  
HETATM   23  N3A NDP B 332      14.222 -20.687 178.933  1.00 36.24           N  
HETATM   24  O3  NDP B 332      11.471 -23.548 171.484  1.00 32.69           O  
HETATM   25  O3B NDP B 332      16.420 -20.126 172.813  1.00 27.91           O  
HETATM   26  O3D NDP B 332      14.404 -26.533 168.012  1.00 28.38           O  
HETATM   27  O3X NDP B 332      16.152 -16.150 175.135  1.00 36.95           O1-
HETATM   28  C4A NDP B 332      14.527 -21.664 178.067  1.00 34.14           C  
HETATM   29  C4B NDP B 332      14.133 -20.543 173.601  1.00 31.19           C  
HETATM   30  C4D NDP B 332      12.069 -26.792 168.646  1.00 28.66           C  
HETATM   31  C4N NDP B 332       9.044 -24.129 164.300  1.00 35.11           C  
HETATM   32  O4B NDP B 332      13.528 -20.637 174.914  1.00 33.98           O  
HETATM   33  O4D NDP B 332      10.854 -27.007 167.889  1.00 29.28           O  
HETATM   34  C5A NDP B 332      14.747 -22.991 178.373  1.00 31.94           C  
HETATM   35  C5B NDP B 332      13.569 -21.636 172.734  1.00 29.28           C  
HETATM   36  C5D NDP B 332      11.776 -25.885 169.809  1.00 26.79           C  
HETATM   37  C5N NDP B 332       9.936 -23.853 165.416  1.00 30.03           C  
HETATM   38  O5B NDP B 332      12.159 -21.408 172.531  1.00 33.79           O  
HETATM   39  O5D NDP B 332      11.313 -24.624 169.302  1.00 29.94           O  
HETATM   40  C6A NDP B 332      14.653 -23.367 179.723  1.00 30.11           C  
HETATM   41  C6N NDP B 332      10.294 -24.823 166.213  1.00 29.30           C  
HETATM   42  N6A NDP B 332      14.824 -24.612 180.150  1.00 31.67           N  
HETATM   43  C7N NDP B 332       7.936 -26.080 162.998  1.00 31.01           C  
HETATM   44  N7A NDP B 332      15.031 -23.713 177.228  1.00 30.37           N  
HETATM   45  N7N NDP B 332       7.824 -27.387 162.847  1.00 28.00           N  
HETATM   46  O7N NDP B 332       7.253 -25.288 162.349  1.00 30.24           O  
HETATM   47  C8A NDP B 332      14.961 -22.831 176.270  1.00 32.38           C  
HETATM   48  N9A NDP B 332      14.679 -21.561 176.707  1.00 32.97           N  
HETATM   49  HO3 NDP B 332      14.933 -26.229 167.435  1.00 28.38           H  
HETATM   50  HO3 NDP B 332      16.758 -19.389 173.032  1.00 27.91           H  
HETATM   51  HO2 NDP B 332      13.942 -28.275 166.803  1.00 24.02           H  
HETATM   52  H72 NDP B 332       7.265 -27.708 162.278  1.00 28.00           H  
HETATM   53  H71 NDP B 332       8.310 -27.917 163.318  1.00 28.00           H  
HETATM   54  H62 NDP B 332      14.756 -24.792 180.988  1.00 31.67           H  
HETATM   55  H61 NDP B 332      15.003 -25.238 179.589  1.00 31.67           H  
HETATM   56  H52 NDP B 332      12.573 -25.759 170.347  1.00 26.79           H  
HETATM   57  H52 NDP B 332      13.710 -22.500 173.153  1.00 29.28           H  
HETATM   58  H51 NDP B 332      11.105 -26.283 170.385  1.00 26.79           H  
HETATM   59  H51 NDP B 332      14.030 -21.656 171.881  1.00 29.28           H  
HETATM   60  H42 NDP B 332       9.371 -23.664 163.514  1.00 35.11           H  
HETATM   61  H41 NDP B 332       8.168 -23.765 164.501  1.00 35.11           H  
HETATM   62  H8A NDP B 332      15.096 -23.052 175.335  1.00 32.38           H  
HETATM   63  H6N NDP B 332      10.501 -24.626 167.140  1.00 29.30           H  
HETATM   64  H5N NDP B 332      10.263 -22.952 165.567  1.00 30.03           H  
HETATM   65  H4D NDP B 332      12.442 -27.587 169.057  1.00 28.66           H  
HETATM   66  H4B NDP B 332      13.951 -19.730 173.105  1.00 31.19           H  
HETATM   67  H3D NDP B 332      13.060 -25.289 167.521  1.00 31.06           H  
HETATM   68  H3B NDP B 332      15.998 -21.520 173.974  1.00 31.46           H  
HETATM   69  H2N NDP B 332       9.848 -27.328 164.234  1.00 26.37           H  
HETATM   70  H2D NDP B 332      12.897 -26.520 165.551  1.00 26.37           H  
HETATM   71  H2B NDP B 332      16.554 -19.880 175.655  1.00 30.90           H  
HETATM   72  H2A NDP B 332      13.949 -20.499 180.855  1.00 33.29           H  
HETATM   73  H1D NDP B 332      10.887 -28.015 166.171  1.00 24.66           H  
HETATM   74  H1B NDP B 332      14.233 -19.678 176.545  1.00 29.08           H  
TER      75      NDP B 332 
CONECT    1   10   16   19   27
CONECT    2    8   15   24   38
CONECT    3    9   18   24   39
CONECT    4   12   32   48   74
CONECT    5    7   13   33   73
CONECT    6   11   40
CONECT    7    5   14   41
CONECT    8    2
CONECT    9    3
CONECT   10    1
CONECT   11    6   23   72
CONECT   12    4   16   20   71
CONECT   13    5   17   21   70
CONECT   14    7   22   69
CONECT   15    2
CONECT   16    1   12
CONECT   17   13   51
CONECT   18    3
CONECT   19    1
CONECT   20   12   25   29   68
CONECT   21   13   26   30   67
CONECT   22   14   31   43
CONECT   23   11   28
CONECT   24    2    3
CONECT   25   20   50
CONECT   26   21   49
CONECT   27    1
CONECT   28   23   34   48
CONECT   29   20   32   35   66
CONECT   30   21   33   36   65
CONECT   31   22   37   60   61
CONECT   32    4   29
CONECT   33    5   30
CONECT   34   28   40   44
CONECT   35   29   38   59   57
CONECT   36   30   39   58   56
CONECT   37   31   41   64
CONECT   38    2   35
CONECT   39    3   36
CONECT   40    6   34   42
CONECT   41    7   37   63
CONECT   42   40   55   54
CONECT   43   22   45   46
CONECT   44   34   47
CONECT   45   43   53   52
CONECT   46   43
CONECT   47   44   48   62
CONECT   48    4   28   47
CONECT   49   26
CONECT   50   25
CONECT   51   17
CONECT   52   45
CONECT   53   45
CONECT   54   42
CONECT   55   42
CONECT   56   36
CONECT   57   35
CONECT   58   36
CONECT   59   35
CONECT   60   31
CONECT   61   31
CONECT   62   47
CONECT   63   41
CONECT   64   37
CONECT   65   30
CONECT   66   29
CONECT   67   21
CONECT   68   20
CONECT   69   14
CONECT   70   13
CONECT   71   12
CONECT   72   11
CONECT   73    5
CONECT   74    4
END
