# Supplementary material for: A three-level regulatory mechanism of the aldo-keto reductase subfamily AKR12D
Source: Nat Commun. 2024 Mar 8;15:2128. doi: 10.1038/s41467-024-46363-z (PMC10923870; doi:10.1038/s41467-024-46363-z)
Supplement: Supplementary file 4 — Supplementary Data 1 [file 41467_2024_46363_MOESM4_ESM.zip › 1_optimized_small_mols/tylosin.gjf]

%nproc=16
%chk=nadph.chk
%mem=2GB
#HF/6-31G* SCF=tight Test Pop=MK iop(6/33=2) iop(6/42=6) opt geom=connectivity

Title Card Required

0 1
 C(PDBName=C1,ResName=TYK,ResNum=333_B)              -51.47300000   18.26800000  -32.79500000
 C(PDBName=C1A,ResName=TYK,ResNum=333_B)             -45.55900000   21.91900000  -32.29400000
 C(PDBName=C1B,ResName=TYK,ResNum=333_B)             -41.38000000   23.25800000  -29.29000000
 C(PDBName=C1C,ResName=TYK,ResNum=333_B)             -56.61300000   16.61400000  -31.27900000
 O(PDBName=O1,ResName=TYK,ResNum=333_B)              -51.83300000   18.48100000  -31.67400000
 O(PDBName=O1A,ResName=TYK,ResNum=333_B)             -46.63400000   22.10400000  -33.25600000
 O(PDBName=O1C,ResName=TYK,ResNum=333_B)             -56.58900000   17.15900000  -32.56900000
 C(PDBName=C2,ResName=TYK,ResNum=333_B)              -50.02100000   18.62100000  -33.25700000
 C(PDBName=C2A,ResName=TYK,ResNum=333_B)             -44.23200000   22.06100000  -32.92900000
 C(PDBName=C2B,ResName=TYK,ResNum=333_B)             -41.07500000   22.98800000  -27.89100000
 C(PDBName=C2C,ResName=TYK,ResNum=333_B)             -58.03100000   16.71100000  -30.66600000
 O(PDBName=O2A,ResName=TYK,ResNum=333_B)             -44.14400000   21.03000000  -33.98600000
 O(PDBName=O2C,ResName=TYK,ResNum=333_B)             -58.40500000   18.08100000  -30.50900000
 C(PDBName=C3,ResName=TYK,ResNum=333_B)              -49.51600000   19.92900000  -32.62100000
 C(PDBName=C3A,ResName=TYK,ResNum=333_B)             -43.12500000   21.90700000  -31.95100000
 C(PDBName=C3B,ResName=TYK,ResNum=333_B)             -40.40700000   21.70000000  -27.67200000
 C(PDBName=C3C,ResName=TYK,ResNum=333_B)             -58.16500000   15.95000000  -29.34900000
 N(PDBName=N3A,ResName=TYK,ResNum=333_B)             -41.75700000   22.21600000  -32.60800000
 O(PDBName=O3,ResName=TYK,ResNum=333_B)              -48.93800000   19.62900000  -31.39600000
 O(PDBName=O3B,ResName=TYK,ResNum=333_B)             -41.34400000   20.67700000  -27.94300000
 O(PDBName=O3C,ResName=TYK,ResNum=333_B)             -57.66300000   16.73800000  -28.22800000
 C(PDBName=C4,ResName=TYK,ResNum=333_B)              -48.52500000   20.60800000  -33.56400000
 C(PDBName=C4A,ResName=TYK,ResNum=333_B)             -43.26300000   22.74200000  -30.72000000
 C(PDBName=C4B,ResName=TYK,ResNum=333_B)             -39.18200000   21.53700000  -28.54900000
 C(PDBName=C4C,ResName=TYK,ResNum=333_B)             -57.50700000   14.61000000  -29.34700000
 O(PDBName=O4A,ResName=TYK,ResNum=333_B)             -42.32600000   22.26600000  -29.71400000
 O(PDBName=O4B,ResName=TYK,ResNum=333_B)             -38.58200000   20.22800000  -28.43500000
 O(PDBName=O4C,ResName=TYK,ResNum=333_B)             -57.44400000   14.11100000  -27.98100000
 C(PDBName=C5,ResName=TYK,ResNum=333_B)              -47.90300000   21.74300000  -32.74200000
 C(PDBName=C5A,ResName=TYK,ResNum=333_B)             -44.65400000   22.64700000  -30.06200000
 C(PDBName=C5B,ResName=TYK,ResNum=333_B)             -39.46700000   21.79300000  -30.03500000
 C(PDBName=C5C,ResName=TYK,ResNum=333_B)             -56.10700000   14.59500000  -29.99200000
 O(PDBName=O5A,ResName=TYK,ResNum=333_B)             -45.73000000   22.84800000  -31.16200000
 O(PDBName=O5B,ResName=TYK,ResNum=333_B)             -40.15200000   23.19700000  -30.14400000
 O(PDBName=O5C,ResName=TYK,ResNum=333_B)             -56.09800000   15.24400000  -31.35800000
 C(PDBName=C6,ResName=TYK,ResNum=333_B)              -48.93100000   22.87600000  -32.74000000
 C(PDBName=C6A,ResName=TYK,ResNum=333_B)             -44.78100000   23.61200000  -29.02000000
 C(PDBName=C6B,ResName=TYK,ResNum=333_B)             -38.26000000   21.68300000  -30.79100000
 C(PDBName=C6C,ResName=TYK,ResNum=333_B)             -55.59800000   13.20600000  -30.15200000
 C(PDBName=C7,ResName=TYK,ResNum=333_B)              -48.72900000   23.89100000  -33.90500000
 C(PDBName=C7A,ResName=TYK,ResNum=333_B)             -41.20000000   21.05400000  -33.31800000
 C(PDBName=C7B,ResName=TYK,ResNum=333_B)             -40.00900000   21.66400000  -26.11400000
 C(PDBName=C7C,ResName=TYK,ResNum=333_B)             -59.71200000   18.39800000  -30.90500000
 C(PDBName=C8,ResName=TYK,ResNum=333_B)              -49.94800000   24.08400000  -34.90600000
 C(PDBName=C8A,ResName=TYK,ResNum=333_B)             -41.83700000   23.39200000  -33.48700000
 C(PDBName=C8C,ResName=TYK,ResNum=333_B)             -58.63400000   17.13100000  -27.29300000
 C(PDBName=C9,ResName=TYK,ResNum=333_B)              -51.25900000   23.54000000  -34.39400000
 O(PDBName=O9,ResName=TYK,ResNum=333_B)              -51.84900000   24.07100000  -33.52700000
 C(PDBName=C10,ResName=TYK,ResNum=333_B)             -51.79700000   22.24700000  -35.06300000
 C(PDBName=C11,ResName=TYK,ResNum=333_B)             -53.24700000   21.79000000  -34.69000000
 C(PDBName=C12,ResName=TYK,ResNum=333_B)             -53.21900000   20.25400000  -34.79800000
 C(PDBName=C13,ResName=TYK,ResNum=333_B)             -54.32500000   19.77200000  -33.85900000
 C(PDBName=C14,ResName=TYK,ResNum=333_B)             -54.72200000   18.28600000  -33.76800000
 C(PDBName=C15,ResName=TYK,ResNum=333_B)             -53.60200000   17.27700000  -33.41200000
 O(PDBName=O15,ResName=TYK,ResNum=333_B)             -52.32700000   17.69800000  -33.78600000
 C(PDBName=C16,ResName=TYK,ResNum=333_B)             -53.79700000   15.92000000  -34.15100000
 C(PDBName=C17,ResName=TYK,ResNum=333_B)             -53.31900000   14.68500000  -33.30800000
 C(PDBName=C18,ResName=TYK,ResNum=333_B)             -47.45300000   19.65600000  -34.08700000
 C(PDBName=C19,ResName=TYK,ResNum=333_B)             -48.80100000   23.57700000  -31.39100000
 C(PDBName=C20,ResName=TYK,ResNum=333_B)             -50.00900000   23.26900000  -30.45800000
 O(PDBName=O20,ResName=TYK,ResNum=333_B)             -50.10100000   21.86300000  -30.15100000
 C(PDBName=C21,ResName=TYK,ResNum=333_B)             -49.61500000   23.34000000  -36.18200000
 C(PDBName=C22,ResName=TYK,ResNum=333_B)             -53.58700000   19.91700000  -36.24500000
 C(PDBName=C23,ResName=TYK,ResNum=333_B)             -55.75300000   18.33200000  -32.61800000
 H(PDBName=HO4B,ResName=TYK,ResNum=333_B)            -39.16800000   19.67000000  -28.21000000
 H(PDBName=HC5C,ResName=TYK,ResNum=333_B)            -55.53700000   15.09800000  -29.38900000
 H(PDBName=HC5B,ResName=TYK,ResNum=333_B)            -40.06900000   21.13100000  -30.41000000
 H(PDBName=HC5A,ResName=TYK,ResNum=333_B)            -44.77400000   21.77500000  -29.65500000
 H(PDBName=HC4C,ResName=TYK,ResNum=333_B)            -58.05200000   14.02900000  -29.90000000
 H(PDBName=HC4B,ResName=TYK,ResNum=333_B)            -38.56600000   22.20900000  -28.21800000
 H(PDBName=HC4A,ResName=TYK,ResNum=333_B)            -43.10300000   23.65600000  -31.00400000
 H(PDBName=HC3C,ResName=TYK,ResNum=333_B)            -59.11700000   15.79600000  -29.24700000
 H(PDBName=HC3A,ResName=TYK,ResNum=333_B)            -43.17400000   20.97900000  -31.67300000
 H(PDBName=HC2C,ResName=TYK,ResNum=333_B)            -58.64100000   16.28300000  -31.28700000
 H(PDBName=HC2A,ResName=TYK,ResNum=333_B)            -44.14000000   22.95200000  -33.30000000
 H(PDBName=HC1C,ResName=TYK,ResNum=333_B)            -56.04300000   17.11700000  -30.67600000
 H(PDBName=HC1B,ResName=TYK,ResNum=333_B)            -41.74100000   24.15300000  -29.38200000
 H(PDBName=HC1A,ResName=TYK,ResNum=333_B)            -45.60400000   21.01300000  -31.95100000
 H(PDBName=H8C3,ResName=TYK,ResNum=333_B)            -59.30600000   17.67400000  -27.73300000
 H(PDBName=H8C2,ResName=TYK,ResNum=333_B)            -59.05400000   16.34400000  -26.91200000
 H(PDBName=H8C1,ResName=TYK,ResNum=333_B)            -58.21400000   17.64700000  -26.58700000
 H(PDBName=H8A3,ResName=TYK,ResNum=333_B)            -42.48500000   23.22800000  -34.19000000
 H(PDBName=H8A2,ResName=TYK,ResNum=333_B)            -42.11100000   24.16500000  -32.96900000
 H(PDBName=H8A1,ResName=TYK,ResNum=333_B)            -40.96800000   23.56000000  -33.88300000
 H(PDBName=H7C3,ResName=TYK,ResNum=333_B)            -59.82500000   18.19000000  -31.84600000
 H(PDBName=H7C2,ResName=TYK,ResNum=333_B)            -60.34400000   17.88000000  -30.38200000
 H(PDBName=H7C1,ResName=TYK,ResNum=333_B)            -59.87300000   19.34400000  -30.76200000
 H(PDBName=H7B3,ResName=TYK,ResNum=333_B)            -39.41500000   22.40400000  -25.91400000
 H(PDBName=H7B2,ResName=TYK,ResNum=333_B)            -40.81100000   21.73800000  -25.57300000
 H(PDBName=H7B1,ResName=TYK,ResNum=333_B)            -39.56100000   20.82700000  -25.91400000
 H(PDBName=H7A3,ResName=TYK,ResNum=333_B)            -41.07300000   20.32300000  -32.69300000
 H(PDBName=H7A2,ResName=TYK,ResNum=333_B)            -41.81200000   20.77800000  -34.01800000
 H(PDBName=H7A1,ResName=TYK,ResNum=333_B)            -40.34700000   21.29400000  -33.71200000
 H(PDBName=H6C3,ResName=TYK,ResNum=333_B)            -55.54100000   12.78000000  -29.28200000
 H(PDBName=H6C2,ResName=TYK,ResNum=333_B)            -56.20300000   12.70300000  -30.71900000
 H(PDBName=H6C1,ResName=TYK,ResNum=333_B)            -54.71800000   13.22900000  -30.55900000
 H(PDBName=H6B3,ResName=TYK,ResNum=333_B)            -37.61800000   22.33700000  -30.47300000
 H(PDBName=H6B2,ResName=TYK,ResNum=333_B)            -37.89200000   20.79200000  -30.68600000
 H(PDBName=H6B1,ResName=TYK,ResNum=333_B)            -38.44900000   21.84600000  -31.72800000
 H(PDBName=H6A3,ResName=TYK,ResNum=333_B)            -44.10200000   23.45200000  -28.34600000
 H(PDBName=H6A2,ResName=TYK,ResNum=333_B)            -44.66700000   24.50200000  -29.38800000
 H(PDBName=H6A1,ResName=TYK,ResNum=333_B)            -45.66000000   23.53900000  -28.61700000
 H(PDBName=H2B2,ResName=TYK,ResNum=333_B)            -40.51100000   23.69900000  -27.54800000
 H(PDBName=H2B1,ResName=TYK,ResNum=333_B)            -41.89900000   23.00800000  -27.37900000
 H(PDBName=H232,ResName=TYK,ResNum=333_B)            -55.28500000   18.42600000  -31.77400000
 H(PDBName=H231,ResName=TYK,ResNum=333_B)            -56.31200000   19.11800000  -32.72200000
 H(PDBName=H223,ResName=TYK,ResNum=333_B)            -54.47100000   20.26300000  -36.44300000
 H(PDBName=H222,ResName=TYK,ResNum=333_B)            -52.94000000   20.31900000  -36.84600000
 H(PDBName=H221,ResName=TYK,ResNum=333_B)            -53.58300000   18.95400000  -36.36400000
 H(PDBName=H213,ResName=TYK,ResNum=333_B)            -48.80200000   23.70300000  -36.56600000
 H(PDBName=H212,ResName=TYK,ResNum=333_B)            -49.48600000   22.39900000  -35.98400000
 H(PDBName=H211,ResName=TYK,ResNum=333_B)            -50.34300000   23.44000000  -36.81500000
 H(PDBName=H192,ResName=TYK,ResNum=333_B)            -48.73600000   24.53500000  -31.53000000
 H(PDBName=H191,ResName=TYK,ResNum=333_B)            -47.97900000   23.29600000  -30.95900000
 H(PDBName=H183,ResName=TYK,ResNum=333_B)            -46.94900000   19.29400000  -33.34100000
 H(PDBName=H182,ResName=TYK,ResNum=333_B)            -47.87400000   18.93100000  -34.57400000
 H(PDBName=H181,ResName=TYK,ResNum=333_B)            -46.85300000   20.13700000  -34.67800000
 H(PDBName=H173,ResName=TYK,ResNum=333_B)            -52.37500000   14.77600000  -33.10700000
 H(PDBName=H172,ResName=TYK,ResNum=333_B)            -53.82300000   14.64300000  -32.48000000
 H(PDBName=H171,ResName=TYK,ResNum=333_B)            -53.46400000   13.87100000  -33.81500000
 H(PDBName=H162,ResName=TYK,ResNum=333_B)            -54.73500000   15.81000000  -34.37200000
 H(PDBName=H161,ResName=TYK,ResNum=333_B)            -53.30900000   15.94100000  -34.98900000
 H(PDBName=H04C,ResName=TYK,ResNum=333_B)            -57.26700000   14.74500000  -27.45900000
 H(PDBName=H03B,ResName=TYK,ResNum=333_B)            -41.85700000   20.92300000  -28.56000000
 H(PDBName=H02A,ResName=TYK,ResNum=333_B)            -43.89400000   21.38600000  -34.70500000
 H(PDBName=H8,ResName=TYK,ResNum=333_B)              -50.06400000   25.03900000  -35.03000000
 H(PDBName=H72,ResName=TYK,ResNum=333_B)             -48.51500000   24.75500000  -33.52000000
 H(PDBName=H71,ResName=TYK,ResNum=333_B)             -47.95600000   23.61000000  -34.42000000
 H(PDBName=H6,ResName=TYK,ResNum=333_B)              -49.81700000   22.50600000  -32.87500000
 H(PDBName=H5,ResName=TYK,ResNum=333_B)              -47.71800000   21.48300000  -31.82600000
 H(PDBName=H4,ResName=TYK,ResNum=333_B)              -48.97600000   20.93000000  -34.36000000
 H(PDBName=H3,ResName=TYK,ResNum=333_B)              -50.24900000   20.54700000  -32.47400000
 H(PDBName=H22,ResName=TYK,ResNum=333_B)             -49.42200000   17.89500000  -33.02100000
 H(PDBName=H21,ResName=TYK,ResNum=333_B)             -50.00100000   18.70300000  -34.22300000
 H(PDBName=H20,ResName=TYK,ResNum=333_B)             -50.62400000   23.94100000  -30.12400000
 H(PDBName=H15,ResName=TYK,ResNum=333_B)             -53.66800000   17.19600000  -32.44800000
 H(PDBName=H14,ResName=TYK,ResNum=333_B)             -55.01800000   17.96200000  -34.63300000
 H(PDBName=H13,ResName=TYK,ResNum=333_B)             -54.78900000   20.41900000  -33.30600000
 H(PDBName=H11,ResName=TYK,ResNum=333_B)             -53.99900000   22.35200000  -34.44400000
 H(PDBName=H10,ResName=TYK,ResNum=333_B)             -51.25500000   21.74100000  -35.68900000
 H(PDBName=H03,ResName=TYK,ResNum=333_B)             -49.16400000   20.20700000  -30.83000000

 1 5 2.0 8 1.0 55 1.0
 2 6 1.0 9 1.0 33 1.0 78 1.0
 3 10 1.0 26 1.0 34 1.0 77 1.0
 4 7 1.0 11 1.0 35 1.0 76 1.0
 5
 6 29 1.0
 7 64 1.0
 8 14 1.0 134 1.0 133 1.0
 9 12 1.0 15 1.0 75 1.0
 10 16 1.0 103 1.0 104 1.0
 11 13 1.0 17 1.0 74 1.0
 12 125 1.0
 13 43 1.0
 14 19 1.0 22 1.0 132 1.0
 15 18 1.0 23 1.0 73 1.0
 16 20 1.0 24 1.0 42 1.0
 17 21 1.0 25 1.0 72 1.0
 18 41 1.0 45 1.0
 19 141 1.0
 20 124 1.0
 21 46 1.0
 22 29 1.0 58 1.0 131 1.0
 23 26 1.0 30 1.0 71 1.0
 24 27 1.0 31 1.0 70 1.0
 25 28 1.0 32 1.0 69 1.0
 26
 27 65 1.0
 28 123 1.0
 29 36 1.0 130 1.0
 30 33 1.0 37 1.5 68 1.0
 31 34 1.0 38 1.5 67 1.0
 32 35 1.0 39 1.0 66 1.0
 33
 34
 35
 36 40 1.0 59 1.0 129 1.0
 37 102 1.0 100 1.0 101 1.0
 38 98 1.0 97 1.0 99 1.0
 39 94 1.0 95 1.0 96 1.0
 40 44 1.0 128 1.0 127 1.0
 41 92 1.0 91 1.0 93 1.0
 42 90 1.0 88 1.0 89 1.0
 43 85 1.0 86 1.0 87 1.0
 44 47 1.0 62 1.0 126 1.0
 45 82 1.0 84 1.0 83 1.0
 46 79 1.0 80 1.0 81 1.0
 47 48 2.0 49 1.0
 48
 49 50 1.0 140 1.0
 50 51 1.0 139 1.0
 51 52 1.0 63 1.0
 52 53 1.0 138 1.0
 53 54 1.0 64 1.0 137 1.0
 54 55 1.0 56 1.0 136 1.0
 55
 56 57 1.0 121 1.0 122 1.0
 57 118 1.0 119 1.0 120 1.0
 58 116 1.0 117 1.0 115 1.0
 59 60 1.0 113 1.0 114 1.0
 60 61 1.0 135 1.0
 61
 62 110 1.0 111 1.0 112 1.0
 63 107 1.0 108 1.0 109 1.0
 64 105 1.0 106 1.0
 65
 66
 67
 68
 69
 70
 71
 72
 73
 74
 75
 76
 77
 78
 79
 80
 81
 82
 83
 84
 85
 86
 87
 88
 89
 90
 91
 92
 93
 94
 95
 96
 97
 98
 99
 100
 101
 102
 103
 104
 105
 106
 107
 108
 109
 110
 111
 112
 113
 114
 115
 116
 117
 118
 119
 120
 121
 122
 123
 124
 125
 126
 127
 128
 129
 130
 131
 132
 133
 134
 135
 136
 137
 138
 139
 140
 141
