# Supplementary material for: A three-level regulatory mechanism of the aldo-keto reductase subfamily AKR12D
Source: Nat Commun. 2024 Mar 8;15:2128. doi: 10.1038/s41467-024-46363-z (PMC10923870; doi:10.1038/s41467-024-46363-z)
Supplement: Supplementary file 4 — Supplementary Data 1 [file 41467_2024_46363_MOESM4_ESM.zip › 1_optimized_small_mols/tylosin.pdb]

CRYST1  111.021  111.021  560.041  90.00  90.00  90.00 P 43          1
HETATM    1  C1  TYK B 333     -51.473  18.268 -32.795  1.00 77.20           C  
HETATM    2  C1A TYK B 333     -45.559  21.919 -32.294  1.00 66.06           C  
HETATM    3  C1B TYK B 333     -41.380  23.258 -29.290  1.00 60.65           C  
HETATM    4  C1C TYK B 333     -56.613  16.614 -31.279  1.00115.19           C  
HETATM    5  O1  TYK B 333     -51.833  18.481 -31.674  1.00 78.03           O  
HETATM    6  O1A TYK B 333     -46.634  22.104 -33.256  1.00 74.16           O  
HETATM    7  O1C TYK B 333     -56.589  17.159 -32.569  1.00114.61           O  
HETATM    8  C2  TYK B 333     -50.021  18.621 -33.257  1.00 72.68           C  
HETATM    9  C2A TYK B 333     -44.232  22.061 -32.929  1.00 66.50           C  
HETATM   10  C2B TYK B 333     -41.075  22.988 -27.891  1.00 58.41           C  
HETATM   11  C2C TYK B 333     -58.031  16.711 -30.666  1.00115.96           C  
HETATM   12  O2A TYK B 333     -44.144  21.030 -33.986  1.00 66.72           O  
HETATM   13  O2C TYK B 333     -58.405  18.081 -30.509  1.00110.62           O  
HETATM   14  C3  TYK B 333     -49.516  19.929 -32.621  1.00 70.11           C  
HETATM   15  C3A TYK B 333     -43.125  21.907 -31.951  1.00 63.80           C  
HETATM   16  C3B TYK B 333     -40.407  21.700 -27.672  1.00 58.73           C  
HETATM   17  C3C TYK B 333     -58.165  15.950 -29.349  1.00119.78           C  
HETATM   18  N3A TYK B 333     -41.757  22.216 -32.608  1.00 64.55           N  
HETATM   19  O3  TYK B 333     -48.938  19.629 -31.396  1.00 62.92           O  
HETATM   20  O3B TYK B 333     -41.344  20.677 -27.943  1.00 58.81           O  
HETATM   21  O3C TYK B 333     -57.663  16.738 -28.228  1.00112.45           O  
HETATM   22  C4  TYK B 333     -48.525  20.608 -33.564  1.00 71.42           C  
HETATM   23  C4A TYK B 333     -43.263  22.742 -30.720  1.00 65.64           C  
HETATM   24  C4B TYK B 333     -39.182  21.537 -28.549  1.00 54.43           C  
HETATM   25  C4C TYK B 333     -57.507  14.610 -29.347  1.00118.74           C  
HETATM   26  O4A TYK B 333     -42.326  22.266 -29.714  1.00 63.41           O  
HETATM   27  O4B TYK B 333     -38.582  20.228 -28.435  1.00 50.99           O  
HETATM   28  O4C TYK B 333     -57.444  14.111 -27.981  1.00108.56           O  
HETATM   29  C5  TYK B 333     -47.903  21.743 -32.742  1.00 72.74           C  
HETATM   30  C5A TYK B 333     -44.654  22.647 -30.062  1.00 68.29           C  
HETATM   31  C5B TYK B 333     -39.467  21.793 -30.035  1.00 60.88           C  
HETATM   32  C5C TYK B 333     -56.107  14.595 -29.992  1.00115.26           C  
HETATM   33  O5A TYK B 333     -45.730  22.848 -31.162  1.00 68.50           O  
HETATM   34  O5B TYK B 333     -40.152  23.197 -30.144  1.00 63.39           O  
HETATM   35  O5C TYK B 333     -56.098  15.244 -31.358  1.00109.74           O  
HETATM   36  C6  TYK B 333     -48.931  22.876 -32.740  1.00 76.53           C  
HETATM   37  C6A TYK B 333     -44.781  23.612 -29.020  1.00 63.43           C  
HETATM   38  C6B TYK B 333     -38.260  21.683 -30.791  1.00 53.58           C  
HETATM   39  C6C TYK B 333     -55.598  13.206 -30.152  1.00107.06           C  
HETATM   40  C7  TYK B 333     -48.729  23.891 -33.905  1.00 77.07           C  
HETATM   41  C7A TYK B 333     -41.200  21.054 -33.318  1.00 57.31           C  
HETATM   42  C7B TYK B 333     -40.009  21.664 -26.114  1.00 52.48           C  
HETATM   43  C7C TYK B 333     -59.712  18.398 -30.905  1.00105.07           C  
HETATM   44  C8  TYK B 333     -49.948  24.084 -34.906  1.00 76.74           C  
HETATM   45  C8A TYK B 333     -41.837  23.392 -33.487  1.00 68.11           C  
HETATM   46  C8C TYK B 333     -58.634  17.131 -27.293  1.00106.20           C  
HETATM   47  C9  TYK B 333     -51.259  23.540 -34.394  1.00 80.09           C  
HETATM   48  O9  TYK B 333     -51.849  24.071 -33.527  1.00 75.54           O  
HETATM   49  C10 TYK B 333     -51.797  22.247 -35.063  1.00 76.89           C  
HETATM   50  C11 TYK B 333     -53.247  21.790 -34.690  1.00 83.49           C  
HETATM   51  C12 TYK B 333     -53.219  20.254 -34.798  1.00 85.84           C  
HETATM   52  C13 TYK B 333     -54.325  19.772 -33.859  1.00 94.44           C  
HETATM   53  C14 TYK B 333     -54.722  18.286 -33.768  1.00101.46           C  
HETATM   54  C15 TYK B 333     -53.602  17.277 -33.412  1.00 99.31           C  
HETATM   55  O15 TYK B 333     -52.327  17.698 -33.786  1.00 86.92           O  
HETATM   56  C16 TYK B 333     -53.797  15.920 -34.151  1.00 94.65           C  
HETATM   57  C17 TYK B 333     -53.319  14.685 -33.308  1.00 81.47           C  
HETATM   58  C18 TYK B 333     -47.453  19.656 -34.087  1.00 62.35           C  
HETATM   59  C19 TYK B 333     -48.801  23.577 -31.391  1.00 71.61           C  
HETATM   60  C20 TYK B 333     -50.009  23.269 -30.458  1.00 77.75           C  
HETATM   61  O20 TYK B 333     -50.101  21.863 -30.151  1.00 75.74           O  
HETATM   62  C21 TYK B 333     -49.615  23.340 -36.182  1.00 75.64           C  
HETATM   63  C22 TYK B 333     -53.587  19.917 -36.245  1.00 76.21           C  
HETATM   64  C23 TYK B 333     -55.753  18.332 -32.618  1.00109.11           C  
CONECT    1    5    8   55
CONECT    2    6    9   33
CONECT    3   10   26   34
CONECT    4    7   11   35
CONECT    5    1
CONECT    6    2   29
CONECT    7    4   64
CONECT    8    1   14
CONECT    9    2   12   15
CONECT   10    3   16
CONECT   11    4   13   17
CONECT   12    9
CONECT   13   11   43
CONECT   14    8   19   22
CONECT   15    9   18   23
CONECT   16   10   20   24   42
CONECT   17   11   21   25
CONECT   18   15   41   45
CONECT   19   14
CONECT   20   16
CONECT   21   17   46
CONECT   22   14   29   58
CONECT   23   15   26   30
CONECT   24   16   27   31
CONECT   25   17   28   32
CONECT   26    3   23
CONECT   27   24
CONECT   28   25
CONECT   29   22    6   36
CONECT   30   23   33   37
CONECT   31   24   34   38
CONECT   32   25   35   39
CONECT   33    2   30
CONECT   34    3   31
CONECT   35    4   32
CONECT   36   29   40   59
CONECT   37   30
CONECT   38   31
CONECT   39   32
CONECT   40   36   44
CONECT   41   18
CONECT   42   16
CONECT   43   13
CONECT   44   40   47   62
CONECT   45   18
CONECT   46   21
CONECT   47   44   48   49
CONECT   48   47
CONECT   49   47   50
CONECT   50   49   51
CONECT   51   50   52   63
CONECT   52   51   53
CONECT   53   52   54   64
CONECT   54   53   55   56
CONECT   55    1   54
CONECT   56   54   57
CONECT   57   56
CONECT   58   22
CONECT   59   36   60
CONECT   60   59   61
CONECT   61   60
CONECT   62   44
CONECT   63   51
CONECT   64   53    7
END
