# Supplementary material for: A three-level regulatory mechanism of the aldo-keto reductase subfamily AKR12D
Source: Nat Commun. 2024 Mar 8;15:2128. doi: 10.1038/s41467-024-46363-z (PMC10923870; doi:10.1038/s41467-024-46363-z)
Supplement: Supplementary file 5 — Supplementary Data 2 [file 41467_2024_46363_MOESM5_ESM.zip]

Archive with 19 entries (15 files):
- 2_initial_and_representative_conformations/monomer+allosteric_tylosin/
- 2_initial_and_representative_conformations/monomer+allosteric_tylosin/monomer+tyk_ini.pdb
- 2_initial_and_representative_conformations/monomer+allosteric_tylosin/monomer+tyk_partlyOutFolded__traj0_rame34224_x6.8_y7.4.pdb
- 2_initial_and_representative_conformations/monomer+allosteric_tylosin/monomer+tyk_partlyOutFolded_traj1_frame14263_x4.5_y9.4.pdb
- 2_initial_and_representative_conformations/monomer+allosteric_tylosin/monomer+tyk_totallyOutFolded_traj1_frame19055_x10.9_y11.4.pdb
- 2_initial_and_representative_conformations/monomer-allosteric_tylosin/
- 2_initial_and_representative_conformations/monomer-allosteric_tylosin/monomer-tyk_halfOutFolded_traj2_frame5089_x6.5_y5.0.pdb
- 2_initial_and_representative_conformations/monomer-allosteric_tylosin/monomer-tyk_ini.pdb
- 2_initial_and_representative_conformations/monomer-allosteric_tylosin/monomer-tyk_innerFolded_traj0_frame1021_x1.4_y2.9.pdb
- 2_initial_and_representative_conformations/monomer-allosteric_tylosin/monomer-tyk_partlyOutFolded_traj1_frame23598_x4.0_y8.4.pdb
- 2_initial_and_representative_conformations/octamer+allosteric_tylosin/
- 2_initial_and_representative_conformations/octamer+allosteric_tylosin/octamer+tyk_halfOutFolded_traj0_C_frame7241_x6.9_y1.5.pdb
- 2_initial_and_representative_conformations/octamer+allosteric_tylosin/octamer+tyk_ini.pdb
- 2_initial_and_representative_conformations/octamer+allosteric_tylosin/octamer+tyk_innerFolded_traj0_A_frame2135_x2.5_y3.7.pdb
- 2_initial_and_representative_conformations/octamer+allosteric_tylosin/octamer+tyk_partlyOutFolded_traj0_G_frame8375_x4.3_y2.1.pdb
- 2_initial_and_representative_conformations/octamer-allosteric_tylosin/
- 2_initial_and_representative_conformations/octamer-allosteric_tylosin/octamer-tyk_ini.pdb
- 2_initial_and_representative_conformations/octamer-allosteric_tylosin/octamer-tyk_innerFolded_traj0_G_frame2587_x2.2_y2.7.pdb
- 2_initial_and_representative_conformations/octamer-allosteric_tylosin/octamer-tyk_parrtlyOutFolded_traj0_A_frame8518_x4.0_y1.7.pdb
