# Supplementary material for: A three-level regulatory mechanism of the aldo-keto reductase subfamily AKR12D
Source: Nat Commun. 2024 Mar 8;15:2128. doi: 10.1038/s41467-024-46363-z (PMC10923870; doi:10.1038/s41467-024-46363-z)
Supplement: Supplementary file 5 — Supplementary Data 2 [file 41467_2024_46363_MOESM5_ESM.zip › 2_initial_and_representative_conformations/monomer+allosteric_tylosin/monomer+tyk_ini.pdb]

CRYST1   91.309   90.583   77.076  90.00  90.00  90.00 P 1           1
ATOM      1  C23 TYK A   1      10.108   7.144   7.898  1.00  0.00
ATOM      2  H33 TYK A   1      10.062   6.504   8.626  1.00  0.00
ATOM      3  H34 TYK A   1       9.998   6.680   7.053  1.00  0.00
ATOM      4  H35 TYK A   1      10.970   7.588   7.913  1.00  0.00
ATOM      5  C19 TYK A   1       9.018   8.161   8.056  1.00  0.00
ATOM      6  O13 TYK A   1       9.248   8.826   9.321  1.00  0.00
ATOM      7  H3  TYK A   1       9.045   8.778   7.308  1.00  0.00
ATOM      8  C15 TYK A   1       7.633   7.542   8.043  1.00  0.00
ATOM      9  O10 TYK A   1       7.428   6.933   6.776  1.00  0.00
ATOM     10  H1  TYK A   1       7.130   7.503   6.236  1.00  0.00
ATOM     11  H6  TYK A   1       7.564   6.873   8.742  1.00  0.00
ATOM     12  C11 TYK A   1       6.562   8.601   8.324  1.00  0.00
ATOM     13  O7  TYK A   1       6.592   9.530   7.237  1.00  0.00
ATOM     14  H60 TYK A   1       7.055  10.197   7.451  1.00  0.00
ATOM     15  C27 TYK A   1       5.162   7.998   8.378  1.00  0.00
ATOM     16  H24 TYK A   1       5.103   7.383   9.126  1.00  0.00
ATOM     17  H25 TYK A   1       4.509   8.706   8.489  1.00  0.00
ATOM     18  H26 TYK A   1       4.983   7.520   7.553  1.00  0.00
ATOM     19  C7  TYK A   1       6.889   9.364   9.604  1.00  0.00
ATOM     20  H39 TYK A   1       6.740   8.788  10.370  1.00  0.00
ATOM     21  H40 TYK A   1       6.285  10.118   9.694  1.00  0.00
ATOM     22  C3  TYK A   1       8.318   9.860   9.617  1.00  0.00
ATOM     23  H13 TYK A   1       8.528  10.163  10.514  1.00  0.00
ATOM     24  O9  TYK A   1       8.446  10.938   8.724  1.00  0.00
ATOM     25  C14 TYK A   1       9.328  12.013   9.085  1.00  0.00
ATOM     26  C18 TYK A   1       8.538  13.321   9.033  1.00  0.00
ATOM     27  O12 TYK A   1       9.431  14.445   9.140  1.00  0.00
ATOM     28  C22 TYK A   1       7.538  13.467  10.152  1.00  0.00
ATOM     29  H36 TYK A   1       6.897  12.740  10.110  1.00  0.00
ATOM     30  H37 TYK A   1       8.000  13.442  11.005  1.00  0.00
ATOM     31  H38 TYK A   1       7.073  14.313  10.062  1.00  0.00
ATOM     32  H4  TYK A   1       8.066  13.299   8.186  1.00  0.00
ATOM     33  H7  TYK A   1       9.686  11.909   9.981  1.00  0.00
ATOM     34  C10 TYK A   1      10.485  12.016   8.079  1.00  0.00
ATOM     35  N1  TYK A   1      11.326  10.821   8.268  1.00  0.00
ATOM     36  C26 TYK A   1      11.946  10.316   7.044  1.00  0.00
ATOM     37  H27 TYK A   1      11.255  10.077   6.406  1.00  0.00
ATOM     38  H28 TYK A   1      12.514  11.003   6.662  1.00  0.00
ATOM     39  H29 TYK A   1      12.480   9.533   7.251  1.00  0.00
ATOM     40  C30 TYK A   1      12.312  10.953   9.336  1.00  0.00
ATOM     41  H18 TYK A   1      12.907  11.693   9.138  1.00  0.00
ATOM     42  H19 TYK A   1      11.858  11.120  10.177  1.00  0.00
ATOM     43  H20 TYK A   1      12.827  10.134   9.404  1.00  0.00
ATOM     44  H9  TYK A   1      10.117  11.972   7.183  1.00  0.00
ATOM     45  C6  TYK A   1      11.281  13.322   8.132  1.00  0.00
ATOM     46  O4  TYK A   1      12.222  13.426   7.064  1.00  0.00
ATOM     47  H61 TYK A   1      12.983  13.197   7.337  1.00  0.00
ATOM     48  H11 TYK A   1      11.771  13.321   8.969  1.00  0.00
ATOM     49  C2  TYK A   1      10.339  14.506   8.067  1.00  0.00
ATOM     50  H14 TYK A   1       9.845  14.496   7.232  1.00  0.00
ATOM     51  O2  TYK A   1      11.096  15.670   8.170  1.00  0.00
ATOM     52  C17 TYK A   1      10.468  16.861   7.657  1.00  0.00
ATOM     53  H66 TYK A   1       9.543  16.651   7.453  1.00  0.00
ATOM     54  C13 TYK A   1      11.113  17.366   6.355  1.00  0.00
ATOM     55  C41 TYK A   1      11.397  16.293   5.299  1.00  0.00
ATOM     56  H51 TYK A   1      10.559  15.922   4.981  1.00  0.00
ATOM     57  H52 TYK A   1      11.878  16.690   4.556  1.00  0.00
ATOM     58  H53 TYK A   1      11.934  15.587   5.691  1.00  0.00
ATOM     59  H67 TYK A   1      11.990  17.692   6.613  1.00  0.00
ATOM     60  C9  TYK A   1      10.270  18.486   5.763  1.00  0.00
ATOM     61  O6  TYK A   1       8.999  17.958   5.407  1.00  0.00
ATOM     62  H77 TYK A   1       8.567  18.534   4.974  1.00  0.00
ATOM     63  H68 TYK A   1      10.162  19.209   6.401  1.00  0.00
ATOM     64  C5  TYK A   1      10.959  18.980   4.514  1.00  0.00
ATOM     65  H69 TYK A   1      10.995  18.261   3.863  1.00  0.00
ATOM     66  H70 TYK A   1      11.875  19.216   4.727  1.00  0.00
ATOM     67  C1  TYK A   1      10.274  20.161   3.906  1.00  0.00
ATOM     68  O1  TYK A   1       9.117  20.432   4.039  1.00  0.00
ATOM     69  O16 TYK A   1      11.112  20.932   3.207  1.00  0.00
ATOM     70  C38 TYK A   1      10.610  22.235   2.772  1.00  0.00
ATOM     71  C39 TYK A   1      10.826  22.314   1.271  1.00  0.00
ATOM     72  C40 TYK A   1       9.583  22.013   0.469  1.00  0.00
ATOM     73  H54 TYK A   1       9.276  21.115   0.672  1.00  0.00
ATOM     74  H55 TYK A   1       8.888  22.651   0.697  1.00  0.00
ATOM     75  H56 TYK A   1       9.784  22.079  -0.478  1.00  0.00
ATOM     76  H57 TYK A   1      11.143  23.202   1.043  1.00  0.00
ATOM     77  H58 TYK A   1      11.525  21.690   1.018  1.00  0.00
ATOM     78  H72 TYK A   1       9.660  22.357   2.923  1.00  0.00
ATOM     79  C37 TYK A   1      11.262  23.346   3.612  1.00  0.00
ATOM     80  C46 TYK A   1      10.314  24.522   3.697  1.00  0.00
ATOM     81  O3  TYK A   1      10.261  25.490   2.641  1.00  0.00
ATOM     82  C4  TYK A   1       9.036  25.519   1.960  1.00  0.00
ATOM     83  C8  TYK A   1       8.134  26.610   2.506  1.00  0.00
ATOM     84  O5  TYK A   1       7.929  26.573   3.910  1.00  0.00
ATOM     85  C28 TYK A   1       8.352  27.759   4.575  1.00  0.00
ATOM     86  H21 TYK A   1       9.300  27.895   4.423  1.00  0.00
ATOM     87  H22 TYK A   1       7.858  28.518   4.229  1.00  0.00
ATOM     88  H23 TYK A   1       8.187  27.673   5.527  1.00  0.00
ATOM     89  C12 TYK A   1       6.784  26.533   1.804  1.00  0.00
ATOM     90  O8  TYK A   1       5.821  25.955   2.685  1.00  0.00
ATOM     91  C31 TYK A   1       4.620  26.703   2.834  1.00  0.00
ATOM     92  H15 TYK A   1       4.828  27.582   3.187  1.00  0.00
ATOM     93  H16 TYK A   1       4.187  26.796   1.971  1.00  0.00
ATOM     94  H17 TYK A   1       4.025  26.242   3.446  1.00  0.00
ATOM     95  C16 TYK A   1       6.809  25.705   0.510  1.00  0.00
ATOM     96  O11 TYK A   1       6.339  24.368   0.692  1.00  0.00
ATOM     97  H59 TYK A   1       5.923  24.314   1.420  1.00  0.00
ATOM     98  C20 TYK A   1       8.126  25.734  -0.263  1.00  0.00
ATOM     99  O14 TYK A   1       9.281  25.832   0.605  1.00  0.00
ATOM    100  C24 TYK A   1       8.212  26.878  -1.247  1.00  0.00
ATOM    101  H30 TYK A   1       7.494  26.803  -1.894  1.00  0.00
ATOM    102  H31 TYK A   1       8.132  27.720  -0.772  1.00  0.00
ATOM    103  H32 TYK A   1       9.066  26.846  -1.707  1.00  0.00
ATOM    104  H2  TYK A   1       8.134  24.889  -0.740  1.00  0.00
ATOM    105  H5  TYK A   1       6.175  26.169  -0.059  1.00  0.00
ATOM    106  H8  TYK A   1       6.552  27.444   1.564  1.00  0.00
ATOM    107  H10 TYK A   1       8.592  27.446   2.329  1.00  0.00
ATOM    108  H12 TYK A   1       8.610  24.654   2.067  1.00  0.00
ATOM    109  H41 TYK A   1       9.419  24.162   3.801  1.00  0.00
ATOM    110  H42 TYK A   1      10.524  25.001   4.514  1.00  0.00
ATOM    111  H73 TYK A   1      12.112  23.524   3.180  1.00  0.00
ATOM    112  C36 TYK A   1      11.451  22.972   5.056  1.00  0.00
ATOM    113  H74 TYK A   1      10.703  23.224   5.620  1.00  0.00
ATOM    114  C35 TYK A   1      12.457  22.351   5.736  1.00  0.00
ATOM    115  C45 TYK A   1      13.735  21.938   5.152  1.00  0.00
ATOM    116  H43 TYK A   1      14.461  22.393   5.607  1.00  0.00
ATOM    117  H44 TYK A   1      13.842  20.979   5.252  1.00  0.00
ATOM    118  H45 TYK A   1      13.750  22.168   4.210  1.00  0.00
ATOM    119  C34 TYK A   1      12.271  22.087   7.114  1.00  0.00
ATOM    120  H75 TYK A   1      11.881  22.819   7.616  1.00  0.00
ATOM    121  C33 TYK A   1      12.551  20.966   7.861  1.00  0.00
ATOM    122  H76 TYK A   1      13.217  20.344   7.530  1.00  0.00
ATOM    123  C32 TYK A   1      11.902  20.676   9.107  1.00  0.00
ATOM    124  O15 TYK A   1      11.010  21.387   9.527  1.00  0.00
ATOM    125  C29 TYK A   1      12.357  19.465   9.899  1.00  0.00
ATOM    126  C44 TYK A   1      13.850  19.597  10.208  1.00  0.00
ATOM    127  H46 TYK A   1      14.128  18.865  10.780  1.00  0.00
ATOM    128  H47 TYK A   1      14.356  19.570   9.381  1.00  0.00
ATOM    129  H48 TYK A   1      14.014  20.440  10.659  1.00  0.00
ATOM    130  H62 TYK A   1      11.855  19.441  10.729  1.00  0.00
ATOM    131  C25 TYK A   1      12.050  18.139   9.181  1.00  0.00
ATOM    132  H63 TYK A   1      12.283  17.407   9.773  1.00  0.00
ATOM    133  H64 TYK A   1      12.626  18.069   8.404  1.00  0.00
ATOM    134  C21 TYK A   1      10.596  17.954   8.728  1.00  0.00
ATOM    135  H65 TYK A   1      10.314  18.778   8.300  1.00  0.00
ATOM    136  C42 TYK A   1       9.646  17.757   9.920  1.00  0.00
ATOM    137  H49 TYK A   1      10.120  17.991  10.733  1.00  0.00
ATOM    138  H50 TYK A   1       9.422  16.815   9.983  1.00  0.00
ATOM    139  C43 TYK A   1       8.384  18.539   9.867  1.00  0.00
ATOM    140  H71 TYK A   1       8.071  18.930  10.698  1.00  0.00
ATOM    141  O17 TYK A   1       7.729  18.727   8.903  1.00  0.00
TER   
ATOM    142  N   MET A   2     -11.186   6.692 -18.480  1.00  0.00
ATOM    143  H1  MET A   2     -10.733   6.616 -19.380  1.00  0.00
ATOM    144  H2  MET A   2     -11.075   7.636 -18.140  1.00  0.00
ATOM    145  H3  MET A   2     -12.107   6.283 -18.545  1.00  0.00
ATOM    146  CA  MET A   2     -10.453   5.847 -17.527  1.00  0.00
ATOM    147  HA  MET A   2     -10.073   6.459 -16.709  1.00  0.00
ATOM    148  CB  MET A   2     -11.374   4.765 -16.944  1.00  0.00
ATOM    149  HB2 MET A   2     -12.195   5.289 -16.456  1.00  0.00
ATOM    150  HB3 MET A   2     -11.758   4.197 -17.792  1.00  0.00
ATOM    151  CG  MET A   2     -10.712   3.806 -15.944  1.00  0.00
ATOM    152  HG2 MET A   2     -11.473   3.095 -15.623  1.00  0.00
ATOM    153  HG3 MET A   2      -9.922   3.275 -16.476  1.00  0.00
ATOM    154  SD  MET A   2     -10.007   4.620 -14.491  1.00  0.00
ATOM    155  CE  MET A   2     -11.450   5.411 -13.781  1.00  0.00
ATOM    156  HE1 MET A   2     -12.193   4.654 -13.531  1.00  0.00
ATOM    157  HE2 MET A   2     -11.162   5.950 -12.879  1.00  0.00
ATOM    158  HE3 MET A   2     -11.873   6.110 -14.502  1.00  0.00
ATOM    159  C   MET A   2      -9.229   5.203 -18.191  1.00  0.00
ATOM    160  O   MET A   2      -9.316   4.690 -19.306  1.00  0.00
ATOM    161  N   GLU A   3      -8.091   5.251 -17.501  1.00  0.00
ATOM    162  H   GLU A   3      -8.082   5.740 -16.618  1.00  0.00
ATOM    163  CA  GLU A   3      -6.847   4.651 -17.972  1.00  0.00
ATOM    164  HA  GLU A   3      -6.814   4.662 -19.062  1.00  0.00
ATOM    165  CB  GLU A   3      -5.653   5.445 -17.439  1.00  0.00
ATOM    166  HB2 GLU A   3      -6.017   6.449 -17.223  1.00  0.00
ATOM    167  HB3 GLU A   3      -5.347   4.962 -16.511  1.00  0.00
ATOM    168  CG  GLU A   3      -4.465   5.530 -18.380  1.00  0.00
ATOM    169  HG2 GLU A   3      -4.400   4.582 -18.914  1.00  0.00
ATOM    170  HG3 GLU A   3      -4.650   6.335 -19.092  1.00  0.00
ATOM    171  CD  GLU A   3      -3.149   5.792 -17.646  1.00  0.00
ATOM    172  OE1 GLU A   3      -2.107   5.256 -18.095  1.00  0.00
ATOM    173  OE2 GLU A   3      -3.160   6.522 -16.623  1.00  0.00
ATOM    174  C   GLU A   3      -6.750   3.199 -17.510  1.00  0.00
ATOM    175  O   GLU A   3      -6.970   2.908 -16.330  1.00  0.00
ATOM    176  N   TYR A   4      -6.397   2.300 -18.428  1.00  0.00
ATOM    177  H   TYR A   4      -6.275   2.604 -19.384  1.00  0.00
ATOM    178  CA  TYR A   4      -6.226   0.885 -18.126  1.00  0.00
ATOM    179  HA  TYR A   4      -6.500   0.702 -17.087  1.00  0.00
ATOM    180  CB  TYR A   4      -7.109   0.003 -19.031  1.00  0.00
ATOM    181  HB2 TYR A   4      -6.872   0.205 -20.076  1.00  0.00
ATOM    182  HB3 TYR A   4      -6.852  -1.030 -18.795  1.00  0.00
ATOM    183  CG  TYR A   4      -8.590   0.221 -18.797  1.00  0.00
ATOM    184  CD1 TYR A   4      -9.236  -0.394 -17.739  1.00  0.00
ATOM    185  HD1 TYR A   4      -8.662  -1.056 -17.090  1.00  0.00
ATOM    186  CE1 TYR A   4     -10.596  -0.182 -17.494  1.00  0.00
ATOM    187  HE1 TYR A   4     -11.089  -0.686 -16.663  1.00  0.00
ATOM    188  CZ  TYR A   4     -11.316   0.662 -18.314  1.00  0.00
ATOM    189  OH  TYR A   4     -12.659   0.863 -18.046  1.00  0.00
ATOM    190  HH  TYR A   4     -12.966   0.371 -17.281  1.00  0.00
ATOM    191  CE2 TYR A   4     -10.691   1.296 -19.377  1.00  0.00
ATOM    192  HE2 TYR A   4     -11.256   1.963 -20.028  1.00  0.00
ATOM    193  CD2 TYR A   4      -9.332   1.077 -19.613  1.00  0.00
ATOM    194  HD2 TYR A   4      -8.835   1.577 -20.445  1.00  0.00
ATOM    195  C   TYR A   4      -4.758   0.497 -18.285  1.00  0.00
ATOM    196  O   TYR A   4      -3.971   1.197 -18.925  1.00  0.00
ATOM    197  N   THR A   5      -4.396  -0.632 -17.684  1.00  0.00
ATOM    198  H   THR A   5      -5.075  -1.162 -17.157  1.00  0.00
ATOM    199  CA  THR A   5      -3.019  -1.118 -17.724  1.00  0.00
ATOM    200  HA  THR A   5      -2.615  -0.969 -18.726  1.00  0.00
ATOM    201  CB  THR A   5      -2.121  -0.372 -16.715  1.00  0.00
ATOM    202  HB  THR A   5      -2.253   0.700 -16.859  1.00  0.00
ATOM    203  CG2 THR A   5      -2.480  -0.742 -15.270  1.00  0.00
ATOM    204 HG21 THR A   5      -2.347  -1.814 -15.126  1.00  0.00
ATOM    205 HG22 THR A   5      -1.829  -0.200 -14.584  1.00  0.00
ATOM    206 HG23 THR A   5      -3.518  -0.475 -15.074  1.00  0.00
ATOM    207  OG1 THR A   5      -0.741  -0.703 -16.926  1.00  0.00
ATOM    208  HG1 THR A   5      -0.198  -0.231 -16.291  1.00  0.00
ATOM    209  C   THR A   5      -3.057  -2.610 -17.426  1.00  0.00
ATOM    210  O   THR A   5      -4.015  -3.113 -16.830  1.00  0.00
ATOM    211  N   GLN A   6      -2.016  -3.321 -17.855  1.00  0.00
ATOM    212  H   GLN A   6      -1.319  -2.939 -18.478  1.00  0.00
ATOM    213  CA  GLN A   6      -1.884  -4.716 -17.440  1.00  0.00
ATOM    214  HA  GLN A   6      -2.839  -5.225 -17.569  1.00  0.00
ATOM    215  CB  GLN A   6      -0.827  -5.443 -18.273  1.00  0.00
ATOM    216  HB2 GLN A   6       0.132  -4.967 -18.066  1.00  0.00
ATOM    217  HB3 GLN A   6      -0.800  -6.477 -17.930  1.00  0.00
ATOM    218  CG  GLN A   6      -1.095  -5.413 -19.775  1.00  0.00
ATOM    219  HG2 GLN A   6      -1.140  -4.375 -20.103  1.00  0.00
ATOM    220  HG3 GLN A   6      -0.278  -5.920 -20.288  1.00  0.00
ATOM    221  CD  GLN A   6      -2.398  -6.096 -20.145  1.00  0.00
ATOM    222  OE1 GLN A   6      -3.239  -5.525 -20.856  1.00  0.00
ATOM    223  NE2 GLN A   6      -2.577  -7.327 -19.665  1.00  0.00
ATOM    224 HE21 GLN A   6      -3.426  -7.831 -19.879  1.00  0.00
ATOM    225 HE22 GLN A   6      -1.862  -7.751 -19.090  1.00  0.00
ATOM    226  C   GLN A   6      -1.506  -4.769 -15.967  1.00  0.00
ATOM    227  O   GLN A   6      -0.781  -3.904 -15.473  1.00  0.00
ATOM    228  N   LEU A   7      -2.017  -5.778 -15.255  1.00  0.00
ATOM    229  H   LEU A   7      -2.707  -6.398 -15.654  1.00  0.00
ATOM    230  CA  LEU A   7      -1.615  -5.990 -13.864  1.00  0.00
ATOM    231  HA  LEU A   7      -1.532  -5.025 -13.365  1.00  0.00
ATOM    232  CB  LEU A   7      -2.627  -6.848 -13.105  1.00  0.00
ATOM    233  HB2 LEU A   7      -3.579  -6.355 -13.300  1.00  0.00
ATOM    234  HB3 LEU A   7      -2.625  -7.833 -13.573  1.00  0.00
ATOM    235  CG  LEU A   7      -2.431  -7.001 -11.588  1.00  0.00
ATOM    236  HG  LEU A   7      -1.437  -7.405 -11.393  1.00  0.00
ATOM    237  CD1 LEU A   7      -2.572  -5.640 -10.903  1.00  0.00
ATOM    238 HD11 LEU A   7      -3.565  -5.236 -11.098  1.00  0.00
ATOM    239 HD12 LEU A   7      -2.431  -5.758  -9.829  1.00  0.00
ATOM    240 HD13 LEU A   7      -1.819  -4.956 -11.295  1.00  0.00
ATOM    241  CD2 LEU A   7      -3.451  -8.008 -11.004  1.00  0.00
ATOM    242 HD21 LEU A   7      -3.313  -8.981 -11.477  1.00  0.00
ATOM    243 HD22 LEU A   7      -3.295  -8.102  -9.930  1.00  0.00
ATOM    244 HD23 LEU A   7      -4.463  -7.652 -11.194  1.00  0.00
ATOM    245  C   LEU A   7      -0.248  -6.660 -13.909  1.00  0.00
ATOM    246  O   LEU A   7      -0.146  -7.864 -14.153  1.00  0.00
ATOM    247  N   GLY A   8       0.807  -5.881 -13.678  1.00  0.00
ATOM    248  H   GLY A   8       0.716  -4.907 -13.427  1.00  0.00
ATOM    249  CA  GLY A   8       2.146  -6.442 -13.789  1.00  0.00
ATOM    250  HA2 GLY A   8       2.883  -5.645 -13.692  1.00  0.00
ATOM    251  HA3 GLY A   8       2.299  -7.176 -12.997  1.00  0.00
ATOM    252  C   GLY A   8       2.329  -7.123 -15.136  1.00  0.00
ATOM    253  O   GLY A   8       1.970  -6.581 -16.189  1.00  0.00
ATOM    254  N   ARG A   9       2.840  -8.353 -15.095  1.00  0.00
ATOM    255  H   ARG A   9       2.984  -8.761 -14.183  1.00  0.00
ATOM    256  CA  ARG A   9       3.213  -9.135 -16.269  1.00  0.00
ATOM    257  HA  ARG A   9       3.528  -8.475 -17.077  1.00  0.00
ATOM    258  CB  ARG A   9       4.379 -10.071 -15.917  1.00  0.00
ATOM    259  HB2 ARG A   9       4.880 -10.365 -16.840  1.00  0.00
ATOM    260  HB3 ARG A   9       5.080  -9.531 -15.281  1.00  0.00
ATOM    261  CG  ARG A   9       3.878 -11.337 -15.175  1.00  0.00
ATOM    262  HG2 ARG A   9       3.054 -11.032 -14.530  1.00  0.00
ATOM    263  HG3 ARG A   9       3.510 -12.033 -15.930  1.00  0.00
ATOM    264  CD  ARG A   9       4.963 -12.026 -14.329  1.00  0.00
ATOM    265  HD2 ARG A   9       5.775 -12.368 -14.972  1.00  0.00
ATOM    266  HD3 ARG A   9       5.356 -11.329 -13.589  1.00  0.00
ATOM    267  NE  ARG A   9       4.398 -13.185 -13.630  1.00  0.00
ATOM    268  HE  ARG A   9       4.417 -14.073 -14.112  1.00  0.00
ATOM    269  CZ  ARG A   9       3.842 -13.130 -12.418  1.00  0.00
ATOM    270  NH1 ARG A   9       3.802 -11.979 -11.736  1.00  0.00
ATOM    271 HH11 ARG A   9       4.196 -11.142 -12.141  1.00  0.00
ATOM    272 HH12 ARG A   9       3.378 -11.953 -10.820  1.00  0.00
ATOM    273  NH2 ARG A   9       3.349 -14.235 -11.872  1.00  0.00
ATOM    274 HH21 ARG A   9       3.398 -15.109 -12.376  1.00  0.00
ATOM    275 HH22 ARG A   9       2.928 -14.197 -10.955  1.00  0.00
ATOM    276  C   ARG A   9       2.083  -9.993 -16.821  1.00  0.00
ATOM    277  O   ARG A   9       2.260 -10.600 -17.882  1.00  0.00
ATOM    278  N   ILE A  10       0.938 -10.078 -16.144  1.00  0.00
ATOM    279  H   ILE A  10       0.776  -9.548 -15.301  1.00  0.00
ATOM    280  CA  ILE A  10      -0.071 -11.043 -16.558  1.00  0.00
ATOM    281  HA  ILE A  10       0.351 -11.844 -17.165  1.00  0.00
ATOM    282  CB  ILE A  10      -0.817 -11.652 -15.347  1.00  0.00
ATOM    283  HB  ILE A  10      -1.544 -12.382 -15.702  1.00  0.00
ATOM    284  CG2 ILE A  10       0.182 -12.340 -14.414  1.00  0.00
ATOM    285 HG21 ILE A  10       0.910 -11.611 -14.059  1.00  0.00
ATOM    286 HG22 ILE A  10      -0.349 -12.767 -13.564  1.00  0.00
ATOM    287 HG23 ILE A  10       0.698 -13.134 -14.955  1.00  0.00
ATOM    288  CG1 ILE A  10      -1.658 -10.615 -14.611  1.00  0.00
ATOM    289 HG12 ILE A  10      -1.006 -10.113 -13.897  1.00  0.00
ATOM    290 HG13 ILE A  10      -2.010  -9.895 -15.350  1.00  0.00
ATOM    291  CD1 ILE A  10      -2.879 -11.227 -13.859  1.00  0.00
ATOM    292 HD11 ILE A  10      -2.527 -11.947 -13.120  1.00  0.00
ATOM    293 HD12 ILE A  10      -3.432 -10.433 -13.358  1.00  0.00
ATOM    294 HD13 ILE A  10      -3.531 -11.730 -14.573  1.00  0.00
ATOM    295  C   ILE A  10      -1.037 -10.413 -17.555  1.00  0.00
ATOM    296  O   ILE A  10      -0.969  -9.212 -17.835  1.00  0.00
ATOM    297  N   GLY A  11      -1.921 -11.235 -18.128  1.00  0.00
ATOM    298  H   GLY A  11      -2.005 -12.193 -17.818  1.00  0.00
ATOM    299  CA  GLY A  11      -2.785 -10.781 -19.209  1.00  0.00
ATOM    300  HA2 GLY A  11      -2.182 -10.140 -19.852  1.00  0.00
ATOM    301  HA3 GLY A  11      -3.092 -11.667 -19.766  1.00  0.00
ATOM    302  C   GLY A  11      -4.018 -10.021 -18.772  1.00  0.00
ATOM    303  O   GLY A  11      -4.734  -9.479 -19.620  1.00  0.00
ATOM    304  N   LEU A  12      -4.271  -9.974 -17.471  1.00  0.00
ATOM    305  H   LEU A  12      -3.678 -10.477 -16.826  1.00  0.00
ATOM    306  CA  LEU A  12      -5.417  -9.256 -16.938  1.00  0.00
ATOM    307  HA  LEU A  12      -6.321  -9.520 -17.486  1.00  0.00
ATOM    308  CB  LEU A  12      -5.607  -9.638 -15.467  1.00  0.00
ATOM    309  HB2 LEU A  12      -5.633 -10.728 -15.483  1.00  0.00
ATOM    310  HB3 LEU A  12      -4.700  -9.304 -14.963  1.00  0.00
ATOM    311  CG  LEU A  12      -6.824  -9.112 -14.721  1.00  0.00
ATOM    312  HG  LEU A  12      -7.006  -8.072 -14.990  1.00  0.00
ATOM    313  CD1 LEU A  12      -8.021  -9.950 -15.111  1.00  0.00
ATOM    314 HD11 LEU A  12      -7.839 -10.991 -14.842  1.00  0.00
ATOM    315 HD12 LEU A  12      -8.905  -9.589 -14.586  1.00  0.00
ATOM    316 HD13 LEU A  12      -8.182  -9.876 -16.187  1.00  0.00
ATOM    317  CD2 LEU A  12      -6.564  -9.194 -13.220  1.00  0.00
ATOM    318 HD21 LEU A  12      -5.691  -8.591 -12.969  1.00  0.00
ATOM    319 HD22 LEU A  12      -7.432  -8.819 -12.680  1.00  0.00
ATOM    320 HD23 LEU A  12      -6.381 -10.231 -12.939  1.00  0.00
ATOM    321  C   LEU A  12      -5.219  -7.748 -17.095  1.00  0.00
ATOM    322  O   LEU A  12      -4.152  -7.210 -16.774  1.00  0.00
ATOM    323  N   LYS A  13      -6.246  -7.069 -17.606  1.00  0.00
ATOM    324  H   LYS A  13      -7.054  -7.590 -17.916  1.00  0.00
ATOM    325  CA  LYS A  13      -6.252  -5.620 -17.772  1.00  0.00
ATOM    326  HA  LYS A  13      -5.242  -5.230 -17.647  1.00  0.00
ATOM    327  CB  LYS A  13      -6.753  -5.242 -19.170  1.00  0.00
ATOM    328  HB2 LYS A  13      -6.135  -5.787 -19.885  1.00  0.00
ATOM    329  HB3 LYS A  13      -7.783  -5.592 -19.241  1.00  0.00
ATOM    330  CG  LYS A  13      -6.700  -3.770 -19.481  1.00  0.00
ATOM    331  HG2 LYS A  13      -7.000  -3.215 -18.593  1.00  0.00
ATOM    332  HG3 LYS A  13      -5.676  -3.506 -19.745  1.00  0.00
ATOM    333  CD  LYS A  13      -7.634  -3.418 -20.644  1.00  0.00
ATOM    334  HD2 LYS A  13      -8.413  -4.179 -20.695  1.00  0.00
ATOM    335  HD3 LYS A  13      -8.086  -2.449 -20.434  1.00  0.00
ATOM    336  CE  LYS A  13      -6.904  -3.357 -21.964  1.00  0.00
ATOM    337  HE2 LYS A  13      -6.305  -2.447 -21.994  1.00  0.00
ATOM    338  HE3 LYS A  13      -6.249  -4.225 -22.045  1.00  0.00
ATOM    339  NZ  LYS A  13      -7.873  -3.354 -23.108  1.00  0.00
ATOM    340  HZ1 LYS A  13      -8.479  -2.550 -23.034  1.00  0.00
ATOM    341  HZ2 LYS A  13      -7.364  -3.313 -23.980  1.00  0.00
ATOM    342  HZ3 LYS A  13      -8.428  -4.198 -23.082  1.00  0.00
ATOM    343  C   LYS A  13      -7.142  -4.991 -16.705  1.00  0.00
ATOM    344  O   LYS A  13      -8.297  -5.395 -16.535  1.00  0.00
ATOM    345  N   VAL A  14      -6.613  -4.005 -15.984  1.00  0.00
ATOM    346  H   VAL A  14      -5.671  -3.686 -16.160  1.00  0.00
ATOM    347  CA  VAL A  14      -7.350  -3.408 -14.879  1.00  0.00
ATOM    348  HA  VAL A  14      -8.410  -3.655 -14.926  1.00  0.00
ATOM    349  CB  VAL A  14      -6.807  -3.817 -13.483  1.00  0.00
ATOM    350  HB  VAL A  14      -7.353  -3.268 -12.717  1.00  0.00
ATOM    351  CG1 VAL A  14      -6.981  -5.309 -13.258  1.00  0.00
ATOM    352 HG11 VAL A  14      -6.434  -5.859 -14.024  1.00  0.00
ATOM    353 HG12 VAL A  14      -6.594  -5.576 -12.275  1.00  0.00
ATOM    354 HG13 VAL A  14      -8.039  -5.565 -13.314  1.00  0.00
ATOM    355  CG2 VAL A  14      -5.340  -3.398 -13.310  1.00  0.00
ATOM    356 HG21 VAL A  14      -5.256  -2.316 -13.411  1.00  0.00
ATOM    357 HG22 VAL A  14      -4.989  -3.699 -12.323  1.00  0.00
ATOM    358 HG23 VAL A  14      -4.731  -3.882 -14.074  1.00  0.00
ATOM    359  C   VAL A  14      -7.334  -1.898 -15.017  1.00  0.00
ATOM    360  O   VAL A  14      -6.414  -1.311 -15.596  1.00  0.00
ATOM    361  N   SER A  15      -8.370  -1.270 -14.469  1.00  0.00
ATOM    362  H   SER A  15      -9.173  -1.786 -14.139  1.00  0.00
ATOM    363  CA  SER A  15      -8.393   0.182 -14.369  1.00  0.00
ATOM    364  HA  SER A  15      -8.197   0.628 -15.345  1.00  0.00
ATOM    365  CB  SER A  15      -9.769   0.649 -13.884  1.00  0.00
ATOM    366  HB2 SER A  15      -9.730   1.717 -13.674  1.00  0.00
ATOM    367  HB3 SER A  15     -10.506   0.459 -14.664  1.00  0.00
ATOM    368  OG  SER A  15     -10.137  -0.053 -12.704  1.00  0.00
ATOM    369  HG  SER A  15     -11.000   0.247 -12.409  1.00  0.00
ATOM    370  C   SER A  15      -7.294   0.641 -13.414  1.00  0.00
ATOM    371  O   SER A  15      -6.980  -0.035 -12.431  1.00  0.00
ATOM    372  N   ARG A  16      -6.695   1.790 -13.710  1.00  0.00
ATOM    373  H   ARG A  16      -6.909   2.300 -14.555  1.00  0.00
ATOM    374  CA  ARG A  16      -5.628   2.292 -12.850  1.00  0.00
ATOM    375  HA  ARG A  16      -4.980   1.470 -12.545  1.00  0.00
ATOM    376  CB  ARG A  16      -4.785   3.327 -13.599  1.00  0.00
ATOM    377  HB2 ARG A  16      -5.462   4.068 -14.023  1.00  0.00
ATOM    378  HB3 ARG A  16      -4.125   3.808 -12.878  1.00  0.00
ATOM    379  CG  ARG A  16      -3.947   2.702 -14.719  1.00  0.00
ATOM    380  HG2 ARG A  16      -3.647   1.703 -14.400  1.00  0.00
ATOM    381  HG3 ARG A  16      -4.574   2.626 -15.608  1.00  0.00
ATOM    382  CD  ARG A  16      -2.704   3.526 -15.043  1.00  0.00
ATOM    383  HD2 ARG A  16      -2.288   3.182 -15.991  1.00  0.00
ATOM    384  HD3 ARG A  16      -2.987   4.575 -15.131  1.00  0.00
ATOM    385  NE  ARG A  16      -1.682   3.403 -14.013  1.00  0.00
ATOM    386  HE  ARG A  16      -1.690   2.562 -13.454  1.00  0.00
ATOM    387  CZ  ARG A  16      -0.751   4.318 -13.769  1.00  0.00
ATOM    388  NH1 ARG A  16      -0.714   5.443 -14.474  1.00  0.00
ATOM    389 HH11 ARG A  16      -1.398   5.603 -15.200  1.00  0.00
ATOM    390 HH12 ARG A  16      -0.002   6.133 -14.281  1.00  0.00
ATOM    391  NH2 ARG A  16       0.146   4.107 -12.815  1.00  0.00
ATOM    392 HH21 ARG A  16       0.117   3.251 -12.279  1.00  0.00
ATOM    393 HH22 ARG A  16       0.855   4.802 -12.629  1.00  0.00
ATOM    394  C   ARG A  16      -6.151   2.866 -11.541  1.00  0.00
ATOM    395  O   ARG A  16      -5.349   3.172 -10.651  1.00  0.00
ATOM    396  N   LEU A  17      -7.462   3.004 -11.388  1.00  0.00
ATOM    397  H   LEU A  17      -8.067   3.010 -12.196  1.00  0.00
ATOM    398  CA  LEU A  17      -8.064   3.179 -10.071  1.00  0.00
ATOM    399  HA  LEU A  17      -7.296   3.477  -9.357  1.00  0.00
ATOM    400  CB  LEU A  17      -9.152   4.259 -10.101  1.00  0.00
ATOM    401  HB2 LEU A  17      -9.809   3.909 -10.898  1.00  0.00
ATOM    402  HB3 LEU A  17      -9.679   4.211  -9.148  1.00  0.00
ATOM    403  CG  LEU A  17      -8.737   5.703 -10.381  1.00  0.00
ATOM    404  HG  LEU A  17      -8.313   5.756 -11.384  1.00  0.00
ATOM    405  CD1 LEU A  17      -9.950   6.662 -10.282  1.00  0.00
ATOM    406 HD11 LEU A  17     -10.374   6.610  -9.280  1.00  0.00
ATOM    407 HD12 LEU A  17      -9.624   7.682 -10.486  1.00  0.00
ATOM    408 HD13 LEU A  17     -10.705   6.369 -11.011  1.00  0.00
ATOM    409  CD2 LEU A  17      -7.633   6.143  -9.429  1.00  0.00
ATOM    410 HD21 LEU A  17      -6.764   5.497  -9.556  1.00  0.00
ATOM    411 HD22 LEU A  17      -7.354   7.174  -9.647  1.00  0.00
ATOM    412 HD23 LEU A  17      -7.989   6.073  -8.402  1.00  0.00
ATOM    413  C   LEU A  17      -8.655   1.843  -9.630  1.00  0.00
ATOM    414  O   LEU A  17      -9.448   1.242 -10.360  1.00  0.00
ATOM    415  N   VAL A  18      -8.283   1.381  -8.443  1.00  0.00
ATOM    416  H   VAL A  18      -7.531   1.833  -7.943  1.00  0.00
ATOM    417  CA  VAL A  18      -8.892   0.194  -7.851  1.00  0.00
ATOM    418  HA  VAL A  18      -9.466  -0.377  -8.581  1.00  0.00
ATOM    419  CB  VAL A  18      -7.832  -0.727  -7.233  1.00  0.00
ATOM    420  HB  VAL A  18      -7.455  -0.266  -6.321  1.00  0.00
ATOM    421  CG1 VAL A  18      -8.433  -2.115  -6.899  1.00  0.00
ATOM    422 HG11 VAL A  18      -8.809  -2.578  -7.812  1.00  0.00
ATOM    423 HG12 VAL A  18      -7.662  -2.750  -6.462  1.00  0.00
ATOM    424 HG13 VAL A  18      -9.250  -1.996  -6.189  1.00  0.00
ATOM    425  CG2 VAL A  18      -6.637  -0.857  -8.186  1.00  0.00
ATOM    426 HG21 VAL A  18      -6.201   0.127  -8.360  1.00  0.00
ATOM    427 HG22 VAL A  18      -5.887  -1.512  -7.743  1.00  0.00
ATOM    428 HG23 VAL A  18      -6.971  -1.279  -9.134  1.00  0.00
ATOM    429  C   VAL A  18      -9.902   0.653  -6.810  1.00  0.00
ATOM    430  O   VAL A  18      -9.592   1.507  -5.970  1.00  0.00
ATOM    431  N   LEU A  19     -11.113   0.100  -6.858  1.00  0.00
ATOM    432  H   LEU A  19     -11.371  -0.555  -7.583  1.00  0.00
ATOM    433  CA  LEU A  19     -12.130   0.491  -5.882  1.00  0.00
ATOM    434  HA  LEU A  19     -12.006   1.544  -5.629  1.00  0.00
ATOM    435  CB  LEU A  19     -13.534   0.286  -6.441  1.00  0.00
ATOM    436  HB2 LEU A  19     -13.622   0.945  -7.304  1.00  0.00
ATOM    437  HB3 LEU A  19     -13.676  -0.747  -6.758  1.00  0.00
ATOM    438  CG  LEU A  19     -14.604   0.655  -5.403  1.00  0.00
ATOM    439  HG  LEU A  19     -14.409   0.105  -4.482  1.00  0.00
ATOM    440  CD1 LEU A  19     -14.574   2.158  -5.116  1.00  0.00
ATOM    441 HD11 LEU A  19     -14.768   2.708  -6.037  1.00  0.00
ATOM    442 HD12 LEU A  19     -15.338   2.403  -4.379  1.00  0.00
ATOM    443 HD13 LEU A  19     -13.593   2.435  -4.729  1.00  0.00
ATOM    444  CD2 LEU A  19     -16.001   0.232  -5.877  1.00  0.00
ATOM    445 HD21 LEU A  19     -16.021  -0.847  -6.031  1.00  0.00
ATOM    446 HD22 LEU A  19     -16.739   0.505  -5.123  1.00  0.00
ATOM    447 HD23 LEU A  19     -16.235   0.736  -6.814  1.00  0.00
ATOM    448  C   LEU A  19     -11.930  -0.301  -4.598  1.00  0.00
ATOM    449  O   LEU A  19     -12.120  -1.519  -4.577  1.00  0.00
ATOM    450  N   GLY A  20     -11.558   0.388  -3.520  1.00  0.00
ATOM    451  H   GLY A  20     -11.297   1.360  -3.605  1.00  0.00
ATOM    452  CA  GLY A  20     -11.514  -0.223  -2.207  1.00  0.00
ATOM    453  HA2 GLY A  20     -11.200  -1.262  -2.312  1.00  0.00
ATOM    454  HA3 GLY A  20     -10.791   0.313  -1.593  1.00  0.00
ATOM    455  C   GLY A  20     -12.874  -0.182  -1.522  1.00  0.00
ATOM    456  O   GLY A  20     -13.668   0.729  -1.729  1.00  0.00
ATOM    457  N   THR A  21     -13.141  -1.193  -0.700  1.00  0.00
ATOM    458  H   THR A  21     -12.428  -1.879  -0.493  1.00  0.00
ATOM    459  CA  THR A  21     -14.465  -1.374  -0.116  1.00  0.00
ATOM    460  HA  THR A  21     -15.122  -0.551  -0.395  1.00  0.00
ATOM    461  CB  THR A  21     -15.086  -2.686  -0.612  1.00  0.00
ATOM    462  HB  THR A  21     -16.058  -2.812  -0.135  1.00  0.00
ATOM    463  CG2 THR A  21     -15.262  -2.679  -2.139  1.00  0.00
ATOM    464 HG21 THR A  21     -14.290  -2.554  -2.617  1.00  0.00
ATOM    465 HG22 THR A  21     -15.704  -3.623  -2.459  1.00  0.00
ATOM    466 HG23 THR A  21     -15.916  -1.856  -2.426  1.00  0.00
ATOM    467  OG1 THR A  21     -14.230  -3.769  -0.233  1.00  0.00
ATOM    468  HG1 THR A  21     -14.607  -4.598  -0.538  1.00  0.00
ATOM    469  C   THR A  21     -14.453  -1.377   1.404  1.00  0.00
ATOM    470  O   THR A  21     -15.512  -1.561   2.017  1.00  0.00
ATOM    471  N   MET A  22     -13.289  -1.183   2.027  1.00  0.00
ATOM    472  H   MET A  22     -12.454  -1.009   1.486  1.00  0.00
ATOM    473  CA  MET A  22     -13.167  -1.275   3.479  1.00  0.00
ATOM    474  HA  MET A  22     -13.378  -2.290   3.815  1.00  0.00
ATOM    475  CB  MET A  22     -11.738  -0.912   3.888  1.00  0.00
ATOM    476  HB2 MET A  22     -11.070  -1.359   3.151  1.00  0.00
ATOM    477  HB3 MET A  22     -11.656   0.174   3.839  1.00  0.00
ATOM    478  CG  MET A  22     -11.351  -1.386   5.274  1.00  0.00
ATOM    479  HG2 MET A  22     -12.043  -0.957   5.998  1.00  0.00
ATOM    480  HG3 MET A  22     -11.420  -2.474   5.306  1.00  0.00
ATOM    481  SD  MET A  22      -9.669  -0.886   5.693  1.00  0.00
ATOM    482  CE  MET A  22      -9.753   0.867   5.290  1.00  0.00
ATOM    483  HE1 MET A  22     -10.521   1.344   5.899  1.00  0.00
ATOM    484  HE2 MET A  22      -8.788   1.333   5.491  1.00  0.00
ATOM    485  HE3 MET A  22     -10.000   0.986   4.235  1.00  0.00
ATOM    486  C   MET A  22     -14.167  -0.384   4.219  1.00  0.00
ATOM    487  O   MET A  22     -14.622  -0.746   5.316  1.00  0.00
ATOM    488  N   ASN A  23     -14.502   0.780   3.650  1.00  0.00
ATOM    489  H   ASN A  23     -14.047   1.059   2.792  1.00  0.00
ATOM    490  CA  ASN A  23     -15.480   1.692   4.246  1.00  0.00
ATOM    491  HA  ASN A  23     -15.251   1.843   5.301  1.00  0.00
ATOM    492  CB  ASN A  23     -15.441   3.050   3.536  1.00  0.00
ATOM    493  HB2 ASN A  23     -15.269   2.860   2.476  1.00  0.00
ATOM    494  HB3 ASN A  23     -16.400   3.551   3.664  1.00  0.00
ATOM    495  CG  ASN A  23     -14.335   3.972   4.053  1.00  0.00
ATOM    496  OD1 ASN A  23     -13.835   3.817   5.173  1.00  0.00
ATOM    497  ND2 ASN A  23     -13.969   4.954   3.235  1.00  0.00
ATOM    498 HD21 ASN A  23     -13.243   5.598   3.516  1.00  0.00
ATOM    499 HD22 ASN A  23     -14.418   5.051   2.335  1.00  0.00
ATOM    500  C   ASN A  23     -16.907   1.149   4.191  1.00  0.00
ATOM    501  O   ASN A  23     -17.752   1.585   4.991  1.00  0.00
ATOM    502  N   PHE A  24     -17.195   0.225   3.270  1.00  0.00
ATOM    503  H   PHE A  24     -16.443  -0.131   2.697  1.00  0.00
ATOM    504  CA  PHE A  24     -18.553  -0.268   3.019  1.00  0.00
ATOM    505  HA  PHE A  24     -19.239   0.576   2.956  1.00  0.00
ATOM    506  CB  PHE A  24     -18.623  -1.052   1.710  1.00  0.00
ATOM    507  HB2 PHE A  24     -17.930  -1.893   1.736  1.00  0.00
ATOM    508  HB3 PHE A  24     -19.639  -1.424   1.576  1.00  0.00
ATOM    509  CG  PHE A  24     -18.287  -0.253   0.468  1.00  0.00
ATOM    510  CD1 PHE A  24     -17.973   1.104   0.525  1.00  0.00
ATOM    511  HD1 PHE A  24     -17.980   1.612   1.489  1.00  0.00
ATOM    512  CE1 PHE A  24     -17.649   1.817  -0.642  1.00  0.00
ATOM    513  HE1 PHE A  24     -17.409   2.878  -0.586  1.00  0.00
ATOM    514  CZ  PHE A  24     -17.635   1.168  -1.866  1.00  0.00
ATOM    515  HZ  PHE A  24     -17.376   1.712  -2.775  1.00  0.00
ATOM    516  CE2 PHE A  24     -17.951  -0.178  -1.932  1.00  0.00
ATOM    517  HE2 PHE A  24     -17.950  -0.686  -2.897  1.00  0.00
ATOM    518  CD2 PHE A  24     -18.269  -0.883  -0.775  1.00  0.00
ATOM    519  HD2 PHE A  24     -18.509  -1.945  -0.833  1.00  0.00
ATOM    520  C   PHE A  24     -18.987  -1.145   4.190  1.00  0.00
ATOM    521  O   PHE A  24     -18.578  -2.305   4.307  1.00  0.00
ATOM    522  N   GLY A  25     -19.834  -0.600   5.063  1.00  0.00
ATOM    523  H   GLY A  25     -20.228   0.313   4.890  1.00  0.00
ATOM    524  CA  GLY A  25     -20.212  -1.291   6.273  1.00  0.00
ATOM    525  HA2 GLY A  25     -21.268  -1.551   6.206  1.00  0.00
ATOM    526  HA3 GLY A  25     -19.619  -2.203   6.349  1.00  0.00
ATOM    527  C   GLY A  25     -19.987  -0.449   7.516  1.00  0.00
ATOM    528  O   GLY A  25     -20.926   0.111   8.083  1.00  0.00
ATOM    529  N   PRO A  26     -18.732  -0.339   7.972  1.00  0.00
ATOM    530  CD  PRO A  26     -17.520  -1.018   7.460  1.00  0.00
ATOM    531  HD2 PRO A  26     -17.386  -0.773   6.406  1.00  0.00
ATOM    532  HD3 PRO A  26     -17.636  -2.097   7.569  1.00  0.00
ATOM    533  CG  PRO A  26     -16.427  -0.473   8.319  1.00  0.00
ATOM    534  HG2 PRO A  26     -15.968   0.379   7.817  1.00  0.00
ATOM    535  HG3 PRO A  26     -15.676  -1.248   8.478  1.00  0.00
ATOM    536  CB  PRO A  26     -17.064  -0.066   9.622  1.00  0.00
ATOM    537  HB2 PRO A  26     -16.526   0.767  10.075  1.00  0.00
ATOM    538  HB3 PRO A  26     -17.112  -0.894  10.329  1.00  0.00
ATOM    539  CA  PRO A  26     -18.484   0.377   9.236  1.00  0.00
ATOM    540  HA  PRO A  26     -19.225   0.028   9.954  1.00  0.00
ATOM    541  C   PRO A  26     -18.567   1.888   9.117  1.00  0.00
ATOM    542  O   PRO A  26     -18.767   2.564  10.137  1.00  0.00
ATOM    543  N   THR A  27     -18.441   2.425   7.936  1.00  0.00
ATOM    544  H   THR A  27     -18.365   1.804   7.142  1.00  0.00
ATOM    545  CA  THR A  27     -18.359   3.860   7.701  1.00  0.00
ATOM    546  HA  THR A  27     -18.550   4.417   8.618  1.00  0.00
ATOM    547  CB  THR A  27     -16.932   4.203   7.202  1.00  0.00
ATOM    548  HB  THR A  27     -16.711   3.586   6.330  1.00  0.00
ATOM    549  CG2 THR A  27     -16.817   5.656   6.830  1.00  0.00
ATOM    550 HG21 THR A  27     -17.036   6.273   7.701  1.00  0.00
ATOM    551 HG22 THR A  27     -15.804   5.864   6.484  1.00  0.00
ATOM    552 HG23 THR A  27     -17.526   5.885   6.034  1.00  0.00
ATOM    553  OG1 THR A  27     -15.985   3.913   8.233  1.00  0.00
ATOM    554  HG1 THR A  27     -15.101   4.125   7.924  1.00  0.00
ATOM    555  C   THR A  27     -19.394   4.334   6.696  1.00  0.00
ATOM    556  O   THR A  27     -20.018   5.382   6.896  1.00  0.00
ATOM    557  N   THR A  28     -19.592   3.579   5.626  1.00  0.00
ATOM    558  H   THR A  28     -19.045   2.732   5.552  1.00  0.00
ATOM    559  CA  THR A  28     -20.515   3.899   4.551  1.00  0.00
ATOM    560  HA  THR A  28     -20.992   4.865   4.713  1.00  0.00
ATOM    561  CB  THR A  28     -19.769   3.939   3.211  1.00  0.00
ATOM    562  HB  THR A  28     -19.303   2.967   3.049  1.00  0.00
ATOM    563  CG2 THR A  28     -20.706   4.253   2.050  1.00  0.00
ATOM    564 HG21 THR A  28     -21.171   5.225   2.211  1.00  0.00
ATOM    565 HG22 THR A  28     -20.138   4.272   1.119  1.00  0.00
ATOM    566 HG23 THR A  28     -21.478   3.486   1.988  1.00  0.00
ATOM    567  OG1 THR A  28     -18.732   4.931   3.282  1.00  0.00
ATOM    568  HG1 THR A  28     -18.260   4.961   2.446  1.00  0.00
ATOM    569  C   THR A  28     -21.593   2.827   4.555  1.00  0.00
ATOM    570  O   THR A  28     -21.271   1.635   4.563  1.00  0.00
ATOM    571  N   ASP A  29     -22.861   3.241   4.591  1.00  0.00
ATOM    572  H   ASP A  29     -23.110   4.219   4.605  1.00  0.00
ATOM    573  CA  ASP A  29     -23.928   2.254   4.714  1.00  0.00
ATOM    574  HA  ASP A  29     -23.621   1.478   5.415  1.00  0.00
ATOM    575  CB  ASP A  29     -25.234   2.893   5.226  1.00  0.00
ATOM    576  HB2 ASP A  29     -25.906   2.077   5.491  1.00  0.00
ATOM    577  HB3 ASP A  29     -24.988   3.466   6.119  1.00  0.00
ATOM    578  CG  ASP A  29     -25.923   3.812   4.200  1.00  0.00
ATOM    579  OD1 ASP A  29     -25.477   3.952   3.043  1.00  0.00
ATOM    580  OD2 ASP A  29     -26.948   4.420   4.570  1.00  0.00
ATOM    581  C   ASP A  29     -24.146   1.530   3.382  1.00  0.00
ATOM    582  O   ASP A  29     -23.624   1.920   2.332  1.00  0.00
ATOM    583  N   GLU A  30     -24.951   0.466   3.444  1.00  0.00
ATOM    584  H   GLU A  30     -25.452   0.236   4.290  1.00  0.00
ATOM    585  CA  GLU A  30     -25.081  -0.428   2.299  1.00  0.00
ATOM    586  HA  GLU A  30     -24.097  -0.784   1.991  1.00  0.00
ATOM    587  CB  GLU A  30     -25.941  -1.631   2.667  1.00  0.00
ATOM    588  HB2 GLU A  30     -25.327  -2.319   3.249  1.00  0.00
ATOM    589  HB3 GLU A  30     -26.771  -1.278   3.279  1.00  0.00
ATOM    590  CG  GLU A  30     -26.482  -2.346   1.448  1.00  0.00
ATOM    591  HG2 GLU A  30     -27.488  -1.986   1.235  1.00  0.00
ATOM    592  HG3 GLU A  30     -25.824  -2.100   0.614  1.00  0.00
ATOM    593  CD  GLU A  30     -26.513  -3.837   1.638  1.00  0.00
ATOM    594  OE1 GLU A  30     -26.296  -4.278   2.798  1.00  0.00
ATOM    595  OE2 GLU A  30     -26.779  -4.558   0.642  1.00  0.00
ATOM    596  C   GLU A  30     -25.671   0.289   1.100  1.00  0.00
ATOM    597  O   GLU A  30     -25.297   0.012  -0.049  1.00  0.00
ATOM    598  N   ALA A  31     -26.599   1.215   1.342  1.00  0.00
ATOM    599  H   ALA A  31     -26.924   1.406   2.278  1.00  0.00
ATOM    600  CA  ALA A  31     -27.222   1.931   0.233  1.00  0.00
ATOM    601  HA  ALA A  31     -27.633   1.204  -0.468  1.00  0.00
ATOM    602  CB  ALA A  31     -28.362   2.815   0.746  1.00  0.00
ATOM    603  HB1 ALA A  31     -27.964   3.553   1.442  1.00  0.00
ATOM    604  HB2 ALA A  31     -28.833   3.325  -0.094  1.00  0.00
ATOM    605  HB3 ALA A  31     -29.100   2.196   1.255  1.00  0.00
ATOM    606  C   ALA A  31     -26.194   2.762  -0.528  1.00  0.00
ATOM    607  O   ALA A  31     -26.102   2.686  -1.760  1.00  0.00
ATOM    608  N   GLU A  32     -25.409   3.569   0.183  1.00  0.00
ATOM    609  H   GLU A  32     -25.462   3.690   1.184  1.00  0.00
ATOM    610  CA  GLU A  32     -24.476   4.401  -0.565  1.00  0.00
ATOM    611  HA  GLU A  32     -24.959   4.767  -1.471  1.00  0.00
ATOM    612  CB  GLU A  32     -24.025   5.598   0.264  1.00  0.00
ATOM    613  HB2 GLU A  32     -24.786   5.819   1.011  1.00  0.00
ATOM    614  HB3 GLU A  32     -23.088   5.351   0.763  1.00  0.00
ATOM    615  CG  GLU A  32     -23.821   6.809  -0.621  1.00  0.00
ATOM    616  HG2 GLU A  32     -23.650   6.464  -1.641  1.00  0.00
ATOM    617  HG3 GLU A  32     -24.735   7.400  -0.586  1.00  0.00
ATOM    618  CD  GLU A  32     -22.667   7.650  -0.180  1.00  0.00
ATOM    619  OE1 GLU A  32     -22.279   8.558  -0.953  1.00  0.00
ATOM    620  OE2 GLU A  32     -22.162   7.403   0.941  1.00  0.00
ATOM    621  C   GLU A  32     -23.276   3.598  -1.059  1.00  0.00
ATOM    622  O   GLU A  32     -22.695   3.951  -2.091  1.00  0.00
ATOM    623  N   SER A  33     -22.916   2.514  -0.360  1.00  0.00
ATOM    624  H   SER A  33     -23.291   2.338   0.561  1.00  0.00
ATOM    625  CA  SER A  33     -21.918   1.584  -0.891  1.00  0.00
ATOM    626  HA  SER A  33     -20.963   2.097  -1.009  1.00  0.00
ATOM    627  CB  SER A  33     -21.722   0.398   0.059  1.00  0.00
ATOM    628  HB2 SER A  33     -22.692  -0.059   0.252  1.00  0.00
ATOM    629  HB3 SER A  33     -21.068  -0.330  -0.422  1.00  0.00
ATOM    630  OG  SER A  33     -21.145   0.815   1.282  1.00  0.00
ATOM    631  HG  SER A  33     -21.032   0.055   1.858  1.00  0.00
ATOM    632  C   SER A  33     -22.321   1.094  -2.272  1.00  0.00
ATOM    633  O   SER A  33     -21.534   1.156  -3.224  1.00  0.00
ATOM    634  N   HIE A  34     -23.563   0.621  -2.408  1.00  0.00
ATOM    635  H   HIE A  34     -24.174   0.497  -1.614  1.00  0.00
ATOM    636  CA  HIE A  34     -24.042   0.203  -3.721  1.00  0.00
ATOM    637  HA  HIE A  34     -23.390  -0.572  -4.126  1.00  0.00
ATOM    638  CB  HIE A  34     -25.460  -0.360  -3.612  1.00  0.00
ATOM    639  HB2 HIE A  34     -26.076   0.300  -3.002  1.00  0.00
ATOM    640  HB3 HIE A  34     -25.905  -0.459  -4.602  1.00  0.00
ATOM    641  CG  HIE A  34     -25.524  -1.715  -2.976  1.00  0.00
ATOM    642  ND1 HIE A  34     -26.703  -2.415  -2.829  1.00  0.00
ATOM    643  CE1 HIE A  34     -26.458  -3.569  -2.233  1.00  0.00
ATOM    644  HE1 HIE A  34     -27.267  -4.266  -2.017  1.00  0.00
ATOM    645  NE2 HIE A  34     -25.159  -3.649  -1.999  1.00  0.00
ATOM    646  HE2 HIE A  34     -24.680  -4.423  -1.560  1.00  0.00
ATOM    647  CD2 HIE A  34     -24.553  -2.501  -2.452  1.00  0.00
ATOM    648  HD2 HIE A  34     -23.475  -2.375  -2.346  1.00  0.00
ATOM    649  C   HIE A  34     -23.997   1.353  -4.716  1.00  0.00
ATOM    650  O   HIE A  34     -23.709   1.144  -5.901  1.00  0.00
ATOM    651  N   ALA A  35     -24.288   2.577  -4.258  1.00  0.00
ATOM    652  H   ALA A  35     -24.589   2.724  -3.306  1.00  0.00
ATOM    653  CA  ALA A  35     -24.240   3.730  -5.157  1.00  0.00
ATOM    654  HA  ALA A  35     -24.838   3.510  -6.041  1.00  0.00
ATOM    655  CB  ALA A  35     -24.823   4.965  -4.466  1.00  0.00
ATOM    656  HB1 ALA A  35     -24.228   5.203  -3.584  1.00  0.00
ATOM    657  HB2 ALA A  35     -24.804   5.809  -5.155  1.00  0.00
ATOM    658  HB3 ALA A  35     -25.851   4.763  -4.167  1.00  0.00
ATOM    659  C   ALA A  35     -22.814   4.002  -5.630  1.00  0.00
ATOM    660  O   ALA A  35     -22.589   4.290  -6.814  1.00  0.00
ATOM    661  N   ILE A  36     -21.843   3.922  -4.715  1.00  0.00
ATOM    662  H   ILE A  36     -22.065   3.792  -3.739  1.00  0.00
ATOM    663  CA  ILE A  36     -20.441   4.106  -5.088  1.00  0.00
ATOM    664  HA  ILE A  36     -20.290   5.048  -5.615  1.00  0.00
ATOM    665  CB  ILE A  36     -19.552   4.074  -3.830  1.00  0.00
ATOM    666  HB  ILE A  36     -19.810   3.194  -3.241  1.00  0.00
ATOM    667  CG2 ILE A  36     -18.065   4.017  -4.210  1.00  0.00
ATOM    668 HG21 ILE A  36     -17.806   4.897  -4.799  1.00  0.00
ATOM    669 HG22 ILE A  36     -17.458   3.995  -3.305  1.00  0.00
ATOM    670 HG23 ILE A  36     -17.873   3.118  -4.797  1.00  0.00
ATOM    671  CG1 ILE A  36     -19.836   5.298  -2.954  1.00  0.00
ATOM    672 HG12 ILE A  36     -19.421   6.167  -3.465  1.00  0.00
ATOM    673 HG13 ILE A  36     -20.918   5.402  -2.882  1.00  0.00
ATOM    674  CD1 ILE A  36     -19.238   5.200  -1.548  1.00  0.00
ATOM    675 HD11 ILE A  36     -18.155   5.096  -1.620  1.00  0.00
ATOM    676 HD12 ILE A  36     -19.480   6.102  -0.986  1.00  0.00
ATOM    677 HD13 ILE A  36     -19.652   4.331  -1.036  1.00  0.00
ATOM    678  C   ILE A  36     -20.017   3.053  -6.108  1.00  0.00
ATOM    679  O   ILE A  36     -19.318   3.356  -7.082  1.00  0.00
ATOM    680  N   MET A  37     -20.465   1.808  -5.922  1.00  0.00
ATOM    681  H   MET A  37     -21.022   1.569  -5.114  1.00  0.00
ATOM    682  CA  MET A  37     -20.081   0.738  -6.840  1.00  0.00
ATOM    683  HA  MET A  37     -19.006   0.764  -7.020  1.00  0.00
ATOM    684  CB  MET A  37     -20.441  -0.616  -6.233  1.00  0.00
ATOM    685  HB2 MET A  37     -21.464  -0.567  -5.861  1.00  0.00
ATOM    686  HB3 MET A  37     -20.375  -1.374  -7.014  1.00  0.00
ATOM    687  CG  MET A  37     -19.510  -0.979  -5.100  1.00  0.00
ATOM    688  HG2 MET A  37     -18.491  -0.823  -5.455  1.00  0.00
ATOM    689  HG3 MET A  37     -19.717  -0.294  -4.279  1.00  0.00
ATOM    690  SD  MET A  37     -19.679  -2.668  -4.516  1.00  0.00
ATOM    691  CE  MET A  37     -21.090  -2.523  -3.434  1.00  0.00
ATOM    692  HE1 MET A  37     -21.951  -2.174  -4.004  1.00  0.00
ATOM    693  HE2 MET A  37     -21.314  -3.496  -2.997  1.00  0.00
ATOM    694  HE3 MET A  37     -20.867  -1.811  -2.640  1.00  0.00
ATOM    695  C   MET A  37     -20.716   0.919  -8.215  1.00  0.00
ATOM    696  O   MET A  37     -20.067   0.652  -9.238  1.00  0.00
ATOM    697  N   ASP A  38     -21.978   1.375  -8.265  1.00  0.00
ATOM    698  H   ASP A  38     -22.540   1.455  -7.430  1.00  0.00
ATOM    699  CA  ASP A  38     -22.579   1.749  -9.545  1.00  0.00
ATOM    700  HA  ASP A  38     -22.607   0.880 -10.203  1.00  0.00
ATOM    701  CB  ASP A  38     -24.011   2.263  -9.349  1.00  0.00
ATOM    702  HB2 ASP A  38     -23.977   3.068  -8.615  1.00  0.00
ATOM    703  HB3 ASP A  38     -24.349   2.659 -10.307  1.00  0.00
ATOM    704  CG  ASP A  38     -24.971   1.192  -8.879  1.00  0.00
ATOM    705  OD1 ASP A  38     -24.753  -0.009  -9.175  1.00  0.00
ATOM    706  OD2 ASP A  38     -25.952   1.571  -8.201  1.00  0.00
ATOM    707  C   ASP A  38     -21.759   2.829 -10.228  1.00  0.00
ATOM    708  O   ASP A  38     -21.463   2.742 -11.423  1.00  0.00
ATOM    709  N   ALA A  39     -21.407   3.877  -9.484  1.00  0.00
ATOM    710  H   ALA A  39     -21.684   3.962  -8.517  1.00  0.00
ATOM    711  CA  ALA A  39     -20.669   4.977 -10.090  1.00  0.00
ATOM    712  HA  ALA A  39     -21.189   5.299 -10.992  1.00  0.00
ATOM    713  CB  ALA A  39     -20.597   6.155  -9.120  1.00  0.00
ATOM    714  HB1 ALA A  39     -20.070   5.850  -8.216  1.00  0.00
ATOM    715  HB2 ALA A  39     -20.063   6.981  -9.590  1.00  0.00
ATOM    716  HB3 ALA A  39     -21.606   6.475  -8.862  1.00  0.00
ATOM    717  C   ALA A  39     -19.276   4.523 -10.519  1.00  0.00
ATOM    718  O   ALA A  39     -18.798   4.911 -11.589  1.00  0.00
ATOM    719  N   ALA A  40     -18.632   3.669  -9.717  1.00  0.00
ATOM    720  H   ALA A  40     -19.013   3.403  -8.821  1.00  0.00
ATOM    721  CA  ALA A  40     -17.319   3.143 -10.096  1.00  0.00
ATOM    722  HA  ALA A  40     -16.626   3.973 -10.234  1.00  0.00
ATOM    723  CB  ALA A  40     -16.779   2.234  -8.989  1.00  0.00
ATOM    724  HB1 ALA A  40     -17.457   1.392  -8.846  1.00  0.00
ATOM    725  HB2 ALA A  40     -15.794   1.862  -9.272  1.00  0.00
ATOM    726  HB3 ALA A  40     -16.700   2.799  -8.060  1.00  0.00
ATOM    727  C   ALA A  40     -17.394   2.392 -11.419  1.00  0.00
ATOM    728  O   ALA A  40     -16.598   2.632 -12.336  1.00  0.00
ATOM    729  N   LEU A  41     -18.367   1.491 -11.543  1.00  0.00
ATOM    730  H   LEU A  41     -18.995   1.287 -10.780  1.00  0.00
ATOM    731  CA  LEU A  41     -18.496   0.717 -12.768  1.00  0.00
ATOM    732  HA  LEU A  41     -17.543   0.250 -13.019  1.00  0.00
ATOM    733  CB  LEU A  41     -19.544  -0.381 -12.579  1.00  0.00
ATOM    734  HB2 LEU A  41     -19.284  -0.783 -11.600  1.00  0.00
ATOM    735  HB3 LEU A  41     -20.531   0.078 -12.533  1.00  0.00
ATOM    736  CG  LEU A  41     -19.556  -1.514 -13.608  1.00  0.00
ATOM    737  HG  LEU A  41     -19.793  -1.092 -14.585  1.00  0.00
ATOM    738  CD1 LEU A  41     -18.194  -2.229 -13.676  1.00  0.00
ATOM    739 HD11 LEU A  41     -17.956  -2.653 -12.700  1.00  0.00
ATOM    740 HD12 LEU A  41     -18.238  -3.028 -14.417  1.00  0.00
ATOM    741 HD13 LEU A  41     -17.421  -1.514 -13.960  1.00  0.00
ATOM    742  CD2 LEU A  41     -20.691  -2.501 -13.305  1.00  0.00
ATOM    743 HD21 LEU A  41     -21.647  -1.979 -13.342  1.00  0.00
ATOM    744 HD22 LEU A  41     -20.685  -3.301 -14.046  1.00  0.00
ATOM    745 HD23 LEU A  41     -20.548  -2.926 -12.312  1.00  0.00
ATOM    746  C   LEU A  41     -18.841   1.611 -13.953  1.00  0.00
ATOM    747  O   LEU A  41     -18.309   1.414 -15.052  1.00  0.00
ATOM    748  N   ASP A  42     -19.709   2.617 -13.752  1.00  0.00
ATOM    749  H   ASP A  42     -20.187   2.744 -12.872  1.00  0.00
ATOM    750  CA  ASP A  42     -20.012   3.542 -14.848  1.00  0.00
ATOM    751  HA  ASP A  42     -20.331   2.973 -15.722  1.00  0.00
ATOM    752  CB  ASP A  42     -21.127   4.518 -14.466  1.00  0.00
ATOM    753  HB2 ASP A  42     -20.900   4.912 -13.476  1.00  0.00
ATOM    754  HB3 ASP A  42     -21.118   5.332 -15.191  1.00  0.00
ATOM    755  CG  ASP A  42     -22.497   3.870 -14.450  1.00  0.00
ATOM    756  OD1 ASP A  42     -22.717   2.878 -15.188  1.00  0.00
ATOM    757  OD2 ASP A  42     -23.359   4.363 -13.688  1.00  0.00
ATOM    758  C   ASP A  42     -18.785   4.341 -15.266  1.00  0.00
ATOM    759  O   ASP A  42     -18.654   4.706 -16.440  1.00  0.00
ATOM    760  N   ALA A  43     -17.896   4.650 -14.323  1.00  0.00
ATOM    761  H   ALA A  43     -18.072   4.430 -13.353  1.00  0.00
ATOM    762  CA  ALA A  43     -16.674   5.374 -14.658  1.00  0.00
ATOM    763  HA  ALA A  43     -16.939   6.160 -15.365  1.00  0.00
ATOM    764  CB  ALA A  43     -16.087   6.022 -13.405  1.00  0.00
ATOM    765  HB1 ALA A  43     -15.807   5.247 -12.692  1.00  0.00
ATOM    766  HB2 ALA A  43     -15.204   6.602 -13.675  1.00  0.00
ATOM    767  HB3 ALA A  43     -16.829   6.680 -12.954  1.00  0.00
ATOM    768  C   ALA A  43     -15.623   4.489 -15.321  1.00  0.00
ATOM    769  O   ALA A  43     -14.574   5.003 -15.726  1.00  0.00
ATOM    770  N   GLY A  44     -15.869   3.184 -15.435  1.00  0.00
ATOM    771  H   GLY A  44     -16.735   2.811 -15.073  1.00  0.00
ATOM    772  CA  GLY A  44     -14.936   2.268 -16.063  1.00  0.00
ATOM    773  HA2 GLY A  44     -15.530   1.552 -16.632  1.00  0.00
ATOM    774  HA3 GLY A  44     -14.325   2.858 -16.747  1.00  0.00
ATOM    775  C   GLY A  44     -14.023   1.509 -15.115  1.00  0.00
ATOM    776  O   GLY A  44     -13.135   0.787 -15.587  1.00  0.00
ATOM    777  N   ILE A  45     -14.202   1.657 -13.804  1.00  0.00
ATOM    778  H   ILE A  45     -14.851   2.349 -13.458  1.00  0.00
ATOM    779  CA  ILE A  45     -13.426   0.888 -12.834  1.00  0.00
ATOM    780  HA  ILE A  45     -12.377   0.796 -13.118  1.00  0.00
ATOM    781  CB  ILE A  45     -13.525   1.519 -11.443  1.00  0.00
ATOM    782  HB  ILE A  45     -14.578   1.641 -11.193  1.00  0.00
ATOM    783  CG2 ILE A  45     -12.840   0.638 -10.372  1.00  0.00
ATOM    784 HG21 ILE A  45     -11.786   0.515 -10.622  1.00  0.00
ATOM    785 HG22 ILE A  45     -12.929   1.116  -9.397  1.00  0.00
ATOM    786 HG23 ILE A  45     -13.321  -0.340 -10.343  1.00  0.00
ATOM    787  CG1 ILE A  45     -12.941   2.934 -11.481  1.00  0.00
ATOM    788 HG12 ILE A  45     -11.903   2.846 -11.804  1.00  0.00
ATOM    789 HG13 ILE A  45     -13.506   3.496 -12.224  1.00  0.00
ATOM    790  CD1 ILE A  45     -12.996   3.656 -10.154  1.00  0.00
ATOM    791 HD11 ILE A  45     -12.430   3.094  -9.411  1.00  0.00
ATOM    792 HD12 ILE A  45     -12.564   4.650 -10.263  1.00  0.00
ATOM    793 HD13 ILE A  45     -14.033   3.744  -9.831  1.00  0.00
ATOM    794  C   ILE A  45     -13.925  -0.552 -12.845  1.00  0.00
ATOM    795  O   ILE A  45     -15.114  -0.812 -12.628  1.00  0.00
ATOM    796  N   ASN A  46     -13.023  -1.495 -13.130  1.00  0.00
ATOM    797  H   ASN A  46     -12.065  -1.220 -13.296  1.00  0.00
ATOM    798  CA  ASN A  46     -13.371  -2.910 -13.262  1.00  0.00
ATOM    799  HA  ASN A  46     -14.440  -3.047 -13.103  1.00  0.00
ATOM    800  CB  ASN A  46     -13.017  -3.412 -14.663  1.00  0.00
ATOM    801  HB2 ASN A  46     -13.477  -4.387 -14.826  1.00  0.00
ATOM    802  HB3 ASN A  46     -13.404  -2.702 -15.394  1.00  0.00
ATOM    803  CG  ASN A  46     -11.509  -3.545 -14.864  1.00  0.00
ATOM    804  OD1 ASN A  46     -10.747  -2.706 -14.387  1.00  0.00
ATOM    805  ND2 ASN A  46     -11.073  -4.607 -15.562  1.00  0.00
ATOM    806 HD21 ASN A  46     -10.083  -4.733 -15.718  1.00  0.00
ATOM    807 HD22 ASN A  46     -11.737  -5.275 -15.928  1.00  0.00
ATOM    808  C   ASN A  46     -12.676  -3.785 -12.221  1.00  0.00
ATOM    809  O   ASN A  46     -12.638  -5.013 -12.371  1.00  0.00
ATOM    810  N   PHE A  47     -12.125  -3.191 -11.172  1.00  0.00
ATOM    811  H   PHE A  47     -12.306  -2.211 -11.011  1.00  0.00
ATOM    812  CA  PHE A  47     -11.233  -3.890 -10.253  1.00  0.00
ATOM    813  HA  PHE A  47     -11.344  -4.969 -10.362  1.00  0.00
ATOM    814  CB  PHE A  47      -9.783  -3.513 -10.572  1.00  0.00
ATOM    815  HB2 PHE A  47      -9.592  -3.575 -11.644  1.00  0.00
ATOM    816  HB3 PHE A  47      -9.622  -2.490 -10.233  1.00  0.00
ATOM    817  CG  PHE A  47      -8.740  -4.356  -9.901  1.00  0.00
ATOM    818  CD1 PHE A  47      -9.053  -5.542  -9.265  1.00  0.00
ATOM    819  HD1 PHE A  47     -10.091  -5.873  -9.233  1.00  0.00
ATOM    820  CE1 PHE A  47      -8.049  -6.319  -8.664  1.00  0.00
ATOM    821  HE1 PHE A  47      -8.308  -7.254  -8.167  1.00  0.00
ATOM    822  CZ  PHE A  47      -6.728  -5.897  -8.703  1.00  0.00
ATOM    823  HZ  PHE A  47      -5.944  -6.487  -8.227  1.00  0.00
ATOM    824  CE2 PHE A  47      -6.406  -4.711  -9.357  1.00  0.00
ATOM    825  HE2 PHE A  47      -5.369  -4.376  -9.402  1.00  0.00
ATOM    826  CD2 PHE A  47      -7.404  -3.957  -9.951  1.00  0.00
ATOM    827  HD2 PHE A  47      -7.152  -3.033 -10.471  1.00  0.00
ATOM    828  C   PHE A  47     -11.633  -3.483  -8.840  1.00  0.00
ATOM    829  O   PHE A  47     -11.417  -2.336  -8.446  1.00  0.00
ATOM    830  N   PHE A  48     -12.239  -4.400  -8.086  1.00  0.00
ATOM    831  H   PHE A  48     -12.358  -5.332  -8.457  1.00  0.00
ATOM    832  CA  PHE A  48     -12.728  -4.123  -6.738  1.00  0.00
ATOM    833  HA  PHE A  48     -12.634  -3.056  -6.539  1.00  0.00
ATOM    834  CB  PHE A  48     -14.203  -4.529  -6.562  1.00  0.00
ATOM    835  HB2 PHE A  48     -14.360  -5.546  -6.923  1.00  0.00
ATOM    836  HB3 PHE A  48     -14.458  -4.476  -5.504  1.00  0.00
ATOM    837  CG  PHE A  48     -15.200  -3.650  -7.294  1.00  0.00
ATOM    838  CD1 PHE A  48     -14.797  -2.748  -8.262  1.00  0.00
ATOM    839  HD1 PHE A  48     -13.736  -2.658  -8.495  1.00  0.00
ATOM    840  CE1 PHE A  48     -15.723  -1.964  -8.933  1.00  0.00
ATOM    841  HE1 PHE A  48     -15.393  -1.258  -9.695  1.00  0.00
ATOM    842  CZ  PHE A  48     -17.081  -2.081  -8.630  1.00  0.00
ATOM    843  HZ  PHE A  48     -17.814  -1.464  -9.150  1.00  0.00
ATOM    844  CE2 PHE A  48     -17.493  -2.979  -7.672  1.00  0.00
ATOM    845  HE2 PHE A  48     -18.552  -3.078  -7.437  1.00  0.00
ATOM    846  CD2 PHE A  48     -16.562  -3.757  -7.007  1.00  0.00
ATOM    847  HD2 PHE A  48     -16.888  -4.467  -6.247  1.00  0.00
ATOM    848  C   PHE A  48     -11.907  -4.916  -5.738  1.00  0.00
ATOM    849  O   PHE A  48     -11.738  -6.132  -5.908  1.00  0.00
ATOM    850  N   ASP A  49     -11.467  -4.255  -4.669  1.00  0.00
ATOM    851  H   ASP A  49     -11.597  -3.255  -4.615  1.00  0.00
ATOM    852  CA  ASP A  49     -10.766  -4.921  -3.577  1.00  0.00
ATOM    853  HA  ASP A  49     -10.541  -5.949  -3.863  1.00  0.00
ATOM    854  CB  ASP A  49      -9.451  -4.206  -3.245  1.00  0.00
ATOM    855  HB2 ASP A  49      -8.828  -4.195  -4.140  1.00  0.00
ATOM    856  HB3 ASP A  49      -9.694  -3.183  -2.959  1.00  0.00
ATOM    857  CG  ASP A  49      -8.697  -4.883  -2.112  1.00  0.00
ATOM    858  OD1 ASP A  49      -8.188  -6.007  -2.331  1.00  0.00
ATOM    859  OD2 ASP A  49      -8.600  -4.297  -1.006  1.00  0.00
ATOM    860  C   ASP A  49     -11.627  -4.980  -2.319  1.00  0.00
ATOM    861  O   ASP A  49     -12.146  -3.953  -1.870  1.00  0.00
ATOM    862  N   THR A  50     -11.734  -6.169  -1.729  1.00  0.00
ATOM    863  H   THR A  50     -11.422  -6.992  -2.226  1.00  0.00
ATOM    864  CA  THR A  50     -12.391  -6.348  -0.436  1.00  0.00
ATOM    865  HA  THR A  50     -12.350  -5.433   0.155  1.00  0.00
ATOM    866  CB  THR A  50     -13.868  -6.750  -0.622  1.00  0.00
ATOM    867  HB  THR A  50     -14.308  -6.101  -1.379  1.00  0.00
ATOM    868  CG2 THR A  50     -14.007  -8.212  -1.061  1.00  0.00
ATOM    869 HG21 THR A  50     -13.567  -8.863  -0.305  1.00  0.00
ATOM    870 HG22 THR A  50     -15.062  -8.457  -1.182  1.00  0.00
ATOM    871 HG23 THR A  50     -13.490  -8.358  -2.010  1.00  0.00
ATOM    872  OG1 THR A  50     -14.579  -6.540   0.612  1.00  0.00
ATOM    873  HG1 THR A  50     -15.498  -6.790   0.498  1.00  0.00
ATOM    874  C   THR A  50     -11.577  -7.357   0.384  1.00  0.00
ATOM    875  O   THR A  50     -10.454  -7.732   0.022  1.00  0.00
ATOM    876  N   ALA A  51     -12.120  -7.752   1.534  1.00  0.00
ATOM    877  H   ALA A  51     -12.987  -7.329   1.832  1.00  0.00
ATOM    878  CA  ALA A  51     -11.508  -8.750   2.396  1.00  0.00
ATOM    879  HA  ALA A  51     -11.044  -9.528   1.789  1.00  0.00
ATOM    880  CB  ALA A  51     -10.444  -8.162   3.339  1.00  0.00
ATOM    881  HB1 ALA A  51     -10.895  -7.389   3.959  1.00  0.00
ATOM    882  HB2 ALA A  51     -10.046  -8.952   3.976  1.00  0.00
ATOM    883  HB3 ALA A  51      -9.635  -7.729   2.750  1.00  0.00
ATOM    884  C   ALA A  51     -12.609  -9.395   3.218  1.00  0.00
ATOM    885  O   ALA A  51     -13.650  -8.781   3.471  1.00  0.00
ATOM    886  N   ASN A  52     -12.363 -10.634   3.643  1.00  0.00
ATOM    887  H   ASN A  52     -11.552 -11.152   3.335  1.00  0.00
ATOM    888  CA  ASN A  52     -13.338 -11.314   4.484  1.00  0.00
ATOM    889  HA  ASN A  52     -14.314 -11.305   3.999  1.00  0.00
ATOM    890  CB  ASN A  52     -12.920 -12.775   4.718  1.00  0.00
ATOM    891  HB2 ASN A  52     -13.640 -13.241   5.390  1.00  0.00
ATOM    892  HB3 ASN A  52     -12.939 -13.286   3.755  1.00  0.00
ATOM    893  CG  ASN A  52     -11.515 -12.923   5.325  1.00  0.00
ATOM    894  OD1 ASN A  52     -10.768 -11.954   5.474  1.00  0.00
ATOM    895  ND2 ASN A  52     -11.164 -14.148   5.686  1.00  0.00
ATOM    896 HD21 ASN A  52     -10.253 -14.311   6.091  1.00  0.00
ATOM    897 HD22 ASN A  52     -11.808 -14.915   5.554  1.00  0.00
ATOM    898  C   ASN A  52     -13.554 -10.557   5.796  1.00  0.00
ATOM    899  O   ASN A  52     -14.692 -10.443   6.268  1.00  0.00
ATOM    900  N   VAL A  53     -12.495  -9.967   6.364  1.00  0.00
ATOM    901  H   VAL A  53     -11.578 -10.007   5.942  1.00  0.00
ATOM    902  CA  VAL A  53     -12.634  -9.302   7.664  1.00  0.00
ATOM    903  HA  VAL A  53     -13.306  -9.834   8.337  1.00  0.00
ATOM    904  CB  VAL A  53     -11.280  -9.102   8.376  1.00  0.00
ATOM    905  HB  VAL A  53     -11.424  -8.456   9.242  1.00  0.00
ATOM    906  CG1 VAL A  53     -10.716 -10.455   8.835  1.00  0.00
ATOM    907 HG11 VAL A  53     -10.571 -11.102   7.969  1.00  0.00
ATOM    908 HG12 VAL A  53      -9.760 -10.300   9.336  1.00  0.00
ATOM    909 HG13 VAL A  53     -11.415 -10.926   9.526  1.00  0.00
ATOM    910  CG2 VAL A  53     -10.286  -8.335   7.484  1.00  0.00
ATOM    911 HG21 VAL A  53     -10.697  -7.356   7.240  1.00  0.00
ATOM    912 HG22 VAL A  53      -9.342  -8.211   8.014  1.00  0.00
ATOM    913 HG23 VAL A  53     -10.114  -8.896   6.565  1.00  0.00
ATOM    914  C   VAL A  53     -13.326  -7.949   7.597  1.00  0.00
ATOM    915  O   VAL A  53     -13.713  -7.422   8.650  1.00  0.00
ATOM    916  N   TYR A  54     -13.522  -7.378   6.411  1.00  0.00
ATOM    917  H   TYR A  54     -13.258  -7.839   5.552  1.00  0.00
ATOM    918  CA  TYR A  54     -14.068  -6.025   6.332  1.00  0.00
ATOM    919  HA  TYR A  54     -13.507  -5.367   6.995  1.00  0.00
ATOM    920  CB  TYR A  54     -13.976  -5.478   4.909  1.00  0.00
ATOM    921  HB2 TYR A  54     -14.387  -6.233   4.239  1.00  0.00
ATOM    922  HB3 TYR A  54     -14.590  -4.579   4.863  1.00  0.00
ATOM    923  CG  TYR A  54     -12.545  -5.141   4.480  1.00  0.00
ATOM    924  CD1 TYR A  54     -11.513  -5.111   5.409  1.00  0.00
ATOM    925  HD1 TYR A  54     -11.743  -5.330   6.451  1.00  0.00
ATOM    926  CE1 TYR A  54     -10.190  -4.806   5.028  1.00  0.00
ATOM    927  HE1 TYR A  54      -9.387  -4.776   5.765  1.00  0.00
ATOM    928  CZ  TYR A  54      -9.916  -4.538   3.691  1.00  0.00
ATOM    929  OH  TYR A  54      -8.626  -4.250   3.291  1.00  0.00
ATOM    930  HH  TYR A  54      -7.997  -4.262   4.016  1.00  0.00
ATOM    931  CE2 TYR A  54     -10.932  -4.561   2.750  1.00  0.00
ATOM    932  HE2 TYR A  54     -10.715  -4.350   1.702  1.00  0.00
ATOM    933  CD2 TYR A  54     -12.242  -4.857   3.149  1.00  0.00
ATOM    934  HD2 TYR A  54     -13.046  -4.868   2.413  1.00  0.00
ATOM    935  C   TYR A  54     -15.515  -6.009   6.824  1.00  0.00
ATOM    936  O   TYR A  54     -16.295  -6.927   6.539  1.00  0.00
ATOM    937  N   GLY A  55     -15.854  -4.963   7.580  1.00  0.00
ATOM    938  H   GLY A  55     -15.254  -4.150   7.581  1.00  0.00
ATOM    939  CA  GLY A  55     -17.051  -4.938   8.406  1.00  0.00
ATOM    940  HA2 GLY A  55     -17.692  -4.114   8.093  1.00  0.00
ATOM    941  HA3 GLY A  55     -17.589  -5.880   8.296  1.00  0.00
ATOM    942  C   GLY A  55     -16.681  -4.749   9.864  1.00  0.00
ATOM    943  O   GLY A  55     -17.315  -3.953  10.559  1.00  0.00
ATOM    944  N   TRP A  56     -15.654  -5.476  10.328  1.00  0.00
ATOM    945  H   TRP A  56     -15.307  -6.197   9.711  1.00  0.00
ATOM    946  CA  TRP A  56     -15.048  -5.347  11.657  1.00  0.00
ATOM    947  HA  TRP A  56     -14.116  -5.913  11.683  1.00  0.00
ATOM    948  CB  TRP A  56     -14.742  -3.883  12.000  1.00  0.00
ATOM    949  HB2 TRP A  56     -15.666  -3.312  12.086  1.00  0.00
ATOM    950  HB3 TRP A  56     -14.215  -3.868  12.954  1.00  0.00
ATOM    951  CG  TRP A  56     -13.874  -3.150  11.019  1.00  0.00
ATOM    952  CD1 TRP A  56     -14.029  -1.856  10.604  1.00  0.00
ATOM    953  HD1 TRP A  56     -14.875  -1.308  11.017  1.00  0.00
ATOM    954  NE1 TRP A  56     -13.033  -1.516   9.712  1.00  0.00
ATOM    955  HE1 TRP A  56     -12.938  -0.624   9.247  1.00  0.00
ATOM    956  CE2 TRP A  56     -12.201  -2.592   9.546  1.00  0.00
ATOM    957  CZ2 TRP A  56     -11.065  -2.732   8.748  1.00  0.00
ATOM    958  HZ2 TRP A  56     -10.743  -1.882   8.147  1.00  0.00
ATOM    959  CH2 TRP A  56     -10.422  -3.940   8.771  1.00  0.00
ATOM    960  HH2 TRP A  56      -9.531  -4.082   8.159  1.00  0.00
ATOM    961  CZ3 TRP A  56     -10.881  -5.007   9.566  1.00  0.00
ATOM    962  HZ3 TRP A  56     -10.358  -5.964   9.577  1.00  0.00
ATOM    963  CE3 TRP A  56     -12.017  -4.873  10.362  1.00  0.00
ATOM    964  HE3 TRP A  56     -12.333  -5.724  10.966  1.00  0.00
ATOM    965  CD2 TRP A  56     -12.699  -3.646  10.353  1.00  0.00
ATOM    966  C   TRP A  56     -15.887  -5.930  12.790  1.00  0.00
ATOM    967  O   TRP A  56     -17.122  -5.913  12.736  1.00  0.00
ATOM    968  N   GLY A  57     -15.204  -6.421  13.826  1.00  0.00
ATOM    969  H   GLY A  57     -14.197  -6.482  13.778  1.00  0.00
ATOM    970  CA  GLY A  57     -15.867  -6.879  15.040  1.00  0.00
ATOM    971  HA2 GLY A  57     -15.115  -7.315  15.698  1.00  0.00
ATOM    972  HA3 GLY A  57     -16.322  -6.018  15.529  1.00  0.00
ATOM    973  C   GLY A  57     -16.938  -7.911  14.764  1.00  0.00
ATOM    974  O   GLY A  57     -16.719  -8.901  14.048  1.00  0.00
ATOM    975  N   GLU A  58     -18.121  -7.682  15.332  1.00  0.00
ATOM    976  H   GLU A  58     -18.269  -6.893  15.944  1.00  0.00
ATOM    977  CA  GLU A  58     -19.223  -8.616  15.127  1.00  0.00
ATOM    978  HA  GLU A  58     -18.891  -9.634  15.333  1.00  0.00
ATOM    979  CB  GLU A  58     -20.384  -8.279  16.069  1.00  0.00
ATOM    980  HB2 GLU A  58     -20.278  -7.233  16.356  1.00  0.00
ATOM    981  HB3 GLU A  58     -21.309  -8.409  15.507  1.00  0.00
ATOM    982  CG  GLU A  58     -20.424  -9.150  17.323  1.00  0.00
ATOM    983  HG2 GLU A  58     -21.101  -9.982  17.126  1.00  0.00
ATOM    984  HG3 GLU A  58     -19.419  -9.535  17.498  1.00  0.00
ATOM    985  CD  GLU A  58     -20.898  -8.390  18.554  1.00  0.00
ATOM    986  OE1 GLU A  58     -21.829  -7.561  18.424  1.00  0.00
ATOM    987  OE2 GLU A  58     -20.334  -8.622  19.648  1.00  0.00
ATOM    988  C   GLU A  58     -19.704  -8.618  13.687  1.00  0.00
ATOM    989  O   GLU A  58     -20.435  -9.531  13.291  1.00  0.00
ATOM    990  N   ASN A  59     -19.308  -7.619  12.898  1.00  0.00
ATOM    991  H   ASN A  59     -18.688  -6.917  13.277  1.00  0.00
ATOM    992  CA  ASN A  59     -19.783  -7.455  11.531  1.00  0.00
ATOM    993  HA  ASN A  59     -20.641  -8.102  11.351  1.00  0.00
ATOM    994  CB  ASN A  59     -20.207  -6.006  11.304  1.00  0.00
ATOM    995  HB2 ASN A  59     -19.352  -5.347  11.454  1.00  0.00
ATOM    996  HB3 ASN A  59     -20.561  -5.913  10.277  1.00  0.00
ATOM    997  CG  ASN A  59     -21.320  -5.578  12.241  1.00  0.00
ATOM    998  OD1 ASN A  59     -22.313  -6.281  12.396  1.00  0.00
ATOM    999  ND2 ASN A  59     -21.147  -4.431  12.883  1.00  0.00
ATOM   1000 HD21 ASN A  59     -21.858  -4.100  13.519  1.00  0.00
ATOM   1001 HD22 ASN A  59     -20.305  -3.894  12.733  1.00  0.00
ATOM   1002  C   ASN A  59     -18.745  -7.870  10.487  1.00  0.00
ATOM   1003  O   ASN A  59     -18.887  -7.514   9.317  1.00  0.00
ATOM   1004  N   LYS A  60     -17.709  -8.604  10.886  1.00  0.00
ATOM   1005  H   LYS A  60     -17.550  -8.803  11.863  1.00  0.00
ATOM   1006  CA  LYS A  60     -16.746  -9.109   9.912  1.00  0.00
ATOM   1007  HA  LYS A  60     -16.289  -8.274   9.381  1.00  0.00
ATOM   1008  CB  LYS A  60     -15.645  -9.908  10.604  1.00  0.00
ATOM   1009  HB2 LYS A  60     -16.123 -10.626  11.270  1.00  0.00
ATOM   1010  HB3 LYS A  60     -15.089 -10.444   9.834  1.00  0.00
ATOM   1011  CG  LYS A  60     -14.690  -9.032  11.403  1.00  0.00
ATOM   1012  HG2 LYS A  60     -14.343  -8.232  10.749  1.00  0.00
ATOM   1013  HG3 LYS A  60     -15.246  -8.604  12.236  1.00  0.00
ATOM   1014  CD  LYS A  60     -13.500  -9.800  11.933  1.00  0.00
ATOM   1015  HD2 LYS A  60     -12.972 -10.249  11.091  1.00  0.00
ATOM   1016  HD3 LYS A  60     -12.837  -9.104  12.447  1.00  0.00
ATOM   1017  CE  LYS A  60     -13.931 -10.882  12.889  1.00  0.00
ATOM   1018  HE2 LYS A  60     -14.780 -11.406  12.451  1.00  0.00
ATOM   1019  HE3 LYS A  60     -13.101 -11.578  13.014  1.00  0.00
ATOM   1020  NZ  LYS A  60     -14.323 -10.324  14.228  1.00  0.00
ATOM   1021  HZ1 LYS A  60     -15.092  -9.680  14.112  1.00  0.00
ATOM   1022  HZ2 LYS A  60     -14.604 -11.079  14.837  1.00  0.00
ATOM   1023  HZ3 LYS A  60     -13.535  -9.839  14.634  1.00  0.00
ATOM   1024  C   LYS A  60     -17.472  -9.974   8.897  1.00  0.00
ATOM   1025  O   LYS A  60     -18.268 -10.843   9.272  1.00  0.00
ATOM   1026  N   GLY A  61     -17.210  -9.716   7.611  1.00  0.00
ATOM   1027  H   GLY A  61     -16.500  -9.032   7.389  1.00  0.00
ATOM   1028  CA  GLY A  61     -17.895 -10.371   6.519  1.00  0.00
ATOM   1029  HA2 GLY A  61     -17.150 -10.629   5.765  1.00  0.00
ATOM   1030  HA3 GLY A  61     -18.347 -11.283   6.908  1.00  0.00
ATOM   1031  C   GLY A  61     -18.971  -9.523   5.878  1.00  0.00
ATOM   1032  O   GLY A  61     -19.442  -9.858   4.789  1.00  0.00
ATOM   1033  N   ARG A  62     -19.350  -8.417   6.519  1.00  0.00
ATOM   1034  H   ARG A  62     -18.905  -8.159   7.388  1.00  0.00
ATOM   1035  CA  ARG A  62     -20.443  -7.585   6.026  1.00  0.00
ATOM   1036  HA  ARG A  62     -21.335  -8.186   5.853  1.00  0.00
ATOM   1037  CB  ARG A  62     -20.765  -6.523   7.075  1.00  0.00
ATOM   1038  HB2 ARG A  62     -21.096  -7.062   7.963  1.00  0.00
ATOM   1039  HB3 ARG A  62     -19.826  -6.012   7.290  1.00  0.00
ATOM   1040  CG  ARG A  62     -21.801  -5.519   6.686  1.00  0.00
ATOM   1041  HG2 ARG A  62     -21.419  -4.862   5.904  1.00  0.00
ATOM   1042  HG3 ARG A  62     -22.702  -6.020   6.331  1.00  0.00
ATOM   1043  CD  ARG A  62     -22.129  -4.702   7.915  1.00  0.00
ATOM   1044  HD2 ARG A  62     -22.655  -5.334   8.631  1.00  0.00
ATOM   1045  HD3 ARG A  62     -21.201  -4.344   8.361  1.00  0.00
ATOM   1046  NE  ARG A  62     -22.967  -3.557   7.600  1.00  0.00
ATOM   1047  HE  ARG A  62     -23.322  -3.470   6.658  1.00  0.00
ATOM   1048  CZ  ARG A  62     -23.289  -2.624   8.488  1.00  0.00
ATOM   1049  NH1 ARG A  62     -22.830  -2.716   9.735  1.00  0.00
ATOM   1050 HH11 ARG A  62     -22.241  -3.494   9.997  1.00  0.00
ATOM   1051 HH12 ARG A  62     -23.073  -2.008  10.413  1.00  0.00
ATOM   1052  NH2 ARG A  62     -24.062  -1.607   8.128  1.00  0.00
ATOM   1053 HH21 ARG A  62     -24.402  -1.547   7.179  1.00  0.00
ATOM   1054 HH22 ARG A  62     -24.306  -0.898   8.804  1.00  0.00
ATOM   1055  C   ARG A  62     -20.110  -6.935   4.690  1.00  0.00
ATOM   1056  O   ARG A  62     -20.981  -6.784   3.828  1.00  0.00
ATOM   1057  N   THR A  63     -18.862  -6.520   4.496  1.00  0.00
ATOM   1058  H   THR A  63     -18.148  -6.580   5.208  1.00  0.00
ATOM   1059  CA  THR A  63     -18.523  -5.880   3.231  1.00  0.00
ATOM   1060  HA  THR A  63     -19.213  -5.068   3.006  1.00  0.00
ATOM   1061  CB  THR A  63     -17.107  -5.314   3.291  1.00  0.00
ATOM   1062  HB  THR A  63     -16.397  -6.129   3.434  1.00  0.00
ATOM   1063  CG2 THR A  63     -16.788  -4.585   1.989  1.00  0.00
ATOM   1064 HG21 THR A  63     -17.496  -3.770   1.845  1.00  0.00
ATOM   1065 HG22 THR A  63     -15.776  -4.183   2.036  1.00  0.00
ATOM   1066 HG23 THR A  63     -16.863  -5.282   1.154  1.00  0.00
ATOM   1067  OG1 THR A  63     -16.995  -4.418   4.404  1.00  0.00
ATOM   1068  HG1 THR A  63     -16.103  -4.063   4.440  1.00  0.00
ATOM   1069  C   THR A  63     -18.677  -6.854   2.066  1.00  0.00
ATOM   1070  O   THR A  63     -19.269  -6.521   1.036  1.00  0.00
ATOM   1071  N   GLU A  64     -18.162  -8.074   2.218  1.00  0.00
ATOM   1072  H   GLU A  64     -17.584  -8.306   3.013  1.00  0.00
ATOM   1073  CA  GLU A  64     -18.372  -9.096   1.192  1.00  0.00
ATOM   1074  HA  GLU A  64     -17.962  -8.760   0.239  1.00  0.00
ATOM   1075  CB  GLU A  64     -17.670 -10.392   1.595  1.00  0.00
ATOM   1076  HB2 GLU A  64     -17.821 -10.527   2.666  1.00  0.00
ATOM   1077  HB3 GLU A  64     -18.152 -11.207   1.055  1.00  0.00
ATOM   1078  CG  GLU A  64     -16.161 -10.394   1.286  1.00  0.00
ATOM   1079  HG2 GLU A  64     -16.047 -10.234   0.214  1.00  0.00
ATOM   1080  HG3 GLU A  64     -15.705  -9.565   1.827  1.00  0.00
ATOM   1081  CD  GLU A  64     -15.469 -11.704   1.683  1.00  0.00
ATOM   1082  OE1 GLU A  64     -16.028 -12.462   2.502  1.00  0.00
ATOM   1083  OE2 GLU A  64     -14.352 -11.978   1.178  1.00  0.00
ATOM   1084  C   GLU A  64     -19.859  -9.345   0.950  1.00  0.00
ATOM   1085  O   GLU A  64     -20.285  -9.546  -0.193  1.00  0.00
ATOM   1086  N   GLU A  65     -20.667  -9.328   2.015  1.00  0.00
ATOM   1087  H   GLU A  65     -20.299  -9.275   2.954  1.00  0.00
ATOM   1088  CA  GLU A  65     -22.114  -9.462   1.843  1.00  0.00
ATOM   1089  HA  GLU A  65     -22.339 -10.346   1.246  1.00  0.00
ATOM   1090  CB  GLU A  65     -22.792  -9.608   3.211  1.00  0.00
ATOM   1091  HB2 GLU A  65     -22.401  -8.817   3.851  1.00  0.00
ATOM   1092  HB3 GLU A  65     -23.861  -9.458   3.059  1.00  0.00
ATOM   1093  CG  GLU A  65     -22.558 -10.960   3.874  1.00  0.00
ATOM   1094  HG2 GLU A  65     -23.100 -11.708   3.295  1.00  0.00
ATOM   1095  HG3 GLU A  65     -21.489 -11.168   3.824  1.00  0.00
ATOM   1096  CD  GLU A  65     -23.020 -11.010   5.333  1.00  0.00
ATOM   1097  OE1 GLU A  65     -23.385  -9.957   5.902  1.00  0.00
ATOM   1098  OE2 GLU A  65     -23.019 -12.115   5.915  1.00  0.00
ATOM   1099  C   GLU A  65     -22.691  -8.278   1.071  1.00  0.00
ATOM   1100  O   GLU A  65     -23.595  -8.445   0.246  1.00  0.00
ATOM   1101  N   ILE A  66     -22.172  -7.073   1.316  1.00  0.00
ATOM   1102  H   ILE A  66     -21.504  -6.938   2.061  1.00  0.00
ATOM   1103  CA  ILE A  66     -22.626  -5.901   0.571  1.00  0.00
ATOM   1104  HA  ILE A  66     -23.714  -5.847   0.537  1.00  0.00
ATOM   1105  CB  ILE A  66     -22.068  -4.618   1.218  1.00  0.00
ATOM   1106  HB  ILE A  66     -21.018  -4.780   1.462  1.00  0.00
ATOM   1107  CG2 ILE A  66     -22.192  -3.432   0.282  1.00  0.00
ATOM   1108 HG21 ILE A  66     -23.241  -3.270   0.038  1.00  0.00
ATOM   1109 HG22 ILE A  66     -21.790  -2.543   0.766  1.00  0.00
ATOM   1110 HG23 ILE A  66     -21.633  -3.631  -0.633  1.00  0.00
ATOM   1111  CG1 ILE A  66     -22.792  -4.329   2.541  1.00  0.00
ATOM   1112 HG12 ILE A  66     -23.808  -4.020   2.297  1.00  0.00
ATOM   1113 HG13 ILE A  66     -22.822  -5.260   3.107  1.00  0.00
ATOM   1114  CD1 ILE A  66     -22.123  -3.253   3.373  1.00  0.00
ATOM   1115 HD11 ILE A  66     -22.093  -2.322   2.807  1.00  0.00
ATOM   1116 HD12 ILE A  66     -22.687  -3.101   4.293  1.00  0.00
ATOM   1117 HD13 ILE A  66     -21.106  -3.562   3.618  1.00  0.00
ATOM   1118  C   ILE A  66     -22.235  -6.015  -0.898  1.00  0.00
ATOM   1119  O   ILE A  66     -23.009  -5.659  -1.794  1.00  0.00
ATOM   1120  N   LEU A  67     -21.026  -6.511  -1.178  1.00  0.00
ATOM   1121  H   LEU A  67     -20.312  -6.643  -0.476  1.00  0.00
ATOM   1122  CA  LEU A  67     -20.694  -6.810  -2.566  1.00  0.00
ATOM   1123  HA  LEU A  67     -20.879  -5.933  -3.185  1.00  0.00
ATOM   1124  CB  LEU A  67     -19.214  -7.201  -2.699  1.00  0.00
ATOM   1125  HB2 LEU A  67     -18.921  -7.535  -1.704  1.00  0.00
ATOM   1126  HB3 LEU A  67     -19.140  -8.035  -3.397  1.00  0.00
ATOM   1127  CG  LEU A  67     -18.279  -6.067  -3.155  1.00  0.00
ATOM   1128  HG  LEU A  67     -18.599  -5.700  -4.130  1.00  0.00
ATOM   1129  CD1 LEU A  67     -18.331  -4.934  -2.146  1.00  0.00
ATOM   1130 HD11 LEU A  67     -18.010  -5.300  -1.171  1.00  0.00
ATOM   1131 HD12 LEU A  67     -17.669  -4.130  -2.468  1.00  0.00
ATOM   1132 HD13 LEU A  67     -19.351  -4.558  -2.074  1.00  0.00
ATOM   1133  CD2 LEU A  67     -16.833  -6.546  -3.329  1.00  0.00
ATOM   1134 HD21 LEU A  67     -16.799  -7.336  -4.080  1.00  0.00
ATOM   1135 HD22 LEU A  67     -16.209  -5.712  -3.652  1.00  0.00
ATOM   1136 HD23 LEU A  67     -16.460  -6.932  -2.380  1.00  0.00
ATOM   1137  C   LEU A  67     -21.597  -7.913  -3.102  1.00  0.00
ATOM   1138  O   LEU A  67     -22.034  -7.863  -4.261  1.00  0.00
ATOM   1139  N   GLY A  68     -21.908  -8.904  -2.257  1.00  0.00
ATOM   1140  H   GLY A  68     -21.561  -8.914  -1.309  1.00  0.00
ATOM   1141  CA  GLY A  68     -22.762 -10.001  -2.692  1.00  0.00
ATOM   1142  HA2 GLY A  68     -22.269 -10.510  -3.521  1.00  0.00
ATOM   1143  HA3 GLY A  68     -22.879 -10.694  -1.859  1.00  0.00
ATOM   1144  C   GLY A  68     -24.135  -9.535  -3.144  1.00  0.00
ATOM   1145  O   GLY A  68     -24.644  -9.981  -4.178  1.00  0.00
ATOM   1146  N   SER A  69     -24.756  -8.626  -2.381  1.00  0.00
ATOM   1147  H   SER A  69     -24.378  -8.296  -1.505  1.00  0.00
ATOM   1148  CA  SER A  69     -26.079  -8.159  -2.784  1.00  0.00
ATOM   1149  HA  SER A  69     -26.681  -9.008  -3.108  1.00  0.00
ATOM   1150  CB  SER A  69     -26.798  -7.463  -1.621  1.00  0.00
ATOM   1151  HB2 SER A  69     -27.665  -6.942  -2.027  1.00  0.00
ATOM   1152  HB3 SER A  69     -27.130  -8.232  -0.924  1.00  0.00
ATOM   1153  OG  SER A  69     -25.963  -6.535  -0.940  1.00  0.00
ATOM   1154  HG  SER A  69     -26.455  -6.127  -0.224  1.00  0.00
ATOM   1155  C   SER A  69     -25.990  -7.246  -3.996  1.00  0.00
ATOM   1156  O   SER A  69     -26.932  -7.184  -4.793  1.00  0.00
ATOM   1157  N   TRP A  70     -24.863  -6.555  -4.171  1.00  0.00
ATOM   1158  H   TRP A  70     -24.148  -6.530  -3.458  1.00  0.00
ATOM   1159  CA  TRP A  70     -24.673  -5.745  -5.369  1.00  0.00
ATOM   1160  HA  TRP A  70     -25.521  -5.075  -5.512  1.00  0.00
ATOM   1161  CB  TRP A  70     -23.405  -4.903  -5.217  1.00  0.00
ATOM   1162  HB2 TRP A  70     -23.445  -4.333  -4.289  1.00  0.00
ATOM   1163  HB3 TRP A  70     -22.524  -5.546  -5.209  1.00  0.00
ATOM   1164  CG  TRP A  70     -23.202  -3.914  -6.318  1.00  0.00
ATOM   1165  CD1 TRP A  70     -23.897  -2.749  -6.523  1.00  0.00
ATOM   1166  HD1 TRP A  70     -24.684  -2.513  -5.808  1.00  0.00
ATOM   1167  NE1 TRP A  70     -23.422  -2.104  -7.643  1.00  0.00
ATOM   1168  HE1 TRP A  70     -23.775  -1.234  -8.014  1.00  0.00
ATOM   1169  CE2 TRP A  70     -22.401  -2.846  -8.185  1.00  0.00
ATOM   1170  CZ2 TRP A  70     -21.625  -2.609  -9.318  1.00  0.00
ATOM   1171  HZ2 TRP A  70     -21.818  -1.709  -9.902  1.00  0.00
ATOM   1172  CH2 TRP A  70     -20.658  -3.533  -9.629  1.00  0.00
ATOM   1173  HH2 TRP A  70     -20.024  -3.373 -10.501  1.00  0.00
ATOM   1174  CZ3 TRP A  70     -20.463  -4.691  -8.844  1.00  0.00
ATOM   1175  HZ3 TRP A  70     -19.695  -5.422  -9.100  1.00  0.00
ATOM   1176  CE3 TRP A  70     -21.246  -4.933  -7.721  1.00  0.00
ATOM   1177  HE3 TRP A  70     -21.059  -5.839  -7.144  1.00  0.00
ATOM   1178  CD2 TRP A  70     -22.236  -3.998  -7.379  1.00  0.00
ATOM   1179  C   TRP A  70     -24.626  -6.617  -6.627  1.00  0.00
ATOM   1180  O   TRP A  70     -25.351  -6.365  -7.600  1.00  0.00
ATOM   1181  N   PHE A  71     -23.791  -7.668  -6.620  1.00  0.00
ATOM   1182  H   PHE A  71     -23.154  -7.824  -5.852  1.00  0.00
ATOM   1183  CA  PHE A  71     -23.757  -8.600  -7.750  1.00  0.00
ATOM   1184  HA  PHE A  71     -23.463  -8.067  -8.655  1.00  0.00
ATOM   1185  CB  PHE A  71     -22.753  -9.727  -7.499  1.00  0.00
ATOM   1186  HB2 PHE A  71     -22.930 -10.167  -6.518  1.00  0.00
ATOM   1187  HB3 PHE A  71     -22.852 -10.497  -8.265  1.00  0.00
ATOM   1188  CG  PHE A  71     -21.315  -9.283  -7.518  1.00  0.00
ATOM   1189  CD1 PHE A  71     -20.837  -8.464  -8.534  1.00  0.00
ATOM   1190  HD1 PHE A  71     -21.516  -8.143  -9.324  1.00  0.00
ATOM   1191  CE1 PHE A  71     -19.494  -8.050  -8.551  1.00  0.00
ATOM   1192  HE1 PHE A  71     -19.123  -7.408  -9.350  1.00  0.00
ATOM   1193  CZ  PHE A  71     -18.640  -8.464  -7.543  1.00  0.00
ATOM   1194  HZ  PHE A  71     -17.598  -8.145  -7.550  1.00  0.00
ATOM   1195  CE2 PHE A  71     -19.105  -9.279  -6.531  1.00  0.00
ATOM   1196  HE2 PHE A  71     -18.428  -9.601  -5.740  1.00  0.00
ATOM   1197  CD2 PHE A  71     -20.441  -9.692  -6.519  1.00  0.00
ATOM   1198  HD2 PHE A  71     -20.804 -10.340  -5.722  1.00  0.00
ATOM   1199  C   PHE A  71     -25.127  -9.209  -8.013  1.00  0.00
ATOM   1200  O   PHE A  71     -25.496  -9.459  -9.169  1.00  0.00
ATOM   1201  N   ALA A  72     -25.882  -9.481  -6.951  1.00  0.00
ATOM   1202  H   ALA A  72     -25.543  -9.321  -6.013  1.00  0.00
ATOM   1203  CA  ALA A  72     -27.188 -10.110  -7.117  1.00  0.00
ATOM   1204  HA  ALA A  72     -27.046 -11.008  -7.719  1.00  0.00
ATOM   1205  CB  ALA A  72     -27.742 -10.519  -5.753  1.00  0.00
ATOM   1206  HB1 ALA A  72     -27.897  -9.630  -5.142  1.00  0.00
ATOM   1207  HB2 ALA A  72     -28.691 -11.038  -5.887  1.00  0.00
ATOM   1208  HB3 ALA A  72     -27.033 -11.181  -5.256  1.00  0.00
ATOM   1209  C   ALA A  72     -28.177  -9.217  -7.868  1.00  0.00
ATOM   1210  O   ALA A  72     -29.158  -9.729  -8.418  1.00  0.00
ATOM   1211  N   GLN A  73     -27.931  -7.907  -7.944  1.00  0.00
ATOM   1212  H   GLN A  73     -27.225  -7.447  -7.387  1.00  0.00
ATOM   1213  CA  GLN A  73     -28.781  -7.085  -8.803  1.00  0.00
ATOM   1214  HA  GLN A  73     -29.826  -7.355  -8.656  1.00  0.00
ATOM   1215  CB  GLN A  73     -28.607  -5.609  -8.468  1.00  0.00
ATOM   1216  HB2 GLN A  73     -27.574  -5.335  -8.686  1.00  0.00
ATOM   1217  HB3 GLN A  73     -29.277  -5.038  -9.111  1.00  0.00
ATOM   1218  CG  GLN A  73     -28.919  -5.298  -7.001  1.00  0.00
ATOM   1219  HG2 GLN A  73     -29.839  -5.820  -6.740  1.00  0.00
ATOM   1220  HG3 GLN A  73     -28.102  -5.669  -6.381  1.00  0.00
ATOM   1221  CD  GLN A  73     -29.108  -3.797  -6.719  1.00  0.00
ATOM   1222  OE1 GLN A  73     -28.148  -3.019  -6.755  1.00  0.00
ATOM   1223  NE2 GLN A  73     -30.353  -3.393  -6.422  1.00  0.00
ATOM   1224 HE21 GLN A  73     -30.531  -2.418  -6.229  1.00  0.00
ATOM   1225 HE22 GLN A  73     -31.105  -4.066  -6.394  1.00  0.00
ATOM   1226  C   GLN A  73     -28.543  -7.317 -10.295  1.00  0.00
ATOM   1227  O   GLN A  73     -29.273  -6.738 -11.108  1.00  0.00
ATOM   1228  N   GLY A  74     -27.571  -8.145 -10.682  1.00  0.00
ATOM   1229  H   GLY A  74     -26.909  -8.487 -10.000  1.00  0.00
ATOM   1230  CA  GLY A  74     -27.424  -8.580 -12.063  1.00  0.00
ATOM   1231  HA2 GLY A  74     -26.829  -9.494 -12.066  1.00  0.00
ATOM   1232  HA3 GLY A  74     -28.418  -8.794 -12.456  1.00  0.00
ATOM   1233  C   GLY A  74     -26.754  -7.553 -12.951  1.00  0.00
ATOM   1234  O   GLY A  74     -25.745  -6.962 -12.559  1.00  0.00
ATOM   1235  N   GLY A  75     -27.296  -7.341 -14.150  1.00  0.00
ATOM   1236  H   GLY A  75     -28.082  -7.892 -14.465  1.00  0.00
ATOM   1237  CA  GLY A  75     -26.772  -6.312 -15.040  1.00  0.00
ATOM   1238  HA2 GLY A  75     -27.423  -6.278 -15.913  1.00  0.00
ATOM   1239  HA3 GLY A  75     -26.830  -5.364 -14.507  1.00  0.00
ATOM   1240  C   GLY A  75     -25.345  -6.533 -15.498  1.00  0.00
ATOM   1241  O   GLY A  75     -24.642  -5.563 -15.817  1.00  0.00
ATOM   1242  N   ASP A  76     -24.896  -7.790 -15.542  1.00  0.00
ATOM   1243  H   ASP A  76     -25.515  -8.526 -15.235  1.00  0.00
ATOM   1244  CA  ASP A  76     -23.543  -8.150 -15.946  1.00  0.00
ATOM   1245  HA  ASP A  76     -23.444  -9.236 -15.940  1.00  0.00
ATOM   1246  CB  ASP A  76     -23.214  -7.636 -17.352  1.00  0.00
ATOM   1247  HB2 ASP A  76     -23.438  -6.570 -17.378  1.00  0.00
ATOM   1248  HB3 ASP A  76     -22.148  -7.788 -17.526  1.00  0.00
ATOM   1249  CG  ASP A  76     -24.003  -8.341 -18.426  1.00  0.00
ATOM   1250  OD1 ASP A  76     -24.179  -9.577 -18.315  1.00  0.00
ATOM   1251  OD2 ASP A  76     -24.442  -7.656 -19.379  1.00  0.00
ATOM   1252  C   ASP A  76     -22.489  -7.646 -14.977  1.00  0.00
ATOM   1253  O   ASP A  76     -21.334  -7.491 -15.368  1.00  0.00
ATOM   1254  N   ARG A  77     -22.861  -7.390 -13.718  1.00  0.00
ATOM   1255  H   ARG A  77     -23.812  -7.549 -13.418  1.00  0.00
ATOM   1256  CA  ARG A  77     -21.916  -6.817 -12.756  1.00  0.00
ATOM   1257  HA  ARG A  77     -21.455  -5.922 -13.174  1.00  0.00
ATOM   1258  CB  ARG A  77     -22.646  -6.436 -11.468  1.00  0.00
ATOM   1259  HB2 ARG A  77     -23.422  -7.183 -11.301  1.00  0.00
ATOM   1260  HB3 ARG A  77     -21.919  -6.481 -10.657  1.00  0.00
ATOM   1261  CG  ARG A  77     -23.272  -5.059 -11.509  1.00  0.00
ATOM   1262  HG2 ARG A  77     -22.502  -4.325 -11.271  1.00  0.00
ATOM   1263  HG3 ARG A  77     -23.643  -4.881 -12.518  1.00  0.00
ATOM   1264  CD  ARG A  77     -24.420  -4.932 -10.516  1.00  0.00
ATOM   1265  HD2 ARG A  77     -25.038  -5.830 -10.531  1.00  0.00
ATOM   1266  HD3 ARG A  77     -24.036  -4.773  -9.508  1.00  0.00
ATOM   1267  NE  ARG A  77     -25.245  -3.790 -10.888  1.00  0.00
ATOM   1268  HE  ARG A  77     -25.215  -3.505 -11.857  1.00  0.00
ATOM   1269  CZ  ARG A  77     -26.007  -3.104 -10.050  1.00  0.00
ATOM   1270  NH1 ARG A  77     -26.070  -3.453  -8.764  1.00  0.00
ATOM   1271 HH11 ARG A  77     -25.534  -4.242  -8.432  1.00  0.00
ATOM   1272 HH12 ARG A  77     -26.652  -2.927  -8.129  1.00  0.00
ATOM   1273  NH2 ARG A  77     -26.716  -2.079 -10.506  1.00  0.00
ATOM   1274 HH21 ARG A  77     -26.668  -1.832 -11.484  1.00  0.00
ATOM   1275 HH22 ARG A  77     -27.299  -1.551  -9.873  1.00  0.00
ATOM   1276  C   ARG A  77     -20.767  -7.774 -12.441  1.00  0.00
ATOM   1277  O   ARG A  77     -19.594  -7.387 -12.500  1.00  0.00
ATOM   1278  N   ARG A  78     -21.084  -9.011 -12.053  1.00  0.00
ATOM   1279  H   ARG A  78     -22.044  -9.306 -11.947  1.00  0.00
ATOM   1280  CA  ARG A  78     -20.026  -9.956 -11.704  1.00  0.00
ATOM   1281  HA  ARG A  78     -19.392  -9.531 -10.926  1.00  0.00
ATOM   1282  CB  ARG A  78     -20.626 -11.265 -11.185  1.00  0.00
ATOM   1283  HB2 ARG A  78     -21.239 -11.012 -10.320  1.00  0.00
ATOM   1284  HB3 ARG A  78     -21.261 -11.659 -11.978  1.00  0.00
ATOM   1285  CG  ARG A  78     -19.585 -12.331 -10.783  1.00  0.00
ATOM   1286  HG2 ARG A  78     -20.108 -13.236 -10.475  1.00  0.00
ATOM   1287  HG3 ARG A  78     -18.955 -12.552 -11.645  1.00  0.00
ATOM   1288  CD  ARG A  78     -18.726 -11.835  -9.647  1.00  0.00
ATOM   1289  HD2 ARG A  78     -18.336 -10.854  -9.919  1.00  0.00
ATOM   1290  HD3 ARG A  78     -19.353 -11.744  -8.761  1.00  0.00
ATOM   1291  NE  ARG A  78     -17.599 -12.718  -9.335  1.00  0.00
ATOM   1292  HE  ARG A  78     -17.769 -13.486  -8.702  1.00  0.00
ATOM   1293  CZ  ARG A  78     -16.373 -12.570  -9.840  1.00  0.00
ATOM   1294  NH1 ARG A  78     -16.128 -11.579 -10.686  1.00  0.00
ATOM   1295 HH11 ARG A  78     -16.869 -10.944 -10.943  1.00  0.00
ATOM   1296 HH12 ARG A  78     -15.200 -11.465 -11.070  1.00  0.00
ATOM   1297  NH2 ARG A  78     -15.394 -13.405  -9.497  1.00  0.00
ATOM   1298 HH21 ARG A  78     -15.579 -14.158  -8.849  1.00  0.00
ATOM   1299 HH22 ARG A  78     -14.470 -13.283  -9.887  1.00  0.00
ATOM   1300  C   ARG A  78     -19.119 -10.215 -12.902  1.00  0.00
ATOM   1301  O   ARG A  78     -17.890 -10.242 -12.760  1.00  0.00
ATOM   1302  N   ASP A  79     -19.708 -10.358 -14.098  1.00  0.00
ATOM   1303  H   ASP A  79     -20.713 -10.308 -14.183  1.00  0.00
ATOM   1304  CA  ASP A  79     -18.924 -10.640 -15.300  1.00  0.00
ATOM   1305  HA  ASP A  79     -18.302 -11.521 -15.137  1.00  0.00
ATOM   1306  CB  ASP A  79     -19.842 -10.905 -16.490  1.00  0.00
ATOM   1307  HB2 ASP A  79     -20.597 -11.626 -16.179  1.00  0.00
ATOM   1308  HB3 ASP A  79     -20.325  -9.967 -16.762  1.00  0.00
ATOM   1309  CG  ASP A  79     -19.086 -11.451 -17.691  1.00  0.00
ATOM   1310  OD1 ASP A  79     -18.311 -12.410 -17.504  1.00  0.00
ATOM   1311  OD2 ASP A  79     -19.264 -10.924 -18.812  1.00  0.00
ATOM   1312  C   ASP A  79     -17.966  -9.508 -15.651  1.00  0.00
ATOM   1313  O   ASP A  79     -16.909  -9.756 -16.241  1.00  0.00
ATOM   1314  N   LYS A  80     -18.315  -8.267 -15.317  1.00  0.00
ATOM   1315  H   LYS A  80     -19.182  -8.101 -14.828  1.00  0.00
ATOM   1316  CA  LYS A  80     -17.495  -7.118 -15.680  1.00  0.00
ATOM   1317  HA  LYS A  80     -16.930  -7.337 -16.587  1.00  0.00
ATOM   1318  CB  LYS A  80     -18.380  -5.892 -15.938  1.00  0.00
ATOM   1319  HB2 LYS A  80     -19.084  -5.830 -15.109  1.00  0.00
ATOM   1320  HB3 LYS A  80     -17.725  -5.021 -15.924  1.00  0.00
ATOM   1321  CG  LYS A  80     -19.146  -5.930 -17.253  1.00  0.00
ATOM   1322  HG2 LYS A  80     -18.449  -5.712 -18.062  1.00  0.00
ATOM   1323  HG3 LYS A  80     -19.551  -6.933 -17.385  1.00  0.00
ATOM   1324  CD  LYS A  80     -20.294  -4.906 -17.275  1.00  0.00
ATOM   1325  HD2 LYS A  80     -21.112  -5.325 -17.861  1.00  0.00
ATOM   1326  HD3 LYS A  80     -20.626  -4.746 -16.250  1.00  0.00
ATOM   1327  CE  LYS A  80     -19.863  -3.576 -17.883  1.00  0.00
ATOM   1328  HE2 LYS A  80     -19.024  -3.194 -17.301  1.00  0.00
ATOM   1329  HE3 LYS A  80     -19.538  -3.762 -18.907  1.00  0.00
ATOM   1330  NZ  LYS A  80     -20.969  -2.569 -17.885  1.00  0.00
ATOM   1331  HZ1 LYS A  80     -21.269  -2.397 -16.936  1.00  0.00
ATOM   1332  HZ2 LYS A  80     -20.638  -1.707 -18.296  1.00  0.00
ATOM   1333  HZ3 LYS A  80     -21.745  -2.923 -18.425  1.00  0.00
ATOM   1334  C   LYS A  80     -16.457  -6.751 -14.628  1.00  0.00
ATOM   1335  O   LYS A  80     -15.569  -5.943 -14.920  1.00  0.00
ATOM   1336  N   VAL A  81     -16.550  -7.284 -13.416  1.00  0.00
ATOM   1337  H   VAL A  81     -17.267  -7.969 -13.224  1.00  0.00
ATOM   1338  CA  VAL A  81     -15.688  -6.859 -12.319  1.00  0.00
ATOM   1339  HA  VAL A  81     -15.142  -5.955 -12.587  1.00  0.00
ATOM   1340  CB  VAL A  81     -16.498  -6.584 -11.038  1.00  0.00
ATOM   1341  HB  VAL A  81     -17.191  -7.408 -10.871  1.00  0.00
ATOM   1342  CG1 VAL A  81     -15.561  -6.455  -9.836  1.00  0.00
ATOM   1343 HG11 VAL A  81     -14.867  -5.631 -10.003  1.00  0.00
ATOM   1344 HG12 VAL A  81     -16.146  -6.261  -8.938  1.00  0.00
ATOM   1345 HG13 VAL A  81     -15.000  -7.382  -9.711  1.00  0.00
ATOM   1346  CG2 VAL A  81     -17.337  -5.296 -11.187  1.00  0.00
ATOM   1347 HG21 VAL A  81     -18.028  -5.407 -12.023  1.00  0.00
ATOM   1348 HG22 VAL A  81     -17.901  -5.121 -10.271  1.00  0.00
ATOM   1349 HG23 VAL A  81     -16.675  -4.450 -11.373  1.00  0.00
ATOM   1350  C   VAL A  81     -14.615  -7.913 -12.068  1.00  0.00
ATOM   1351  O   VAL A  81     -14.911  -9.112 -11.987  1.00  0.00
ATOM   1352  N   VAL A  82     -13.366  -7.465 -11.973  1.00  0.00
ATOM   1353  H   VAL A  82     -13.138  -6.549 -12.331  1.00  0.00
ATOM   1354  CA  VAL A  82     -12.291  -8.274 -11.407  1.00  0.00
ATOM   1355  HA  VAL A  82     -12.400  -9.330 -11.654  1.00  0.00
ATOM   1356  CB  VAL A  82     -10.911  -7.801 -11.879  1.00  0.00
ATOM   1357  HB  VAL A  82     -10.777  -6.760 -11.585  1.00  0.00
ATOM   1358  CG1 VAL A  82      -9.779  -8.668 -11.248  1.00  0.00
ATOM   1359 HG11 VAL A  82      -9.911  -9.710 -11.542  1.00  0.00
ATOM   1360 HG12 VAL A  82      -8.810  -8.313 -11.599  1.00  0.00
ATOM   1361 HG13 VAL A  82      -9.823  -8.590 -10.162  1.00  0.00
ATOM   1362  CG2 VAL A  82     -10.848  -7.824 -13.393  1.00  0.00
ATOM   1363 HG21 VAL A  82     -11.613  -7.162 -13.799  1.00  0.00
ATOM   1364 HG22 VAL A  82      -9.864  -7.487 -13.722  1.00  0.00
ATOM   1365 HG23 VAL A  82     -11.020  -8.840 -13.749  1.00  0.00
ATOM   1366  C   VAL A  82     -12.426  -8.180  -9.892  1.00  0.00
ATOM   1367  O   VAL A  82     -12.182  -7.126  -9.298  1.00  0.00
ATOM   1368  N   LEU A  83     -12.848  -9.276  -9.276  1.00  0.00
ATOM   1369  H   LEU A  83     -12.952 -10.115  -9.830  1.00  0.00
ATOM   1370  CA  LEU A  83     -13.203  -9.332  -7.868  1.00  0.00
ATOM   1371  HA  LEU A  83     -13.444  -8.334  -7.503  1.00  0.00
ATOM   1372  CB  LEU A  83     -14.429 -10.236  -7.674  1.00  0.00
ATOM   1373  HB2 LEU A  83     -15.223  -9.693  -8.187  1.00  0.00
ATOM   1374  HB3 LEU A  83     -14.226 -11.167  -8.204  1.00  0.00
ATOM   1375  CG  LEU A  83     -14.869 -10.550  -6.238  1.00  0.00
ATOM   1376  HG  LEU A  83     -14.050 -11.066  -5.736  1.00  0.00
ATOM   1377  CD1 LEU A  83     -15.224  -9.298  -5.467  1.00  0.00
ATOM   1378 HD11 LEU A  83     -16.043  -8.782  -5.968  1.00  0.00
ATOM   1379 HD12 LEU A  83     -15.529  -9.568  -4.456  1.00  0.00
ATOM   1380 HD13 LEU A  83     -14.355  -8.641  -5.421  1.00  0.00
ATOM   1381  CD2 LEU A  83     -16.052 -11.500  -6.253  1.00  0.00
ATOM   1382 HD21 LEU A  83     -15.768 -12.427  -6.752  1.00  0.00
ATOM   1383 HD22 LEU A  83     -16.357 -11.717  -5.230  1.00  0.00
ATOM   1384 HD23 LEU A  83     -16.881 -11.040  -6.789  1.00  0.00
ATOM   1385  C   LEU A  83     -12.012  -9.853  -7.076  1.00  0.00
ATOM   1386  O   LEU A  83     -11.553 -10.980  -7.311  1.00  0.00
ATOM   1387  N   ALA A  84     -11.519  -9.039  -6.138  1.00  0.00
ATOM   1388  H   ALA A  84     -11.922  -8.119  -6.036  1.00  0.00
ATOM   1389  CA  ALA A  84     -10.400  -9.401  -5.282  1.00  0.00
ATOM   1390  HA  ALA A  84     -10.043 -10.396  -5.548  1.00  0.00
ATOM   1391  CB  ALA A  84      -9.242  -8.408  -5.436  1.00  0.00
ATOM   1392  HB1 ALA A  84      -9.581  -7.409  -5.165  1.00  0.00
ATOM   1393  HB2 ALA A  84      -8.421  -8.702  -4.782  1.00  0.00
ATOM   1394  HB3 ALA A  84      -8.899  -8.407  -6.471  1.00  0.00
ATOM   1395  C   ALA A  84     -10.856  -9.447  -3.829  1.00  0.00
ATOM   1396  O   ALA A  84     -11.528  -8.523  -3.361  1.00  0.00
ATOM   1397  N   THR A  85     -10.483 -10.507  -3.114  1.00  0.00
ATOM   1398  H   THR A  85     -10.164 -11.352  -3.568  1.00  0.00
ATOM   1399  CA  THR A  85     -10.653 -10.522  -1.665  1.00  0.00
ATOM   1400  HA  THR A  85     -10.650  -9.506  -1.270  1.00  0.00
ATOM   1401  CB  THR A  85     -11.974 -11.204  -1.262  1.00  0.00
ATOM   1402  HB  THR A  85     -12.789 -10.700  -1.782  1.00  0.00
ATOM   1403  CG2 THR A  85     -11.985 -12.702  -1.621  1.00  0.00
ATOM   1404 HG21 THR A  85     -11.170 -13.207  -1.102  1.00  0.00
ATOM   1405 HG22 THR A  85     -12.935 -13.142  -1.319  1.00  0.00
ATOM   1406 HG23 THR A  85     -11.857 -12.820  -2.697  1.00  0.00
ATOM   1407  OG1 THR A  85     -12.163 -11.045   0.151  1.00  0.00
ATOM   1408  HG1 THR A  85     -12.984 -11.467   0.413  1.00  0.00
ATOM   1409  C   THR A  85      -9.411 -11.158  -1.041  1.00  0.00
ATOM   1410  O   THR A  85      -8.382 -11.334  -1.705  1.00  0.00
ATOM   1411  N   LYS A  86      -9.481 -11.459   0.261  1.00  0.00
ATOM   1412  H   LYS A  86     -10.374 -11.474   0.731  1.00  0.00
ATOM   1413  CA  LYS A  86      -8.284 -11.741   1.043  1.00  0.00
ATOM   1414  HA  LYS A  86      -7.489 -12.060   0.368  1.00  0.00
ATOM   1415  CB  LYS A  86      -7.797 -10.512   1.831  1.00  0.00
ATOM   1416  HB2 LYS A  86      -8.519 -10.354   2.631  1.00  0.00
ATOM   1417  HB3 LYS A  86      -6.833 -10.785   2.260  1.00  0.00
ATOM   1418  CG  LYS A  86      -7.648  -9.232   1.023  1.00  0.00
ATOM   1419  HG2 LYS A  86      -7.181  -9.472   0.067  1.00  0.00
ATOM   1420  HG3 LYS A  86      -8.637  -8.809   0.848  1.00  0.00
ATOM   1421  CD  LYS A  86      -6.785  -8.217   1.770  1.00  0.00
ATOM   1422  HD2 LYS A  86      -7.225  -8.044   2.751  1.00  0.00
ATOM   1423  HD3 LYS A  86      -5.785  -8.634   1.889  1.00  0.00
ATOM   1424  CE  LYS A  86      -6.696  -6.879   1.002  1.00  0.00
ATOM   1425  HE2 LYS A  86      -5.972  -6.240   1.508  1.00  0.00
ATOM   1426  HE3 LYS A  86      -6.350  -7.087  -0.011  1.00  0.00
ATOM   1427  NZ  LYS A  86      -8.012  -6.189   0.945  1.00  0.00
ATOM   1428  HZ1 LYS A  86      -8.332  -5.996   1.883  1.00  0.00
ATOM   1429  HZ2 LYS A  86      -7.915  -5.322   0.437  1.00  0.00
ATOM   1430  HZ3 LYS A  86      -8.682  -6.781   0.475  1.00  0.00
ATOM   1431  C   LYS A  86      -8.521 -12.873   2.032  1.00  0.00
ATOM   1432  O   LYS A  86      -9.645 -13.109   2.495  1.00  0.00
ATOM   1433  N   VAL A  87      -7.432 -13.557   2.358  1.00  0.00
ATOM   1434  H   VAL A  87      -6.590 -13.379   1.829  1.00  0.00
ATOM   1435  CA  VAL A  87      -7.392 -14.576   3.393  1.00  0.00
ATOM   1436  HA  VAL A  87      -8.243 -14.526   4.072  1.00  0.00
ATOM   1437  CB  VAL A  87      -7.330 -15.995   2.782  1.00  0.00
ATOM   1438  HB  VAL A  87      -8.267 -16.199   2.264  1.00  0.00
ATOM   1439  CG1 VAL A  87      -6.165 -16.104   1.791  1.00  0.00
ATOM   1440 HG11 VAL A  87      -5.227 -15.901   2.308  1.00  0.00
ATOM   1441 HG12 VAL A  87      -6.137 -17.110   1.371  1.00  0.00
ATOM   1442 HG13 VAL A  87      -6.301 -15.380   0.988  1.00  0.00
ATOM   1443  CG2 VAL A  87      -7.242 -17.058   3.873  1.00  0.00
ATOM   1444 HG21 VAL A  87      -8.119 -16.993   4.516  1.00  0.00
ATOM   1445 HG22 VAL A  87      -7.199 -18.047   3.415  1.00  0.00
ATOM   1446 HG23 VAL A  87      -6.343 -16.895   4.468  1.00  0.00
ATOM   1447  C   VAL A  87      -6.182 -14.300   4.272  1.00  0.00
ATOM   1448  O   VAL A  87      -5.128 -13.890   3.766  1.00  0.00
ATOM   1449  N   TYR A  88      -6.346 -14.540   5.587  1.00  0.00
ATOM   1450  H   TYR A  88      -7.290 -14.818   5.814  1.00  0.00
ATOM   1451  CA  TYR A  88      -5.373 -14.427   6.677  1.00  0.00
ATOM   1452  HA  TYR A  88      -4.895 -15.397   6.817  1.00  0.00
ATOM   1453  CB  TYR A  88      -4.285 -13.380   6.404  1.00  0.00
ATOM   1454  HB2 TYR A  88      -3.771 -13.779   5.529  1.00  0.00
ATOM   1455  HB3 TYR A  88      -4.770 -12.440   6.143  1.00  0.00
ATOM   1456  CG  TYR A  88      -3.278 -13.139   7.515  1.00  0.00
ATOM   1457  CD1 TYR A  88      -3.540 -12.233   8.539  1.00  0.00
ATOM   1458  HD1 TYR A  88      -4.499 -11.717   8.554  1.00  0.00
ATOM   1459  CE1 TYR A  88      -2.601 -11.983   9.532  1.00  0.00
ATOM   1460  HE1 TYR A  88      -2.824 -11.281  10.335  1.00  0.00
ATOM   1461  CZ  TYR A  88      -1.373 -12.629   9.496  1.00  0.00
ATOM   1462  OH  TYR A  88      -0.446 -12.388  10.474  1.00  0.00
ATOM   1463  HH  TYR A  88      -0.749 -11.758  11.131  1.00  0.00
ATOM   1464  CE2 TYR A  88      -1.079 -13.519   8.481  1.00  0.00
ATOM   1465  HE2 TYR A  88      -0.112 -14.023   8.447  1.00  0.00
ATOM   1466  CD2 TYR A  88      -2.024 -13.769   7.502  1.00  0.00
ATOM   1467  HD2 TYR A  88      -1.802 -14.469   6.696  1.00  0.00
ATOM   1468  C   TYR A  88      -6.093 -14.055   7.972  1.00  0.00
ATOM   1469  O   TYR A  88      -5.769 -14.579   9.039  1.00  0.00
ATOM   1470  N   GLY A  89      -7.050 -13.136   7.893  1.00  0.00
ATOM   1471  H   GLY A  89      -7.402 -12.814   7.003  1.00  0.00
ATOM   1472  CA  GLY A  89      -7.616 -12.568   9.105  1.00  0.00
ATOM   1473  HA2 GLY A  89      -6.794 -12.247   9.745  1.00  0.00
ATOM   1474  HA3 GLY A  89      -8.218 -11.704   8.825  1.00  0.00
ATOM   1475  C   GLY A  89      -8.486 -13.549   9.873  1.00  0.00
ATOM   1476  O   GLY A  89      -9.091 -14.471   9.315  1.00  0.00
ATOM   1477  N   ASN A  90      -8.541 -13.335  11.187  1.00  0.00
ATOM   1478  H   ASN A  90      -7.907 -12.676  11.616  1.00  0.00
ATOM   1479  CA  ASN A  90      -9.470 -14.061  12.046  1.00  0.00
ATOM   1480  HA  ASN A  90      -9.418 -15.129  11.834  1.00  0.00
ATOM   1481  CB  ASN A  90      -9.108 -13.836  13.513  1.00  0.00
ATOM   1482  HB2 ASN A  90      -8.131 -14.280  13.704  1.00  0.00
ATOM   1483  HB3 ASN A  90      -9.061 -12.763  13.699  1.00  0.00
ATOM   1484  CG  ASN A  90     -10.116 -14.452  14.468  1.00  0.00
ATOM   1485  OD1 ASN A  90     -10.803 -15.419  14.132  1.00  0.00
ATOM   1486  ND2 ASN A  90     -10.206 -13.891  15.667  1.00  0.00
ATOM   1487 HD21 ASN A  90     -10.859 -14.258  16.345  1.00  0.00
ATOM   1488 HD22 ASN A  90      -9.621 -13.100  15.896  1.00  0.00
ATOM   1489  C   ASN A  90     -10.897 -13.597  11.765  1.00  0.00
ATOM   1490  O   ASN A  90     -11.196 -12.398  11.839  1.00  0.00
ATOM   1491  N   MET A  91     -11.773 -14.541  11.435  1.00  0.00
ATOM   1492  H   MET A  91     -11.454 -15.489  11.290  1.00  0.00
ATOM   1493  CA  MET A  91     -13.177 -14.245  11.210  1.00  0.00
ATOM   1494  HA  MET A  91     -13.304 -13.178  11.026  1.00  0.00
ATOM   1495  CB  MET A  91     -13.702 -15.017   9.995  1.00  0.00
ATOM   1496  HB2 MET A  91     -13.402 -16.059  10.106  1.00  0.00
ATOM   1497  HB3 MET A  91     -14.790 -14.950  10.001  1.00  0.00
ATOM   1498  CG  MET A  91     -13.170 -14.476   8.682  1.00  0.00
ATOM   1499  HG2 MET A  91     -12.081 -14.513   8.711  1.00  0.00
ATOM   1500  HG3 MET A  91     -13.533 -15.114   7.876  1.00  0.00
ATOM   1501  SD  MET A  91     -13.697 -12.779   8.378  1.00  0.00
ATOM   1502  CE  MET A  91     -15.452 -13.022   8.026  1.00  0.00
ATOM   1503  HE1 MET A  91     -15.936 -13.480   8.888  1.00  0.00
ATOM   1504  HE2 MET A  91     -15.918 -12.059   7.817  1.00  0.00
ATOM   1505  HE3 MET A  91     -15.562 -13.674   7.159  1.00  0.00
ATOM   1506  C   MET A  91     -14.043 -14.553  12.423  1.00  0.00
ATOM   1507  O   MET A  91     -15.258 -14.333  12.362  1.00  0.00
ATOM   1508  N   GLY A  92     -13.456 -15.057  13.505  1.00  0.00
ATOM   1509  H   GLY A  92     -12.470 -15.277  13.478  1.00  0.00
ATOM   1510  CA  GLY A  92     -14.184 -15.307  14.736  1.00  0.00
ATOM   1511  HA2 GLY A  92     -15.189 -15.645  14.484  1.00  0.00
ATOM   1512  HA3 GLY A  92     -13.667 -16.089  15.294  1.00  0.00
ATOM   1513  C   GLY A  92     -14.283 -14.065  15.602  1.00  0.00
ATOM   1514  O   GLY A  92     -14.152 -12.932  15.134  1.00  0.00
ATOM   1515  N   LEU A  93     -14.527 -14.284  16.889  1.00  0.00
ATOM   1516  H   LEU A  93     -14.719 -15.211  17.241  1.00  0.00
ATOM   1517  CA  LEU A  93     -14.565 -13.166  17.827  1.00  0.00
ATOM   1518  HA  LEU A  93     -15.324 -12.447  17.520  1.00  0.00
ATOM   1519  CB  LEU A  93     -14.909 -13.671  19.231  1.00  0.00
ATOM   1520  HB2 LEU A  93     -15.890 -14.124  19.089  1.00  0.00
ATOM   1521  HB3 LEU A  93     -14.191 -14.442  19.512  1.00  0.00
ATOM   1522  CG  LEU A  93     -14.989 -12.618  20.342  1.00  0.00
ATOM   1523  HG  LEU A  93     -14.070 -12.031  20.346  1.00  0.00
ATOM   1524  CD1 LEU A  93     -16.185 -11.693  20.102  1.00  0.00
ATOM   1525 HD11 LEU A  93     -17.103 -12.280  20.097  1.00  0.00
ATOM   1526 HD12 LEU A  93     -16.234 -10.948  20.896  1.00  0.00
ATOM   1527 HD13 LEU A  93     -16.070 -11.192  19.141  1.00  0.00
ATOM   1528  CD2 LEU A  93     -15.057 -13.268  21.729  1.00  0.00
ATOM   1529 HD21 LEU A  93     -14.165 -13.873  21.891  1.00  0.00
ATOM   1530 HD22 LEU A  93     -15.112 -12.492  22.492  1.00  0.00
ATOM   1531 HD23 LEU A  93     -15.941 -13.902  21.790  1.00  0.00
ATOM   1532  C   LEU A  93     -13.224 -12.433  17.844  1.00  0.00
ATOM   1533  O   LEU A  93     -12.157 -13.054  17.834  1.00  0.00
ATOM   1534  N   ASP A  94     -13.278 -11.103  17.867  1.00  0.00
ATOM   1535  H   ASP A  94     -14.152 -10.610  17.757  1.00  0.00
ATOM   1536  CA  ASP A  94     -12.055 -10.320  18.003  1.00  0.00
ATOM   1537  HA  ASP A  94     -11.390 -10.522  17.162  1.00  0.00
ATOM   1538  CB  ASP A  94     -12.379  -8.827  18.022  1.00  0.00
ATOM   1539  HB2 ASP A  94     -13.240  -8.679  18.673  1.00  0.00
ATOM   1540  HB3 ASP A  94     -11.518  -8.300  18.433  1.00  0.00
ATOM   1541  CG  ASP A  94     -12.690  -8.287  16.644  1.00  0.00
ATOM   1542  OD1 ASP A  94     -12.494  -9.032  15.657  1.00  0.00
ATOM   1543  OD2 ASP A  94     -13.128  -7.118  16.553  1.00  0.00
ATOM   1544  C   ASP A  94     -11.302 -10.711  19.272  1.00  0.00
ATOM   1545  O   ASP A  94     -11.896 -10.915  20.335  1.00  0.00
ATOM   1546  N   GLY A  95      -9.983 -10.810  19.153  1.00  0.00
ATOM   1547  H   GLY A  95      -9.537 -10.492  18.304  1.00  0.00
ATOM   1548  CA  GLY A  95      -9.153 -11.359  20.198  1.00  0.00
ATOM   1549  HA2 GLY A  95      -8.558 -10.564  20.648  1.00  0.00
ATOM   1550  HA3 GLY A  95      -9.782 -11.818  20.961  1.00  0.00
ATOM   1551  C   GLY A  95      -8.220 -12.411  19.630  1.00  0.00
ATOM   1552  O   GLY A  95      -8.045 -12.511  18.411  1.00  0.00
ATOM   1553  N   PRO A  96      -7.594 -13.211  20.494  1.00  0.00
ATOM   1554  CD  PRO A  96      -7.654 -13.193  21.964  1.00  0.00
ATOM   1555  HD2 PRO A  96      -8.682 -13.031  22.287  1.00  0.00
ATOM   1556  HD3 PRO A  96      -7.022 -12.392  22.347  1.00  0.00
ATOM   1557  CG  PRO A  96      -7.141 -14.555  22.335  1.00  0.00
ATOM   1558  HG2 PRO A  96      -7.970 -15.261  22.379  1.00  0.00
ATOM   1559  HG3 PRO A  96      -6.650 -14.511  23.307  1.00  0.00
ATOM   1560  CB  PRO A  96      -6.167 -14.924  21.262  1.00  0.00
ATOM   1561  HB2 PRO A  96      -6.160 -16.011  21.178  1.00  0.00
ATOM   1562  HB3 PRO A  96      -5.148 -14.566  21.411  1.00  0.00
ATOM   1563  CA  PRO A  96      -6.756 -14.308  19.990  1.00  0.00
ATOM   1564  HA  PRO A  96      -5.987 -13.899  19.335  1.00  0.00
ATOM   1565  C   PRO A  96      -7.605 -15.303  19.214  1.00  0.00
ATOM   1566  O   PRO A  96      -8.687 -15.703  19.651  1.00  0.00
ATOM   1567  N   ALA A  97      -7.124 -15.676  18.036  1.00  0.00
ATOM   1568  H   ALA A  97      -6.239 -15.333  17.690  1.00  0.00
ATOM   1569  CA  ALA A  97      -7.893 -16.567  17.191  1.00  0.00
ATOM   1570  HA  ALA A  97      -8.952 -16.326  17.270  1.00  0.00
ATOM   1571  CB  ALA A  97      -7.468 -16.424  15.730  1.00  0.00
ATOM   1572  HB1 ALA A  97      -6.411 -16.672  15.632  1.00  0.00
ATOM   1573  HB2 ALA A  97      -8.057 -17.101  15.111  1.00  0.00
ATOM   1574  HB3 ALA A  97      -7.631 -15.398  15.402  1.00  0.00
ATOM   1575  C   ALA A  97      -7.714 -18.010  17.648  1.00  0.00
ATOM   1576  O   ALA A  97      -6.672 -18.388  18.190  1.00  0.00
ATOM   1577  N   TRP A  98      -8.749 -18.812  17.437  1.00  0.00
ATOM   1578  H   TRP A  98      -9.663 -18.453  17.201  1.00  0.00
ATOM   1579  CA  TRP A  98      -8.586 -20.249  17.566  1.00  0.00
ATOM   1580  HA  TRP A  98      -8.297 -20.500  18.587  1.00  0.00
ATOM   1581  CB  TRP A  98      -9.897 -20.963  17.240  1.00  0.00
ATOM   1582  HB2 TRP A  98     -10.693 -20.572  17.873  1.00  0.00
ATOM   1583  HB3 TRP A  98     -10.160 -20.816  16.192  1.00  0.00
ATOM   1584  CG  TRP A  98      -9.856 -22.451  17.469  1.00  0.00
ATOM   1585  CD1 TRP A  98      -9.688 -23.419  16.521  1.00  0.00
ATOM   1586  HD1 TRP A  98      -9.562 -23.084  15.491  1.00  0.00
ATOM   1587  NE1 TRP A  98      -9.716 -24.665  17.106  1.00  0.00
ATOM   1588  HE1 TRP A  98      -9.613 -25.545  16.621  1.00  0.00
ATOM   1589  CE2 TRP A  98      -9.904 -24.517  18.459  1.00  0.00
ATOM   1590  CZ2 TRP A  98      -9.998 -25.484  19.469  1.00  0.00
ATOM   1591  HZ2 TRP A  98      -9.921 -26.536  19.192  1.00  0.00
ATOM   1592  CH2 TRP A  98     -10.183 -25.040  20.757  1.00  0.00
ATOM   1593  HH2 TRP A  98     -10.253 -25.762  21.571  1.00  0.00
ATOM   1594  CZ3 TRP A  98     -10.284 -23.670  21.051  1.00  0.00
ATOM   1595  HZ3 TRP A  98     -10.431 -23.326  22.074  1.00  0.00
ATOM   1596  CE3 TRP A  98     -10.199 -22.712  20.046  1.00  0.00
ATOM   1597  HE3 TRP A  98     -10.302 -21.664  20.324  1.00  0.00
ATOM   1598  CD2 TRP A  98      -9.996 -23.135  18.725  1.00  0.00
ATOM   1599  C   TRP A  98      -7.483 -20.699  16.609  1.00  0.00
ATOM   1600  O   TRP A  98      -7.376 -20.159  15.501  1.00  0.00
ATOM   1601  N   PRO A  99      -6.626 -21.634  17.012  1.00  0.00
ATOM   1602  CD  PRO A  99      -6.541 -22.276  18.340  1.00  0.00
ATOM   1603  HD2 PRO A  99      -7.541 -22.413  18.750  1.00  0.00
ATOM   1604  HD3 PRO A  99      -5.953 -21.654  19.015  1.00  0.00
ATOM   1605  CG  PRO A  99      -5.868 -23.571  18.029  1.00  0.00
ATOM   1606  HG2 PRO A  99      -6.612 -24.318  17.751  1.00  0.00
ATOM   1607  HG3 PRO A  99      -5.314 -23.919  18.901  1.00  0.00
ATOM   1608  CB  PRO A  99      -4.916 -23.264  16.860  1.00  0.00
ATOM   1609  HB2 PRO A  99      -4.877 -24.136  16.206  1.00  0.00
ATOM   1610  HB3 PRO A  99      -3.906 -23.007  17.181  1.00  0.00
ATOM   1611  CA  PRO A  99      -5.546 -22.078  16.113  1.00  0.00
ATOM   1612  HA  PRO A  99      -4.840 -21.257  15.991  1.00  0.00
ATOM   1613  C   PRO A  99      -6.085 -22.491  14.748  1.00  0.00
ATOM   1614  O   PRO A  99      -7.058 -23.239  14.648  1.00  0.00
ATOM   1615  N   ASN A 100      -5.457 -21.956  13.694  1.00  0.00
ATOM   1616  H   ASN A 100      -4.763 -21.257  13.918  1.00  0.00
ATOM   1617  CA  ASN A 100      -5.741 -22.223  12.286  1.00  0.00
ATOM   1618  HA  ASN A 100      -4.986 -21.730  11.672  1.00  0.00
ATOM   1619  CB  ASN A 100      -5.728 -23.721  11.968  1.00  0.00
ATOM   1620  HB2 ASN A 100      -6.630 -24.213  12.332  1.00  0.00
ATOM   1621  HB3 ASN A 100      -5.677 -23.814  10.883  1.00  0.00
ATOM   1622  CG  ASN A 100      -4.542 -24.402  12.560  1.00  0.00
ATOM   1623  OD1 ASN A 100      -3.400 -24.014  12.287  1.00  0.00
ATOM   1624  ND2 ASN A 100      -4.784 -25.386  13.422  1.00  0.00
ATOM   1625 HD21 ASN A 100      -4.013 -25.879  13.850  1.00  0.00
ATOM   1626 HD22 ASN A 100      -5.737 -25.636  13.644  1.00  0.00
ATOM   1627  C   ASN A 100      -7.048 -21.617  11.828  1.00  0.00
ATOM   1628  O   ASN A 100      -7.541 -21.971  10.753  1.00  0.00
ATOM   1629  N   HIE A 101      -7.620 -20.704  12.606  1.00  0.00
ATOM   1630  H   HIE A 101      -7.355 -20.644  13.579  1.00  0.00
ATOM   1631  CA  HIE A 101      -8.689 -19.850  12.131  1.00  0.00
ATOM   1632  HA  HIE A 101      -9.110 -20.251  11.209  1.00  0.00
ATOM   1633  CB  HIE A 101      -9.795 -19.779  13.183  1.00  0.00
ATOM   1634  HB2 HIE A 101      -9.354 -19.557  14.155  1.00  0.00
ATOM   1635  HB3 HIE A 101     -10.541 -19.023  12.942  1.00  0.00
ATOM   1636  CG  HIE A 101     -10.530 -21.073  13.332  1.00  0.00
ATOM   1637  ND1 HIE A 101     -11.655 -21.215  14.113  1.00  0.00
ATOM   1638  CE1 HIE A 101     -12.083 -22.463  14.038  1.00  0.00
ATOM   1639  HE1 HIE A 101     -12.960 -22.781  14.600  1.00  0.00
ATOM   1640  NE2 HIE A 101     -11.287 -23.132  13.222  1.00  0.00
ATOM   1641  HE2 HIE A 101     -11.375 -24.106  12.969  1.00  0.00
ATOM   1642  CD2 HIE A 101     -10.307 -22.285  12.765  1.00  0.00
ATOM   1643  HD2 HIE A 101      -9.548 -22.652  12.074  1.00  0.00
ATOM   1644  C   HIE A 101      -8.177 -18.466  11.749  1.00  0.00
ATOM   1645  O   HIE A 101      -8.980 -17.574  11.473  1.00  0.00
ATOM   1646  N   ASP A 102      -6.856 -18.276  11.744  1.00  0.00
ATOM   1647  H   ASP A 102      -6.285 -18.902  12.294  1.00  0.00
ATOM   1648  CA  ASP A 102      -6.202 -17.170  11.057  1.00  0.00
ATOM   1649  HA  ASP A 102      -6.843 -16.829  10.244  1.00  0.00
ATOM   1650  CB  ASP A 102      -5.927 -15.986  11.996  1.00  0.00
ATOM   1651  HB2 ASP A 102      -5.495 -15.190  11.389  1.00  0.00
ATOM   1652  HB3 ASP A 102      -6.875 -15.650  12.415  1.00  0.00
ATOM   1653  CG  ASP A 102      -4.973 -16.337  13.122  1.00  0.00
ATOM   1654  OD1 ASP A 102      -4.719 -17.534  13.345  1.00  0.00
ATOM   1655  OD2 ASP A 102      -4.483 -15.415  13.804  1.00  0.00
ATOM   1656  C   ASP A 102      -4.920 -17.713  10.419  1.00  0.00
ATOM   1657  O   ASP A 102      -4.601 -18.906  10.541  1.00  0.00
ATOM   1658  N   LYS A 103      -4.194 -16.828   9.721  1.00  0.00
ATOM   1659  H   LYS A 103      -4.569 -15.895   9.627  1.00  0.00
ATOM   1660  CA  LYS A 103      -2.943 -17.149   9.023  1.00  0.00
ATOM   1661  HA  LYS A 103      -2.487 -16.225   8.668  1.00  0.00
ATOM   1662  CB  LYS A 103      -1.937 -17.874   9.939  1.00  0.00
ATOM   1663  HB2 LYS A 103      -2.355 -18.864  10.122  1.00  0.00
ATOM   1664  HB3 LYS A 103      -1.017 -17.970   9.361  1.00  0.00
ATOM   1665  CG  LYS A 103      -1.632 -17.198  11.268  1.00  0.00
ATOM   1666  HG2 LYS A 103      -2.575 -17.032  11.788  1.00  0.00
ATOM   1667  HG3 LYS A 103      -1.008 -17.872  11.855  1.00  0.00
ATOM   1668  CD  LYS A 103      -0.921 -15.886  11.088  1.00  0.00
ATOM   1669  HD2 LYS A 103       0.052 -16.084  10.638  1.00  0.00
ATOM   1670  HD3 LYS A 103      -1.513 -15.267  10.414  1.00  0.00
ATOM   1671  CE  LYS A 103      -0.728 -15.152  12.419  1.00  0.00
ATOM   1672  HE2 LYS A 103      -0.286 -14.175  12.223  1.00  0.00
ATOM   1673  HE3 LYS A 103      -1.700 -15.022  12.895  1.00  0.00
ATOM   1674  NZ  LYS A 103       0.165 -15.927  13.320  1.00  0.00
ATOM   1675  HZ1 LYS A 103       1.066 -16.047  12.879  1.00  0.00
ATOM   1676  HZ2 LYS A 103       0.280 -15.428  14.190  1.00  0.00
ATOM   1677  HZ3 LYS A 103      -0.244 -16.833  13.502  1.00  0.00
ATOM   1678  C   LYS A 103      -3.198 -17.979   7.764  1.00  0.00
ATOM   1679  O   LYS A 103      -4.329 -18.039   7.263  1.00  0.00
ATOM   1680  N   LEU A 104      -2.142 -18.608   7.222  1.00  0.00
ATOM   1681  H   LEU A 104      -1.280 -18.692   7.743  1.00  0.00
ATOM   1682  CA  LEU A 104      -2.172 -19.104   5.852  1.00  0.00
ATOM   1683  HA  LEU A 104      -3.154 -18.932   5.413  1.00  0.00
ATOM   1684  CB  LEU A 104      -1.123 -18.371   5.008  1.00  0.00
ATOM   1685  HB2 LEU A 104      -0.196 -18.562   5.549  1.00  0.00
ATOM   1686  HB3 LEU A 104      -1.065 -18.825   4.018  1.00  0.00
ATOM   1687  CG  LEU A 104      -1.329 -16.855   4.865  1.00  0.00
ATOM   1688  HG  LEU A 104      -1.322 -16.408   5.859  1.00  0.00
ATOM   1689  CD1 LEU A 104      -0.216 -16.220   4.009  1.00  0.00
ATOM   1690 HD11 LEU A 104      -0.222 -16.667   3.015  1.00  0.00
ATOM   1691 HD12 LEU A 104      -0.388 -15.147   3.925  1.00  0.00
ATOM   1692 HD13 LEU A 104       0.751 -16.397   4.480  1.00  0.00
ATOM   1693  CD2 LEU A 104      -2.722 -16.524   4.291  1.00  0.00
ATOM   1694 HD21 LEU A 104      -3.492 -16.915   4.956  1.00  0.00
ATOM   1695 HD22 LEU A 104      -2.832 -15.443   4.204  1.00  0.00
ATOM   1696 HD23 LEU A 104      -2.827 -16.980   3.306  1.00  0.00
ATOM   1697  C   LEU A 104      -1.975 -20.614   5.753  1.00  0.00
ATOM   1698  O   LEU A 104      -1.556 -21.101   4.692  1.00  0.00
ATOM   1699  N   SER A 105      -2.257 -21.378   6.817  1.00  0.00
ATOM   1700  H   SER A 105      -2.419 -20.977   7.729  1.00  0.00
ATOM   1701  CA  SER A 105      -2.291 -22.830   6.684  1.00  0.00
ATOM   1702  HA  SER A 105      -1.299 -23.193   6.414  1.00  0.00
ATOM   1703  CB  SER A 105      -2.720 -23.502   8.006  1.00  0.00
ATOM   1704  HB2 SER A 105      -2.526 -24.573   7.937  1.00  0.00
ATOM   1705  HB3 SER A 105      -2.136 -23.079   8.823  1.00  0.00
ATOM   1706  OG  SER A 105      -4.098 -23.287   8.250  1.00  0.00
ATOM   1707  HG  SER A 105      -4.347 -23.711   9.074  1.00  0.00
ATOM   1708  C   SER A 105      -3.246 -23.227   5.565  1.00  0.00
ATOM   1709  O   SER A 105      -4.209 -22.524   5.259  1.00  0.00
ATOM   1710  N   ALA A 106      -2.945 -24.350   4.914  1.00  0.00
ATOM   1711  H   ALA A 106      -2.057 -24.819   5.027  1.00  0.00
ATOM   1712  CA  ALA A 106      -3.907 -24.909   3.972  1.00  0.00
ATOM   1713  HA  ALA A 106      -4.060 -24.214   3.146  1.00  0.00
ATOM   1714  CB  ALA A 106      -3.385 -26.235   3.406  1.00  0.00
ATOM   1715  HB1 ALA A 106      -3.235 -26.945   4.220  1.00  0.00
ATOM   1716  HB2 ALA A 106      -4.110 -26.640   2.700  1.00  0.00
ATOM   1717  HB3 ALA A 106      -2.437 -26.065   2.895  1.00  0.00
ATOM   1718  C   ALA A 106      -5.256 -25.126   4.648  1.00  0.00
ATOM   1719  O   ALA A 106      -6.302 -25.057   3.994  1.00  0.00
ATOM   1720  N   LEU A 107      -5.249 -25.378   5.954  1.00  0.00
ATOM   1721  H   LEU A 107      -4.384 -25.529   6.454  1.00  0.00
ATOM   1722  CA  LEU A 107      -6.505 -25.529   6.682  1.00  0.00
ATOM   1723  HA  LEU A 107      -7.145 -26.248   6.170  1.00  0.00
ATOM   1724  CB  LEU A 107      -6.241 -26.034   8.103  1.00  0.00
ATOM   1725  HB2 LEU A 107      -5.512 -26.836   7.981  1.00  0.00
ATOM   1726  HB3 LEU A 107      -5.787 -25.212   8.655  1.00  0.00
ATOM   1727  CG  LEU A 107      -7.460 -26.563   8.880  1.00  0.00
ATOM   1728  HG  LEU A 107      -8.119 -27.084   8.185  1.00  0.00
ATOM   1729  CD1 LEU A 107      -7.032 -27.513   9.978  1.00  0.00
ATOM   1730 HD11 LEU A 107      -6.373 -26.993  10.673  1.00  0.00
ATOM   1731 HD12 LEU A 107      -7.911 -27.873  10.511  1.00  0.00
ATOM   1732 HD13 LEU A 107      -6.502 -28.360   9.541  1.00  0.00
ATOM   1733  CD2 LEU A 107      -8.221 -25.404   9.471  1.00  0.00
ATOM   1734 HD21 LEU A 107      -8.558 -24.745   8.671  1.00  0.00
ATOM   1735 HD22 LEU A 107      -9.084 -25.779  10.021  1.00  0.00
ATOM   1736 HD23 LEU A 107      -7.571 -24.850  10.148  1.00  0.00
ATOM   1737  C   LEU A 107      -7.287 -24.222   6.696  1.00  0.00
ATOM   1738  O   LEU A 107      -8.488 -24.206   6.403  1.00  0.00
ATOM   1739  N   ASN A 108      -6.639 -23.109   7.047  1.00  0.00
ATOM   1740  H   ASN A 108      -5.672 -23.086   7.340  1.00  0.00
ATOM   1741  CA  ASN A 108      -7.401 -21.862   7.072  1.00  0.00
ATOM   1742  HA  ASN A 108      -8.363 -22.047   7.550  1.00  0.00
ATOM   1743  CB  ASN A 108      -6.684 -20.759   7.834  1.00  0.00
ATOM   1744  HB2 ASN A 108      -6.393 -21.171   8.800  1.00  0.00
ATOM   1745  HB3 ASN A 108      -5.794 -20.423   7.301  1.00  0.00
ATOM   1746  CG  ASN A 108      -7.601 -19.549   8.071  1.00  0.00
ATOM   1747  OD1 ASN A 108      -8.774 -19.713   8.437  1.00  0.00
ATOM   1748  ND2 ASN A 108      -7.090 -18.347   7.815  1.00  0.00
ATOM   1749 HD21 ASN A 108      -7.654 -17.522   7.955  1.00  0.00
ATOM   1750 HD22 ASN A 108      -6.140 -18.266   7.481  1.00  0.00
ATOM   1751  C   ASN A 108      -7.727 -21.362   5.679  1.00  0.00
ATOM   1752  O   ASN A 108      -8.724 -20.659   5.503  1.00  0.00
ATOM   1753  N   ILE A 109      -6.906 -21.698   4.679  1.00  0.00
ATOM   1754  H   ILE A 109      -6.032 -22.178   4.841  1.00  0.00
ATOM   1755  CA  ILE A 109      -7.224 -21.284   3.319  1.00  0.00
ATOM   1756  HA  ILE A 109      -7.471 -20.223   3.297  1.00  0.00
ATOM   1757  CB  ILE A 109      -6.029 -21.553   2.379  1.00  0.00
ATOM   1758  HB  ILE A 109      -5.639 -22.552   2.576  1.00  0.00
ATOM   1759  CG2 ILE A 109      -6.469 -21.457   0.917  1.00  0.00
ATOM   1760 HG21 ILE A 109      -6.858 -20.459   0.719  1.00  0.00
ATOM   1761 HG22 ILE A 109      -5.615 -21.649   0.267  1.00  0.00
ATOM   1762 HG23 ILE A 109      -7.247 -22.195   0.722  1.00  0.00
ATOM   1763  CG1 ILE A 109      -4.900 -20.548   2.646  1.00  0.00
ATOM   1764 HG12 ILE A 109      -5.206 -19.591   2.224  1.00  0.00
ATOM   1765 HG13 ILE A 109      -4.795 -20.452   3.726  1.00  0.00
ATOM   1766  CD1 ILE A 109      -3.553 -20.969   2.036  1.00  0.00
ATOM   1767 HD11 ILE A 109      -3.657 -21.065   0.955  1.00  0.00
ATOM   1768 HD12 ILE A 109      -2.799 -20.215   2.262  1.00  0.00
ATOM   1769 HD13 ILE A 109      -3.246 -21.926   2.457  1.00  0.00
ATOM   1770  C   ILE A 109      -8.494 -21.981   2.839  1.00  0.00
ATOM   1771  O   ILE A 109      -9.375 -21.352   2.243  1.00  0.00
ATOM   1772  N   ARG A 110      -8.612 -23.286   3.102  1.00  0.00
ATOM   1773  H   ARG A 110      -7.871 -23.795   3.563  1.00  0.00
ATOM   1774  CA  ARG A 110      -9.791 -24.028   2.659  1.00  0.00
ATOM   1775  HA  ARG A 110      -9.900 -23.948   1.577  1.00  0.00
ATOM   1776  CB  ARG A 110      -9.642 -25.503   3.027  1.00  0.00
ATOM   1777  HB2 ARG A 110      -8.803 -25.895   2.451  1.00  0.00
ATOM   1778  HB3 ARG A 110      -9.404 -25.547   4.090  1.00  0.00
ATOM   1779  CG  ARG A 110     -10.889 -26.346   2.748  1.00  0.00
ATOM   1780  HG2 ARG A 110     -11.770 -25.794   3.073  1.00  0.00
ATOM   1781  HG3 ARG A 110     -10.955 -26.537   1.677  1.00  0.00
ATOM   1782  CD  ARG A 110     -10.816 -27.678   3.499  1.00  0.00
ATOM   1783  HD2 ARG A 110      -9.958 -28.245   3.137  1.00  0.00
ATOM   1784  HD3 ARG A 110     -10.697 -27.481   4.564  1.00  0.00
ATOM   1785  NE  ARG A 110     -12.027 -28.481   3.302  1.00  0.00
ATOM   1786  HE  ARG A 110     -12.829 -28.267   3.877  1.00  0.00
ATOM   1787  CZ  ARG A 110     -12.133 -29.454   2.404  1.00  0.00
ATOM   1788  NH1 ARG A 110     -11.097 -29.765   1.641  1.00  0.00
ATOM   1789 HH11 ARG A 110     -10.228 -29.261   1.744  1.00  0.00
ATOM   1790 HH12 ARG A 110     -11.180 -30.506   0.959  1.00  0.00
ATOM   1791  NH2 ARG A 110     -13.268 -30.135   2.276  1.00  0.00
ATOM   1792 HH21 ARG A 110     -14.056 -29.912   2.866  1.00  0.00
ATOM   1793 HH22 ARG A 110     -13.336 -30.873   1.589  1.00  0.00
ATOM   1794  C   ARG A 110     -11.075 -23.444   3.249  1.00  0.00
ATOM   1795  O   ARG A 110     -12.044 -23.180   2.521  1.00  0.00
ATOM   1796  N   ARG A 111     -11.102 -23.224   4.570  1.00  0.00
ATOM   1797  H   ARG A 111     -10.319 -23.448   5.168  1.00  0.00
ATOM   1798  CA  ARG A 111     -12.334 -22.736   5.192  1.00  0.00
ATOM   1799  HA  ARG A 111     -13.186 -23.297   4.808  1.00  0.00
ATOM   1800  CB  ARG A 111     -12.277 -22.911   6.717  1.00  0.00
ATOM   1801  HB2 ARG A 111     -13.242 -22.576   7.095  1.00  0.00
ATOM   1802  HB3 ARG A 111     -12.170 -23.982   6.893  1.00  0.00
ATOM   1803  CG  ARG A 111     -11.156 -22.160   7.443  1.00  0.00
ATOM   1804  HG2 ARG A 111     -10.236 -22.297   6.874  1.00  0.00
ATOM   1805  HG3 ARG A 111     -11.417 -21.102   7.461  1.00  0.00
ATOM   1806  CD  ARG A 111     -10.947 -22.665   8.891  1.00  0.00
ATOM   1807  HD2 ARG A 111     -10.863 -23.752   8.863  1.00  0.00
ATOM   1808  HD3 ARG A 111     -10.017 -22.239   9.269  1.00  0.00
ATOM   1809  NE  ARG A 111     -12.041 -22.299   9.807  1.00  0.00
ATOM   1810  HE  ARG A 111     -12.654 -23.044  10.107  1.00  0.00
ATOM   1811  CZ  ARG A 111     -12.262 -21.067  10.268  1.00  0.00
ATOM   1812  NH1 ARG A 111     -11.477 -20.061   9.896  1.00  0.00
ATOM   1813 HH11 ARG A 111     -10.710 -20.231   9.261  1.00  0.00
ATOM   1814 HH12 ARG A 111     -11.651 -19.131  10.249  1.00  0.00
ATOM   1815  NH2 ARG A 111     -13.284 -20.832  11.098  1.00  0.00
ATOM   1816 HH21 ARG A 111     -13.889 -21.591  11.376  1.00  0.00
ATOM   1817 HH22 ARG A 111     -13.445 -19.897  11.443  1.00  0.00
ATOM   1818  C   ARG A 111     -12.616 -21.284   4.810  1.00  0.00
ATOM   1819  O   ARG A 111     -13.783 -20.905   4.611  1.00  0.00
ATOM   1820  N   SER A 112     -11.566 -20.457   4.671  1.00  0.00
ATOM   1821  H   SER A 112     -10.614 -20.782   4.767  1.00  0.00
ATOM   1822  CA  SER A 112     -11.791 -19.035   4.414  1.00  0.00
ATOM   1823  HA  SER A 112     -12.527 -18.657   5.123  1.00  0.00
ATOM   1824  CB  SER A 112     -10.509 -18.220   4.560  1.00  0.00
ATOM   1825  HB2 SER A 112      -9.791 -18.592   3.829  1.00  0.00
ATOM   1826  HB3 SER A 112     -10.746 -17.180   4.338  1.00  0.00
ATOM   1827  OG  SER A 112      -9.955 -18.309   5.847  1.00  0.00
ATOM   1828  HG  SER A 112      -9.154 -17.782   5.887  1.00  0.00
ATOM   1829  C   SER A 112     -12.357 -18.786   3.029  1.00  0.00
ATOM   1830  O   SER A 112     -13.202 -17.903   2.857  1.00  0.00
ATOM   1831  N   VAL A 113     -11.859 -19.498   2.015  1.00  0.00
ATOM   1832  H   VAL A 113     -11.116 -20.171   2.143  1.00  0.00
ATOM   1833  CA  VAL A 113     -12.319 -19.225   0.655  1.00  0.00
ATOM   1834  HA  VAL A 113     -12.364 -18.158   0.438  1.00  0.00
ATOM   1835  CB  VAL A 113     -11.416 -19.905  -0.399  1.00  0.00
ATOM   1836  HB  VAL A 113     -10.384 -19.625  -0.187  1.00  0.00
ATOM   1837  CG1 VAL A 113     -11.544 -21.455  -0.388  1.00  0.00
ATOM   1838 HG11 VAL A 113     -12.575 -21.737  -0.601  1.00  0.00
ATOM   1839 HG12 VAL A 113     -10.888 -21.880  -1.148  1.00  0.00
ATOM   1840 HG13 VAL A 113     -11.258 -21.837   0.592  1.00  0.00
ATOM   1841  CG2 VAL A 113     -11.731 -19.345  -1.773  1.00  0.00
ATOM   1842 HG21 VAL A 113     -11.549 -18.271  -1.779  1.00  0.00
ATOM   1843 HG22 VAL A 113     -11.094 -19.825  -2.516  1.00  0.00
ATOM   1844 HG23 VAL A 113     -12.776 -19.537  -2.013  1.00  0.00
ATOM   1845  C   VAL A 113     -13.778 -19.632   0.494  1.00  0.00
ATOM   1846  O   VAL A 113     -14.551 -18.963  -0.205  1.00  0.00
ATOM   1847  N   ASP A 114     -14.181 -20.716   1.154  1.00  0.00
ATOM   1848  H   ASP A 114     -13.533 -21.272   1.693  1.00  0.00
ATOM   1849  CA  ASP A 114     -15.562 -21.172   1.049  1.00  0.00
ATOM   1850  HA  ASP A 114     -15.860 -21.232   0.002  1.00  0.00
ATOM   1851  CB  ASP A 114     -15.695 -22.557   1.673  1.00  0.00
ATOM   1852  HB2 ASP A 114     -15.037 -22.611   2.540  1.00  0.00
ATOM   1853  HB3 ASP A 114     -16.729 -22.685   1.993  1.00  0.00
ATOM   1854  CG  ASP A 114     -15.329 -23.660   0.690  1.00  0.00
ATOM   1855  OD1 ASP A 114     -15.279 -23.363  -0.529  1.00  0.00
ATOM   1856  OD2 ASP A 114     -15.087 -24.810   1.129  1.00  0.00
ATOM   1857  C   ASP A 114     -16.517 -20.181   1.696  1.00  0.00
ATOM   1858  O   ASP A 114     -17.598 -19.918   1.156  1.00  0.00
ATOM   1859  N   ALA A 115     -16.117 -19.603   2.836  1.00  0.00
ATOM   1860  H   ALA A 115     -15.262 -19.897   3.286  1.00  0.00
ATOM   1861  CA  ALA A 115     -16.943 -18.595   3.505  1.00  0.00
ATOM   1862  HA  ALA A 115     -17.960 -18.981   3.576  1.00  0.00
ATOM   1863  CB  ALA A 115     -16.416 -18.342   4.917  1.00  0.00
ATOM   1864  HB1 ALA A 115     -15.401 -17.947   4.861  1.00  0.00
ATOM   1865  HB2 ALA A 115     -17.059 -17.621   5.421  1.00  0.00
ATOM   1866  HB3 ALA A 115     -16.410 -19.278   5.476  1.00  0.00
ATOM   1867  C   ALA A 115     -17.011 -17.295   2.702  1.00  0.00
ATOM   1868  O   ALA A 115     -18.061 -16.643   2.671  1.00  0.00
ATOM   1869  N   SER A 116     -15.905 -16.897   2.040  1.00  0.00
ATOM   1870  H   SER A 116     -15.030 -17.390   2.150  1.00  0.00
ATOM   1871  CA  SER A 116     -15.929 -15.706   1.185  1.00  0.00
ATOM   1872  HA  SER A 116     -16.376 -14.876   1.731  1.00  0.00
ATOM   1873  CB  SER A 116     -14.505 -15.302   0.754  1.00  0.00
ATOM   1874  HB2 SER A 116     -13.980 -16.206   0.445  1.00  0.00
ATOM   1875  HB3 SER A 116     -14.592 -14.625  -0.096  1.00  0.00
ATOM   1876  OG  SER A 116     -13.774 -14.661   1.799  1.00  0.00
ATOM   1877  HG  SER A 116     -12.897 -14.431   1.481  1.00  0.00
ATOM   1878  C   SER A 116     -16.792 -15.921  -0.055  1.00  0.00
ATOM   1879  O   SER A 116     -17.563 -15.037  -0.446  1.00  0.00
ATOM   1880  N   LEU A 117     -16.636 -17.070  -0.725  1.00  0.00
ATOM   1881  H   LEU A 117     -15.926 -17.742  -0.469  1.00  0.00
ATOM   1882  CA  LEU A 117     -17.474 -17.357  -1.889  1.00  0.00
ATOM   1883  HA  LEU A 117     -17.301 -16.615  -2.669  1.00  0.00
ATOM   1884  CB  LEU A 117     -17.131 -18.739  -2.446  1.00  0.00
ATOM   1885  HB2 LEU A 117     -17.131 -19.373  -1.559  1.00  0.00
ATOM   1886  HB3 LEU A 117     -17.930 -19.054  -3.117  1.00  0.00
ATOM   1887  CG  LEU A 117     -15.785 -18.866  -3.163  1.00  0.00
ATOM   1888  HG  LEU A 117     -14.999 -18.466  -2.523  1.00  0.00
ATOM   1889  CD1 LEU A 117     -15.491 -20.333  -3.474  1.00  0.00
ATOM   1890 HD11 LEU A 117     -16.276 -20.734  -4.115  1.00  0.00
ATOM   1891 HD12 LEU A 117     -14.531 -20.412  -3.984  1.00  0.00
ATOM   1892 HD13 LEU A 117     -15.455 -20.902  -2.545  1.00  0.00
ATOM   1893  CD2 LEU A 117     -15.749 -18.014  -4.443  1.00  0.00
ATOM   1894 HD21 LEU A 117     -15.907 -16.967  -4.188  1.00  0.00
ATOM   1895 HD22 LEU A 117     -14.779 -18.127  -4.928  1.00  0.00
ATOM   1896 HD23 LEU A 117     -16.535 -18.345  -5.122  1.00  0.00
ATOM   1897  C   LEU A 117     -18.955 -17.286  -1.523  1.00  0.00
ATOM   1898  O   LEU A 117     -19.777 -16.773  -2.296  1.00  0.00
ATOM   1899  N   LYS A 118     -19.295 -17.791  -0.334  1.00  0.00
ATOM   1900  H   LYS A 118     -18.589 -18.242   0.230  1.00  0.00
ATOM   1901  CA  LYS A 118     -20.669 -17.773   0.160  1.00  0.00
ATOM   1902  HA  LYS A 118     -21.339 -18.252  -0.554  1.00  0.00
ATOM   1903  CB  LYS A 118     -20.730 -18.545   1.484  1.00  0.00
ATOM   1904  HB2 LYS A 118     -20.059 -19.397   1.372  1.00  0.00
ATOM   1905  HB3 LYS A 118     -20.339 -17.873   2.248  1.00  0.00
ATOM   1906  CG  LYS A 118     -22.119 -19.040   1.901  1.00  0.00
ATOM   1907  HG2 LYS A 118     -22.875 -18.457   1.375  1.00  0.00
ATOM   1908  HG3 LYS A 118     -22.217 -20.091   1.628  1.00  0.00
ATOM   1909  CD  LYS A 118     -22.313 -18.885   3.409  1.00  0.00
ATOM   1910  HD2 LYS A 118     -21.609 -19.550   3.909  1.00  0.00
ATOM   1911  HD3 LYS A 118     -22.087 -17.852   3.673  1.00  0.00
ATOM   1912  CE  LYS A 118     -23.725 -19.222   3.847  1.00  0.00
ATOM   1913  HE2 LYS A 118     -23.906 -20.283   3.674  1.00  0.00
ATOM   1914  HE3 LYS A 118     -23.827 -19.005   4.910  1.00  0.00
ATOM   1915  NZ  LYS A 118     -24.717 -18.417   3.078  1.00  0.00
ATOM   1916  HZ1 LYS A 118     -24.622 -18.618   2.092  1.00  0.00
ATOM   1917  HZ2 LYS A 118     -25.650 -18.654   3.382  1.00  0.00
ATOM   1918  HZ3 LYS A 118     -24.549 -17.434   3.238  1.00  0.00
ATOM   1919  C   LYS A 118     -21.183 -16.348   0.332  1.00  0.00
ATOM   1920  O   LYS A 118     -22.247 -15.992  -0.192  1.00  0.00
ATOM   1921  N   ARG A 119     -20.437 -15.509   1.058  1.00  0.00
ATOM   1922  H   ARG A 119     -19.571 -15.806   1.485  1.00  0.00
ATOM   1923  CA  ARG A 119     -20.901 -14.142   1.306  1.00  0.00
ATOM   1924  HA  ARG A 119     -21.913 -14.166   1.710  1.00  0.00
ATOM   1925  CB  ARG A 119     -19.991 -13.435   2.310  1.00  0.00
ATOM   1926  HB2 ARG A 119     -18.963 -13.601   1.986  1.00  0.00
ATOM   1927  HB3 ARG A 119     -20.220 -12.371   2.258  1.00  0.00
ATOM   1928  CG  ARG A 119     -20.155 -13.920   3.743  1.00  0.00
ATOM   1929  HG2 ARG A 119     -21.180 -13.731   4.059  1.00  0.00
ATOM   1930  HG3 ARG A 119     -19.957 -14.992   3.772  1.00  0.00
ATOM   1931  CD  ARG A 119     -19.190 -13.198   4.685  1.00  0.00
ATOM   1932  HD2 ARG A 119     -19.342 -12.123   4.588  1.00  0.00
ATOM   1933  HD3 ARG A 119     -19.403 -13.505   5.709  1.00  0.00
ATOM   1934  NE  ARG A 119     -17.781 -13.503   4.385  1.00  0.00
ATOM   1935  HE  ARG A 119     -17.365 -13.025   3.598  1.00  0.00
ATOM   1936  CZ  ARG A 119     -17.032 -14.358   5.075  1.00  0.00
ATOM   1937  NH1 ARG A 119     -17.544 -15.012   6.120  1.00  0.00
ATOM   1938 HH11 ARG A 119     -18.505 -14.857   6.387  1.00  0.00
ATOM   1939 HH12 ARG A 119     -16.967 -15.660   6.638  1.00  0.00
ATOM   1940  NH2 ARG A 119     -15.760 -14.562   4.720  1.00  0.00
ATOM   1941 HH21 ARG A 119     -15.373 -14.066   3.929  1.00  0.00
ATOM   1942 HH22 ARG A 119     -15.190 -15.212   5.243  1.00  0.00
ATOM   1943  C   ARG A 119     -20.984 -13.334   0.020  1.00  0.00
ATOM   1944  O   ARG A 119     -21.923 -12.553  -0.168  1.00  0.00
ATOM   1945  N   LEU A 120     -20.010 -13.505  -0.880  1.00  0.00
ATOM   1946  H   LEU A 120     -19.226 -14.109  -0.678  1.00  0.00
ATOM   1947  CA  LEU A 120     -20.017 -12.784  -2.144  1.00  0.00
ATOM   1948  HA  LEU A 120     -20.283 -11.741  -1.977  1.00  0.00
ATOM   1949  CB  LEU A 120     -18.621 -12.837  -2.791  1.00  0.00
ATOM   1950  HB2 LEU A 120     -18.368 -13.897  -2.772  1.00  0.00
ATOM   1951  HB3 LEU A 120     -18.694 -12.501  -3.825  1.00  0.00
ATOM   1952  CG  LEU A 120     -17.527 -12.037  -2.069  1.00  0.00
ATOM   1953  HG  LEU A 120     -17.693 -12.102  -0.994  1.00  0.00
ATOM   1954  CD1 LEU A 120     -16.131 -12.597  -2.408  1.00  0.00
ATOM   1955 HD11 LEU A 120     -15.964 -12.532  -3.483  1.00  0.00
ATOM   1956 HD12 LEU A 120     -15.369 -12.017  -1.887  1.00  0.00
ATOM   1957 HD13 LEU A 120     -16.071 -13.639  -2.094  1.00  0.00
ATOM   1958  CD2 LEU A 120     -17.625 -10.553  -2.421  1.00  0.00
ATOM   1959 HD21 LEU A 120     -18.599 -10.171  -2.118  1.00  0.00
ATOM   1960 HD22 LEU A 120     -16.841 -10.003  -1.900  1.00  0.00
ATOM   1961 HD23 LEU A 120     -17.503 -10.426  -3.497  1.00  0.00
ATOM   1962  C   LEU A 120     -21.053 -13.315  -3.125  1.00  0.00
ATOM   1963  O   LEU A 120     -21.323 -12.650  -4.133  1.00  0.00
ATOM   1964  N   GLY A 121     -21.637 -14.479  -2.861  1.00  0.00
ATOM   1965  H   GLY A 121     -21.421 -14.996  -2.021  1.00  0.00
ATOM   1966  CA  GLY A 121     -22.610 -15.041  -3.786  1.00  0.00
ATOM   1967  HA2 GLY A 121     -22.982 -15.968  -3.350  1.00  0.00
ATOM   1968  HA3 GLY A 121     -23.429 -14.328  -3.876  1.00  0.00
ATOM   1969  C   GLY A 121     -22.057 -15.333  -5.167  1.00  0.00
ATOM   1970  O   GLY A 121     -22.720 -15.051  -6.172  1.00  0.00
ATOM   1971  N   THR A 122     -20.856 -15.902  -5.241  1.00  0.00
ATOM   1972  H   THR A 122     -20.359 -16.129  -4.391  1.00  0.00
ATOM   1973  CA  THR A 122     -20.201 -16.168  -6.516  1.00  0.00
ATOM   1974  HA  THR A 122     -20.937 -16.248  -7.316  1.00  0.00
ATOM   1975  CB  THR A 122     -19.204 -15.042  -6.873  1.00  0.00
ATOM   1976  HB  THR A 122     -19.742 -14.096  -6.929  1.00  0.00
ATOM   1977  CG2 THR A 122     -18.110 -14.942  -5.815  1.00  0.00
ATOM   1978 HG21 THR A 122     -17.570 -15.888  -5.759  1.00  0.00
ATOM   1979 HG22 THR A 122     -17.417 -14.145  -6.083  1.00  0.00
ATOM   1980 HG23 THR A 122     -18.559 -14.723  -4.847  1.00  0.00
ATOM   1981  OG1 THR A 122     -18.612 -15.291  -8.152  1.00  0.00
ATOM   1982  HG1 THR A 122     -17.995 -14.586  -8.362  1.00  0.00
ATOM   1983  C   THR A 122     -19.496 -17.513  -6.431  1.00  0.00
ATOM   1984  O   THR A 122     -19.171 -17.991  -5.342  1.00  0.00
ATOM   1985  N   ASP A 123     -19.265 -18.134  -7.592  1.00  0.00
ATOM   1986  H   ASP A 123     -19.622 -17.765  -8.462  1.00  0.00
ATOM   1987  CA  ASP A 123     -18.566 -19.411  -7.620  1.00  0.00
ATOM   1988  HA  ASP A 123     -18.674 -19.910  -6.657  1.00  0.00
ATOM   1989  CB  ASP A 123     -19.143 -20.324  -8.713  1.00  0.00
ATOM   1990  HB2 ASP A 123     -18.619 -21.279  -8.656  1.00  0.00
ATOM   1991  HB3 ASP A 123     -20.199 -20.477  -8.494  1.00  0.00
ATOM   1992  CG  ASP A 123     -18.994 -19.747 -10.114  1.00  0.00
ATOM   1993  OD1 ASP A 123     -18.529 -18.597 -10.265  1.00  0.00
ATOM   1994  OD2 ASP A 123     -19.349 -20.456 -11.075  1.00  0.00
ATOM   1995  C   ASP A 123     -17.057 -19.269  -7.804  1.00  0.00
ATOM   1996  O   ASP A 123     -16.348 -20.278  -7.759  1.00  0.00
ATOM   1997  N   HIE A 124     -16.539 -18.056  -7.981  1.00  0.00
ATOM   1998  H   HIE A 124     -17.113 -17.230  -8.064  1.00  0.00
ATOM   1999  CA  HIE A 124     -15.096 -17.911  -8.124  1.00  0.00
ATOM   2000  HA  HIE A 124     -14.598 -18.590  -7.432  1.00  0.00
ATOM   2001  CB  HIE A 124     -14.624 -18.236  -9.558  1.00  0.00
ATOM   2002  HB2 HIE A 124     -13.534 -18.256  -9.587  1.00  0.00
ATOM   2003  HB3 HIE A 124     -15.013 -19.200  -9.885  1.00  0.00
ATOM   2004  CG  HIE A 124     -15.061 -17.230 -10.577  1.00  0.00
ATOM   2005  ND1 HIE A 124     -16.361 -17.146 -11.027  1.00  0.00
ATOM   2006  CE1 HIE A 124     -16.459 -16.162 -11.905  1.00  0.00
ATOM   2007  HE1 HIE A 124     -17.413 -15.933 -12.378  1.00  0.00
ATOM   2008  NE2 HIE A 124     -15.267 -15.606 -12.042  1.00  0.00
ATOM   2009  HE2 HIE A 124     -15.038 -14.830 -12.647  1.00  0.00
ATOM   2010  CD2 HIE A 124     -14.376 -16.257 -11.223  1.00  0.00
ATOM   2011  HD2 HIE A 124     -13.332 -15.944 -11.195  1.00  0.00
ATOM   2012  C   HIE A 124     -14.678 -16.500  -7.739  1.00  0.00
ATOM   2013  O   HIE A 124     -15.425 -15.534  -7.934  1.00  0.00
ATOM   2014  N   ILE A 125     -13.462 -16.410  -7.204  1.00  0.00
ATOM   2015  H   ILE A 125     -12.990 -17.276  -6.983  1.00  0.00
ATOM   2016  CA  ILE A 125     -12.790 -15.156  -6.886  1.00  0.00
ATOM   2017  HA  ILE A 125     -13.446 -14.291  -6.981  1.00  0.00
ATOM   2018  CB  ILE A 125     -12.201 -15.200  -5.461  1.00  0.00
ATOM   2019  HB  ILE A 125     -11.768 -16.188  -5.300  1.00  0.00
ATOM   2020  CG2 ILE A 125     -11.118 -14.126  -5.255  1.00  0.00
ATOM   2021 HG21 ILE A 125     -11.550 -13.139  -5.416  1.00  0.00
ATOM   2022 HG22 ILE A 125     -10.729 -14.192  -4.239  1.00  0.00
ATOM   2023 HG23 ILE A 125     -10.306 -14.287  -5.965  1.00  0.00
ATOM   2024  CG1 ILE A 125     -13.334 -15.078  -4.414  1.00  0.00
ATOM   2025 HG12 ILE A 125     -13.448 -14.021  -4.177  1.00  0.00
ATOM   2026 HG13 ILE A 125     -14.249 -15.447  -4.878  1.00  0.00
ATOM   2027  CD1 ILE A 125     -13.063 -15.860  -3.132  1.00  0.00
ATOM   2028 HD11 ILE A 125     -12.148 -15.492  -2.668  1.00  0.00
ATOM   2029 HD12 ILE A 125     -13.897 -15.730  -2.443  1.00  0.00
ATOM   2030 HD13 ILE A 125     -12.949 -16.918  -3.369  1.00  0.00
ATOM   2031  C   ILE A 125     -11.702 -14.952  -7.937  1.00  0.00
ATOM   2032  O   ILE A 125     -10.940 -15.880  -8.230  1.00  0.00
ATOM   2033  N   ASP A 126     -11.639 -13.755  -8.521  1.00  0.00
ATOM   2034  H   ASP A 126     -12.278 -13.007  -8.292  1.00  0.00
ATOM   2035  CA  ASP A 126     -10.661 -13.529  -9.578  1.00  0.00
ATOM   2036  HA  ASP A 126     -10.633 -14.387 -10.251  1.00  0.00
ATOM   2037  CB  ASP A 126     -11.039 -12.291 -10.383  1.00  0.00
ATOM   2038  HB2 ASP A 126     -11.080 -11.448  -9.694  1.00  0.00
ATOM   2039  HB3 ASP A 126     -10.263 -12.114 -11.128  1.00  0.00
ATOM   2040  CG  ASP A 126     -12.380 -12.443 -11.076  1.00  0.00
ATOM   2041  OD1 ASP A 126     -12.544 -13.396 -11.869  1.00  0.00
ATOM   2042  OD2 ASP A 126     -13.264 -11.602 -10.832  1.00  0.00
ATOM   2043  C   ASP A 126      -9.253 -13.394  -9.004  1.00  0.00
ATOM   2044  O   ASP A 126      -8.301 -14.010  -9.504  1.00  0.00
ATOM   2045  N   LEU A 127      -9.103 -12.606  -7.944  1.00  0.00
ATOM   2046  H   LEU A 127      -9.908 -12.133  -7.560  1.00  0.00
ATOM   2047  CA  LEU A 127      -7.800 -12.358  -7.336  1.00  0.00
ATOM   2048  HA  LEU A 127      -7.063 -13.043  -7.757  1.00  0.00
ATOM   2049  CB  LEU A 127      -7.339 -10.921  -7.599  1.00  0.00
ATOM   2050  HB2 LEU A 127      -7.269 -10.896  -8.687  1.00  0.00
ATOM   2051  HB3 LEU A 127      -8.134 -10.252  -7.271  1.00  0.00
ATOM   2052  CG  LEU A 127      -6.013 -10.470  -6.995  1.00  0.00
ATOM   2053  HG  LEU A 127      -6.077 -10.522  -5.908  1.00  0.00
ATOM   2054  CD1 LEU A 127      -4.869 -11.388  -7.488  1.00  0.00
ATOM   2055 HD11 LEU A 127      -4.804 -11.337  -8.575  1.00  0.00
ATOM   2056 HD12 LEU A 127      -3.925 -11.060  -7.053  1.00  0.00
ATOM   2057 HD13 LEU A 127      -5.070 -12.416  -7.185  1.00  0.00
ATOM   2058  CD2 LEU A 127      -5.757  -9.009  -7.336  1.00  0.00
ATOM   2059 HD21 LEU A 127      -6.562  -8.395  -6.933  1.00  0.00
ATOM   2060 HD22 LEU A 127      -4.808  -8.695  -6.901  1.00  0.00
ATOM   2061 HD23 LEU A 127      -5.717  -8.890  -8.419  1.00  0.00
ATOM   2062  C   LEU A 127      -7.921 -12.638  -5.847  1.00  0.00
ATOM   2063  O   LEU A 127      -8.507 -11.845  -5.107  1.00  0.00
ATOM   2064  N   TYR A 128      -7.372 -13.758  -5.407  1.00  0.00
ATOM   2065  H   TYR A 128      -6.923 -14.379  -6.065  1.00  0.00
ATOM   2066  CA  TYR A 128      -7.423 -14.154  -4.011  1.00  0.00
ATOM   2067  HA  TYR A 128      -8.199 -13.588  -3.497  1.00  0.00
ATOM   2068  CB  TYR A 128      -7.740 -15.646  -3.883  1.00  0.00
ATOM   2069  HB2 TYR A 128      -8.466 -15.885  -4.660  1.00  0.00
ATOM   2070  HB3 TYR A 128      -6.811 -16.182  -4.078  1.00  0.00
ATOM   2071  CG  TYR A 128      -8.292 -16.064  -2.528  1.00  0.00
ATOM   2072  CD1 TYR A 128      -9.097 -15.204  -1.772  1.00  0.00
ATOM   2073  HD1 TYR A 128      -9.329 -14.213  -2.162  1.00  0.00
ATOM   2074  CE1 TYR A 128      -9.606 -15.607  -0.520  1.00  0.00
ATOM   2075  HE1 TYR A 128     -10.233 -14.934   0.064  1.00  0.00
ATOM   2076  CZ  TYR A 128      -9.316 -16.876  -0.040  1.00  0.00
ATOM   2077  OH  TYR A 128      -9.810 -17.287   1.184  1.00  0.00
ATOM   2078  HH  TYR A 128     -10.342 -16.616   1.618  1.00  0.00
ATOM   2079  CE2 TYR A 128      -8.518 -17.740  -0.771  1.00  0.00
ATOM   2080  HE2 TYR A 128      -8.286 -18.736  -0.392  1.00  0.00
ATOM   2081  CD2 TYR A 128      -8.008 -17.326  -2.006  1.00  0.00
ATOM   2082  HD2 TYR A 128      -7.372 -17.996  -2.585  1.00  0.00
ATOM   2083  C   TYR A 128      -6.077 -13.821  -3.383  1.00  0.00
ATOM   2084  O   TYR A 128      -5.047 -14.370  -3.792  1.00  0.00
ATOM   2085  N   GLN A 129      -6.085 -12.931  -2.397  1.00  0.00
ATOM   2086  H   GLN A 129      -6.968 -12.647  -1.999  1.00  0.00
ATOM   2087  CA  GLN A 129      -4.866 -12.326  -1.877  1.00  0.00
ATOM   2088  HA  GLN A 129      -4.012 -12.645  -2.476  1.00  0.00
ATOM   2089  CB  GLN A 129      -4.957 -10.803  -1.929  1.00  0.00
ATOM   2090  HB2 GLN A 129      -5.700 -10.504  -1.190  1.00  0.00
ATOM   2091  HB3 GLN A 129      -3.980 -10.417  -1.639  1.00  0.00
ATOM   2092  CG  GLN A 129      -5.336 -10.247  -3.274  1.00  0.00
ATOM   2093  HG2 GLN A 129      -4.468 -10.340  -3.927  1.00  0.00
ATOM   2094  HG3 GLN A 129      -6.173 -10.798  -3.703  1.00  0.00
ATOM   2095  CD  GLN A 129      -5.715  -8.790  -3.181  1.00  0.00
ATOM   2096  OE1 GLN A 129      -4.916  -7.890  -3.493  1.00  0.00
ATOM   2097  NE2 GLN A 129      -6.932  -8.538  -2.707  1.00  0.00
ATOM   2098 HE21 GLN A 129      -7.248  -7.583  -2.619  1.00  0.00
ATOM   2099 HE22 GLN A 129      -7.534  -9.303  -2.438  1.00  0.00
ATOM   2100  C   GLN A 129      -4.585 -12.738  -0.439  1.00  0.00
ATOM   2101  O   GLN A 129      -5.488 -12.742   0.409  1.00  0.00
ATOM   2102  N   PHE A 130      -3.319 -13.047  -0.160  1.00  0.00
ATOM   2103  H   PHE A 130      -2.659 -13.224  -0.905  1.00  0.00
ATOM   2104  CA  PHE A 130      -2.857 -13.175   1.219  1.00  0.00
ATOM   2105  HA  PHE A 130      -3.529 -13.823   1.782  1.00  0.00
ATOM   2106  CB  PHE A 130      -1.461 -13.786   1.240  1.00  0.00
ATOM   2107  HB2 PHE A 130      -0.726 -13.074   0.864  1.00  0.00
ATOM   2108  HB3 PHE A 130      -1.194 -14.082   2.254  1.00  0.00
ATOM   2109  CG  PHE A 130      -1.341 -15.014   0.390  1.00  0.00
ATOM   2110  CD1 PHE A 130      -2.103 -16.141   0.670  1.00  0.00
ATOM   2111  HD1 PHE A 130      -2.791 -16.120   1.514  1.00  0.00
ATOM   2112  CE1 PHE A 130      -1.996 -17.287  -0.112  1.00  0.00
ATOM   2113  HE1 PHE A 130      -2.588 -18.174   0.114  1.00  0.00
ATOM   2114  CZ  PHE A 130      -1.119 -17.293  -1.195  1.00  0.00
ATOM   2115  HZ  PHE A 130      -1.039 -18.181  -1.823  1.00  0.00
ATOM   2116  CE2 PHE A 130      -0.346 -16.170  -1.477  1.00  0.00
ATOM   2117  HE2 PHE A 130       0.354 -16.182  -2.313  1.00  0.00
ATOM   2118  CD2 PHE A 130      -0.467 -15.041  -0.695  1.00  0.00
ATOM   2119  HD2 PHE A 130       0.126 -14.155  -0.923  1.00  0.00
ATOM   2120  C   PHE A 130      -2.858 -11.798   1.873  1.00  0.00
ATOM   2121  O   PHE A 130      -2.199 -10.880   1.380  1.00  0.00
ATOM   2122  N   HIE A 131      -3.635 -11.639   2.956  1.00  0.00
ATOM   2123  H   HIE A 131      -4.187 -12.402   3.320  1.00  0.00
ATOM   2124  CA  HIE A 131      -3.745 -10.329   3.605  1.00  0.00
ATOM   2125  HA  HIE A 131      -4.029  -9.573   2.873  1.00  0.00
ATOM   2126  CB  HIE A 131      -4.822 -10.376   4.710  1.00  0.00
ATOM   2127  HB2 HIE A 131      -5.572 -11.118   4.437  1.00  0.00
ATOM   2128  HB3 HIE A 131      -4.379 -10.644   5.669  1.00  0.00
ATOM   2129  CG  HIE A 131      -5.554  -9.080   4.920  1.00  0.00
ATOM   2130  ND1 HIE A 131      -6.848  -9.020   5.403  1.00  0.00
ATOM   2131  CE1 HIE A 131      -7.226  -7.756   5.494  1.00  0.00
ATOM   2132  HE1 HIE A 131      -8.222  -7.498   5.852  1.00  0.00
ATOM   2133  NE2 HIE A 131      -6.222  -6.992   5.094  1.00  0.00
ATOM   2134  HE2 HIE A 131      -6.222  -5.983   5.056  1.00  0.00
ATOM   2135  CD2 HIE A 131      -5.164  -7.796   4.733  1.00  0.00
ATOM   2136  HD2 HIE A 131      -4.236  -7.349   4.377  1.00  0.00
ATOM   2137  C   HIE A 131      -2.410  -9.878   4.190  1.00  0.00
ATOM   2138  O   HIE A 131      -2.185  -8.672   4.351  1.00  0.00
ATOM   2139  N   HIE A 132      -1.514 -10.818   4.482  1.00  0.00
ATOM   2140  H   HIE A 132      -1.687 -11.769   4.188  1.00  0.00
ATOM   2141  CA  HIE A 132      -0.294 -10.537   5.231  1.00  0.00
ATOM   2142  HA  HIE A 132       0.191  -9.651   4.822  1.00  0.00
ATOM   2143  CB  HIE A 132      -0.609 -10.285   6.714  1.00  0.00
ATOM   2144  HB2 HIE A 132      -1.508  -9.680   6.828  1.00  0.00
ATOM   2145  HB3 HIE A 132      -0.756 -11.249   7.202  1.00  0.00
ATOM   2146  CG  HIE A 132       0.477  -9.585   7.467  1.00  0.00
ATOM   2147  ND1 HIE A 132       1.569 -10.249   7.990  1.00  0.00
ATOM   2148  CE1 HIE A 132       2.351  -9.382   8.611  1.00  0.00
ATOM   2149  HE1 HIE A 132       3.278  -9.709   9.083  1.00  0.00
ATOM   2150  NE2 HIE A 132       1.797  -8.183   8.523  1.00  0.00
ATOM   2151  HE2 HIE A 132       2.168  -7.328   8.911  1.00  0.00
ATOM   2152  CD2 HIE A 132       0.624  -8.283   7.813  1.00  0.00
ATOM   2153  HD2 HIE A 132       0.018  -7.395   7.633  1.00  0.00
ATOM   2154  C   HIE A 132       0.632 -11.733   5.082  1.00  0.00
ATOM   2155  O   HIE A 132       0.163 -12.862   4.931  1.00  0.00
ATOM   2156  N   VAL A 133       1.948 -11.478   5.099  1.00  0.00
ATOM   2157  H   VAL A 133       2.316 -10.540   5.027  1.00  0.00
ATOM   2158  CA  VAL A 133       2.893 -12.590   5.149  1.00  0.00
ATOM   2159  HA  VAL A 133       2.715 -13.285   4.328  1.00  0.00
ATOM   2160  CB  VAL A 133       4.354 -12.098   5.070  1.00  0.00
ATOM   2161  HB  VAL A 133       4.484 -11.545   4.140  1.00  0.00
ATOM   2162  CG1 VAL A 133       4.701 -11.201   6.245  1.00  0.00
ATOM   2163 HG11 VAL A 133       4.573 -11.754   7.175  1.00  0.00
ATOM   2164 HG12 VAL A 133       5.737 -10.873   6.158  1.00  0.00
ATOM   2165 HG13 VAL A 133       4.044 -10.332   6.246  1.00  0.00
ATOM   2166  CG2 VAL A 133       5.328 -13.281   5.035  1.00  0.00
ATOM   2167 HG21 VAL A 133       5.119 -13.899   4.161  1.00  0.00
ATOM   2168 HG22 VAL A 133       6.351 -12.909   4.979  1.00  0.00
ATOM   2169 HG23 VAL A 133       5.208 -13.878   5.939  1.00  0.00
ATOM   2170  C   VAL A 133       2.643 -13.387   6.421  1.00  0.00
ATOM   2171  O   VAL A 133       2.353 -12.823   7.485  1.00  0.00
ATOM   2172  N   ASP A 134       2.704 -14.714   6.299  1.00  0.00
ATOM   2173  H   ASP A 134       2.762 -15.098   5.366  1.00  0.00
ATOM   2174  CA  ASP A 134       2.661 -15.641   7.429  1.00  0.00
ATOM   2175  HA  ASP A 134       2.544 -15.078   8.354  1.00  0.00
ATOM   2176  CB  ASP A 134       1.493 -16.621   7.302  1.00  0.00
ATOM   2177  HB2 ASP A 134       0.566 -16.053   7.378  1.00  0.00
ATOM   2178  HB3 ASP A 134       1.557 -17.080   6.315  1.00  0.00
ATOM   2179  CG  ASP A 134       1.512 -17.705   8.367  1.00  0.00
ATOM   2180  OD1 ASP A 134       2.367 -17.663   9.280  1.00  0.00
ATOM   2181  OD2 ASP A 134       0.649 -18.611   8.290  1.00  0.00
ATOM   2182  C   ASP A 134       3.992 -16.373   7.444  1.00  0.00
ATOM   2183  O   ASP A 134       4.198 -17.308   6.668  1.00  0.00
ATOM   2184  N   ARG A 135       4.882 -15.980   8.355  1.00  0.00
ATOM   2185  H   ARG A 135       4.684 -15.270   9.045  1.00  0.00
ATOM   2186  CA  ARG A 135       6.222 -16.538   8.307  1.00  0.00
ATOM   2187  HA  ARG A 135       6.591 -16.531   7.281  1.00  0.00
ATOM   2188  CB  ARG A 135       7.174 -15.708   9.176  1.00  0.00
ATOM   2189  HB2 ARG A 135       6.825 -15.782  10.206  1.00  0.00
ATOM   2190  HB3 ARG A 135       8.165 -16.156   9.096  1.00  0.00
ATOM   2191  CG  ARG A 135       7.246 -14.233   8.765  1.00  0.00
ATOM   2192  HG2 ARG A 135       7.662 -14.179   7.758  1.00  0.00
ATOM   2193  HG3 ARG A 135       6.234 -13.830   8.762  1.00  0.00
ATOM   2194  CD  ARG A 135       8.121 -13.413   9.725  1.00  0.00
ATOM   2195  HD2 ARG A 135       7.631 -13.362  10.697  1.00  0.00
ATOM   2196  HD3 ARG A 135       9.088 -13.905   9.831  1.00  0.00
ATOM   2197  NE  ARG A 135       8.339 -12.048   9.237  1.00  0.00
ATOM   2198  HE  ARG A 135       9.151 -11.887   8.657  1.00  0.00
ATOM   2199  CZ  ARG A 135       7.549 -11.018   9.523  1.00  0.00
ATOM   2200  NH1 ARG A 135       6.471 -11.199  10.283  1.00  0.00
ATOM   2201 HH11 ARG A 135       6.258 -12.120  10.640  1.00  0.00
ATOM   2202 HH12 ARG A 135       5.872 -10.415  10.499  1.00  0.00
ATOM   2203  NH2 ARG A 135       7.822  -9.810   9.038  1.00  0.00
ATOM   2204 HH21 ARG A 135       8.633  -9.677   8.450  1.00  0.00
ATOM   2205 HH22 ARG A 135       7.218  -9.032   9.259  1.00  0.00
ATOM   2206  C   ARG A 135       6.252 -17.997   8.730  1.00  0.00
ATOM   2207  O   ARG A 135       7.290 -18.646   8.573  1.00  0.00
ATOM   2208  N   ASP A 136       5.133 -18.539   9.217  1.00  0.00
ATOM   2209  H   ASP A 136       4.284 -17.998   9.293  1.00  0.00
ATOM   2210  CA  ASP A 136       5.129 -19.903   9.722  1.00  0.00
ATOM   2211  HA  ASP A 136       6.148 -20.219   9.947  1.00  0.00
ATOM   2212  CB  ASP A 136       4.292 -19.992  11.008  1.00  0.00
ATOM   2213  HB2 ASP A 136       3.309 -19.563  10.819  1.00  0.00
ATOM   2214  HB3 ASP A 136       4.186 -21.050  11.247  1.00  0.00
ATOM   2215  CG  ASP A 136       4.944 -19.270  12.179  1.00  0.00
ATOM   2216  OD1 ASP A 136       6.095 -19.599  12.510  1.00  0.00
ATOM   2217  OD2 ASP A 136       4.315 -18.356  12.758  1.00  0.00
ATOM   2218  C   ASP A 136       4.623 -20.925   8.709  1.00  0.00
ATOM   2219  O   ASP A 136       4.700 -22.128   8.983  1.00  0.00
ATOM   2220  N   THR A 137       4.123 -20.491   7.553  1.00  0.00
ATOM   2221  H   THR A 137       4.046 -19.504   7.354  1.00  0.00
ATOM   2222  CA  THR A 137       3.624 -21.436   6.562  1.00  0.00
ATOM   2223  HA  THR A 137       3.596 -22.435   6.997  1.00  0.00
ATOM   2224  CB  THR A 137       2.210 -21.062   6.103  1.00  0.00
ATOM   2225  HB  THR A 137       2.251 -20.111   5.571  1.00  0.00
ATOM   2226  CG2 THR A 137       1.638 -22.145   5.172  1.00  0.00
ATOM   2227 HG21 THR A 137       1.597 -23.096   5.702  1.00  0.00
ATOM   2228 HG22 THR A 137       0.634 -21.861   4.857  1.00  0.00
ATOM   2229 HG23 THR A 137       2.278 -22.247   4.295  1.00  0.00
ATOM   2230  OG1 THR A 137       1.344 -20.935   7.248  1.00  0.00
ATOM   2231  HG1 THR A 137       0.460 -20.701   6.956  1.00  0.00
ATOM   2232  C   THR A 137       4.583 -21.470   5.380  1.00  0.00
ATOM   2233  O   THR A 137       4.832 -20.418   4.775  1.00  0.00
ATOM   2234  N   PRO A 138       5.159 -22.623   5.031  1.00  0.00
ATOM   2235  CD  PRO A 138       4.927 -23.949   5.629  1.00  0.00
ATOM   2236  HD2 PRO A 138       3.860 -24.170   5.606  1.00  0.00
ATOM   2237  HD3 PRO A 138       5.274 -23.941   6.662  1.00  0.00
ATOM   2238  CG  PRO A 138       5.740 -24.894   4.750  1.00  0.00
ATOM   2239  HG2 PRO A 138       5.083 -25.374   4.024  1.00  0.00
ATOM   2240  HG3 PRO A 138       6.212 -25.656   5.371  1.00  0.00
ATOM   2241  CB  PRO A 138       6.787 -24.027   4.064  1.00  0.00
ATOM   2242  HB2 PRO A 138       7.004 -24.453   3.084  1.00  0.00
ATOM   2243  HB3 PRO A 138       7.716 -23.908   4.621  1.00  0.00
ATOM   2244  CA  PRO A 138       6.097 -22.669   3.901  1.00  0.00
ATOM   2245  HA  PRO A 138       6.791 -21.833   3.991  1.00  0.00
ATOM   2246  C   PRO A 138       5.366 -22.579   2.571  1.00  0.00
ATOM   2247  O   PRO A 138       4.169 -22.857   2.467  1.00  0.00
ATOM   2248  N   TRP A 139       6.114 -22.203   1.521  1.00  0.00
ATOM   2249  H   TRP A 139       7.103 -22.012   1.599  1.00  0.00
ATOM   2250  CA  TRP A 139       5.457 -21.939   0.244  1.00  0.00
ATOM   2251  HA  TRP A 139       4.521 -21.407   0.412  1.00  0.00
ATOM   2252  CB  TRP A 139       6.361 -21.074  -0.655  1.00  0.00
ATOM   2253  HB2 TRP A 139       7.398 -21.365  -0.485  1.00  0.00
ATOM   2254  HB3 TRP A 139       6.152 -21.085  -1.725  1.00  0.00
ATOM   2255  CG  TRP A 139       6.237 -19.654  -0.210  1.00  0.00
ATOM   2256  CD1 TRP A 139       7.131 -18.944   0.562  1.00  0.00
ATOM   2257  HD1 TRP A 139       8.056 -19.450   0.841  1.00  0.00
ATOM   2258  NE1 TRP A 139       6.630 -17.682   0.824  1.00  0.00
ATOM   2259  HE1 TRP A 139       7.089 -16.965   1.367  1.00  0.00
ATOM   2260  CE2 TRP A 139       5.399 -17.566   0.227  1.00  0.00
ATOM   2261  CZ2 TRP A 139       4.508 -16.487   0.204  1.00  0.00
ATOM   2262  HZ2 TRP A 139       4.785 -15.571   0.725  1.00  0.00
ATOM   2263  CH2 TRP A 139       3.329 -16.655  -0.482  1.00  0.00
ATOM   2264  HH2 TRP A 139       2.610 -15.837  -0.517  1.00  0.00
ATOM   2265  CZ3 TRP A 139       3.025 -17.861  -1.144  1.00  0.00
ATOM   2266  HZ3 TRP A 139       2.091 -17.977  -1.693  1.00  0.00
ATOM   2267  CE3 TRP A 139       3.905 -18.939  -1.118  1.00  0.00
ATOM   2268  HE3 TRP A 139       3.635 -19.845  -1.662  1.00  0.00
ATOM   2269  CD2 TRP A 139       5.117 -18.798  -0.420  1.00  0.00
ATOM   2270  C   TRP A 139       5.005 -23.209  -0.479  1.00  0.00
ATOM   2271  O   TRP A 139       4.071 -23.130  -1.281  1.00  0.00
ATOM   2272  N   ASP A 140       5.603 -24.381  -0.221  1.00  0.00
ATOM   2273  H   ASP A 140       6.459 -24.487   0.305  1.00  0.00
ATOM   2274  CA  ASP A 140       5.039 -25.567  -0.878  1.00  0.00
ATOM   2275  HA  ASP A 140       4.833 -25.323  -1.920  1.00  0.00
ATOM   2276  CB  ASP A 140       5.990 -26.786  -0.835  1.00  0.00
ATOM   2277  HB2 ASP A 140       5.415 -27.628  -1.222  1.00  0.00
ATOM   2278  HB3 ASP A 140       6.826 -26.580  -1.504  1.00  0.00
ATOM   2279  CG  ASP A 140       6.526 -27.131   0.563  1.00  0.00
ATOM   2280  OD1 ASP A 140       6.336 -26.371   1.539  1.00  0.00
ATOM   2281  OD2 ASP A 140       7.181 -28.200   0.664  1.00  0.00
ATOM   2282  C   ASP A 140       3.659 -25.913  -0.318  1.00  0.00
ATOM   2283  O   ASP A 140       2.798 -26.404  -1.061  1.00  0.00
ATOM   2284  N   GLU A 141       3.409 -25.613   0.960  1.00  0.00
ATOM   2285  H   GLU A 141       4.146 -25.310   1.581  1.00  0.00
ATOM   2286  CA  GLU A 141       2.062 -25.768   1.506  1.00  0.00
ATOM   2287  HA  GLU A 141       1.665 -26.747   1.238  1.00  0.00
ATOM   2288  CB  GLU A 141       2.087 -25.651   3.031  1.00  0.00
ATOM   2289  HB2 GLU A 141       2.614 -26.518   3.431  1.00  0.00
ATOM   2290  HB3 GLU A 141       2.630 -24.744   3.294  1.00  0.00
ATOM   2291  CG  GLU A 141       0.671 -25.592   3.627  1.00  0.00
ATOM   2292  HG2 GLU A 141       0.188 -24.689   3.256  1.00  0.00
ATOM   2293  HG3 GLU A 141       0.124 -26.467   3.275  1.00  0.00
ATOM   2294  CD  GLU A 141       0.677 -25.576   5.145  1.00  0.00
ATOM   2295  OE1 GLU A 141       1.769 -25.720   5.730  1.00  0.00
ATOM   2296  OE2 GLU A 141      -0.407 -25.418   5.753  1.00  0.00
ATOM   2297  C   GLU A 141       1.102 -24.733   0.922  1.00  0.00
ATOM   2298  O   GLU A 141      -0.027 -25.063   0.535  1.00  0.00
ATOM   2299  N   ILE A 142       1.514 -23.466   0.870  1.00  0.00
ATOM   2300  H   ILE A 142       2.413 -23.177   1.229  1.00  0.00
ATOM   2301  CA  ILE A 142       0.609 -22.439   0.361  1.00  0.00
ATOM   2302  HA  ILE A 142      -0.343 -22.496   0.887  1.00  0.00
ATOM   2303  CB  ILE A 142       1.212 -21.032   0.541  1.00  0.00
ATOM   2304  HB  ILE A 142       2.213 -21.009   0.110  1.00  0.00
ATOM   2305  CG2 ILE A 142       0.343 -20.016  -0.154  1.00  0.00
ATOM   2306 HG21 ILE A 142      -0.658 -20.038   0.276  1.00  0.00
ATOM   2307 HG22 ILE A 142       0.772 -19.022  -0.026  1.00  0.00
ATOM   2308 HG23 ILE A 142       0.287 -20.252  -1.217  1.00  0.00
ATOM   2309  CG1 ILE A 142       1.334 -20.673   2.024  1.00  0.00
ATOM   2310 HG12 ILE A 142       0.325 -20.633   2.432  1.00  0.00
ATOM   2311 HG13 ILE A 142       1.890 -21.477   2.508  1.00  0.00
ATOM   2312  CD1 ILE A 142       2.040 -19.341   2.278  1.00  0.00
ATOM   2313 HD11 ILE A 142       1.485 -18.537   1.794  1.00  0.00
ATOM   2314 HD12 ILE A 142       2.089 -19.154   3.350  1.00  0.00
ATOM   2315 HD13 ILE A 142       3.050 -19.381   1.870  1.00  0.00
ATOM   2316  C   ILE A 142       0.259 -22.711  -1.099  1.00  0.00
ATOM   2317  O   ILE A 142      -0.913 -22.643  -1.496  1.00  0.00
ATOM   2318  N   TRP A 143       1.273 -23.010  -1.932  1.00  0.00
ATOM   2319  H   TRP A 143       2.239 -23.017  -1.635  1.00  0.00
ATOM   2320  CA  TRP A 143       0.983 -23.238  -3.342  1.00  0.00
ATOM   2321  HA  TRP A 143       0.351 -22.435  -3.719  1.00  0.00
ATOM   2322  CB  TRP A 143       2.280 -23.275  -4.174  1.00  0.00
ATOM   2323  HB2 TRP A 143       3.024 -23.879  -3.654  1.00  0.00
ATOM   2324  HB3 TRP A 143       2.120 -23.679  -5.174  1.00  0.00
ATOM   2325  CG  TRP A 143       2.893 -21.888  -4.356  1.00  0.00
ATOM   2326  CD1 TRP A 143       4.171 -21.508  -4.070  1.00  0.00
ATOM   2327  HD1 TRP A 143       4.834 -22.280  -3.679  1.00  0.00
ATOM   2328  NE1 TRP A 143       4.348 -20.175  -4.351  1.00  0.00
ATOM   2329  HE1 TRP A 143       5.206 -19.657  -4.229  1.00  0.00
ATOM   2330  CE2 TRP A 143       3.169 -19.662  -4.822  1.00  0.00
ATOM   2331  CZ2 TRP A 143       2.853 -18.366  -5.239  1.00  0.00
ATOM   2332  HZ2 TRP A 143       3.629 -17.602  -5.198  1.00  0.00
ATOM   2333  CH2 TRP A 143       1.575 -18.138  -5.677  1.00  0.00
ATOM   2334  HH2 TRP A 143       1.290 -17.140  -6.008  1.00  0.00
ATOM   2335  CZ3 TRP A 143       0.616 -19.168  -5.710  1.00  0.00
ATOM   2336  HZ3 TRP A 143      -0.395 -18.981  -6.070  1.00  0.00
ATOM   2337  CE3 TRP A 143       0.929 -20.450  -5.286  1.00  0.00
ATOM   2338  HE3 TRP A 143       0.158 -21.217  -5.354  1.00  0.00
ATOM   2339  CD2 TRP A 143       2.224 -20.711  -4.829  1.00  0.00
ATOM   2340  C   TRP A 143       0.162 -24.512  -3.544  1.00  0.00
ATOM   2341  O   TRP A 143      -0.623 -24.585  -4.491  1.00  0.00
ATOM   2342  N   GLN A 144       0.308 -25.510  -2.668  1.00  0.00
ATOM   2343  H   GLN A 144       1.054 -25.522  -1.987  1.00  0.00
ATOM   2344  CA  GLN A 144      -0.607 -26.652  -2.715  1.00  0.00
ATOM   2345  HA  GLN A 144      -0.533 -27.132  -3.691  1.00  0.00
ATOM   2346  CB  GLN A 144      -0.272 -27.686  -1.634  1.00  0.00
ATOM   2347  HB2 GLN A 144       0.657 -28.189  -1.905  1.00  0.00
ATOM   2348  HB3 GLN A 144      -0.140 -27.170  -0.684  1.00  0.00
ATOM   2349  CG  GLN A 144      -1.411 -28.739  -1.499  1.00  0.00
ATOM   2350  HG2 GLN A 144      -2.347 -28.186  -1.430  1.00  0.00
ATOM   2351  HG3 GLN A 144      -1.425 -29.365  -2.392  1.00  0.00
ATOM   2352  CD  GLN A 144      -1.285 -29.639  -0.275  1.00  0.00
ATOM   2353  OE1 GLN A 144      -0.352 -30.429  -0.177  1.00  0.00
ATOM   2354  NE2 GLN A 144      -2.250 -29.537   0.652  1.00  0.00
ATOM   2355 HE21 GLN A 144      -2.212 -30.112   1.481  1.00  0.00
ATOM   2356 HE22 GLN A 144      -3.010 -28.886   0.516  1.00  0.00
ATOM   2357  C   GLN A 144      -2.050 -26.198  -2.546  1.00  0.00
ATOM   2358  O   GLN A 144      -2.920 -26.546  -3.350  1.00  0.00
ATOM   2359  N   ALA A 145      -2.325 -25.431  -1.491  1.00  0.00
ATOM   2360  H   ALA A 145      -1.604 -25.170  -0.834  1.00  0.00
ATOM   2361  CA  ALA A 145      -3.696 -25.006  -1.221  1.00  0.00
ATOM   2362  HA  ALA A 145      -4.324 -25.895  -1.159  1.00  0.00
ATOM   2363  CB  ALA A 145      -3.765 -24.263   0.117  1.00  0.00
ATOM   2364  HB1 ALA A 145      -3.148 -23.366   0.067  1.00  0.00
ATOM   2365  HB2 ALA A 145      -4.797 -23.983   0.324  1.00  0.00
ATOM   2366  HB3 ALA A 145      -3.398 -24.912   0.912  1.00  0.00
ATOM   2367  C   ALA A 145      -4.251 -24.131  -2.345  1.00  0.00
ATOM   2368  O   ALA A 145      -5.411 -24.285  -2.752  1.00  0.00
ATOM   2369  N   MET A 146      -3.457 -23.185  -2.838  1.00  0.00
ATOM   2370  H   MET A 146      -2.539 -22.987  -2.465  1.00  0.00
ATOM   2371  CA  MET A 146      -3.962 -22.342  -3.914  1.00  0.00
ATOM   2372  HA  MET A 146      -4.948 -21.959  -3.653  1.00  0.00
ATOM   2373  CB  MET A 146      -3.021 -21.155  -4.147  1.00  0.00
ATOM   2374  HB2 MET A 146      -2.092 -21.555  -4.555  1.00  0.00
ATOM   2375  HB3 MET A 146      -3.493 -20.509  -4.887  1.00  0.00
ATOM   2376  CG  MET A 146      -2.716 -20.344  -2.880  1.00  0.00
ATOM   2377  HG2 MET A 146      -2.071 -20.966  -2.259  1.00  0.00
ATOM   2378  HG3 MET A 146      -2.167 -19.459  -3.201  1.00  0.00
ATOM   2379  SD  MET A 146      -4.163 -19.831  -1.911  1.00  0.00
ATOM   2380  CE  MET A 146      -4.647 -18.390  -2.827  1.00  0.00
ATOM   2381  HE1 MET A 146      -4.878 -18.673  -3.854  1.00  0.00
ATOM   2382  HE2 MET A 146      -5.528 -17.945  -2.366  1.00  0.00
ATOM   2383  HE3 MET A 146      -3.831 -17.667  -2.825  1.00  0.00
ATOM   2384  C   MET A 146      -4.154 -23.148  -5.190  1.00  0.00
ATOM   2385  O   MET A 146      -5.100 -22.898  -5.948  1.00  0.00
ATOM   2386  N   ASP A 147      -3.288 -24.135  -5.439  1.00  0.00
ATOM   2387  H   ASP A 147      -2.507 -24.344  -4.833  1.00  0.00
ATOM   2388  CA  ASP A 147      -3.421 -24.890  -6.679  1.00  0.00
ATOM   2389  HA  ASP A 147      -3.557 -24.205  -7.516  1.00  0.00
ATOM   2390  CB  ASP A 147      -2.169 -25.727  -6.933  1.00  0.00
ATOM   2391  HB2 ASP A 147      -1.307 -25.105  -6.693  1.00  0.00
ATOM   2392  HB3 ASP A 147      -2.186 -26.594  -6.273  1.00  0.00
ATOM   2393  CG  ASP A 147      -2.071 -26.189  -8.367  1.00  0.00
ATOM   2394  OD1 ASP A 147      -2.218 -25.347  -9.282  1.00  0.00
ATOM   2395  OD2 ASP A 147      -1.864 -27.395  -8.575  1.00  0.00
ATOM   2396  C   ASP A 147      -4.667 -25.767  -6.669  1.00  0.00
ATOM   2397  O   ASP A 147      -5.279 -25.970  -7.722  1.00  0.00
ATOM   2398  N   VAL A 148      -5.065 -26.279  -5.499  1.00  0.00
ATOM   2399  H   VAL A 148      -4.470 -26.255  -4.683  1.00  0.00
ATOM   2400  CA  VAL A 148      -6.351 -26.970  -5.400  1.00  0.00
ATOM   2401  HA  VAL A 148      -6.399 -27.811  -6.093  1.00  0.00
ATOM   2402  CB  VAL A 148      -6.579 -27.498  -3.966  1.00  0.00
ATOM   2403  HB  VAL A 148      -6.532 -26.660  -3.271  1.00  0.00
ATOM   2404  CG1 VAL A 148      -7.947 -28.184  -3.849  1.00  0.00
ATOM   2405 HG11 VAL A 148      -7.994 -29.023  -4.544  1.00  0.00
ATOM   2406 HG12 VAL A 148      -8.085 -28.548  -2.831  1.00  0.00
ATOM   2407 HG13 VAL A 148      -8.734 -27.470  -4.090  1.00  0.00
ATOM   2408  CG2 VAL A 148      -5.488 -28.472  -3.577  1.00  0.00
ATOM   2409 HG21 VAL A 148      -4.521 -27.971  -3.619  1.00  0.00
ATOM   2410 HG22 VAL A 148      -5.666 -28.833  -2.564  1.00  0.00
ATOM   2411 HG23 VAL A 148      -5.489 -29.315  -4.268  1.00  0.00
ATOM   2412  C   VAL A 148      -7.476 -26.046  -5.842  1.00  0.00
ATOM   2413  O   VAL A 148      -8.357 -26.436  -6.620  1.00  0.00
ATOM   2414  N   LEU A 149      -7.438 -24.793  -5.390  1.00  0.00
ATOM   2415  H   LEU A 149      -6.691 -24.483  -4.785  1.00  0.00
ATOM   2416  CA  LEU A 149      -8.507 -23.853  -5.707  1.00  0.00
ATOM   2417  HA  LEU A 149      -9.478 -24.321  -5.546  1.00  0.00
ATOM   2418  CB  LEU A 149      -8.400 -22.624  -4.804  1.00  0.00
ATOM   2419  HB2 LEU A 149      -7.447 -22.161  -5.061  1.00  0.00
ATOM   2420  HB3 LEU A 149      -9.214 -21.953  -5.076  1.00  0.00
ATOM   2421  CG  LEU A 149      -8.445 -22.897  -3.297  1.00  0.00
ATOM   2422  HG  LEU A 149      -7.636 -23.576  -3.024  1.00  0.00
ATOM   2423  CD1 LEU A 149      -8.282 -21.586  -2.544  1.00  0.00
ATOM   2424 HD11 LEU A 149      -9.090 -20.908  -2.816  1.00  0.00
ATOM   2425 HD12 LEU A 149      -8.313 -21.777  -1.471  1.00  0.00
ATOM   2426 HD13 LEU A 149      -7.325 -21.134  -2.805  1.00  0.00
ATOM   2427  CD2 LEU A 149      -9.774 -23.555  -2.967  1.00  0.00
ATOM   2428 HD21 LEU A 149      -9.863 -24.492  -3.518  1.00  0.00
ATOM   2429 HD22 LEU A 149      -9.824 -23.757  -1.897  1.00  0.00
ATOM   2430 HD23 LEU A 149     -10.589 -22.890  -3.249  1.00  0.00
ATOM   2431  C   LEU A 149      -8.470 -23.444  -7.175  1.00  0.00
ATOM   2432  O   LEU A 149      -9.521 -23.286  -7.805  1.00  0.00
ATOM   2433  N   VAL A 150      -7.272 -23.262  -7.737  1.00  0.00
ATOM   2434  H   VAL A 150      -6.428 -23.255  -7.181  1.00  0.00
ATOM   2435  CA  VAL A 150      -7.162 -22.973  -9.170  1.00  0.00
ATOM   2436  HA  VAL A 150      -7.767 -22.120  -9.476  1.00  0.00
ATOM   2437  CB  VAL A 150      -5.690 -22.692  -9.542  1.00  0.00
ATOM   2438  HB  VAL A 150      -5.057 -23.415  -9.027  1.00  0.00
ATOM   2439  CG1 VAL A 150      -5.467 -22.805 -11.056  1.00  0.00
ATOM   2440 HG11 VAL A 150      -6.099 -22.082 -11.572  1.00  0.00
ATOM   2441 HG12 VAL A 150      -4.421 -22.602 -11.286  1.00  0.00
ATOM   2442 HG13 VAL A 150      -5.722 -23.812 -11.388  1.00  0.00
ATOM   2443  CG2 VAL A 150      -5.279 -21.306  -9.025  1.00  0.00
ATOM   2444 HG21 VAL A 150      -5.389 -21.275  -7.941  1.00  0.00
ATOM   2445 HG22 VAL A 150      -4.239 -21.113  -9.290  1.00  0.00
ATOM   2446 HG23 VAL A 150      -5.916 -20.546  -9.477  1.00  0.00
ATOM   2447  C   VAL A 150      -7.752 -24.116  -9.998  1.00  0.00
ATOM   2448  O   VAL A 150      -8.574 -23.897 -10.900  1.00  0.00
ATOM   2449  N   ARG A 151      -7.352 -25.357  -9.696  1.00  0.00
ATOM   2450  H   ARG A 151      -6.703 -25.526  -8.941  1.00  0.00
ATOM   2451  CA  ARG A 151      -7.811 -26.502 -10.487  1.00  0.00
ATOM   2452  HA  ARG A 151      -7.621 -26.322 -11.545  1.00  0.00
ATOM   2453  CB  ARG A 151      -7.066 -27.774 -10.066  1.00  0.00
ATOM   2454  HB2 ARG A 151      -7.103 -27.802  -8.977  1.00  0.00
ATOM   2455  HB3 ARG A 151      -7.637 -28.609 -10.471  1.00  0.00
ATOM   2456  CG  ARG A 151      -5.622 -27.880 -10.525  1.00  0.00
ATOM   2457  HG2 ARG A 151      -5.004 -27.289  -9.849  1.00  0.00
ATOM   2458  HG3 ARG A 151      -5.321 -28.927 -10.469  1.00  0.00
ATOM   2459  CD  ARG A 151      -5.441 -27.380 -11.940  1.00  0.00
ATOM   2460  HD2 ARG A 151      -6.386 -27.501 -12.468  1.00  0.00
ATOM   2461  HD3 ARG A 151      -5.181 -26.322 -11.898  1.00  0.00
ATOM   2462  NE  ARG A 151      -4.393 -28.092 -12.683  1.00  0.00
ATOM   2463  HE  ARG A 151      -4.683 -28.492 -13.564  1.00  0.00
ATOM   2464  CZ  ARG A 151      -3.127 -28.263 -12.292  1.00  0.00
ATOM   2465  NH1 ARG A 151      -2.678 -27.761 -11.141  1.00  0.00
ATOM   2466 HH11 ARG A 151      -3.302 -27.238 -10.544  1.00  0.00
ATOM   2467 HH12 ARG A 151      -1.715 -27.907 -10.872  1.00  0.00
ATOM   2468  NH2 ARG A 151      -2.293 -28.929 -13.068  1.00  0.00
ATOM   2469 HH21 ARG A 151      -2.616 -29.303 -13.949  1.00  0.00
ATOM   2470 HH22 ARG A 151      -1.334 -29.062 -12.778  1.00  0.00
ATOM   2471  C   ARG A 151      -9.316 -26.738 -10.356  1.00  0.00
ATOM   2472  O   ARG A 151      -9.944 -27.243 -11.293  1.00  0.00
ATOM   2473  N   GLN A 152      -9.899 -26.421  -9.202  1.00  0.00
ATOM   2474  H   GLN A 152      -9.342 -26.132  -8.411  1.00  0.00
ATOM   2475  CA  GLN A 152     -11.341 -26.532  -9.029  1.00  0.00
ATOM   2476  HA  GLN A 152     -11.710 -27.418  -9.546  1.00  0.00
ATOM   2477  CB  GLN A 152     -11.687 -26.652  -7.542  1.00  0.00
ATOM   2478  HB2 GLN A 152     -11.137 -25.871  -7.018  1.00  0.00
ATOM   2479  HB3 GLN A 152     -12.757 -26.472  -7.443  1.00  0.00
ATOM   2480  CG  GLN A 152     -11.343 -28.006  -6.939  1.00  0.00
ATOM   2481  HG2 GLN A 152     -12.015 -28.747  -7.373  1.00  0.00
ATOM   2482  HG3 GLN A 152     -10.313 -28.256  -7.197  1.00  0.00
ATOM   2483  CD  GLN A 152     -11.487 -28.045  -5.432  1.00  0.00
ATOM   2484  OE1 GLN A 152     -11.680 -27.014  -4.775  1.00  0.00
ATOM   2485  NE2 GLN A 152     -11.381 -29.243  -4.868  1.00  0.00
ATOM   2486 HE21 GLN A 152     -11.467 -29.336  -3.866  1.00  0.00
ATOM   2487 HE22 GLN A 152     -11.214 -30.056  -5.444  1.00  0.00
ATOM   2488  C   GLN A 152     -12.090 -25.352  -9.632  1.00  0.00
ATOM   2489  O   GLN A 152     -13.322 -25.389  -9.692  1.00  0.00
ATOM   2490  N   GLY A 153     -11.381 -24.316 -10.079  1.00  0.00
ATOM   2491  H   GLY A 153     -10.372 -24.336 -10.030  1.00  0.00
ATOM   2492  CA  GLY A 153     -12.016 -23.147 -10.641  1.00  0.00
ATOM   2493  HA2 GLY A 153     -11.266 -22.628 -11.238  1.00  0.00
ATOM   2494  HA3 GLY A 153     -12.818 -23.496 -11.291  1.00  0.00
ATOM   2495  C   GLY A 153     -12.589 -22.186  -9.625  1.00  0.00
ATOM   2496  O   GLY A 153     -13.403 -21.328  -9.989  1.00  0.00
ATOM   2497  N   LYS A 154     -12.203 -22.310  -8.362  1.00  0.00
ATOM   2498  H   LYS A 154     -11.611 -23.073  -8.066  1.00  0.00
ATOM   2499  CA  LYS A 154     -12.691 -21.385  -7.353  1.00  0.00
ATOM   2500  HA  LYS A 154     -13.722 -21.103  -7.566  1.00  0.00
ATOM   2501  CB  LYS A 154     -12.642 -22.052  -5.985  1.00  0.00
ATOM   2502  HB2 LYS A 154     -11.679 -22.554  -5.889  1.00  0.00
ATOM   2503  HB3 LYS A 154     -12.723 -21.274  -5.227  1.00  0.00
ATOM   2504  CG  LYS A 154     -13.769 -23.071  -5.793  1.00  0.00
ATOM   2505  HG2 LYS A 154     -14.706 -22.538  -5.635  1.00  0.00
ATOM   2506  HG3 LYS A 154     -13.848 -23.685  -6.690  1.00  0.00
ATOM   2507  CD  LYS A 154     -13.485 -23.957  -4.599  1.00  0.00
ATOM   2508  HD2 LYS A 154     -12.643 -24.608  -4.838  1.00  0.00
ATOM   2509  HD3 LYS A 154     -13.226 -23.327  -3.749  1.00  0.00
ATOM   2510  CE  LYS A 154     -14.694 -24.803  -4.251  1.00  0.00
ATOM   2511  HE2 LYS A 154     -15.591 -24.193  -4.356  1.00  0.00
ATOM   2512  HE3 LYS A 154     -14.744 -25.644  -4.943  1.00  0.00
ATOM   2513  NZ  LYS A 154     -14.601 -25.320  -2.839  1.00  0.00
ATOM   2514  HZ1 LYS A 154     -14.554 -24.541  -2.198  1.00  0.00
ATOM   2515  HZ2 LYS A 154     -15.415 -25.880  -2.631  1.00  0.00
ATOM   2516  HZ3 LYS A 154     -13.770 -25.886  -2.742  1.00  0.00
ATOM   2517  C   LYS A 154     -11.918 -20.070  -7.333  1.00  0.00
ATOM   2518  O   LYS A 154     -12.462 -19.057  -6.881  1.00  0.00
ATOM   2519  N   ILE A 155     -10.668 -20.059  -7.804  1.00  0.00
ATOM   2520  H   ILE A 155     -10.194 -20.931  -7.994  1.00  0.00
ATOM   2521  CA  ILE A 155      -9.929 -18.813  -7.996  1.00  0.00
ATOM   2522  HA  ILE A 155     -10.619 -17.974  -8.075  1.00  0.00
ATOM   2523  CB  ILE A 155      -8.913 -18.541  -6.859  1.00  0.00
ATOM   2524  HB  ILE A 155      -8.515 -17.535  -6.989  1.00  0.00
ATOM   2525  CG2 ILE A 155      -9.558 -18.659  -5.479  1.00  0.00
ATOM   2526 HG21 ILE A 155      -9.955 -19.666  -5.348  1.00  0.00
ATOM   2527 HG22 ILE A 155      -8.811 -18.461  -4.710  1.00  0.00
ATOM   2528 HG23 ILE A 155     -10.368 -17.935  -5.393  1.00  0.00
ATOM   2529  CG1 ILE A 155      -7.710 -19.486  -6.944  1.00  0.00
ATOM   2530 HG12 ILE A 155      -8.078 -20.511  -6.906  1.00  0.00
ATOM   2531 HG13 ILE A 155      -7.209 -19.316  -7.898  1.00  0.00
ATOM   2532  CD1 ILE A 155      -6.716 -19.257  -5.797  1.00  0.00
ATOM   2533 HD11 ILE A 155      -7.215 -19.428  -4.844  1.00  0.00
ATOM   2534 HD12 ILE A 155      -5.879 -19.949  -5.897  1.00  0.00
ATOM   2535 HD13 ILE A 155      -6.346 -18.233  -5.835  1.00  0.00
ATOM   2536  C   ILE A 155      -9.216 -18.847  -9.342  1.00  0.00
ATOM   2537  O   ILE A 155      -9.004 -19.906  -9.934  1.00  0.00
ATOM   2538  N   LEU A 156      -8.838 -17.661  -9.822  1.00  0.00
ATOM   2539  H   LEU A 156      -9.167 -16.826  -9.359  1.00  0.00
ATOM   2540  CA  LEU A 156      -8.013 -17.510 -11.022  1.00  0.00
ATOM   2541  HA  LEU A 156      -7.955 -18.459 -11.557  1.00  0.00
ATOM   2542  CB  LEU A 156      -8.629 -16.452 -11.960  1.00  0.00
ATOM   2543  HB2 LEU A 156      -8.759 -15.568 -11.336  1.00  0.00
ATOM   2544  HB3 LEU A 156      -7.894 -16.243 -12.737  1.00  0.00
ATOM   2545  CG  LEU A 156      -9.967 -16.820 -12.609  1.00  0.00
ATOM   2546  HG  LEU A 156     -10.641 -17.181 -11.833  1.00  0.00
ATOM   2547  CD1 LEU A 156     -10.598 -15.608 -13.313  1.00  0.00
ATOM   2548 HD11 LEU A 156      -9.924 -15.247 -14.090  1.00  0.00
ATOM   2549 HD12 LEU A 156     -11.546 -15.902 -13.764  1.00  0.00
ATOM   2550 HD13 LEU A 156     -10.772 -14.815 -12.586  1.00  0.00
ATOM   2551  CD2 LEU A 156      -9.752 -17.931 -13.599  1.00  0.00
ATOM   2552 HD21 LEU A 156      -9.344 -18.802 -13.086  1.00  0.00
ATOM   2553 HD22 LEU A 156     -10.702 -18.195 -14.063  1.00  0.00
ATOM   2554 HD23 LEU A 156      -9.052 -17.603 -14.368  1.00  0.00
ATOM   2555  C   LEU A 156      -6.575 -17.129 -10.682  1.00  0.00
ATOM   2556  O   LEU A 156      -5.633 -17.824 -11.070  1.00  0.00
ATOM   2557  N   TYR A 157      -6.384 -16.043  -9.942  1.00  0.00
ATOM   2558  H   TYR A 157      -7.192 -15.563  -9.574  1.00  0.00
ATOM   2559  CA  TYR A 157      -5.067 -15.497  -9.655  1.00  0.00
ATOM   2560  HA  TYR A 157      -4.299 -16.143 -10.082  1.00  0.00
ATOM   2561  CB  TYR A 157      -4.923 -14.102 -10.259  1.00  0.00
ATOM   2562  HB2 TYR A 157      -5.606 -13.472  -9.691  1.00  0.00
ATOM   2563  HB3 TYR A 157      -3.899 -13.762 -10.102  1.00  0.00
ATOM   2564  CG  TYR A 157      -5.261 -14.015 -11.721  1.00  0.00
ATOM   2565  CD1 TYR A 157      -4.378 -14.494 -12.688  1.00  0.00
ATOM   2566  HD1 TYR A 157      -3.439 -14.946 -12.369  1.00  0.00
ATOM   2567  CE1 TYR A 157      -4.678 -14.403 -14.034  1.00  0.00
ATOM   2568  HE1 TYR A 157      -3.991 -14.812 -14.776  1.00  0.00
ATOM   2569  CZ  TYR A 157      -5.851 -13.797 -14.438  1.00  0.00
ATOM   2570  OH  TYR A 157      -6.136 -13.682 -15.782  1.00  0.00
ATOM   2571  HH  TYR A 157      -5.452 -14.056 -16.344  1.00  0.00
ATOM   2572  CE2 TYR A 157      -6.746 -13.298 -13.498  1.00  0.00
ATOM   2573  HE2 TYR A 157      -7.674 -12.820 -13.812  1.00  0.00
ATOM   2574  CD2 TYR A 157      -6.447 -13.414 -12.148  1.00  0.00
ATOM   2575  HD2 TYR A 157      -7.143 -13.033 -11.401  1.00  0.00
ATOM   2576  C   TYR A 157      -4.817 -15.413  -8.156  1.00  0.00
ATOM   2577  O   TYR A 157      -5.746 -15.341  -7.336  1.00  0.00
ATOM   2578  N   VAL A 158      -3.539 -15.387  -7.803  1.00  0.00
ATOM   2579  H   VAL A 158      -2.835 -15.510  -8.517  1.00  0.00
ATOM   2580  CA  VAL A 158      -3.101 -15.230  -6.420  1.00  0.00
ATOM   2581  HA  VAL A 158      -3.942 -15.109  -5.738  1.00  0.00
ATOM   2582  CB  VAL A 158      -2.260 -16.443  -5.957  1.00  0.00
ATOM   2583  HB  VAL A 158      -1.392 -16.539  -6.609  1.00  0.00
ATOM   2584  CG1 VAL A 158      -1.797 -16.261  -4.522  1.00  0.00
ATOM   2585 HG11 VAL A 158      -2.664 -16.166  -3.869  1.00  0.00
ATOM   2586 HG12 VAL A 158      -1.207 -17.126  -4.218  1.00  0.00
ATOM   2587 HG13 VAL A 158      -1.186 -15.362  -4.448  1.00  0.00
ATOM   2588  CG2 VAL A 158      -3.060 -17.745  -6.109  1.00  0.00
ATOM   2589 HG21 VAL A 158      -3.333 -17.884  -7.155  1.00  0.00
ATOM   2590 HG22 VAL A 158      -2.451 -18.587  -5.779  1.00  0.00
ATOM   2591 HG23 VAL A 158      -3.963 -17.690  -5.502  1.00  0.00
ATOM   2592  C   VAL A 158      -2.292 -13.940  -6.319  1.00  0.00
ATOM   2593  O   VAL A 158      -1.473 -13.641  -7.193  1.00  0.00
ATOM   2594  N   GLY A 159      -2.525 -13.174  -5.252  1.00  0.00
ATOM   2595  H   GLY A 159      -3.259 -13.423  -4.604  1.00  0.00
ATOM   2596  CA  GLY A 159      -1.752 -11.983  -4.987  1.00  0.00
ATOM   2597  HA2 GLY A 159      -0.851 -11.984  -5.601  1.00  0.00
ATOM   2598  HA3 GLY A 159      -2.346 -11.099  -5.217  1.00  0.00
ATOM   2599  C   GLY A 159      -1.352 -11.943  -3.524  1.00  0.00
ATOM   2600  O   GLY A 159      -1.873 -12.700  -2.695  1.00  0.00
ATOM   2601  N   SER A 160      -0.415 -11.047  -3.217  1.00  0.00
ATOM   2602  H   SER A 160      -0.005 -10.489  -3.952  1.00  0.00
ATOM   2603  CA  SER A 160       0.064 -10.858  -1.862  1.00  0.00
ATOM   2604  HA  SER A 160      -0.368 -11.622  -1.216  1.00  0.00
ATOM   2605  CB  SER A 160       1.598 -10.964  -1.790  1.00  0.00
ATOM   2606  HB2 SER A 160       1.915 -10.676  -0.788  1.00  0.00
ATOM   2607  HB3 SER A 160       1.879 -12.001  -1.976  1.00  0.00
ATOM   2608  OG  SER A 160       2.232 -10.122  -2.748  1.00  0.00
ATOM   2609  HG  SER A 160       3.185 -10.214  -2.674  1.00  0.00
ATOM   2610  C   SER A 160      -0.378  -9.492  -1.358  1.00  0.00
ATOM   2611  O   SER A 160      -0.763  -8.604  -2.133  1.00  0.00
ATOM   2612  N   SER A 161      -0.293  -9.325  -0.046  1.00  0.00
ATOM   2613  H   SER A 161      -0.118 -10.111   0.564  1.00  0.00
ATOM   2614  CA  SER A 161      -0.493  -8.017   0.554  1.00  0.00
ATOM   2615  HA  SER A 161      -0.125  -7.250  -0.127  1.00  0.00
ATOM   2616  CB  SER A 161      -1.982  -7.747   0.843  1.00  0.00
ATOM   2617  HB2 SER A 161      -2.532  -7.811  -0.096  1.00  0.00
ATOM   2618  HB3 SER A 161      -2.344  -8.514   1.528  1.00  0.00
ATOM   2619  OG  SER A 161      -2.178  -6.466   1.420  1.00  0.00
ATOM   2620  HG  SER A 161      -3.113  -6.330   1.587  1.00  0.00
ATOM   2621  C   SER A 161       0.336  -7.991   1.827  1.00  0.00
ATOM   2622  O   SER A 161       0.417  -9.000   2.549  1.00  0.00
ATOM   2623  N   ASN A 162       0.976  -6.851   2.075  1.00  0.00
ATOM   2624  H   ASN A 162       0.925  -6.098   1.403  1.00  0.00
ATOM   2625  CA  ASN A 162       1.841  -6.684   3.236  1.00  0.00
ATOM   2626  HA  ASN A 162       2.417  -5.764   3.140  1.00  0.00
ATOM   2627  CB  ASN A 162       1.004  -6.607   4.517  1.00  0.00
ATOM   2628  HB2 ASN A 162       0.482  -7.547   4.693  1.00  0.00
ATOM   2629  HB3 ASN A 162       1.683  -6.408   5.346  1.00  0.00
ATOM   2630  CG  ASN A 162      -0.022  -5.486   4.449  1.00  0.00
ATOM   2631  OD1 ASN A 162       0.342  -4.326   4.240  1.00  0.00
ATOM   2632  ND2 ASN A 162      -1.306  -5.827   4.586  1.00  0.00
ATOM   2633 HD21 ASN A 162      -2.021  -5.115   4.547  1.00  0.00
ATOM   2634 HD22 ASN A 162      -1.555  -6.796   4.727  1.00  0.00
ATOM   2635  C   ASN A 162       2.886  -7.802   3.282  1.00  0.00
ATOM   2636  O   ASN A 162       3.059  -8.504   4.279  1.00  0.00
ATOM   2637  N   PHE A 163       3.577  -7.968   2.160  1.00  0.00
ATOM   2638  H   PHE A 163       3.283  -7.469   1.333  1.00  0.00
ATOM   2639  CA  PHE A 163       4.738  -8.838   2.063  1.00  0.00
ATOM   2640  HA  PHE A 163       4.728  -9.557   2.882  1.00  0.00
ATOM   2641  CB  PHE A 163       4.732  -9.608   0.736  1.00  0.00
ATOM   2642  HB2 PHE A 163       4.276  -8.999  -0.044  1.00  0.00
ATOM   2643  HB3 PHE A 163       5.755  -9.855   0.451  1.00  0.00
ATOM   2644  CG  PHE A 163       3.964 -10.915   0.770  1.00  0.00
ATOM   2645  CD1 PHE A 163       2.874 -11.090   1.625  1.00  0.00
ATOM   2646  HD1 PHE A 163       2.575 -10.275   2.283  1.00  0.00
ATOM   2647  CE1 PHE A 163       2.167 -12.299   1.642  1.00  0.00
ATOM   2648  HE1 PHE A 163       1.312 -12.414   2.307  1.00  0.00
ATOM   2649  CZ  PHE A 163       2.552 -13.354   0.813  1.00  0.00
ATOM   2650  HZ  PHE A 163       2.016 -14.303   0.837  1.00  0.00
ATOM   2651  CE2 PHE A 163       3.632 -13.186  -0.051  1.00  0.00
ATOM   2652  HE2 PHE A 163       3.933 -13.994  -0.719  1.00  0.00
ATOM   2653  CD2 PHE A 163       4.335 -11.969  -0.060  1.00  0.00
ATOM   2654  HD2 PHE A 163       5.189 -11.838  -0.726  1.00  0.00
ATOM   2655  C   PHE A 163       6.009  -7.994   2.144  1.00  0.00
ATOM   2656  O   PHE A 163       6.011  -6.809   1.793  1.00  0.00
ATOM   2657  N   ALA A 164       7.093  -8.616   2.588  1.00  0.00
ATOM   2658  H   ALA A 164       7.028  -9.453   3.150  1.00  0.00
ATOM   2659  CA  ALA A 164       8.412  -8.075   2.310  1.00  0.00
ATOM   2660  HA  ALA A 164       8.386  -6.987   2.354  1.00  0.00
ATOM   2661  CB  ALA A 164       9.427  -8.584   3.343  1.00  0.00
ATOM   2662  HB1 ALA A 164       9.472  -9.673   3.304  1.00  0.00
ATOM   2663  HB2 ALA A 164      10.412  -8.173   3.119  1.00  0.00
ATOM   2664  HB3 ALA A 164       9.121  -8.269   4.340  1.00  0.00
ATOM   2665  C   ALA A 164       8.847  -8.464   0.895  1.00  0.00
ATOM   2666  O   ALA A 164       8.342  -9.423   0.300  1.00  0.00
ATOM   2667  N   GLY A 165       9.781  -7.686   0.340  1.00  0.00
ATOM   2668  H   GLY A 165      10.177  -6.897   0.829  1.00  0.00
ATOM   2669  CA  GLY A 165      10.252  -7.969  -1.005  1.00  0.00
ATOM   2670  HA2 GLY A 165       9.424  -7.826  -1.700  1.00  0.00
ATOM   2671  HA3 GLY A 165      11.053  -7.270  -1.246  1.00  0.00
ATOM   2672  C   GLY A 165      10.775  -9.385  -1.146  1.00  0.00
ATOM   2673  O   GLY A 165      10.527 -10.056  -2.151  1.00  0.00
ATOM   2674  N   TRP A 166      11.486  -9.872  -0.134  1.00  0.00
ATOM   2675  H   TRP A 166      11.732  -9.338   0.687  1.00  0.00
ATOM   2676  CA  TRP A 166      12.020 -11.213  -0.266  1.00  0.00
ATOM   2677  HA  TRP A 166      12.448 -11.342  -1.261  1.00  0.00
ATOM   2678  CB  TRP A 166      13.118 -11.466   0.776  1.00  0.00
ATOM   2679  HB2 TRP A 166      13.556 -12.438   0.547  1.00  0.00
ATOM   2680  HB3 TRP A 166      13.891 -10.699   0.724  1.00  0.00
ATOM   2681  CG  TRP A 166      12.664 -11.525   2.213  1.00  0.00
ATOM   2682  CD1 TRP A 166      12.583 -10.473   3.084  1.00  0.00
ATOM   2683  HD1 TRP A 166      12.848  -9.490   2.694  1.00  0.00
ATOM   2684  NE1 TRP A 166      12.164 -10.913   4.323  1.00  0.00
ATOM   2685  HE1 TRP A 166      12.023 -10.329   5.134  1.00  0.00
ATOM   2686  CE2 TRP A 166      11.969 -12.267   4.275  1.00  0.00
ATOM   2687  CZ2 TRP A 166      11.545 -13.151   5.274  1.00  0.00
ATOM   2688  HZ2 TRP A 166      11.318 -12.752   6.262  1.00  0.00
ATOM   2689  CH2 TRP A 166      11.442 -14.481   4.939  1.00  0.00
ATOM   2690  HH2 TRP A 166      11.118 -15.204   5.688  1.00  0.00
ATOM   2691  CZ3 TRP A 166      11.748 -14.934   3.641  1.00  0.00
ATOM   2692  HZ3 TRP A 166      11.665 -15.991   3.388  1.00  0.00
ATOM   2693  CE3 TRP A 166      12.163 -14.057   2.647  1.00  0.00
ATOM   2694  HE3 TRP A 166      12.378 -14.459   1.657  1.00  0.00
ATOM   2695  CD2 TRP A 166      12.280 -12.695   2.960  1.00  0.00
ATOM   2696  C   TRP A 166      10.935 -12.281  -0.179  1.00  0.00
ATOM   2697  O   TRP A 166      11.145 -13.380  -0.698  1.00  0.00
ATOM   2698  N   ASN A 167       9.788 -11.998   0.463  1.00  0.00
ATOM   2699  H   ASN A 167       9.661 -11.154   1.002  1.00  0.00
ATOM   2700  CA  ASN A 167       8.686 -12.964   0.414  1.00  0.00
ATOM   2701  HA  ASN A 167       9.052 -13.945   0.717  1.00  0.00
ATOM   2702  CB  ASN A 167       7.542 -12.555   1.352  1.00  0.00
ATOM   2703  HB2 ASN A 167       7.096 -11.629   0.990  1.00  0.00
ATOM   2704  HB3 ASN A 167       6.794 -13.348   1.338  1.00  0.00
ATOM   2705  CG  ASN A 167       7.995 -12.348   2.767  1.00  0.00
ATOM   2706  OD1 ASN A 167       7.750 -11.303   3.352  1.00  0.00
ATOM   2707  ND2 ASN A 167       8.653 -13.358   3.336  1.00  0.00
ATOM   2708 HD21 ASN A 167       8.981 -13.271   4.287  1.00  0.00
ATOM   2709 HD22 ASN A 167       8.822 -14.206   2.813  1.00  0.00
ATOM   2710  C   ASN A 167       8.147 -13.096  -0.999  1.00  0.00
ATOM   2711  O   ASN A 167       7.798 -14.200  -1.439  1.00  0.00
ATOM   2712  N   ILE A 168       8.047 -11.974  -1.718  1.00  0.00
ATOM   2713  H   ILE A 168       8.246 -11.071  -1.312  1.00  0.00
ATOM   2714  CA  ILE A 168       7.578 -12.023  -3.096  1.00  0.00
ATOM   2715  HA  ILE A 168       6.601 -12.501  -3.164  1.00  0.00
ATOM   2716  CB  ILE A 168       7.495 -10.600  -3.681  1.00  0.00
ATOM   2717  HB  ILE A 168       8.423 -10.071  -3.463  1.00  0.00
ATOM   2718  CG2 ILE A 168       7.285 -10.659  -5.203  1.00  0.00
ATOM   2719 HG21 ILE A 168       6.358 -11.188  -5.422  1.00  0.00
ATOM   2720 HG22 ILE A 168       7.229  -9.647  -5.602  1.00  0.00
ATOM   2721 HG23 ILE A 168       8.121 -11.185  -5.666  1.00  0.00
ATOM   2722  CG1 ILE A 168       6.366  -9.804  -3.014  1.00  0.00
ATOM   2723 HG12 ILE A 168       5.417 -10.223  -3.347  1.00  0.00
ATOM   2724 HG13 ILE A 168       6.459  -9.927  -1.935  1.00  0.00
ATOM   2725  CD1 ILE A 168       6.418  -8.300  -3.367  1.00  0.00
ATOM   2726 HD11 ILE A 168       6.325  -8.176  -4.446  1.00  0.00
ATOM   2727 HD12 ILE A 168       5.599  -7.781  -2.871  1.00  0.00
ATOM   2728 HD13 ILE A 168       7.368  -7.881  -3.034  1.00  0.00
ATOM   2729  C   ILE A 168       8.498 -12.912  -3.918  1.00  0.00
ATOM   2730  O   ILE A 168       8.048 -13.754  -4.702  1.00  0.00
ATOM   2731  N   ALA A 169       9.811 -12.735  -3.743  1.00  0.00
ATOM   2732  H   ALA A 169      10.161 -12.043  -3.097  1.00  0.00
ATOM   2733  CA  ALA A 169      10.774 -13.501  -4.523  1.00  0.00
ATOM   2734  HA  ALA A 169      10.545 -13.393  -5.583  1.00  0.00
ATOM   2735  CB  ALA A 169      12.198 -12.983  -4.274  1.00  0.00
ATOM   2736  HB1 ALA A 169      12.446 -13.093  -3.219  1.00  0.00
ATOM   2737  HB2 ALA A 169      12.904 -13.557  -4.874  1.00  0.00
ATOM   2738  HB3 ALA A 169      12.257 -11.931  -4.553  1.00  0.00
ATOM   2739  C   ALA A 169      10.684 -14.981  -4.185  1.00  0.00
ATOM   2740  O   ALA A 169      10.610 -15.833  -5.082  1.00  0.00
ATOM   2741  N   GLN A 170      10.681 -15.313  -2.893  1.00  0.00
ATOM   2742  H   GLN A 170      10.754 -14.634  -2.150  1.00  0.00
ATOM   2743  CA  GLN A 170      10.609 -16.727  -2.534  1.00  0.00
ATOM   2744  HA  GLN A 170      11.435 -17.266  -2.999  1.00  0.00
ATOM   2745  CB  GLN A 170      10.699 -16.908  -1.024  1.00  0.00
ATOM   2746  HB2 GLN A 170      11.594 -16.388  -0.681  1.00  0.00
ATOM   2747  HB3 GLN A 170       9.818 -16.444  -0.582  1.00  0.00
ATOM   2748  CG  GLN A 170      10.769 -18.373  -0.601  1.00  0.00
ATOM   2749  HG2 GLN A 170       9.804 -18.843  -0.789  1.00  0.00
ATOM   2750  HG3 GLN A 170      11.541 -18.889  -1.172  1.00  0.00
ATOM   2751  CD  GLN A 170      11.090 -18.501   0.871  1.00  0.00
ATOM   2752  OE1 GLN A 170      10.697 -17.645   1.679  1.00  0.00
ATOM   2753  NE2 GLN A 170      11.806 -19.545   1.230  1.00  0.00
ATOM   2754 HE21 GLN A 170      12.048 -19.678   2.201  1.00  0.00
ATOM   2755 HE22 GLN A 170      12.111 -20.209   0.532  1.00  0.00
ATOM   2756  C   GLN A 170       9.320 -17.344  -3.044  1.00  0.00
ATOM   2757  O   GLN A 170       9.316 -18.474  -3.546  1.00  0.00
ATOM   2758  N   ALA A 171       8.215 -16.610  -2.926  1.00  0.00
ATOM   2759  H   ALA A 171       8.237 -15.704  -2.481  1.00  0.00
ATOM   2760  CA  ALA A 171       6.931 -17.120  -3.393  1.00  0.00
ATOM   2761  HA  ALA A 171       6.703 -18.045  -2.864  1.00  0.00
ATOM   2762  CB  ALA A 171       5.824 -16.103  -3.102  1.00  0.00
ATOM   2763  HB1 ALA A 171       6.035 -15.175  -3.633  1.00  0.00
ATOM   2764  HB2 ALA A 171       4.867 -16.503  -3.436  1.00  0.00
ATOM   2765  HB3 ALA A 171       5.783 -15.907  -2.031  1.00  0.00
ATOM   2766  C   ALA A 171       6.967 -17.438  -4.882  1.00  0.00
ATOM   2767  O   ALA A 171       6.550 -18.523  -5.306  1.00  0.00
ATOM   2768  N   ASN A 172       7.404 -16.477  -5.706  1.00  0.00
ATOM   2769  H   ASN A 172       7.739 -15.576  -5.398  1.00  0.00
ATOM   2770  CA  ASN A 172       7.281 -16.715  -7.135  1.00  0.00
ATOM   2771  HA  ASN A 172       6.350 -17.242  -7.343  1.00  0.00
ATOM   2772  CB  ASN A 172       7.274 -15.392  -7.899  1.00  0.00
ATOM   2773  HB2 ASN A 172       7.979 -14.721  -7.409  1.00  0.00
ATOM   2774  HB3 ASN A 172       7.575 -15.539  -8.937  1.00  0.00
ATOM   2775  CG  ASN A 172       5.914 -14.758  -7.879  1.00  0.00
ATOM   2776  OD1 ASN A 172       5.165 -14.960  -6.923  1.00  0.00
ATOM   2777  ND2 ASN A 172       5.561 -14.027  -8.933  1.00  0.00
ATOM   2778 HD21 ASN A 172       4.654 -13.585  -8.956  1.00  0.00
ATOM   2779 HD22 ASN A 172       6.203 -13.918  -9.706  1.00  0.00
ATOM   2780  C   ASN A 172       8.361 -17.650  -7.650  1.00  0.00
ATOM   2781  O   ASN A 172       8.118 -18.391  -8.611  1.00  0.00
ATOM   2782  N   GLU A 173       9.537 -17.658  -7.026  1.00  0.00
ATOM   2783  H   GLU A 173       9.793 -16.979  -6.324  1.00  0.00
ATOM   2784  CA  GLU A 173      10.528 -18.660  -7.415  1.00  0.00
ATOM   2785  HA  GLU A 173      10.684 -18.624  -8.494  1.00  0.00
ATOM   2786  CB  GLU A 173      11.862 -18.399  -6.721  1.00  0.00
ATOM   2787  HB2 GLU A 173      11.667 -18.395  -5.649  1.00  0.00
ATOM   2788  HB3 GLU A 173      12.517 -19.235  -6.967  1.00  0.00
ATOM   2789  CG  GLU A 173      12.543 -17.079  -7.123  1.00  0.00
ATOM   2790  HG2 GLU A 173      11.773 -16.309  -7.163  1.00  0.00
ATOM   2791  HG3 GLU A 173      13.257 -16.838  -6.336  1.00  0.00
ATOM   2792  CD  GLU A 173      13.265 -17.142  -8.459  1.00  0.00
ATOM   2793  OE1 GLU A 173      13.281 -18.219  -9.098  1.00  0.00
ATOM   2794  OE2 GLU A 173      13.812 -16.095  -8.869  1.00  0.00
ATOM   2795  C   GLU A 173      10.029 -20.064  -7.090  1.00  0.00
ATOM   2796  O   GLU A 173      10.230 -21.004  -7.874  1.00  0.00
ATOM   2797  N   THR A 174       9.380 -20.229  -5.931  1.00  0.00
ATOM   2798  H   THR A 174       9.283 -19.471  -5.271  1.00  0.00
ATOM   2799  CA  THR A 174       8.841 -21.538  -5.568  1.00  0.00
ATOM   2800  HA  THR A 174       9.614 -22.305  -5.633  1.00  0.00
ATOM   2801  CB  THR A 174       8.300 -21.507  -4.134  1.00  0.00
ATOM   2802  HB  THR A 174       7.481 -20.791  -4.077  1.00  0.00
ATOM   2803  CG2 THR A 174       7.791 -22.903  -3.727  1.00  0.00
ATOM   2804 HG21 THR A 174       8.611 -23.620  -3.784  1.00  0.00
ATOM   2805 HG22 THR A 174       7.410 -22.868  -2.707  1.00  0.00
ATOM   2806 HG23 THR A 174       6.993 -23.211  -4.403  1.00  0.00
ATOM   2807  OG1 THR A 174       9.348 -21.086  -3.237  1.00  0.00
ATOM   2808  HG1 THR A 174       9.011 -21.066  -2.339  1.00  0.00
ATOM   2809  C   THR A 174       7.747 -21.963  -6.538  1.00  0.00
ATOM   2810  O   THR A 174       7.701 -23.124  -6.971  1.00  0.00
ATOM   2811  N   ALA A 175       6.857 -21.039  -6.892  1.00  0.00
ATOM   2812  H   ALA A 175       6.865 -20.112  -6.491  1.00  0.00
ATOM   2813  CA  ALA A 175       5.799 -21.374  -7.841  1.00  0.00
ATOM   2814  HA  ALA A 175       5.241 -22.235  -7.473  1.00  0.00
ATOM   2815  CB  ALA A 175       4.836 -20.194  -7.989  1.00  0.00
ATOM   2816  HB1 ALA A 175       5.379 -19.327  -8.366  1.00  0.00
ATOM   2817  HB2 ALA A 175       4.043 -20.458  -8.688  1.00  0.00
ATOM   2818  HB3 ALA A 175       4.401 -19.956  -7.019  1.00  0.00
ATOM   2819  C   ALA A 175       6.386 -21.759  -9.192  1.00  0.00
ATOM   2820  O   ALA A 175       5.978 -22.758  -9.795  1.00  0.00
ATOM   2821  N   ALA A 176       7.383 -20.999  -9.654  1.00  0.00
ATOM   2822  H   ALA A 176       7.740 -20.233  -9.101  1.00  0.00
ATOM   2823  CA  ALA A 176       7.944 -21.211 -10.984  1.00  0.00
ATOM   2824  HA  ALA A 176       7.140 -21.165 -11.718  1.00  0.00
ATOM   2825  CB  ALA A 176       8.959 -20.113 -11.302  1.00  0.00
ATOM   2826  HB1 ALA A 176       9.776 -20.153 -10.581  1.00  0.00
ATOM   2827  HB2 ALA A 176       9.355 -20.263 -12.307  1.00  0.00
ATOM   2828  HB3 ALA A 176       8.472 -19.140 -11.246  1.00  0.00
ATOM   2829  C   ALA A 176       8.593 -22.582 -11.104  1.00  0.00
ATOM   2830  O   ALA A 176       8.553 -23.197 -12.178  1.00  0.00
ATOM   2831  N   ARG A 177       9.208 -23.064 -10.014  1.00  0.00
ATOM   2832  H   ARG A 177       9.244 -22.496  -9.180  1.00  0.00
ATOM   2833  CA  ARG A 177       9.838 -24.386  -9.981  1.00  0.00
ATOM   2834  HA  ARG A 177      10.773 -24.367 -10.543  1.00  0.00
ATOM   2835  CB  ARG A 177      10.143 -24.791  -8.539  1.00  0.00
ATOM   2836  HB2 ARG A 177       9.314 -24.414  -7.941  1.00  0.00
ATOM   2837  HB3 ARG A 177      10.134 -25.881  -8.526  1.00  0.00
ATOM   2838  CG  ARG A 177      11.435 -24.297  -7.969  1.00  0.00
ATOM   2839  HG2 ARG A 177      12.272 -24.714  -8.531  1.00  0.00
ATOM   2840  HG3 ARG A 177      11.471 -23.209  -8.020  1.00  0.00
ATOM   2841  CD  ARG A 177      11.530 -24.744  -6.505  1.00  0.00
ATOM   2842  HD2 ARG A 177      10.581 -25.182  -6.196  1.00  0.00
ATOM   2843  HD3 ARG A 177      12.323 -25.485  -6.401  1.00  0.00
ATOM   2844  NE  ARG A 177      11.830 -23.612  -5.632  1.00  0.00
ATOM   2845  HE  ARG A 177      12.072 -22.741  -6.081  1.00  0.00
ATOM   2846  CZ  ARG A 177      11.802 -23.655  -4.306  1.00  0.00
ATOM   2847  NH1 ARG A 177      11.482 -24.794  -3.689  1.00  0.00
ATOM   2848 HH11 ARG A 177      11.264 -25.616  -4.234  1.00  0.00
ATOM   2849 HH12 ARG A 177      11.460 -24.829  -2.680  1.00  0.00
ATOM   2850  NH2 ARG A 177      12.097 -22.561  -3.606  1.00  0.00
ATOM   2851 HH21 ARG A 177      12.340 -21.707  -4.088  1.00  0.00
ATOM   2852 HH22 ARG A 177      12.077 -22.591  -2.597  1.00  0.00
ATOM   2853  C   ARG A 177       8.957 -25.462 -10.585  1.00  0.00
ATOM   2854  O   ARG A 177       9.444 -26.372 -11.267  1.00  0.00
ATOM   2855  N   HIE A 178       7.663 -25.412 -10.299  1.00  0.00
ATOM   2856  H   HIE A 178       7.304 -24.680  -9.704  1.00  0.00
ATOM   2857  CA  HIE A 178       6.755 -26.470 -10.717  1.00  0.00
ATOM   2858  HA  HIE A 178       7.269 -27.179 -11.367  1.00  0.00
ATOM   2859  CB  HIE A 178       6.251 -27.216  -9.482  1.00  0.00
ATOM   2860  HB2 HIE A 178       5.631 -26.646  -8.790  1.00  0.00
ATOM   2861  HB3 HIE A 178       5.682 -28.063  -9.866  1.00  0.00
ATOM   2862  CG  HIE A 178       7.377 -27.786  -8.678  1.00  0.00
ATOM   2863  ND1 HIE A 178       7.891 -27.158  -7.564  1.00  0.00
ATOM   2864  CE1 HIE A 178       8.921 -27.848  -7.109  1.00  0.00
ATOM   2865  HE1 HIE A 178       9.463 -27.519  -6.222  1.00  0.00
ATOM   2866  NE2 HIE A 178       9.101 -28.894  -7.896  1.00  0.00
ATOM   2867  HE2 HIE A 178       9.810 -29.605  -7.787  1.00  0.00
ATOM   2868  CD2 HIE A 178       8.164 -28.865  -8.898  1.00  0.00
ATOM   2869  HD2 HIE A 178       8.168 -29.635  -9.670  1.00  0.00
ATOM   2870  C   HIE A 178       5.638 -25.924 -11.595  1.00  0.00
ATOM   2871  O   HIE A 178       4.513 -26.419 -11.569  1.00  0.00
ATOM   2872  N   GLY A 179       5.963 -24.906 -12.391  1.00  0.00
ATOM   2873  H   GLY A 179       6.850 -24.445 -12.245  1.00  0.00
ATOM   2874  CA  GLY A 179       5.110 -24.428 -13.454  1.00  0.00
ATOM   2875  HA2 GLY A 179       5.757 -23.910 -14.162  1.00  0.00
ATOM   2876  HA3 GLY A 179       4.684 -25.311 -13.931  1.00  0.00
ATOM   2877  C   GLY A 179       3.988 -23.501 -13.043  1.00  0.00
ATOM   2878  O   GLY A 179       3.300 -22.969 -13.926  1.00  0.00
ATOM   2879  N   ARG A 180       3.786 -23.274 -11.747  1.00  0.00
ATOM   2880  H   ARG A 180       4.415 -23.646 -11.050  1.00  0.00
ATOM   2881  CA  ARG A 180       2.624 -22.521 -11.298  1.00  0.00
ATOM   2882  HA  ARG A 180       1.743 -22.837 -11.857  1.00  0.00
ATOM   2883  CB  ARG A 180       2.372 -22.759  -9.816  1.00  0.00
ATOM   2884  HB2 ARG A 180       3.329 -22.694  -9.298  1.00  0.00
ATOM   2885  HB3 ARG A 180       1.710 -21.971  -9.457  1.00  0.00
ATOM   2886  CG  ARG A 180       1.745 -24.104  -9.545  1.00  0.00
ATOM   2887  HG2 ARG A 180       0.670 -23.969  -9.433  1.00  0.00
ATOM   2888  HG3 ARG A 180       1.942 -24.756 -10.396  1.00  0.00
ATOM   2889  CD  ARG A 180       2.301 -24.724  -8.303  1.00  0.00
ATOM   2890  HD2 ARG A 180       3.346 -24.988  -8.468  1.00  0.00
ATOM   2891  HD3 ARG A 180       2.232 -24.011  -7.482  1.00  0.00
ATOM   2892  NE  ARG A 180       1.568 -25.928  -7.939  1.00  0.00
ATOM   2893  HE  ARG A 180       0.814 -26.219  -8.544  1.00  0.00
ATOM   2894  CZ  ARG A 180       1.834 -26.658  -6.861  1.00  0.00
ATOM   2895  NH1 ARG A 180       2.826 -26.302  -6.050  1.00  0.00
ATOM   2896 HH11 ARG A 180       3.373 -25.479  -6.257  1.00  0.00
ATOM   2897 HH12 ARG A 180       3.029 -26.857  -5.231  1.00  0.00
ATOM   2898  NH2 ARG A 180       1.112 -27.741  -6.597  1.00  0.00
ATOM   2899 HH21 ARG A 180       0.361 -28.008  -7.218  1.00  0.00
ATOM   2900 HH22 ARG A 180       1.318 -28.294  -5.777  1.00  0.00
ATOM   2901  C   ARG A 180       2.788 -21.030 -11.549  1.00  0.00
ATOM   2902  O   ARG A 180       3.878 -20.472 -11.412  1.00  0.00
ATOM   2903  N   LEU A 181       1.687 -20.386 -11.925  1.00  0.00
ATOM   2904  H   LEU A 181       0.857 -20.891 -12.202  1.00  0.00
ATOM   2905  CA  LEU A 181       1.660 -18.932 -11.977  1.00  0.00
ATOM   2906  HA  LEU A 181       2.488 -18.565 -12.585  1.00  0.00
ATOM   2907  CB  LEU A 181       0.349 -18.454 -12.598  1.00  0.00
ATOM   2908  HB2 LEU A 181       0.274 -19.003 -13.537  1.00  0.00
ATOM   2909  HB3 LEU A 181      -0.466 -18.751 -11.939  1.00  0.00
ATOM   2910  CG  LEU A 181       0.259 -16.948 -12.877  1.00  0.00
ATOM   2911  HG  LEU A 181       0.559 -16.400 -11.984  1.00  0.00
ATOM   2912  CD1 LEU A 181       1.177 -16.575 -14.033  1.00  0.00
ATOM   2913 HD11 LEU A 181       0.878 -17.123 -14.927  1.00  0.00
ATOM   2914 HD12 LEU A 181       1.106 -15.504 -14.223  1.00  0.00
ATOM   2915 HD13 LEU A 181       2.206 -16.831 -13.778  1.00  0.00
ATOM   2916  CD2 LEU A 181      -1.190 -16.575 -13.184  1.00  0.00
ATOM   2917 HD21 LEU A 181      -1.819 -16.825 -12.330  1.00  0.00
ATOM   2918 HD22 LEU A 181      -1.256 -15.506 -13.383  1.00  0.00
ATOM   2919 HD23 LEU A 181      -1.530 -17.128 -14.060  1.00  0.00
ATOM   2920  C   LEU A 181       1.814 -18.393 -10.563  1.00  0.00
ATOM   2921  O   LEU A 181       1.053 -18.765  -9.661  1.00  0.00
ATOM   2922  N   GLY A 182       2.797 -17.537 -10.351  1.00  0.00
ATOM   2923  H   GLY A 182       3.385 -17.210 -11.105  1.00  0.00
ATOM   2924  CA  GLY A 182       3.056 -17.043  -9.013  1.00  0.00
ATOM   2925  HA2 GLY A 182       2.932 -17.862  -8.305  1.00  0.00
ATOM   2926  HA3 GLY A 182       4.081 -16.675  -8.966  1.00  0.00
ATOM   2927  C   GLY A 182       2.110 -15.918  -8.638  1.00  0.00
ATOM   2928  O   GLY A 182       1.044 -15.736  -9.236  1.00  0.00
ATOM   2929  N   LEU A 183       2.517 -15.151  -7.625  1.00  0.00
ATOM   2930  H   LEU A 183       3.301 -15.429  -7.052  1.00  0.00
ATOM   2931  CA  LEU A 183       1.832 -13.898  -7.303  1.00  0.00
ATOM   2932  HA  LEU A 183       0.815 -14.108  -6.972  1.00  0.00
ATOM   2933  CB  LEU A 183       2.569 -13.158  -6.182  1.00  0.00
ATOM   2934  HB2 LEU A 183       3.500 -12.858  -6.664  1.00  0.00
ATOM   2935  HB3 LEU A 183       1.974 -12.273  -5.959  1.00  0.00
ATOM   2936  CG  LEU A 183       2.885 -13.901  -4.881  1.00  0.00
ATOM   2937  HG  LEU A 183       3.348 -14.860  -5.115  1.00  0.00
ATOM   2938  CD1 LEU A 183       3.854 -13.058  -4.022  1.00  0.00
ATOM   2939 HD11 LEU A 183       3.392 -12.099  -3.787  1.00  0.00
ATOM   2940 HD12 LEU A 183       4.077 -13.590  -3.097  1.00  0.00
ATOM   2941 HD13 LEU A 183       4.778 -12.890  -4.575  1.00  0.00
ATOM   2942  CD2 LEU A 183       1.599 -14.206  -4.101  1.00  0.00
ATOM   2943 HD21 LEU A 183       0.943 -14.828  -4.710  1.00  0.00
ATOM   2944 HD22 LEU A 183       1.849 -14.734  -3.181  1.00  0.00
ATOM   2945 HD23 LEU A 183       1.091 -13.273  -3.858  1.00  0.00
ATOM   2946  C   LEU A 183       1.756 -12.994  -8.526  1.00  0.00
ATOM   2947  O   LEU A 183       2.751 -12.801  -9.233  1.00  0.00
ATOM   2948  N   VAL A 184       0.578 -12.400  -8.749  1.00  0.00
ATOM   2949  H   VAL A 184      -0.222 -12.633  -8.179  1.00  0.00
ATOM   2950  CA  VAL A 184       0.391 -11.471  -9.860  1.00  0.00
ATOM   2951  HA  VAL A 184       1.228 -11.517 -10.557  1.00  0.00
ATOM   2952  CB  VAL A 184      -0.911 -11.777 -10.632  1.00  0.00
ATOM   2953  HB  VAL A 184      -0.941 -11.171 -11.537  1.00  0.00
ATOM   2954  CG1 VAL A 184      -0.963 -13.230 -11.002  1.00  0.00
ATOM   2955 HG11 VAL A 184      -0.933 -13.837 -10.098  1.00  0.00
ATOM   2956 HG12 VAL A 184      -1.885 -13.434 -11.546  1.00  0.00
ATOM   2957 HG13 VAL A 184      -0.108 -13.476 -11.632  1.00  0.00
ATOM   2958  CG2 VAL A 184      -2.132 -11.393  -9.784  1.00  0.00
ATOM   2959 HG21 VAL A 184      -2.095 -10.328  -9.555  1.00  0.00
ATOM   2960 HG22 VAL A 184      -3.044 -11.614 -10.339  1.00  0.00
ATOM   2961 HG23 VAL A 184      -2.124 -11.965  -8.856  1.00  0.00
ATOM   2962  C   VAL A 184       0.395 -10.011  -9.413  1.00  0.00
ATOM   2963  O   VAL A 184       0.492  -9.112 -10.271  1.00  0.00
ATOM   2964  N   SER A 185       0.313  -9.746  -8.112  1.00  0.00
ATOM   2965  H   SER A 185       0.309 -10.518  -7.461  1.00  0.00
ATOM   2966  CA  SER A 185       0.210  -8.392  -7.580  1.00  0.00
ATOM   2967  HA  SER A 185       0.904  -7.748  -8.120  1.00  0.00
ATOM   2968  CB  SER A 185      -1.214  -7.812  -7.722  1.00  0.00
ATOM   2969  HB2 SER A 185      -1.246  -6.827  -7.257  1.00  0.00
ATOM   2970  HB3 SER A 185      -1.458  -7.722  -8.781  1.00  0.00
ATOM   2971  OG  SER A 185      -2.148  -8.656  -7.096  1.00  0.00
ATOM   2972  HG  SER A 185      -3.028  -8.285  -7.191  1.00  0.00
ATOM   2973  C   SER A 185       0.596  -8.416  -6.104  1.00  0.00
ATOM   2974  O   SER A 185       0.391  -9.418  -5.410  1.00  0.00
ATOM   2975  N   GLU A 186       1.152  -7.298  -5.642  1.00  0.00
ATOM   2976  H   GLU A 186       1.465  -6.612  -6.314  1.00  0.00
ATOM   2977  CA  GLU A 186       1.362  -7.024  -4.227  1.00  0.00
ATOM   2978  HA  GLU A 186       0.994  -7.868  -3.644  1.00  0.00
ATOM   2979  CB  GLU A 186       2.855  -6.807  -3.893  1.00  0.00
ATOM   2980  HB2 GLU A 186       3.296  -7.797  -3.769  1.00  0.00
ATOM   2981  HB3 GLU A 186       3.302  -6.317  -4.758  1.00  0.00
ATOM   2982  CG  GLU A 186       3.122  -5.964  -2.631  1.00  0.00
ATOM   2983  HG2 GLU A 186       4.180  -5.701  -2.663  1.00  0.00
ATOM   2984  HG3 GLU A 186       2.520  -5.058  -2.693  1.00  0.00
ATOM   2985  CD  GLU A 186       2.815  -6.694  -1.313  1.00  0.00
ATOM   2986  OE1 GLU A 186       2.481  -7.895  -1.333  1.00  0.00
ATOM   2987  OE2 GLU A 186       2.884  -6.050  -0.247  1.00  0.00
ATOM   2988  C   GLU A 186       0.561  -5.785  -3.854  1.00  0.00
ATOM   2989  O   GLU A 186       0.602  -4.772  -4.567  1.00  0.00
ATOM   2990  N   GLN A 187      -0.177  -5.870  -2.747  1.00  0.00
ATOM   2991  H   GLN A 187      -0.194  -6.748  -2.248  1.00  0.00
ATOM   2992  CA  GLN A 187      -0.995  -4.769  -2.243  1.00  0.00
ATOM   2993  HA  GLN A 187      -1.076  -3.988  -2.999  1.00  0.00
ATOM   2994  CB  GLN A 187      -2.410  -5.275  -1.903  1.00  0.00
ATOM   2995  HB2 GLN A 187      -2.844  -5.681  -2.817  1.00  0.00
ATOM   2996  HB3 GLN A 187      -2.308  -6.071  -1.165  1.00  0.00
ATOM   2997  CG  GLN A 187      -3.322  -4.177  -1.348  1.00  0.00
ATOM   2998  HG2 GLN A 187      -2.902  -3.790  -0.420  1.00  0.00
ATOM   2999  HG3 GLN A 187      -3.314  -3.393  -2.105  1.00  0.00
ATOM   3000  CD  GLN A 187      -4.782  -4.598  -1.090  1.00  0.00
ATOM   3001  OE1 GLN A 187      -5.397  -4.130  -0.133  1.00  0.00
ATOM   3002  NE2 GLN A 187      -5.348  -5.427  -1.968  1.00  0.00
ATOM   3003 HE21 GLN A 187      -6.303  -5.726  -1.833  1.00  0.00
ATOM   3004 HE22 GLN A 187      -4.818  -5.753  -2.764  1.00  0.00
ATOM   3005  C   GLN A 187      -0.267  -4.211  -1.016  1.00  0.00
ATOM   3006  O   GLN A 187      -0.305  -4.822   0.055  1.00  0.00
ATOM   3007  N   CYS A 188       0.412  -3.068  -1.146  1.00  0.00
ATOM   3008  H   CYS A 188       0.402  -2.544  -2.009  1.00  0.00
ATOM   3009  CA  CYS A 188       1.219  -2.569  -0.047  1.00  0.00
ATOM   3010  HA  CYS A 188       1.048  -3.178   0.841  1.00  0.00
ATOM   3011  CB  CYS A 188       2.712  -2.627  -0.400  1.00  0.00
ATOM   3012  HB2 CYS A 188       3.350  -2.161   0.351  1.00  0.00
ATOM   3013  HB3 CYS A 188       3.067  -3.638  -0.600  1.00  0.00
ATOM   3014  SG  CYS A 188       2.974  -1.685  -1.942  1.00  0.00
ATOM   3015  HG  CYS A 188       4.286  -1.892  -2.010  1.00  0.00
ATOM   3016  C   CYS A 188       0.829  -1.133   0.297  1.00  0.00
ATOM   3017  O   CYS A 188       0.334  -0.375  -0.546  1.00  0.00
ATOM   3018  N   LEU A 189       1.085  -0.762   1.552  1.00  0.00
ATOM   3019  H   LEU A 189       1.360  -1.455   2.234  1.00  0.00
ATOM   3020  CA  LEU A 189       0.951   0.619   1.987  1.00  0.00
ATOM   3021  HA  LEU A 189      -0.039   0.996   1.732  1.00  0.00
ATOM   3022  CB  LEU A 189       1.134   0.710   3.499  1.00  0.00
ATOM   3023  HB2 LEU A 189       0.286   0.145   3.886  1.00  0.00
ATOM   3024  HB3 LEU A 189       2.062   0.214   3.787  1.00  0.00
ATOM   3025  CG  LEU A 189       1.111   2.126   4.079  1.00  0.00
ATOM   3026  HG  LEU A 189       1.950   2.678   3.655  1.00  0.00
ATOM   3027  CD1 LEU A 189      -0.199   2.863   3.764  1.00  0.00
ATOM   3028 HD11 LEU A 189      -1.038   2.311   4.188  1.00  0.00
ATOM   3029 HD12 LEU A 189      -0.167   3.863   4.196  1.00  0.00
ATOM   3030 HD13 LEU A 189      -0.323   2.938   2.683  1.00  0.00
ATOM   3031  CD2 LEU A 189       1.364   2.086   5.574  1.00  0.00
ATOM   3032 HD21 LEU A 189       2.340   1.638   5.766  1.00  0.00
ATOM   3033 HD22 LEU A 189       1.345   3.100   5.973  1.00  0.00
ATOM   3034 HD23 LEU A 189       0.590   1.490   6.058  1.00  0.00
ATOM   3035  C   LEU A 189       1.989   1.480   1.274  1.00  0.00
ATOM   3036  O   LEU A 189       3.196   1.254   1.412  1.00  0.00
ATOM   3037  N   TYR A 190       1.513   2.464   0.516  1.00  0.00
ATOM   3038  H   TYR A 190       0.513   2.584   0.444  1.00  0.00
ATOM   3039  CA  TYR A 190       2.375   3.362  -0.248  1.00  0.00
ATOM   3040  HA  TYR A 190       3.270   3.590   0.331  1.00  0.00
ATOM   3041  CB  TYR A 190       2.802   2.713  -1.580  1.00  0.00
ATOM   3042  HB2 TYR A 190       3.123   1.696  -1.352  1.00  0.00
ATOM   3043  HB3 TYR A 190       1.897   2.680  -2.187  1.00  0.00
ATOM   3044  CG  TYR A 190       3.912   3.438  -2.356  1.00  0.00
ATOM   3045  CD1 TYR A 190       4.823   4.254  -1.709  1.00  0.00
ATOM   3046  HD1 TYR A 190       4.726   4.386  -0.632  1.00  0.00
ATOM   3047  CE1 TYR A 190       5.853   4.903  -2.405  1.00  0.00
ATOM   3048  HE1 TYR A 190       6.551   5.542  -1.864  1.00  0.00
ATOM   3049  CZ  TYR A 190       5.977   4.747  -3.773  1.00  0.00
ATOM   3050  OH  TYR A 190       7.007   5.409  -4.425  1.00  0.00
ATOM   3051  HH  TYR A 190       7.553   5.931  -3.832  1.00  0.00
ATOM   3052  CE2 TYR A 190       5.091   3.930  -4.457  1.00  0.00
ATOM   3053  HE2 TYR A 190       5.185   3.785  -5.534  1.00  0.00
ATOM   3054  CD2 TYR A 190       4.051   3.277  -3.739  1.00  0.00
ATOM   3055  HD2 TYR A 190       3.344   2.637  -4.266  1.00  0.00
ATOM   3056  C   TYR A 190       1.588   4.641  -0.485  1.00  0.00
ATOM   3057  O   TYR A 190       0.480   4.587  -1.021  1.00  0.00
ATOM   3058  N   ASN A 191       2.144   5.777  -0.067  1.00  0.00
ATOM   3059  H   ASN A 191       3.005   5.719   0.459  1.00  0.00
ATOM   3060  CA  ASN A 191       1.552   7.096  -0.286  1.00  0.00
ATOM   3061  HA  ASN A 191       1.281   7.196  -1.337  1.00  0.00
ATOM   3062  CB  ASN A 191       0.294   7.305   0.567  1.00  0.00
ATOM   3063  HB2 ASN A 191      -0.101   8.307   0.403  1.00  0.00
ATOM   3064  HB3 ASN A 191      -0.442   6.568   0.247  1.00  0.00
ATOM   3065  CG  ASN A 191       0.551   7.121   2.051  1.00  0.00
ATOM   3066  OD1 ASN A 191       1.391   7.800   2.638  1.00  0.00
ATOM   3067  ND2 ASN A 191      -0.204   6.211   2.679  1.00  0.00
ATOM   3068 HD21 ASN A 191      -0.075   6.047   3.667  1.00  0.00
ATOM   3069 HD22 ASN A 191      -0.899   5.692   2.161  1.00  0.00
ATOM   3070  C   ASN A 191       2.629   8.124   0.043  1.00  0.00
ATOM   3071  O   ASN A 191       3.743   7.763   0.425  1.00  0.00
ATOM   3072  N   LEU A 192       2.276   9.412  -0.062  1.00  0.00
ATOM   3073  H   LEU A 192       1.345   9.690  -0.335  1.00  0.00
ATOM   3074  CA  LEU A 192       3.274  10.458   0.163  1.00  0.00
ATOM   3075  HA  LEU A 192       4.091  10.345  -0.551  1.00  0.00
ATOM   3076  CB  LEU A 192       2.654  11.850  -0.017  1.00  0.00
ATOM   3077  HB2 LEU A 192       1.702  11.806   0.511  1.00  0.00
ATOM   3078  HB3 LEU A 192       3.307  12.573   0.471  1.00  0.00
ATOM   3079  CG  LEU A 192       2.414  12.277  -1.461  1.00  0.00
ATOM   3080  HG  LEU A 192       2.000  11.438  -2.021  1.00  0.00
ATOM   3081  CD1 LEU A 192       1.435  13.446  -1.499  1.00  0.00
ATOM   3082 HD11 LEU A 192       1.849  14.285  -0.940  1.00  0.00
ATOM   3083 HD12 LEU A 192       1.268  13.746  -2.533  1.00  0.00
ATOM   3084 HD13 LEU A 192       0.489  13.142  -1.052  1.00  0.00
ATOM   3085  CD2 LEU A 192       3.739  12.663  -2.110  1.00  0.00
ATOM   3086 HD21 LEU A 192       4.415  11.808  -2.094  1.00  0.00
ATOM   3087 HD22 LEU A 192       3.564  12.967  -3.142  1.00  0.00
ATOM   3088 HD23 LEU A 192       4.187  13.489  -1.559  1.00  0.00
ATOM   3089  C   LEU A 192       3.901  10.347   1.545  1.00  0.00
ATOM   3090  O   LEU A 192       5.102  10.588   1.709  1.00  0.00
ATOM   3091  N   CYS A 193       3.101   9.993   2.553  1.00  0.00
ATOM   3092  H   CYS A 193       2.132   9.760   2.389  1.00  0.00
ATOM   3093  CA  CYS A 193       3.596   9.966   3.925  1.00  0.00
ATOM   3094  HA  CYS A 193       4.197  10.852   4.127  1.00  0.00
ATOM   3095  CB  CYS A 193       2.412   9.945   4.897  1.00  0.00
ATOM   3096  HB2 CYS A 193       1.738   9.124   4.653  1.00  0.00
ATOM   3097  HB3 CYS A 193       2.767   9.831   5.921  1.00  0.00
ATOM   3098  SG  CYS A 193       1.402  11.446   4.879  1.00  0.00
ATOM   3099  HG  CYS A 193       0.537  11.042   5.805  1.00  0.00
ATOM   3100  C   CYS A 193       4.486   8.751   4.171  1.00  0.00
ATOM   3101  O   CYS A 193       5.528   8.855   4.829  1.00  0.00
ATOM   3102  N   GLU A 194       4.076   7.586   3.681  1.00  0.00
ATOM   3103  H   GLU A 194       3.234   7.551   3.124  1.00  0.00
ATOM   3104  CA  GLU A 194       4.776   6.334   3.958  1.00  0.00
ATOM   3105  HA  GLU A 194       5.608   6.529   4.635  1.00  0.00
ATOM   3106  CB  GLU A 194       3.854   5.307   4.603  1.00  0.00
ATOM   3107  HB2 GLU A 194       3.418   5.751   5.498  1.00  0.00
ATOM   3108  HB3 GLU A 194       3.062   5.064   3.895  1.00  0.00
ATOM   3109  CG  GLU A 194       4.602   4.038   4.980  1.00  0.00
ATOM   3110  HG2 GLU A 194       3.959   3.442   5.628  1.00  0.00
ATOM   3111  HG3 GLU A 194       4.815   3.480   4.068  1.00  0.00
ATOM   3112  CD  GLU A 194       5.906   4.344   5.703  1.00  0.00
ATOM   3113  OE1 GLU A 194       5.848   4.727   6.896  1.00  0.00
ATOM   3114  OE2 GLU A 194       6.993   4.205   5.082  1.00  0.00
ATOM   3115  C   GLU A 194       5.346   5.798   2.654  1.00  0.00
ATOM   3116  O   GLU A 194       4.633   5.190   1.852  1.00  0.00
ATOM   3117  N   ARG A 195       6.648   5.979   2.465  1.00  0.00
ATOM   3118  H   ARG A 195       7.217   6.415   3.176  1.00  0.00
ATOM   3119  CA  ARG A 195       7.274   5.632   1.200  1.00  0.00
ATOM   3120  HA  ARG A 195       6.527   5.262   0.498  1.00  0.00
ATOM   3121  CB  ARG A 195       7.939   6.874   0.598  1.00  0.00
ATOM   3122  HB2 ARG A 195       8.615   7.269   1.356  1.00  0.00
ATOM   3123  HB3 ARG A 195       8.518   6.537  -0.263  1.00  0.00
ATOM   3124  CG  ARG A 195       6.952   7.986   0.154  1.00  0.00
ATOM   3125  HG2 ARG A 195       6.272   7.583  -0.596  1.00  0.00
ATOM   3126  HG3 ARG A 195       6.381   8.324   1.018  1.00  0.00
ATOM   3127  CD  ARG A 195       7.731   9.175  -0.445  1.00  0.00
ATOM   3128  HD2 ARG A 195       7.043  10.002  -0.615  1.00  0.00
ATOM   3129  HD3 ARG A 195       8.504   9.485   0.258  1.00  0.00
ATOM   3130  NE  ARG A 195       8.370   8.823  -1.723  1.00  0.00
ATOM   3131  HE  ARG A 195       8.380   7.843  -1.970  1.00  0.00
ATOM   3132  CZ  ARG A 195       8.910   9.694  -2.566  1.00  0.00
ATOM   3133  NH1 ARG A 195       8.926  10.994  -2.280  1.00  0.00
ATOM   3134 HH11 ARG A 195       8.524  11.322  -1.414  1.00  0.00
ATOM   3135 HH12 ARG A 195       9.341  11.646  -2.931  1.00  0.00
ATOM   3136  NH2 ARG A 195       9.453   9.262  -3.694  1.00  0.00
ATOM   3137 HH21 ARG A 195       9.453   8.274  -3.905  1.00  0.00
ATOM   3138 HH22 ARG A 195       9.865   9.922  -4.338  1.00  0.00
ATOM   3139  C   ARG A 195       8.277   4.495   1.331  1.00  0.00
ATOM   3140  O   ARG A 195       9.038   4.250   0.396  1.00  0.00
ATOM   3141  N   ARG A 196       8.287   3.775   2.450  1.00  0.00
ATOM   3142  H   ARG A 196       7.639   3.914   3.212  1.00  0.00
ATOM   3143  CA  ARG A 196       9.360   2.809   2.625  1.00  0.00
ATOM   3144  HA  ARG A 196      10.281   3.195   2.187  1.00  0.00
ATOM   3145  CB  ARG A 196       9.600   2.543   4.107  1.00  0.00
ATOM   3146  HB2 ARG A 196       8.636   2.376   4.586  1.00  0.00
ATOM   3147  HB3 ARG A 196      10.212   1.645   4.200  1.00  0.00
ATOM   3148  CG  ARG A 196      10.310   3.716   4.785  1.00  0.00
ATOM   3149  HG2 ARG A 196      11.306   3.812   4.351  1.00  0.00
ATOM   3150  HG3 ARG A 196       9.739   4.623   4.588  1.00  0.00
ATOM   3151  CD  ARG A 196      10.429   3.511   6.271  1.00  0.00
ATOM   3152  HD2 ARG A 196      10.767   2.494   6.472  1.00  0.00
ATOM   3153  HD3 ARG A 196      11.149   4.220   6.679  1.00  0.00
ATOM   3154  NE  ARG A 196       9.143   3.716   6.932  1.00  0.00
ATOM   3155  HE  ARG A 196       8.354   3.984   6.362  1.00  0.00
ATOM   3156  CZ  ARG A 196       8.958   3.559   8.233  1.00  0.00
ATOM   3157  NH1 ARG A 196       9.976   3.190   9.002  1.00  0.00
ATOM   3158 HH11 ARG A 196      10.885   3.031   8.590  1.00  0.00
ATOM   3159 HH12 ARG A 196       9.837   3.069   9.995  1.00  0.00
ATOM   3160  NH2 ARG A 196       7.762   3.780   8.762  1.00  0.00
ATOM   3161 HH21 ARG A 196       6.997   4.067   8.169  1.00  0.00
ATOM   3162 HH22 ARG A 196       7.623   3.659   9.755  1.00  0.00
ATOM   3163  C   ARG A 196       9.123   1.509   1.875  1.00  0.00
ATOM   3164  O   ARG A 196      10.038   0.681   1.817  1.00  0.00
ATOM   3165  N   ALA A 197       7.947   1.325   1.268  1.00  0.00
ATOM   3166  H   ALA A 197       7.134   1.875   1.505  1.00  0.00
ATOM   3167  CA  ALA A 197       7.803   0.276   0.267  1.00  0.00
ATOM   3168  HA  ALA A 197       8.009  -0.682   0.745  1.00  0.00
ATOM   3169  CB  ALA A 197       6.379   0.246  -0.296  1.00  0.00
ATOM   3170  HB1 ALA A 197       6.162   1.195  -0.786  1.00  0.00
ATOM   3171  HB2 ALA A 197       6.291  -0.565  -1.020  1.00  0.00
ATOM   3172  HB3 ALA A 197       5.670   0.086   0.516  1.00  0.00
ATOM   3173  C   ALA A 197       8.788   0.451  -0.876  1.00  0.00
ATOM   3174  O   ALA A 197       9.047  -0.506  -1.617  1.00  0.00
ATOM   3175  N   GLU A 198       9.341   1.653  -1.037  1.00  0.00
ATOM   3176  H   GLU A 198       9.078   2.425  -0.443  1.00  0.00
ATOM   3177  CA  GLU A 198      10.318   1.895  -2.093  1.00  0.00
ATOM   3178  HA  GLU A 198       9.927   1.534  -3.044  1.00  0.00
ATOM   3179  CB  GLU A 198      10.619   3.387  -2.224  1.00  0.00
ATOM   3180  HB2 GLU A 198      10.858   3.755  -1.227  1.00  0.00
ATOM   3181  HB3 GLU A 198      11.496   3.482  -2.865  1.00  0.00
ATOM   3182  CG  GLU A 198       9.491   4.191  -2.797  1.00  0.00
ATOM   3183  HG2 GLU A 198       9.327   3.910  -3.838  1.00  0.00
ATOM   3184  HG3 GLU A 198       8.600   3.960  -2.214  1.00  0.00
ATOM   3185  CD  GLU A 198       9.779   5.679  -2.714  1.00  0.00
ATOM   3186  OE1 GLU A 198      10.867   6.049  -2.217  1.00  0.00
ATOM   3187  OE2 GLU A 198       8.938   6.457  -3.169  1.00  0.00
ATOM   3188  C   GLU A 198      11.630   1.169  -1.859  1.00  0.00
ATOM   3189  O   GLU A 198      12.404   1.018  -2.808  1.00  0.00
ATOM   3190  N   MET A 199      11.910   0.737  -0.631  1.00  0.00
ATOM   3191  H   MET A 199      11.258   0.835   0.134  1.00  0.00
ATOM   3192  CA  MET A 199      13.225   0.159  -0.352  1.00  0.00
ATOM   3193  HA  MET A 199      14.006   0.793  -0.773  1.00  0.00
ATOM   3194  CB  MET A 199      13.447   0.047   1.152  1.00  0.00
ATOM   3195  HB2 MET A 199      12.660  -0.592   1.553  1.00  0.00
ATOM   3196  HB3 MET A 199      14.415  -0.430   1.306  1.00  0.00
ATOM   3197  CG  MET A 199      13.424   1.400   1.873  1.00  0.00
ATOM   3198  HG2 MET A 199      14.246   2.007   1.494  1.00  0.00
ATOM   3199  HG3 MET A 199      12.478   1.892   1.652  1.00  0.00
ATOM   3200  SD  MET A 199      13.595   1.219   3.655  1.00  0.00
ATOM   3201  CE  MET A 199      15.349   0.851   3.801  1.00  0.00
ATOM   3202  HE1 MET A 199      15.930   1.677   3.391  1.00  0.00
ATOM   3203  HE2 MET A 199      15.606   0.712   4.851  1.00  0.00
ATOM   3204  HE3 MET A 199      15.577  -0.061   3.248  1.00  0.00
ATOM   3205  C   MET A 199      13.385  -1.200  -1.012  1.00  0.00
ATOM   3206  O   MET A 199      14.420  -1.485  -1.626  1.00  0.00
ATOM   3207  N   GLU A 200      12.373  -2.053  -0.902  1.00  0.00
ATOM   3208  H   GLU A 200      11.500  -1.780  -0.475  1.00  0.00
ATOM   3209  CA  GLU A 200      12.522  -3.432  -1.347  1.00  0.00
ATOM   3210  HA  GLU A 200      13.225  -3.486  -2.179  1.00  0.00
ATOM   3211  CB  GLU A 200      13.058  -4.287  -0.198  1.00  0.00
ATOM   3212  HB2 GLU A 200      12.577  -3.942   0.717  1.00  0.00
ATOM   3213  HB3 GLU A 200      12.765  -5.318  -0.395  1.00  0.00
ATOM   3214  CG  GLU A 200      14.552  -4.213  -0.037  1.00  0.00
ATOM   3215  HG2 GLU A 200      14.983  -3.972  -1.009  1.00  0.00
ATOM   3216  HG3 GLU A 200      14.790  -3.421   0.672  1.00  0.00
ATOM   3217  CD  GLU A 200      15.131  -5.531   0.462  1.00  0.00
ATOM   3218  OE1 GLU A 200      14.683  -6.638  -0.002  1.00  0.00
ATOM   3219  OE2 GLU A 200      16.024  -5.434   1.324  1.00  0.00
ATOM   3220  C   GLU A 200      11.220  -4.026  -1.868  1.00  0.00
ATOM   3221  O   GLU A 200      11.244  -4.817  -2.814  1.00  0.00
ATOM   3222  N   VAL A 201      10.079  -3.657  -1.273  1.00  0.00
ATOM   3223  H   VAL A 201      10.066  -3.019  -0.491  1.00  0.00
ATOM   3224  CA  VAL A 201       8.811  -4.254  -1.705  1.00  0.00
ATOM   3225  HA  VAL A 201       8.843  -5.343  -1.668  1.00  0.00
ATOM   3226  CB  VAL A 201       7.647  -3.765  -0.824  1.00  0.00
ATOM   3227  HB  VAL A 201       7.638  -2.675  -0.809  1.00  0.00
ATOM   3228  CG1 VAL A 201       6.321  -4.278  -1.390  1.00  0.00
ATOM   3229 HG11 VAL A 201       6.330  -5.368  -1.405  1.00  0.00
ATOM   3230 HG12 VAL A 201       5.500  -3.930  -0.764  1.00  0.00
ATOM   3231 HG13 VAL A 201       6.189  -3.902  -2.405  1.00  0.00
ATOM   3232  CG2 VAL A 201       7.839  -4.218   0.604  1.00  0.00
ATOM   3233 HG21 VAL A 201       8.773  -3.811   0.992  1.00  0.00
ATOM   3234 HG22 VAL A 201       7.008  -3.864   1.213  1.00  0.00
ATOM   3235 HG23 VAL A 201       7.876  -5.307   0.638  1.00  0.00
ATOM   3236  C   VAL A 201       8.551  -3.953  -3.180  1.00  0.00
ATOM   3237  O   VAL A 201       8.349  -4.861  -3.998  1.00  0.00
ATOM   3238  N   VAL A 202       8.557  -2.676  -3.549  1.00  0.00
ATOM   3239  H   VAL A 202       8.701  -1.924  -2.891  1.00  0.00
ATOM   3240  CA  VAL A 202       8.224  -2.335  -4.928  1.00  0.00
ATOM   3241  HA  VAL A 202       7.345  -2.898  -5.241  1.00  0.00
ATOM   3242  CB  VAL A 202       7.926  -0.831  -5.081  1.00  0.00
ATOM   3243  HB  VAL A 202       8.770  -0.257  -4.699  1.00  0.00
ATOM   3244  CG1 VAL A 202       7.709  -0.497  -6.530  1.00  0.00
ATOM   3245 HG11 VAL A 202       6.866  -1.071  -6.914  1.00  0.00
ATOM   3246 HG12 VAL A 202       7.499   0.568  -6.631  1.00  0.00
ATOM   3247 HG13 VAL A 202       8.605  -0.745  -7.099  1.00  0.00
ATOM   3248  CG2 VAL A 202       6.667  -0.461  -4.282  1.00  0.00
ATOM   3249 HG21 VAL A 202       6.825  -0.690  -3.228  1.00  0.00
ATOM   3250 HG22 VAL A 202       6.464   0.604  -4.396  1.00  0.00
ATOM   3251 HG23 VAL A 202       5.818  -1.035  -4.655  1.00  0.00
ATOM   3252  C   VAL A 202       9.330  -2.808  -5.873  1.00  0.00
ATOM   3253  O   VAL A 202       9.006  -3.375  -6.931  1.00  0.00
ATOM   3254  N   PRO A 203      10.628  -2.616  -5.566  1.00  0.00
ATOM   3255  CD  PRO A 203      11.232  -1.716  -4.557  1.00  0.00
ATOM   3256  HD2 PRO A 203      11.119  -2.162  -3.569  1.00  0.00
ATOM   3257  HD3 PRO A 203      10.718  -0.756  -4.583  1.00  0.00
ATOM   3258  CG  PRO A 203      12.685  -1.606  -4.984  1.00  0.00
ATOM   3259  HG2 PRO A 203      13.325  -1.499  -4.108  1.00  0.00
ATOM   3260  HG3 PRO A 203      12.818  -0.745  -5.638  1.00  0.00
ATOM   3261  CB  PRO A 203      12.968  -2.875  -5.712  1.00  0.00
ATOM   3262  HB2 PRO A 203      13.202  -3.681  -5.017  1.00  0.00
ATOM   3263  HB3 PRO A 203      13.783  -2.767  -6.428  1.00  0.00
ATOM   3264  CA  PRO A 203      11.659  -3.187  -6.451  1.00  0.00
ATOM   3265  HA  PRO A 203      11.600  -2.657  -7.402  1.00  0.00
ATOM   3266  C   PRO A 203      11.503  -4.676  -6.693  1.00  0.00
ATOM   3267  O   PRO A 203      11.670  -5.131  -7.837  1.00  0.00
ATOM   3268  N   ALA A 204      11.204  -5.452  -5.648  1.00  0.00
ATOM   3269  H   ALA A 204      11.148  -5.086  -4.709  1.00  0.00
ATOM   3270  CA  ALA A 204      11.023  -6.888  -5.844  1.00  0.00
ATOM   3271  HA  ALA A 204      11.891  -7.281  -6.375  1.00  0.00
ATOM   3272  CB  ALA A 204      10.915  -7.594  -4.497  1.00  0.00
ATOM   3273  HB1 ALA A 204      10.046  -7.219  -3.958  1.00  0.00
ATOM   3274  HB2 ALA A 204      10.808  -8.667  -4.656  1.00  0.00
ATOM   3275  HB3 ALA A 204      11.815  -7.402  -3.913  1.00  0.00
ATOM   3276  C   ALA A 204       9.801  -7.175  -6.706  1.00  0.00
ATOM   3277  O   ALA A 204       9.853  -8.038  -7.595  1.00  0.00
ATOM   3278  N   ALA A 205       8.692  -6.461  -6.451  1.00  0.00
ATOM   3279  H   ALA A 205       8.653  -5.833  -5.662  1.00  0.00
ATOM   3280  CA  ALA A 205       7.495  -6.612  -7.277  1.00  0.00
ATOM   3281  HA  ALA A 205       7.144  -7.642  -7.210  1.00  0.00
ATOM   3282  CB  ALA A 205       6.385  -5.681  -6.772  1.00  0.00
ATOM   3283  HB1 ALA A 205       6.719  -4.646  -6.842  1.00  0.00
ATOM   3284  HB2 ALA A 205       5.492  -5.816  -7.382  1.00  0.00
ATOM   3285  HB3 ALA A 205       6.155  -5.919  -5.734  1.00  0.00
ATOM   3286  C   ALA A 205       7.793  -6.323  -8.739  1.00  0.00
ATOM   3287  O   ALA A 205       7.358  -7.063  -9.627  1.00  0.00
ATOM   3288  N   ARG A 206       8.533  -5.249  -9.013  1.00  0.00
ATOM   3289  H   ARG A 206       8.835  -4.617  -8.286  1.00  0.00
ATOM   3290  CA  ARG A 206       8.869  -4.923 -10.398  1.00  0.00
ATOM   3291  HA  ARG A 206       7.964  -4.897 -11.005  1.00  0.00
ATOM   3292  CB  ARG A 206       9.546  -3.546 -10.466  1.00  0.00
ATOM   3293  HB2 ARG A 206      10.452  -3.589  -9.861  1.00  0.00
ATOM   3294  HB3 ARG A 206       9.814  -3.356 -11.506  1.00  0.00
ATOM   3295  CG  ARG A 206       8.639  -2.411  -9.954  1.00  0.00
ATOM   3296  HG2 ARG A 206       7.691  -2.470 -10.488  1.00  0.00
ATOM   3297  HG3 ARG A 206       8.467  -2.571  -8.890  1.00  0.00
ATOM   3298  CD  ARG A 206       9.258  -1.034 -10.168  1.00  0.00
ATOM   3299  HD2 ARG A 206       8.679  -0.294  -9.616  1.00  0.00
ATOM   3300  HD3 ARG A 206      10.283  -1.044  -9.796  1.00  0.00
ATOM   3301  NE  ARG A 206       9.276  -0.658 -11.575  1.00  0.00
ATOM   3302  HE  ARG A 206       8.628  -1.121 -12.196  1.00  0.00
ATOM   3303  CZ  ARG A 206      10.094   0.263 -12.082  1.00  0.00
ATOM   3304  NH1 ARG A 206      10.957   0.888 -11.291  1.00  0.00
ATOM   3305 HH11 ARG A 206      10.991   0.662 -10.307  1.00  0.00
ATOM   3306 HH12 ARG A 206      11.577   1.586 -11.677  1.00  0.00
ATOM   3307  NH2 ARG A 206      10.058   0.557 -13.375  1.00  0.00
ATOM   3308 HH21 ARG A 206       9.406   0.079 -13.981  1.00  0.00
ATOM   3309 HH22 ARG A 206      10.683   1.257 -13.748  1.00  0.00
ATOM   3310  C   ARG A 206       9.760  -5.989 -11.025  1.00  0.00
ATOM   3311  O   ARG A 206       9.555  -6.374 -12.184  1.00  0.00
ATOM   3312  N   GLU A 207      10.763  -6.467 -10.288  1.00  0.00
ATOM   3313  H   GLU A 207      10.991  -6.096  -9.377  1.00  0.00
ATOM   3314  CA  GLU A 207      11.611  -7.520 -10.838  1.00  0.00
ATOM   3315  HA  GLU A 207      12.073  -7.173 -11.763  1.00  0.00
ATOM   3316  CB  GLU A 207      12.718  -7.900  -9.852  1.00  0.00
ATOM   3317  HB2 GLU A 207      13.452  -7.094  -9.852  1.00  0.00
ATOM   3318  HB3 GLU A 207      12.267  -7.981  -8.863  1.00  0.00
ATOM   3319  CG  GLU A 207      13.420  -9.239 -10.211  1.00  0.00
ATOM   3320  HG2 GLU A 207      14.063  -9.503  -9.371  1.00  0.00
ATOM   3321  HG3 GLU A 207      12.651 -10.002 -10.334  1.00  0.00
ATOM   3322  CD  GLU A 207      14.254  -9.153 -11.478  1.00  0.00
ATOM   3323  OE1 GLU A 207      14.607  -8.023 -11.847  1.00  0.00
ATOM   3324  OE2 GLU A 207      14.549 -10.207 -12.110  1.00  0.00
ATOM   3325  C   GLU A 207      10.790  -8.751 -11.211  1.00  0.00
ATOM   3326  O   GLU A 207      11.012  -9.349 -12.267  1.00  0.00
ATOM   3327  N   TYR A 208       9.848  -9.156 -10.358  1.00  0.00
ATOM   3328  H   TYR A 208       9.709  -8.677  -9.480  1.00  0.00
ATOM   3329  CA  TYR A 208       9.072 -10.364 -10.617  1.00  0.00
ATOM   3330  HA  TYR A 208       9.643 -11.047 -11.247  1.00  0.00
ATOM   3331  CB  TYR A 208       8.745 -11.075  -9.288  1.00  0.00
ATOM   3332  HB2 TYR A 208       8.507 -10.282  -8.580  1.00  0.00
ATOM   3333  HB3 TYR A 208       7.898 -11.756  -9.369  1.00  0.00
ATOM   3334  CG  TYR A 208       9.960 -11.838  -8.801  1.00  0.00
ATOM   3335  CD1 TYR A 208      10.943 -11.197  -8.044  1.00  0.00
ATOM   3336  HD1 TYR A 208      10.799 -10.151  -7.773  1.00  0.00
ATOM   3337  CE1 TYR A 208      12.090 -11.869  -7.637  1.00  0.00
ATOM   3338  HE1 TYR A 208      12.849 -11.354  -7.048  1.00  0.00
ATOM   3339  CZ  TYR A 208      12.277 -13.184  -8.001  1.00  0.00
ATOM   3340  OH  TYR A 208      13.409 -13.844  -7.572  1.00  0.00
ATOM   3341  HH  TYR A 208      13.984 -13.294  -7.035  1.00  0.00
ATOM   3342  CE2 TYR A 208      11.328 -13.842  -8.768  1.00  0.00
ATOM   3343  HE2 TYR A 208      11.479 -14.882  -9.059  1.00  0.00
ATOM   3344  CD2 TYR A 208      10.173 -13.165  -9.169  1.00  0.00
ATOM   3345  HD2 TYR A 208       9.426 -13.675  -9.777  1.00  0.00
ATOM   3346  C   TYR A 208       7.802 -10.107 -11.431  1.00  0.00
ATOM   3347  O   TYR A 208       7.021 -11.045 -11.658  1.00  0.00
ATOM   3348  N   GLY A 209       7.597  -8.888 -11.921  1.00  0.00
ATOM   3349  H   GLY A 209       8.208  -8.112 -11.713  1.00  0.00
ATOM   3350  CA  GLY A 209       6.455  -8.653 -12.789  1.00  0.00
ATOM   3351  HA2 GLY A 209       6.589  -7.676 -13.254  1.00  0.00
ATOM   3352  HA3 GLY A 209       6.461  -9.425 -13.559  1.00  0.00
ATOM   3353  C   GLY A 209       5.119  -8.680 -12.074  1.00  0.00
ATOM   3354  O   GLY A 209       4.103  -9.046 -12.679  1.00  0.00
ATOM   3355  N   LEU A 210       5.095  -8.301 -10.799  1.00  0.00
ATOM   3356  H   LEU A 210       5.964  -8.110 -10.321  1.00  0.00
ATOM   3357  CA  LEU A 210       3.848  -8.154 -10.054  1.00  0.00
ATOM   3358  HA  LEU A 210       3.132  -8.905 -10.389  1.00  0.00
ATOM   3359  CB  LEU A 210       4.082  -8.337  -8.552  1.00  0.00
ATOM   3360  HB2 LEU A 210       5.067  -7.896  -8.397  1.00  0.00
ATOM   3361  HB3 LEU A 210       3.330  -7.732  -8.048  1.00  0.00
ATOM   3362  CG  LEU A 210       4.063  -9.759  -7.977  1.00  0.00
ATOM   3363  HG  LEU A 210       3.191 -10.284  -8.367  1.00  0.00
ATOM   3364  CD1 LEU A 210       5.319 -10.514  -8.361  1.00  0.00
ATOM   3365 HD11 LEU A 210       6.192  -9.991  -7.971  1.00  0.00
ATOM   3366 HD12 LEU A 210       5.282 -11.520  -7.942  1.00  0.00
ATOM   3367 HD13 LEU A 210       5.389 -10.577  -9.447  1.00  0.00
ATOM   3368  CD2 LEU A 210       3.925  -9.692  -6.461  1.00  0.00
ATOM   3369 HD21 LEU A 210       2.997  -9.184  -6.203  1.00  0.00
ATOM   3370 HD22 LEU A 210       3.912 -10.703  -6.052  1.00  0.00
ATOM   3371 HD23 LEU A 210       4.769  -9.143  -6.043  1.00  0.00
ATOM   3372  C   LEU A 210       3.251  -6.777 -10.280  1.00  0.00
ATOM   3373  O   LEU A 210       3.967  -5.778 -10.303  1.00  0.00
ATOM   3374  N   GLY A 211       1.927  -6.721 -10.408  1.00  0.00
ATOM   3375  H   GLY A 211       1.373  -7.529 -10.653  1.00  0.00
ATOM   3376  CA  GLY A 211       1.246  -5.461 -10.191  1.00  0.00
ATOM   3377  HA2 GLY A 211       1.609  -4.729 -10.913  1.00  0.00
ATOM   3378  HA3 GLY A 211       0.175  -5.605 -10.328  1.00  0.00
ATOM   3379  C   GLY A 211       1.500  -4.939  -8.788  1.00  0.00
ATOM   3380  O   GLY A 211       1.810  -5.690  -7.864  1.00  0.00
ATOM   3381  N   VAL A 212       1.393  -3.619  -8.630  1.00  0.00
ATOM   3382  H   VAL A 212       1.230  -3.039  -9.441  1.00  0.00
ATOM   3383  CA  VAL A 212       1.546  -2.969  -7.333  1.00  0.00
ATOM   3384  HA  VAL A 212       1.538  -3.706  -6.530  1.00  0.00
ATOM   3385  CB  VAL A 212       2.846  -2.151  -7.237  1.00  0.00
ATOM   3386  HB  VAL A 212       2.898  -1.469  -8.086  1.00  0.00
ATOM   3387  CG1 VAL A 212       2.883  -1.351  -5.938  1.00  0.00
ATOM   3388 HG11 VAL A 212       2.832  -2.033  -5.089  1.00  0.00
ATOM   3389 HG12 VAL A 212       3.810  -0.780  -5.889  1.00  0.00
ATOM   3390 HG13 VAL A 212       2.034  -0.669  -5.907  1.00  0.00
ATOM   3391  CG2 VAL A 212       4.056  -3.064  -7.325  1.00  0.00
ATOM   3392 HG21 VAL A 212       4.042  -3.596  -8.277  1.00  0.00
ATOM   3393 HG22 VAL A 212       4.967  -2.469  -7.256  1.00  0.00
ATOM   3394 HG23 VAL A 212       4.030  -3.784  -6.507  1.00  0.00
ATOM   3395  C   VAL A 212       0.329  -2.077  -7.128  1.00  0.00
ATOM   3396  O   VAL A 212       0.159  -1.082  -7.842  1.00  0.00
ATOM   3397  N   ILE A 213      -0.499  -2.402  -6.140  1.00  0.00
ATOM   3398  H   ILE A 213      -0.350  -3.256  -5.621  1.00  0.00
ATOM   3399  CA  ILE A 213      -1.688  -1.607  -5.840  1.00  0.00
ATOM   3400  HA  ILE A 213      -1.706  -0.706  -6.453  1.00  0.00
ATOM   3401  CB  ILE A 213      -2.977  -2.417  -6.081  1.00  0.00
ATOM   3402  HB  ILE A 213      -3.833  -1.868  -5.690  1.00  0.00
ATOM   3403  CG2 ILE A 213      -3.159  -2.640  -7.591  1.00  0.00
ATOM   3404 HG21 ILE A 213      -2.303  -3.190  -7.984  1.00  0.00
ATOM   3405 HG22 ILE A 213      -4.069  -3.213  -7.767  1.00  0.00
ATOM   3406 HG23 ILE A 213      -3.233  -1.677  -8.095  1.00  0.00
ATOM   3407  CG1 ILE A 213      -2.931  -3.757  -5.340  1.00  0.00
ATOM   3408 HG12 ILE A 213      -2.109  -4.340  -5.757  1.00  0.00
ATOM   3409 HG13 ILE A 213      -2.732  -3.550  -4.289  1.00  0.00
ATOM   3410  CD1 ILE A 213      -4.251  -4.561  -5.467  1.00  0.00
ATOM   3411 HD11 ILE A 213      -4.450  -4.770  -6.518  1.00  0.00
ATOM   3412 HD12 ILE A 213      -4.158  -5.501  -4.922  1.00  0.00
ATOM   3413 HD13 ILE A 213      -5.073  -3.979  -5.051  1.00  0.00
ATOM   3414  C   ILE A 213      -1.580  -1.087  -4.410  1.00  0.00
ATOM   3415  O   ILE A 213      -1.343  -1.859  -3.472  1.00  0.00
ATOM   3416  N   ALA A 214      -1.581   0.245  -4.285  1.00  0.00
ATOM   3417  H   ALA A 214      -1.709   0.847  -5.086  1.00  0.00
ATOM   3418  CA  ALA A 214      -1.312   0.872  -2.970  1.00  0.00
ATOM   3419  HA  ALA A 214      -0.603   0.245  -2.428  1.00  0.00
ATOM   3420  CB  ALA A 214      -0.688   2.226  -3.188  1.00  0.00
ATOM   3421  HB1 ALA A 214      -1.388   2.868  -3.722  1.00  0.00
ATOM   3422  HB2 ALA A 214      -0.446   2.674  -2.225  1.00  0.00
ATOM   3423  HB3 ALA A 214       0.224   2.116  -3.776  1.00  0.00
ATOM   3424  C   ALA A 214      -2.566   0.982  -2.109  1.00  0.00
ATOM   3425  O   ALA A 214      -3.539   1.614  -2.555  1.00  0.00
ATOM   3426  N   TRP A 215      -2.510   0.433  -0.895  1.00  0.00
ATOM   3427  H   TRP A 215      -1.779  -0.211  -0.628  1.00  0.00
ATOM   3428  CA  TRP A 215      -3.662   0.611   0.023  1.00  0.00
ATOM   3429  HA  TRP A 215      -4.542   0.865  -0.567  1.00  0.00
ATOM   3430  CB  TRP A 215      -3.966  -0.647   0.838  1.00  0.00
ATOM   3431  HB2 TRP A 215      -4.769  -0.295   1.484  1.00  0.00
ATOM   3432  HB3 TRP A 215      -4.330  -1.470   0.222  1.00  0.00
ATOM   3433  CG  TRP A 215      -2.913  -1.218   1.736  1.00  0.00
ATOM   3434  CD1 TRP A 215      -2.138  -2.308   1.477  1.00  0.00
ATOM   3435  HD1 TRP A 215      -2.257  -2.770   0.496  1.00  0.00
ATOM   3436  NE1 TRP A 215      -1.345  -2.596   2.552  1.00  0.00
ATOM   3437  HE1 TRP A 215      -0.665  -3.342   2.594  1.00  0.00
ATOM   3438  CE2 TRP A 215      -1.619  -1.712   3.561  1.00  0.00
ATOM   3439  CZ2 TRP A 215      -1.078  -1.607   4.841  1.00  0.00
ATOM   3440  HZ2 TRP A 215      -0.309  -2.320   5.138  1.00  0.00
ATOM   3441  CH2 TRP A 215      -1.552  -0.604   5.653  1.00  0.00
ATOM   3442  HH2 TRP A 215      -1.150  -0.488   6.659  1.00  0.00
ATOM   3443  CZ3 TRP A 215      -2.541   0.273   5.215  1.00  0.00
ATOM   3444  HZ3 TRP A 215      -2.917   1.062   5.866  1.00  0.00
ATOM   3445  CE3 TRP A 215      -3.073   0.171   3.949  1.00  0.00
ATOM   3446  HE3 TRP A 215      -3.824   0.905   3.656  1.00  0.00
ATOM   3447  CD2 TRP A 215      -2.617  -0.834   3.092  1.00  0.00
ATOM   3448  C   TRP A 215      -3.472   1.877   0.859  1.00  0.00
ATOM   3449  O   TRP A 215      -2.329   2.378   0.883  1.00  0.00
ATOM   3450  N   SER A 216      -4.532   2.354   1.524  1.00  0.00
ATOM   3451  H   SER A 216      -5.424   1.884   1.466  1.00  0.00
ATOM   3452  CA  SER A 216      -4.467   3.662   2.235  1.00  0.00
ATOM   3453  HA  SER A 216      -5.479   4.054   2.325  1.00  0.00
ATOM   3454  CB  SER A 216      -3.867   3.564   3.606  1.00  0.00
ATOM   3455  HB2 SER A 216      -2.979   2.933   3.566  1.00  0.00
ATOM   3456  HB3 SER A 216      -3.589   4.560   3.949  1.00  0.00
ATOM   3457  OG  SER A 216      -4.807   3.000   4.504  1.00  0.00
ATOM   3458  HG  SER A 216      -4.417   2.940   5.379  1.00  0.00
ATOM   3459  C   SER A 216      -3.751   4.698   1.345  1.00  0.00
ATOM   3460  O   SER A 216      -2.745   5.245   1.834  1.00  0.00
ATOM   3461  N   PRO A 217      -4.171   5.022   0.083  1.00  0.00
ATOM   3462  CD  PRO A 217      -5.351   4.522  -0.648  1.00  0.00
ATOM   3463  HD2 PRO A 217      -6.221   4.542   0.008  1.00  0.00
ATOM   3464  HD3 PRO A 217      -5.168   3.499  -0.978  1.00  0.00
ATOM   3465  CG  PRO A 217      -5.473   5.475  -1.791  1.00  0.00
ATOM   3466  HG2 PRO A 217      -6.078   6.334  -1.502  1.00  0.00
ATOM   3467  HG3 PRO A 217      -5.931   4.979  -2.647  1.00  0.00
ATOM   3468  CB  PRO A 217      -4.056   5.879  -2.100  1.00  0.00
ATOM   3469  HB2 PRO A 217      -4.016   6.849  -2.595  1.00  0.00
ATOM   3470  HB3 PRO A 217      -3.544   5.137  -2.714  1.00  0.00
ATOM   3471  CA  PRO A 217      -3.388   5.969  -0.724  1.00  0.00
ATOM   3472  HA  PRO A 217      -2.364   5.595  -0.751  1.00  0.00
ATOM   3473  C   PRO A 217      -3.393   7.394  -0.196  1.00  0.00
ATOM   3474  O   PRO A 217      -2.536   8.182  -0.611  1.00  0.00
ATOM   3475  N   LEU A 218      -4.319   7.758   0.694  1.00  0.00
ATOM   3476  H   LEU A 218      -5.102   7.150   0.887  1.00  0.00
ATOM   3477  CA  LEU A 218      -4.269   9.053   1.360  1.00  0.00
ATOM   3478  HA  LEU A 218      -3.489   9.662   0.902  1.00  0.00
ATOM   3479  CB  LEU A 218      -5.600   9.797   1.247  1.00  0.00
ATOM   3480  HB2 LEU A 218      -6.168   9.273   2.015  1.00  0.00
ATOM   3481  HB3 LEU A 218      -5.396  10.815   1.577  1.00  0.00
ATOM   3482  CG  LEU A 218      -6.411   9.834  -0.052  1.00  0.00
ATOM   3483  HG  LEU A 218      -6.846   8.852  -0.239  1.00  0.00
ATOM   3484  CD1 LEU A 218      -7.531  10.873   0.077  1.00  0.00
ATOM   3485 HD11 LEU A 218      -7.096  11.855   0.263  1.00  0.00
ATOM   3486 HD12 LEU A 218      -8.109  10.901  -0.847  1.00  0.00
ATOM   3487 HD13 LEU A 218      -8.184  10.602   0.906  1.00  0.00
ATOM   3488  CD2 LEU A 218      -5.578  10.099  -1.267  1.00  0.00
ATOM   3489 HD21 LEU A 218      -4.828   9.314  -1.373  1.00  0.00
ATOM   3490 HD22 LEU A 218      -6.216  10.111  -2.151  1.00  0.00
ATOM   3491 HD23 LEU A 218      -5.081  11.064  -1.165  1.00  0.00
ATOM   3492  C   LEU A 218      -3.888   8.915   2.824  1.00  0.00
ATOM   3493  O   LEU A 218      -4.188   9.808   3.624  1.00  0.00
ATOM   3494  N   HIE A 219      -3.251   7.802   3.189  1.00  0.00
ATOM   3495  H   HIE A 219      -3.077   7.084   2.500  1.00  0.00
ATOM   3496  CA  HIE A 219      -2.868   7.540   4.574  1.00  0.00
ATOM   3497  HA  HIE A 219      -2.527   6.509   4.670  1.00  0.00
ATOM   3498  CB  HIE A 219      -1.734   8.474   5.015  1.00  0.00
ATOM   3499  HB2 HIE A 219      -1.162   8.759   4.131  1.00  0.00
ATOM   3500  HB3 HIE A 219      -2.120   9.369   5.501  1.00  0.00
ATOM   3501  CG  HIE A 219      -0.763   7.852   5.971  1.00  0.00
ATOM   3502  ND1 HIE A 219      -0.113   6.662   5.710  1.00  0.00
ATOM   3503  CE1 HIE A 219       0.691   6.375   6.716  1.00  0.00
ATOM   3504  HE1 HIE A 219       1.296   5.468   6.700  1.00  0.00
ATOM   3505  NE2 HIE A 219       0.590   7.334   7.619  1.00  0.00
ATOM   3506  HE2 HIE A 219       1.086   7.378   8.498  1.00  0.00
ATOM   3507  CD2 HIE A 219      -0.305   8.274   7.172  1.00  0.00
ATOM   3508  HD2 HIE A 219      -0.516   9.156   7.776  1.00  0.00
ATOM   3509  C   HIE A 219      -4.086   7.663   5.490  1.00  0.00
ATOM   3510  O   HIE A 219      -4.069   8.350   6.517  1.00  0.00
ATOM   3511  N   GLY A 220      -5.166   6.992   5.096  1.00  0.00
ATOM   3512  H   GLY A 220      -5.191   6.492   4.219  1.00  0.00
ATOM   3513  CA  GLY A 220      -6.345   6.967   5.934  1.00  0.00
ATOM   3514  HA2 GLY A 220      -7.023   6.210   5.540  1.00  0.00
ATOM   3515  HA3 GLY A 220      -6.036   6.689   6.942  1.00  0.00
ATOM   3516  C   GLY A 220      -7.066   8.291   5.989  1.00  0.00
ATOM   3517  O   GLY A 220      -7.715   8.597   6.996  1.00  0.00
ATOM   3518  N   GLY A 221      -6.965   9.091   4.925  1.00  0.00
ATOM   3519  H   GLY A 221      -6.432   8.778   4.125  1.00  0.00
ATOM   3520  CA  GLY A 221      -7.588  10.393   4.866  1.00  0.00
ATOM   3521  HA2 GLY A 221      -7.913  10.548   3.837  1.00  0.00
ATOM   3522  HA3 GLY A 221      -8.458  10.364   5.521  1.00  0.00
ATOM   3523  C   GLY A 221      -6.698  11.543   5.280  1.00  0.00
ATOM   3524  O   GLY A 221      -7.096  12.706   5.114  1.00  0.00
ATOM   3525  N   LEU A 222      -5.510  11.261   5.816  1.00  0.00
ATOM   3526  H   LEU A 222      -5.210  10.308   5.966  1.00  0.00
ATOM   3527  CA  LEU A 222      -4.632  12.339   6.254  1.00  0.00
ATOM   3528  HA  LEU A 222      -5.121  12.928   7.029  1.00  0.00
ATOM   3529  CB  LEU A 222      -3.344  11.760   6.823  1.00  0.00
ATOM   3530  HB2 LEU A 222      -3.709  11.129   7.633  1.00  0.00
ATOM   3531  HB3 LEU A 222      -2.889  11.135   6.054  1.00  0.00
ATOM   3532  CG  LEU A 222      -2.307  12.732   7.366  1.00  0.00
ATOM   3533  HG  LEU A 222      -2.046  13.441   6.580  1.00  0.00
ATOM   3534  CD1 LEU A 222      -2.856  13.499   8.590  1.00  0.00
ATOM   3535 HD11 LEU A 222      -3.116  12.790   9.376  1.00  0.00
ATOM   3536 HD12 LEU A 222      -2.095  14.187   8.959  1.00  0.00
ATOM   3537 HD13 LEU A 222      -3.743  14.061   8.299  1.00  0.00
ATOM   3538  CD2 LEU A 222      -1.032  11.956   7.699  1.00  0.00
ATOM   3539 HD21 LEU A 222      -0.652  11.476   6.797  1.00  0.00
ATOM   3540 HD22 LEU A 222      -0.280  12.642   8.089  1.00  0.00
ATOM   3541 HD23 LEU A 222      -1.253  11.196   8.448  1.00  0.00
ATOM   3542  C   LEU A 222      -4.322  13.298   5.116  1.00  0.00
ATOM   3543  O   LEU A 222      -4.196  14.512   5.335  1.00  0.00
ATOM   3544  N   LEU A 223      -4.211  12.773   3.895  1.00  0.00
ATOM   3545  H   LEU A 223      -4.382  11.783   3.787  1.00  0.00
ATOM   3546  CA  LEU A 223      -3.792  13.533   2.725  1.00  0.00
ATOM   3547  HA  LEU A 223      -3.216  14.406   3.032  1.00  0.00
ATOM   3548  CB  LEU A 223      -2.909  12.656   1.816  1.00  0.00
ATOM   3549  HB2 LEU A 223      -3.497  11.751   1.662  1.00  0.00
ATOM   3550  HB3 LEU A 223      -2.752  13.154   0.859  1.00  0.00
ATOM   3551  CG  LEU A 223      -1.547  12.283   2.429  1.00  0.00
ATOM   3552  HG  LEU A 223      -1.703  12.018   3.474  1.00  0.00
ATOM   3553  CD1 LEU A 223      -0.888  11.093   1.689  1.00  0.00
ATOM   3554 HD11 LEU A 223      -0.730  11.357   0.643  1.00  0.00
ATOM   3555 HD12 LEU A 223       0.071  10.862   2.153  1.00  0.00
ATOM   3556 HD13 LEU A 223      -1.539  10.221   1.749  1.00  0.00
ATOM   3557  CD2 LEU A 223      -0.608  13.489   2.439  1.00  0.00
ATOM   3558 HD21 LEU A 223      -1.051  14.290   3.030  1.00  0.00
ATOM   3559 HD22 LEU A 223       0.349  13.202   2.876  1.00  0.00
ATOM   3560 HD23 LEU A 223      -0.450  13.836   1.417  1.00  0.00
ATOM   3561  C   LEU A 223      -4.972  14.086   1.937  1.00  0.00
ATOM   3562  O   LEU A 223      -4.782  14.563   0.813  1.00  0.00
ATOM   3563  N   GLY A 224      -6.182  14.024   2.490  1.00  0.00
ATOM   3564  H   GLY A 224      -6.318  13.644   3.416  1.00  0.00
ATOM   3565  CA  GLY A 224      -7.340  14.504   1.768  1.00  0.00
ATOM   3566  HA2 GLY A 224      -7.057  14.636   0.723  1.00  0.00
ATOM   3567  HA3 GLY A 224      -8.121  13.747   1.839  1.00  0.00
ATOM   3568  C   GLY A 224      -7.875  15.817   2.304  1.00  0.00
ATOM   3569  O   GLY A 224      -9.050  16.129   2.101  1.00  0.00
ATOM   3570  N   GLY A 225      -7.032  16.593   2.982  1.00  0.00
ATOM   3571  H   GLY A 225      -6.066  16.311   3.076  1.00  0.00
ATOM   3572  CA  GLY A 225      -7.448  17.838   3.597  1.00  0.00
ATOM   3573  HA2 GLY A 225      -6.650  18.559   3.417  1.00  0.00
ATOM   3574  HA3 GLY A 225      -8.351  18.158   3.077  1.00  0.00
ATOM   3575  C   GLY A 225      -7.731  17.776   5.087  1.00  0.00
ATOM   3576  O   GLY A 225      -8.496  18.613   5.587  1.00  0.00
ATOM   3577  N   ALA A 226      -7.117  16.832   5.815  1.00  0.00
ATOM   3578  H   ALA A 226      -6.390  16.266   5.400  1.00  0.00
ATOM   3579  CA  ALA A 226      -7.512  16.550   7.193  1.00  0.00
ATOM   3580  HA  ALA A 226      -8.571  16.294   7.182  1.00  0.00
ATOM   3581  CB  ALA A 226      -6.728  15.356   7.734  1.00  0.00
ATOM   3582  HB1 ALA A 226      -5.666  15.599   7.759  1.00  0.00
ATOM   3583  HB2 ALA A 226      -7.071  15.122   8.741  1.00  0.00
ATOM   3584  HB3 ALA A 226      -6.886  14.493   7.087  1.00  0.00
ATOM   3585  C   ALA A 226      -7.325  17.742   8.129  1.00  0.00
ATOM   3586  O   ALA A 226      -8.002  17.822   9.161  1.00  0.00
ATOM   3587  N   ILE A 227      -6.400  18.653   7.833  1.00  0.00
ATOM   3588  H   ILE A 227      -5.766  18.566   7.051  1.00  0.00
ATOM   3589  CA  ILE A 227      -6.226  19.782   8.744  1.00  0.00
ATOM   3590  HA  ILE A 227      -6.358  19.460   9.777  1.00  0.00
ATOM   3591  CB  ILE A 227      -4.835  20.421   8.580  1.00  0.00
ATOM   3592  HB  ILE A 227      -4.619  20.549   7.519  1.00  0.00
ATOM   3593  CG2 ILE A 227      -4.807  21.786   9.276  1.00  0.00
ATOM   3594 HG21 ILE A 227      -5.022  21.658  10.337  1.00  0.00
ATOM   3595 HG22 ILE A 227      -3.820  22.234   9.157  1.00  0.00
ATOM   3596 HG23 ILE A 227      -5.558  22.437   8.829  1.00  0.00
ATOM   3597  CG1 ILE A 227      -3.764  19.481   9.162  1.00  0.00
ATOM   3598 HG12 ILE A 227      -4.037  19.308  10.203  1.00  0.00
ATOM   3599 HG13 ILE A 227      -3.838  18.546   8.606  1.00  0.00
ATOM   3600  CD1 ILE A 227      -2.336  19.998   9.093  1.00  0.00
ATOM   3601 HD11 ILE A 227      -2.260  20.933   9.648  1.00  0.00
ATOM   3602 HD12 ILE A 227      -1.661  19.261   9.528  1.00  0.00
ATOM   3603 HD13 ILE A 227      -2.061  20.171   8.052  1.00  0.00
ATOM   3604  C   ILE A 227      -7.341  20.800   8.545  1.00  0.00
ATOM   3605  O   ILE A 227      -7.956  21.262   9.513  1.00  0.00
ATOM   3606  N   ARG A 228      -7.633  21.140   7.286  1.00  0.00
ATOM   3607  H   ARG A 228      -7.061  20.817   6.518  1.00  0.00
ATOM   3608  CA  ARG A 228      -8.751  22.027   6.990  1.00  0.00
ATOM   3609  HA  ARG A 228      -8.560  23.019   7.399  1.00  0.00
ATOM   3610  CB  ARG A 228      -8.931  22.149   5.477  1.00  0.00
ATOM   3611  HB2 ARG A 228      -7.978  21.871   5.026  1.00  0.00
ATOM   3612  HB3 ARG A 228      -9.692  21.422   5.193  1.00  0.00
ATOM   3613  CG  ARG A 228      -9.342  23.532   4.985  1.00  0.00
ATOM   3614  HG2 ARG A 228     -10.209  23.865   5.555  1.00  0.00
ATOM   3615  HG3 ARG A 228      -8.514  24.223   5.146  1.00  0.00
ATOM   3616  CD  ARG A 228      -9.693  23.497   3.502  1.00  0.00
ATOM   3617  HD2 ARG A 228      -9.852  24.514   3.143  1.00  0.00
ATOM   3618  HD3 ARG A 228      -8.873  23.041   2.946  1.00  0.00
ATOM   3619  NE  ARG A 228     -10.910  22.720   3.264  1.00  0.00
ATOM   3620  HE  ARG A 228     -11.767  23.100   3.638  1.00  0.00
ATOM   3621  CZ  ARG A 228     -10.964  21.566   2.597  1.00  0.00
ATOM   3622  NH1 ARG A 228      -9.857  21.023   2.073  1.00  0.00
ATOM   3623 HH11 ARG A 228      -8.968  21.490   2.182  1.00  0.00
ATOM   3624 HH12 ARG A 228      -9.916  20.148   1.571  1.00  0.00
ATOM   3625  NH2 ARG A 228     -12.135  20.951   2.456  1.00  0.00
ATOM   3626 HH21 ARG A 228     -12.968  21.361   2.853  1.00  0.00
ATOM   3627 HH22 ARG A 228     -12.185  20.077   1.952  1.00  0.00
ATOM   3628  C   ARG A 228     -10.032  21.522   7.638  1.00  0.00
ATOM   3629  O   ARG A 228     -10.812  22.307   8.192  1.00  0.00
ATOM   3630  N   LYS A 229     -10.249  20.210   7.607  1.00  0.00
ATOM   3631  H   LYS A 229      -9.551  19.602   7.202  1.00  0.00
ATOM   3632  CA  LYS A 229     -11.485  19.616   8.088  1.00  0.00
ATOM   3633  HA  LYS A 229     -12.291  20.349   8.061  1.00  0.00
ATOM   3634  CB  LYS A 229     -11.869  18.432   7.193  1.00  0.00
ATOM   3635  HB2 LYS A 229     -11.169  17.627   7.417  1.00  0.00
ATOM   3636  HB3 LYS A 229     -12.874  18.129   7.484  1.00  0.00
ATOM   3637  CG  LYS A 229     -11.841  18.725   5.709  1.00  0.00
ATOM   3638  HG2 LYS A 229     -12.753  19.249   5.425  1.00  0.00
ATOM   3639  HG3 LYS A 229     -10.977  19.349   5.479  1.00  0.00
ATOM   3640  CD  LYS A 229     -11.744  17.417   4.931  1.00  0.00
ATOM   3641  HD2 LYS A 229     -10.763  16.977   5.115  1.00  0.00
ATOM   3642  HD3 LYS A 229     -12.518  16.741   5.294  1.00  0.00
ATOM   3643  CE  LYS A 229     -11.925  17.639   3.450  1.00  0.00
ATOM   3644  HE2 LYS A 229     -12.841  18.204   3.279  1.00  0.00
ATOM   3645  HE3 LYS A 229     -11.074  18.200   3.062  1.00  0.00
ATOM   3646  NZ  LYS A 229     -12.013  16.338   2.756  1.00  0.00
ATOM   3647  HZ1 LYS A 229     -12.801  15.818   3.114  1.00  0.00
ATOM   3648  HZ2 LYS A 229     -12.134  16.492   1.765  1.00  0.00
ATOM   3649  HZ3 LYS A 229     -11.164  15.814   2.914  1.00  0.00
ATOM   3650  C   LYS A 229     -11.414  19.148   9.539  1.00  0.00
ATOM   3651  O   LYS A 229     -12.358  18.500  10.000  1.00  0.00
ATOM   3652  N   GLU A 230     -10.342  19.483  10.272  1.00  0.00
ATOM   3653  H   GLU A 230      -9.670  20.151   9.923  1.00  0.00
ATOM   3654  CA  GLU A 230     -10.077  18.840  11.561  1.00  0.00
ATOM   3655  HA  GLU A 230     -10.066  17.757  11.436  1.00  0.00
ATOM   3656  CB  GLU A 230      -8.725  19.280  12.116  1.00  0.00
ATOM   3657  HB2 GLU A 230      -8.022  19.305  11.283  1.00  0.00
ATOM   3658  HB3 GLU A 230      -8.847  20.286  12.517  1.00  0.00
ATOM   3659  CG  GLU A 230      -8.188  18.360  13.207  1.00  0.00
ATOM   3660  HG2 GLU A 230      -8.926  18.344  14.009  1.00  0.00
ATOM   3661  HG3 GLU A 230      -8.077  17.356  12.796  1.00  0.00
ATOM   3662  CD  GLU A 230      -6.856  18.831  13.756  1.00  0.00
ATOM   3663  OE1 GLU A 230      -6.459  19.972  13.432  1.00  0.00
ATOM   3664  OE2 GLU A 230      -6.198  18.060  14.494  1.00  0.00
ATOM   3665  C   GLU A 230     -11.161  19.106  12.602  1.00  0.00
ATOM   3666  O   GLU A 230     -11.362  18.284  13.505  1.00  0.00
ATOM   3667  N   GLN A 231     -11.856  20.237  12.524  1.00  0.00
ATOM   3668  H   GLN A 231     -11.634  20.948  11.842  1.00  0.00
ATOM   3669  CA  GLN A 231     -12.893  20.523  13.510  1.00  0.00
ATOM   3670  HA  GLN A 231     -12.769  19.870  14.374  1.00  0.00
ATOM   3671  CB  GLN A 231     -12.805  21.978  13.980  1.00  0.00
ATOM   3672  HB2 GLN A 231     -12.430  22.575  13.148  1.00  0.00
ATOM   3673  HB3 GLN A 231     -13.811  22.306  14.238  1.00  0.00
ATOM   3674  CG  GLN A 231     -11.882  22.155  15.193  1.00  0.00
ATOM   3675  HG2 GLN A 231     -12.429  22.687  15.971  1.00  0.00
ATOM   3676  HG3 GLN A 231     -11.594  21.170  15.560  1.00  0.00
ATOM   3677  CD  GLN A 231     -10.620  22.939  14.864  1.00  0.00
ATOM   3678  OE1 GLN A 231      -9.855  22.566  13.971  1.00  0.00
ATOM   3679  NE2 GLN A 231     -10.396  24.032  15.589  1.00  0.00
ATOM   3680 HE21 GLN A 231      -9.573  24.590  15.413  1.00  0.00
ATOM   3681 HE22 GLN A 231     -11.049  24.298  16.311  1.00  0.00
ATOM   3682  C   GLN A 231     -14.291  20.192  12.999  1.00  0.00
ATOM   3683  O   GLN A 231     -15.277  20.497  13.678  1.00  0.00
ATOM   3684  N   GLU A 232     -14.393  19.548  11.837  1.00  0.00
ATOM   3685  H   GLU A 232     -13.585  19.412  11.246  1.00  0.00
ATOM   3686  CA  GLU A 232     -15.681  19.059  11.368  1.00  0.00
ATOM   3687  HA  GLU A 232     -16.443  19.825  11.511  1.00  0.00
ATOM   3688  CB  GLU A 232     -15.608  18.715   9.884  1.00  0.00
ATOM   3689  HB2 GLU A 232     -14.782  18.015   9.752  1.00  0.00
ATOM   3690  HB3 GLU A 232     -16.544  18.225   9.617  1.00  0.00
ATOM   3691  CG  GLU A 232     -15.396  19.921   8.989  1.00  0.00
ATOM   3692  HG2 GLU A 232     -16.244  20.595   9.105  1.00  0.00
ATOM   3693  HG3 GLU A 232     -14.488  20.417   9.333  1.00  0.00
ATOM   3694  CD  GLU A 232     -15.243  19.547   7.523  1.00  0.00
ATOM   3695  OE1 GLU A 232     -15.559  18.386   7.175  1.00  0.00
ATOM   3696  OE2 GLU A 232     -14.828  20.414   6.713  1.00  0.00
ATOM   3697  C   GLU A 232     -16.112  17.832  12.168  1.00  0.00
ATOM   3698  O   GLU A 232     -15.286  17.092  12.713  1.00  0.00
ATOM   3699  N   GLY A 233     -17.417  17.626  12.251  1.00  0.00
ATOM   3700  H   GLY A 233     -18.053  18.322  11.888  1.00  0.00
ATOM   3701  CA  GLY A 233     -17.976  16.428  12.848  1.00  0.00
ATOM   3702  HA2 GLY A 233     -17.332  16.112  13.668  1.00  0.00
ATOM   3703  HA3 GLY A 233     -18.968  16.659  13.234  1.00  0.00
ATOM   3704  C   GLY A 233     -18.088  15.299  11.848  1.00  0.00
ATOM   3705  O   GLY A 233     -17.288  15.185  10.914  1.00  0.00
ATOM   3706  N   GLY A 234     -19.108  14.464  12.031  1.00  0.00
ATOM   3707  H   GLY A 234     -19.753  14.612  12.793  1.00  0.00
ATOM   3708  CA  GLY A 234     -19.326  13.330  11.158  1.00  0.00
ATOM   3709  HA2 GLY A 234     -20.332  12.947  11.326  1.00  0.00
ATOM   3710  HA3 GLY A 234     -19.231  13.661  10.124  1.00  0.00
ATOM   3711  C   GLY A 234     -18.329  12.220  11.412  1.00  0.00
ATOM   3712  O   GLY A 234     -17.361  12.364  12.165  1.00  0.00
ATOM   3713  N   ASN A 235     -18.567  11.082  10.767  1.00  0.00
ATOM   3714  H   ASN A 235     -19.384  10.985  10.181  1.00  0.00
ATOM   3715  CA  ASN A 235     -17.714   9.909  10.968  1.00  0.00
ATOM   3716  HA  ASN A 235     -17.188   9.989  11.919  1.00  0.00
ATOM   3717  CB  ASN A 235     -18.562   8.637  10.984  1.00  0.00
ATOM   3718  HB2 ASN A 235     -17.943   7.802  11.313  1.00  0.00
ATOM   3719  HB3 ASN A 235     -19.379   8.782  11.690  1.00  0.00
ATOM   3720  CG  ASN A 235     -19.152   8.298   9.618  1.00  0.00
ATOM   3721  OD1 ASN A 235     -19.613   9.177   8.878  1.00  0.00
ATOM   3722  ND2 ASN A 235     -19.128   7.011   9.275  1.00  0.00
ATOM   3723 HD21 ASN A 235     -19.503   6.722   8.383  1.00  0.00
ATOM   3724 HD22 ASN A 235     -18.734   6.330   9.908  1.00  0.00
ATOM   3725  C   ASN A 235     -16.601   9.836   9.919  1.00  0.00
ATOM   3726  O   ASN A 235     -16.401   8.831   9.241  1.00  0.00
ATOM   3727  N   ARG A 236     -15.853  10.930   9.795  1.00  0.00
ATOM   3728  H   ARG A 236     -16.055  11.748  10.351  1.00  0.00
ATOM   3729  CA  ARG A 236     -14.758  11.000   8.835  1.00  0.00
ATOM   3730  HA  ARG A 236     -15.102  10.690   7.848  1.00  0.00
ATOM   3731  CB  ARG A 236     -14.243  12.440   8.744  1.00  0.00
ATOM   3732  HB2 ARG A 236     -13.840  12.705   9.721  1.00  0.00
ATOM   3733  HB3 ARG A 236     -13.441  12.454   8.005  1.00  0.00
ATOM   3734  CG  ARG A 236     -15.328  13.457   8.343  1.00  0.00
ATOM   3735  HG2 ARG A 236     -15.697  13.186   7.353  1.00  0.00
ATOM   3736  HG3 ARG A 236     -16.141  13.387   9.065  1.00  0.00
ATOM   3737  CD  ARG A 236     -14.790  14.901   8.313  1.00  0.00
ATOM   3738  HD2 ARG A 236     -13.878  14.938   7.716  1.00  0.00
ATOM   3739  HD3 ARG A 236     -15.538  15.560   7.873  1.00  0.00
ATOM   3740  NE  ARG A 236     -14.486  15.372   9.663  1.00  0.00
ATOM   3741  HE  ARG A 236     -15.264  15.651  10.242  1.00  0.00
ATOM   3742  CZ  ARG A 236     -13.259  15.452  10.168  1.00  0.00
ATOM   3743  NH1 ARG A 236     -12.209  15.094   9.436  1.00  0.00
ATOM   3744 HH11 ARG A 236     -12.345  14.760   8.492  1.00  0.00
ATOM   3745 HH12 ARG A 236     -11.279  15.157   9.826  1.00  0.00
ATOM   3746  NH2 ARG A 236     -13.080  15.892  11.407  1.00  0.00
ATOM   3747 HH21 ARG A 236     -13.877  16.165  11.963  1.00  0.00
ATOM   3748 HH22 ARG A 236     -12.146  15.952  11.788  1.00  0.00
ATOM   3749  C   ARG A 236     -13.636  10.054   9.248  1.00  0.00
ATOM   3750  O   ARG A 236     -13.262  10.001  10.423  1.00  0.00
ATOM   3751  N   ARG A 237     -13.106   9.291   8.279  1.00  0.00
ATOM   3752  H   ARG A 237     -13.502   9.263   7.350  1.00  0.00
ATOM   3753  CA  ARG A 237     -11.968   8.422   8.572  1.00  0.00
ATOM   3754  HA  ARG A 237     -12.247   7.692   9.332  1.00  0.00
ATOM   3755  CB  ARG A 237     -11.526   7.669   7.309  1.00  0.00
ATOM   3756  HB2 ARG A 237     -11.493   8.397   6.498  1.00  0.00
ATOM   3757  HB3 ARG A 237     -10.521   7.291   7.498  1.00  0.00
ATOM   3758  CG  ARG A 237     -12.442   6.507   6.914  1.00  0.00
ATOM   3759  HG2 ARG A 237     -13.470   6.828   7.077  1.00  0.00
ATOM   3760  HG3 ARG A 237     -12.287   6.312   5.852  1.00  0.00
ATOM   3761  CD  ARG A 237     -12.172   5.218   7.718  1.00  0.00
ATOM   3762  HD2 ARG A 237     -12.441   5.392   8.759  1.00  0.00
ATOM   3763  HD3 ARG A 237     -12.789   4.416   7.312  1.00  0.00
ATOM   3764  NE  ARG A 237     -10.768   4.804   7.659  1.00  0.00
ATOM   3765  HE  ARG A 237     -10.232   4.891   8.511  1.00  0.00
ATOM   3766  CZ  ARG A 237     -10.164   4.321   6.577  1.00  0.00
ATOM   3767  NH1 ARG A 237     -10.839   4.167   5.444  1.00  0.00
ATOM   3768 HH11 ARG A 237     -11.816   4.418   5.404  1.00  0.00
ATOM   3769 HH12 ARG A 237     -10.371   3.799   4.627  1.00  0.00
ATOM   3770  NH2 ARG A 237      -8.873   3.998   6.629  1.00  0.00
ATOM   3771 HH21 ARG A 237      -8.359   4.121   7.489  1.00  0.00
ATOM   3772 HH22 ARG A 237      -8.414   3.631   5.807  1.00  0.00
ATOM   3773  C   ARG A 237     -10.800   9.216   9.153  1.00  0.00
ATOM   3774  O   ARG A 237     -10.121   8.746  10.076  1.00  0.00
ATOM   3775  N   ALA A 238     -10.557  10.424   8.635  1.00  0.00
ATOM   3776  H   ALA A 238     -11.124  10.787   7.882  1.00  0.00
ATOM   3777  CA  ALA A 238      -9.418  11.218   9.090  1.00  0.00
ATOM   3778  HA  ALA A 238      -8.521  10.612   8.959  1.00  0.00
ATOM   3779  CB  ALA A 238      -9.284  12.480   8.235  1.00  0.00
ATOM   3780  HB1 ALA A 238     -10.170  13.101   8.362  1.00  0.00
ATOM   3781  HB2 ALA A 238      -8.401  13.038   8.546  1.00  0.00
ATOM   3782  HB3 ALA A 238      -9.184  12.200   7.186  1.00  0.00
ATOM   3783  C   ALA A 238      -9.510  11.591  10.571  1.00  0.00
ATOM   3784  O   ALA A 238      -8.490  11.946  11.176  1.00  0.00
ATOM   3785  N   ALA A 239     -10.695  11.494  11.176  1.00  0.00
ATOM   3786  H   ALA A 239     -11.513  11.230  10.645  1.00  0.00
ATOM   3787  CA  ALA A 239     -10.862  11.817  12.589  1.00  0.00
ATOM   3788  HA  ALA A 239     -10.259  12.701  12.795  1.00  0.00
ATOM   3789  CB  ALA A 239     -12.329  12.144  12.889  1.00  0.00
ATOM   3790  HB1 ALA A 239     -12.944  11.265  12.696  1.00  0.00
ATOM   3791  HB2 ALA A 239     -12.430  12.435  13.934  1.00  0.00
ATOM   3792  HB3 ALA A 239     -12.657  12.964  12.250  1.00  0.00
ATOM   3793  C   ALA A 239     -10.396  10.704  13.518  1.00  0.00
ATOM   3794  O   ALA A 239     -10.393  10.898  14.740  1.00  0.00
ATOM   3795  N   SER A 240     -10.007   9.547  12.989  1.00  0.00
ATOM   3796  H   SER A 240     -10.065   9.389  11.993  1.00  0.00
ATOM   3797  CA  SER A 240      -9.563   8.451  13.836  1.00  0.00
ATOM   3798  HA  SER A 240      -9.194   8.843  14.784  1.00  0.00
ATOM   3799  CB  SER A 240     -10.721   7.489  14.121  1.00  0.00
ATOM   3800  HB2 SER A 240     -10.388   6.727  14.826  1.00  0.00
ATOM   3801  HB3 SER A 240     -11.551   8.047  14.554  1.00  0.00
ATOM   3802  OG  SER A 240     -11.146   6.866  12.919  1.00  0.00
ATOM   3803  HG  SER A 240     -11.871   6.266  13.108  1.00  0.00
ATOM   3804  C   SER A 240      -8.385   7.747  13.164  1.00  0.00
ATOM   3805  O   SER A 240      -7.955   8.121  12.065  1.00  0.00
ATOM   3806  N   GLY A 241      -7.847   6.742  13.857  1.00  0.00
ATOM   3807  H   GLY A 241      -8.138   6.587  14.811  1.00  0.00
ATOM   3808  CA  GLY A 241      -6.847   5.850  13.288  1.00  0.00
ATOM   3809  HA2 GLY A 241      -6.595   5.106  14.044  1.00  0.00
ATOM   3810  HA3 GLY A 241      -7.295   5.354  12.427  1.00  0.00
ATOM   3811  C   GLY A 241      -5.579   6.554  12.847  1.00  0.00
ATOM   3812  O   GLY A 241      -5.073   7.462  13.519  1.00  0.00
ATOM   3813  N   ARG A 242      -5.068   6.122  11.685  1.00  0.00
ATOM   3814  H   ARG A 242      -5.582   5.429  11.159  1.00  0.00
ATOM   3815  CA  ARG A 242      -3.777   6.570  11.164  1.00  0.00
ATOM   3816  HA  ARG A 242      -2.971   6.260  11.829  1.00  0.00
ATOM   3817  CB  ARG A 242      -3.540   5.946   9.785  1.00  0.00
ATOM   3818  HB2 ARG A 242      -4.015   4.965   9.798  1.00  0.00
ATOM   3819  HB3 ARG A 242      -4.045   6.584   9.060  1.00  0.00
ATOM   3820  CG  ARG A 242      -2.091   5.797   9.398  1.00  0.00
ATOM   3821  HG2 ARG A 242      -1.652   6.787   9.274  1.00  0.00
ATOM   3822  HG3 ARG A 242      -1.564   5.263  10.189  1.00  0.00
ATOM   3823  CD  ARG A 242      -1.966   5.017   8.087  1.00  0.00
ATOM   3824  HD2 ARG A 242      -2.523   5.539   7.310  1.00  0.00
ATOM   3825  HD3 ARG A 242      -0.914   4.964   7.805  1.00  0.00
ATOM   3826  NE  ARG A 242      -2.486   3.662   8.203  1.00  0.00
ATOM   3827  HE  ARG A 242      -3.426   3.498   7.873  1.00  0.00
ATOM   3828  CZ  ARG A 242      -1.804   2.640   8.707  1.00  0.00
ATOM   3829  NH1 ARG A 242      -0.566   2.823   9.138  1.00  0.00
ATOM   3830 HH11 ARG A 242      -0.145   3.739   9.081  1.00  0.00
ATOM   3831 HH12 ARG A 242      -0.047   2.045   9.521  1.00  0.00
ATOM   3832  NH2 ARG A 242      -2.365   1.440   8.781  1.00  0.00
ATOM   3833 HH21 ARG A 242      -3.311   1.307   8.453  1.00  0.00
ATOM   3834 HH22 ARG A 242      -1.843   0.665   9.165  1.00  0.00
ATOM   3835  C   ARG A 242      -3.689   8.087  11.068  1.00  0.00
ATOM   3836  O   ARG A 242      -2.731   8.697  11.554  1.00  0.00
ATOM   3837  N   ALA A 243      -4.666   8.706  10.404  1.00  0.00
ATOM   3838  H   ALA A 243      -5.418   8.181   9.981  1.00  0.00
ATOM   3839  CA  ALA A 243      -4.640  10.153  10.216  1.00  0.00
ATOM   3840  HA  ALA A 243      -3.713  10.431   9.714  1.00  0.00
ATOM   3841  CB  ALA A 243      -5.813  10.587   9.348  1.00  0.00
ATOM   3842  HB1 ALA A 243      -6.748  10.323   9.842  1.00  0.00
ATOM   3843  HB2 ALA A 243      -5.774  11.665   9.196  1.00  0.00
ATOM   3844  HB3 ALA A 243      -5.757  10.083   8.383  1.00  0.00
ATOM   3845  C   ALA A 243      -4.664  10.878  11.555  1.00  0.00
ATOM   3846  O   ALA A 243      -3.870  11.796  11.790  1.00  0.00
ATOM   3847  N   ALA A 244      -5.557  10.455  12.458  1.00  0.00
ATOM   3848  H   ALA A 244      -6.199   9.705  12.246  1.00  0.00
ATOM   3849  CA  ALA A 244      -5.668  11.117  13.754  1.00  0.00
ATOM   3850  HA  ALA A 244      -5.874  12.174  13.588  1.00  0.00
ATOM   3851  CB  ALA A 244      -6.821  10.515  14.557  1.00  0.00
ATOM   3852  HB1 ALA A 244      -6.624   9.458  14.739  1.00  0.00
ATOM   3853  HB2 ALA A 244      -6.912  11.036  15.509  1.00  0.00
ATOM   3854  HB3 ALA A 244      -7.749  10.620  13.995  1.00  0.00
ATOM   3855  C   ALA A 244      -4.368  11.025  14.539  1.00  0.00
ATOM   3856  O   ALA A 244      -3.920  12.017  15.128  1.00  0.00
ATOM   3857  N   ASP A 245      -3.749   9.841  14.558  1.00  0.00
ATOM   3858  H   ASP A 245      -4.160   9.034  14.111  1.00  0.00
ATOM   3859  CA  ASP A 245      -2.487   9.668  15.272  1.00  0.00
ATOM   3860  HA  ASP A 245      -2.609   9.950  16.317  1.00  0.00
ATOM   3861  CB  ASP A 245      -2.040   8.205  15.210  1.00  0.00
ATOM   3862  HB2 ASP A 245      -2.182   7.859  14.186  1.00  0.00
ATOM   3863  HB3 ASP A 245      -0.980   8.167  15.461  1.00  0.00
ATOM   3864  CG  ASP A 245      -2.818   7.308  16.161  1.00  0.00
ATOM   3865  OD1 ASP A 245      -3.569   7.830  17.011  1.00  0.00
ATOM   3866  OD2 ASP A 245      -2.671   6.071  16.055  1.00  0.00
ATOM   3867  C   ASP A 245      -1.400  10.572  14.703  1.00  0.00
ATOM   3868  O   ASP A 245      -0.607  11.152  15.456  1.00  0.00
ATOM   3869  N   ALA A 246      -1.347  10.705  13.375  1.00  0.00
ATOM   3870  H   ALA A 246      -1.983  10.202  12.773  1.00  0.00
ATOM   3871  CA  ALA A 246      -0.322  11.535  12.757  1.00  0.00
ATOM   3872  HA  ALA A 246       0.656  11.217  13.119  1.00  0.00
ATOM   3873  CB  ALA A 246      -0.357  11.371  11.238  1.00  0.00
ATOM   3874  HB1 ALA A 246      -1.327  11.693  10.859  1.00  0.00
ATOM   3875  HB2 ALA A 246       0.429  11.978  10.788  1.00  0.00
ATOM   3876  HB3 ALA A 246      -0.197  10.323  10.981  1.00  0.00
ATOM   3877  C   ALA A 246      -0.495  12.997  13.139  1.00  0.00
ATOM   3878  O   ALA A 246       0.493  13.705  13.364  1.00  0.00
ATOM   3879  N   LEU A 247      -1.744  13.464  13.229  1.00  0.00
ATOM   3880  H   LEU A 247      -2.539  12.873  13.031  1.00  0.00
ATOM   3881  CA  LEU A 247      -1.984  14.871  13.518  1.00  0.00
ATOM   3882  HA  LEU A 247      -1.313  15.495  12.927  1.00  0.00
ATOM   3883  CB  LEU A 247      -3.431  15.236  13.164  1.00  0.00
ATOM   3884  HB2 LEU A 247      -4.002  14.413  13.595  1.00  0.00
ATOM   3885  HB3 LEU A 247      -3.721  16.170  13.644  1.00  0.00
ATOM   3886  CG  LEU A 247      -3.719  15.324  11.651  1.00  0.00
ATOM   3887  HG  LEU A 247      -3.433  14.375  11.196  1.00  0.00
ATOM   3888  CD1 LEU A 247      -5.183  15.604  11.361  1.00  0.00
ATOM   3889 HD11 LEU A 247      -5.469  16.552  11.815  1.00  0.00
ATOM   3890 HD12 LEU A 247      -5.336  15.657  10.283  1.00  0.00
ATOM   3891 HD13 LEU A 247      -5.795  14.803  11.776  1.00  0.00
ATOM   3892  CD2 LEU A 247      -2.834  16.351  10.942  1.00  0.00
ATOM   3893 HD21 LEU A 247      -1.786  16.077  11.067  1.00  0.00
ATOM   3894 HD22 LEU A 247      -3.079  16.371   9.880  1.00  0.00
ATOM   3895 HD23 LEU A 247      -3.005  17.337  11.372  1.00  0.00
ATOM   3896  C   LEU A 247      -1.658  15.229  14.966  1.00  0.00
ATOM   3897  O   LEU A 247      -1.482  16.416  15.266  1.00  0.00
ATOM   3898  N   LYS A 248      -1.559  14.237  15.862  1.00  0.00
ATOM   3899  H   LYS A 248      -1.871  13.310  15.610  1.00  0.00
ATOM   3900  CA  LYS A 248      -1.049  14.453  17.214  1.00  0.00
ATOM   3901  HA  LYS A 248      -1.416  15.406  17.593  1.00  0.00
ATOM   3902  CB  LYS A 248      -1.508  13.337  18.164  1.00  0.00
ATOM   3903  HB2 LYS A 248      -1.031  12.418  17.821  1.00  0.00
ATOM   3904  HB3 LYS A 248      -1.131  13.594  19.154  1.00  0.00
ATOM   3905  CG  LYS A 248      -3.014  13.131  18.233  1.00  0.00
ATOM   3906  HG2 LYS A 248      -3.482  14.075  18.509  1.00  0.00
ATOM   3907  HG3 LYS A 248      -3.369  12.824  17.249  1.00  0.00
ATOM   3908  CD  LYS A 248      -3.379  12.061  19.262  1.00  0.00
ATOM   3909  HD2 LYS A 248      -2.905  12.320  20.208  1.00  0.00
ATOM   3910  HD3 LYS A 248      -4.462  12.060  19.386  1.00  0.00
ATOM   3911  CE  LYS A 248      -2.917  10.674  18.826  1.00  0.00
ATOM   3912  HE2 LYS A 248      -2.531  10.741  17.808  1.00  0.00
ATOM   3913  HE3 LYS A 248      -2.120  10.348  19.495  1.00  0.00
ATOM   3914  NZ  LYS A 248      -4.039   9.686  18.869  1.00  0.00
ATOM   3915  HZ1 LYS A 248      -4.777   9.987  18.248  1.00  0.00
ATOM   3916  HZ2 LYS A 248      -3.701   8.780  18.575  1.00  0.00
ATOM   3917  HZ3 LYS A 248      -4.396   9.623  19.811  1.00  0.00
ATOM   3918  C   LYS A 248       0.471  14.530  17.263  1.00  0.00
ATOM   3919  O   LYS A 248       1.022  14.899  18.306  1.00  0.00
ATOM   3920  N   ASP A 249       1.155  14.165  16.178  1.00  0.00
ATOM   3921  H   ASP A 249       0.671  13.750  15.394  1.00  0.00
ATOM   3922  CA  ASP A 249       2.601  14.319  16.093  1.00  0.00
ATOM   3923  HA  ASP A 249       3.031  14.268  17.093  1.00  0.00
ATOM   3924  CB  ASP A 249       3.221  13.223  15.241  1.00  0.00
ATOM   3925  HB2 ASP A 249       2.932  12.268  15.679  1.00  0.00
ATOM   3926  HB3 ASP A 249       2.817  13.296  14.231  1.00  0.00
ATOM   3927  CG  ASP A 249       4.728  13.316  15.188  1.00  0.00
ATOM   3928  OD1 ASP A 249       5.386  12.891  16.161  1.00  0.00
ATOM   3929  OD2 ASP A 249       5.257  13.827  14.183  1.00  0.00
ATOM   3930  C   ASP A 249       2.919  15.682  15.498  1.00  0.00
ATOM   3931  O   ASP A 249       2.471  15.976  14.380  1.00  0.00
ATOM   3932  N   PRO A 250       3.672  16.536  16.193  1.00  0.00
ATOM   3933  CD  PRO A 250       4.221  16.352  17.548  1.00  0.00
ATOM   3934  HD2 PRO A 250       5.125  15.744  17.498  1.00  0.00
ATOM   3935  HD3 PRO A 250       3.484  15.854  18.177  1.00  0.00
ATOM   3936  CG  PRO A 250       4.498  17.768  17.995  1.00  0.00
ATOM   3937  HG2 PRO A 250       5.350  17.776  18.674  1.00  0.00
ATOM   3938  HG3 PRO A 250       3.623  18.168  18.506  1.00  0.00
ATOM   3939  CB  PRO A 250       4.788  18.543  16.742  1.00  0.00
ATOM   3940  HB2 PRO A 250       5.840  18.450  16.469  1.00  0.00
ATOM   3941  HB3 PRO A 250       4.532  19.597  16.844  1.00  0.00
ATOM   3942  CA  PRO A 250       3.909  17.892  15.662  1.00  0.00
ATOM   3943  HA  PRO A 250       2.942  18.388  15.588  1.00  0.00
ATOM   3944  C   PRO A 250       4.586  17.900  14.303  1.00  0.00
ATOM   3945  O   PRO A 250       4.223  18.709  13.441  1.00  0.00
ATOM   3946  N   GLN A 251       5.548  17.002  14.075  1.00  0.00
ATOM   3947  H   GLN A 251       5.820  16.323  14.772  1.00  0.00
ATOM   3948  CA  GLN A 251       6.297  17.047  12.828  1.00  0.00
ATOM   3949  HA  GLN A 251       6.529  18.079  12.566  1.00  0.00
ATOM   3950  CB  GLN A 251       7.604  16.279  12.983  1.00  0.00
ATOM   3951  HB2 GLN A 251       7.387  15.344  13.500  1.00  0.00
ATOM   3952  HB3 GLN A 251       7.987  16.060  11.986  1.00  0.00
ATOM   3953  CG  GLN A 251       8.647  17.061  13.766  1.00  0.00
ATOM   3954  HG2 GLN A 251       8.629  18.101  13.441  1.00  0.00
ATOM   3955  HG3 GLN A 251       8.396  17.007  14.825  1.00  0.00
ATOM   3956  CD  GLN A 251      10.050  16.518  13.573  1.00  0.00
ATOM   3957  OE1 GLN A 251      10.239  15.427  13.030  1.00  0.00
ATOM   3958  NE2 GLN A 251      11.047  17.283  14.012  1.00  0.00
ATOM   3959 HE21 GLN A 251      12.002  16.970  13.909  1.00  0.00
ATOM   3960 HE22 GLN A 251      10.844  18.172  14.445  1.00  0.00
ATOM   3961  C   GLN A 251       5.475  16.518  11.658  1.00  0.00
ATOM   3962  O   GLN A 251       5.554  17.052  10.546  1.00  0.00
ATOM   3963  N   GLN A 252       4.683  15.469  11.876  1.00  0.00
ATOM   3964  H   GLN A 252       4.716  14.927  12.728  1.00  0.00
ATOM   3965  CA  GLN A 252       3.780  15.035  10.815  1.00  0.00
ATOM   3966  HA  GLN A 252       4.335  14.897   9.886  1.00  0.00
ATOM   3967  CB  GLN A 252       3.126  13.710  11.193  1.00  0.00
ATOM   3968  HB2 GLN A 252       2.760  13.802  12.215  1.00  0.00
ATOM   3969  HB3 GLN A 252       2.285  13.553  10.518  1.00  0.00
ATOM   3970  CG  GLN A 252       4.077  12.525  11.101  1.00  0.00
ATOM   3971  HG2 GLN A 252       4.579  12.540  10.133  1.00  0.00
ATOM   3972  HG3 GLN A 252       4.819  12.605  11.895  1.00  0.00
ATOM   3973  CD  GLN A 252       3.351  11.204  11.249  1.00  0.00
ATOM   3974  OE1 GLN A 252       3.157  10.722  12.361  1.00  0.00
ATOM   3975  NE2 GLN A 252       2.940  10.612  10.124  1.00  0.00
ATOM   3976 HE21 GLN A 252       2.452   9.729  10.171  1.00  0.00
ATOM   3977 HE22 GLN A 252       3.120  11.049   9.231  1.00  0.00
ATOM   3978  C   GLN A 252       2.733  16.100  10.527  1.00  0.00
ATOM   3979  O   GLN A 252       2.365  16.325   9.367  1.00  0.00
ATOM   3980  N   ARG A 253       2.265  16.787  11.571  1.00  0.00
ATOM   3981  H   ARG A 253       2.517  16.536  12.516  1.00  0.00
ATOM   3982  CA  ARG A 253       1.318  17.880  11.373  1.00  0.00
ATOM   3983  HA  ARG A 253       0.438  17.526  10.837  1.00  0.00
ATOM   3984  CB  ARG A 253       0.878  18.422  12.731  1.00  0.00
ATOM   3985  HB2 ARG A 253       0.240  17.666  13.188  1.00  0.00
ATOM   3986  HB3 ARG A 253       1.778  18.551  13.333  1.00  0.00
ATOM   3987  CG  ARG A 253       0.135  19.725  12.656  1.00  0.00
ATOM   3988  HG2 ARG A 253       0.857  20.524  12.488  1.00  0.00
ATOM   3989  HG3 ARG A 253      -0.557  19.679  11.815  1.00  0.00
ATOM   3990  CD  ARG A 253      -0.637  20.001  13.931  1.00  0.00
ATOM   3991  HD2 ARG A 253      -0.841  19.071  14.462  1.00  0.00
ATOM   3992  HD3 ARG A 253      -0.074  20.673  14.579  1.00  0.00
ATOM   3993  NE  ARG A 253      -1.901  20.631  13.592  1.00  0.00
ATOM   3994  HE  ARG A 253      -1.867  21.558  13.192  1.00  0.00
ATOM   3995  CZ  ARG A 253      -3.086  20.058  13.764  1.00  0.00
ATOM   3996  NH1 ARG A 253      -3.166  18.851  14.304  1.00  0.00
ATOM   3997 HH11 ARG A 253      -2.323  18.369  14.583  1.00  0.00
ATOM   3998 HH12 ARG A 253      -4.069  18.418  14.433  1.00  0.00
ATOM   3999  NH2 ARG A 253      -4.192  20.697  13.409  1.00  0.00
ATOM   4000 HH21 ARG A 253      -4.130  21.621  13.007  1.00  0.00
ATOM   4001 HH22 ARG A 253      -5.091  20.256  13.542  1.00  0.00
ATOM   4002  C   ARG A 253       1.919  18.986  10.510  1.00  0.00
ATOM   4003  O   ARG A 253       1.249  19.523   9.621  1.00  0.00
ATOM   4004  N   GLU A 254       3.191  19.331  10.748  1.00  0.00
ATOM   4005  H   GLU A 254       3.718  18.909  11.499  1.00  0.00
ATOM   4006  CA  GLU A 254       3.836  20.370   9.947  1.00  0.00
ATOM   4007  HA  GLU A 254       3.242  21.283   9.979  1.00  0.00
ATOM   4008  CB  GLU A 254       5.228  20.676  10.489  1.00  0.00
ATOM   4009  HB2 GLU A 254       5.627  19.737  10.873  1.00  0.00
ATOM   4010  HB3 GLU A 254       5.829  21.004   9.640  1.00  0.00
ATOM   4011  CG  GLU A 254       5.275  21.727  11.577  1.00  0.00
ATOM   4012  HG2 GLU A 254       5.161  22.707  11.113  1.00  0.00
ATOM   4013  HG3 GLU A 254       4.442  21.547  12.255  1.00  0.00
ATOM   4014  CD  GLU A 254       6.582  21.684  12.357  1.00  0.00
ATOM   4015  OE1 GLU A 254       6.541  21.867  13.595  1.00  0.00
ATOM   4016  OE2 GLU A 254       7.645  21.463  11.730  1.00  0.00
ATOM   4017  C   GLU A 254       3.934  19.960   8.487  1.00  0.00
ATOM   4018  O   GLU A 254       3.729  20.786   7.587  1.00  0.00
ATOM   4019  N   GLN A 255       4.270  18.690   8.236  1.00  0.00
ATOM   4020  H   GLN A 255       4.527  18.065   8.987  1.00  0.00
ATOM   4021  CA  GLN A 255       4.301  18.178   6.869  1.00  0.00
ATOM   4022  HA  GLN A 255       5.044  18.720   6.283  1.00  0.00
ATOM   4023  CB  GLN A 255       4.671  16.694   6.875  1.00  0.00
ATOM   4024  HB2 GLN A 255       4.425  16.332   7.873  1.00  0.00
ATOM   4025  HB3 GLN A 255       4.013  16.222   6.145  1.00  0.00
ATOM   4026  CG  GLN A 255       6.097  16.350   6.557  1.00  0.00
ATOM   4027  HG2 GLN A 255       6.376  16.779   5.594  1.00  0.00
ATOM   4028  HG3 GLN A 255       6.748  16.750   7.334  1.00  0.00
ATOM   4029  CD  GLN A 255       6.289  14.841   6.491  1.00  0.00
ATOM   4030  OE1 GLN A 255       5.619  14.096   7.202  1.00  0.00
ATOM   4031  NE2 GLN A 255       7.199  14.388   5.634  1.00  0.00
ATOM   4032 HE21 GLN A 255       7.363  13.394   5.554  1.00  0.00
ATOM   4033 HE22 GLN A 255       7.723  15.039   5.067  1.00  0.00
ATOM   4034  C   GLN A 255       2.953  18.361   6.191  1.00  0.00
ATOM   4035  O   GLN A 255       2.873  18.871   5.069  1.00  0.00
ATOM   4036  N   ILE A 256       1.881  17.914   6.856  1.00  0.00
ATOM   4037  H   ILE A 256       1.981  17.475   7.760  1.00  0.00
ATOM   4038  CA  ILE A 256       0.554  17.964   6.255  1.00  0.00
ATOM   4039  HA  ILE A 256       0.607  17.546   5.249  1.00  0.00
ATOM   4040  CB  ILE A 256      -0.448  17.148   7.099  1.00  0.00
ATOM   4041  HB  ILE A 256      -0.501  17.576   8.100  1.00  0.00
ATOM   4042  CG2 ILE A 256      -1.829  17.179   6.460  1.00  0.00
ATOM   4043 HG21 ILE A 256      -1.776  16.750   5.459  1.00  0.00
ATOM   4044 HG22 ILE A 256      -2.524  16.599   7.067  1.00  0.00
ATOM   4045 HG23 ILE A 256      -2.177  18.210   6.395  1.00  0.00
ATOM   4046  CG1 ILE A 256       0.010  15.692   7.195  1.00  0.00
ATOM   4047 HG12 ILE A 256       0.960  15.668   7.728  1.00  0.00
ATOM   4048 HG13 ILE A 256      -0.738  15.136   7.761  1.00  0.00
ATOM   4049  CD1 ILE A 256       0.184  15.053   5.818  1.00  0.00
ATOM   4050 HD11 ILE A 256       0.932  15.607   5.251  1.00  0.00
ATOM   4051 HD12 ILE A 256       0.510  14.019   5.935  1.00  0.00
ATOM   4052 HD13 ILE A 256      -0.765  15.075   5.283  1.00  0.00
ATOM   4053  C   ILE A 256       0.102  19.409   6.079  1.00  0.00
ATOM   4054  O   ILE A 256      -0.565  19.748   5.094  1.00  0.00
ATOM   4055  N   GLN A 257       0.471  20.285   7.016  1.00  0.00
ATOM   4056  H   GLN A 257       0.947  19.993   7.858  1.00  0.00
ATOM   4057  CA  GLN A 257       0.131  21.702   6.866  1.00  0.00
ATOM   4058  HA  GLN A 257      -0.939  21.809   6.691  1.00  0.00
ATOM   4059  CB  GLN A 257       0.499  22.475   8.132  1.00  0.00
ATOM   4060  HB2 GLN A 257       0.058  21.952   8.980  1.00  0.00
ATOM   4061  HB3 GLN A 257       1.585  22.463   8.224  1.00  0.00
ATOM   4062  CG  GLN A 257       0.007  23.916   8.112  1.00  0.00
ATOM   4063  HG2 GLN A 257       0.471  24.442   8.946  1.00  0.00
ATOM   4064  HG3 GLN A 257       0.285  24.401   7.176  1.00  0.00
ATOM   4065  CD  GLN A 257      -1.501  23.992   8.269  1.00  0.00
ATOM   4066  OE1 GLN A 257      -2.020  23.845   9.373  1.00  0.00
ATOM   4067  NE2 GLN A 257      -2.212  24.190   7.163  1.00  0.00
ATOM   4068 HE21 GLN A 257      -3.219  24.247   7.217  1.00  0.00
ATOM   4069 HE22 GLN A 257      -1.742  24.281   6.273  1.00  0.00
ATOM   4070  C   GLN A 257       0.826  22.306   5.655  1.00  0.00
ATOM   4071  O   GLN A 257       0.206  23.036   4.871  1.00  0.00
ATOM   4072  N   ARG A 258       2.117  22.010   5.484  1.00  0.00
ATOM   4073  H   ARG A 258       2.633  21.487   6.178  1.00  0.00
ATOM   4074  CA  ARG A 258       2.834  22.495   4.310  1.00  0.00
ATOM   4075  HA  ARG A 258       2.731  23.577   4.226  1.00  0.00
ATOM   4076  CB  ARG A 258       4.316  22.155   4.436  1.00  0.00
ATOM   4077  HB2 ARG A 258       4.681  22.584   5.369  1.00  0.00
ATOM   4078  HB3 ARG A 258       4.410  21.069   4.475  1.00  0.00
ATOM   4079  CG  ARG A 258       5.127  22.685   3.291  1.00  0.00
ATOM   4080  HG2 ARG A 258       4.840  22.138   2.392  1.00  0.00
ATOM   4081  HG3 ARG A 258       4.885  23.740   3.166  1.00  0.00
ATOM   4082  CD  ARG A 258       6.612  22.533   3.519  1.00  0.00
ATOM   4083  HD2 ARG A 258       6.997  21.806   2.803  1.00  0.00
ATOM   4084  HD3 ARG A 258       7.087  23.499   3.346  1.00  0.00
ATOM   4085  NE  ARG A 258       6.943  22.085   4.861  1.00  0.00
ATOM   4086  HE  ARG A 258       6.838  21.099   5.056  1.00  0.00
ATOM   4087  CZ  ARG A 258       7.367  22.882   5.834  1.00  0.00
ATOM   4088  NH1 ARG A 258       7.665  22.369   7.022  1.00  0.00
ATOM   4089 HH11 ARG A 258       7.568  21.376   7.178  1.00  0.00
ATOM   4090 HH12 ARG A 258       7.988  22.974   7.763  1.00  0.00
ATOM   4091  NH2 ARG A 258       7.490  24.187   5.624  1.00  0.00
ATOM   4092 HH21 ARG A 258       7.260  24.574   4.720  1.00  0.00
ATOM   4093 HH22 ARG A 258       7.814  24.787   6.369  1.00  0.00
ATOM   4094  C   ARG A 258       2.252  21.911   3.029  1.00  0.00
ATOM   4095  O   ARG A 258       2.180  22.593   1.998  1.00  0.00
ATOM   4096  N   TYR A 259       1.828  20.645   3.077  1.00  0.00
ATOM   4097  H   TYR A 259       1.996  20.076   3.894  1.00  0.00
ATOM   4098  CA  TYR A 259       1.158  20.034   1.936  1.00  0.00
ATOM   4099  HA  TYR A 259       1.794  20.073   1.051  1.00  0.00
ATOM   4100  CB  TYR A 259       0.864  18.569   2.261  1.00  0.00
ATOM   4101  HB2 TYR A 259       1.818  18.072   2.437  1.00  0.00
ATOM   4102  HB3 TYR A 259       0.296  18.603   3.190  1.00  0.00
ATOM   4103  CG  TYR A 259       0.080  17.801   1.219  1.00  0.00
ATOM   4104  CD1 TYR A 259       0.569  17.633  -0.072  1.00  0.00
ATOM   4105  HD1 TYR A 259       1.526  18.084  -0.334  1.00  0.00
ATOM   4106  CE1 TYR A 259      -0.135  16.909  -1.017  1.00  0.00
ATOM   4107  HE1 TYR A 259       0.262  16.788  -2.025  1.00  0.00
ATOM   4108  CZ  TYR A 259      -1.347  16.331  -0.676  1.00  0.00
ATOM   4109  OH  TYR A 259      -2.056  15.616  -1.612  1.00  0.00
ATOM   4110  HH  TYR A 259      -1.620  15.581  -2.467  1.00  0.00
ATOM   4111  CE2 TYR A 259      -1.850  16.474   0.597  1.00  0.00
ATOM   4112  HE2 TYR A 259      -2.802  16.017   0.866  1.00  0.00
ATOM   4113  CD2 TYR A 259      -1.138  17.205   1.541  1.00  0.00
ATOM   4114  HD2 TYR A 259      -1.530  17.319   2.551  1.00  0.00
ATOM   4115  C   TYR A 259      -0.123  20.782   1.594  1.00  0.00
ATOM   4116  O   TYR A 259      -0.386  21.107   0.427  1.00  0.00
ATOM   4117  N   GLU A 260      -0.945  21.067   2.606  1.00  0.00
ATOM   4118  H   GLU A 260      -0.761  20.800   3.562  1.00  0.00
ATOM   4119  CA  GLU A 260      -2.220  21.707   2.299  1.00  0.00
ATOM   4120  HA  GLU A 260      -2.686  21.218   1.443  1.00  0.00
ATOM   4121  CB  GLU A 260      -3.165  21.600   3.498  1.00  0.00
ATOM   4122  HB2 GLU A 260      -2.602  21.881   4.388  1.00  0.00
ATOM   4123  HB3 GLU A 260      -3.977  22.310   3.342  1.00  0.00
ATOM   4124  CG  GLU A 260      -3.751  20.179   3.686  1.00  0.00
ATOM   4125  HG2 GLU A 260      -4.300  19.930   2.778  1.00  0.00
ATOM   4126  HG3 GLU A 260      -2.921  19.483   3.810  1.00  0.00
ATOM   4127  CD  GLU A 260      -4.685  20.078   4.890  1.00  0.00
ATOM   4128  OE1 GLU A 260      -5.384  21.072   5.183  1.00  0.00
ATOM   4129  OE2 GLU A 260      -4.717  19.013   5.550  1.00  0.00
ATOM   4130  C   GLU A 260      -2.023  23.156   1.862  1.00  0.00
ATOM   4131  O   GLU A 260      -2.752  23.637   0.987  1.00  0.00
ATOM   4132  N   ASP A 261      -1.022  23.849   2.423  1.00  0.00
ATOM   4133  H   ASP A 261      -0.475  23.462   3.179  1.00  0.00
ATOM   4134  CA  ASP A 261      -0.739  25.218   1.992  1.00  0.00
ATOM   4135  HA  ASP A 261      -1.654  25.810   2.013  1.00  0.00
ATOM   4136  CB  ASP A 261       0.283  25.866   2.923  1.00  0.00
ATOM   4137  HB2 ASP A 261       1.174  25.238   2.931  1.00  0.00
ATOM   4138  HB3 ASP A 261       0.533  26.845   2.515  1.00  0.00
ATOM   4139  CG  ASP A 261      -0.236  26.026   4.340  1.00  0.00
ATOM   4140  OD1 ASP A 261      -1.461  25.898   4.554  1.00  0.00
ATOM   4141  OD2 ASP A 261       0.587  26.281   5.246  1.00  0.00
ATOM   4142  C   ASP A 261      -0.244  25.250   0.553  1.00  0.00
ATOM   4143  O   ASP A 261      -0.696  26.081  -0.249  1.00  0.00
ATOM   4144  N   LEU A 262       0.674  24.342   0.202  1.00  0.00
ATOM   4145  H   LEU A 262       1.086  23.733   0.895  1.00  0.00
ATOM   4146  CA  LEU A 262       1.155  24.249  -1.174  1.00  0.00
ATOM   4147  HA  LEU A 262       1.661  25.171  -1.460  1.00  0.00
ATOM   4148  CB  LEU A 262       2.149  23.087  -1.295  1.00  0.00
ATOM   4149  HB2 LEU A 262       3.017  23.453  -0.746  1.00  0.00
ATOM   4150  HB3 LEU A 262       1.741  22.213  -0.787  1.00  0.00
ATOM   4151  CG  LEU A 262       2.572  22.699  -2.719  1.00  0.00
ATOM   4152  HG  LEU A 262       1.676  22.588  -3.330  1.00  0.00
ATOM   4153  CD1 LEU A 262       3.479  23.760  -3.336  1.00  0.00
ATOM   4154 HD11 LEU A 262       4.376  23.871  -2.727  1.00  0.00
ATOM   4155 HD12 LEU A 262       3.762  23.456  -4.344  1.00  0.00
ATOM   4156 HD13 LEU A 262       2.949  24.711  -3.379  1.00  0.00
ATOM   4157  CD2 LEU A 262       3.242  21.330  -2.731  1.00  0.00
ATOM   4158 HD21 LEU A 262       2.546  20.580  -2.356  1.00  0.00
ATOM   4159 HD22 LEU A 262       3.533  21.076  -3.751  1.00  0.00
ATOM   4160 HD23 LEU A 262       4.128  21.352  -2.096  1.00  0.00
ATOM   4161  C   LEU A 262       0.006  24.079  -2.165  1.00  0.00
ATOM   4162  O   LEU A 262      -0.039  24.742  -3.207  1.00  0.00
ATOM   4163  N   LEU A 263      -0.945  23.201  -1.858  1.00  0.00
ATOM   4164  H   LEU A 263      -0.945  22.670  -0.999  1.00  0.00
ATOM   4165  CA  LEU A 263      -1.985  22.925  -2.842  1.00  0.00
ATOM   4166  HA  LEU A 263      -1.550  22.870  -3.840  1.00  0.00
ATOM   4167  CB  LEU A 263      -2.660  21.587  -2.528  1.00  0.00
ATOM   4168  HB2 LEU A 263      -3.039  21.680  -1.511  1.00  0.00
ATOM   4169  HB3 LEU A 263      -3.493  21.426  -3.213  1.00  0.00
ATOM   4170  CG  LEU A 263      -1.695  20.393  -2.607  1.00  0.00
ATOM   4171  HG  LEU A 263      -0.983  20.457  -1.784  1.00  0.00
ATOM   4172  CD1 LEU A 263      -2.459  19.084  -2.514  1.00  0.00
ATOM   4173 HD11 LEU A 263      -3.170  19.018  -3.337  1.00  0.00
ATOM   4174 HD12 LEU A 263      -1.759  18.249  -2.572  1.00  0.00
ATOM   4175 HD13 LEU A 263      -2.996  19.042  -1.567  1.00  0.00
ATOM   4176  CD2 LEU A 263      -0.876  20.426  -3.887  1.00  0.00
ATOM   4177 HD21 LEU A 263      -0.291  21.345  -3.922  1.00  0.00
ATOM   4178 HD22 LEU A 263      -0.204  19.568  -3.912  1.00  0.00
ATOM   4179 HD23 LEU A 263      -1.544  20.388  -4.748  1.00  0.00
ATOM   4180  C   LEU A 263      -3.011  24.051  -2.922  1.00  0.00
ATOM   4181  O   LEU A 263      -3.617  24.251  -3.982  1.00  0.00
ATOM   4182  N   ASP A 264      -3.218  24.792  -1.830  1.00  0.00
ATOM   4183  H   ASP A 264      -2.868  24.510  -0.926  1.00  0.00
ATOM   4184  CA  ASP A 264      -4.022  26.009  -1.913  1.00  0.00
ATOM   4185  HA  ASP A 264      -5.019  25.772  -2.284  1.00  0.00
ATOM   4186  CB  ASP A 264      -4.154  26.646  -0.533  1.00  0.00
ATOM   4187  HB2 ASP A 264      -3.213  26.512   0.000  1.00  0.00
ATOM   4188  HB3 ASP A 264      -4.342  27.710  -0.676  1.00  0.00
ATOM   4189  CG  ASP A 264      -5.278  26.040   0.271  1.00  0.00
ATOM   4190  OD1 ASP A 264      -6.215  25.479  -0.346  1.00  0.00
ATOM   4191  OD2 ASP A 264      -5.220  26.116   1.518  1.00  0.00
ATOM   4192  C   ASP A 264      -3.415  26.992  -2.907  1.00  0.00
ATOM   4193  O   ASP A 264      -4.108  27.495  -3.802  1.00  0.00
ATOM   4194  N   LYS A 265      -2.107  27.246  -2.784  1.00  0.00
ATOM   4195  H   LYS A 265      -1.583  26.857  -2.013  1.00  0.00
ATOM   4196  CA  LYS A 265      -1.409  28.119  -3.724  1.00  0.00
ATOM   4197  HA  LYS A 265      -1.798  29.134  -3.648  1.00  0.00
ATOM   4198  CB  LYS A 265       0.086  28.144  -3.410  1.00  0.00
ATOM   4199  HB2 LYS A 265       0.471  27.143  -3.607  1.00  0.00
ATOM   4200  HB3 LYS A 265       0.546  28.851  -4.100  1.00  0.00
ATOM   4201  CG  LYS A 265       0.417  28.542  -1.981  1.00  0.00
ATOM   4202  HG2 LYS A 265      -0.380  29.187  -1.613  1.00  0.00
ATOM   4203  HG3 LYS A 265       0.460  27.636  -1.376  1.00  0.00
ATOM   4204  CD  LYS A 265       1.750  29.278  -1.888  1.00  0.00
ATOM   4205  HD2 LYS A 265       1.556  30.345  -1.993  1.00  0.00
ATOM   4206  HD3 LYS A 265       2.177  29.082  -0.905  1.00  0.00
ATOM   4207  CE  LYS A 265       2.735  28.831  -2.969  1.00  0.00
ATOM   4208  HE2 LYS A 265       2.164  28.564  -3.859  1.00  0.00
ATOM   4209  HE3 LYS A 265       3.391  29.671  -3.198  1.00  0.00
ATOM   4210  NZ  LYS A 265       3.561  27.655  -2.534  1.00  0.00
ATOM   4211  HZ1 LYS A 265       2.954  26.876  -2.323  1.00  0.00
ATOM   4212  HZ2 LYS A 265       4.195  27.395  -3.277  1.00  0.00
ATOM   4213  HZ3 LYS A 265       4.091  27.902  -1.711  1.00  0.00
ATOM   4214  C   LYS A 265      -1.618  27.678  -5.160  1.00  0.00
ATOM   4215  O   LYS A 265      -1.778  28.512  -6.055  1.00  0.00
ATOM   4216  N   HIE A 266      -1.610  26.372  -5.409  1.00  0.00
ATOM   4217  H   HIE A 266      -1.465  25.697  -4.672  1.00  0.00
ATOM   4218  CA  HIE A 266      -1.732  25.887  -6.773  1.00  0.00
ATOM   4219  HA  HIE A 266      -1.410  26.659  -7.472  1.00  0.00
ATOM   4220  CB  HIE A 266      -0.856  24.649  -6.975  1.00  0.00
ATOM   4221  HB2 HIE A 266      -0.968  23.958  -6.139  1.00  0.00
ATOM   4222  HB3 HIE A 266      -1.134  24.145  -7.901  1.00  0.00
ATOM   4223  CG  HIE A 266       0.603  24.961  -7.079  1.00  0.00
ATOM   4224  ND1 HIE A 266       1.428  25.028  -5.978  1.00  0.00
ATOM   4225  CE1 HIE A 266       2.655  25.324  -6.367  1.00  0.00
ATOM   4226  HE1 HIE A 266       3.461  25.421  -5.640  1.00  0.00
ATOM   4227  NE2 HIE A 266       2.654  25.453  -7.681  1.00  0.00
ATOM   4228  HE2 HIE A 266       3.454  25.677  -8.257  1.00  0.00
ATOM   4229  CD2 HIE A 266       1.382  25.232  -8.151  1.00  0.00
ATOM   4230  HD2 HIE A 266       1.178  25.295  -9.220  1.00  0.00
ATOM   4231  C   HIE A 266      -3.167  25.578  -7.168  1.00  0.00
ATOM   4232  O   HIE A 266      -3.400  25.153  -8.306  1.00  0.00
ATOM   4233  N   GLY A 267      -4.126  25.794  -6.269  1.00  0.00
ATOM   4234  H   GLY A 267      -3.888  26.132  -5.348  1.00  0.00
ATOM   4235  CA  GLY A 267      -5.523  25.555  -6.574  1.00  0.00
ATOM   4236  HA2 GLY A 267      -6.119  25.848  -5.710  1.00  0.00
ATOM   4237  HA3 GLY A 267      -5.799  26.169  -7.431  1.00  0.00
ATOM   4238  C   GLY A 267      -5.805  24.103  -6.898  1.00  0.00
ATOM   4239  O   GLY A 267      -6.485  23.798  -7.882  1.00  0.00
ATOM   4240  N   LEU A 268      -5.272  23.202  -6.081  1.00  0.00
ATOM   4241  H   LEU A 268      -4.700  23.523  -5.313  1.00  0.00
ATOM   4242  CA  LEU A 268      -5.441  21.771  -6.262  1.00  0.00
ATOM   4243  HA  LEU A 268      -6.122  21.586  -7.093  1.00  0.00
ATOM   4244  CB  LEU A 268      -4.094  21.091  -6.570  1.00  0.00
ATOM   4245  HB2 LEU A 268      -3.482  21.364  -5.710  1.00  0.00
ATOM   4246  HB3 LEU A 268      -4.256  20.013  -6.572  1.00  0.00
ATOM   4247  CG  LEU A 268      -3.373  21.501  -7.860  1.00  0.00
ATOM   4248  HG  LEU A 268      -3.335  22.589  -7.911  1.00  0.00
ATOM   4249  CD1 LEU A 268      -1.946  20.939  -7.892  1.00  0.00
ATOM   4250 HD11 LEU A 268      -1.982  19.850  -7.842  1.00  0.00
ATOM   4251 HD12 LEU A 268      -1.455  21.243  -8.817  1.00  0.00
ATOM   4252 HD13 LEU A 268      -1.384  21.322  -7.040  1.00  0.00
ATOM   4253  CD2 LEU A 268      -4.151  21.052  -9.084  1.00  0.00
ATOM   4254 HD21 LEU A 268      -5.139  21.511  -9.076  1.00  0.00
ATOM   4255 HD22 LEU A 268      -3.618  21.355  -9.986  1.00  0.00
ATOM   4256 HD23 LEU A 268      -4.254  19.967  -9.072  1.00  0.00
ATOM   4257  C   LEU A 268      -6.058  21.157  -5.011  1.00  0.00
ATOM   4258  O   LEU A 268      -5.922  21.683  -3.901  1.00  0.00
ATOM   4259  N   GLU A 269      -6.729  20.002  -5.199  1.00  0.00
ATOM   4260  H   GLU A 269      -6.811  19.597  -6.121  1.00  0.00
ATOM   4261  CA  GLU A 269      -7.389  19.326  -4.084  1.00  0.00
ATOM   4262  HA  GLU A 269      -7.629  20.049  -3.305  1.00  0.00
ATOM   4263  CB  GLU A 269      -8.680  18.662  -4.547  1.00  0.00
ATOM   4264  HB2 GLU A 269      -8.412  17.922  -5.301  1.00  0.00
ATOM   4265  HB3 GLU A 269      -9.114  18.159  -3.683  1.00  0.00
ATOM   4266  CG  GLU A 269      -9.695  19.635  -5.130  1.00  0.00
ATOM   4267  HG2 GLU A 269      -9.289  20.043  -6.056  1.00  0.00
ATOM   4268  HG3 GLU A 269     -10.602  19.073  -5.350  1.00  0.00
ATOM   4269  CD  GLU A 269     -10.021  20.770  -4.176  1.00  0.00
ATOM   4270  OE1 GLU A 269     -10.110  20.522  -2.958  1.00  0.00
ATOM   4271  OE2 GLU A 269     -10.179  21.915  -4.644  1.00  0.00
ATOM   4272  C   GLU A 269      -6.454  18.285  -3.475  1.00  0.00
ATOM   4273  O   GLU A 269      -5.853  17.497  -4.214  1.00  0.00
ATOM   4274  N   PRO A 270      -6.295  18.268  -2.150  1.00  0.00
ATOM   4275  CD  PRO A 270      -6.906  19.177  -1.165  1.00  0.00
ATOM   4276  HD2 PRO A 270      -7.962  19.314  -1.395  1.00  0.00
ATOM   4277  HD3 PRO A 270      -6.400  20.142  -1.190  1.00  0.00
ATOM   4278  CG  PRO A 270      -6.690  18.458   0.116  1.00  0.00
ATOM   4279  HG2 PRO A 270      -7.515  17.769   0.294  1.00  0.00
ATOM   4280  HG3 PRO A 270      -6.632  19.175   0.934  1.00  0.00
ATOM   4281  CB  PRO A 270      -5.365  17.711  -0.050  1.00  0.00
ATOM   4282  HB2 PRO A 270      -5.364  16.787   0.529  1.00  0.00
ATOM   4283  HB3 PRO A 270      -4.515  18.326   0.246  1.00  0.00
ATOM   4284  CA  PRO A 270      -5.280  17.387  -1.549  1.00  0.00
ATOM   4285  HA  PRO A 270      -4.311  17.681  -1.954  1.00  0.00
ATOM   4286  C   PRO A 270      -5.515  15.915  -1.823  1.00  0.00
ATOM   4287  O   PRO A 270      -4.552  15.189  -2.112  1.00  0.00
ATOM   4288  N   GLY A 271      -6.764  15.450  -1.751  1.00  0.00
ATOM   4289  H   GLY A 271      -7.542  16.042  -1.500  1.00  0.00
ATOM   4290  CA  GLY A 271      -7.029  14.050  -2.040  1.00  0.00
ATOM   4291  HA2 GLY A 271      -6.450  13.439  -1.348  1.00  0.00
ATOM   4292  HA3 GLY A 271      -8.091  13.861  -1.889  1.00  0.00
ATOM   4293  C   GLY A 271      -6.658  13.672  -3.461  1.00  0.00
ATOM   4294  O   GLY A 271      -6.044  12.626  -3.700  1.00  0.00
ATOM   4295  N   GLU A 272      -6.997  14.535  -4.421  1.00  0.00
ATOM   4296  H   GLU A 272      -7.478  15.395  -4.202  1.00  0.00
ATOM   4297  CA  GLU A 272      -6.748  14.221  -5.822  1.00  0.00
ATOM   4298  HA  GLU A 272      -7.094  13.212  -6.049  1.00  0.00
ATOM   4299  CB  GLU A 272      -7.500  15.207  -6.712  1.00  0.00
ATOM   4300  HB2 GLU A 272      -7.074  16.199  -6.563  1.00  0.00
ATOM   4301  HB3 GLU A 272      -7.364  14.906  -7.751  1.00  0.00
ATOM   4302  CG  GLU A 272      -8.974  15.237  -6.385  1.00  0.00
ATOM   4303  HG2 GLU A 272      -9.360  14.228  -6.534  1.00  0.00
ATOM   4304  HG3 GLU A 272      -9.070  15.511  -5.335  1.00  0.00
ATOM   4305  CD  GLU A 272      -9.768  16.216  -7.240  1.00  0.00
ATOM   4306  OE1 GLU A 272      -9.171  16.869  -8.129  1.00  0.00
ATOM   4307  OE2 GLU A 272     -10.998  16.322  -7.007  1.00  0.00
ATOM   4308  C   GLU A 272      -5.259  14.225  -6.136  1.00  0.00
ATOM   4309  O   GLU A 272      -4.777  13.378  -6.900  1.00  0.00
ATOM   4310  N   VAL A 273      -4.514  15.158  -5.542  1.00  0.00
ATOM   4311  H   VAL A 273      -4.941  15.877  -4.976  1.00  0.00
ATOM   4312  CA  VAL A 273      -3.072  15.220  -5.767  1.00  0.00
ATOM   4313  HA  VAL A 273      -2.807  15.197  -6.824  1.00  0.00
ATOM   4314  CB  VAL A 273      -2.501  16.510  -5.143  1.00  0.00
ATOM   4315  HB  VAL A 273      -2.965  16.655  -4.168  1.00  0.00
ATOM   4316  CG1 VAL A 273      -0.978  16.431  -4.977  1.00  0.00
ATOM   4317 HG11 VAL A 273      -0.512  16.285  -5.952  1.00  0.00
ATOM   4318 HG12 VAL A 273      -0.611  17.357  -4.535  1.00  0.00
ATOM   4319 HG13 VAL A 273      -0.725  15.593  -4.327  1.00  0.00
ATOM   4320  CG2 VAL A 273      -2.887  17.705  -5.985  1.00  0.00
ATOM   4321 HG21 VAL A 273      -3.973  17.780  -6.034  1.00  0.00
ATOM   4322 HG22 VAL A 273      -2.480  18.612  -5.538  1.00  0.00
ATOM   4323 HG23 VAL A 273      -2.486  17.585  -6.992  1.00  0.00
ATOM   4324  C   VAL A 273      -2.384  13.970  -5.221  1.00  0.00
ATOM   4325  O   VAL A 273      -1.442  13.446  -5.831  1.00  0.00
ATOM   4326  N   ALA A 274      -2.830  13.479  -4.059  1.00  0.00
ATOM   4327  H   ALA A 274      -3.575  13.921  -3.541  1.00  0.00
ATOM   4328  CA  ALA A 274      -2.180  12.312  -3.476  1.00  0.00
ATOM   4329  HA  ALA A 274      -1.106  12.495  -3.438  1.00  0.00
ATOM   4330  CB  ALA A 274      -2.683  12.068  -2.060  1.00  0.00
ATOM   4331  HB1 ALA A 274      -3.755  11.874  -2.083  1.00  0.00
ATOM   4332  HB2 ALA A 274      -2.167  11.207  -1.634  1.00  0.00
ATOM   4333  HB3 ALA A 274      -2.486  12.948  -1.448  1.00  0.00
ATOM   4334  C   ALA A 274      -2.397  11.082  -4.345  1.00  0.00
ATOM   4335  O   ALA A 274      -1.496  10.244  -4.477  1.00  0.00
ATOM   4336  N   LEU A 275      -3.585  10.968  -4.957  1.00  0.00
ATOM   4337  H   LEU A 275      -4.331  11.619  -4.760  1.00  0.00
ATOM   4338  CA  LEU A 275      -3.855   9.863  -5.872  1.00  0.00
ATOM   4339  HA  LEU A 275      -3.523   8.922  -5.432  1.00  0.00
ATOM   4340  CB  LEU A 275      -5.357   9.771  -6.148  1.00  0.00
ATOM   4341  HB2 LEU A 275      -5.597  10.750  -6.562  1.00  0.00
ATOM   4342  HB3 LEU A 275      -5.506   9.008  -6.913  1.00  0.00
ATOM   4343  CG  LEU A 275      -6.272   9.483  -4.955  1.00  0.00
ATOM   4344  HG  LEU A 275      -6.082  10.210  -4.166  1.00  0.00
ATOM   4345  CD1 LEU A 275      -7.736   9.583  -5.402  1.00  0.00
ATOM   4346 HD11 LEU A 275      -7.926   8.855  -6.191  1.00  0.00
ATOM   4347 HD12 LEU A 275      -8.390   9.378  -4.555  1.00  0.00
ATOM   4348 HD13 LEU A 275      -7.933  10.586  -5.779  1.00  0.00
ATOM   4349  CD2 LEU A 275      -5.974   8.104  -4.351  1.00  0.00
ATOM   4350 HD21 LEU A 275      -4.938   8.071  -4.012  1.00  0.00
ATOM   4351 HD22 LEU A 275      -6.638   7.926  -3.506  1.00  0.00
ATOM   4352 HD23 LEU A 275      -6.133   7.334  -5.106  1.00  0.00
ATOM   4353  C   LEU A 275      -3.073  10.025  -7.169  1.00  0.00
ATOM   4354  O   LEU A 275      -2.473   9.063  -7.669  1.00  0.00
ATOM   4355  N   ALA A 276      -3.067  11.241  -7.723  1.00  0.00
ATOM   4356  H   ALA A 276      -3.632  11.985  -7.341  1.00  0.00
ATOM   4357  CA  ALA A 276      -2.288  11.512  -8.924  1.00  0.00
ATOM   4358  HA  ALA A 276      -2.612  10.838  -9.717  1.00  0.00
ATOM   4359  CB  ALA A 276      -2.513  12.955  -9.385  1.00  0.00
ATOM   4360  HB1 ALA A 276      -2.184  13.641  -8.605  1.00  0.00
ATOM   4361  HB2 ALA A 276      -1.942  13.139 -10.295  1.00  0.00
ATOM   4362  HB3 ALA A 276      -3.573  13.112  -9.584  1.00  0.00
ATOM   4363  C   ALA A 276      -0.802  11.262  -8.688  1.00  0.00
ATOM   4364  O   ALA A 276      -0.096  10.797  -9.591  1.00  0.00
ATOM   4365  N   TRP A 277      -0.307  11.576  -7.489  1.00  0.00
ATOM   4366  H   TRP A 277      -0.867  12.023  -6.778  1.00  0.00
ATOM   4367  CA  TRP A 277       1.102  11.331  -7.207  1.00  0.00
ATOM   4368  HA  TRP A 277       1.719  11.818  -7.963  1.00  0.00
ATOM   4369  CB  TRP A 277       1.480  11.883  -5.841  1.00  0.00
ATOM   4370  HB2 TRP A 277       1.289  12.955  -5.804  1.00  0.00
ATOM   4371  HB3 TRP A 277       0.923  11.387  -5.047  1.00  0.00
ATOM   4372  CG  TRP A 277       2.956  11.692  -5.522  1.00  0.00
ATOM   4373  CD1 TRP A 277       3.990  12.488  -5.927  1.00  0.00
ATOM   4374  HD1 TRP A 277       3.736  13.355  -6.536  1.00  0.00
ATOM   4375  NE1 TRP A 277       5.187  11.990  -5.450  1.00  0.00
ATOM   4376  HE1 TRP A 277       6.099  12.386  -5.628  1.00  0.00
ATOM   4377  CE2 TRP A 277       4.939  10.862  -4.712  1.00  0.00
ATOM   4378  CZ2 TRP A 277       5.821  10.019  -4.032  1.00  0.00
ATOM   4379  HZ2 TRP A 277       6.886  10.254  -4.054  1.00  0.00
ATOM   4380  CH2 TRP A 277       5.286   8.938  -3.373  1.00  0.00
ATOM   4381  HH2 TRP A 277       5.943   8.262  -2.826  1.00  0.00
ATOM   4382  CZ3 TRP A 277       3.904   8.682  -3.388  1.00  0.00
ATOM   4383  HZ3 TRP A 277       3.487   7.817  -2.873  1.00  0.00
ATOM   4384  CE3 TRP A 277       3.027   9.526  -4.062  1.00  0.00
ATOM   4385  HE3 TRP A 277       1.961   9.304  -4.013  1.00  0.00
ATOM   4386  CD2 TRP A 277       3.545  10.631  -4.746  1.00  0.00
ATOM   4387  C   TRP A 277       1.430   9.841  -7.286  1.00  0.00
ATOM   4388  O   TRP A 277       2.447   9.453  -7.868  1.00  0.00
ATOM   4389  N   LEU A 278       0.584   8.993  -6.697  1.00  0.00
ATOM   4390  H   LEU A 278      -0.197   9.315  -6.144  1.00  0.00
ATOM   4391  CA  LEU A 278       0.831   7.558  -6.774  1.00  0.00
ATOM   4392  HA  LEU A 278       1.834   7.330  -6.414  1.00  0.00
ATOM   4393  CB  LEU A 278      -0.184   6.807  -5.905  1.00  0.00
ATOM   4394  HB2 LEU A 278      -1.113   7.369  -5.992  1.00  0.00
ATOM   4395  HB3 LEU A 278      -0.324   5.808  -6.319  1.00  0.00
ATOM   4396  CG  LEU A 278       0.209   6.697  -4.433  1.00  0.00
ATOM   4397  HG  LEU A 278       0.523   7.672  -4.061  1.00  0.00
ATOM   4398  CD1 LEU A 278      -0.995   6.213  -3.637  1.00  0.00
ATOM   4399 HD11 LEU A 278      -1.308   5.237  -4.009  1.00  0.00
ATOM   4400 HD12 LEU A 278      -0.725   6.130  -2.584  1.00  0.00
ATOM   4401 HD13 LEU A 278      -1.814   6.923  -3.748  1.00  0.00
ATOM   4402  CD2 LEU A 278       1.404   5.737  -4.243  1.00  0.00
ATOM   4403 HD21 LEU A 278       2.262   6.108  -4.805  1.00  0.00
ATOM   4404 HD22 LEU A 278       1.660   5.679  -3.185  1.00  0.00
ATOM   4405 HD23 LEU A 278       1.135   4.745  -4.606  1.00  0.00
ATOM   4406  C   LEU A 278       0.800   7.064  -8.217  1.00  0.00
ATOM   4407  O   LEU A 278       1.584   6.184  -8.581  1.00  0.00
ATOM   4408  N   LEU A 279      -0.054   7.648  -9.067  1.00  0.00
ATOM   4409  H   LEU A 279      -0.711   8.345  -8.749  1.00  0.00
ATOM   4410  CA  LEU A 279      -0.102   7.239 -10.467  1.00  0.00
ATOM   4411  HA  LEU A 279      -0.189   6.154 -10.535  1.00  0.00
ATOM   4412  CB  LEU A 279      -1.316   7.874 -11.165  1.00  0.00
ATOM   4413  HB2 LEU A 279      -1.238   8.930 -10.909  1.00  0.00
ATOM   4414  HB3 LEU A 279      -1.240   7.756 -12.246  1.00  0.00
ATOM   4415  CG  LEU A 279      -2.666   7.330 -10.686  1.00  0.00
ATOM   4416  HG  LEU A 279      -2.639   7.259  -9.599  1.00  0.00
ATOM   4417  CD1 LEU A 279      -3.840   8.241 -11.114  1.00  0.00
ATOM   4418 HD11 LEU A 279      -3.867   8.312 -12.202  1.00  0.00
ATOM   4419 HD12 LEU A 279      -4.778   7.818 -10.754  1.00  0.00
ATOM   4420 HD13 LEU A 279      -3.702   9.235 -10.689  1.00  0.00
ATOM   4421  CD2 LEU A 279      -2.855   5.912 -11.184  1.00  0.00
ATOM   4422 HD21 LEU A 279      -2.055   5.280 -10.797  1.00  0.00
ATOM   4423 HD22 LEU A 279      -3.816   5.530 -10.841  1.00  0.00
ATOM   4424 HD23 LEU A 279      -2.829   5.902 -12.274  1.00  0.00
ATOM   4425  C   LEU A 279       1.169   7.585 -11.234  1.00  0.00
ATOM   4426  O   LEU A 279       1.363   7.056 -12.338  1.00  0.00
ATOM   4427  N   THR A 280       2.040   8.438 -10.684  1.00  0.00
ATOM   4428  H   THR A 280       1.821   8.913  -9.821  1.00  0.00
ATOM   4429  CA  THR A 280       3.311   8.735 -11.332  1.00  0.00
ATOM   4430  HA  THR A 280       3.227   8.618 -12.413  1.00  0.00
ATOM   4431  CB  THR A 280       3.763  10.175 -11.026  1.00  0.00
ATOM   4432  HB  THR A 280       4.637  10.404 -11.636  1.00  0.00
ATOM   4433  CG2 THR A 280       2.655  11.172 -11.333  1.00  0.00
ATOM   4434 HG21 THR A 280       1.781  10.943 -10.724  1.00  0.00
ATOM   4435 HG22 THR A 280       3.001  12.181 -11.108  1.00  0.00
ATOM   4436 HG23 THR A 280       2.389  11.106 -12.388  1.00  0.00
ATOM   4437  OG1 THR A 280       4.139  10.290  -9.643  1.00  0.00
ATOM   4438  HG1 THR A 280       4.419  11.190  -9.462  1.00  0.00
ATOM   4439  C   THR A 280       4.434   7.792 -10.920  1.00  0.00
ATOM   4440  O   THR A 280       5.503   7.834 -11.531  1.00  0.00
ATOM   4441  N   ARG A 281       4.239   6.954  -9.903  1.00  0.00
ATOM   4442  H   ARG A 281       3.333   6.828  -9.476  1.00  0.00
ATOM   4443  CA  ARG A 281       5.377   6.227  -9.342  1.00  0.00
ATOM   4444  HA  ARG A 281       6.269   6.852  -9.385  1.00  0.00
ATOM   4445  CB  ARG A 281       5.115   5.849  -7.884  1.00  0.00
ATOM   4446  HB2 ARG A 281       4.246   5.192  -7.874  1.00  0.00
ATOM   4447  HB3 ARG A 281       5.989   5.300  -7.533  1.00  0.00
ATOM   4448  CG  ARG A 281       4.857   7.062  -6.951  1.00  0.00
ATOM   4449  HG2 ARG A 281       3.908   7.512  -7.242  1.00  0.00
ATOM   4450  HG3 ARG A 281       4.785   6.689  -5.930  1.00  0.00
ATOM   4451  CD  ARG A 281       5.970   8.117  -7.033  1.00  0.00
ATOM   4452  HD2 ARG A 281       6.017   8.510  -8.049  1.00  0.00
ATOM   4453  HD3 ARG A 281       5.747   8.928  -6.340  1.00  0.00
ATOM   4454  NE  ARG A 281       7.271   7.554  -6.689  1.00  0.00
ATOM   4455  HE  ARG A 281       7.280   6.658  -6.222  1.00  0.00
ATOM   4456  CZ  ARG A 281       8.436   8.139  -6.964  1.00  0.00
ATOM   4457  NH1 ARG A 281       8.448   9.321  -7.579  1.00  0.00
ATOM   4458 HH11 ARG A 281       7.577   9.764  -7.832  1.00  0.00
ATOM   4459 HH12 ARG A 281       9.329   9.768  -7.790  1.00  0.00
ATOM   4460  NH2 ARG A 281       9.583   7.549  -6.612  1.00  0.00
ATOM   4461 HH21 ARG A 281       9.564   6.658  -6.137  1.00  0.00
ATOM   4462 HH22 ARG A 281      10.464   7.997  -6.823  1.00  0.00
ATOM   4463  C   ARG A 281       5.665   4.979 -10.171  1.00  0.00
ATOM   4464  O   ARG A 281       4.742   4.213 -10.469  1.00  0.00
ATOM   4465  N   PRO A 282       6.921   4.736 -10.545  1.00  0.00
ATOM   4466  CD  PRO A 282       8.131   5.507 -10.207  1.00  0.00
ATOM   4467  HD2 PRO A 282       8.527   5.171  -9.249  1.00  0.00
ATOM   4468  HD3 PRO A 282       7.889   6.568 -10.149  1.00  0.00
ATOM   4469  CG  PRO A 282       9.052   5.192 -11.354  1.00  0.00
ATOM   4470  HG2 PRO A 282      10.093   5.299 -11.048  1.00  0.00
ATOM   4471  HG3 PRO A 282       8.852   5.854 -12.197  1.00  0.00
ATOM   4472  CB  PRO A 282       8.722   3.749 -11.707  1.00  0.00
ATOM   4473  HB2 PRO A 282       9.289   3.100 -11.040  1.00  0.00
ATOM   4474  HB3 PRO A 282       8.935   3.480 -12.742  1.00  0.00
ATOM   4475  CA  PRO A 282       7.217   3.602 -11.425  1.00  0.00
ATOM   4476  HA  PRO A 282       6.616   3.694 -12.329  1.00  0.00
ATOM   4477  C   PRO A 282       6.901   2.282 -10.739  1.00  0.00
ATOM   4478  O   PRO A 282       7.195   2.087  -9.561  1.00  0.00
ATOM   4479  N   GLY A 283       6.272   1.383 -11.483  1.00  0.00
ATOM   4480  H   GLY A 283       6.064   1.586 -12.450  1.00  0.00
ATOM   4481  CA  GLY A 283       5.867   0.100 -10.949  1.00  0.00
ATOM   4482  HA2 GLY A 283       5.914  -0.618 -11.768  1.00  0.00
ATOM   4483  HA3 GLY A 283       6.595  -0.174 -10.185  1.00  0.00
ATOM   4484  C   GLY A 283       4.480   0.067 -10.343  1.00  0.00
ATOM   4485  O   GLY A 283       3.942  -1.022 -10.119  1.00  0.00
ATOM   4486  N   VAL A 284       3.875   1.213 -10.081  1.00  0.00
ATOM   4487  H   VAL A 284       4.331   2.087 -10.300  1.00  0.00
ATOM   4488  CA  VAL A 284       2.582   1.256  -9.407  1.00  0.00
ATOM   4489  HA  VAL A 284       2.469   0.408  -8.732  1.00  0.00
ATOM   4490  CB  VAL A 284       2.421   2.551  -8.600  1.00  0.00
ATOM   4491  HB  VAL A 284       2.612   3.405  -9.250  1.00  0.00
ATOM   4492  CG1 VAL A 284       0.999   2.644  -8.039  1.00  0.00
ATOM   4493 HG11 VAL A 284       0.808   1.790  -7.389  1.00  0.00
ATOM   4494 HG12 VAL A 284       0.893   3.566  -7.468  1.00  0.00
ATOM   4495 HG13 VAL A 284       0.283   2.642  -8.861  1.00  0.00
ATOM   4496  CG2 VAL A 284       3.461   2.558  -7.470  1.00  0.00
ATOM   4497 HG21 VAL A 284       4.463   2.510  -7.897  1.00  0.00
ATOM   4498 HG22 VAL A 284       3.359   3.473  -6.887  1.00  0.00
ATOM   4499 HG23 VAL A 284       3.301   1.696  -6.823  1.00  0.00
ATOM   4500  C   VAL A 284       1.480   1.098 -10.445  1.00  0.00
ATOM   4501  O   VAL A 284       1.351   1.917 -11.366  1.00  0.00
ATOM   4502  N   THR A 285       0.717   0.010 -10.320  1.00  0.00
ATOM   4503  H   THR A 285       0.970  -0.721  -9.670  1.00  0.00
ATOM   4504  CA  THR A 285      -0.487  -0.168 -11.127  1.00  0.00
ATOM   4505  HA  THR A 285      -0.255  -0.138 -12.192  1.00  0.00
ATOM   4506  CB  THR A 285      -1.132  -1.521 -10.804  1.00  0.00
ATOM   4507  HB  THR A 285      -1.528  -1.493  -9.789  1.00  0.00
ATOM   4508  CG2 THR A 285      -2.257  -1.817 -11.778  1.00  0.00
ATOM   4509 HG21 THR A 285      -1.861  -1.847 -12.793  1.00  0.00
ATOM   4510 HG22 THR A 285      -2.704  -2.781 -11.535  1.00  0.00
ATOM   4511 HG23 THR A 285      -3.014  -1.037 -11.707  1.00  0.00
ATOM   4512  OG1 THR A 285      -0.138  -2.556 -10.874  1.00  0.00
ATOM   4513  HG1 THR A 285      -0.542  -3.403 -10.672  1.00  0.00
ATOM   4514  C   THR A 285      -1.481   0.948 -10.853  1.00  0.00
ATOM   4515  O   THR A 285      -1.998   1.588 -11.778  1.00  0.00
ATOM   4516  N   GLY A 286      -1.768   1.187  -9.585  1.00  0.00
ATOM   4517  H   GLY A 286      -1.406   0.594  -8.852  1.00  0.00
ATOM   4518  CA  GLY A 286      -2.605   2.301  -9.213  1.00  0.00
ATOM   4519  HA2 GLY A 286      -2.076   3.229  -9.432  1.00  0.00
ATOM   4520  HA3 GLY A 286      -3.525   2.262  -9.796  1.00  0.00
ATOM   4521  C   GLY A 286      -2.951   2.267  -7.745  1.00  0.00
ATOM   4522  O   GLY A 286      -2.650   1.302  -7.029  1.00  0.00
ATOM   4523  N   PRO A 287      -3.570   3.342  -7.265  1.00  0.00
ATOM   4524  CD  PRO A 287      -3.873   4.596  -7.984  1.00  0.00
ATOM   4525  HD2 PRO A 287      -4.455   4.374  -8.878  1.00  0.00
ATOM   4526  HD3 PRO A 287      -2.943   5.089  -8.270  1.00  0.00
ATOM   4527  CG  PRO A 287      -4.666   5.399  -6.949  1.00  0.00
ATOM   4528  HG2 PRO A 287      -5.734   5.254  -7.113  1.00  0.00
ATOM   4529  HG3 PRO A 287      -4.425   6.458  -7.044  1.00  0.00
ATOM   4530  CB  PRO A 287      -4.242   4.873  -5.619  1.00  0.00
ATOM   4531  HB2 PRO A 287      -5.067   5.021  -4.923  1.00  0.00
ATOM   4532  HB3 PRO A 287      -3.331   5.299  -5.198  1.00  0.00
ATOM   4533  CA  PRO A 287      -4.045   3.373  -5.884  1.00  0.00
ATOM   4534  HA  PRO A 287      -3.299   2.902  -5.243  1.00  0.00
ATOM   4535  C   PRO A 287      -5.364   2.631  -5.755  1.00  0.00
ATOM   4536  O   PRO A 287      -6.136   2.537  -6.709  1.00  0.00
ATOM   4537  N   ILE A 288      -5.589   2.086  -4.559  1.00  0.00
ATOM   4538  H   ILE A 288      -4.832   2.049  -3.892  1.00  0.00
ATOM   4539  CA  ILE A 288      -6.877   1.513  -4.178  1.00  0.00
ATOM   4540  HA  ILE A 288      -7.419   1.238  -5.083  1.00  0.00
ATOM   4541  CB  ILE A 288      -6.723   0.284  -3.285  1.00  0.00
ATOM   4542  HB  ILE A 288      -6.278   0.587  -2.337  1.00  0.00
ATOM   4543  CG2 ILE A 288      -8.098  -0.368  -3.023  1.00  0.00
ATOM   4544 HG21 ILE A 288      -8.543  -0.672  -3.971  1.00  0.00
ATOM   4545 HG22 ILE A 288      -7.970  -1.243  -2.385  1.00  0.00
ATOM   4546 HG23 ILE A 288      -8.752   0.349  -2.529  1.00  0.00
ATOM   4547  CG1 ILE A 288      -5.800  -0.757  -3.927  1.00  0.00
ATOM   4548 HG12 ILE A 288      -6.241  -1.088  -4.867  1.00  0.00
ATOM   4549 HG13 ILE A 288      -4.831  -0.297  -4.123  1.00  0.00
ATOM   4550  CD1 ILE A 288      -5.615  -1.956  -3.003  1.00  0.00
ATOM   4551 HD11 ILE A 288      -6.583  -2.417  -2.807  1.00  0.00
ATOM   4552 HD12 ILE A 288      -4.956  -2.683  -3.478  1.00  0.00
ATOM   4553 HD13 ILE A 288      -5.173  -1.626  -2.063  1.00  0.00
ATOM   4554  C   ILE A 288      -7.637   2.617  -3.453  1.00  0.00
ATOM   4555  O   ILE A 288      -7.441   2.833  -2.260  1.00  0.00
ATOM   4556  N   VAL A 289      -8.508   3.312  -4.179  1.00  0.00
ATOM   4557  H   VAL A 289      -8.671   3.097  -5.153  1.00  0.00
ATOM   4558  CA  VAL A 289      -9.190   4.460  -3.602  1.00  0.00
ATOM   4559  HA  VAL A 289      -8.502   5.137  -3.095  1.00  0.00
ATOM   4560  CB  VAL A 289      -9.929   5.243  -4.705  1.00  0.00
ATOM   4561  HB  VAL A 289     -10.430   6.102  -4.260  1.00  0.00
ATOM   4562  CG1 VAL A 289      -8.928   5.728  -5.769  1.00  0.00
ATOM   4563 HG11 VAL A 289      -8.426   4.869  -6.215  1.00  0.00
ATOM   4564 HG12 VAL A 289      -9.459   6.280  -6.544  1.00  0.00
ATOM   4565 HG13 VAL A 289      -8.188   6.378  -5.303  1.00  0.00
ATOM   4566  CG2 VAL A 289     -11.022   4.391  -5.347  1.00  0.00
ATOM   4567 HG21 VAL A 289     -11.745   4.093  -4.588  1.00  0.00
ATOM   4568 HG22 VAL A 289     -11.526   4.969  -6.122  1.00  0.00
ATOM   4569 HG23 VAL A 289     -10.576   3.501  -5.792  1.00  0.00
ATOM   4570  C   VAL A 289     -10.137   4.002  -2.496  1.00  0.00
ATOM   4571  O   VAL A 289     -10.705   2.899  -2.542  1.00  0.00
ATOM   4572  N   GLY A 290     -10.302   4.850  -1.483  1.00  0.00
ATOM   4573  H   GLY A 290      -9.816   5.735  -1.466  1.00  0.00
ATOM   4574  CA  GLY A 290     -11.177   4.529  -0.384  1.00  0.00
ATOM   4575  HA2 GLY A 290     -11.629   3.558  -0.585  1.00  0.00
ATOM   4576  HA3 GLY A 290     -10.573   4.467   0.521  1.00  0.00
ATOM   4577  C   GLY A 290     -12.280   5.555  -0.175  1.00  0.00
ATOM   4578  O   GLY A 290     -12.381   6.152   0.901  1.00  0.00
ATOM   4579  N   PRO A 291     -13.122   5.783  -1.185  1.00  0.00
ATOM   4580  CD  PRO A 291     -13.286   5.017  -2.439  1.00  0.00
ATOM   4581  HD2 PRO A 291     -13.137   3.956  -2.239  1.00  0.00
ATOM   4582  HD3 PRO A 291     -12.551   5.354  -3.170  1.00  0.00
ATOM   4583  CG  PRO A 291     -14.703   5.336  -2.857  1.00  0.00
ATOM   4584  HG2 PRO A 291     -15.406   4.652  -2.383  1.00  0.00
ATOM   4585  HG3 PRO A 291     -14.807   5.270  -3.940  1.00  0.00
ATOM   4586  CB  PRO A 291     -14.907   6.757  -2.380  1.00  0.00
ATOM   4587  HB2 PRO A 291     -15.974   6.915  -2.229  1.00  0.00
ATOM   4588  HB3 PRO A 291     -14.513   7.535  -3.034  1.00  0.00
ATOM   4589  CA  PRO A 291     -14.179   6.789  -1.030  1.00  0.00
ATOM   4590  HA  PRO A 291     -13.720   7.755  -0.822  1.00  0.00
ATOM   4591  C   PRO A 291     -15.109   6.414   0.111  1.00  0.00
ATOM   4592  O   PRO A 291     -15.426   5.239   0.314  1.00  0.00
ATOM   4593  N   ARG A 292     -15.494   7.422   0.898  1.00  0.00
ATOM   4594  H   ARG A 292     -15.012   8.308   0.849  1.00  0.00
ATOM   4595  CA  ARG A 292     -16.562   7.268   1.881  1.00  0.00
ATOM   4596  HA  ARG A 292     -16.622   6.228   2.203  1.00  0.00
ATOM   4597  CB  ARG A 292     -16.285   8.151   3.115  1.00  0.00
ATOM   4598  HB2 ARG A 292     -15.343   7.800   3.538  1.00  0.00
ATOM   4599  HB3 ARG A 292     -16.159   9.167   2.743  1.00  0.00
ATOM   4600  CG  ARG A 292     -17.388   8.134   4.217  1.00  0.00
ATOM   4601  HG2 ARG A 292     -18.269   8.628   3.808  1.00  0.00
ATOM   4602  HG3 ARG A 292     -17.623   7.091   4.431  1.00  0.00
ATOM   4603  CD  ARG A 292     -16.958   8.844   5.523  1.00  0.00
ATOM   4604  HD2 ARG A 292     -17.828   8.961   6.168  1.00  0.00
ATOM   4605  HD3 ARG A 292     -16.209   8.235   6.030  1.00  0.00
ATOM   4606  NE  ARG A 292     -16.390  10.162   5.261  1.00  0.00
ATOM   4607  HE  ARG A 292     -15.384  10.251   5.300  1.00  0.00
ATOM   4608  CZ  ARG A 292     -17.111  11.240   4.971  1.00  0.00
ATOM   4609  NH1 ARG A 292     -18.433  11.159   4.916  1.00  0.00
ATOM   4610 HH11 ARG A 292     -18.889  10.276   5.095  1.00  0.00
ATOM   4611 HH12 ARG A 292     -18.977  11.980   4.695  1.00  0.00
ATOM   4612  NH2 ARG A 292     -16.513  12.399   4.742  1.00  0.00
ATOM   4613 HH21 ARG A 292     -15.506  12.462   4.788  1.00  0.00
ATOM   4614 HH22 ARG A 292     -17.066  13.214   4.522  1.00  0.00
ATOM   4615  C   ARG A 292     -17.918   7.609   1.280  1.00  0.00
ATOM   4616  O   ARG A 292     -18.945   7.125   1.767  1.00  0.00
ATOM   4617  N   THR A 293     -17.928   8.394   0.204  1.00  0.00
ATOM   4618  H   THR A 293     -17.037   8.659  -0.193  1.00  0.00
ATOM   4619  CA  THR A 293     -19.139   8.888  -0.430  1.00  0.00
ATOM   4620  HA  THR A 293     -19.987   8.265  -0.148  1.00  0.00
ATOM   4621  CB  THR A 293     -19.445  10.343  -0.036  1.00  0.00
ATOM   4622  HB  THR A 293     -20.423  10.609  -0.437  1.00  0.00
ATOM   4623  CG2 THR A 293     -19.449  10.528   1.477  1.00  0.00
ATOM   4624 HG21 THR A 293     -18.471  10.262   1.878  1.00  0.00
ATOM   4625 HG22 THR A 293     -19.668  11.568   1.715  1.00  0.00
ATOM   4626 HG23 THR A 293     -20.210   9.885   1.920  1.00  0.00
ATOM   4627  OG1 THR A 293     -18.454  11.203  -0.625  1.00  0.00
ATOM   4628  HG1 THR A 293     -18.637  12.114  -0.385  1.00  0.00
ATOM   4629  C   THR A 293     -18.962   8.823  -1.936  1.00  0.00
ATOM   4630  O   THR A 293     -17.845   8.701  -2.448  1.00  0.00
ATOM   4631  N   ALA A 294     -20.080   8.951  -2.649  1.00  0.00
ATOM   4632  H   ALA A 294     -20.985   8.992  -2.204  1.00  0.00
ATOM   4633  CA  ALA A 294     -20.024   8.965  -4.109  1.00  0.00
ATOM   4634  HA  ALA A 294     -19.458   8.091  -4.434  1.00  0.00
ATOM   4635  CB  ALA A 294     -21.432   8.880  -4.693  1.00  0.00
ATOM   4636  HB1 ALA A 294     -22.007   9.752  -4.384  1.00  0.00
ATOM   4637  HB2 ALA A 294     -21.373   8.850  -5.781  1.00  0.00
ATOM   4638  HB3 ALA A 294     -21.921   7.976  -4.332  1.00  0.00
ATOM   4639  C   ALA A 294     -19.306  10.201  -4.643  1.00  0.00
ATOM   4640  O   ALA A 294     -18.703  10.145  -5.723  1.00  0.00
ATOM   4641  N   ASP A 295     -19.372  11.325  -3.923  1.00  0.00
ATOM   4642  H   ASP A 295     -19.956  11.397  -3.103  1.00  0.00
ATOM   4643  CA  ASP A 295     -18.621  12.506  -4.346  1.00  0.00
ATOM   4644  HA  ASP A 295     -18.881  12.762  -5.373  1.00  0.00
ATOM   4645  CB  ASP A 295     -18.950  13.698  -3.447  1.00  0.00
ATOM   4646  HB2 ASP A 295     -19.064  13.313  -2.434  1.00  0.00
ATOM   4647  HB3 ASP A 295     -18.107  14.388  -3.481  1.00  0.00
ATOM   4648  CG  ASP A 295     -20.227  14.432  -3.860  1.00  0.00
ATOM   4649  OD1 ASP A 295     -20.784  14.169  -4.953  1.00  0.00
ATOM   4650  OD2 ASP A 295     -20.669  15.297  -3.072  1.00  0.00
ATOM   4651  C   ASP A 295     -17.120  12.234  -4.320  1.00  0.00
ATOM   4652  O   ASP A 295     -16.388  12.651  -5.224  1.00  0.00
ATOM   4653  N   GLN A 296     -16.642  11.537  -3.287  1.00  0.00
ATOM   4654  H   GLN A 296     -17.233  11.259  -2.517  1.00  0.00
ATOM   4655  CA  GLN A 296     -15.216  11.232  -3.210  1.00  0.00
ATOM   4656  HA  GLN A 296     -14.630  12.131  -3.402  1.00  0.00
ATOM   4657  CB  GLN A 296     -14.868  10.712  -1.819  1.00  0.00
ATOM   4658  HB2 GLN A 296     -15.600   9.951  -1.551  1.00  0.00
ATOM   4659  HB3 GLN A 296     -13.877  10.261  -1.866  1.00  0.00
ATOM   4660  CG  GLN A 296     -14.874  11.811  -0.772  1.00  0.00
ATOM   4661  HG2 GLN A 296     -14.134  12.563  -1.046  1.00  0.00
ATOM   4662  HG3 GLN A 296     -15.864  12.266  -0.753  1.00  0.00
ATOM   4663  CD  GLN A 296     -14.551  11.297   0.615  1.00  0.00
ATOM   4664  OE1 GLN A 296     -14.453  10.086   0.841  1.00  0.00
ATOM   4665  NE2 GLN A 296     -14.377  12.218   1.560  1.00  0.00
ATOM   4666 HE21 GLN A 296     -14.159  11.933   2.504  1.00  0.00
ATOM   4667 HE22 GLN A 296     -14.463  13.197   1.328  1.00  0.00
ATOM   4668  C   GLN A 296     -14.788  10.240  -4.285  1.00  0.00
ATOM   4669  O   GLN A 296     -13.617  10.227  -4.683  1.00  0.00
ATOM   4670  N   LEU A 297     -15.712   9.412  -4.777  1.00  0.00
ATOM   4671  H   LEU A 297     -16.628   9.321  -4.362  1.00  0.00
ATOM   4672  CA  LEU A 297     -15.377   8.555  -5.905  1.00  0.00
ATOM   4673  HA  LEU A 297     -14.421   8.064  -5.721  1.00  0.00
ATOM   4674  CB  LEU A 297     -16.444   7.483  -6.108  1.00  0.00
ATOM   4675  HB2 LEU A 297     -16.419   6.854  -5.218  1.00  0.00
ATOM   4676  HB3 LEU A 297     -17.458   7.850  -6.265  1.00  0.00
ATOM   4677  CG  LEU A 297     -16.006   6.664  -7.322  1.00  0.00
ATOM   4678  HG  LEU A 297     -15.469   7.315  -8.013  1.00  0.00
ATOM   4679  CD1 LEU A 297     -15.097   5.516  -6.896  1.00  0.00
ATOM   4680 HD11 LEU A 297     -15.633   4.864  -6.206  1.00  0.00
ATOM   4681 HD12 LEU A 297     -14.796   4.945  -7.775  1.00  0.00
ATOM   4682 HD13 LEU A 297     -14.211   5.917  -6.403  1.00  0.00
ATOM   4683  CD2 LEU A 297     -17.173   6.180  -8.129  1.00  0.00
ATOM   4684 HD21 LEU A 297     -17.747   7.034  -8.487  1.00  0.00
ATOM   4685 HD22 LEU A 297     -16.812   5.603  -8.981  1.00  0.00
ATOM   4686 HD23 LEU A 297     -17.809   5.550  -7.508  1.00  0.00
ATOM   4687  C   LEU A 297     -15.194   9.374  -7.175  1.00  0.00
ATOM   4688  O   LEU A 297     -14.206   9.203  -7.901  1.00  0.00
ATOM   4689  N   ALA A 298     -16.131  10.286  -7.457  1.00  0.00
ATOM   4690  H   ALA A 298     -16.974  10.368  -6.908  1.00  0.00
ATOM   4691  CA  ALA A 298     -15.980  11.149  -8.629  1.00  0.00
ATOM   4692  HA  ALA A 298     -15.886  10.517  -9.513  1.00  0.00
ATOM   4693  CB  ALA A 298     -17.217  12.040  -8.793  1.00  0.00
ATOM   4694  HB1 ALA A 298     -17.319  12.685  -7.920  1.00  0.00
ATOM   4695  HB2 ALA A 298     -17.107  12.654  -9.687  1.00  0.00
ATOM   4696  HB3 ALA A 298     -18.105  11.415  -8.889  1.00  0.00
ATOM   4697  C   ALA A 298     -14.715  12.001  -8.541  1.00  0.00
ATOM   4698  O   ALA A 298     -14.098  12.315  -9.567  1.00  0.00
ATOM   4699  N   SER A 299     -14.319  12.383  -7.326  1.00  0.00
ATOM   4700  H   SER A 299     -14.905  12.221  -6.520  1.00  0.00
ATOM   4701  CA  SER A 299     -13.080  13.128  -7.141  1.00  0.00
ATOM   4702  HA  SER A 299     -13.025  13.966  -7.836  1.00  0.00
ATOM   4703  CB  SER A 299     -13.051  13.676  -5.708  1.00  0.00
ATOM   4704  HB2 SER A 299     -13.675  14.569  -5.705  1.00  0.00
ATOM   4705  HB3 SER A 299     -13.505  12.913  -5.075  1.00  0.00
ATOM   4706  OG  SER A 299     -11.767  13.997  -5.211  1.00  0.00
ATOM   4707  HG  SER A 299     -11.845  14.330  -4.314  1.00  0.00
ATOM   4708  C   SER A 299     -11.862  12.257  -7.467  1.00  0.00
ATOM   4709  O   SER A 299     -10.893  12.729  -8.073  1.00  0.00
ATOM   4710  N   ALA A 300     -11.914  10.970  -7.115  1.00  0.00
ATOM   4711  H   ALA A 300     -12.663  10.619  -6.537  1.00  0.00
ATOM   4712  CA  ALA A 300     -10.852  10.047  -7.508  1.00  0.00
ATOM   4713  HA  ALA A 300      -9.900  10.426  -7.135  1.00  0.00
ATOM   4714  CB  ALA A 300     -11.099   8.662  -6.901  1.00  0.00
ATOM   4715  HB1 ALA A 300     -12.043   8.265  -7.273  1.00  0.00
ATOM   4716  HB2 ALA A 300     -10.287   7.991  -7.183  1.00  0.00
ATOM   4717  HB3 ALA A 300     -11.141   8.743  -5.815  1.00  0.00
ATOM   4718  C   ALA A 300     -10.741   9.948  -9.023  1.00  0.00
ATOM   4719  O   ALA A 300      -9.634   9.912  -9.569  1.00  0.00
ATOM   4720  N   VAL A 301     -11.876   9.920  -9.724  1.00  0.00
ATOM   4721  H   VAL A 301     -12.776   9.882  -9.268  1.00  0.00
ATOM   4722  CA  VAL A 301     -11.834   9.835 -11.178  1.00  0.00
ATOM   4723  HA  VAL A 301     -11.189   9.021 -11.511  1.00  0.00
ATOM   4724  CB  VAL A 301     -13.249   9.608 -11.749  1.00  0.00
ATOM   4725  HB  VAL A 301     -13.934  10.326 -11.299  1.00  0.00
ATOM   4726  CG1 VAL A 301     -13.245   9.791 -13.266  1.00  0.00
ATOM   4727 HG11 VAL A 301     -12.560   9.073 -13.718  1.00  0.00
ATOM   4728 HG12 VAL A 301     -14.250   9.627 -13.655  1.00  0.00
ATOM   4729 HG13 VAL A 301     -12.921  10.803 -13.510  1.00  0.00
ATOM   4730  CG2 VAL A 301     -13.746   8.216 -11.386  1.00  0.00
ATOM   4731 HG21 VAL A 301     -13.778   8.112 -10.302  1.00  0.00
ATOM   4732 HG22 VAL A 301     -14.745   8.068 -11.795  1.00  0.00
ATOM   4733 HG23 VAL A 301     -13.070   7.468 -11.802  1.00  0.00
ATOM   4734  C   VAL A 301     -11.168  11.075 -11.769  1.00  0.00
ATOM   4735  O   VAL A 301     -10.324  10.973 -12.668  1.00  0.00
ATOM   4736  N   ARG A 302     -11.517  12.265 -11.265  1.00  0.00
ATOM   4737  H   ARG A 302     -12.278  12.362 -10.609  1.00  0.00
ATOM   4738  CA  ARG A 302     -10.819  13.473 -11.700  1.00  0.00
ATOM   4739  HA  ARG A 302     -10.927  13.591 -12.778  1.00  0.00
ATOM   4740  CB  ARG A 302     -11.397  14.712 -11.011  1.00  0.00
ATOM   4741  HB2 ARG A 302     -11.342  14.524  -9.939  1.00  0.00
ATOM   4742  HB3 ARG A 302     -10.741  15.544 -11.268  1.00  0.00
ATOM   4743  CG  ARG A 302     -12.820  15.056 -11.390  1.00  0.00
ATOM   4744  HG2 ARG A 302     -12.917  15.013 -12.475  1.00  0.00
ATOM   4745  HG3 ARG A 302     -13.492  14.328 -10.937  1.00  0.00
ATOM   4746  CD  ARG A 302     -13.184  16.463 -10.899  1.00  0.00
ATOM   4747  HD2 ARG A 302     -12.400  17.157 -11.203  1.00  0.00
ATOM   4748  HD3 ARG A 302     -14.129  16.762 -11.353  1.00  0.00
ATOM   4749  NE  ARG A 302     -13.323  16.520  -9.447  1.00  0.00
ATOM   4750  HE  ARG A 302     -12.513  16.804  -8.915  1.00  0.00
ATOM   4751  CZ  ARG A 302     -14.439  16.217  -8.791  1.00  0.00
ATOM   4752  NH1 ARG A 302     -15.521  15.841  -9.460  1.00  0.00
ATOM   4753 HH11 ARG A 302     -15.494  15.786 -10.468  1.00  0.00
ATOM   4754 HH12 ARG A 302     -16.367  15.611  -8.958  1.00  0.00
ATOM   4755  NH2 ARG A 302     -14.472  16.297  -7.466  1.00  0.00
ATOM   4756 HH21 ARG A 302     -13.647  16.588  -6.960  1.00  0.00
ATOM   4757 HH22 ARG A 302     -15.321  16.066  -6.971  1.00  0.00
ATOM   4758  C   ARG A 302      -9.325  13.377 -11.412  1.00  0.00
ATOM   4759  O   ARG A 302      -8.502  13.843 -12.206  1.00  0.00
ATOM   4760  N   ALA A 303      -8.959  12.803 -10.263  1.00  0.00
ATOM   4761  H   ALA A 303      -9.646  12.480  -9.598  1.00  0.00
ATOM   4762  CA  ALA A 303      -7.546  12.683  -9.912  1.00  0.00
ATOM   4763  HA  ALA A 303      -7.104  13.679  -9.883  1.00  0.00
ATOM   4764  CB  ALA A 303      -7.405  12.045  -8.530  1.00  0.00
ATOM   4765  HB1 ALA A 303      -7.834  11.043  -8.546  1.00  0.00
ATOM   4766  HB2 ALA A 303      -6.349  11.982  -8.264  1.00  0.00
ATOM   4767  HB3 ALA A 303      -7.929  12.653  -7.794  1.00  0.00
ATOM   4768  C   ALA A 303      -6.779  11.874 -10.950  1.00  0.00
ATOM   4769  O   ALA A 303      -5.608  12.163 -11.223  1.00  0.00
ATOM   4770  N   ALA A 304      -7.424  10.865 -11.542  1.00  0.00
ATOM   4771  H   ALA A 304      -8.364  10.644 -11.246  1.00  0.00
ATOM   4772  CA  ALA A 304      -6.803  10.022 -12.553  1.00  0.00
ATOM   4773  HA  ALA A 304      -5.826   9.718 -12.177  1.00  0.00
ATOM   4774  CB  ALA A 304      -7.650   8.768 -12.783  1.00  0.00
ATOM   4775  HB1 ALA A 304      -8.628   9.055 -13.169  1.00  0.00
ATOM   4776  HB2 ALA A 304      -7.152   8.119 -13.504  1.00  0.00
ATOM   4777  HB3 ALA A 304      -7.773   8.234 -11.841  1.00  0.00
ATOM   4778  C   ALA A 304      -6.582  10.751 -13.870  1.00  0.00
ATOM   4779  O   ALA A 304      -5.853  10.237 -14.720  1.00  0.00
ATOM   4780  N   GLU A 305      -7.188  11.926 -14.048  1.00  0.00
ATOM   4781  H   GLU A 305      -7.825  12.229 -13.326  1.00  0.00
ATOM   4782  CA  GLU A 305      -7.011  12.778 -15.215  1.00  0.00
ATOM   4783  HA  GLU A 305      -6.560  12.209 -16.029  1.00  0.00
ATOM   4784  CB  GLU A 305      -8.369  13.311 -15.683  1.00  0.00
ATOM   4785  HB2 GLU A 305      -8.735  13.966 -14.893  1.00  0.00
ATOM   4786  HB3 GLU A 305      -8.180  13.897 -16.583  1.00  0.00
ATOM   4787  CG  GLU A 305      -9.404  12.254 -15.980  1.00  0.00
ATOM   4788  HG2 GLU A 305      -8.871  11.333 -16.220  1.00  0.00
ATOM   4789  HG3 GLU A 305     -10.020  12.096 -15.095  1.00  0.00
ATOM   4790  CD  GLU A 305     -10.289  12.646 -17.150  1.00  0.00
ATOM   4791  OE1 GLU A 305      -9.762  12.780 -18.279  1.00  0.00
ATOM   4792  OE2 GLU A 305     -11.506  12.841 -16.938  1.00  0.00
ATOM   4793  C   GLU A 305      -6.094  13.962 -14.945  1.00  0.00
ATOM   4794  O   GLU A 305      -5.739  14.679 -15.883  1.00  0.00
ATOM   4795  N   LEU A 306      -5.742  14.198 -13.687  1.00  0.00
ATOM   4796  H   LEU A 306      -6.113  13.609 -12.955  1.00  0.00
ATOM   4797  CA  LEU A 306      -4.852  15.287 -13.312  1.00  0.00
ATOM   4798  HA  LEU A 306      -5.215  16.233 -13.714  1.00  0.00
ATOM   4799  CB  LEU A 306      -4.805  15.390 -11.789  1.00  0.00
ATOM   4800  HB2 LEU A 306      -5.779  14.970 -11.539  1.00  0.00
ATOM   4801  HB3 LEU A 306      -4.023  14.681 -11.516  1.00  0.00
ATOM   4802  CG  LEU A 306      -4.601  16.689 -11.024  1.00  0.00
ATOM   4803  HG  LEU A 306      -3.544  16.950 -11.080  1.00  0.00
ATOM   4804  CD1 LEU A 306      -5.443  17.840 -11.590  1.00  0.00
ATOM   4805 HD11 LEU A 306      -6.500  17.579 -11.534  1.00  0.00
ATOM   4806 HD12 LEU A 306      -5.261  18.744 -11.009  1.00  0.00
ATOM   4807 HD13 LEU A 306      -5.167  18.015 -12.630  1.00  0.00
ATOM   4808  CD2 LEU A 306      -4.960  16.410  -9.571  1.00  0.00
ATOM   4809 HD21 LEU A 306      -4.311  15.626  -9.180  1.00  0.00
ATOM   4810 HD22 LEU A 306      -4.827  17.318  -8.983  1.00  0.00
ATOM   4811 HD23 LEU A 306      -5.998  16.085  -9.509  1.00  0.00
ATOM   4812  C   LEU A 306      -3.447  15.050 -13.855  1.00  0.00
ATOM   4813  O   LEU A 306      -2.914  13.938 -13.776  1.00  0.00
ATOM   4814  N   THR A 307      -2.840  16.101 -14.401  1.00  0.00
ATOM   4815  H   THR A 307      -3.377  16.929 -14.616  1.00  0.00
ATOM   4816  CA  THR A 307      -1.420  16.089 -14.743  1.00  0.00
ATOM   4817  HA  THR A 307      -1.037  15.074 -14.639  1.00  0.00
ATOM   4818  CB  THR A 307      -1.184  16.554 -16.178  1.00  0.00
ATOM   4819  HB  THR A 307      -1.600  17.554 -16.300  1.00  0.00
ATOM   4820  CG2 THR A 307       0.313  16.584 -16.491  1.00  0.00
ATOM   4821 HG21 THR A 307       0.731  15.584 -16.370  1.00  0.00
ATOM   4822 HG22 THR A 307       0.464  16.917 -17.518  1.00  0.00
ATOM   4823 HG23 THR A 307       0.814  17.271 -15.809  1.00  0.00
ATOM   4824  OG1 THR A 307      -1.827  15.650 -17.081  1.00  0.00
ATOM   4825  HG1 THR A 307      -1.679  15.941 -17.984  1.00  0.00
ATOM   4826  C   THR A 307      -0.700  16.993 -13.754  1.00  0.00
ATOM   4827  O   THR A 307      -0.877  18.213 -13.785  1.00  0.00
ATOM   4828  N   LEU A 308       0.104  16.406 -12.873  1.00  0.00
ATOM   4829  H   LEU A 308       0.170  15.400 -12.810  1.00  0.00
ATOM   4830  CA  LEU A 308       0.885  17.209 -11.943  1.00  0.00
ATOM   4831  HA  LEU A 308       0.289  18.056 -11.605  1.00  0.00
ATOM   4832  CB  LEU A 308       1.303  16.387 -10.722  1.00  0.00
ATOM   4833  HB2 LEU A 308       1.877  15.570 -11.161  1.00  0.00
ATOM   4834  HB3 LEU A 308       1.961  17.003 -10.110  1.00  0.00
ATOM   4835  CG  LEU A 308       0.183  15.812  -9.849  1.00  0.00
ATOM   4836  HG  LEU A 308      -0.517  15.265 -10.480  1.00  0.00
ATOM   4837  CD1 LEU A 308       0.762  14.875  -8.807  1.00  0.00
ATOM   4838 HD11 LEU A 308       1.463  15.421  -8.176  1.00  0.00
ATOM   4839 HD12 LEU A 308      -0.043  14.472  -8.193  1.00  0.00
ATOM   4840 HD13 LEU A 308       1.284  14.056  -9.304  1.00  0.00
ATOM   4841  CD2 LEU A 308      -0.637  16.917  -9.184  1.00  0.00
ATOM   4842 HD21 LEU A 308      -1.088  17.546  -9.951  1.00  0.00
ATOM   4843 HD22 LEU A 308      -1.421  16.470  -8.573  1.00  0.00
ATOM   4844 HD23 LEU A 308       0.014  17.523  -8.553  1.00  0.00
ATOM   4845  C   LEU A 308       2.114  17.751 -12.662  1.00  0.00
ATOM   4846  O   LEU A 308       2.757  17.039 -13.436  1.00  0.00
ATOM   4847  N   THR A 309       2.421  19.025 -12.428  1.00  0.00
ATOM   4848  H   THR A 309       1.852  19.600 -11.823  1.00  0.00
ATOM   4849  CA  THR A 309       3.588  19.628 -13.056  1.00  0.00
ATOM   4850  HA  THR A 309       3.680  19.300 -14.092  1.00  0.00
ATOM   4851  CB  THR A 309       3.504  21.151 -13.033  1.00  0.00
ATOM   4852  HB  THR A 309       4.404  21.558 -13.494  1.00  0.00
ATOM   4853  CG2 THR A 309       2.271  21.643 -13.799  1.00  0.00
ATOM   4854 HG21 THR A 309       1.371  21.236 -13.339  1.00  0.00
ATOM   4855 HG22 THR A 309       2.234  22.732 -13.768  1.00  0.00
ATOM   4856 HG23 THR A 309       2.331  21.311 -14.836  1.00  0.00
ATOM   4857  OG1 THR A 309       3.451  21.592 -11.671  1.00  0.00
ATOM   4858  HG1 THR A 309       3.398  22.550 -11.647  1.00  0.00
ATOM   4859  C   THR A 309       4.861  19.205 -12.338  1.00  0.00
ATOM   4860  O   THR A 309       4.840  18.787 -11.180  1.00  0.00
ATOM   4861  N   ASP A 310       5.992  19.364 -13.034  1.00  0.00
ATOM   4862  H   ASP A 310       5.972  19.646 -14.004  1.00  0.00
ATOM   4863  CA  ASP A 310       7.288  19.074 -12.424  1.00  0.00
ATOM   4864  HA  ASP A 310       7.332  18.027 -12.123  1.00  0.00
ATOM   4865  CB  ASP A 310       8.415  19.343 -13.426  1.00  0.00
ATOM   4866  HB2 ASP A 310       8.301  20.364 -13.790  1.00  0.00
ATOM   4867  HB3 ASP A 310       9.365  19.250 -12.899  1.00  0.00
ATOM   4868  CG  ASP A 310       8.394  18.385 -14.597  1.00  0.00
ATOM   4869  OD1 ASP A 310       7.550  17.460 -14.598  1.00  0.00
ATOM   4870  OD2 ASP A 310       9.224  18.554 -15.518  1.00  0.00
ATOM   4871  C   ASP A 310       7.504  19.893 -11.156  1.00  0.00
ATOM   4872  O   ASP A 310       8.051  19.387 -10.167  1.00  0.00
ATOM   4873  N   GLU A 311       7.099  21.166 -11.167  1.00  0.00
ATOM   4874  H   GLU A 311       6.724  21.593 -12.002  1.00  0.00
ATOM   4875  CA  GLU A 311       7.256  21.995  -9.976  1.00  0.00
ATOM   4876  HA  GLU A 311       8.307  22.028  -9.687  1.00  0.00
ATOM   4877  CB  GLU A 311       6.776  23.427 -10.248  1.00  0.00
ATOM   4878  HB2 GLU A 311       7.310  23.795 -11.124  1.00  0.00
ATOM   4879  HB3 GLU A 311       5.709  23.384 -10.465  1.00  0.00
ATOM   4880  CG  GLU A 311       7.020  24.372  -9.067  1.00  0.00
ATOM   4881  HG2 GLU A 311       6.741  23.839  -8.158  1.00  0.00
ATOM   4882  HG3 GLU A 311       8.089  24.586  -9.049  1.00  0.00
ATOM   4883  CD  GLU A 311       6.236  25.689  -9.149  1.00  0.00
ATOM   4884  OE1 GLU A 311       5.409  25.849 -10.075  1.00  0.00
ATOM   4885  OE2 GLU A 311       6.450  26.562  -8.272  1.00  0.00
ATOM   4886  C   GLU A 311       6.507  21.395  -8.791  1.00  0.00
ATOM   4887  O   GLU A 311       7.044  21.316  -7.678  1.00  0.00
ATOM   4888  N   VAL A 312       5.260  20.963  -9.011  1.00  0.00
ATOM   4889  H   VAL A 312       4.804  21.103  -9.901  1.00  0.00
ATOM   4890  CA  VAL A 312       4.489  20.365  -7.923  1.00  0.00
ATOM   4891  HA  VAL A 312       4.529  20.969  -7.017  1.00  0.00
ATOM   4892  CB  VAL A 312       3.013  20.198  -8.341  1.00  0.00
ATOM   4893  HB  VAL A 312       2.981  19.737  -9.329  1.00  0.00
ATOM   4894  CG1 VAL A 312       2.250  19.318  -7.340  1.00  0.00
ATOM   4895 HG11 VAL A 312       2.282  19.778  -6.353  1.00  0.00
ATOM   4896 HG12 VAL A 312       1.213  19.218  -7.661  1.00  0.00
ATOM   4897 HG13 VAL A 312       2.713  18.332  -7.296  1.00  0.00
ATOM   4898  CG2 VAL A 312       2.332  21.567  -8.464  1.00  0.00
ATOM   4899 HG21 VAL A 312       2.848  22.163  -9.217  1.00  0.00
ATOM   4900 HG22 VAL A 312       1.292  21.430  -8.760  1.00  0.00
ATOM   4901 HG23 VAL A 312       2.372  22.081  -7.504  1.00  0.00
ATOM   4902  C   VAL A 312       5.121  19.041  -7.486  1.00  0.00
ATOM   4903  O   VAL A 312       5.278  18.782  -6.289  1.00  0.00
ATOM   4904  N   LEU A 313       5.516  18.196  -8.445  1.00  0.00
ATOM   4905  H   LEU A 313       5.363  18.404  -9.422  1.00  0.00
ATOM   4906  CA  LEU A 313       6.131  16.915  -8.098  1.00  0.00
ATOM   4907  HA  LEU A 313       5.458  16.339  -7.464  1.00  0.00
ATOM   4908  CB  LEU A 313       6.420  16.107  -9.362  1.00  0.00
ATOM   4909  HB2 LEU A 313       6.896  16.832 -10.022  1.00  0.00
ATOM   4910  HB3 LEU A 313       7.134  15.322  -9.112  1.00  0.00
ATOM   4911  CG  LEU A 313       5.215  15.492 -10.067  1.00  0.00
ATOM   4912  HG  LEU A 313       4.453  16.258 -10.210  1.00  0.00
ATOM   4913  CD1 LEU A 313       5.631  14.935 -11.418  1.00  0.00
ATOM   4914 HD11 LEU A 313       6.393  14.168 -11.277  1.00  0.00
ATOM   4915 HD12 LEU A 313       4.765  14.498 -11.914  1.00  0.00
ATOM   4916 HD13 LEU A 313       6.035  15.738 -12.034  1.00  0.00
ATOM   4917  CD2 LEU A 313       4.578  14.414  -9.198  1.00  0.00
ATOM   4918 HD21 LEU A 313       4.250  14.853  -8.256  1.00  0.00
ATOM   4919 HD22 LEU A 313       3.721  13.987  -9.718  1.00  0.00
ATOM   4920 HD23 LEU A 313       5.308  13.629  -8.998  1.00  0.00
ATOM   4921  C   LEU A 313       7.410  17.114  -7.298  1.00  0.00
ATOM   4922  O   LEU A 313       7.687  16.363  -6.356  1.00  0.00
ATOM   4923  N   THR A 314       8.200  18.128  -7.651  1.00  0.00
ATOM   4924  H   THR A 314       7.997  18.689  -8.466  1.00  0.00
ATOM   4925  CA  THR A 314       9.421  18.411  -6.903  1.00  0.00
ATOM   4926  HA  THR A 314      10.008  17.502  -6.772  1.00  0.00
ATOM   4927  CB  THR A 314      10.268  19.434  -7.657  1.00  0.00
ATOM   4928  HB  THR A 314       9.656  20.312  -7.863  1.00  0.00
ATOM   4929  CG2 THR A 314      11.492  19.847  -6.834  1.00  0.00
ATOM   4930 HG21 THR A 314      12.106  18.969  -6.629  1.00  0.00
ATOM   4931 HG22 THR A 314      12.078  20.576  -7.394  1.00  0.00
ATOM   4932 HG23 THR A 314      11.166  20.289  -5.893  1.00  0.00
ATOM   4933  OG1 THR A 314      10.695  18.852  -8.891  1.00  0.00
ATOM   4934  HG1 THR A 314      11.230  19.485  -9.376  1.00  0.00
ATOM   4935  C   THR A 314       9.114  18.904  -5.495  1.00  0.00
ATOM   4936  O   THR A 314       9.736  18.451  -4.526  1.00  0.00
ATOM   4937  N   ALA A 315       8.158  19.829  -5.356  1.00  0.00
ATOM   4938  H   ALA A 315       7.707  20.257  -6.152  1.00  0.00
ATOM   4939  CA  ALA A 315       7.794  20.295  -4.020  1.00  0.00
ATOM   4940  HA  ALA A 315       8.684  20.691  -3.532  1.00  0.00
ATOM   4941  CB  ALA A 315       6.750  21.412  -4.116  1.00  0.00
ATOM   4942  HB1 ALA A 315       5.850  21.028  -4.595  1.00  0.00
ATOM   4943  HB2 ALA A 315       6.505  21.768  -3.116  1.00  0.00
ATOM   4944  HB3 ALA A 315       7.152  22.236  -4.706  1.00  0.00
ATOM   4945  C   ALA A 315       7.278  19.143  -3.157  1.00  0.00
ATOM   4946  O   ALA A 315       7.628  19.040  -1.973  1.00  0.00
ATOM   4947  N   LEU A 316       6.458  18.259  -3.742  1.00  0.00
ATOM   4948  H   LEU A 316       6.149  18.399  -4.693  1.00  0.00
ATOM   4949  CA  LEU A 316       5.943  17.100  -3.008  1.00  0.00
ATOM   4950  HA  LEU A 316       5.411  17.427  -2.115  1.00  0.00
ATOM   4951  CB  LEU A 316       4.977  16.316  -3.891  1.00  0.00
ATOM   4952  HB2 LEU A 316       5.527  16.188  -4.824  1.00  0.00
ATOM   4953  HB3 LEU A 316       4.809  15.341  -3.433  1.00  0.00
ATOM   4954  CG  LEU A 316       3.633  16.982  -4.179  1.00  0.00
ATOM   4955  HG  LEU A 316       3.804  17.951  -4.648  1.00  0.00
ATOM   4956  CD1 LEU A 316       2.819  16.111  -5.107  1.00  0.00
ATOM   4957 HD11 LEU A 316       2.648  15.141  -4.639  1.00  0.00
ATOM   4958 HD12 LEU A 316       1.862  16.590  -5.310  1.00  0.00
ATOM   4959 HD13 LEU A 316       3.360  15.971  -6.043  1.00  0.00
ATOM   4960  CD2 LEU A 316       2.878  17.258  -2.875  1.00  0.00
ATOM   4961 HD21 LEU A 316       3.472  17.919  -2.244  1.00  0.00
ATOM   4962 HD22 LEU A 316       1.923  17.732  -3.101  1.00  0.00
ATOM   4963 HD23 LEU A 316       2.702  16.318  -2.351  1.00  0.00
ATOM   4964  C   LEU A 316       7.077  16.202  -2.531  1.00  0.00
ATOM   4965  O   LEU A 316       7.125  15.802  -1.364  1.00  0.00
ATOM   4966  N   ASP A 317       8.014  15.891  -3.429  1.00  0.00
ATOM   4967  H   ASP A 317       7.900  16.161  -4.396  1.00  0.00
ATOM   4968  CA  ASP A 317       9.187  15.100  -3.065  1.00  0.00
ATOM   4969  HA  ASP A 317       8.887  14.121  -2.690  1.00  0.00
ATOM   4970  CB  ASP A 317      10.063  14.900  -4.309  1.00  0.00
ATOM   4971  HB2 ASP A 317       9.415  14.712  -5.165  1.00  0.00
ATOM   4972  HB3 ASP A 317      10.601  15.836  -4.460  1.00  0.00
ATOM   4973  CG  ASP A 317      11.064  13.756  -4.168  1.00  0.00
ATOM   4974  OD1 ASP A 317      10.702  12.662  -3.685  1.00  0.00
ATOM   4975  OD2 ASP A 317      12.224  13.953  -4.575  1.00  0.00
ATOM   4976  C   ASP A 317       9.986  15.744  -1.937  1.00  0.00
ATOM   4977  O   ASP A 317      10.592  15.034  -1.125  1.00  0.00
ATOM   4978  N   GLU A 318      10.001  17.081  -1.858  1.00  0.00
ATOM   4979  H   GLU A 318       9.521  17.661  -2.531  1.00  0.00
ATOM   4980  CA  GLU A 318      10.800  17.736  -0.824  1.00  0.00
ATOM   4981  HA  GLU A 318      11.729  17.187  -0.667  1.00  0.00
ATOM   4982  CB  GLU A 318      11.142  19.164  -1.252  1.00  0.00
ATOM   4983  HB2 GLU A 318      10.210  19.657  -1.528  1.00  0.00
ATOM   4984  HB3 GLU A 318      11.580  19.670  -0.392  1.00  0.00
ATOM   4985  CG  GLU A 318      12.113  19.224  -2.423  1.00  0.00
ATOM   4986  HG2 GLU A 318      13.050  18.767  -2.104  1.00  0.00
ATOM   4987  HG3 GLU A 318      11.682  18.638  -3.235  1.00  0.00
ATOM   4988  CD  GLU A 318      12.381  20.644  -2.909  1.00  0.00
ATOM   4989  OE1 GLU A 318      13.321  20.822  -3.720  1.00  0.00
ATOM   4990  OE2 GLU A 318      11.654  21.573  -2.487  1.00  0.00
ATOM   4991  C   GLU A 318      10.099  17.728   0.533  1.00  0.00
ATOM   4992  O   GLU A 318      10.752  17.591   1.573  1.00  0.00
ATOM   4993  N   ILE A 319       8.777  17.886   0.550  1.00  0.00
ATOM   4994  H   ILE A 319       8.262  18.144  -0.279  1.00  0.00
ATOM   4995  CA  ILE A 319       8.045  17.751   1.807  1.00  0.00
ATOM   4996  HA  ILE A 319       8.534  18.257   2.639  1.00  0.00
ATOM   4997  CB  ILE A 319       6.607  18.284   1.654  1.00  0.00
ATOM   4998  HB  ILE A 319       6.101  17.730   0.863  1.00  0.00
ATOM   4999  CG2 ILE A 319       5.839  18.109   2.976  1.00  0.00
ATOM   5000 HG21 ILE A 319       6.345  18.663   3.766  1.00  0.00
ATOM   5001 HG22 ILE A 319       4.824  18.488   2.860  1.00  0.00
ATOM   5002 HG23 ILE A 319       5.804  17.052   3.239  1.00  0.00
ATOM   5003  CG1 ILE A 319       6.614  19.737   1.168  1.00  0.00
ATOM   5004 HG12 ILE A 319       6.665  20.373   2.052  1.00  0.00
ATOM   5005 HG13 ILE A 319       7.516  19.873   0.570  1.00  0.00
ATOM   5006  CD1 ILE A 319       5.393  20.117   0.339  1.00  0.00
ATOM   5007 HD11 ILE A 319       4.492  19.981   0.936  1.00  0.00
ATOM   5008 HD12 ILE A 319       5.472  21.160   0.032  1.00  0.00
ATOM   5009 HD13 ILE A 319       5.342  19.481  -0.546  1.00  0.00
ATOM   5010  C   ILE A 319       8.041  16.297   2.261  1.00  0.00
ATOM   5011  O   ILE A 319       8.184  16.000   3.451  1.00  0.00
ATOM   5012  N   PHE A 320       7.864  15.372   1.317  1.00  0.00
ATOM   5013  H   PHE A 320       7.880  15.669   0.352  1.00  0.00
ATOM   5014  CA  PHE A 320       7.629  13.958   1.603  1.00  0.00
ATOM   5015  HA  PHE A 320       7.641  13.797   2.681  1.00  0.00
ATOM   5016  CB  PHE A 320       6.275  13.507   1.056  1.00  0.00
ATOM   5017  HB2 PHE A 320       6.250  13.770  -0.002  1.00  0.00
ATOM   5018  HB3 PHE A 320       6.130  12.432   1.165  1.00  0.00
ATOM   5019  CG  PHE A 320       5.080  14.171   1.695  1.00  0.00
ATOM   5020  CD1 PHE A 320       4.680  13.826   2.979  1.00  0.00
ATOM   5021  HD1 PHE A 320       5.256  13.086   3.535  1.00  0.00
ATOM   5022  CE1 PHE A 320       3.550  14.418   3.561  1.00  0.00
ATOM   5023  HE1 PHE A 320       3.244  14.147   4.571  1.00  0.00
ATOM   5024  CZ  PHE A 320       2.818  15.356   2.840  1.00  0.00
ATOM   5025  HZ  PHE A 320       1.942  15.821   3.290  1.00  0.00
ATOM   5026  CE2 PHE A 320       3.202  15.700   1.549  1.00  0.00
ATOM   5027  HE2 PHE A 320       2.633  16.436   0.981  1.00  0.00
ATOM   5028  CD2 PHE A 320       4.326  15.095   0.980  1.00  0.00
ATOM   5029  HD2 PHE A 320       4.623  15.345  -0.039  1.00  0.00
ATOM   5030  C   PHE A 320       8.738  13.114   0.973  1.00  0.00
ATOM   5031  O   PHE A 320       8.483  12.358   0.027  1.00  0.00
ATOM   5032  N   PRO A 321       9.973  13.204   1.471  1.00  0.00
ATOM   5033  CD  PRO A 321      10.429  13.939   2.665  1.00  0.00
ATOM   5034  HD2 PRO A 321       9.807  13.665   3.516  1.00  0.00
ATOM   5035  HD3 PRO A 321      10.344  15.010   2.483  1.00  0.00
ATOM   5036  CG  PRO A 321      11.869  13.493   2.829  1.00  0.00
ATOM   5037  HG2 PRO A 321      11.912  12.727   3.604  1.00  0.00
ATOM   5038  HG3 PRO A 321      12.469  14.351   3.133  1.00  0.00
ATOM   5039  CB  PRO A 321      12.324  12.967   1.525  1.00  0.00
ATOM   5040  HB2 PRO A 321      13.013  12.142   1.708  1.00  0.00
ATOM   5041  HB3 PRO A 321      12.810  13.711   0.894  1.00  0.00
ATOM   5042  CA  PRO A 321      11.056  12.444   0.837  1.00  0.00
ATOM   5043  HA  PRO A 321      11.054  12.660  -0.232  1.00  0.00
ATOM   5044  C   PRO A 321      10.879  10.946   1.051  1.00  0.00
ATOM   5045  O   PRO A 321      10.325  10.495   2.057  1.00  0.00
ATOM   5046  N   GLY A 322      11.324  10.177   0.060  1.00  0.00
ATOM   5047  H   GLY A 322      11.667  10.609  -0.787  1.00  0.00
ATOM   5048  CA  GLY A 322      11.337   8.733   0.147  1.00  0.00
ATOM   5049  HA2 GLY A 322      10.787   8.419   1.034  1.00  0.00
ATOM   5050  HA3 GLY A 322      10.865   8.313  -0.741  1.00  0.00
ATOM   5051  C   GLY A 322      12.757   8.217   0.240  1.00  0.00
ATOM   5052  O   GLY A 322      13.719   8.954   0.008  1.00  0.00
ATOM   5053  N   PRO A 323      12.921   6.956   0.604  1.00  0.00
ATOM   5054  CD  PRO A 323      11.886   6.016   1.070  1.00  0.00
ATOM   5055  HD2 PRO A 323      11.205   5.793   0.249  1.00  0.00
ATOM   5056  HD3 PRO A 323      11.330   6.469   1.890  1.00  0.00
ATOM   5057  CG  PRO A 323      12.675   4.814   1.508  1.00  0.00
ATOM   5058  HG2 PRO A 323      12.676   4.075   0.706  1.00  0.00
ATOM   5059  HG3 PRO A 323      12.210   4.385   2.395  1.00  0.00
ATOM   5060  CB  PRO A 323      14.052   5.291   1.808  1.00  0.00
ATOM   5061  HB2 PRO A 323      14.786   4.501   1.644  1.00  0.00
ATOM   5062  HB3 PRO A 323      14.150   5.672   2.824  1.00  0.00
ATOM   5063  CA  PRO A 323      14.274   6.427   0.798  1.00  0.00
ATOM   5064  HA  PRO A 323      14.879   7.232   1.216  1.00  0.00
ATOM   5065  C   PRO A 323      14.928   5.913  -0.480  1.00  0.00
ATOM   5066  O   PRO A 323      16.149   5.764  -0.522  1.00  0.00
ATOM   5067  N   GLY A 324      14.145   5.624  -1.514  1.00  0.00
ATOM   5068  H   GLY A 324      13.171   5.891  -1.504  1.00  0.00
ATOM   5069  CA  GLY A 324      14.653   4.925  -2.677  1.00  0.00
ATOM   5070  HA2 GLY A 324      13.903   4.944  -3.468  1.00  0.00
ATOM   5071  HA3 GLY A 324      15.562   5.416  -3.027  1.00  0.00
ATOM   5072  C   GLY A 324      14.973   3.478  -2.334  1.00  0.00
ATOM   5073  O   GLY A 324      14.650   2.987  -1.240  1.00  0.00
ATOM   5074  N   PRO A 325      15.613   2.764  -3.253  1.00  0.00
ATOM   5075  CD  PRO A 325      15.967   3.191  -4.621  1.00  0.00
ATOM   5076  HD2 PRO A 325      16.552   4.109  -4.573  1.00  0.00
ATOM   5077  HD3 PRO A 325      15.056   3.371  -5.191  1.00  0.00
ATOM   5078  CG  PRO A 325      16.760   2.027  -5.159  1.00  0.00
ATOM   5079  HG2 PRO A 325      17.820   2.156  -4.937  1.00  0.00
ATOM   5080  HG3 PRO A 325      16.624   1.943  -6.237  1.00  0.00
ATOM   5081  CB  PRO A 325      16.183   0.806  -4.439  1.00  0.00
ATOM   5082  HB2 PRO A 325      16.944   0.028  -4.367  1.00  0.00
ATOM   5083  HB3 PRO A 325      15.291   0.397  -4.914  1.00  0.00
ATOM   5084  CA  PRO A 325      15.837   1.330  -3.037  1.00  0.00
ATOM   5085  HA  PRO A 325      14.916   0.904  -2.641  1.00  0.00
ATOM   5086  C   PRO A 325      16.975   1.053  -2.076  1.00  0.00
ATOM   5087  O   PRO A 325      17.923   1.830  -1.948  1.00  0.00
ATOM   5088  N   SER A 326      16.875  -0.110  -1.413  1.00  0.00
ATOM   5089  H   SER A 326      15.994  -0.603  -1.385  1.00  0.00
ATOM   5090  CA  SER A 326      18.007  -0.687  -0.721  1.00  0.00
ATOM   5091  HA  SER A 326      18.562   0.097  -0.205  1.00  0.00
ATOM   5092  CB  SER A 326      17.540  -1.717   0.312  1.00  0.00
ATOM   5093  HB2 SER A 326      16.828  -2.398  -0.154  1.00  0.00
ATOM   5094  HB3 SER A 326      18.400  -2.283   0.672  1.00  0.00
ATOM   5095  OG  SER A 326      16.922  -1.060   1.397  1.00  0.00
ATOM   5096  HG  SER A 326      16.632  -1.710   2.041  1.00  0.00
ATOM   5097  C   SER A 326      18.904  -1.363  -1.757  1.00  0.00
ATOM   5098  O   SER A 326      18.425  -1.789  -2.807  1.00  0.00
ATOM   5099  N   PRO A 327      20.217  -1.463  -1.496  1.00  0.00
ATOM   5100  CD  PRO A 327      21.100  -2.123  -2.471  1.00  0.00
ATOM   5101  HD2 PRO A 327      20.961  -1.676  -3.456  1.00  0.00
ATOM   5102  HD3 PRO A 327      20.866  -3.187  -2.519  1.00  0.00
ATOM   5103  CG  PRO A 327      22.475  -1.862  -1.905  1.00  0.00
ATOM   5104  HG2 PRO A 327      22.861  -0.906  -2.257  1.00  0.00
ATOM   5105  HG3 PRO A 327      23.165  -2.658  -2.188  1.00  0.00
ATOM   5106  CB  PRO A 327      22.249  -1.850  -0.410  1.00  0.00
ATOM   5107  HB2 PRO A 327      23.051  -1.344   0.127  1.00  0.00
ATOM   5108  HB3 PRO A 327      22.104  -2.846   0.009  1.00  0.00
ATOM   5109  CA  PRO A 327      20.958  -1.043  -0.296  1.00  0.00
ATOM   5110  HA  PRO A 327      20.343  -1.319   0.560  1.00  0.00
ATOM   5111  C   PRO A 327      21.295   0.451  -0.222  1.00  0.00
ATOM   5112  O   PRO A 327      21.719   0.912   0.836  1.00  0.00
ATOM   5113  N   GLU A 328      21.121   1.184  -1.319  1.00  0.00
ATOM   5114  H   GLU A 328      20.772   0.771  -2.172  1.00  0.00
ATOM   5115  CA  GLU A 328      21.485   2.601  -1.332  1.00  0.00
ATOM   5116  HA  GLU A 328      22.547   2.717  -1.116  1.00  0.00
ATOM   5117  CB  GLU A 328      21.198   3.199  -2.715  1.00  0.00
ATOM   5118  HB2 GLU A 328      20.165   2.958  -2.966  1.00  0.00
ATOM   5119  HB3 GLU A 328      21.309   4.280  -2.632  1.00  0.00
ATOM   5120  CG  GLU A 328      22.130   2.672  -3.821  1.00  0.00
ATOM   5121  HG2 GLU A 328      22.246   3.446  -4.580  1.00  0.00
ATOM   5122  HG3 GLU A 328      23.095   2.475  -3.353  1.00  0.00
ATOM   5123  CD  GLU A 328      21.608   1.384  -4.479  1.00  0.00
ATOM   5124  OE1 GLU A 328      20.661   0.739  -3.956  1.00  0.00
ATOM   5125  OE2 GLU A 328      22.139   1.028  -5.545  1.00  0.00
ATOM   5126  C   GLU A 328      20.741   3.391  -0.258  1.00  0.00
ATOM   5127  O   GLU A 328      21.271   4.378   0.261  1.00  0.00
ATOM   5128  N   ALA A 329      19.518   2.964   0.084  1.00  0.00
ATOM   5129  H   ALA A 329      19.121   2.164  -0.388  1.00  0.00
ATOM   5130  CA  ALA A 329      18.701   3.659   1.078  1.00  0.00
ATOM   5131  HA  ALA A 329      18.508   4.669   0.717  1.00  0.00
ATOM   5132  CB  ALA A 329      17.359   2.930   1.237  1.00  0.00
ATOM   5133  HB1 ALA A 329      17.536   1.919   1.606  1.00  0.00
ATOM   5134  HB2 ALA A 329      16.733   3.471   1.946  1.00  0.00
ATOM   5135  HB3 ALA A 329      16.855   2.880   0.271  1.00  0.00
ATOM   5136  C   ALA A 329      19.403   3.782   2.429  1.00  0.00
ATOM   5137  O   ALA A 329      19.207   4.779   3.142  1.00  0.00
ATOM   5138  N   PHE A 330      20.212   2.789   2.817  1.00  0.00
ATOM   5139  H   PHE A 330      20.330   1.956   2.257  1.00  0.00
ATOM   5140  CA  PHE A 330      20.866   2.844   4.117  1.00  0.00
ATOM   5141  HA  PHE A 330      20.760   3.843   4.539  1.00  0.00
ATOM   5142  CB  PHE A 330      20.233   1.827   5.090  1.00  0.00
ATOM   5143  HB2 PHE A 330      20.670   1.995   6.074  1.00  0.00
ATOM   5144  HB3 PHE A 330      19.152   1.949   5.147  1.00  0.00
ATOM   5145  CG  PHE A 330      20.487   0.374   4.746  1.00  0.00
ATOM   5146  CD1 PHE A 330      19.621  -0.315   3.901  1.00  0.00
ATOM   5147  HD1 PHE A 330      18.767   0.215   3.480  1.00  0.00
ATOM   5148  CE1 PHE A 330      19.832  -1.669   3.588  1.00  0.00
ATOM   5149  HE1 PHE A 330      19.141  -2.191   2.926  1.00  0.00
ATOM   5150  CZ  PHE A 330      20.926  -2.344   4.124  1.00  0.00
ATOM   5151  HZ  PHE A 330      21.106  -3.389   3.871  1.00  0.00
ATOM   5152  CE2 PHE A 330      21.795  -1.675   4.990  1.00  0.00
ATOM   5153  HE2 PHE A 330      22.651  -2.194   5.422  1.00  0.00
ATOM   5154  CD2 PHE A 330      21.558  -0.311   5.306  1.00  0.00
ATOM   5155  HD2 PHE A 330      22.221   0.211   5.996  1.00  0.00
ATOM   5156  C   PHE A 330      22.378   2.643   4.077  1.00  0.00
ATOM   5157  O   PHE A 330      23.034   2.896   5.094  1.00  0.00
ATOM   5158  N   ALA A 331      22.953   2.234   2.941  1.00  0.00
ATOM   5159  H   ALA A 331      22.377   2.067   2.128  1.00  0.00
ATOM   5160  CA  ALA A 331      24.368   1.896   2.866  1.00  0.00
ATOM   5161  HA  ALA A 331      24.884   2.201   3.776  1.00  0.00
ATOM   5162  CB  ALA A 331      24.520   0.377   2.702  1.00  0.00
ATOM   5163  HB1 ALA A 331      24.017   0.057   1.789  1.00  0.00
ATOM   5164  HB2 ALA A 331      25.578   0.121   2.640  1.00  0.00
ATOM   5165  HB3 ALA A 331      24.074  -0.128   3.559  1.00  0.00
ATOM   5166  C   ALA A 331      24.990   2.731   1.759  1.00  0.00
ATOM   5167  O   ALA A 331      25.294   3.913   1.978  1.00  0.00
ATOM   5168  N   TRP A 332      25.211   2.174   0.557  1.00  0.00
ATOM   5169  H   TRP A 332      25.078   1.177   0.462  1.00  0.00
ATOM   5170  CA  TRP A 332      25.701   2.932  -0.617  1.00  0.00
ATOM   5171  HA  TRP A 332      25.206   3.902  -0.649  1.00  0.00
ATOM   5172  CB  TRP A 332      27.230   3.159  -0.554  1.00  0.00
ATOM   5173  HB2 TRP A 332      27.496   3.697  -1.464  1.00  0.00
ATOM   5174  HB3 TRP A 332      27.510   3.754   0.315  1.00  0.00
ATOM   5175  CG  TRP A 332      28.097   1.904  -0.521  1.00  0.00
ATOM   5176  CD1 TRP A 332      28.536   1.243   0.598  1.00  0.00
ATOM   5177  HD1 TRP A 332      28.206   1.634   1.560  1.00  0.00
ATOM   5178  NE1 TRP A 332      29.341   0.173   0.239  1.00  0.00
ATOM   5179  HE1 TRP A 332      29.787  -0.470   0.878  1.00  0.00
ATOM   5180  CE2 TRP A 332      29.438   0.131  -1.129  1.00  0.00
ATOM   5181  CZ2 TRP A 332      30.135  -0.765  -1.960  1.00  0.00
ATOM   5182  HZ2 TRP A 332      30.703  -1.572  -1.496  1.00  0.00
ATOM   5183  CH2 TRP A 332      30.055  -0.565  -3.312  1.00  0.00
ATOM   5184  HH2 TRP A 332      30.581  -1.241  -3.988  1.00  0.00
ATOM   5185  CZ3 TRP A 332      29.310   0.493  -3.852  1.00  0.00
ATOM   5186  HZ3 TRP A 332      29.255   0.642  -4.931  1.00  0.00
ATOM   5187  CE3 TRP A 332      28.617   1.387  -3.028  1.00  0.00
ATOM   5188  HE3 TRP A 332      28.042   2.183  -3.501  1.00  0.00
ATOM   5189  CD2 TRP A 332      28.677   1.211  -1.644  1.00  0.00
ATOM   5190  C   TRP A 332      25.343   2.237  -1.941  1.00  0.00
ATOM   5191  O   TRP A 332      24.788   1.121  -1.898  1.00  0.00
ATOM   5192  OXT TRP A 332      25.560   2.792  -3.016  1.00  0.00
TER   
ATOM   5193  N4  NDP A 333     -11.258  11.817  -3.187  1.00  0.00
ATOM   5194  H6  NDP A 333     -11.194  12.469  -3.743  1.00  0.00
ATOM   5195  H7  NDP A 333     -11.439  11.026  -3.470  1.00  0.00
ATOM   5196  C18 NDP A 333     -11.079  12.031  -1.889  1.00  0.00
ATOM   5197  N1  NDP A 333     -10.760  13.275  -1.467  1.00  0.00
ATOM   5198  C3  NDP A 333     -10.572  13.476  -0.159  1.00  0.00
ATOM   5199  H24 NDP A 333     -10.363  14.388   0.095  1.00  0.00
ATOM   5200  N3  NDP A 333     -10.631  12.607   0.842  1.00  0.00
ATOM   5201  C10 NDP A 333     -10.939  11.381   0.395  1.00  0.00
ATOM   5202  C14 NDP A 333     -11.167  11.021  -0.917  1.00  0.00
ATOM   5203  N5  NDP A 333     -11.451   9.671  -1.008  1.00  0.00
ATOM   5204  C21 NDP A 333     -11.374   9.245   0.222  1.00  0.00
ATOM   5205  H14 NDP A 333     -11.507   8.317   0.472  1.00  0.00
ATOM   5206  N7  NDP A 333     -11.086  10.233   1.131  1.00  0.00
ATOM   5207  C1  NDP A 333     -10.887  10.096   2.569  1.00  0.00
ATOM   5208  O13 NDP A 333      -9.925   9.092   2.788  1.00  0.00
ATOM   5209  H26 NDP A 333     -10.629  10.983   2.863  1.00  0.00
ATOM   5210  C4  NDP A 333     -12.107   9.706   3.393  1.00  0.00
ATOM   5211  O5  NDP A 333     -11.801  10.044   4.739  1.00  0.00
ATOM   5212  P1  NDP A 333     -13.076  10.558   5.550  1.00  0.00
ATOM   5213  O3  NDP A 333     -13.911  11.331   4.580  1.00  0.00
ATOM   5214  O8  NDP A 333     -13.799   9.357   6.069  1.00  0.00
ATOM   5215  O12 NDP A 333     -12.525  11.415   6.650  1.00  0.00
ATOM   5216  H23 NDP A 333     -12.949  10.104   3.122  1.00  0.00
ATOM   5217  C7  NDP A 333     -12.029   8.192   3.300  1.00  0.00
ATOM   5218  O10 NDP A 333     -12.807   7.485   4.252  1.00  0.00
ATOM   5219  H2  NDP A 333     -13.142   8.027   4.799  1.00  0.00
ATOM   5220  H20 NDP A 333     -12.397   7.846   2.472  1.00  0.00
ATOM   5221  C11 NDP A 333     -10.525   7.981   3.497  1.00  0.00
ATOM   5222  H18 NDP A 333     -10.337   7.930   4.447  1.00  0.00
ATOM   5223  C15 NDP A 333      -9.965   6.699   2.943  1.00  0.00
ATOM   5224  H9  NDP A 333     -10.112   6.658   1.984  1.00  0.00
ATOM   5225  H11 NDP A 333     -10.423   5.939   3.333  1.00  0.00
ATOM   5226  O15 NDP A 333      -8.553   6.629   3.231  1.00  0.00
ATOM   5227  P2  NDP A 333      -7.538   6.236   2.061  1.00  0.00
ATOM   5228  O1  NDP A 333      -7.903   6.974   0.828  1.00  0.00
ATOM   5229  O4  NDP A 333      -6.148   6.365   2.554  1.00  0.00
ATOM   5230  O9  NDP A 333      -7.873   4.692   1.839  1.00  0.00
ATOM   5231  P3  NDP A 333      -8.293   3.470   2.776  1.00  0.00
ATOM   5232  O2  NDP A 333      -9.776   3.392   2.798  1.00  0.00
ATOM   5233  O7  NDP A 333      -7.569   3.541   4.069  1.00  0.00
ATOM   5234  O16 NDP A 333      -7.715   2.261   1.926  1.00  0.00
ATOM   5235  C16 NDP A 333      -8.186   2.109   0.578  1.00  0.00
ATOM   5236  H8  NDP A 333      -8.984   2.642   0.439  1.00  0.00
ATOM   5237  H10 NDP A 333      -7.519   2.427  -0.050  1.00  0.00
ATOM   5238  C12 NDP A 333      -8.480   0.655   0.333  1.00  0.00
ATOM   5239  O14 NDP A 333      -7.264  -0.113   0.495  1.00  0.00
ATOM   5240  H17 NDP A 333      -8.859   0.640  -0.559  1.00  0.00
ATOM   5241  C8  NDP A 333      -9.476   0.012   1.298  1.00  0.00
ATOM   5242  O11 NDP A 333     -10.812   0.220   0.876  1.00  0.00
ATOM   5243  H1  NDP A 333     -11.338  -0.144   1.421  1.00  0.00
ATOM   5244  H19 NDP A 333      -9.460   0.377   2.196  1.00  0.00
ATOM   5245  C5  NDP A 333      -9.060  -1.450   1.243  1.00  0.00
ATOM   5246  O6  NDP A 333      -9.713  -2.134   0.192  1.00  0.00
ATOM   5247  H3  NDP A 333     -10.356  -1.671  -0.087  1.00  0.00
ATOM   5248  H22 NDP A 333      -9.298  -1.941   2.046  1.00  0.00
ATOM   5249  C2  NDP A 333      -7.554  -1.385   1.022  1.00  0.00
ATOM   5250  H25 NDP A 333      -7.298  -2.104   0.423  1.00  0.00
ATOM   5251  N2  NDP A 333      -6.781  -1.563   2.286  1.00  0.00
ATOM   5252  C6  NDP A 333      -6.122  -2.731   2.539  1.00  0.00
ATOM   5253  H21 NDP A 333      -6.249  -3.483   1.940  1.00  0.00
ATOM   5254  C9  NDP A 333      -5.295  -2.869   3.606  1.00  0.00
ATOM   5255  C20 NDP A 333      -4.327  -3.979   3.613  1.00  0.00
ATOM   5256  N6  NDP A 333      -4.221  -4.732   2.533  1.00  0.00
ATOM   5257  H4  NDP A 333      -3.662  -5.385   2.517  1.00  0.00
ATOM   5258  H5  NDP A 333      -4.712  -4.569   1.846  1.00  0.00
ATOM   5259  O17 NDP A 333      -3.637  -4.175   4.614  1.00  0.00
ATOM   5260  C13 NDP A 333      -5.428  -1.908   4.720  1.00  0.00
ATOM   5261  H12 NDP A 333      -5.750  -2.379   5.504  1.00  0.00
ATOM   5262  H13 NDP A 333      -4.551  -1.558   4.939  1.00  0.00
ATOM   5263  C17 NDP A 333      -6.322  -0.795   4.439  1.00  0.00
ATOM   5264  H16 NDP A 333      -6.644  -0.234   5.163  1.00  0.00
ATOM   5265  C19 NDP A 333      -6.687  -0.553   3.209  1.00  0.00
ATOM   5266  H15 NDP A 333      -6.896   0.357   2.944  1.00  0.00
TER   
ATOM   5267 Na+  Na+   334      18.802   8.974  -0.543  1.00  0.00
TER   
ATOM   5268 Na+  Na+   335      -5.522  28.595   5.906  1.00  0.00
TER   
ATOM   5269 Na+  Na+   336     -15.649 -21.301 -13.828  1.00  0.00
TER   
ATOM   5270 Na+  Na+   337      19.069 -15.248  -9.175  1.00  0.00
TER   
ATOM   5271 Na+  Na+   338     -27.402   6.357 -10.392  1.00  0.00
TER   
ATOM   5272 Na+  Na+   339     -11.341  25.357  -9.470  1.00  0.00
TER   
ATOM   5273 Na+  Na+   340     -21.661 -10.980 -22.728  1.00  0.00
TER   
ATOM   5274 Na+  Na+   341      24.907   1.679  -8.843  1.00  0.00
TER   
ATOM   5275 Na+  Na+   342      -1.647  11.982 -17.691  1.00  0.00
TER   
ATOM   5276 Na+  Na+   343     -26.252  10.870   3.965  1.00  0.00
TER   
ATOM   5277 Na+  Na+   344      12.391  23.721  -5.522  1.00  0.00
TER   
ATOM   5278 Na+  Na+   345     -25.988  -8.693  10.274  1.00  0.00
TER   
ATOM   5279 Na+  Na+   346       3.431 -27.900  12.505  1.00  0.00
TER   
ATOM   5280 Na+  Na+   347      10.252  11.580  15.366  1.00  0.00
TER   
ATOM   5281 Na+  Na+   348      10.564 -14.031 -13.924  1.00  0.00
TER   
ATOM   5282  O   WAT   349      40.270  36.622  26.486  1.00  0.00
ATOM   5283  H1  WAT   349      40.190  35.707  26.215  1.00  0.00
ATOM   5284  H2  WAT   349      39.857  37.118  25.779  1.00  0.00
TER   
ATOM   5285  O   WAT   350      38.402  38.400  28.366  1.00  0.00
ATOM   5286  H1  WAT   350      37.626  37.920  28.656  1.00  0.00
ATOM   5287  H2  WAT   350      39.053  37.720  28.192  1.00  0.00
TER   
ATOM   5288  O   WAT   351      32.419  38.711  29.244  1.00  0.00
ATOM   5289  H1  WAT   351      31.587  38.456  29.644  1.00  0.00
ATOM   5290  H2  WAT   351      33.027  38.783  29.980  1.00  0.00
TER   
ATOM   5291  O   WAT   352      42.423  42.806  27.146  1.00  0.00
ATOM   5292  H1  WAT   352      41.961  42.034  27.475  1.00  0.00
ATOM   5293  H2  WAT   352      43.235  42.832  27.652  1.00  0.00
TER   
ATOM   5294  O   WAT   353      32.399  42.746  29.440  1.00  0.00
ATOM   5295  H1  WAT   353      32.701  41.855  29.261  1.00  0.00
ATOM   5296  H2  WAT   353      33.143  43.303  29.212  1.00  0.00
TER   
ATOM   5297  O   WAT   354      30.828  33.672  23.028  1.00  0.00
ATOM   5298  H1  WAT   354      29.939  34.013  22.926  1.00  0.00
ATOM   5299  H2  WAT   354      31.112  33.472  22.136  1.00  0.00
TER   
ATOM   5300  O   WAT   355      28.791  36.272  28.912  1.00  0.00
ATOM   5301  H1  WAT   355      29.363  35.504  28.913  1.00  0.00
ATOM   5302  H2  WAT   355      28.791  36.571  28.003  1.00  0.00
TER   
ATOM   5303  O   WAT   356      37.843  41.075  28.373  1.00  0.00
ATOM   5304  H1  WAT   356      37.774  40.134  28.212  1.00  0.00
ATOM   5305  H2  WAT   356      38.605  41.165  28.946  1.00  0.00
TER   
ATOM   5306  O   WAT   357      30.034  31.681  30.699  1.00  0.00
ATOM   5307  H1  WAT   357      29.854  30.783  30.979  1.00  0.00
ATOM   5308  H2  WAT   357      29.632  32.228  31.374  1.00  0.00
TER   
ATOM   5309  O   WAT   358      38.873  33.882  28.600  1.00  0.00
ATOM   5310  H1  WAT   358      39.250  33.009  28.488  1.00  0.00
ATOM   5311  H2  WAT   358      38.775  34.218  27.709  1.00  0.00
TER   
ATOM   5312  O   WAT   359      33.004  32.255  24.062  1.00  0.00
ATOM   5313  H1  WAT   359      33.111  33.155  24.369  1.00  0.00
ATOM   5314  H2  WAT   359      32.093  32.207  23.772  1.00  0.00
TER   
ATOM   5315  O   WAT   360      42.656  31.377  25.533  1.00  0.00
ATOM   5316  H1  WAT   360      43.477  30.887  25.576  1.00  0.00
ATOM   5317  H2  WAT   360      42.689  31.967  26.286  1.00  0.00
TER   
ATOM   5318  O   WAT   361      30.652  34.177  29.307  1.00  0.00
ATOM   5319  H1  WAT   361      31.333  34.441  29.926  1.00  0.00
ATOM   5320  H2  WAT   361      30.337  33.337  29.641  1.00  0.00
TER   
ATOM   5321  O   WAT   362      34.845  35.223  28.395  1.00  0.00
ATOM   5322  H1  WAT   362      35.352  35.722  29.035  1.00  0.00
ATOM   5323  H2  WAT   362      35.376  34.447  28.219  1.00  0.00
TER   
ATOM   5324  O   WAT   363      33.128  29.863  32.661  1.00  0.00
ATOM   5325  H1  WAT   363      33.130  30.381  31.856  1.00  0.00
ATOM   5326  H2  WAT   363      32.299  29.386  32.638  1.00  0.00
TER   
ATOM   5327  O   WAT   364      39.515  39.975  24.160  1.00  0.00
ATOM   5328  H1  WAT   364      38.897  40.440  23.596  1.00  0.00
ATOM   5329  H2  WAT   364      40.028  40.668  24.577  1.00  0.00
TER   
ATOM   5330  O   WAT   365      34.379  39.503  30.838  1.00  0.00
ATOM   5331  H1  WAT   365      34.045  40.130  31.480  1.00  0.00
ATOM   5332  H2  WAT   365      34.555  40.029  30.058  1.00  0.00
TER   
ATOM   5333  O   WAT   366      42.892  33.317  28.306  1.00  0.00
ATOM   5334  H1  WAT   366      42.188  33.606  28.886  1.00  0.00
ATOM   5335  H2  WAT   366      43.253  34.127  27.946  1.00  0.00
TER   
ATOM   5336  O   WAT   367      32.810  31.574  30.668  1.00  0.00
ATOM   5337  H1  WAT   367      33.151  32.419  30.373  1.00  0.00
ATOM   5338  H2  WAT   367      31.871  31.723  30.785  1.00  0.00
TER   
ATOM   5339  O   WAT   368      33.590  41.471  32.653  1.00  0.00
ATOM   5340  H1  WAT   368      34.208  42.146  32.372  1.00  0.00
ATOM   5341  H2  WAT   368      32.730  41.880  32.562  1.00  0.00
TER   
ATOM   5342  O   WAT   369      28.884  40.661  21.534  1.00  0.00
ATOM   5343  H1  WAT   369      28.506  41.150  20.802  1.00  0.00
ATOM   5344  H2  WAT   369      29.141  41.333  22.165  1.00  0.00
TER   
ATOM   5345  O   WAT   370      36.493  29.063  26.992  1.00  0.00
ATOM   5346  H1  WAT   370      36.800  28.507  26.276  1.00  0.00
ATOM   5347  H2  WAT   370      35.563  29.197  26.810  1.00  0.00
TER   
ATOM   5348  O   WAT   371      43.339  41.501  24.372  1.00  0.00
ATOM   5349  H1  WAT   371      43.228  40.558  24.497  1.00  0.00
ATOM   5350  H2  WAT   371      43.335  41.862  25.259  1.00  0.00
TER   
ATOM   5351  O   WAT   372      41.443  39.682  30.611  1.00  0.00
ATOM   5352  H1  WAT   372      41.860  39.468  29.777  1.00  0.00
ATOM   5353  H2  WAT   372      42.167  39.940  31.182  1.00  0.00
TER   
ATOM   5354  O   WAT   373      38.881  37.127  23.728  1.00  0.00
ATOM   5355  H1  WAT   373      37.954  37.061  23.957  1.00  0.00
ATOM   5356  H2  WAT   373      39.033  38.065  23.614  1.00  0.00
TER   
ATOM   5357  O   WAT   374      38.868  33.399  20.725  1.00  0.00
ATOM   5358  H1  WAT   374      37.928  33.561  20.810  1.00  0.00
ATOM   5359  H2  WAT   374      39.186  34.118  20.179  1.00  0.00
TER   
ATOM   5360  O   WAT   375      42.910  38.689  24.232  1.00  0.00
ATOM   5361  H1  WAT   375      42.292  38.351  23.585  1.00  0.00
ATOM   5362  H2  WAT   375      42.893  38.045  24.940  1.00  0.00
TER   
ATOM   5363  O   WAT   376      42.353  34.868  31.649  1.00  0.00
ATOM   5364  H1  WAT   376      41.940  35.693  31.903  1.00  0.00
ATOM   5365  H2  WAT   376      41.621  34.282  31.456  1.00  0.00
TER   
ATOM   5366  O   WAT   377      34.486  37.654  26.510  1.00  0.00
ATOM   5367  H1  WAT   377      34.082  36.942  26.015  1.00  0.00
ATOM   5368  H2  WAT   377      34.573  37.309  27.399  1.00  0.00
TER   
ATOM   5369  O   WAT   378      34.955  41.341  28.674  1.00  0.00
ATOM   5370  H1  WAT   378      34.657  40.735  27.995  1.00  0.00
ATOM   5371  H2  WAT   378      35.904  41.378  28.563  1.00  0.00
TER   
ATOM   5372  O   WAT   379      33.199  34.428  30.290  1.00  0.00
ATOM   5373  H1  WAT   379      33.751  34.538  29.516  1.00  0.00
ATOM   5374  H2  WAT   379      33.714  34.802  31.006  1.00  0.00
TER   
ATOM   5375  O   WAT   380      34.046  41.079  35.325  1.00  0.00
ATOM   5376  H1  WAT   380      33.149  41.303  35.572  1.00  0.00
ATOM   5377  H2  WAT   380      34.072  41.202  34.376  1.00  0.00
TER   
ATOM   5378  O   WAT   381      41.087  37.928  21.239  1.00  0.00
ATOM   5379  H1  WAT   381      41.526  37.090  21.093  1.00  0.00
ATOM   5380  H2  WAT   381      41.800  38.561  21.326  1.00  0.00
TER   
ATOM   5381  O   WAT   382      32.873  37.950  33.901  1.00  0.00
ATOM   5382  H1  WAT   382      32.734  38.822  34.270  1.00  0.00
ATOM   5383  H2  WAT   382      31.992  37.607  33.756  1.00  0.00
TER   
ATOM   5384  O   WAT   383      39.196  42.868  25.207  1.00  0.00
ATOM   5385  H1  WAT   383      39.636  43.610  24.793  1.00  0.00
ATOM   5386  H2  WAT   383      39.135  43.110  26.131  1.00  0.00
TER   
ATOM   5387  O   WAT   384      31.187  36.548  24.011  1.00  0.00
ATOM   5388  H1  WAT   384      31.067  37.275  23.399  1.00  0.00
ATOM   5389  H2  WAT   384      30.877  35.779  23.534  1.00  0.00
TER   
ATOM   5390  O   WAT   385      28.825  39.720  29.818  1.00  0.00
ATOM   5391  H1  WAT   385      28.903  39.855  28.874  1.00  0.00
ATOM   5392  H2  WAT   385      29.439  39.012  30.011  1.00  0.00
TER   
ATOM   5393  O   WAT   386      30.070  41.420  26.229  1.00  0.00
ATOM   5394  H1  WAT   386      29.663  41.561  25.374  1.00  0.00
ATOM   5395  H2  WAT   386      30.961  41.136  26.026  1.00  0.00
TER   
ATOM   5396  O   WAT   387      41.566  43.363  21.124  1.00  0.00
ATOM   5397  H1  WAT   387      40.873  43.361  20.464  1.00  0.00
ATOM   5398  H2  WAT   387      42.308  42.939  20.693  1.00  0.00
TER   
ATOM   5399  O   WAT   388      28.881  40.761  32.357  1.00  0.00
ATOM   5400  H1  WAT   388      29.044  40.292  31.539  1.00  0.00
ATOM   5401  H2  WAT   388      29.347  40.254  33.022  1.00  0.00
TER   
ATOM   5402  O   WAT   389      33.653  29.892  27.393  1.00  0.00
ATOM   5403  H1  WAT   389      33.210  30.673  27.062  1.00  0.00
ATOM   5404  H2  WAT   389      34.212  30.215  28.101  1.00  0.00
TER   
ATOM   5405  O   WAT   390      37.940  32.759  32.997  1.00  0.00
ATOM   5406  H1  WAT   390      37.478  32.967  33.809  1.00  0.00
ATOM   5407  H2  WAT   390      37.538  31.945  32.694  1.00  0.00
TER   
ATOM   5408  O   WAT   391      42.941  33.980  34.127  1.00  0.00
ATOM   5409  H1  WAT   391      42.090  33.680  34.448  1.00  0.00
ATOM   5410  H2  WAT   391      42.781  34.224  33.215  1.00  0.00
TER   
ATOM   5411  O   WAT   392      40.036  35.480  36.227  1.00  0.00
ATOM   5412  H1  WAT   392      40.361  34.646  35.887  1.00  0.00
ATOM   5413  H2  WAT   392      40.824  36.003  36.374  1.00  0.00
TER   
ATOM   5414  O   WAT   393      36.769  29.513  22.274  1.00  0.00
ATOM   5415  H1  WAT   393      36.144  29.509  22.999  1.00  0.00
ATOM   5416  H2  WAT   393      36.682  28.646  21.878  1.00  0.00
TER   
ATOM   5417  O   WAT   394      35.691  30.437  29.252  1.00  0.00
ATOM   5418  H1  WAT   394      35.988  31.343  29.172  1.00  0.00
ATOM   5419  H2  WAT   394      36.239  29.949  28.638  1.00  0.00
TER   
ATOM   5420  O   WAT   395      33.445  35.015  25.122  1.00  0.00
ATOM   5421  H1  WAT   395      33.219  34.799  26.026  1.00  0.00
ATOM   5422  H2  WAT   395      32.664  35.448  24.776  1.00  0.00
TER   
ATOM   5423  O   WAT   396      40.674  35.022  23.721  1.00  0.00
ATOM   5424  H1  WAT   396      40.075  35.745  23.537  1.00  0.00
ATOM   5425  H2  WAT   396      41.222  34.959  22.938  1.00  0.00
TER   
ATOM   5426  O   WAT   397      35.885  35.914  35.788  1.00  0.00
ATOM   5427  H1  WAT   397      35.789  34.973  35.638  1.00  0.00
ATOM   5428  H2  WAT   397      36.728  36.135  35.392  1.00  0.00
TER   
ATOM   5429  O   WAT   398      39.281  33.658  25.751  1.00  0.00
ATOM   5430  H1  WAT   398      39.674  33.975  24.938  1.00  0.00
ATOM   5431  H2  WAT   398      39.643  32.779  25.865  1.00  0.00
TER   
ATOM   5432  O   WAT   399      31.016  32.325  33.941  1.00  0.00
ATOM   5433  H1  WAT   399      30.622  33.173  34.148  1.00  0.00
ATOM   5434  H2  WAT   399      30.327  31.688  34.132  1.00  0.00
TER   
ATOM   5435  O   WAT   400      28.317  30.248  27.974  1.00  0.00
ATOM   5436  H1  WAT   400      28.029  30.818  28.687  1.00  0.00
ATOM   5437  H2  WAT   400      29.062  29.768  28.337  1.00  0.00
TER   
ATOM   5438  O   WAT   401      28.504  34.190  19.184  1.00  0.00
ATOM   5439  H1  WAT   401      28.422  35.133  19.326  1.00  0.00
ATOM   5440  H2  WAT   401      28.153  34.048  18.306  1.00  0.00
TER   
ATOM   5441  O   WAT   402      39.866  36.249  29.846  1.00  0.00
ATOM   5442  H1  WAT   402      39.134  36.757  30.195  1.00  0.00
ATOM   5443  H2  WAT   402      39.469  35.432  29.545  1.00  0.00
TER   
ATOM   5444  O   WAT   403      36.304  32.924  28.251  1.00  0.00
ATOM   5445  H1  WAT   403      36.308  32.483  27.402  1.00  0.00
ATOM   5446  H2  WAT   403      37.199  33.246  28.359  1.00  0.00
TER   
ATOM   5447  O   WAT   404      32.154  32.807  27.211  1.00  0.00
ATOM   5448  H1  WAT   404      31.814  33.284  27.967  1.00  0.00
ATOM   5449  H2  WAT   404      31.392  32.353  26.851  1.00  0.00
TER   
ATOM   5450  O   WAT   405      36.366  33.925  21.242  1.00  0.00
ATOM   5451  H1  WAT   405      36.487  33.884  22.191  1.00  0.00
ATOM   5452  H2  WAT   405      35.981  34.788  21.087  1.00  0.00
TER   
ATOM   5453  O   WAT   406      40.329  31.702  29.258  1.00  0.00
ATOM   5454  H1  WAT   406      40.346  32.153  30.103  1.00  0.00
ATOM   5455  H2  WAT   406      40.081  30.802  29.472  1.00  0.00
TER   
ATOM   5456  O   WAT   407      35.378  36.235  20.640  1.00  0.00
ATOM   5457  H1  WAT   407      34.810  35.787  20.014  1.00  0.00
ATOM   5458  H2  WAT   407      36.087  36.595  20.107  1.00  0.00
TER   
ATOM   5459  O   WAT   408      43.756  29.115  35.097  1.00  0.00
ATOM   5460  H1  WAT   408      44.081  28.384  35.623  1.00  0.00
ATOM   5461  H2  WAT   408      43.792  28.796  34.195  1.00  0.00
TER   
ATOM   5462  O   WAT   409      30.455  40.136  34.517  1.00  0.00
ATOM   5463  H1  WAT   409      30.071  39.496  35.115  1.00  0.00
ATOM   5464  H2  WAT   409      30.766  40.840  35.086  1.00  0.00
TER   
ATOM   5465  O   WAT   410      36.605  36.984  29.998  1.00  0.00
ATOM   5466  H1  WAT   410      36.972  36.510  30.744  1.00  0.00
ATOM   5467  H2  WAT   410      36.415  37.858  30.339  1.00  0.00
TER   
ATOM   5468  O   WAT   411      29.469  31.728  26.127  1.00  0.00
ATOM   5469  H1  WAT   411      29.184  31.364  26.965  1.00  0.00
ATOM   5470  H2  WAT   411      29.407  30.997  25.514  1.00  0.00
TER   
ATOM   5471  O   WAT   412      34.395  36.025  32.316  1.00  0.00
ATOM   5472  H1  WAT   412      34.091  36.904  32.541  1.00  0.00
ATOM   5473  H2  WAT   412      35.349  36.085  32.352  1.00  0.00
TER   
ATOM   5474  O   WAT   413      32.923  40.231  22.913  1.00  0.00
ATOM   5475  H1  WAT   413      32.149  39.691  22.753  1.00  0.00
ATOM   5476  H2  WAT   413      33.652  39.712  22.575  1.00  0.00
TER   
ATOM   5477  O   WAT   414      39.143  30.621  22.849  1.00  0.00
ATOM   5478  H1  WAT   414      38.329  30.123  22.773  1.00  0.00
ATOM   5479  H2  WAT   414      38.949  31.461  22.432  1.00  0.00
TER   
ATOM   5480  O   WAT   415      39.064  39.299  34.593  1.00  0.00
ATOM   5481  H1  WAT   415      38.997  38.378  34.338  1.00  0.00
ATOM   5482  H2  WAT   415      38.434  39.396  35.307  1.00  0.00
TER   
ATOM   5483  O   WAT   416      41.858  34.993  21.145  1.00  0.00
ATOM   5484  H1  WAT   416      42.746  35.305  20.970  1.00  0.00
ATOM   5485  H2  WAT   416      41.828  34.121  20.753  1.00  0.00
TER   
ATOM   5486  O   WAT   417      32.967  39.899  26.551  1.00  0.00
ATOM   5487  H1  WAT   417      33.485  39.096  26.497  1.00  0.00
ATOM   5488  H2  WAT   417      32.515  39.837  27.393  1.00  0.00
TER   
ATOM   5489  O   WAT   418      37.854  41.166  21.824  1.00  0.00
ATOM   5490  H1  WAT   418      38.195  41.910  21.328  1.00  0.00
ATOM   5491  H2  WAT   418      37.025  41.479  22.186  1.00  0.00
TER   
ATOM   5492  O   WAT   419      30.451  36.865  33.463  1.00  0.00
ATOM   5493  H1  WAT   419      30.093  37.531  34.051  1.00  0.00
ATOM   5494  H2  WAT   419      30.157  36.034  33.835  1.00  0.00
TER   
ATOM   5495  O   WAT   420      33.653  37.324  36.347  1.00  0.00
ATOM   5496  H1  WAT   420      33.353  37.469  35.450  1.00  0.00
ATOM   5497  H2  WAT   420      34.424  36.764  36.255  1.00  0.00
TER   
ATOM   5498  O   WAT   421      38.995  42.121  34.343  1.00  0.00
ATOM   5499  H1  WAT   421      39.010  41.189  34.125  1.00  0.00
ATOM   5500  H2  WAT   421      38.288  42.207  34.982  1.00  0.00
TER   
ATOM   5501  O   WAT   422      40.736  40.487  27.188  1.00  0.00
ATOM   5502  H1  WAT   422      41.089  39.890  26.528  1.00  0.00
ATOM   5503  H2  WAT   422      39.853  40.162  27.359  1.00  0.00
TER   
ATOM   5504  O   WAT   423      36.823  41.247  24.595  1.00  0.00
ATOM   5505  H1  WAT   423      37.510  41.794  24.976  1.00  0.00
ATOM   5506  H2  WAT   423      36.036  41.791  24.630  1.00  0.00
TER   
ATOM   5507  O   WAT   424      28.962  36.864  20.087  1.00  0.00
ATOM   5508  H1  WAT   424      29.831  37.147  20.370  1.00  0.00
ATOM   5509  H2  WAT   424      28.471  37.678  19.972  1.00  0.00
TER   
ATOM   5510  O   WAT   425      36.125  38.252  24.208  1.00  0.00
ATOM   5511  H1  WAT   425      36.582  39.062  24.434  1.00  0.00
ATOM   5512  H2  WAT   425      35.774  37.934  25.040  1.00  0.00
TER   
ATOM   5513  O   WAT   426      32.027  28.595  24.680  1.00  0.00
ATOM   5514  H1  WAT   426      31.898  28.587  25.628  1.00  0.00
ATOM   5515  H2  WAT   426      31.203  28.934  24.329  1.00  0.00
TER   
ATOM   5516  O   WAT   427      39.702  41.766  30.155  1.00  0.00
ATOM   5517  H1  WAT   427      40.344  41.065  30.268  1.00  0.00
ATOM   5518  H2  WAT   427      40.227  42.545  29.974  1.00  0.00
TER   
ATOM   5519  O   WAT   428      43.548  42.050  19.879  1.00  0.00
ATOM   5520  H1  WAT   428      43.321  41.333  20.471  1.00  0.00
ATOM   5521  H2  WAT   428      43.157  41.802  19.041  1.00  0.00
TER   
ATOM   5522  O   WAT   429      41.476  42.565  33.358  1.00  0.00
ATOM   5523  H1  WAT   429      41.811  43.152  34.036  1.00  0.00
ATOM   5524  H2  WAT   429      40.556  42.434  33.588  1.00  0.00
TER   
ATOM   5525  O   WAT   430      29.026  30.355  34.141  1.00  0.00
ATOM   5526  H1  WAT   430      28.312  30.554  34.746  1.00  0.00
ATOM   5527  H2  WAT   430      29.446  29.579  34.512  1.00  0.00
TER   
ATOM   5528  O   WAT   431      43.129  39.968  21.540  1.00  0.00
ATOM   5529  H1  WAT   431      42.841  40.429  22.328  1.00  0.00
ATOM   5530  H2  WAT   431      43.924  39.507  21.808  1.00  0.00
TER   
ATOM   5531  O   WAT   432      30.947  38.682  22.215  1.00  0.00
ATOM   5532  H1  WAT   432      30.339  39.422  22.225  1.00  0.00
ATOM   5533  H2  WAT   432      31.422  38.772  21.389  1.00  0.00
TER   
ATOM   5534  O   WAT   433      40.520  32.847  31.891  1.00  0.00
ATOM   5535  H1  WAT   433      40.888  32.026  32.219  1.00  0.00
ATOM   5536  H2  WAT   433      39.660  32.907  32.306  1.00  0.00
TER   
ATOM   5537  O   WAT   434      43.886  31.803  22.700  1.00  0.00
ATOM   5538  H1  WAT   434      43.257  31.907  21.985  1.00  0.00
ATOM   5539  H2  WAT   434      43.391  32.022  23.489  1.00  0.00
TER   
ATOM   5540  O   WAT   435      38.332  43.523  20.133  1.00  0.00
ATOM   5541  H1  WAT   435      38.433  43.319  19.203  1.00  0.00
ATOM   5542  H2  WAT   435      37.432  43.269  20.338  1.00  0.00
TER   
ATOM   5543  O   WAT   436      35.855  34.081  24.115  1.00  0.00
ATOM   5544  H1  WAT   436      35.146  34.550  24.557  1.00  0.00
ATOM   5545  H2  WAT   436      36.139  33.423  24.750  1.00  0.00
TER   
ATOM   5546  O   WAT   437      37.480  35.501  32.115  1.00  0.00
ATOM   5547  H1  WAT   437      37.979  35.975  32.780  1.00  0.00
ATOM   5548  H2  WAT   437      37.622  34.577  32.322  1.00  0.00
TER   
ATOM   5549  O   WAT   438      39.886  30.806  25.555  1.00  0.00
ATOM   5550  H1  WAT   438      39.763  30.825  24.606  1.00  0.00
ATOM   5551  H2  WAT   438      40.835  30.854  25.675  1.00  0.00
TER   
ATOM   5552  O   WAT   439      34.058  32.390  21.490  1.00  0.00
ATOM   5553  H1  WAT   439      34.907  32.827  21.424  1.00  0.00
ATOM   5554  H2  WAT   439      33.691  32.702  22.318  1.00  0.00
TER   
ATOM   5555  O   WAT   440      42.979  36.961  26.404  1.00  0.00
ATOM   5556  H1  WAT   440      42.038  36.976  26.578  1.00  0.00
ATOM   5557  H2  WAT   440      43.293  36.174  26.850  1.00  0.00
TER   
ATOM   5558  O   WAT   441      32.957  38.643  19.964  1.00  0.00
ATOM   5559  H1  WAT   441      33.724  38.531  20.526  1.00  0.00
ATOM   5560  H2  WAT   441      33.035  37.947  19.312  1.00  0.00
TER   
ATOM   5561  O   WAT   442      31.652  36.075  20.647  1.00  0.00
ATOM   5562  H1  WAT   442      31.732  35.128  20.759  1.00  0.00
ATOM   5563  H2  WAT   442      32.544  36.406  20.753  1.00  0.00
TER   
ATOM   5564  O   WAT   443      29.338  42.292  23.625  1.00  0.00
ATOM   5565  H1  WAT   443      28.412  42.534  23.615  1.00  0.00
ATOM   5566  H2  WAT   443      29.804  43.120  23.503  1.00  0.00
TER   
ATOM   5567  O   WAT   444      29.179  37.897  35.883  1.00  0.00
ATOM   5568  H1  WAT   444      29.683  37.318  36.454  1.00  0.00
ATOM   5569  H2  WAT   444      28.440  38.181  36.420  1.00  0.00
TER   
ATOM   5570  O   WAT   445      36.081  40.618  19.437  1.00  0.00
ATOM   5571  H1  WAT   445      35.976  40.004  20.164  1.00  0.00
ATOM   5572  H2  WAT   445      35.914  40.095  18.654  1.00  0.00
TER   
ATOM   5573  O   WAT   446      36.233  39.304  35.416  1.00  0.00
ATOM   5574  H1  WAT   446      35.467  39.872  35.332  1.00  0.00
ATOM   5575  H2  WAT   446      36.414  39.012  34.523  1.00  0.00
TER   
ATOM   5576  O   WAT   447      39.322  39.680  20.042  1.00  0.00
ATOM   5577  H1  WAT   447      38.773  40.127  20.686  1.00  0.00
ATOM   5578  H2  WAT   447      39.944  39.175  20.565  1.00  0.00
TER   
ATOM   5579  O   WAT   448      43.375  41.034  35.974  1.00  0.00
ATOM   5580  H1  WAT   448      44.116  41.372  35.471  1.00  0.00
ATOM   5581  H2  WAT   448      42.612  41.204  35.421  1.00  0.00
TER   
ATOM   5582  O   WAT   449      34.989  38.639  21.938  1.00  0.00
ATOM   5583  H1  WAT   449      35.411  38.473  22.781  1.00  0.00
ATOM   5584  H2  WAT   449      35.114  37.829  21.444  1.00  0.00
TER   
ATOM   5585  O   WAT   450      33.152  34.619  34.745  1.00  0.00
ATOM   5586  H1  WAT   450      32.621  34.128  34.118  1.00  0.00
ATOM   5587  H2  WAT   450      33.821  35.047  34.211  1.00  0.00
TER   
ATOM   5588  O   WAT   451      37.502  37.663  19.186  1.00  0.00
ATOM   5589  H1  WAT   451      38.022  36.948  18.820  1.00  0.00
ATOM   5590  H2  WAT   451      38.149  38.302  19.486  1.00  0.00
TER   
ATOM   5591  O   WAT   452      42.050  39.086  34.509  1.00  0.00
ATOM   5592  H1  WAT   452      42.464  39.240  35.358  1.00  0.00
ATOM   5593  H2  WAT   452      41.115  39.211  34.672  1.00  0.00
TER   
ATOM   5594  O   WAT   453      42.522  36.426  36.513  1.00  0.00
ATOM   5595  H1  WAT   453      43.104  35.671  36.425  1.00  0.00
ATOM   5596  H2  WAT   453      42.698  36.956  35.736  1.00  0.00
TER   
ATOM   5597  O   WAT   454      33.639  31.585  34.825  1.00  0.00
ATOM   5598  H1  WAT   454      33.545  30.967  34.100  1.00  0.00
ATOM   5599  H2  WAT   454      33.059  32.312  34.598  1.00  0.00
TER   
ATOM   5600  O   WAT   455      36.405  30.143  31.858  1.00  0.00
ATOM   5601  H1  WAT   455      35.957  30.165  31.012  1.00  0.00
ATOM   5602  H2  WAT   455      35.772  29.744  32.455  1.00  0.00
TER   
ATOM   5603  O   WAT   456      36.811  39.038  32.479  1.00  0.00
ATOM   5604  H1  WAT   456      37.230  39.881  32.307  1.00  0.00
ATOM   5605  H2  WAT   456      35.892  39.175  32.250  1.00  0.00
TER   
ATOM   5606  O   WAT   457      39.148  36.770  33.863  1.00  0.00
ATOM   5607  H1  WAT   457      39.267  36.174  34.602  1.00  0.00
ATOM   5608  H2  WAT   457      40.007  36.807  33.443  1.00  0.00
TER   
ATOM   5609  O   WAT   458      41.486  37.323  32.439  1.00  0.00
ATOM   5610  H1  WAT   458      40.960  37.848  31.836  1.00  0.00
ATOM   5611  H2  WAT   458      41.829  37.956  33.070  1.00  0.00
TER   
ATOM   5612  O   WAT   459      33.885  34.713  18.884  1.00  0.00
ATOM   5613  H1  WAT   459      33.684  33.849  19.245  1.00  0.00
ATOM   5614  H2  WAT   459      33.714  34.626  17.946  1.00  0.00
TER   
ATOM   5615  O   WAT   460      35.914  33.312  35.120  1.00  0.00
ATOM   5616  H1  WAT   460      36.504  33.003  35.808  1.00  0.00
ATOM   5617  H2  WAT   460      35.096  32.840  35.276  1.00  0.00
TER   
ATOM   5618  O   WAT   461      40.734  32.928  35.354  1.00  0.00
ATOM   5619  H1  WAT   461      40.045  32.267  35.289  1.00  0.00
ATOM   5620  H2  WAT   461      41.454  32.482  35.799  1.00  0.00
TER   
ATOM   5621  O   WAT   462      41.364  29.524  21.413  1.00  0.00
ATOM   5622  H1  WAT   462      41.644  28.680  21.769  1.00  0.00
ATOM   5623  H2  WAT   462      40.590  29.756  21.927  1.00  0.00
TER   
ATOM   5624  O   WAT   463      32.683  31.813  18.872  1.00  0.00
ATOM   5625  H1  WAT   463      32.986  31.819  17.964  1.00  0.00
ATOM   5626  H2  WAT   463      33.423  31.463  19.369  1.00  0.00
TER   
ATOM   5627  O   WAT   464      35.902  30.756  19.857  1.00  0.00
ATOM   5628  H1  WAT   464      35.554  30.079  19.278  1.00  0.00
ATOM   5629  H2  WAT   464      36.103  30.295  20.672  1.00  0.00
TER   
ATOM   5630  O   WAT   465      31.706  41.117  19.705  1.00  0.00
ATOM   5631  H1  WAT   465      32.144  41.660  20.361  1.00  0.00
ATOM   5632  H2  WAT   465      32.191  40.292  19.714  1.00  0.00
TER   
ATOM   5633  O   WAT   466      33.517  42.237  24.817  1.00  0.00
ATOM   5634  H1  WAT   466      33.217  42.113  25.717  1.00  0.00
ATOM   5635  H2  WAT   466      33.411  41.378  24.409  1.00  0.00
TER   
ATOM   5636  O   WAT   467      29.242  37.285  26.254  1.00  0.00
ATOM   5637  H1  WAT   467      28.587  37.016  25.610  1.00  0.00
ATOM   5638  H2  WAT   467      30.080  37.175  25.804  1.00  0.00
TER   
ATOM   5639  O   WAT   468      43.731  41.000  32.280  1.00  0.00
ATOM   5640  H1  WAT   468      42.917  41.430  32.543  1.00  0.00
ATOM   5641  H2  WAT   468      44.139  41.612  31.667  1.00  0.00
TER   
ATOM   5642  O   WAT   469      42.191  32.079  20.476  1.00  0.00
ATOM   5643  H1  WAT   469      42.610  31.892  19.635  1.00  0.00
ATOM   5644  H2  WAT   469      41.885  31.227  20.786  1.00  0.00
TER   
ATOM   5645  O   WAT   470      30.280  37.670  30.794  1.00  0.00
ATOM   5646  H1  WAT   470      30.647  37.583  31.674  1.00  0.00
ATOM   5647  H2  WAT   470      29.711  36.907  30.695  1.00  0.00
TER   
ATOM   5648  O   WAT   471      29.832  34.581  34.700  1.00  0.00
ATOM   5649  H1  WAT   471      28.937  34.548  35.039  1.00  0.00
ATOM   5650  H2  WAT   471      30.371  34.780  35.465  1.00  0.00
TER   
ATOM   5651  O   WAT   472      28.456  34.495  22.196  1.00  0.00
ATOM   5652  H1  WAT   472      27.553  34.758  22.022  1.00  0.00
ATOM   5653  H2  WAT   472      28.940  34.766  21.416  1.00  0.00
TER   
ATOM   5654  O   WAT   473      30.999  33.551  20.106  1.00  0.00
ATOM   5655  H1  WAT   473      31.708  33.130  19.621  1.00  0.00
ATOM   5656  H2  WAT   473      30.283  33.619  19.474  1.00  0.00
TER   
ATOM   5657  O   WAT   474      30.646  29.605  19.146  1.00  0.00
ATOM   5658  H1  WAT   474      31.369  30.146  19.464  1.00  0.00
ATOM   5659  H2  WAT   474      30.919  29.332  18.270  1.00  0.00
TER   
ATOM   5660  O   WAT   475      30.335  28.856  29.048  1.00  0.00
ATOM   5661  H1  WAT   475      30.983  28.306  28.608  1.00  0.00
ATOM   5662  H2  WAT   475      30.756  29.110  29.870  1.00  0.00
TER   
ATOM   5663  O   WAT   476      30.089  29.012  31.791  1.00  0.00
ATOM   5664  H1  WAT   476      29.740  29.468  32.557  1.00  0.00
ATOM   5665  H2  WAT   476      29.757  28.117  31.873  1.00  0.00
TER   
ATOM   5666  O   WAT   477      37.601  30.203  35.313  1.00  0.00
ATOM   5667  H1  WAT   477      37.540  30.795  36.062  1.00  0.00
ATOM   5668  H2  WAT   477      38.541  30.095  35.168  1.00  0.00
TER   
ATOM   5669  O   WAT   478      40.239  29.860  34.952  1.00  0.00
ATOM   5670  H1  WAT   478      40.853  30.178  34.290  1.00  0.00
ATOM   5671  H2  WAT   478      40.784  29.375  35.572  1.00  0.00
TER   
ATOM   5672  O   WAT   479      30.761  28.539  35.066  1.00  0.00
ATOM   5673  H1  WAT   479      31.309  28.358  34.303  1.00  0.00
ATOM   5674  H2  WAT   479      30.826  27.749  35.602  1.00  0.00
TER   
ATOM   5675  O   WAT   480      40.979  28.423  31.279  1.00  0.00
ATOM   5676  H1  WAT   480      40.105  28.756  31.076  1.00  0.00
ATOM   5677  H2  WAT   480      40.871  27.950  32.104  1.00  0.00
TER   
ATOM   5678  O   WAT   481      41.887  30.630  32.663  1.00  0.00
ATOM   5679  H1  WAT   481      41.558  29.815  32.283  1.00  0.00
ATOM   5680  H2  WAT   481      42.835  30.587  32.540  1.00  0.00
TER   
ATOM   5681  O   WAT   482      31.165  42.496  32.027  1.00  0.00
ATOM   5682  H1  WAT   482      30.439  41.876  31.959  1.00  0.00
ATOM   5683  H2  WAT   482      31.226  42.890  31.157  1.00  0.00
TER   
ATOM   5684  O   WAT   483      38.727  29.340  30.218  1.00  0.00
ATOM   5685  H1  WAT   483      37.944  29.814  30.498  1.00  0.00
ATOM   5686  H2  WAT   483      38.433  28.435  30.110  1.00  0.00
TER   
ATOM   5687  O   WAT   484      43.279  30.042  28.263  1.00  0.00
ATOM   5688  H1  WAT   484      43.720  29.987  27.415  1.00  0.00
ATOM   5689  H2  WAT   484      43.010  30.958  28.334  1.00  0.00
TER   
ATOM   5690  O   WAT   485      30.071  29.645  22.740  1.00  0.00
ATOM   5691  H1  WAT   485      30.829  29.758  22.166  1.00  0.00
ATOM   5692  H2  WAT   485      29.609  30.482  22.694  1.00  0.00
TER   
ATOM   5693  O   WAT   486      36.612  31.759  25.730  1.00  0.00
ATOM   5694  H1  WAT   486      35.800  31.384  25.389  1.00  0.00
ATOM   5695  H2  WAT   486      37.116  31.003  26.032  1.00  0.00
TER   
ATOM   5696  O   WAT   487      41.115  28.423  26.968  1.00  0.00
ATOM   5697  H1  WAT   487      41.718  28.995  27.443  1.00  0.00
ATOM   5698  H2  WAT   487      40.374  28.987  26.746  1.00  0.00
TER   
ATOM   5699  O   WAT   488      32.443  30.171  21.280  1.00  0.00
ATOM   5700  H1  WAT   488      32.973  29.384  21.151  1.00  0.00
ATOM   5701  H2  WAT   488      33.076  30.850  21.513  1.00  0.00
TER   
ATOM   5702  O   WAT   489      34.637  29.909  24.334  1.00  0.00
ATOM   5703  H1  WAT   489      34.008  29.207  24.501  1.00  0.00
ATOM   5704  H2  WAT   489      34.098  30.669  24.118  1.00  0.00
TER   
ATOM   5705  O   WAT   490      34.763  29.187  36.770  1.00  0.00
ATOM   5706  H1  WAT   490      34.481  29.690  36.006  1.00  0.00
ATOM   5707  H2  WAT   490      35.145  28.389  36.404  1.00  0.00
TER   
ATOM   5708  O   WAT   491      32.815  42.571  21.561  1.00  0.00
ATOM   5709  H1  WAT   491      32.186  43.040  22.110  1.00  0.00
ATOM   5710  H2  WAT   491      32.930  41.726  21.996  1.00  0.00
TER   
ATOM   5711  O   WAT   492      40.270  36.622   7.711  1.00  0.00
ATOM   5712  H1  WAT   492      40.190  35.707   7.440  1.00  0.00
ATOM   5713  H2  WAT   492      39.857  37.118   7.005  1.00  0.00
TER   
ATOM   5714  O   WAT   493      38.402  38.400   9.592  1.00  0.00
ATOM   5715  H1  WAT   493      37.626  37.920   9.882  1.00  0.00
ATOM   5716  H2  WAT   493      39.053  37.720   9.418  1.00  0.00
TER   
ATOM   5717  O   WAT   494      32.419  38.711  10.470  1.00  0.00
ATOM   5718  H1  WAT   494      31.587  38.456  10.869  1.00  0.00
ATOM   5719  H2  WAT   494      33.027  38.783  11.205  1.00  0.00
TER   
ATOM   5720  O   WAT   495      42.423  42.806   8.372  1.00  0.00
ATOM   5721  H1  WAT   495      41.961  42.034   8.701  1.00  0.00
ATOM   5722  H2  WAT   495      43.235  42.832   8.877  1.00  0.00
TER   
ATOM   5723  O   WAT   496      32.399  42.746  10.665  1.00  0.00
ATOM   5724  H1  WAT   496      32.701  41.855  10.487  1.00  0.00
ATOM   5725  H2  WAT   496      33.143  43.303  10.438  1.00  0.00
TER   
ATOM   5726  O   WAT   497      30.828  33.672   4.254  1.00  0.00
ATOM   5727  H1  WAT   497      29.939  34.013   4.152  1.00  0.00
ATOM   5728  H2  WAT   497      31.112  33.472   3.362  1.00  0.00
TER   
ATOM   5729  O   WAT   498      28.791  36.272  10.138  1.00  0.00
ATOM   5730  H1  WAT   498      29.363  35.504  10.138  1.00  0.00
ATOM   5731  H2  WAT   498      28.791  36.571   9.229  1.00  0.00
TER   
ATOM   5732  O   WAT   499      37.843  41.075   9.599  1.00  0.00
ATOM   5733  H1  WAT   499      37.774  40.134   9.438  1.00  0.00
ATOM   5734  H2  WAT   499      38.605  41.165  10.171  1.00  0.00
TER   
ATOM   5735  O   WAT   500      30.034  31.681  11.925  1.00  0.00
ATOM   5736  H1  WAT   500      29.854  30.783  12.205  1.00  0.00
ATOM   5737  H2  WAT   500      29.632  32.228  12.599  1.00  0.00
TER   
ATOM   5738  O   WAT   501      38.873  33.882   9.826  1.00  0.00
ATOM   5739  H1  WAT   501      39.250  33.009   9.713  1.00  0.00
ATOM   5740  H2  WAT   501      38.775  34.218   8.935  1.00  0.00
TER   
ATOM   5741  O   WAT   502      33.004  32.255   5.288  1.00  0.00
ATOM   5742  H1  WAT   502      33.111  33.155   5.595  1.00  0.00
ATOM   5743  H2  WAT   502      32.093  32.207   4.997  1.00  0.00
TER   
ATOM   5744  O   WAT   503      42.656  31.377   6.759  1.00  0.00
ATOM   5745  H1  WAT   503      43.477  30.887   6.801  1.00  0.00
ATOM   5746  H2  WAT   503      42.689  31.967   7.512  1.00  0.00
TER   
ATOM   5747  O   WAT   504      30.652  34.177  10.533  1.00  0.00
ATOM   5748  H1  WAT   504      31.333  34.441  11.152  1.00  0.00
ATOM   5749  H2  WAT   504      30.337  33.337  10.867  1.00  0.00
TER   
ATOM   5750  O   WAT   505      34.845  35.223   9.620  1.00  0.00
ATOM   5751  H1  WAT   505      35.352  35.722  10.261  1.00  0.00
ATOM   5752  H2  WAT   505      35.376  34.447   9.444  1.00  0.00
TER   
ATOM   5753  O   WAT   506      33.128  29.863  13.887  1.00  0.00
ATOM   5754  H1  WAT   506      33.130  30.381  13.081  1.00  0.00
ATOM   5755  H2  WAT   506      32.299  29.386  13.864  1.00  0.00
TER   
ATOM   5756  O   WAT   507      39.515  39.975   5.386  1.00  0.00
ATOM   5757  H1  WAT   507      38.897  40.440   4.822  1.00  0.00
ATOM   5758  H2  WAT   507      40.028  40.668   5.803  1.00  0.00
TER   
ATOM   5759  O   WAT   508      34.379  39.503  12.064  1.00  0.00
ATOM   5760  H1  WAT   508      34.045  40.130  12.706  1.00  0.00
ATOM   5761  H2  WAT   508      34.555  40.029  11.284  1.00  0.00
TER   
ATOM   5762  O   WAT   509      42.892  33.317   9.532  1.00  0.00
ATOM   5763  H1  WAT   509      42.188  33.606  10.112  1.00  0.00
ATOM   5764  H2  WAT   509      43.253  34.127   9.172  1.00  0.00
TER   
ATOM   5765  O   WAT   510      32.810  31.574  11.894  1.00  0.00
ATOM   5766  H1  WAT   510      33.151  32.419  11.599  1.00  0.00
ATOM   5767  H2  WAT   510      31.871  31.723  12.010  1.00  0.00
TER   
ATOM   5768  O   WAT   511      33.590  41.471  13.879  1.00  0.00
ATOM   5769  H1  WAT   511      34.208  42.146  13.597  1.00  0.00
ATOM   5770  H2  WAT   511      32.730  41.880  13.788  1.00  0.00
TER   
ATOM   5771  O   WAT   512      28.884  40.661   2.760  1.00  0.00
ATOM   5772  H1  WAT   512      28.506  41.150   2.028  1.00  0.00
ATOM   5773  H2  WAT   512      29.141  41.333   3.390  1.00  0.00
TER   
ATOM   5774  O   WAT   513      36.493  29.063   8.218  1.00  0.00
ATOM   5775  H1  WAT   513      36.800  28.507   7.502  1.00  0.00
ATOM   5776  H2  WAT   513      35.563  29.197   8.035  1.00  0.00
TER   
ATOM   5777  O   WAT   514      43.339  41.501   5.598  1.00  0.00
ATOM   5778  H1  WAT   514      43.228  40.558   5.723  1.00  0.00
ATOM   5779  H2  WAT   514      43.335  41.862   6.484  1.00  0.00
TER   
ATOM   5780  O   WAT   515      41.443  39.682  11.837  1.00  0.00
ATOM   5781  H1  WAT   515      41.860  39.468  11.002  1.00  0.00
ATOM   5782  H2  WAT   515      42.167  39.940  12.408  1.00  0.00
TER   
ATOM   5783  O   WAT   516      38.881  37.127   4.954  1.00  0.00
ATOM   5784  H1  WAT   516      37.954  37.061   5.183  1.00  0.00
ATOM   5785  H2  WAT   516      39.033  38.065   4.840  1.00  0.00
TER   
ATOM   5786  O   WAT   517      38.868  33.399   1.951  1.00  0.00
ATOM   5787  H1  WAT   517      37.928  33.561   2.036  1.00  0.00
ATOM   5788  H2  WAT   517      39.186  34.118   1.404  1.00  0.00
TER   
ATOM   5789  O   WAT   518      42.910  38.689   5.458  1.00  0.00
ATOM   5790  H1  WAT   518      42.292  38.351   4.810  1.00  0.00
ATOM   5791  H2  WAT   518      42.893  38.045   6.166  1.00  0.00
TER   
ATOM   5792  O   WAT   519      42.353  34.868  12.874  1.00  0.00
ATOM   5793  H1  WAT   519      41.940  35.693  13.128  1.00  0.00
ATOM   5794  H2  WAT   519      41.621  34.282  12.682  1.00  0.00
TER   
ATOM   5795  O   WAT   520      34.486  37.654   7.736  1.00  0.00
ATOM   5796  H1  WAT   520      34.082  36.942   7.241  1.00  0.00
ATOM   5797  H2  WAT   520      34.573  37.309   8.625  1.00  0.00
TER   
ATOM   5798  O   WAT   521      34.955  41.341   9.900  1.00  0.00
ATOM   5799  H1  WAT   521      34.657  40.735   9.221  1.00  0.00
ATOM   5800  H2  WAT   521      35.904  41.378   9.789  1.00  0.00
TER   
ATOM   5801  O   WAT   522      33.199  34.428  11.516  1.00  0.00
ATOM   5802  H1  WAT   522      33.751  34.538  10.741  1.00  0.00
ATOM   5803  H2  WAT   522      33.714  34.802  12.232  1.00  0.00
TER   
ATOM   5804  O   WAT   523      34.046  41.079  16.551  1.00  0.00
ATOM   5805  H1  WAT   523      33.149  41.303  16.798  1.00  0.00
ATOM   5806  H2  WAT   523      34.072  41.202  15.602  1.00  0.00
TER   
ATOM   5807  O   WAT   524      41.087  37.928   2.465  1.00  0.00
ATOM   5808  H1  WAT   524      41.526  37.090   2.319  1.00  0.00
ATOM   5809  H2  WAT   524      41.800  38.561   2.551  1.00  0.00
TER   
ATOM   5810  O   WAT   525      32.873  37.950  15.127  1.00  0.00
ATOM   5811  H1  WAT   525      32.734  38.822  15.495  1.00  0.00
ATOM   5812  H2  WAT   525      31.992  37.607  14.981  1.00  0.00
TER   
ATOM   5813  O   WAT   526      39.196  42.868   6.433  1.00  0.00
ATOM   5814  H1  WAT   526      39.636  43.610   6.019  1.00  0.00
ATOM   5815  H2  WAT   526      39.135  43.110   7.357  1.00  0.00
TER   
ATOM   5816  O   WAT   527      31.187  36.548   5.237  1.00  0.00
ATOM   5817  H1  WAT   527      31.067  37.275   4.625  1.00  0.00
ATOM   5818  H2  WAT   527      30.877  35.779   4.760  1.00  0.00
TER   
ATOM   5819  O   WAT   528      28.825  39.720  11.044  1.00  0.00
ATOM   5820  H1  WAT   528      28.903  39.855  10.099  1.00  0.00
ATOM   5821  H2  WAT   528      29.439  39.012  11.236  1.00  0.00
TER   
ATOM   5822  O   WAT   529      30.070  41.420   7.454  1.00  0.00
ATOM   5823  H1  WAT   529      29.663  41.561   6.600  1.00  0.00
ATOM   5824  H2  WAT   529      30.961  41.136   7.251  1.00  0.00
TER   
ATOM   5825  O   WAT   530      41.566  43.363   2.349  1.00  0.00
ATOM   5826  H1  WAT   530      40.873  43.361   1.689  1.00  0.00
ATOM   5827  H2  WAT   530      42.308  42.939   1.919  1.00  0.00
TER   
ATOM   5828  O   WAT   531      28.881  40.761  13.583  1.00  0.00
ATOM   5829  H1  WAT   531      29.044  40.292  12.765  1.00  0.00
ATOM   5830  H2  WAT   531      29.347  40.254  14.248  1.00  0.00
TER   
ATOM   5831  O   WAT   532      33.653  29.892   8.619  1.00  0.00
ATOM   5832  H1  WAT   532      33.210  30.673   8.288  1.00  0.00
ATOM   5833  H2  WAT   532      34.212  30.215   9.326  1.00  0.00
TER   
ATOM   5834  O   WAT   533      37.940  32.759  14.223  1.00  0.00
ATOM   5835  H1  WAT   533      37.478  32.967  15.035  1.00  0.00
ATOM   5836  H2  WAT   533      37.538  31.945  13.920  1.00  0.00
TER   
ATOM   5837  O   WAT   534      42.941  33.980  15.352  1.00  0.00
ATOM   5838  H1  WAT   534      42.090  33.680  15.673  1.00  0.00
ATOM   5839  H2  WAT   534      42.781  34.224  14.441  1.00  0.00
TER   
ATOM   5840  O   WAT   535      40.036  35.480  17.452  1.00  0.00
ATOM   5841  H1  WAT   535      40.361  34.646  17.112  1.00  0.00
ATOM   5842  H2  WAT   535      40.824  36.003  17.600  1.00  0.00
TER   
ATOM   5843  O   WAT   536      36.769  29.513   3.500  1.00  0.00
ATOM   5844  H1  WAT   536      36.144  29.509   4.225  1.00  0.00
ATOM   5845  H2  WAT   536      36.682  28.646   3.103  1.00  0.00
TER   
ATOM   5846  O   WAT   537      35.691  30.437  10.478  1.00  0.00
ATOM   5847  H1  WAT   537      35.988  31.343  10.397  1.00  0.00
ATOM   5848  H2  WAT   537      36.239  29.949   9.864  1.00  0.00
TER   
ATOM   5849  O   WAT   538      33.445  35.015   6.347  1.00  0.00
ATOM   5850  H1  WAT   538      33.219  34.799   7.252  1.00  0.00
ATOM   5851  H2  WAT   538      32.664  35.448   6.002  1.00  0.00
TER   
ATOM   5852  O   WAT   539      40.674  35.022   4.946  1.00  0.00
ATOM   5853  H1  WAT   539      40.075  35.745   4.763  1.00  0.00
ATOM   5854  H2  WAT   539      41.222  34.959   4.164  1.00  0.00
TER   
ATOM   5855  O   WAT   540      35.885  35.914  17.013  1.00  0.00
ATOM   5856  H1  WAT   540      35.789  34.973  16.863  1.00  0.00
ATOM   5857  H2  WAT   540      36.728  36.135  16.618  1.00  0.00
TER   
ATOM   5858  O   WAT   541      39.281  33.658   6.977  1.00  0.00
ATOM   5859  H1  WAT   541      39.674  33.975   6.164  1.00  0.00
ATOM   5860  H2  WAT   541      39.643  32.779   7.091  1.00  0.00
TER   
ATOM   5861  O   WAT   542      31.016  32.325  15.167  1.00  0.00
ATOM   5862  H1  WAT   542      30.622  33.173  15.374  1.00  0.00
ATOM   5863  H2  WAT   542      30.327  31.688  15.358  1.00  0.00
TER   
ATOM   5864  O   WAT   543      37.590  32.409  18.236  1.00  0.00
ATOM   5865  H1  WAT   543      36.900  32.216  18.871  1.00  0.00
ATOM   5866  H2  WAT   543      38.333  32.692  18.769  1.00  0.00
TER   
ATOM   5867  O   WAT   544      28.317  30.248   9.200  1.00  0.00
ATOM   5868  H1  WAT   544      28.029  30.818   9.912  1.00  0.00
ATOM   5869  H2  WAT   544      29.062  29.768   9.563  1.00  0.00
TER   
ATOM   5870  O   WAT   545      28.504  34.190   0.410  1.00  0.00
ATOM   5871  H1  WAT   545      28.422  35.133   0.551  1.00  0.00
ATOM   5872  H2  WAT   545      28.153  34.048  -0.469  1.00  0.00
TER   
ATOM   5873  O   WAT   546      39.866  36.249  11.072  1.00  0.00
ATOM   5874  H1  WAT   546      39.134  36.757  11.421  1.00  0.00
ATOM   5875  H2  WAT   546      39.469  35.432  10.771  1.00  0.00
TER   
ATOM   5876  O   WAT   547      36.304  32.924   9.477  1.00  0.00
ATOM   5877  H1  WAT   547      36.308  32.483   8.627  1.00  0.00
ATOM   5878  H2  WAT   547      37.199  33.246   9.584  1.00  0.00
TER   
ATOM   5879  O   WAT   548      32.154  32.807   8.436  1.00  0.00
ATOM   5880  H1  WAT   548      31.814  33.284   9.193  1.00  0.00
ATOM   5881  H2  WAT   548      31.392  32.353   8.077  1.00  0.00
TER   
ATOM   5882  O   WAT   549      36.366  33.925   2.468  1.00  0.00
ATOM   5883  H1  WAT   549      36.487  33.884   3.416  1.00  0.00
ATOM   5884  H2  WAT   549      35.981  34.788   2.312  1.00  0.00
TER   
ATOM   5885  O   WAT   550      40.329  31.702  10.484  1.00  0.00
ATOM   5886  H1  WAT   550      40.346  32.153  11.328  1.00  0.00
ATOM   5887  H2  WAT   550      40.081  30.802  10.697  1.00  0.00
TER   
ATOM   5888  O   WAT   551      35.378  36.235   1.866  1.00  0.00
ATOM   5889  H1  WAT   551      34.810  35.787   1.240  1.00  0.00
ATOM   5890  H2  WAT   551      36.087  36.595   1.333  1.00  0.00
TER   
ATOM   5891  O   WAT   552      43.756  29.115  16.323  1.00  0.00
ATOM   5892  H1  WAT   552      44.081  28.384  16.848  1.00  0.00
ATOM   5893  H2  WAT   552      43.792  28.796  15.421  1.00  0.00
TER   
ATOM   5894  O   WAT   553      30.455  40.136  15.743  1.00  0.00
ATOM   5895  H1  WAT   553      30.071  39.496  16.341  1.00  0.00
ATOM   5896  H2  WAT   553      30.766  40.840  16.312  1.00  0.00
TER   
ATOM   5897  O   WAT   554      36.605  36.984  11.224  1.00  0.00
ATOM   5898  H1  WAT   554      36.972  36.510  11.970  1.00  0.00
ATOM   5899  H2  WAT   554      36.415  37.858  11.564  1.00  0.00
TER   
ATOM   5900  O   WAT   555      29.469  31.728   7.353  1.00  0.00
ATOM   5901  H1  WAT   555      29.184  31.364   8.191  1.00  0.00
ATOM   5902  H2  WAT   555      29.407  30.997   6.739  1.00  0.00
TER   
ATOM   5903  O   WAT   556      34.395  36.025  13.542  1.00  0.00
ATOM   5904  H1  WAT   556      34.091  36.904  13.767  1.00  0.00
ATOM   5905  H2  WAT   556      35.349  36.085  13.578  1.00  0.00
TER   
ATOM   5906  O   WAT   557      32.923  40.231   4.139  1.00  0.00
ATOM   5907  H1  WAT   557      32.149  39.691   3.979  1.00  0.00
ATOM   5908  H2  WAT   557      33.652  39.712   3.800  1.00  0.00
TER   
ATOM   5909  O   WAT   558      39.143  30.621   4.074  1.00  0.00
ATOM   5910  H1  WAT   558      38.329  30.123   3.999  1.00  0.00
ATOM   5911  H2  WAT   558      38.949  31.461   3.658  1.00  0.00
TER   
ATOM   5912  O   WAT   559      39.064  39.299  15.818  1.00  0.00
ATOM   5913  H1  WAT   559      38.997  38.378  15.564  1.00  0.00
ATOM   5914  H2  WAT   559      38.434  39.396  16.533  1.00  0.00
TER   
ATOM   5915  O   WAT   560      41.858  34.993   2.370  1.00  0.00
ATOM   5916  H1  WAT   560      42.746  35.305   2.196  1.00  0.00
ATOM   5917  H2  WAT   560      41.828  34.121   1.978  1.00  0.00
TER   
ATOM   5918  O   WAT   561      32.967  39.899   7.777  1.00  0.00
ATOM   5919  H1  WAT   561      33.485  39.096   7.722  1.00  0.00
ATOM   5920  H2  WAT   561      32.515  39.837   8.618  1.00  0.00
TER   
ATOM   5921  O   WAT   562      37.854  41.166   3.049  1.00  0.00
ATOM   5922  H1  WAT   562      38.195  41.910   2.554  1.00  0.00
ATOM   5923  H2  WAT   562      37.025  41.479   3.412  1.00  0.00
TER   
ATOM   5924  O   WAT   563      30.451  36.865  14.689  1.00  0.00
ATOM   5925  H1  WAT   563      30.093  37.531  15.276  1.00  0.00
ATOM   5926  H2  WAT   563      30.157  36.034  15.060  1.00  0.00
TER   
ATOM   5927  O   WAT   564      33.653  37.324  17.573  1.00  0.00
ATOM   5928  H1  WAT   564      33.353  37.469  16.676  1.00  0.00
ATOM   5929  H2  WAT   564      34.424  36.764  17.480  1.00  0.00
TER   
ATOM   5930  O   WAT   565      38.995  42.121  15.569  1.00  0.00
ATOM   5931  H1  WAT   565      39.010  41.189  15.350  1.00  0.00
ATOM   5932  H2  WAT   565      38.288  42.207  16.208  1.00  0.00
TER   
ATOM   5933  O   WAT   566      40.736  40.487   8.414  1.00  0.00
ATOM   5934  H1  WAT   566      41.089  39.890   7.754  1.00  0.00
ATOM   5935  H2  WAT   566      39.853  40.162   8.585  1.00  0.00
TER   
ATOM   5936  O   WAT   567      36.823  41.247   5.821  1.00  0.00
ATOM   5937  H1  WAT   567      37.510  41.794   6.202  1.00  0.00
ATOM   5938  H2  WAT   567      36.036  41.791   5.856  1.00  0.00
TER   
ATOM   5939  O   WAT   568      28.962  36.864   1.313  1.00  0.00
ATOM   5940  H1  WAT   568      29.831  37.147   1.596  1.00  0.00
ATOM   5941  H2  WAT   568      28.471  37.678   1.197  1.00  0.00
TER   
ATOM   5942  O   WAT   569      36.125  38.252   5.433  1.00  0.00
ATOM   5943  H1  WAT   569      36.582  39.062   5.659  1.00  0.00
ATOM   5944  H2  WAT   569      35.774  37.934   6.265  1.00  0.00
TER
[truncated: 3,224,216 more chars]
