# Supplementary material for: A three-level regulatory mechanism of the aldo-keto reductase subfamily AKR12D
Source: Nat Commun. 2024 Mar 8;15:2128. doi: 10.1038/s41467-024-46363-z (PMC10923870; doi:10.1038/s41467-024-46363-z)
Supplement: Supplementary file 5 — Supplementary Data 2 [file 41467_2024_46363_MOESM5_ESM.zip › 2_initial_and_representative_conformations/monomer+allosteric_tylosin/monomer+tyk_partlyOutFolded__traj0_rame34224_x6.8_y7.4.pdb]

REMARK AtomGroup tmp Selection 'chain A'
ATOM      1  C23 TYK A   1      19.357  12.297   7.946  1.00  0.00              
ATOM      2  H33 TYK A   1      19.458  13.319   8.332  1.00  0.00              
ATOM      3  H34 TYK A   1      19.281  11.622   8.806  1.00  0.00              
ATOM      4  H35 TYK A   1      20.320  12.150   7.441  1.00  0.00              
ATOM      5  C19 TYK A   1      18.076  12.143   6.998  1.00  0.00              
ATOM      6  O13 TYK A   1      17.055  12.774   7.844  1.00  0.00              
ATOM      7  H3  TYK A   1      18.224  12.801   6.133  1.00  0.00              
ATOM      8  C15 TYK A   1      17.646  10.688   6.633  1.00  0.00              
ATOM      9  O10 TYK A   1      18.763   9.965   5.975  1.00  0.00              
ATOM     10  H1  TYK A   1      19.015  10.535   5.228  1.00  0.00              
ATOM     11  H6  TYK A   1      17.449  10.181   7.585  1.00  0.00              
ATOM     12  C11 TYK A   1      16.277  10.813   5.882  1.00  0.00              
ATOM     13  O7  TYK A   1      16.318  11.454   4.641  1.00  0.00              
ATOM     14  H60 TYK A   1      16.203  12.337   5.032  1.00  0.00              
ATOM     15  C27 TYK A   1      15.741   9.470   5.564  1.00  0.00              
ATOM     16  H24 TYK A   1      14.809   9.530   4.988  1.00  0.00              
ATOM     17  H25 TYK A   1      16.458   8.874   4.987  1.00  0.00              
ATOM     18  H26 TYK A   1      15.373   8.958   6.462  1.00  0.00              
ATOM     19  C7  TYK A   1      15.263  11.543   6.865  1.00  0.00              
ATOM     20  H39 TYK A   1      15.108  10.997   7.803  1.00  0.00              
ATOM     21  H40 TYK A   1      14.255  11.645   6.444  1.00  0.00              
ATOM     22  C3  TYK A   1      15.736  12.940   7.295  1.00  0.00              
ATOM     23  H13 TYK A   1      15.103  13.449   8.030  1.00  0.00              
ATOM     24  O9  TYK A   1      15.887  13.671   6.003  1.00  0.00              
ATOM     25  C14 TYK A   1      16.142  15.101   6.136  1.00  0.00              
ATOM     26  C18 TYK A   1      14.713  15.866   6.189  1.00  0.00              
ATOM     27  O12 TYK A   1      15.010  17.255   6.034  1.00  0.00              
ATOM     28  C22 TYK A   1      14.061  15.681   7.550  1.00  0.00              
ATOM     29  H36 TYK A   1      14.746  15.843   8.392  1.00  0.00              
ATOM     30  H37 TYK A   1      13.237  16.402   7.615  1.00  0.00              
ATOM     31  H38 TYK A   1      13.589  14.709   7.739  1.00  0.00              
ATOM     32  H4  TYK A   1      14.132  15.427   5.369  1.00  0.00              
ATOM     33  H7  TYK A   1      16.595  15.316   7.112  1.00  0.00              
ATOM     34  C10 TYK A   1      17.030  15.498   4.918  1.00  0.00              
ATOM     35  N1  TYK A   1      18.499  15.062   4.959  1.00  0.00              
ATOM     36  C26 TYK A   1      19.272  14.997   3.670  1.00  0.00              
ATOM     37  H27 TYK A   1      18.678  14.582   2.847  1.00  0.00              
ATOM     38  H28 TYK A   1      19.614  16.007   3.412  1.00  0.00              
ATOM     39  H29 TYK A   1      20.179  14.400   3.828  1.00  0.00              
ATOM     40  C30 TYK A   1      19.355  15.732   5.974  1.00  0.00              
ATOM     41  H18 TYK A   1      19.775  16.669   5.588  1.00  0.00              
ATOM     42  H19 TYK A   1      18.815  16.042   6.877  1.00  0.00              
ATOM     43  H20 TYK A   1      20.183  15.047   6.195  1.00  0.00              
ATOM     44  H9  TYK A   1      16.511  14.969   4.109  1.00  0.00              
ATOM     45  C6  TYK A   1      16.932  17.018   4.602  1.00  0.00              
ATOM     46  O4  TYK A   1      17.557  17.394   3.351  1.00  0.00              
ATOM     47  H61 TYK A   1      17.557  18.367   3.325  1.00  0.00              
ATOM     48  H11 TYK A   1      17.489  17.557   5.378  1.00  0.00              
ATOM     49  C2  TYK A   1      15.450  17.566   4.648  1.00  0.00              
ATOM     50  H14 TYK A   1      14.767  17.087   3.936  1.00  0.00              
ATOM     51  O2  TYK A   1      15.550  19.041   4.476  1.00  0.00              
ATOM     52  C17 TYK A   1      14.333  19.631   4.043  1.00  0.00              
ATOM     53  H66 TYK A   1      13.541  18.875   4.117  1.00  0.00              
ATOM     54  C13 TYK A   1      14.413  20.017   2.436  1.00  0.00              
ATOM     55  C41 TYK A   1      14.727  18.832   1.524  1.00  0.00              
ATOM     56  H51 TYK A   1      15.609  18.301   1.903  1.00  0.00              
ATOM     57  H52 TYK A   1      13.980  18.029   1.526  1.00  0.00              
ATOM     58  H53 TYK A   1      14.975  19.059   0.480  1.00  0.00              
ATOM     59  H67 TYK A   1      15.212  20.723   2.176  1.00  0.00              
ATOM     60  C9  TYK A   1      13.018  20.709   1.997  1.00  0.00              
ATOM     61  O6  TYK A   1      11.998  19.730   2.034  1.00  0.00              
ATOM     62  H77 TYK A   1      12.037  19.266   1.180  1.00  0.00              
ATOM     63  H68 TYK A   1      12.820  21.486   2.746  1.00  0.00              
ATOM     64  C5  TYK A   1      12.976  21.169   0.566  1.00  0.00              
ATOM     65  H69 TYK A   1      12.942  20.324  -0.133  1.00  0.00              
ATOM     66  H70 TYK A   1      13.936  21.609   0.268  1.00  0.00              
ATOM     67  C1  TYK A   1      11.781  22.084   0.196  1.00  0.00              
ATOM     68  O1  TYK A   1      10.770  22.107   0.948  1.00  0.00              
ATOM     69  O16 TYK A   1      11.900  22.759  -0.999  1.00  0.00              
ATOM     70  C38 TYK A   1      10.901  23.783  -1.387  1.00  0.00              
ATOM     71  C39 TYK A   1      10.780  23.845  -2.943  1.00  0.00              
ATOM     72  C40 TYK A   1      10.181  22.661  -3.531  1.00  0.00              
ATOM     73  H54 TYK A   1       9.767  22.820  -4.534  1.00  0.00              
ATOM     74  H55 TYK A   1      10.847  21.789  -3.543  1.00  0.00              
ATOM     75  H56 TYK A   1       9.289  22.365  -2.964  1.00  0.00              
ATOM     76  H57 TYK A   1      10.214  24.769  -3.115  1.00  0.00              
ATOM     77  H58 TYK A   1      11.806  24.099  -3.238  1.00  0.00              
ATOM     78  H72 TYK A   1       9.941  23.453  -0.971  1.00  0.00              
ATOM     79  C37 TYK A   1      11.307  25.257  -0.768  1.00  0.00              
ATOM     80  C46 TYK A   1      10.353  26.470  -0.992  1.00  0.00              
ATOM     81  O3  TYK A   1       9.029  26.160  -0.464  1.00  0.00              
ATOM     82  C4  TYK A   1       8.155  27.345  -0.324  1.00  0.00              
ATOM     83  C8  TYK A   1       6.693  26.888  -0.265  1.00  0.00              
ATOM     84  O5  TYK A   1       6.190  26.342  -1.555  1.00  0.00              
ATOM     85  C28 TYK A   1       6.557  24.952  -1.920  1.00  0.00              
ATOM     86  H21 TYK A   1       5.945  24.130  -1.529  1.00  0.00              
ATOM     87  H22 TYK A   1       6.551  24.792  -3.005  1.00  0.00              
ATOM     88  H23 TYK A   1       7.534  24.660  -1.516  1.00  0.00              
ATOM     89  C12 TYK A   1       5.776  28.114   0.019  1.00  0.00              
ATOM     90  O8  TYK A   1       5.779  29.039  -1.142  1.00  0.00              
ATOM     91  C31 TYK A   1       4.528  29.007  -1.936  1.00  0.00              
ATOM     92  H15 TYK A   1       4.395  28.109  -2.552  1.00  0.00              
ATOM     93  H16 TYK A   1       3.551  29.149  -1.458  1.00  0.00              
ATOM     94  H17 TYK A   1       4.590  29.812  -2.678  1.00  0.00              
ATOM     95  C16 TYK A   1       6.170  28.989   1.173  1.00  0.00              
ATOM     96  O11 TYK A   1       5.446  30.266   1.125  1.00  0.00              
ATOM     97  H59 TYK A   1       5.264  30.405   0.180  1.00  0.00              
ATOM     98  C20 TYK A   1       7.750  29.234   1.090  1.00  0.00              
ATOM     99  O14 TYK A   1       8.494  27.994   0.948  1.00  0.00              
ATOM    100  C24 TYK A   1       8.250  29.782   2.390  1.00  0.00              
ATOM    101  H30 TYK A   1       7.571  29.459   3.188  1.00  0.00              
ATOM    102  H31 TYK A   1       9.285  29.424   2.460  1.00  0.00              
ATOM    103  H32 TYK A   1       8.327  30.875   2.333  1.00  0.00              
ATOM    104  H2  TYK A   1       7.945  29.898   0.239  1.00  0.00              
ATOM    105  H5  TYK A   1       5.921  28.443   2.091  1.00  0.00              
ATOM    106  H8  TYK A   1       4.768  27.716   0.190  1.00  0.00              
ATOM    107  H10 TYK A   1       6.606  26.085   0.478  1.00  0.00              
ATOM    108  H12 TYK A   1       8.235  28.075  -1.138  1.00  0.00              
ATOM    109  H41 TYK A   1      10.791  27.385  -0.575  1.00  0.00              
ATOM    110  H42 TYK A   1      10.113  26.652  -2.047  1.00  0.00              
ATOM    111  H73 TYK A   1      12.305  25.520  -1.139  1.00  0.00              
ATOM    112  C36 TYK A   1      11.329  25.099   0.730  1.00  0.00              
ATOM    113  H74 TYK A   1      10.348  25.002   1.191  1.00  0.00              
ATOM    114  C35 TYK A   1      12.445  24.927   1.481  1.00  0.00              
ATOM    115  C45 TYK A   1      13.902  25.094   0.868  1.00  0.00              
ATOM    116  H43 TYK A   1      14.297  24.188   0.392  1.00  0.00              
ATOM    117  H44 TYK A   1      13.853  25.860   0.084  1.00  0.00              
ATOM    118  H45 TYK A   1      14.603  25.552   1.576  1.00  0.00              
ATOM    119  C34 TYK A   1      12.384  24.568   2.883  1.00  0.00              
ATOM    120  H75 TYK A   1      11.435  24.753   3.384  1.00  0.00              
ATOM    121  C33 TYK A   1      13.400  24.080   3.637  1.00  0.00              
ATOM    122  H76 TYK A   1      14.314  23.854   3.091  1.00  0.00              
ATOM    123  C32 TYK A   1      13.346  23.807   5.080  1.00  0.00              
ATOM    124  O15 TYK A   1      12.350  24.106   5.700  1.00  0.00              
ATOM    125  C29 TYK A   1      14.626  23.229   5.733  1.00  0.00              
ATOM    126  C44 TYK A   1      15.792  24.215   5.589  1.00  0.00              
ATOM    127  H46 TYK A   1      16.285  23.945   4.647  1.00  0.00              
ATOM    128  H47 TYK A   1      15.415  25.244   5.641  1.00  0.00              
ATOM    129  H48 TYK A   1      16.443  23.954   6.432  1.00  0.00              
ATOM    130  H62 TYK A   1      14.433  22.986   6.786  1.00  0.00              
ATOM    131  C25 TYK A   1      15.086  21.882   4.964  1.00  0.00              
ATOM    132  H63 TYK A   1      16.012  21.526   5.432  1.00  0.00              
ATOM    133  H64 TYK A   1      15.359  22.102   3.925  1.00  0.00              
ATOM    134  C21 TYK A   1      14.058  20.815   4.975  1.00  0.00              
ATOM    135  H65 TYK A   1      13.150  21.336   4.649  1.00  0.00              
ATOM    136  C42 TYK A   1      13.759  20.380   6.461  1.00  0.00              
ATOM    137  H49 TYK A   1      13.381  21.168   7.123  1.00  0.00              
ATOM    138  H50 TYK A   1      14.630  19.980   6.995  1.00  0.00              
ATOM    139  C43 TYK A   1      12.647  19.354   6.597  1.00  0.00              
ATOM    140  H71 TYK A   1      12.469  18.975   7.627  1.00  0.00              
ATOM    141  O17 TYK A   1      11.874  18.984   5.707  1.00  0.00              
ATOM    142  N   MET A   2     -12.750   6.059 -17.393  1.00  0.00              
ATOM    143  H1  MET A   2     -12.362   6.660 -18.107  1.00  0.00              
ATOM    144  H2  MET A   2     -13.405   6.600 -16.846  1.00  0.00              
ATOM    145  H3  MET A   2     -13.284   5.354 -17.880  1.00  0.00              
ATOM    146  CA  MET A   2     -11.661   5.548 -16.559  1.00  0.00              
ATOM    147  HA  MET A   2     -11.392   6.393 -15.925  1.00  0.00              
ATOM    148  CB  MET A   2     -12.133   4.408 -15.610  1.00  0.00              
ATOM    149  HB2 MET A   2     -12.965   4.755 -14.998  1.00  0.00              
ATOM    150  HB3 MET A   2     -12.516   3.579 -16.205  1.00  0.00              
ATOM    151  CG  MET A   2     -11.219   3.685 -14.687  1.00  0.00              
ATOM    152  HG2 MET A   2     -11.927   3.019 -14.194  1.00  0.00              
ATOM    153  HG3 MET A   2     -10.449   3.142 -15.235  1.00  0.00              
ATOM    154  SD  MET A   2     -10.417   4.750 -13.423  1.00  0.00              
ATOM    155  CE  MET A   2     -11.714   5.419 -12.444  1.00  0.00              
ATOM    156  HE1 MET A   2     -11.322   6.349 -12.035  1.00  0.00              
ATOM    157  HE2 MET A   2     -12.635   5.489 -13.024  1.00  0.00              
ATOM    158  HE3 MET A   2     -11.991   4.704 -11.669  1.00  0.00              
ATOM    159  C   MET A   2     -10.434   5.157 -17.311  1.00  0.00              
ATOM    160  O   MET A   2     -10.536   4.569 -18.386  1.00  0.00              
ATOM    161  N   GLU A   3      -9.230   5.366 -16.741  1.00  0.00              
ATOM    162  H   GLU A   3      -9.186   5.743 -15.805  1.00  0.00              
ATOM    163  CA  GLU A   3      -7.962   4.754 -17.307  1.00  0.00              
ATOM    164  HA  GLU A   3      -8.131   4.593 -18.371  1.00  0.00              
ATOM    165  CB  GLU A   3      -6.641   5.576 -17.053  1.00  0.00              
ATOM    166  HB2 GLU A   3      -6.536   5.800 -15.992  1.00  0.00              
ATOM    167  HB3 GLU A   3      -5.828   4.901 -17.322  1.00  0.00              
ATOM    168  CG  GLU A   3      -6.540   6.845 -17.978  1.00  0.00              
ATOM    169  HG2 GLU A   3      -7.370   7.525 -17.784  1.00  0.00              
ATOM    170  HG3 GLU A   3      -5.603   7.363 -17.769  1.00  0.00              
ATOM    171  CD  GLU A   3      -6.599   6.386 -19.439  1.00  0.00              
ATOM    172  OE1 GLU A   3      -6.097   5.297 -19.800  1.00  0.00              
ATOM    173  OE2 GLU A   3      -7.207   7.106 -20.280  1.00  0.00              
ATOM    174  C   GLU A   3      -7.771   3.413 -16.773  1.00  0.00              
ATOM    175  O   GLU A   3      -7.989   3.245 -15.577  1.00  0.00              
ATOM    176  N   TYR A   4      -7.411   2.480 -17.637  1.00  0.00              
ATOM    177  H   TYR A   4      -7.109   2.773 -18.556  1.00  0.00              
ATOM    178  CA  TYR A   4      -7.301   1.098 -17.304  1.00  0.00              
ATOM    179  HA  TYR A   4      -7.504   0.996 -16.238  1.00  0.00              
ATOM    180  CB  TYR A   4      -8.449   0.199 -17.957  1.00  0.00              
ATOM    181  HB2 TYR A   4      -8.322   0.336 -19.031  1.00  0.00              
ATOM    182  HB3 TYR A   4      -8.199  -0.834 -17.717  1.00  0.00              
ATOM    183  CG  TYR A   4      -9.926   0.439 -17.686  1.00  0.00              
ATOM    184  CD1 TYR A   4     -10.520  -0.210 -16.583  1.00  0.00              
ATOM    185  HD1 TYR A   4      -9.906  -0.811 -15.929  1.00  0.00              
ATOM    186  CE1 TYR A   4     -11.802   0.064 -16.168  1.00  0.00              
ATOM    187  HE1 TYR A   4     -12.246  -0.415 -15.308  1.00  0.00              
ATOM    188  CZ  TYR A   4     -12.636   0.855 -16.958  1.00  0.00              
ATOM    189  OH  TYR A   4     -13.986   0.910 -16.771  1.00  0.00              
ATOM    190  HH  TYR A   4     -14.152   0.849 -15.828  1.00  0.00              
ATOM    191  CE2 TYR A   4     -12.115   1.510 -18.111  1.00  0.00              
ATOM    192  HE2 TYR A   4     -12.809   2.057 -18.732  1.00  0.00              
ATOM    193  CD2 TYR A   4     -10.782   1.280 -18.448  1.00  0.00              
ATOM    194  HD2 TYR A   4     -10.415   1.679 -19.382  1.00  0.00              
ATOM    195  C   TYR A   4      -5.874   0.557 -17.664  1.00  0.00              
ATOM    196  O   TYR A   4      -5.102   1.250 -18.353  1.00  0.00              
ATOM    197  N   THR A   5      -5.534  -0.622 -17.220  1.00  0.00              
ATOM    198  H   THR A   5      -6.117  -1.153 -16.589  1.00  0.00              
ATOM    199  CA  THR A   5      -4.175  -1.125 -17.334  1.00  0.00              
ATOM    200  HA  THR A   5      -3.603  -0.875 -18.228  1.00  0.00              
ATOM    201  CB  THR A   5      -3.356  -0.703 -16.100  1.00  0.00              
ATOM    202  HB  THR A   5      -3.313   0.386 -16.134  1.00  0.00              
ATOM    203  CG2 THR A   5      -3.903  -0.988 -14.755  1.00  0.00              
ATOM    204 HG21 THR A   5      -4.899  -0.548 -14.697  1.00  0.00              
ATOM    205 HG22 THR A   5      -3.935  -2.050 -14.512  1.00  0.00              
ATOM    206 HG23 THR A   5      -3.330  -0.459 -13.994  1.00  0.00              
ATOM    207  OG1 THR A   5      -2.064  -1.256 -16.211  1.00  0.00              
ATOM    208  HG1 THR A   5      -1.410  -0.627 -15.896  1.00  0.00              
ATOM    209  C   THR A   5      -4.362  -2.674 -17.207  1.00  0.00              
ATOM    210  O   THR A   5      -5.299  -3.180 -16.569  1.00  0.00              
ATOM    211  N   GLN A   6      -3.484  -3.395 -17.914  1.00  0.00              
ATOM    212  H   GLN A   6      -2.790  -2.901 -18.458  1.00  0.00              
ATOM    213  CA  GLN A   6      -3.249  -4.856 -17.794  1.00  0.00              
ATOM    214  HA  GLN A   6      -4.145  -5.427 -17.551  1.00  0.00              
ATOM    215  CB  GLN A   6      -2.740  -5.357 -19.106  1.00  0.00              
ATOM    216  HB2 GLN A   6      -1.756  -4.943 -19.325  1.00  0.00              
ATOM    217  HB3 GLN A   6      -2.606  -6.439 -19.116  1.00  0.00              
ATOM    218  CG  GLN A   6      -3.836  -5.125 -20.158  1.00  0.00              
ATOM    219  HG2 GLN A   6      -4.763  -5.563 -19.789  1.00  0.00              
ATOM    220  HG3 GLN A   6      -4.153  -4.099 -20.345  1.00  0.00              
ATOM    221  CD  GLN A   6      -3.666  -5.812 -21.553  1.00  0.00              
ATOM    222  OE1 GLN A   6      -2.886  -6.715 -21.745  1.00  0.00              
ATOM    223  NE2 GLN A   6      -4.459  -5.489 -22.544  1.00  0.00              
ATOM    224 HE21 GLN A   6      -4.438  -6.101 -23.347  1.00  0.00              
ATOM    225 HE22 GLN A   6      -5.168  -4.781 -22.419  1.00  0.00              
ATOM    226  C   GLN A   6      -2.378  -5.106 -16.576  1.00  0.00              
ATOM    227  O   GLN A   6      -1.313  -4.569 -16.342  1.00  0.00              
ATOM    228  N   LEU A   7      -2.924  -5.968 -15.661  1.00  0.00              
ATOM    229  H   LEU A   7      -3.769  -6.433 -15.962  1.00  0.00              
ATOM    230  CA  LEU A   7      -2.500  -6.143 -14.204  1.00  0.00              
ATOM    231  HA  LEU A   7      -2.330  -5.159 -13.768  1.00  0.00              
ATOM    232  CB  LEU A   7      -3.708  -6.720 -13.484  1.00  0.00              
ATOM    233  HB2 LEU A   7      -4.570  -6.056 -13.550  1.00  0.00              
ATOM    234  HB3 LEU A   7      -3.968  -7.653 -13.985  1.00  0.00              
ATOM    235  CG  LEU A   7      -3.448  -6.924 -11.952  1.00  0.00              
ATOM    236  HG  LEU A   7      -2.677  -7.682 -11.812  1.00  0.00              
ATOM    237  CD1 LEU A   7      -3.070  -5.633 -11.253  1.00  0.00              
ATOM    238 HD11 LEU A   7      -2.073  -5.264 -11.492  1.00  0.00              
ATOM    239 HD12 LEU A   7      -3.753  -4.814 -11.477  1.00  0.00              
ATOM    240 HD13 LEU A   7      -3.132  -5.850 -10.187  1.00  0.00              
ATOM    241  CD2 LEU A   7      -4.784  -7.484 -11.273  1.00  0.00              
ATOM    242 HD21 LEU A   7      -5.152  -8.216 -11.992  1.00  0.00              
ATOM    243 HD22 LEU A   7      -4.458  -7.841 -10.296  1.00  0.00              
ATOM    244 HD23 LEU A   7      -5.379  -6.578 -11.160  1.00  0.00              
ATOM    245  C   LEU A   7      -1.234  -6.913 -14.081  1.00  0.00              
ATOM    246  O   LEU A   7      -1.122  -8.153 -13.997  1.00  0.00              
ATOM    247  N   GLY A   8      -0.127  -6.129 -14.050  1.00  0.00              
ATOM    248  H   GLY A   8      -0.261  -5.132 -14.138  1.00  0.00              
ATOM    249  CA  GLY A   8       1.231  -6.714 -14.054  1.00  0.00              
ATOM    250  HA2 GLY A   8       1.976  -5.928 -13.930  1.00  0.00              
ATOM    251  HA3 GLY A   8       1.407  -7.210 -13.099  1.00  0.00              
ATOM    252  C   GLY A   8       1.449  -7.663 -15.233  1.00  0.00              
ATOM    253  O   GLY A   8       1.206  -7.328 -16.380  1.00  0.00              
ATOM    254  N   ARG A   9       1.945  -8.871 -14.899  1.00  0.00              
ATOM    255  H   ARG A   9       2.365  -9.157 -14.027  1.00  0.00              
ATOM    256  CA  ARG A   9       2.195 -10.021 -15.825  1.00  0.00              
ATOM    257  HA  ARG A   9       2.666  -9.604 -16.716  1.00  0.00              
ATOM    258  CB  ARG A   9       3.014 -11.104 -15.134  1.00  0.00              
ATOM    259  HB2 ARG A   9       3.371 -11.785 -15.906  1.00  0.00              
ATOM    260  HB3 ARG A   9       3.862 -10.747 -14.551  1.00  0.00              
ATOM    261  CG  ARG A   9       2.145 -11.994 -14.206  1.00  0.00              
ATOM    262  HG2 ARG A   9       1.497 -11.396 -13.565  1.00  0.00              
ATOM    263  HG3 ARG A   9       1.596 -12.692 -14.839  1.00  0.00              
ATOM    264  CD  ARG A   9       2.973 -12.696 -13.123  1.00  0.00              
ATOM    265  HD2 ARG A   9       3.489 -11.988 -12.475  1.00  0.00              
ATOM    266  HD3 ARG A   9       2.268 -13.196 -12.458  1.00  0.00              
ATOM    267  NE  ARG A   9       3.811 -13.662 -13.696  1.00  0.00              
ATOM    268  HE  ARG A   9       3.897 -13.783 -14.695  1.00  0.00              
ATOM    269  CZ  ARG A   9       4.608 -14.392 -12.929  1.00  0.00              
ATOM    270  NH1 ARG A   9       4.832 -14.251 -11.633  1.00  0.00              
ATOM    271 HH11 ARG A   9       4.427 -13.496 -11.098  1.00  0.00              
ATOM    272 HH12 ARG A   9       5.551 -14.803 -11.187  1.00  0.00              
ATOM    273  NH2 ARG A   9       5.347 -15.301 -13.564  1.00  0.00              
ATOM    274 HH21 ARG A   9       5.263 -15.374 -14.567  1.00  0.00              
ATOM    275 HH22 ARG A   9       5.668 -16.073 -12.998  1.00  0.00              
ATOM    276  C   ARG A   9       0.979 -10.765 -16.375  1.00  0.00              
ATOM    277  O   ARG A   9       1.160 -11.591 -17.280  1.00  0.00              
ATOM    278  N   ILE A  10      -0.188 -10.452 -16.000  1.00  0.00              
ATOM    279  H   ILE A  10      -0.316  -9.754 -15.282  1.00  0.00              
ATOM    280  CA  ILE A  10      -1.382 -11.101 -16.551  1.00  0.00              
ATOM    281  HA  ILE A  10      -1.036 -11.977 -17.098  1.00  0.00              
ATOM    282  CB  ILE A  10      -2.277 -11.860 -15.563  1.00  0.00              
ATOM    283  HB  ILE A  10      -3.145 -12.169 -16.145  1.00  0.00              
ATOM    284  CG2 ILE A  10      -1.572 -13.057 -14.972  1.00  0.00              
ATOM    285 HG21 ILE A  10      -1.233 -13.727 -15.763  1.00  0.00              
ATOM    286 HG22 ILE A  10      -0.697 -12.649 -14.467  1.00  0.00              
ATOM    287 HG23 ILE A  10      -2.173 -13.657 -14.288  1.00  0.00              
ATOM    288  CG1 ILE A  10      -2.671 -10.848 -14.487  1.00  0.00              
ATOM    289 HG12 ILE A  10      -1.795 -10.676 -13.862  1.00  0.00              
ATOM    290 HG13 ILE A  10      -2.930  -9.852 -14.847  1.00  0.00              
ATOM    291  CD1 ILE A  10      -3.886 -11.182 -13.702  1.00  0.00              
ATOM    292 HD11 ILE A  10      -4.076 -10.425 -12.942  1.00  0.00              
ATOM    293 HD12 ILE A  10      -4.715 -11.414 -14.371  1.00  0.00              
ATOM    294 HD13 ILE A  10      -3.653 -12.119 -13.195  1.00  0.00              
ATOM    295  C   ILE A  10      -2.135 -10.072 -17.470  1.00  0.00              
ATOM    296  O   ILE A  10      -2.140  -8.860 -17.240  1.00  0.00              
ATOM    297  N   GLY A  11      -2.879 -10.541 -18.487  1.00  0.00              
ATOM    298  H   GLY A  11      -3.096 -11.527 -18.521  1.00  0.00              
ATOM    299  CA  GLY A  11      -3.628  -9.627 -19.387  1.00  0.00              
ATOM    300  HA2 GLY A  11      -2.923  -8.822 -19.596  1.00  0.00              
ATOM    301  HA3 GLY A  11      -4.006 -10.134 -20.275  1.00  0.00              
ATOM    302  C   GLY A  11      -4.886  -9.005 -18.777  1.00  0.00              
ATOM    303  O   GLY A  11      -5.602  -8.216 -19.501  1.00  0.00              
ATOM    304  N   LEU A  12      -5.259  -9.261 -17.540  1.00  0.00              
ATOM    305  H   LEU A  12      -4.545  -9.737 -17.008  1.00  0.00              
ATOM    306  CA  LEU A  12      -6.575  -8.895 -16.939  1.00  0.00              
ATOM    307  HA  LEU A  12      -7.389  -9.220 -17.586  1.00  0.00              
ATOM    308  CB  LEU A  12      -6.617  -9.691 -15.624  1.00  0.00              
ATOM    309  HB2 LEU A  12      -6.584 -10.746 -15.895  1.00  0.00              
ATOM    310  HB3 LEU A  12      -5.689  -9.494 -15.087  1.00  0.00              
ATOM    311  CG  LEU A  12      -7.854  -9.427 -14.729  1.00  0.00              
ATOM    312  HG  LEU A  12      -7.793  -8.379 -14.436  1.00  0.00              
ATOM    313  CD1 LEU A  12      -9.213  -9.708 -15.437  1.00  0.00              
ATOM    314 HD11 LEU A  12      -9.967  -9.267 -14.786  1.00  0.00              
ATOM    315 HD12 LEU A  12      -9.275  -9.168 -16.381  1.00  0.00              
ATOM    316 HD13 LEU A  12      -9.479 -10.759 -15.555  1.00  0.00              
ATOM    317  CD2 LEU A  12      -7.822 -10.228 -13.437  1.00  0.00              
ATOM    318 HD21 LEU A  12      -6.968  -9.816 -12.899  1.00  0.00              
ATOM    319 HD22 LEU A  12      -8.765  -9.983 -12.948  1.00  0.00              
ATOM    320 HD23 LEU A  12      -7.928 -11.311 -13.501  1.00  0.00              
ATOM    321  C   LEU A  12      -6.630  -7.358 -16.656  1.00  0.00              
ATOM    322  O   LEU A  12      -5.895  -6.733 -15.889  1.00  0.00              
ATOM    323  N   LYS A  13      -7.551  -6.742 -17.388  1.00  0.00              
ATOM    324  H   LYS A  13      -8.089  -7.419 -17.909  1.00  0.00              
ATOM    325  CA  LYS A  13      -7.950  -5.331 -17.465  1.00  0.00              
ATOM    326  HA  LYS A  13      -7.085  -4.681 -17.601  1.00  0.00              
ATOM    327  CB  LYS A  13      -8.693  -5.140 -18.788  1.00  0.00              
ATOM    328  HB2 LYS A  13      -8.044  -5.403 -19.623  1.00  0.00              
ATOM    329  HB3 LYS A  13      -9.513  -5.856 -18.846  1.00  0.00              
ATOM    330  CG  LYS A  13      -9.210  -3.714 -18.988  1.00  0.00              
ATOM    331  HG2 LYS A  13      -9.860  -3.409 -18.167  1.00  0.00              
ATOM    332  HG3 LYS A  13      -8.434  -2.955 -18.895  1.00  0.00              
ATOM    333  CD  LYS A  13      -9.989  -3.352 -20.290  1.00  0.00              
ATOM    334  HD2 LYS A  13      -9.278  -3.411 -21.114  1.00  0.00              
ATOM    335  HD3 LYS A  13     -10.791  -4.083 -20.398  1.00  0.00              
ATOM    336  CE  LYS A  13     -10.569  -1.969 -20.123  1.00  0.00              
ATOM    337  HE2 LYS A  13     -11.323  -1.990 -19.336  1.00  0.00              
ATOM    338  HE3 LYS A  13      -9.820  -1.225 -19.849  1.00  0.00              
ATOM    339  NZ  LYS A  13     -11.305  -1.615 -21.337  1.00  0.00              
ATOM    340  HZ1 LYS A  13     -10.721  -1.733 -22.152  1.00  0.00              
ATOM    341  HZ2 LYS A  13     -12.161  -2.149 -21.385  1.00  0.00              
ATOM    342  HZ3 LYS A  13     -11.477  -0.622 -21.260  1.00  0.00              
ATOM    343  C   LYS A  13      -8.590  -4.860 -16.169  1.00  0.00              
ATOM    344  O   LYS A  13      -9.720  -5.338 -15.706  1.00  0.00              
ATOM    345  N   VAL A  14      -7.959  -3.838 -15.601  1.00  0.00              
ATOM    346  H   VAL A  14      -7.018  -3.687 -15.935  1.00  0.00              
ATOM    347  CA  VAL A  14      -8.378  -3.294 -14.317  1.00  0.00              
ATOM    348  HA  VAL A  14      -9.457  -3.439 -14.254  1.00  0.00              
ATOM    349  CB  VAL A  14      -7.749  -4.001 -13.134  1.00  0.00              
ATOM    350  HB  VAL A  14      -8.150  -3.551 -12.226  1.00  0.00              
ATOM    351  CG1 VAL A  14      -8.217  -5.523 -13.075  1.00  0.00              
ATOM    352 HG11 VAL A  14      -9.295  -5.643 -13.177  1.00  0.00              
ATOM    353 HG12 VAL A  14      -7.778  -6.170 -13.834  1.00  0.00              
ATOM    354 HG13 VAL A  14      -7.939  -5.921 -12.099  1.00  0.00              
ATOM    355  CG2 VAL A  14      -6.230  -3.839 -13.036  1.00  0.00              
ATOM    356 HG21 VAL A  14      -5.868  -4.515 -12.262  1.00  0.00              
ATOM    357 HG22 VAL A  14      -5.776  -3.953 -14.021  1.00  0.00              
ATOM    358 HG23 VAL A  14      -5.989  -2.826 -12.714  1.00  0.00              
ATOM    359  C   VAL A  14      -8.247  -1.799 -14.192  1.00  0.00              
ATOM    360  O   VAL A  14      -7.368  -1.190 -14.757  1.00  0.00              
ATOM    361  N   SER A  15      -9.190  -1.179 -13.494  1.00  0.00              
ATOM    362  H   SER A  15      -9.923  -1.709 -13.045  1.00  0.00              
ATOM    363  CA  SER A  15      -9.112   0.229 -13.304  1.00  0.00              
ATOM    364  HA  SER A  15      -9.325   0.774 -14.224  1.00  0.00              
ATOM    365  CB  SER A  15     -10.358   0.661 -12.574  1.00  0.00              
ATOM    366  HB2 SER A  15     -10.287   1.724 -12.344  1.00  0.00              
ATOM    367  HB3 SER A  15     -11.150   0.559 -13.315  1.00  0.00              
ATOM    368  OG  SER A  15     -10.657  -0.164 -11.432  1.00  0.00              
ATOM    369  HG  SER A  15     -10.069   0.133 -10.734  1.00  0.00              
ATOM    370  C   SER A  15      -7.875   0.734 -12.582  1.00  0.00              
ATOM    371  O   SER A  15      -7.360   0.121 -11.660  1.00  0.00              
ATOM    372  N   ARG A  16      -7.355   1.959 -13.011  1.00  0.00              
ATOM    373  H   ARG A  16      -7.789   2.397 -13.810  1.00  0.00              
ATOM    374  CA  ARG A  16      -6.289   2.800 -12.333  1.00  0.00              
ATOM    375  HA  ARG A  16      -5.515   2.082 -12.060  1.00  0.00              
ATOM    376  CB  ARG A  16      -5.851   3.927 -13.360  1.00  0.00              
ATOM    377  HB2 ARG A  16      -6.742   4.497 -13.626  1.00  0.00              
ATOM    378  HB3 ARG A  16      -5.098   4.521 -12.842  1.00  0.00              
ATOM    379  CG  ARG A  16      -5.145   3.266 -14.497  1.00  0.00              
ATOM    380  HG2 ARG A  16      -5.672   2.329 -14.680  1.00  0.00              
ATOM    381  HG3 ARG A  16      -5.212   3.906 -15.376  1.00  0.00              
ATOM    382  CD  ARG A  16      -3.660   2.881 -14.317  1.00  0.00              
ATOM    383  HD2 ARG A  16      -3.483   2.375 -13.368  1.00  0.00              
ATOM    384  HD3 ARG A  16      -3.461   2.183 -15.130  1.00  0.00              
ATOM    385  NE  ARG A  16      -2.782   4.094 -14.499  1.00  0.00              
ATOM    386  HE  ARG A  16      -3.028   4.751 -15.226  1.00  0.00              
ATOM    387  CZ  ARG A  16      -1.614   4.324 -13.856  1.00  0.00              
ATOM    388  NH1 ARG A  16      -1.177   3.630 -12.846  1.00  0.00              
ATOM    389 HH11 ARG A  16      -1.666   2.860 -12.411  1.00  0.00              
ATOM    390 HH12 ARG A  16      -0.212   3.755 -12.576  1.00  0.00              
ATOM    391  NH2 ARG A  16      -0.907   5.326 -14.230  1.00  0.00              
ATOM    392 HH21 ARG A  16      -1.280   5.819 -15.029  1.00  0.00              
ATOM    393 HH22 ARG A  16      -0.178   5.730 -13.661  1.00  0.00              
ATOM    394  C   ARG A  16      -6.754   3.392 -11.050  1.00  0.00              
ATOM    395  O   ARG A  16      -6.078   4.260 -10.513  1.00  0.00              
ATOM    396  N   LEU A  17      -7.853   2.903 -10.517  1.00  0.00              
ATOM    397  H   LEU A  17      -8.305   2.167 -11.041  1.00  0.00              
ATOM    398  CA  LEU A  17      -8.332   3.219  -9.171  1.00  0.00              
ATOM    399  HA  LEU A  17      -7.528   3.291  -8.438  1.00  0.00              
ATOM    400  CB  LEU A  17      -9.167   4.491  -9.331  1.00  0.00              
ATOM    401  HB2 LEU A  17      -9.443   4.596 -10.380  1.00  0.00              
ATOM    402  HB3 LEU A  17     -10.164   4.436  -8.893  1.00  0.00              
ATOM    403  CG  LEU A  17      -8.423   5.882  -9.029  1.00  0.00              
ATOM    404  HG  LEU A  17      -7.353   5.699  -9.128  1.00  0.00              
ATOM    405  CD1 LEU A  17      -8.801   6.951 -10.038  1.00  0.00              
ATOM    406 HD11 LEU A  17      -8.457   6.592 -11.008  1.00  0.00              
ATOM    407 HD12 LEU A  17      -9.861   7.205 -10.024  1.00  0.00              
ATOM    408 HD13 LEU A  17      -8.190   7.793  -9.713  1.00  0.00              
ATOM    409  CD2 LEU A  17      -8.630   6.353  -7.608  1.00  0.00              
ATOM    410 HD21 LEU A  17      -8.057   7.266  -7.451  1.00  0.00              
ATOM    411 HD22 LEU A  17      -9.686   6.549  -7.420  1.00  0.00              
ATOM    412 HD23 LEU A  17      -8.254   5.652  -6.864  1.00  0.00              
ATOM    413  C   LEU A  17      -9.139   2.015  -8.619  1.00  0.00              
ATOM    414  O   LEU A  17      -9.930   1.447  -9.426  1.00  0.00              
ATOM    415  N   VAL A  18      -8.975   1.657  -7.396  1.00  0.00              
ATOM    416  H   VAL A  18      -8.409   2.227  -6.783  1.00  0.00              
ATOM    417  CA  VAL A  18      -9.619   0.534  -6.691  1.00  0.00              
ATOM    418  HA  VAL A  18     -10.122  -0.033  -7.474  1.00  0.00              
ATOM    419  CB  VAL A  18      -8.648  -0.451  -6.046  1.00  0.00              
ATOM    420  HB  VAL A  18      -8.097   0.171  -5.342  1.00  0.00              
ATOM    421  CG1 VAL A  18      -9.313  -1.634  -5.393  1.00  0.00              
ATOM    422 HG11 VAL A  18      -9.992  -1.401  -4.573  1.00  0.00              
ATOM    423 HG12 VAL A  18      -9.813  -2.207  -6.173  1.00  0.00              
ATOM    424 HG13 VAL A  18      -8.543  -2.261  -4.941  1.00  0.00              
ATOM    425  CG2 VAL A  18      -7.692  -1.094  -7.126  1.00  0.00              
ATOM    426 HG21 VAL A  18      -7.049  -1.777  -6.571  1.00  0.00              
ATOM    427 HG22 VAL A  18      -8.250  -1.576  -7.929  1.00  0.00              
ATOM    428 HG23 VAL A  18      -6.989  -0.317  -7.426  1.00  0.00              
ATOM    429  C   VAL A  18     -10.758   1.082  -5.743  1.00  0.00              
ATOM    430  O   VAL A  18     -10.689   2.066  -5.085  1.00  0.00              
ATOM    431  N   LEU A  19     -11.945   0.412  -5.826  1.00  0.00              
ATOM    432  H   LEU A  19     -12.044  -0.345  -6.488  1.00  0.00              
ATOM    433  CA  LEU A  19     -13.025   0.697  -4.895  1.00  0.00              
ATOM    434  HA  LEU A  19     -13.000   1.779  -4.763  1.00  0.00              
ATOM    435  CB  LEU A  19     -14.401   0.284  -5.388  1.00  0.00              
ATOM    436  HB2 LEU A  19     -14.669   0.869  -6.268  1.00  0.00              
ATOM    437  HB3 LEU A  19     -14.361  -0.769  -5.664  1.00  0.00              
ATOM    438  CG  LEU A  19     -15.505   0.464  -4.406  1.00  0.00              
ATOM    439  HG  LEU A  19     -15.287  -0.116  -3.510  1.00  0.00              
ATOM    440  CD1 LEU A  19     -15.811   1.900  -4.015  1.00  0.00              
ATOM    441 HD11 LEU A  19     -15.006   2.288  -3.390  1.00  0.00              
ATOM    442 HD12 LEU A  19     -16.153   2.427  -4.906  1.00  0.00              
ATOM    443 HD13 LEU A  19     -16.630   1.941  -3.298  1.00  0.00              
ATOM    444  CD2 LEU A  19     -16.766  -0.186  -5.034  1.00  0.00              
ATOM    445 HD21 LEU A  19     -16.740  -1.258  -5.224  1.00  0.00              
ATOM    446 HD22 LEU A  19     -17.660   0.141  -4.503  1.00  0.00              
ATOM    447 HD23 LEU A  19     -16.856   0.238  -6.034  1.00  0.00              
ATOM    448  C   LEU A  19     -12.709  -0.095  -3.663  1.00  0.00              
ATOM    449  O   LEU A  19     -12.754  -1.315  -3.647  1.00  0.00              
ATOM    450  N   GLY A  20     -12.376   0.666  -2.637  1.00  0.00              
ATOM    451  H   GLY A  20     -12.451   1.662  -2.786  1.00  0.00              
ATOM    452  CA  GLY A  20     -12.332   0.127  -1.192  1.00  0.00              
ATOM    453  HA2 GLY A  20     -11.686  -0.742  -1.064  1.00  0.00              
ATOM    454  HA3 GLY A  20     -12.026   0.990  -0.600  1.00  0.00              
ATOM    455  C   GLY A  20     -13.703  -0.027  -0.598  1.00  0.00              
ATOM    456  O   GLY A  20     -14.478   0.940  -0.534  1.00  0.00              
ATOM    457  N   THR A  21     -14.049  -1.233  -0.182  1.00  0.00              
ATOM    458  H   THR A  21     -13.416  -1.977  -0.438  1.00  0.00              
ATOM    459  CA  THR A  21     -15.367  -1.491   0.378  1.00  0.00              
ATOM    460  HA  THR A  21     -16.082  -0.776  -0.028  1.00  0.00              
ATOM    461  CB  THR A  21     -15.832  -2.794  -0.251  1.00  0.00              
ATOM    462  HB  THR A  21     -16.897  -2.748  -0.024  1.00  0.00              
ATOM    463  CG2 THR A  21     -15.745  -2.850  -1.779  1.00  0.00              
ATOM    464 HG21 THR A  21     -16.229  -3.771  -2.105  1.00  0.00              
ATOM    465 HG22 THR A  21     -16.242  -1.971  -2.187  1.00  0.00              
ATOM    466 HG23 THR A  21     -14.730  -3.008  -2.144  1.00  0.00              
ATOM    467  OG1 THR A  21     -15.103  -3.941   0.147  1.00  0.00              
ATOM    468  HG1 THR A  21     -14.211  -3.832  -0.191  1.00  0.00              
ATOM    469  C   THR A  21     -15.492  -1.468   1.886  1.00  0.00              
ATOM    470  O   THR A  21     -16.609  -1.725   2.319  1.00  0.00              
ATOM    471  N   MET A  22     -14.435  -1.075   2.617  1.00  0.00              
ATOM    472  H   MET A  22     -13.636  -0.774   2.078  1.00  0.00              
ATOM    473  CA  MET A  22     -14.413  -1.172   4.086  1.00  0.00              
ATOM    474  HA  MET A  22     -14.500  -2.209   4.407  1.00  0.00              
ATOM    475  CB  MET A  22     -12.998  -0.663   4.637  1.00  0.00              
ATOM    476  HB2 MET A  22     -12.994  -0.822   5.715  1.00  0.00              
ATOM    477  HB3 MET A  22     -12.172  -1.176   4.145  1.00  0.00              
ATOM    478  CG  MET A  22     -12.801   0.831   4.383  1.00  0.00              
ATOM    479  HG2 MET A  22     -13.504   1.390   5.000  1.00  0.00              
ATOM    480  HG3 MET A  22     -11.794   1.049   4.740  1.00  0.00              
ATOM    481  SD  MET A  22     -12.941   1.544   2.684  1.00  0.00              
ATOM    482  CE  MET A  22     -11.166   2.069   2.423  1.00  0.00              
ATOM    483  HE1 MET A  22     -11.142   2.681   1.521  1.00  0.00              
ATOM    484  HE2 MET A  22     -10.653   2.638   3.198  1.00  0.00              
ATOM    485  HE3 MET A  22     -10.589   1.147   2.363  1.00  0.00              
ATOM    486  C   MET A  22     -15.569  -0.385   4.827  1.00  0.00              
ATOM    487  O   MET A  22     -15.684  -0.716   6.038  1.00  0.00              
ATOM    488  N   ASN A  23     -16.404   0.444   4.221  1.00  0.00              
ATOM    489  H   ASN A  23     -16.286   0.609   3.232  1.00  0.00              
ATOM    490  CA  ASN A  23     -17.605   1.126   4.855  1.00  0.00              
ATOM    491  HA  ASN A  23     -17.515   0.992   5.933  1.00  0.00              
ATOM    492  CB  ASN A  23     -17.679   2.600   4.549  1.00  0.00              
ATOM    493  HB2 ASN A  23     -17.963   2.722   3.503  1.00  0.00              
ATOM    494  HB3 ASN A  23     -18.496   2.957   5.175  1.00  0.00              
ATOM    495  CG  ASN A  23     -16.394   3.354   4.865  1.00  0.00              
ATOM    496  OD1 ASN A  23     -16.167   3.759   5.959  1.00  0.00              
ATOM    497  ND2 ASN A  23     -15.547   3.438   3.866  1.00  0.00              
ATOM    498 HD21 ASN A  23     -14.696   3.970   3.986  1.00  0.00              
ATOM    499 HD22 ASN A  23     -15.767   3.102   2.939  1.00  0.00              
ATOM    500  C   ASN A  23     -18.919   0.291   4.647  1.00  0.00              
ATOM    501  O   ASN A  23     -19.905   0.521   5.398  1.00  0.00              
ATOM    502  N   PHE A  24     -19.031  -0.663   3.724  1.00  0.00              
ATOM    503  H   PHE A  24     -18.197  -0.811   3.173  1.00  0.00              
ATOM    504  CA  PHE A  24     -20.347  -1.280   3.392  1.00  0.00              
ATOM    505  HA  PHE A  24     -21.055  -0.453   3.431  1.00  0.00              
ATOM    506  CB  PHE A  24     -20.402  -1.915   1.977  1.00  0.00              
ATOM    507  HB2 PHE A  24     -19.669  -2.720   1.935  1.00  0.00              
ATOM    508  HB3 PHE A  24     -21.431  -2.250   1.842  1.00  0.00              
ATOM    509  CG  PHE A  24     -19.982  -0.973   0.849  1.00  0.00              
ATOM    510  CD1 PHE A  24     -20.231   0.427   0.933  1.00  0.00              
ATOM    511  HD1 PHE A  24     -20.868   0.652   1.775  1.00  0.00              
ATOM    512  CE1 PHE A  24     -19.903   1.345  -0.084  1.00  0.00              
ATOM    513  HE1 PHE A  24     -20.200   2.382  -0.034  1.00  0.00              
ATOM    514  CZ  PHE A  24     -19.387   0.819  -1.312  1.00  0.00              
ATOM    515  HZ  PHE A  24     -19.099   1.410  -2.169  1.00  0.00              
ATOM    516  CE2 PHE A  24     -19.065  -0.537  -1.367  1.00  0.00              
ATOM    517  HE2 PHE A  24     -18.667  -1.035  -2.239  1.00  0.00              
ATOM    518  CD2 PHE A  24     -19.332  -1.371  -0.288  1.00  0.00              
ATOM    519  HD2 PHE A  24     -19.141  -2.426  -0.417  1.00  0.00              
ATOM    520  C   PHE A  24     -20.911  -2.207   4.468  1.00  0.00              
ATOM    521  O   PHE A  24     -21.963  -1.864   5.064  1.00  0.00              
ATOM    522  N   GLY A  25     -20.186  -3.290   4.850  1.00  0.00              
ATOM    523  H   GLY A  25     -19.272  -3.335   4.423  1.00  0.00              
ATOM    524  CA  GLY A  25     -20.514  -4.088   6.031  1.00  0.00              
ATOM    525  HA2 GLY A  25     -21.550  -4.394   5.880  1.00  0.00              
ATOM    526  HA3 GLY A  25     -19.930  -4.990   6.214  1.00  0.00              
ATOM    527  C   GLY A  25     -20.531  -3.242   7.301  1.00  0.00              
ATOM    528  O   GLY A  25     -21.549  -3.384   7.945  1.00  0.00              
ATOM    529  N   PRO A  26     -19.623  -2.333   7.702  1.00  0.00              
ATOM    530  CD  PRO A  26     -18.291  -2.202   7.090  1.00  0.00              
ATOM    531  HD2 PRO A  26     -18.106  -1.198   6.708  1.00  0.00              
ATOM    532  HD3 PRO A  26     -18.184  -2.912   6.270  1.00  0.00              
ATOM    533  CG  PRO A  26     -17.370  -2.403   8.217  1.00  0.00              
ATOM    534  HG2 PRO A  26     -16.381  -2.000   8.001  1.00  0.00              
ATOM    535  HG3 PRO A  26     -17.274  -3.462   8.456  1.00  0.00              
ATOM    536  CB  PRO A  26     -18.111  -1.700   9.373  1.00  0.00              
ATOM    537  HB2 PRO A  26     -17.880  -0.641   9.259  1.00  0.00              
ATOM    538  HB3 PRO A  26     -17.775  -2.048  10.350  1.00  0.00              
ATOM    539  CA  PRO A  26     -19.587  -1.908   9.125  1.00  0.00              
ATOM    540  HA  PRO A  26     -19.800  -2.776   9.748  1.00  0.00              
ATOM    541  C   PRO A  26     -20.488  -0.744   9.519  1.00  0.00              
ATOM    542  O   PRO A  26     -20.890  -0.569  10.669  1.00  0.00              
ATOM    543  N   THR A  27     -20.900   0.117   8.628  1.00  0.00              
ATOM    544  H   THR A  27     -20.470   0.206   7.719  1.00  0.00              
ATOM    545  CA  THR A  27     -21.901   1.157   8.976  1.00  0.00              
ATOM    546  HA  THR A  27     -22.487   0.879   9.852  1.00  0.00              
ATOM    547  CB  THR A  27     -21.043   2.302   9.491  1.00  0.00              
ATOM    548  HB  THR A  27     -20.411   2.059  10.345  1.00  0.00              
ATOM    549  CG2 THR A  27     -19.953   2.685   8.481  1.00  0.00              
ATOM    550 HG21 THR A  27     -20.444   2.946   7.544  1.00  0.00              
ATOM    551 HG22 THR A  27     -19.390   3.548   8.835  1.00  0.00              
ATOM    552 HG23 THR A  27     -19.265   1.872   8.250  1.00  0.00              
ATOM    553  OG1 THR A  27     -21.763   3.456   9.928  1.00  0.00              
ATOM    554  HG1 THR A  27     -22.186   3.299  10.775  1.00  0.00              
ATOM    555  C   THR A  27     -22.896   1.618   7.848  1.00  0.00              
ATOM    556  O   THR A  27     -23.855   2.276   8.211  1.00  0.00              
ATOM    557  N   THR A  28     -22.744   1.234   6.591  1.00  0.00              
ATOM    558  H   THR A  28     -22.053   0.524   6.396  1.00  0.00              
ATOM    559  CA  THR A  28     -23.593   1.715   5.479  1.00  0.00              
ATOM    560  HA  THR A  28     -23.936   2.732   5.666  1.00  0.00              
ATOM    561  CB  THR A  28     -22.788   1.732   4.195  1.00  0.00              
ATOM    562  HB  THR A  28     -22.636   0.742   3.764  1.00  0.00              
ATOM    563  CG2 THR A  28     -23.429   2.504   3.046  1.00  0.00              
ATOM    564 HG21 THR A  28     -24.308   1.942   2.729  1.00  0.00              
ATOM    565 HG22 THR A  28     -23.850   3.445   3.398  1.00  0.00              
ATOM    566 HG23 THR A  28     -22.764   2.616   2.189  1.00  0.00              
ATOM    567  OG1 THR A  28     -21.511   2.377   4.266  1.00  0.00              
ATOM    568  HG1 THR A  28     -21.073   1.810   4.906  1.00  0.00              
ATOM    569  C   THR A  28     -24.829   0.809   5.361  1.00  0.00              
ATOM    570  O   THR A  28     -24.629  -0.434   5.488  1.00  0.00              
ATOM    571  N   ASP A  29     -25.970   1.298   4.926  1.00  0.00              
ATOM    572  H   ASP A  29     -26.057   2.290   4.760  1.00  0.00              
ATOM    573  CA  ASP A  29     -27.087   0.417   4.651  1.00  0.00              
ATOM    574  HA  ASP A  29     -27.277  -0.229   5.508  1.00  0.00              
ATOM    575  CB  ASP A  29     -28.448   1.146   4.449  1.00  0.00              
ATOM    576  HB2 ASP A  29     -28.236   1.763   3.576  1.00  0.00              
ATOM    577  HB3 ASP A  29     -29.221   0.387   4.326  1.00  0.00              
ATOM    578  CG  ASP A  29     -28.943   1.886   5.661  1.00  0.00              
ATOM    579  OD1 ASP A  29     -28.707   1.510   6.849  1.00  0.00              
ATOM    580  OD2 ASP A  29     -29.709   2.847   5.480  1.00  0.00              
ATOM    581  C   ASP A  29     -26.807  -0.503   3.424  1.00  0.00              
ATOM    582  O   ASP A  29     -26.185  -0.135   2.467  1.00  0.00              
ATOM    583  N   GLU A  30     -27.399  -1.678   3.454  1.00  0.00              
ATOM    584  H   GLU A  30     -27.886  -1.919   4.305  1.00  0.00              
ATOM    585  CA  GLU A  30     -27.403  -2.707   2.380  1.00  0.00              
ATOM    586  HA  GLU A  30     -26.402  -3.101   2.204  1.00  0.00              
ATOM    587  CB  GLU A  30     -28.333  -3.890   2.618  1.00  0.00              
ATOM    588  HB2 GLU A  30     -27.977  -4.470   3.469  1.00  0.00              
ATOM    589  HB3 GLU A  30     -29.338  -3.468   2.621  1.00  0.00              
ATOM    590  CG  GLU A  30     -28.455  -4.863   1.440  1.00  0.00              
ATOM    591  HG2 GLU A  30     -29.050  -4.387   0.661  1.00  0.00              
ATOM    592  HG3 GLU A  30     -27.459  -4.999   1.019  1.00  0.00              
ATOM    593  CD  GLU A  30     -29.196  -6.179   1.743  1.00  0.00              
ATOM    594  OE1 GLU A  30     -29.542  -6.493   2.894  1.00  0.00              
ATOM    595  OE2 GLU A  30     -29.371  -7.054   0.802  1.00  0.00              
ATOM    596  C   GLU A  30     -27.576  -2.025   0.986  1.00  0.00              
ATOM    597  O   GLU A  30     -26.670  -1.909   0.168  1.00  0.00              
ATOM    598  N   ALA A  31     -28.771  -1.539   0.875  1.00  0.00              
ATOM    599  H   ALA A  31     -29.528  -1.600   1.542  1.00  0.00              
ATOM    600  CA  ALA A  31     -29.233  -1.103  -0.445  1.00  0.00              
ATOM    601  HA  ALA A  31     -28.759  -1.790  -1.147  1.00  0.00              
ATOM    602  CB  ALA A  31     -30.764  -1.247  -0.571  1.00  0.00              
ATOM    603  HB1 ALA A  31     -31.086  -1.115  -1.605  1.00  0.00              
ATOM    604  HB2 ALA A  31     -31.119  -2.186  -0.147  1.00  0.00              
ATOM    605  HB3 ALA A  31     -31.261  -0.432  -0.045  1.00  0.00              
ATOM    606  C   ALA A  31     -28.762   0.345  -0.689  1.00  0.00              
ATOM    607  O   ALA A  31     -28.667   0.742  -1.840  1.00  0.00              
ATOM    608  N   GLU A  32     -28.263   1.032   0.328  1.00  0.00              
ATOM    609  H   GLU A  32     -28.399   0.764   1.293  1.00  0.00              
ATOM    610  CA  GLU A  32     -27.446   2.225   0.061  1.00  0.00              
ATOM    611  HA  GLU A  32     -27.994   2.820  -0.670  1.00  0.00              
ATOM    612  CB  GLU A  32     -27.269   3.065   1.366  1.00  0.00              
ATOM    613  HB2 GLU A  32     -28.274   3.192   1.770  1.00  0.00              
ATOM    614  HB3 GLU A  32     -26.788   2.497   2.162  1.00  0.00              
ATOM    615  CG  GLU A  32     -26.606   4.466   1.253  1.00  0.00              
ATOM    616  HG2 GLU A  32     -25.622   4.227   0.850  1.00  0.00              
ATOM    617  HG3 GLU A  32     -27.270   4.905   0.508  1.00  0.00              
ATOM    618  CD  GLU A  32     -26.613   5.230   2.567  1.00  0.00              
ATOM    619  OE1 GLU A  32     -27.552   5.131   3.377  1.00  0.00              
ATOM    620  OE2 GLU A  32     -25.605   5.948   2.792  1.00  0.00              
ATOM    621  C   GLU A  32     -26.038   1.899  -0.485  1.00  0.00              
ATOM    622  O   GLU A  32     -25.546   2.434  -1.474  1.00  0.00              
ATOM    623  N   SER A  33     -25.393   0.945   0.101  1.00  0.00              
ATOM    624  H   SER A  33     -26.036   0.456   0.707  1.00  0.00              
ATOM    625  CA  SER A  33     -24.153   0.350  -0.443  1.00  0.00              
ATOM    626  HA  SER A  33     -23.442   1.172  -0.524  1.00  0.00              
ATOM    627  CB  SER A  33     -23.658  -0.895   0.351  1.00  0.00              
ATOM    628  HB2 SER A  33     -24.442  -1.651   0.308  1.00  0.00              
ATOM    629  HB3 SER A  33     -22.655  -1.101  -0.023  1.00  0.00              
ATOM    630  OG  SER A  33     -23.578  -0.561   1.667  1.00  0.00              
ATOM    631  HG  SER A  33     -24.451  -0.459   2.054  1.00  0.00              
ATOM    632  C   SER A  33     -24.346  -0.157  -1.912  1.00  0.00              
ATOM    633  O   SER A  33     -23.421  -0.093  -2.702  1.00  0.00              
ATOM    634  N   HIE A  34     -25.533  -0.760  -2.198  1.00  0.00              
ATOM    635  H   HIE A  34     -26.095  -1.061  -1.414  1.00  0.00              
ATOM    636  CA  HIE A  34     -25.878  -1.067  -3.626  1.00  0.00              
ATOM    637  HA  HIE A  34     -25.142  -1.711  -4.107  1.00  0.00              
ATOM    638  CB  HIE A  34     -27.169  -1.853  -3.656  1.00  0.00              
ATOM    639  HB2 HIE A  34     -28.019  -1.325  -3.224  1.00  0.00              
ATOM    640  HB3 HIE A  34     -27.226  -1.967  -4.738  1.00  0.00              
ATOM    641  CG  HIE A  34     -27.121  -3.246  -3.039  1.00  0.00              
ATOM    642  ND1 HIE A  34     -28.028  -4.285  -3.349  1.00  0.00              
ATOM    643  CE1 HIE A  34     -27.729  -5.292  -2.557  1.00  0.00              
ATOM    644  HE1 HIE A  34     -28.336  -6.179  -2.673  1.00  0.00              
ATOM    645  NE2 HIE A  34     -26.592  -5.043  -1.868  1.00  0.00              
ATOM    646  HE2 HIE A  34     -26.272  -5.668  -1.142  1.00  0.00              
ATOM    647  CD2 HIE A  34     -26.226  -3.759  -2.176  1.00  0.00              
ATOM    648  HD2 HIE A  34     -25.345  -3.230  -1.843  1.00  0.00              
ATOM    649  C   HIE A  34     -26.016   0.177  -4.488  1.00  0.00              
ATOM    650  O   HIE A  34     -25.465   0.166  -5.597  1.00  0.00              
ATOM    651  N   ALA A  35     -26.586   1.305  -3.975  1.00  0.00              
ATOM    652  H   ALA A  35     -27.055   1.306  -3.081  1.00  0.00              
ATOM    653  CA  ALA A  35     -26.634   2.495  -4.815  1.00  0.00              
ATOM    654  HA  ALA A  35     -26.995   2.140  -5.780  1.00  0.00              
ATOM    655  CB  ALA A  35     -27.574   3.447  -4.185  1.00  0.00              
ATOM    656  HB1 ALA A  35     -28.462   2.895  -3.875  1.00  0.00              
ATOM    657  HB2 ALA A  35     -27.152   3.864  -3.270  1.00  0.00              
ATOM    658  HB3 ALA A  35     -27.855   4.275  -4.836  1.00  0.00              
ATOM    659  C   ALA A  35     -25.153   2.990  -5.076  1.00  0.00              
ATOM    660  O   ALA A  35     -24.806   3.403  -6.230  1.00  0.00              
ATOM    661  N   ILE A  36     -24.246   2.852  -4.133  1.00  0.00              
ATOM    662  H   ILE A  36     -24.594   2.585  -3.224  1.00  0.00              
ATOM    663  CA  ILE A  36     -22.804   3.287  -4.238  1.00  0.00              
ATOM    664  HA  ILE A  36     -22.777   4.303  -4.631  1.00  0.00              
ATOM    665  CB  ILE A  36     -22.088   3.454  -2.906  1.00  0.00              
ATOM    666  HB  ILE A  36     -22.097   2.512  -2.358  1.00  0.00              
ATOM    667  CG2 ILE A  36     -20.637   3.845  -2.961  1.00  0.00              
ATOM    668 HG21 ILE A  36     -20.170   3.033  -3.517  1.00  0.00              
ATOM    669 HG22 ILE A  36     -20.403   4.769  -3.490  1.00  0.00              
ATOM    670 HG23 ILE A  36     -20.101   3.760  -2.015  1.00  0.00              
ATOM    671  CG1 ILE A  36     -22.760   4.564  -2.006  1.00  0.00              
ATOM    672 HG12 ILE A  36     -22.542   5.526  -2.469  1.00  0.00              
ATOM    673 HG13 ILE A  36     -23.832   4.376  -2.052  1.00  0.00              
ATOM    674  CD1 ILE A  36     -22.442   4.623  -0.502  1.00  0.00              
ATOM    675 HD11 ILE A  36     -21.371   4.752  -0.340  1.00  0.00              
ATOM    676 HD12 ILE A  36     -22.935   5.399   0.082  1.00  0.00              
ATOM    677 HD13 ILE A  36     -22.711   3.630  -0.141  1.00  0.00              
ATOM    678  C   ILE A  36     -22.033   2.375  -5.230  1.00  0.00              
ATOM    679  O   ILE A  36     -21.237   2.903  -6.015  1.00  0.00              
ATOM    680  N   MET A  37     -22.256   1.088  -5.168  1.00  0.00              
ATOM    681  H   MET A  37     -22.953   0.799  -4.496  1.00  0.00              
ATOM    682  CA  MET A  37     -21.569   0.099  -6.039  1.00  0.00              
ATOM    683  HA  MET A  37     -20.516   0.365  -6.125  1.00  0.00              
ATOM    684  CB  MET A  37     -21.658  -1.321  -5.498  1.00  0.00              
ATOM    685  HB2 MET A  37     -22.624  -1.569  -5.059  1.00  0.00              
ATOM    686  HB3 MET A  37     -21.574  -2.023  -6.327  1.00  0.00              
ATOM    687  CG  MET A  37     -20.580  -1.507  -4.411  1.00  0.00              
ATOM    688  HG2 MET A  37     -19.646  -1.307  -4.936  1.00  0.00              
ATOM    689  HG3 MET A  37     -20.669  -0.656  -3.736  1.00  0.00              
ATOM    690  SD  MET A  37     -20.542  -3.143  -3.566  1.00  0.00              
ATOM    691  CE  MET A  37     -22.164  -3.567  -3.014  1.00  0.00              
ATOM    692  HE1 MET A  37     -22.202  -4.400  -2.312  1.00  0.00              
ATOM    693  HE2 MET A  37     -22.729  -2.684  -2.716  1.00  0.00              
ATOM    694  HE3 MET A  37     -22.574  -4.071  -3.889  1.00  0.00              
ATOM    695  C   MET A  37     -22.115   0.217  -7.526  1.00  0.00              
ATOM    696  O   MET A  37     -21.260   0.044  -8.415  1.00  0.00              
ATOM    697  N   ASP A  38     -23.408   0.568  -7.742  1.00  0.00              
ATOM    698  H   ASP A  38     -24.083   0.542  -6.991  1.00  0.00              
ATOM    699  CA  ASP A  38     -23.887   0.893  -9.078  1.00  0.00              
ATOM    700  HA  ASP A  38     -23.537   0.126  -9.769  1.00  0.00              
ATOM    701  CB  ASP A  38     -25.447   1.087  -9.164  1.00  0.00              
ATOM    702  HB2 ASP A  38     -25.749   1.710  -8.322  1.00  0.00              
ATOM    703  HB3 ASP A  38     -25.609   1.521 -10.151  1.00  0.00              
ATOM    704  CG  ASP A  38     -26.264  -0.235  -9.172  1.00  0.00              
ATOM    705  OD1 ASP A  38     -27.449  -0.178  -8.796  1.00  0.00              
ATOM    706  OD2 ASP A  38     -25.728  -1.258  -9.513  1.00  0.00              
ATOM    707  C   ASP A  38     -23.162   2.190  -9.572  1.00  0.00              
ATOM    708  O   ASP A  38     -22.988   2.246 -10.794  1.00  0.00              
ATOM    709  N   ALA A  39     -23.053   3.279  -8.765  1.00  0.00              
ATOM    710  H   ALA A  39     -23.447   3.314  -7.835  1.00  0.00              
ATOM    711  CA  ALA A  39     -22.321   4.496  -9.161  1.00  0.00              
ATOM    712  HA  ALA A  39     -22.790   4.654 -10.133  1.00  0.00              
ATOM    713  CB  ALA A  39     -22.708   5.673  -8.311  1.00  0.00              
ATOM    714  HB1 ALA A  39     -22.486   5.326  -7.301  1.00  0.00              
ATOM    715  HB2 ALA A  39     -22.101   6.554  -8.521  1.00  0.00              
ATOM    716  HB3 ALA A  39     -23.774   5.877  -8.415  1.00  0.00              
ATOM    717  C   ALA A  39     -20.806   4.443  -9.298  1.00  0.00              
ATOM    718  O   ALA A  39     -20.233   5.278  -9.986  1.00  0.00              
ATOM    719  N   ALA A  40     -20.232   3.335  -8.796  1.00  0.00              
ATOM    720  H   ALA A  40     -20.794   2.785  -8.161  1.00  0.00              
ATOM    721  CA  ALA A  40     -18.838   2.948  -8.996  1.00  0.00              
ATOM    722  HA  ALA A  40     -18.175   3.805  -8.874  1.00  0.00              
ATOM    723  CB  ALA A  40     -18.413   2.068  -7.764  1.00  0.00              
ATOM    724  HB1 ALA A  40     -18.832   1.075  -7.928  1.00  0.00              
ATOM    725  HB2 ALA A  40     -17.324   2.128  -7.746  1.00  0.00              
ATOM    726  HB3 ALA A  40     -18.838   2.379  -6.810  1.00  0.00              
ATOM    727  C   ALA A  40     -18.511   2.385 -10.393  1.00  0.00              
ATOM    728  O   ALA A  40     -17.534   2.793 -11.009  1.00  0.00              
ATOM    729  N   LEU A  41     -19.444   1.665 -10.936  1.00  0.00              
ATOM    730  H   LEU A  41     -20.136   1.370 -10.263  1.00  0.00              
ATOM    731  CA  LEU A  41     -19.414   1.274 -12.329  1.00  0.00              
ATOM    732  HA  LEU A  41     -18.401   0.921 -12.525  1.00  0.00              
ATOM    733  CB  LEU A  41     -20.451   0.144 -12.590  1.00  0.00              
ATOM    734  HB2 LEU A  41     -21.398   0.436 -12.135  1.00  0.00              
ATOM    735  HB3 LEU A  41     -20.478  -0.048 -13.663  1.00  0.00              
ATOM    736  CG  LEU A  41     -20.242  -1.148 -11.811  1.00  0.00              
ATOM    737  HG  LEU A  41     -20.297  -0.903 -10.751  1.00  0.00              
ATOM    738  CD1 LEU A  41     -21.263  -2.280 -11.984  1.00  0.00              
ATOM    739 HD11 LEU A  41     -22.114  -2.027 -11.353  1.00  0.00              
ATOM    740 HD12 LEU A  41     -21.426  -2.243 -13.061  1.00  0.00              
ATOM    741 HD13 LEU A  41     -20.809  -3.230 -11.703  1.00  0.00              
ATOM    742  CD2 LEU A  41     -18.826  -1.794 -12.043  1.00  0.00              
ATOM    743 HD21 LEU A  41     -18.653  -2.733 -11.518  1.00  0.00              
ATOM    744 HD22 LEU A  41     -18.555  -1.911 -13.092  1.00  0.00              
ATOM    745 HD23 LEU A  41     -18.046  -1.161 -11.618  1.00  0.00              
ATOM    746  C   LEU A  41     -19.561   2.479 -13.289  1.00  0.00              
ATOM    747  O   LEU A  41     -18.789   2.626 -14.252  1.00  0.00              
ATOM    748  N   ASP A  42     -20.555   3.379 -13.041  1.00  0.00              
ATOM    749  H   ASP A  42     -21.086   3.393 -12.182  1.00  0.00              
ATOM    750  CA  ASP A  42     -20.771   4.454 -14.011  1.00  0.00              
ATOM    751  HA  ASP A  42     -20.784   4.045 -15.021  1.00  0.00              
ATOM    752  CB  ASP A  42     -22.090   5.203 -13.751  1.00  0.00              
ATOM    753  HB2 ASP A  42     -22.125   5.559 -12.721  1.00  0.00              
ATOM    754  HB3 ASP A  42     -22.101   6.076 -14.403  1.00  0.00              
ATOM    755  CG  ASP A  42     -23.367   4.441 -14.016  1.00  0.00              
ATOM    756  OD1 ASP A  42     -24.469   5.023 -13.912  1.00  0.00              
ATOM    757  OD2 ASP A  42     -23.405   3.244 -14.345  1.00  0.00              
ATOM    758  C   ASP A  42     -19.596   5.440 -13.914  1.00  0.00              
ATOM    759  O   ASP A  42     -19.312   6.155 -14.927  1.00  0.00              
ATOM    760  N   ALA A  43     -18.786   5.439 -12.810  1.00  0.00              
ATOM    761  H   ALA A  43     -19.046   4.797 -12.074  1.00  0.00              
ATOM    762  CA  ALA A  43     -17.467   6.152 -12.699  1.00  0.00              
ATOM    763  HA  ALA A  43     -17.606   7.069 -13.272  1.00  0.00              
ATOM    764  CB  ALA A  43     -17.177   6.583 -11.146  1.00  0.00              
ATOM    765  HB1 ALA A  43     -17.105   5.725 -10.478  1.00  0.00              
ATOM    766  HB2 ALA A  43     -16.185   7.033 -11.095  1.00  0.00              
ATOM    767  HB3 ALA A  43     -17.893   7.328 -10.797  1.00  0.00              
ATOM    768  C   ALA A  43     -16.287   5.417 -13.284  1.00  0.00              
ATOM    769  O   ALA A  43     -15.214   5.905 -13.267  1.00  0.00              
ATOM    770  N   GLY A  44     -16.571   4.264 -13.888  1.00  0.00              
ATOM    771  H   GLY A  44     -17.561   4.087 -13.989  1.00  0.00              
ATOM    772  CA  GLY A  44     -15.590   3.327 -14.531  1.00  0.00              
ATOM    773  HA2 GLY A  44     -16.076   2.608 -15.190  1.00  0.00              
ATOM    774  HA3 GLY A  44     -15.025   4.026 -15.148  1.00  0.00              
ATOM    775  C   GLY A  44     -14.661   2.519 -13.602  1.00  0.00              
ATOM    776  O   GLY A  44     -13.811   1.870 -14.210  1.00  0.00              
ATOM    777  N   ILE A  45     -14.757   2.483 -12.312  1.00  0.00              
ATOM    778  H   ILE A  45     -15.594   2.921 -11.956  1.00  0.00              
ATOM    779  CA  ILE A  45     -14.027   1.586 -11.505  1.00  0.00              
ATOM    780  HA  ILE A  45     -12.997   1.614 -11.858  1.00  0.00              
ATOM    781  CB  ILE A  45     -14.136   2.019 -10.035  1.00  0.00              
ATOM    782  HB  ILE A  45     -15.162   2.051  -9.668  1.00  0.00              
ATOM    783  CG2 ILE A  45     -13.328   0.962  -9.228  1.00  0.00              
ATOM    784 HG21 ILE A  45     -13.112   1.419  -8.262  1.00  0.00              
ATOM    785 HG22 ILE A  45     -13.911   0.055  -9.070  1.00  0.00              
ATOM    786 HG23 ILE A  45     -12.337   0.803  -9.653  1.00  0.00              
ATOM    787  CG1 ILE A  45     -13.560   3.475  -9.865  1.00  0.00              
ATOM    788 HG12 ILE A  45     -12.546   3.440 -10.266  1.00  0.00              
ATOM    789 HG13 ILE A  45     -14.166   4.262 -10.314  1.00  0.00              
ATOM    790  CD1 ILE A  45     -13.415   3.880  -8.366  1.00  0.00              
ATOM    791 HD11 ILE A  45     -12.478   3.573  -7.901  1.00  0.00              
ATOM    792 HD12 ILE A  45     -13.465   4.967  -8.293  1.00  0.00              
ATOM    793 HD13 ILE A  45     -14.251   3.497  -7.781  1.00  0.00              
ATOM    794  C   ILE A  45     -14.600   0.147 -11.747  1.00  0.00              
ATOM    795  O   ILE A  45     -15.798  -0.107 -11.903  1.00  0.00              
ATOM    796  N   ASN A  46     -13.688  -0.828 -11.919  1.00  0.00              
ATOM    797  H   ASN A  46     -12.705  -0.593 -11.911  1.00  0.00              
ATOM    798  CA  ASN A  46     -14.136  -2.270 -11.954  1.00  0.00              
ATOM    799  HA  ASN A  46     -15.188  -2.385 -11.693  1.00  0.00              
ATOM    800  CB  ASN A  46     -14.019  -2.722 -13.450  1.00  0.00              
ATOM    801  HB2 ASN A  46     -14.702  -3.559 -13.602  1.00  0.00              
ATOM    802  HB3 ASN A  46     -14.160  -1.985 -14.240  1.00  0.00              
ATOM    803  CG  ASN A  46     -12.649  -3.201 -13.844  1.00  0.00              
ATOM    804  OD1 ASN A  46     -11.674  -2.472 -13.779  1.00  0.00              
ATOM    805  ND2 ASN A  46     -12.498  -4.425 -14.252  1.00  0.00              
ATOM    806 HD21 ASN A  46     -11.645  -4.760 -14.675  1.00  0.00              
ATOM    807 HD22 ASN A  46     -13.267  -5.068 -14.129  1.00  0.00              
ATOM    808  C   ASN A  46     -13.449  -3.173 -10.966  1.00  0.00              
ATOM    809  O   ASN A  46     -14.014  -4.271 -10.692  1.00  0.00              
ATOM    810  N   PHE A  47     -12.224  -2.830 -10.499  1.00  0.00              
ATOM    811  H   PHE A  47     -12.011  -1.857 -10.669  1.00  0.00              
ATOM    812  CA  PHE A  47     -11.416  -3.468  -9.454  1.00  0.00              
ATOM    813  HA  PHE A  47     -11.445  -4.546  -9.611  1.00  0.00              
ATOM    814  CB  PHE A  47      -9.978  -3.038  -9.661  1.00  0.00              
ATOM    815  HB2 PHE A  47      -9.789  -2.816 -10.712  1.00  0.00              
ATOM    816  HB3 PHE A  47      -9.941  -2.070  -9.163  1.00  0.00              
ATOM    817  CG  PHE A  47      -8.839  -3.929  -9.091  1.00  0.00              
ATOM    818  CD1 PHE A  47      -7.513  -3.591  -9.448  1.00  0.00              
ATOM    819  HD1 PHE A  47      -7.311  -2.646  -9.930  1.00  0.00              
ATOM    820  CE1 PHE A  47      -6.480  -4.569  -9.239  1.00  0.00              
ATOM    821  HE1 PHE A  47      -5.510  -4.341  -9.656  1.00  0.00              
ATOM    822  CZ  PHE A  47      -6.711  -5.786  -8.596  1.00  0.00              
ATOM    823  HZ  PHE A  47      -5.926  -6.524  -8.523  1.00  0.00              
ATOM    824  CE2 PHE A  47      -8.053  -6.109  -8.279  1.00  0.00              
ATOM    825  HE2 PHE A  47      -8.279  -7.136  -8.030  1.00  0.00              
ATOM    826  CD2 PHE A  47      -9.076  -5.157  -8.477  1.00  0.00              
ATOM    827  HD2 PHE A  47     -10.086  -5.464  -8.248  1.00  0.00              
ATOM    828  C   PHE A  47     -11.948  -3.163  -8.031  1.00  0.00              
ATOM    829  O   PHE A  47     -12.080  -1.922  -7.794  1.00  0.00              
ATOM    830  N   PHE A  48     -12.440  -4.073  -7.211  1.00  0.00              
ATOM    831  H   PHE A  48     -12.332  -5.050  -7.442  1.00  0.00              
ATOM    832  CA  PHE A  48     -12.964  -3.794  -5.836  1.00  0.00              
ATOM    833  HA  PHE A  48     -12.874  -2.727  -5.632  1.00  0.00              
ATOM    834  CB  PHE A  48     -14.370  -4.342  -5.540  1.00  0.00              
ATOM    835  HB2 PHE A  48     -14.485  -5.419  -5.657  1.00  0.00              
ATOM    836  HB3 PHE A  48     -14.532  -4.212  -4.470  1.00  0.00              
ATOM    837  CG  PHE A  48     -15.554  -3.739  -6.220  1.00  0.00              
ATOM    838  CD1 PHE A  48     -15.435  -2.833  -7.240  1.00  0.00              
ATOM    839  HD1 PHE A  48     -14.479  -2.546  -7.652  1.00  0.00              
ATOM    840  CE1 PHE A  48     -16.511  -2.220  -7.807  1.00  0.00              
ATOM    841  HE1 PHE A  48     -16.408  -1.478  -8.585  1.00  0.00              
ATOM    842  CZ  PHE A  48     -17.776  -2.466  -7.285  1.00  0.00              
ATOM    843  HZ  PHE A  48     -18.633  -1.883  -7.590  1.00  0.00              
ATOM    844  CE2 PHE A  48     -18.015  -3.529  -6.388  1.00  0.00              
ATOM    845  HE2 PHE A  48     -18.997  -3.747  -5.994  1.00  0.00              
ATOM    846  CD2 PHE A  48     -16.876  -4.207  -5.901  1.00  0.00              
ATOM    847  HD2 PHE A  48     -17.009  -4.916  -5.097  1.00  0.00              
ATOM    848  C   PHE A  48     -12.030  -4.478  -4.751  1.00  0.00              
ATOM    849  O   PHE A  48     -11.863  -5.641  -4.730  1.00  0.00              
ATOM    850  N   ASP A  49     -11.441  -3.762  -3.727  1.00  0.00              
ATOM    851  H   ASP A  49     -11.826  -2.846  -3.548  1.00  0.00              
ATOM    852  CA  ASP A  49     -10.779  -4.264  -2.586  1.00  0.00              
ATOM    853  HA  ASP A  49     -10.301  -5.168  -2.963  1.00  0.00              
ATOM    854  CB  ASP A  49      -9.757  -3.181  -2.196  1.00  0.00              
ATOM    855  HB2 ASP A  49      -8.945  -3.350  -2.904  1.00  0.00              
ATOM    856  HB3 ASP A  49     -10.274  -2.225  -2.273  1.00  0.00              
ATOM    857  CG  ASP A  49      -9.361  -3.279  -0.752  1.00  0.00              
ATOM    858  OD1 ASP A  49      -8.722  -4.307  -0.439  1.00  0.00              
ATOM    859  OD2 ASP A  49      -9.589  -2.372   0.054  1.00  0.00              
ATOM    860  C   ASP A  49     -11.800  -4.491  -1.460  1.00  0.00              
ATOM    861  O   ASP A  49     -12.542  -3.623  -1.149  1.00  0.00              
ATOM    862  N   THR A  50     -11.787  -5.650  -0.870  1.00  0.00              
ATOM    863  H   THR A  50     -11.119  -6.372  -1.102  1.00  0.00              
ATOM    864  CA  THR A  50     -12.808  -6.206   0.003  1.00  0.00              
ATOM    865  HA  THR A  50     -13.249  -5.410   0.602  1.00  0.00              
ATOM    866  CB  THR A  50     -13.880  -6.899  -0.819  1.00  0.00              
ATOM    867  HB  THR A  50     -14.362  -6.121  -1.412  1.00  0.00              
ATOM    868  CG2 THR A  50     -13.468  -7.982  -1.784  1.00  0.00              
ATOM    869 HG21 THR A  50     -13.240  -8.927  -1.292  1.00  0.00              
ATOM    870 HG22 THR A  50     -14.316  -8.007  -2.469  1.00  0.00              
ATOM    871 HG23 THR A  50     -12.651  -7.631  -2.414  1.00  0.00              
ATOM    872  OG1 THR A  50     -14.860  -7.459  -0.016  1.00  0.00              
ATOM    873  HG1 THR A  50     -15.466  -6.753   0.221  1.00  0.00              
ATOM    874  C   THR A  50     -12.143  -7.256   0.959  1.00  0.00              
ATOM    875  O   THR A  50     -11.153  -7.935   0.580  1.00  0.00              
ATOM    876  N   ALA A  51     -12.587  -7.520   2.145  1.00  0.00              
ATOM    877  H   ALA A  51     -13.335  -6.917   2.457  1.00  0.00              
ATOM    878  CA  ALA A  51     -11.898  -8.311   3.117  1.00  0.00              
ATOM    879  HA  ALA A  51     -11.558  -9.230   2.640  1.00  0.00              
ATOM    880  CB  ALA A  51     -10.788  -7.503   3.772  1.00  0.00              
ATOM    881  HB1 ALA A  51     -11.095  -6.592   4.286  1.00  0.00              
ATOM    882  HB2 ALA A  51     -10.195  -8.045   4.509  1.00  0.00              
ATOM    883  HB3 ALA A  51     -10.108  -7.194   2.979  1.00  0.00              
ATOM    884  C   ALA A  51     -12.817  -8.733   4.222  1.00  0.00              
ATOM    885  O   ALA A  51     -13.534  -7.871   4.778  1.00  0.00              
ATOM    886  N   ASN A  52     -12.801  -9.988   4.599  1.00  0.00              
ATOM    887  H   ASN A  52     -12.104 -10.570   4.156  1.00  0.00              
ATOM    888  CA  ASN A  52     -13.510 -10.608   5.810  1.00  0.00              
ATOM    889  HA  ASN A  52     -14.589 -10.535   5.668  1.00  0.00              
ATOM    890  CB  ASN A  52     -13.181 -12.186   5.815  1.00  0.00              
ATOM    891  HB2 ASN A  52     -13.330 -12.693   4.862  1.00  0.00              
ATOM    892  HB3 ASN A  52     -12.095 -12.166   5.907  1.00  0.00              
ATOM    893  CG  ASN A  52     -13.920 -12.933   6.899  1.00  0.00              
ATOM    894  OD1 ASN A  52     -15.143 -12.874   7.074  1.00  0.00              
ATOM    895  ND2 ASN A  52     -13.147 -13.704   7.555  1.00  0.00              
ATOM    896 HD21 ASN A  52     -13.582 -14.145   8.353  1.00  0.00              
ATOM    897 HD22 ASN A  52     -12.150 -13.705   7.398  1.00  0.00              
ATOM    898  C   ASN A  52     -13.265  -9.906   7.182  1.00  0.00              
ATOM    899  O   ASN A  52     -14.033 -10.078   8.121  1.00  0.00              
ATOM    900  N   VAL A  53     -12.152  -9.282   7.319  1.00  0.00              
ATOM    901  H   VAL A  53     -11.527  -9.303   6.526  1.00  0.00              
ATOM    902  CA  VAL A  53     -11.543  -8.638   8.529  1.00  0.00              
ATOM    903  HA  VAL A  53     -11.373  -9.393   9.297  1.00  0.00              
ATOM    904  CB  VAL A  53     -10.061  -8.253   8.200  1.00  0.00              
ATOM    905  HB  VAL A  53      -9.592  -9.110   7.716  1.00  0.00              
ATOM    906  CG1 VAL A  53      -9.967  -7.056   7.174  1.00  0.00              
ATOM    907 HG11 VAL A  53      -8.976  -6.890   6.752  1.00  0.00              
ATOM    908 HG12 VAL A  53     -10.740  -7.101   6.407  1.00  0.00              
ATOM    909 HG13 VAL A  53     -10.150  -6.081   7.625  1.00  0.00              
ATOM    910  CG2 VAL A  53      -9.131  -7.871   9.425  1.00  0.00              
ATOM    911 HG21 VAL A  53      -9.048  -8.752  10.061  1.00  0.00              
ATOM    912 HG22 VAL A  53      -8.138  -7.653   9.032  1.00  0.00              
ATOM    913 HG23 VAL A  53      -9.534  -7.013   9.963  1.00  0.00              
ATOM    914  C   VAL A  53     -12.254  -7.399   9.100  1.00  0.00              
ATOM    915  O   VAL A  53     -11.975  -7.138  10.267  1.00  0.00              
ATOM    916  N   TYR A  54     -13.087  -6.619   8.305  1.00  0.00              
ATOM    917  H   TYR A  54     -13.209  -6.871   7.335  1.00  0.00              
ATOM    918  CA  TYR A  54     -13.460  -5.291   8.757  1.00  0.00              
ATOM    919  HA  TYR A  54     -12.500  -4.803   8.924  1.00  0.00              
ATOM    920  CB  TYR A  54     -14.250  -4.635   7.616  1.00  0.00              
ATOM    921  HB2 TYR A  54     -15.163  -5.201   7.432  1.00  0.00              
ATOM    922  HB3 TYR A  54     -14.658  -3.651   7.844  1.00  0.00              
ATOM    923  CG  TYR A  54     -13.601  -4.591   6.268  1.00  0.00              
ATOM    924  CD1 TYR A  54     -12.220  -4.342   6.090  1.00  0.00              
ATOM    925  HD1 TYR A  54     -11.615  -4.028   6.928  1.00  0.00              
ATOM    926  CE1 TYR A  54     -11.607  -4.208   4.862  1.00  0.00              
ATOM    927  HE1 TYR A  54     -10.541  -4.036   4.872  1.00  0.00              
ATOM    928  CZ  TYR A  54     -12.248  -4.376   3.692  1.00  0.00              
ATOM    929  OH  TYR A  54     -11.693  -4.151   2.476  1.00  0.00              
ATOM    930  HH  TYR A  54     -10.797  -4.495   2.506  1.00  0.00              
ATOM    931  CE2 TYR A  54     -13.650  -4.665   3.807  1.00  0.00              
ATOM    932  HE2 TYR A  54     -14.292  -4.759   2.944  1.00  0.00              
ATOM    933  CD2 TYR A  54     -14.294  -4.757   5.081  1.00  0.00              
ATOM    934  HD2 TYR A  54     -15.328  -5.064   5.127  1.00  0.00              
ATOM    935  C   TYR A  54     -14.289  -5.181  10.124  1.00  0.00              
ATOM    936  O   TYR A  54     -14.249  -4.196  10.819  1.00  0.00              
ATOM    937  N   GLY A  55     -14.868  -6.243  10.656  1.00  0.00              
ATOM    938  H   GLY A  55     -15.024  -7.000  10.006  1.00  0.00              
ATOM    939  CA  GLY A  55     -15.358  -6.364  12.024  1.00  0.00              
ATOM    940  HA2 GLY A  55     -15.922  -5.519  12.419  1.00  0.00              
ATOM    941  HA3 GLY A  55     -16.052  -7.204  12.047  1.00  0.00              
ATOM    942  C   GLY A  55     -14.206  -6.819  13.004  1.00  0.00              
ATOM    943  O   GLY A  55     -14.359  -7.825  13.681  1.00  0.00              
ATOM    944  N   TRP A  56     -13.051  -6.097  12.997  1.00  0.00              
ATOM    945  H   TRP A  56     -13.221  -5.247  12.478  1.00  0.00              
ATOM    946  CA  TRP A  56     -11.827  -6.299  13.799  1.00  0.00              
ATOM    947  HA  TRP A  56     -11.065  -5.570  13.525  1.00  0.00              
ATOM    948  CB  TRP A  56     -12.133  -5.753  15.254  1.00  0.00              
ATOM    949  HB2 TRP A  56     -12.537  -6.591  15.823  1.00  0.00              
ATOM    950  HB3 TRP A  56     -11.191  -5.550  15.764  1.00  0.00              
ATOM    951  CG  TRP A  56     -13.101  -4.599  15.268  1.00  0.00              
ATOM    952  CD1 TRP A  56     -14.368  -4.694  15.776  1.00  0.00              
ATOM    953  HD1 TRP A  56     -14.759  -5.567  16.277  1.00  0.00              
ATOM    954  NE1 TRP A  56     -14.986  -3.475  15.755  1.00  0.00              
ATOM    955  HE1 TRP A  56     -15.840  -3.331  16.275  1.00  0.00              
ATOM    956  CE2 TRP A  56     -14.200  -2.565  15.114  1.00  0.00              
ATOM    957  CZ2 TRP A  56     -14.466  -1.184  14.782  1.00  0.00              
ATOM    958  HZ2 TRP A  56     -15.416  -0.802  15.125  1.00  0.00              
ATOM    959  CH2 TRP A  56     -13.546  -0.469  14.071  1.00  0.00              
ATOM    960  HH2 TRP A  56     -13.805   0.520  13.721  1.00  0.00              
ATOM    961  CZ3 TRP A  56     -12.320  -1.007  13.778  1.00  0.00              
ATOM    962  HZ3 TRP A  56     -11.569  -0.351  13.361  1.00  0.00              
ATOM    963  CE3 TRP A  56     -12.097  -2.366  14.061  1.00  0.00              
ATOM    964  HE3 TRP A  56     -11.150  -2.772  13.738  1.00  0.00              
ATOM    965  CD2 TRP A  56     -13.029  -3.213  14.744  1.00  0.00              
ATOM    966  C   TRP A  56     -11.162  -7.664  13.744  1.00  0.00              
ATOM    967  O   TRP A  56     -10.272  -7.922  14.630  1.00  0.00              
ATOM    968  N   GLY A  57     -11.546  -8.486  12.747  1.00  0.00              
ATOM    969  H   GLY A  57     -12.299  -8.106  12.191  1.00  0.00              
ATOM    970  CA  GLY A  57     -11.109  -9.890  12.527  1.00  0.00              
ATOM    971  HA2 GLY A  57     -11.251 -10.075  11.462  1.00  0.00              
ATOM    972  HA3 GLY A  57     -10.035 -10.072  12.574  1.00  0.00              
ATOM    973  C   GLY A  57     -11.714 -10.923  13.496  1.00  0.00              
ATOM    974  O   GLY A  57     -11.315 -12.049  13.447  1.00  0.00              
ATOM    975  N   GLU A  58     -12.537 -10.435  14.480  1.00  0.00              
ATOM    976  H   GLU A  58     -12.787  -9.457  14.487  1.00  0.00              
ATOM    977  CA  GLU A  58     -13.127 -11.291  15.512  1.00  0.00              
ATOM    978  HA  GLU A  58     -12.384 -12.036  15.798  1.00  0.00              
ATOM    979  CB  GLU A  58     -13.253 -10.437  16.791  1.00  0.00              
ATOM    980  HB2 GLU A  58     -13.886  -9.587  16.533  1.00  0.00              
ATOM    981  HB3 GLU A  58     -13.866 -11.090  17.412  1.00  0.00              
ATOM    982  CG  GLU A  58     -12.018  -9.976  17.603  1.00  0.00              
ATOM    983  HG2 GLU A  58     -11.386  -9.379  16.946  1.00  0.00              
ATOM    984  HG3 GLU A  58     -12.472  -9.380  18.395  1.00  0.00              
ATOM    985  CD  GLU A  58     -11.213 -11.125  18.163  1.00  0.00              
ATOM    986  OE1 GLU A  58     -11.253 -11.407  19.387  1.00  0.00              
ATOM    987  OE2 GLU A  58     -10.568 -11.824  17.418  1.00  0.00              
ATOM    988  C   GLU A  58     -14.461 -11.944  15.146  1.00  0.00              
ATOM    989  O   GLU A  58     -14.770 -13.005  15.759  1.00  0.00              
ATOM    990  N   ASN A  59     -15.300 -11.295  14.303  1.00  0.00              
ATOM    991  H   ASN A  59     -15.064 -10.443  13.815  1.00  0.00              
ATOM    992  CA  ASN A  59     -16.476 -12.003  13.695  1.00  0.00              
ATOM    993  HA  ASN A  59     -16.488 -13.078  13.875  1.00  0.00              
ATOM    994  CB  ASN A  59     -17.719 -11.268  14.386  1.00  0.00              
ATOM    995  HB2 ASN A  59     -17.494 -11.012  15.422  1.00  0.00              
ATOM    996  HB3 ASN A  59     -17.937 -10.291  13.954  1.00  0.00              
ATOM    997  CG  ASN A  59     -18.975 -12.060  14.139  1.00  0.00              
ATOM    998  OD1 ASN A  59     -19.008 -13.132  13.518  1.00  0.00              
ATOM    999  ND2 ASN A  59     -20.057 -11.621  14.678  1.00  0.00              
ATOM   1000 HD21 ASN A  59     -20.879 -12.123  14.374  1.00  0.00              
ATOM   1001 HD22 ASN A  59     -20.159 -10.742  15.163  1.00  0.00              
ATOM   1002  C   ASN A  59     -16.406 -11.830  12.198  1.00  0.00              
ATOM   1003  O   ASN A  59     -15.588 -11.059  11.641  1.00  0.00              
ATOM   1004  N   LYS A  60     -17.255 -12.614  11.482  1.00  0.00              
ATOM   1005  H   LYS A  60     -18.001 -13.099  11.962  1.00  0.00              
ATOM   1006  CA  LYS A  60     -17.168 -12.748  10.001  1.00  0.00              
ATOM   1007  HA  LYS A  60     -16.132 -12.972   9.747  1.00  0.00              
ATOM   1008  CB  LYS A  60     -18.013 -14.022   9.596  1.00  0.00              
ATOM   1009  HB2 LYS A  60     -17.648 -14.340   8.619  1.00  0.00              
ATOM   1010  HB3 LYS A  60     -17.793 -14.753  10.374  1.00  0.00              
ATOM   1011  CG  LYS A  60     -19.532 -13.771   9.551  1.00  0.00              
ATOM   1012  HG2 LYS A  60     -19.806 -13.395  10.537  1.00  0.00              
ATOM   1013  HG3 LYS A  60     -19.792 -12.967   8.862  1.00  0.00              
ATOM   1014  CD  LYS A  60     -20.369 -14.930   9.199  1.00  0.00              
ATOM   1015  HD2 LYS A  60     -20.204 -15.205   8.157  1.00  0.00              
ATOM   1016  HD3 LYS A  60     -20.085 -15.781   9.817  1.00  0.00              
ATOM   1017  CE  LYS A  60     -21.873 -14.621   9.441  1.00  0.00              
ATOM   1018  HE2 LYS A  60     -22.451 -15.526   9.257  1.00  0.00              
ATOM   1019  HE3 LYS A  60     -22.088 -14.369  10.480  1.00  0.00              
ATOM   1020  NZ  LYS A  60     -22.301 -13.443   8.583  1.00  0.00              
ATOM   1021  HZ1 LYS A  60     -23.166 -13.035   8.910  1.00  0.00              
ATOM   1022  HZ2 LYS A  60     -21.687 -12.657   8.739  1.00  0.00              
ATOM   1023  HZ3 LYS A  60     -22.673 -13.624   7.662  1.00  0.00              
ATOM   1024  C   LYS A  60     -17.632 -11.512   9.225  1.00  0.00              
ATOM   1025  O   LYS A  60     -18.434 -10.714   9.743  1.00  0.00              
ATOM   1026  N   GLY A  61     -17.256 -11.321   7.970  1.00  0.00              
ATOM   1027  H   GLY A  61     -16.636 -12.032   7.609  1.00  0.00              
ATOM   1028  CA  GLY A  61     -17.522 -10.168   7.113  1.00  0.00              
ATOM   1029  HA2 GLY A  61     -17.309  -9.251   7.663  1.00  0.00              
ATOM   1030  HA3 GLY A  61     -16.900 -10.143   6.219  1.00  0.00              
ATOM   1031  C   GLY A  61     -19.001 -10.095   6.699  1.00  0.00              
ATOM   1032  O   GLY A  61     -19.462 -10.991   5.964  1.00  0.00              
ATOM   1033  N   ARG A  62     -19.651  -8.954   6.934  1.00  0.00              
ATOM   1034  H   ARG A  62     -19.293  -8.408   7.705  1.00  0.00              
ATOM   1035  CA  ARG A  62     -20.858  -8.627   6.224  1.00  0.00              
ATOM   1036  HA  ARG A  62     -21.535  -9.478   6.166  1.00  0.00              
ATOM   1037  CB  ARG A  62     -21.473  -7.534   7.095  1.00  0.00              
ATOM   1038  HB2 ARG A  62     -21.473  -7.835   8.143  1.00  0.00              
ATOM   1039  HB3 ARG A  62     -20.829  -6.669   6.935  1.00  0.00              
ATOM   1040  CG  ARG A  62     -22.843  -7.116   6.642  1.00  0.00              
ATOM   1041  HG2 ARG A  62     -22.786  -6.396   5.825  1.00  0.00              
ATOM   1042  HG3 ARG A  62     -23.421  -7.986   6.331  1.00  0.00              
ATOM   1043  CD  ARG A  62     -23.596  -6.387   7.762  1.00  0.00              
ATOM   1044  HD2 ARG A  62     -23.754  -7.112   8.561  1.00  0.00              
ATOM   1045  HD3 ARG A  62     -23.111  -5.486   8.136  1.00  0.00              
ATOM   1046  NE  ARG A  62     -24.836  -5.877   7.303  1.00  0.00              
ATOM   1047  HE  ARG A  62     -24.868  -4.871   7.216  1.00  0.00              
ATOM   1048  CZ  ARG A  62     -25.895  -6.514   6.854  1.00  0.00              
ATOM   1049  NH1 ARG A  62     -26.076  -7.759   6.864  1.00  0.00              
ATOM   1050 HH11 ARG A  62     -25.491  -8.478   7.265  1.00  0.00              
ATOM   1051 HH12 ARG A  62     -26.917  -8.122   6.438  1.00  0.00              
ATOM   1052  NH2 ARG A  62     -26.894  -5.850   6.352  1.00  0.00              
ATOM   1053 HH21 ARG A  62     -26.947  -4.871   6.595  1.00  0.00              
ATOM   1054 HH22 ARG A  62     -27.732  -6.322   6.044  1.00  0.00              
ATOM   1055  C   ARG A  62     -20.688  -8.091   4.814  1.00  0.00              
ATOM   1056  O   ARG A  62     -21.624  -8.134   4.038  1.00  0.00              
ATOM   1057  N   THR A  63     -19.609  -7.582   4.393  1.00  0.00              
ATOM   1058  H   THR A  63     -18.754  -7.560   4.930  1.00  0.00              
ATOM   1059  CA  THR A  63     -19.407  -6.934   3.034  1.00  0.00              
ATOM   1060  HA  THR A  63     -20.140  -6.161   2.805  1.00  0.00              
ATOM   1061  CB  THR A  63     -17.983  -6.269   2.936  1.00  0.00              
ATOM   1062  HB  THR A  63     -17.103  -6.889   3.106  1.00  0.00              
ATOM   1063  CG2 THR A  63     -17.839  -5.640   1.551  1.00  0.00              
ATOM   1064 HG21 THR A  63     -17.314  -4.687   1.496  1.00  0.00              
ATOM   1065 HG22 THR A  63     -17.329  -6.392   0.949  1.00  0.00              
ATOM   1066 HG23 THR A  63     -18.785  -5.453   1.044  1.00  0.00              
ATOM   1067  OG1 THR A  63     -17.962  -5.203   3.939  1.00  0.00              
ATOM   1068  HG1 THR A  63     -17.540  -5.507   4.746  1.00  0.00              
ATOM   1069  C   THR A  63     -19.534  -7.917   1.912  1.00  0.00              
ATOM   1070  O   THR A  63     -20.204  -7.667   0.954  1.00  0.00              
ATOM   1071  N   GLU A  64     -19.049  -9.161   2.056  1.00  0.00              
ATOM   1072  H   GLU A  64     -18.458  -9.440   2.826  1.00  0.00              
ATOM   1073  CA  GLU A  64     -19.370 -10.265   1.129  1.00  0.00              
ATOM   1074  HA  GLU A  64     -18.975 -10.022   0.143  1.00  0.00              
ATOM   1075  CB  GLU A  64     -18.748 -11.504   1.641  1.00  0.00              
ATOM   1076  HB2 GLU A  64     -19.100 -11.805   2.628  1.00  0.00              
ATOM   1077  HB3 GLU A  64     -19.007 -12.232   0.873  1.00  0.00              
ATOM   1078  CG  GLU A  64     -17.205 -11.395   1.626  1.00  0.00              
ATOM   1079  HG2 GLU A  64     -16.837 -12.361   1.280  1.00  0.00              
ATOM   1080  HG3 GLU A  64     -16.883 -10.699   0.852  1.00  0.00              
ATOM   1081  CD  GLU A  64     -16.516 -11.022   2.997  1.00  0.00              
ATOM   1082  OE1 GLU A  64     -16.789  -9.935   3.594  1.00  0.00              
ATOM   1083  OE2 GLU A  64     -15.674 -11.812   3.465  1.00  0.00              
ATOM   1084  C   GLU A  64     -20.867 -10.511   0.951  1.00  0.00              
ATOM   1085  O   GLU A  64     -21.270 -10.629  -0.212  1.00  0.00              
ATOM   1086  N   GLU A  65     -21.650 -10.559   2.039  1.00  0.00              
ATOM   1087  H   GLU A  65     -21.257 -10.472   2.966  1.00  0.00              
ATOM   1088  CA  GLU A  65     -23.043 -10.837   1.935  1.00  0.00              
ATOM   1089  HA  GLU A  65     -23.130 -11.730   1.317  1.00  0.00              
ATOM   1090  CB  GLU A  65     -23.647 -11.147   3.280  1.00  0.00              
ATOM   1091  HB2 GLU A  65     -23.283 -10.341   3.918  1.00  0.00              
ATOM   1092  HB3 GLU A  65     -24.723 -11.023   3.156  1.00  0.00              
ATOM   1093  CG  GLU A  65     -23.154 -12.504   3.918  1.00  0.00              
ATOM   1094  HG2 GLU A  65     -23.416 -13.319   3.244  1.00  0.00              
ATOM   1095  HG3 GLU A  65     -22.071 -12.580   4.012  1.00  0.00              
ATOM   1096  CD  GLU A  65     -23.688 -12.751   5.366  1.00  0.00              
ATOM   1097  OE1 GLU A  65     -24.511 -11.956   5.942  1.00  0.00              
ATOM   1098  OE2 GLU A  65     -23.364 -13.769   5.970  1.00  0.00              
ATOM   1099  C   GLU A  65     -23.802  -9.635   1.313  1.00  0.00              
ATOM   1100  O   GLU A  65     -24.830  -9.814   0.690  1.00  0.00              
ATOM   1101  N   ILE A  66     -23.263  -8.426   1.452  1.00  0.00              
ATOM   1102  H   ILE A  66     -22.463  -8.282   2.052  1.00  0.00              
ATOM   1103  CA  ILE A  66     -23.762  -7.224   0.763  1.00  0.00              
ATOM   1104  HA  ILE A  66     -24.841  -7.377   0.800  1.00  0.00              
ATOM   1105  CB  ILE A  66     -23.479  -5.914   1.484  1.00  0.00              
ATOM   1106  HB  ILE A  66     -22.413  -5.876   1.708  1.00  0.00              
ATOM   1107  CG2 ILE A  66     -23.682  -4.672   0.486  1.00  0.00              
ATOM   1108 HG21 ILE A  66     -24.645  -4.659  -0.025  1.00  0.00              
ATOM   1109 HG22 ILE A  66     -23.601  -3.729   1.026  1.00  0.00              
ATOM   1110 HG23 ILE A  66     -22.919  -4.662  -0.292  1.00  0.00              
ATOM   1111  CG1 ILE A  66     -24.201  -5.619   2.808  1.00  0.00              
ATOM   1112 HG12 ILE A  66     -25.275  -5.505   2.663  1.00  0.00              
ATOM   1113 HG13 ILE A  66     -24.045  -6.561   3.333  1.00  0.00              
ATOM   1114  CD1 ILE A  66     -23.778  -4.362   3.562  1.00  0.00              
ATOM   1115 HD11 ILE A  66     -22.693  -4.276   3.621  1.00  0.00              
ATOM   1116 HD12 ILE A  66     -24.157  -3.479   3.047  1.00  0.00              
ATOM   1117 HD13 ILE A  66     -24.112  -4.435   4.598  1.00  0.00              
ATOM   1118  C   ILE A  66     -23.356  -7.232  -0.791  1.00  0.00              
ATOM   1119  O   ILE A  66     -24.219  -6.954  -1.637  1.00  0.00              
ATOM   1120  N   LEU A  67     -22.152  -7.664  -1.176  1.00  0.00              
ATOM   1121  H   LEU A  67     -21.486  -8.006  -0.497  1.00  0.00              
ATOM   1122  CA  LEU A  67     -21.728  -7.860  -2.597  1.00  0.00              
ATOM   1123  HA  LEU A  67     -21.908  -6.970  -3.201  1.00  0.00              
ATOM   1124  CB  LEU A  67     -20.235  -8.363  -2.617  1.00  0.00              
ATOM   1125  HB2 LEU A  67     -19.942  -8.885  -1.706  1.00  0.00              
ATOM   1126  HB3 LEU A  67     -19.986  -8.865  -3.552  1.00  0.00              
ATOM   1127  CG  LEU A  67     -19.318  -7.145  -2.549  1.00  0.00              
ATOM   1128  HG  LEU A  67     -19.553  -6.572  -1.652  1.00  0.00              
ATOM   1129  CD1 LEU A  67     -17.872  -7.618  -2.256  1.00  0.00              
ATOM   1130 HD11 LEU A  67     -17.126  -6.861  -2.012  1.00  0.00              
ATOM   1131 HD12 LEU A  67     -18.028  -8.208  -1.353  1.00  0.00              
ATOM   1132 HD13 LEU A  67     -17.528  -8.226  -3.093  1.00  0.00              
ATOM   1133  CD2 LEU A  67     -19.300  -6.321  -3.787  1.00  0.00              
ATOM   1134 HD21 LEU A  67     -18.413  -6.383  -4.417  1.00  0.00              
ATOM   1135 HD22 LEU A  67     -20.214  -6.416  -4.374  1.00  0.00              
ATOM   1136 HD23 LEU A  67     -19.228  -5.299  -3.415  1.00  0.00              
ATOM   1137  C   LEU A  67     -22.485  -9.071  -3.205  1.00  0.00              
ATOM   1138  O   LEU A  67     -22.891  -9.035  -4.338  1.00  0.00              
ATOM   1139  N   GLY A  68     -22.785 -10.135  -2.467  1.00  0.00              
ATOM   1140  H   GLY A  68     -22.349 -10.164  -1.556  1.00  0.00              
ATOM   1141  CA  GLY A  68     -23.615 -11.220  -3.032  1.00  0.00              
ATOM   1142  HA2 GLY A  68     -23.168 -11.637  -3.935  1.00  0.00              
ATOM   1143  HA3 GLY A  68     -23.619 -12.012  -2.283  1.00  0.00              
ATOM   1144  C   GLY A  68     -25.044 -10.865  -3.296  1.00  0.00              
ATOM   1145  O   GLY A  68     -25.660 -11.367  -4.243  1.00  0.00              
ATOM   1146  N   SER A  69     -25.636 -10.061  -2.397  1.00  0.00              
ATOM   1147  H   SER A  69     -25.224  -9.827  -1.505  1.00  0.00              
ATOM   1148  CA  SER A  69     -27.007  -9.559  -2.625  1.00  0.00              
ATOM   1149  HA  SER A  69     -27.638 -10.382  -2.962  1.00  0.00              
ATOM   1150  CB  SER A  69     -27.703  -9.168  -1.282  1.00  0.00              
ATOM   1151  HB2 SER A  69     -28.768  -9.401  -1.276  1.00  0.00              
ATOM   1152  HB3 SER A  69     -27.252  -9.656  -0.418  1.00  0.00              
ATOM   1153  OG  SER A  69     -27.608  -7.804  -0.970  1.00  0.00              
ATOM   1154  HG  SER A  69     -28.356  -7.585  -0.410  1.00  0.00              
ATOM   1155  C   SER A  69     -27.038  -8.502  -3.687  1.00  0.00              
ATOM   1156  O   SER A  69     -27.993  -8.343  -4.383  1.00  0.00              
ATOM   1157  N   TRP A  70     -26.000  -7.762  -3.924  1.00  0.00              
ATOM   1158  H   TRP A  70     -25.255  -7.651  -3.251  1.00  0.00              
ATOM   1159  CA  TRP A  70     -25.838  -6.841  -5.035  1.00  0.00              
ATOM   1160  HA  TRP A  70     -26.755  -6.268  -5.173  1.00  0.00              
ATOM   1161  CB  TRP A  70     -24.655  -5.832  -4.697  1.00  0.00              
ATOM   1162  HB2 TRP A  70     -24.854  -5.244  -3.801  1.00  0.00              
ATOM   1163  HB3 TRP A  70     -23.706  -6.353  -4.573  1.00  0.00              
ATOM   1164  CG  TRP A  70     -24.431  -4.835  -5.771  1.00  0.00              
ATOM   1165  CD1 TRP A  70     -25.395  -3.995  -6.285  1.00  0.00              
ATOM   1166  HD1 TRP A  70     -26.321  -3.913  -5.735  1.00  0.00              
ATOM   1167  NE1 TRP A  70     -24.827  -3.123  -7.200  1.00  0.00              
ATOM   1168  HE1 TRP A  70     -25.353  -2.345  -7.572  1.00  0.00              
ATOM   1169  CE2 TRP A  70     -23.581  -3.599  -7.549  1.00  0.00              
ATOM   1170  CZ2 TRP A  70     -22.779  -3.291  -8.634  1.00  0.00              
ATOM   1171  HZ2 TRP A  70     -22.981  -2.414  -9.230  1.00  0.00              
ATOM   1172  CH2 TRP A  70     -21.546  -3.980  -8.868  1.00  0.00              
ATOM   1173  HH2 TRP A  70     -20.864  -3.692  -9.654  1.00  0.00              
ATOM   1174  CZ3 TRP A  70     -21.265  -5.041  -8.009  1.00  0.00              
ATOM   1175  HZ3 TRP A  70     -20.395  -5.661  -8.167  1.00  0.00              
ATOM   1176  CE3 TRP A  70     -22.099  -5.438  -6.965  1.00  0.00              
ATOM   1177  HE3 TRP A  70     -21.966  -6.371  -6.437  1.00  0.00              
ATOM   1178  CD2 TRP A  70     -23.285  -4.682  -6.670  1.00  0.00              
ATOM   1179  C   TRP A  70     -25.683  -7.514  -6.464  1.00  0.00              
ATOM   1180  O   TRP A  70     -26.461  -7.181  -7.384  1.00  0.00              
ATOM   1181  N   PHE A  71     -24.934  -8.580  -6.579  1.00  0.00              
ATOM   1182  H   PHE A  71     -24.392  -8.779  -5.751  1.00  0.00              
ATOM   1183  CA  PHE A  71     -24.839  -9.439  -7.766  1.00  0.00              
ATOM   1184  HA  PHE A  71     -24.524  -8.788  -8.581  1.00  0.00              
ATOM   1185  CB  PHE A  71     -23.755 -10.520  -7.547  1.00  0.00              
ATOM   1186  HB2 PHE A  71     -24.114 -11.188  -6.765  1.00  0.00              
ATOM   1187  HB3 PHE A  71     -23.707 -11.126  -8.452  1.00  0.00              
ATOM   1188  CG  PHE A  71     -22.368 -10.015  -7.240  1.00  0.00              
ATOM   1189  CD1 PHE A  71     -21.776  -8.969  -7.929  1.00  0.00              
ATOM   1190  HD1 PHE A  71     -22.293  -8.435  -8.713  1.00  0.00              
ATOM   1191  CE1 PHE A  71     -20.471  -8.617  -7.667  1.00  0.00              
ATOM   1192  HE1 PHE A  71     -20.050  -7.800  -8.233  1.00  0.00              
ATOM   1193  CZ  PHE A  71     -19.680  -9.149  -6.667  1.00  0.00              
ATOM   1194  HZ  PHE A  71     -18.649  -8.881  -6.488  1.00  0.00              
ATOM   1195  CE2 PHE A  71     -20.272 -10.246  -6.018  1.00  0.00              
ATOM   1196  HE2 PHE A  71     -19.759 -10.731  -5.201  1.00  0.00              
ATOM   1197  CD2 PHE A  71     -21.562 -10.749  -6.346  1.00  0.00              
ATOM   1198  HD2 PHE A  71     -22.035 -11.594  -5.869  1.00  0.00              
ATOM   1199  C   PHE A  71     -26.171 -10.214  -8.102  1.00  0.00              
ATOM   1200  O   PHE A  71     -26.430 -10.425  -9.243  1.00  0.00              
ATOM   1201  N   ALA A  72     -27.010 -10.459  -7.152  1.00  0.00              
ATOM   1202  H   ALA A  72     -26.744 -10.145  -6.230  1.00  0.00              
ATOM   1203  CA  ALA A  72     -28.281 -11.203  -7.361  1.00  0.00              
ATOM   1204  HA  ALA A  72     -28.104 -11.976  -8.109  1.00  0.00              
ATOM   1205  CB  ALA A  72     -28.747 -11.766  -6.014  1.00  0.00              
ATOM   1206  HB1 ALA A  72     -28.996 -10.921  -5.373  1.00  0.00              
ATOM   1207  HB2 ALA A  72     -29.647 -12.370  -6.130  1.00  0.00              
ATOM   1208  HB3 ALA A  72     -28.055 -12.431  -5.498  1.00  0.00              
ATOM   1209  C   ALA A  72     -29.406 -10.356  -8.008  1.00  0.00              
ATOM   1210  O   ALA A  72     -30.307 -10.973  -8.570  1.00  0.00              
ATOM   1211  N   GLN A  73     -29.288  -9.042  -8.002  1.00  0.00              
ATOM   1212  H   GLN A  73     -28.542  -8.684  -7.424  1.00  0.00              
ATOM   1213  CA  GLN A  73     -30.069  -8.133  -8.832  1.00  0.00              
ATOM   1214  HA  GLN A  73     -31.114  -8.284  -8.563  1.00  0.00              
ATOM   1215  CB  GLN A  73     -29.827  -6.694  -8.368  1.00  0.00              
ATOM   1216  HB2 GLN A  73     -28.785  -6.469  -8.596  1.00  0.00              
ATOM   1217  HB3 GLN A  73     -30.434  -5.933  -8.858  1.00  0.00              
ATOM   1218  CG  GLN A  73     -29.898  -6.441  -6.810  1.00  0.00              
ATOM   1219  HG2 GLN A  73     -29.000  -6.924  -6.424  1.00  0.00              
ATOM   1220  HG3 GLN A  73     -29.916  -5.362  -6.654  1.00  0.00              
ATOM   1221  CD  GLN A  73     -31.124  -7.020  -6.118  1.00  0.00              
ATOM   1222  OE1 GLN A  73     -32.265  -6.919  -6.523  1.00  0.00              
ATOM   1223  NE2 GLN A  73     -30.861  -7.737  -5.077  1.00  0.00              
ATOM   1224 HE21 GLN A  73     -31.610  -8.311  -4.717  1.00  0.00              
ATOM   1225 HE22 GLN A  73     -29.880  -7.801  -4.847  1.00  0.00              
ATOM   1226  C   GLN A  73     -29.966  -8.168 -10.363  1.00  0.00              
ATOM   1227  O   GLN A  73     -30.684  -7.523 -11.119  1.00  0.00              
ATOM   1228  N   GLY A  74     -28.986  -8.908 -10.803  1.00  0.00              
ATOM   1229  H   GLY A  74     -28.344  -9.424 -10.219  1.00  0.00              
ATOM   1230  CA  GLY A  74     -28.805  -9.162 -12.270  1.00  0.00              
ATOM   1231  HA2 GLY A  74     -28.249 -10.095 -12.363  1.00  0.00              
ATOM   1232  HA3 GLY A  74     -29.736  -9.216 -12.833  1.00  0.00              
ATOM   1233  C   GLY A  74     -27.939  -8.081 -12.882  1.00  0.00              
ATOM   1234  O   GLY A  74     -27.240  -7.418 -12.208  1.00  0.00              
ATOM   1235  N   GLY A  75     -28.079  -7.898 -14.228  1.00  0.00              
ATOM   1236  H   GLY A  75     -28.564  -8.601 -14.766  1.00  0.00              
ATOM   1237  CA  GLY A  75     -27.331  -6.856 -14.923  1.00  0.00              
ATOM   1238  HA2 GLY A  75     -27.832  -6.691 -15.877  1.00  0.00              
ATOM   1239  HA3 GLY A  75     -27.534  -5.902 -14.437  1.00  0.00              
ATOM   1240  C   GLY A  75     -25.812  -7.145 -15.201  1.00  0.00              
ATOM   1241  O   GLY A  75     -25.045  -6.282 -15.680  1.00  0.00              
ATOM   1242  N   ASP A  76     -25.462  -8.413 -14.889  1.00  0.00              
ATOM   1243  H   ASP A  76     -26.166  -9.050 -14.545  1.00  0.00              
ATOM   1244  CA  ASP A  76     -24.126  -9.027 -15.059  1.00  0.00              
ATOM   1245  HA  ASP A  76     -24.263 -10.088 -14.854  1.00  0.00              
ATOM   1246  CB  ASP A  76     -23.762  -9.038 -16.491  1.00  0.00              
ATOM   1247  HB2 ASP A  76     -23.498  -8.067 -16.911  1.00  0.00              
ATOM   1248  HB3 ASP A  76     -22.824  -9.578 -16.620  1.00  0.00              
ATOM   1249  CG  ASP A  76     -24.817  -9.688 -17.478  1.00  0.00              
ATOM   1250  OD1 ASP A  76     -25.060 -10.923 -17.518  1.00  0.00              
ATOM   1251  OD2 ASP A  76     -25.314  -9.017 -18.417  1.00  0.00              
ATOM   1252  C   ASP A  76     -23.094  -8.433 -14.092  1.00  0.00              
ATOM   1253  O   ASP A  76     -21.901  -8.537 -14.348  1.00  0.00              
ATOM   1254  N   ARG A  77     -23.469  -7.816 -12.948  1.00  0.00              
ATOM   1255  H   ARG A  77     -24.459  -7.814 -12.749  1.00  0.00              
ATOM   1256  CA  ARG A  77     -22.633  -6.984 -12.024  1.00  0.00              
ATOM   1257  HA  ARG A  77     -22.242  -6.162 -12.623  1.00  0.00              
ATOM   1258  CB  ARG A  77     -23.605  -6.697 -10.804  1.00  0.00              
ATOM   1259  HB2 ARG A  77     -24.283  -7.524 -10.592  1.00  0.00              
ATOM   1260  HB3 ARG A  77     -23.069  -6.520  -9.872  1.00  0.00              
ATOM   1261  CG  ARG A  77     -24.396  -5.341 -10.995  1.00  0.00              
ATOM   1262  HG2 ARG A  77     -23.639  -4.557 -10.988  1.00  0.00              
ATOM   1263  HG3 ARG A  77     -24.974  -5.384 -11.918  1.00  0.00              
ATOM   1264  CD  ARG A  77     -25.507  -5.222  -9.975  1.00  0.00              
ATOM   1265  HD2 ARG A  77     -26.163  -6.085 -10.096  1.00  0.00              
ATOM   1266  HD3 ARG A  77     -25.206  -5.337  -8.934  1.00  0.00              
ATOM   1267  NE  ARG A  77     -26.235  -3.991 -10.098  1.00  0.00              
ATOM   1268  HE  ARG A  77     -25.639  -3.259  -9.740  1.00  0.00              
ATOM   1269  CZ  ARG A  77     -27.462  -3.758 -10.633  1.00  0.00              
ATOM   1270  NH1 ARG A  77     -28.168  -4.655 -11.299  1.00  0.00              
ATOM   1271 HH11 ARG A  77     -27.767  -5.578 -11.215  1.00  0.00              
ATOM   1272 HH12 ARG A  77     -29.093  -4.429 -11.637  1.00  0.00              
ATOM   1273  NH2 ARG A  77     -27.978  -2.577 -10.707  1.00  0.00              
ATOM   1274 HH21 ARG A  77     -27.464  -1.830 -10.261  1.00  0.00              
ATOM   1275 HH22 ARG A  77     -28.866  -2.384 -11.149  1.00  0.00              
ATOM   1276  C   ARG A  77     -21.358  -7.716 -11.577  1.00  0.00              
ATOM   1277  O   ARG A  77     -20.241  -7.182 -11.539  1.00  0.00              
ATOM   1278  N   ARG A  78     -21.482  -9.022 -11.434  1.00  0.00              
ATOM   1279  H   ARG A  78     -22.412  -9.410 -11.368  1.00  0.00              
ATOM   1280  CA  ARG A  78     -20.357  -9.908 -10.990  1.00  0.00              
ATOM   1281  HA  ARG A  78     -19.829  -9.524 -10.117  1.00  0.00              
ATOM   1282  CB  ARG A  78     -20.965 -11.240 -10.612  1.00  0.00              
ATOM   1283  HB2 ARG A  78     -21.528 -11.125  -9.686  1.00  0.00              
ATOM   1284  HB3 ARG A  78     -21.762 -11.586 -11.272  1.00  0.00              
ATOM   1285  CG  ARG A  78     -20.009 -12.407 -10.378  1.00  0.00              
ATOM   1286  HG2 ARG A  78     -20.484 -13.371 -10.194  1.00  0.00              
ATOM   1287  HG3 ARG A  78     -19.445 -12.486 -11.307  1.00  0.00              
ATOM   1288  CD  ARG A  78     -19.138 -12.114  -9.110  1.00  0.00              
ATOM   1289  HD2 ARG A  78     -18.815 -11.076  -9.042  1.00  0.00              
ATOM   1290  HD3 ARG A  78     -19.703 -12.431  -8.233  1.00  0.00              
ATOM   1291  NE  ARG A  78     -17.943 -12.941  -9.246  1.00  0.00              
ATOM   1292  HE  ARG A  78     -17.987 -13.949  -9.192  1.00  0.00              
ATOM   1293  CZ  ARG A  78     -16.693 -12.584  -9.459  1.00  0.00              
ATOM   1294  NH1 ARG A  78     -16.299 -11.347  -9.656  1.00  0.00              
ATOM   1295 HH11 ARG A  78     -17.012 -10.776 -10.086  1.00  0.00              
ATOM   1296 HH12 ARG A  78     -15.315 -11.135  -9.571  1.00  0.00              
ATOM   1297  NH2 ARG A  78     -15.658 -13.389  -9.371  1.00  0.00              
ATOM   1298 HH21 ARG A  78     -15.877 -14.269  -8.927  1.00  0.00              
ATOM   1299 HH22 ARG A  78     -14.729 -12.993  -9.378  1.00  0.00              
ATOM   1300  C   ARG A  78     -19.216 -10.101 -12.051  1.00  0.00              
ATOM   1301  O   ARG A  78     -18.042 -10.053 -11.597  1.00  0.00              
ATOM   1302  N   ASP A  79     -19.576 -10.199 -13.358  1.00  0.00              
ATOM   1303  H   ASP A  79     -20.558 -10.069 -13.555  1.00  0.00              
ATOM   1304  CA  ASP A  79     -18.697 -10.226 -14.530  1.00  0.00              
ATOM   1305  HA  ASP A  79     -17.914 -10.976 -14.422  1.00  0.00              
ATOM   1306  CB  ASP A  79     -19.388 -10.679 -15.819  1.00  0.00              
ATOM   1307  HB2 ASP A  79     -20.254 -10.099 -16.139  1.00  0.00              
ATOM   1308  HB3 ASP A  79     -18.656 -10.666 -16.626  1.00  0.00              
ATOM   1309  CG  ASP A  79     -19.811 -12.147 -15.790  1.00  0.00              
ATOM   1310  OD1 ASP A  79     -19.645 -12.816 -14.718  1.00  0.00              
ATOM   1311  OD2 ASP A  79     -20.288 -12.593 -16.866  1.00  0.00              
ATOM   1312  C   ASP A  79     -18.026  -8.859 -14.716  1.00  0.00              
ATOM   1313  O   ASP A  79     -16.922  -8.741 -15.202  1.00  0.00              
ATOM   1314  N   LYS A  80     -18.733  -7.797 -14.329  1.00  0.00              
ATOM   1315  H   LYS A  80     -19.691  -7.959 -14.053  1.00  0.00              
ATOM   1316  CA  LYS A  80     -18.303  -6.393 -14.411  1.00  0.00              
ATOM   1317  HA  LYS A  80     -17.643  -6.157 -15.245  1.00  0.00              
ATOM   1318  CB  LYS A  80     -19.558  -5.487 -14.643  1.00  0.00              
ATOM   1319  HB2 LYS A  80     -20.372  -5.700 -13.950  1.00  0.00              
ATOM   1320  HB3 LYS A  80     -19.271  -4.466 -14.390  1.00  0.00              
ATOM   1321  CG  LYS A  80     -20.126  -5.617 -16.054  1.00  0.00              
ATOM   1322  HG2 LYS A  80     -19.338  -5.325 -16.748  1.00  0.00              
ATOM   1323  HG3 LYS A  80     -20.267  -6.676 -16.269  1.00  0.00              
ATOM   1324  CD  LYS A  80     -21.401  -4.795 -16.185  1.00  0.00              
ATOM   1325  HD2 LYS A  80     -22.112  -5.137 -15.434  1.00  0.00              
ATOM   1326  HD3 LYS A  80     -21.125  -3.764 -15.964  1.00  0.00              
ATOM   1327  CE  LYS A  80     -21.837  -4.873 -17.644  1.00  0.00              
ATOM   1328  HE2 LYS A  80     -21.453  -5.827 -18.004  1.00  0.00              
ATOM   1329  HE3 LYS A  80     -22.921  -4.877 -17.762  1.00  0.00              
ATOM   1330  NZ  LYS A  80     -21.225  -3.862 -18.544  1.00  0.00              
ATOM   1331  HZ1 LYS A  80     -21.357  -2.923 -18.196  1.00  0.00              
ATOM   1332  HZ2 LYS A  80     -20.232  -3.958 -18.704  1.00  0.00              
ATOM   1333  HZ3 LYS A  80     -21.625  -3.898 -19.470  1.00  0.00              
ATOM   1334  C   LYS A  80     -17.431  -5.988 -13.230  1.00  0.00              
ATOM   1335  O   LYS A  80     -16.891  -4.892 -13.136  1.00  0.00              
ATOM   1336  N   VAL A  81     -17.168  -6.920 -12.309  1.00  0.00              
ATOM   1337  H   VAL A  81     -17.690  -7.784 -12.325  1.00  0.00              
ATOM   1338  CA  VAL A  81     -16.355  -6.593 -11.075  1.00  0.00              
ATOM   1339  HA  VAL A  81     -15.757  -5.709 -11.298  1.00  0.00              
ATOM   1340  CB  VAL A  81     -17.172  -6.219  -9.793  1.00  0.00              
ATOM   1341  HB  VAL A  81     -17.921  -6.990  -9.614  1.00  0.00              
ATOM   1342  CG1 VAL A  81     -16.343  -6.245  -8.544  1.00  0.00              
ATOM   1343 HG11 VAL A  81     -16.971  -6.150  -7.659  1.00  0.00              
ATOM   1344 HG12 VAL A  81     -15.792  -7.173  -8.392  1.00  0.00              
ATOM   1345 HG13 VAL A  81     -15.549  -5.501  -8.615  1.00  0.00              
ATOM   1346  CG2 VAL A  81     -18.000  -4.914  -9.975  1.00  0.00              
ATOM   1347 HG21 VAL A  81     -18.269  -4.619  -8.960  1.00  0.00              
ATOM   1348 HG22 VAL A  81     -17.434  -4.065 -10.358  1.00  0.00              
ATOM   1349 HG23 VAL A  81     -18.915  -5.197 -10.496  1.00  0.00              
ATOM   1350  C   VAL A  81     -15.248  -7.587 -10.804  1.00  0.00              
ATOM   1351  O   VAL A  81     -15.415  -8.769 -10.651  1.00  0.00              
ATOM   1352  N   VAL A  82     -14.003  -7.093 -10.587  1.00  0.00              
ATOM   1353  H   VAL A  82     -13.876  -6.094 -10.662  1.00  0.00              
ATOM   1354  CA  VAL A  82     -12.759  -7.783 -10.273  1.00  0.00              
ATOM   1355  HA  VAL A  82     -12.872  -8.822 -10.580  1.00  0.00              
ATOM   1356  CB  VAL A  82     -11.644  -7.345 -11.231  1.00  0.00              
ATOM   1357  HB  VAL A  82     -11.478  -6.268 -11.220  1.00  0.00              
ATOM   1358  CG1 VAL A  82     -10.254  -7.878 -10.838  1.00  0.00              
ATOM   1359 HG11 VAL A  82     -10.159  -8.964 -10.858  1.00  0.00              
ATOM   1360 HG12 VAL A  82      -9.439  -7.563 -11.490  1.00  0.00              
ATOM   1361 HG13 VAL A  82     -10.067  -7.404  -9.875  1.00  0.00              
ATOM   1362  CG2 VAL A  82     -11.849  -7.733 -12.642  1.00  0.00              
ATOM   1363 HG21 VAL A  82     -11.696  -8.787 -12.873  1.00  0.00              
ATOM   1364 HG22 VAL A  82     -12.847  -7.502 -13.017  1.00  0.00              
ATOM   1365 HG23 VAL A  82     -11.270  -7.049 -13.263  1.00  0.00              
ATOM   1366  C   VAL A  82     -12.401  -7.766  -8.808  1.00  0.00              
ATOM   1367  O   VAL A  82     -12.102  -6.731  -8.236  1.00  0.00              
ATOM   1368  N   LEU A  83     -12.635  -8.791  -8.039  1.00  0.00              
ATOM   1369  H   LEU A  83     -13.052  -9.599  -8.478  1.00  0.00              
ATOM   1370  CA  LEU A  83     -12.623  -8.736  -6.615  1.00  0.00              
ATOM   1371  HA  LEU A  83     -12.891  -7.745  -6.248  1.00  0.00              
ATOM   1372  CB  LEU A  83     -13.680  -9.666  -6.149  1.00  0.00              
ATOM   1373  HB2 LEU A  83     -13.479 -10.671  -6.518  1.00  0.00              
ATOM   1374  HB3 LEU A  83     -13.439  -9.612  -5.087  1.00  0.00              
ATOM   1375  CG  LEU A  83     -15.223  -9.449  -6.269  1.00  0.00              
ATOM   1376  HG  LEU A  83     -15.414  -9.328  -7.335  1.00  0.00              
ATOM   1377  CD1 LEU A  83     -16.031 -10.691  -5.760  1.00  0.00              
ATOM   1378 HD11 LEU A  83     -15.805 -10.830  -4.703  1.00  0.00              
ATOM   1379 HD12 LEU A  83     -17.065 -10.367  -5.884  1.00  0.00              
ATOM   1380 HD13 LEU A  83     -15.772 -11.607  -6.290  1.00  0.00              
ATOM   1381  CD2 LEU A  83     -15.668  -8.149  -5.612  1.00  0.00              
ATOM   1382 HD21 LEU A  83     -15.092  -7.338  -6.056  1.00  0.00              
ATOM   1383 HD22 LEU A  83     -16.727  -8.023  -5.840  1.00  0.00              
ATOM   1384 HD23 LEU A  83     -15.614  -8.311  -4.535  1.00  0.00              
ATOM   1385  C   LEU A  83     -11.221  -9.168  -6.083  1.00  0.00              
ATOM   1386  O   LEU A  83     -10.838 -10.302  -6.159  1.00  0.00              
ATOM   1387  N   ALA A  84     -10.522  -8.144  -5.522  1.00  0.00              
ATOM   1388  H   ALA A  84     -10.913  -7.219  -5.626  1.00  0.00              
ATOM   1389  CA  ALA A  84      -9.231  -8.274  -4.851  1.00  0.00              
ATOM   1390  HA  ALA A  84      -8.717  -9.155  -5.236  1.00  0.00              
ATOM   1391  CB  ALA A  84      -8.328  -7.022  -4.992  1.00  0.00              
ATOM   1392  HB1 ALA A  84      -8.081  -6.826  -6.035  1.00  0.00              
ATOM   1393  HB2 ALA A  84      -8.924  -6.182  -4.638  1.00  0.00              
ATOM   1394  HB3 ALA A  84      -7.455  -7.126  -4.348  1.00  0.00              
ATOM   1395  C   ALA A  84      -9.433  -8.614  -3.348  1.00  0.00              
ATOM   1396  O   ALA A  84      -9.673  -7.777  -2.468  1.00  0.00              
ATOM   1397  N   THR A  85      -9.674  -9.857  -3.086  1.00  0.00              
ATOM   1398  H   THR A  85      -9.371 -10.505  -3.799  1.00  0.00              
ATOM   1399  CA  THR A  85     -10.469 -10.409  -1.988  1.00  0.00              
ATOM   1400  HA  THR A  85     -10.966  -9.604  -1.445  1.00  0.00              
ATOM   1401  CB  THR A  85     -11.468 -11.473  -2.461  1.00  0.00              
ATOM   1402  HB  THR A  85     -10.934 -12.336  -2.859  1.00  0.00              
ATOM   1403  CG2 THR A  85     -12.410 -11.943  -1.359  1.00  0.00              
ATOM   1404 HG21 THR A  85     -12.758 -11.117  -0.738  1.00  0.00              
ATOM   1405 HG22 THR A  85     -13.225 -12.460  -1.867  1.00  0.00              
ATOM   1406 HG23 THR A  85     -11.935 -12.751  -0.803  1.00  0.00              
ATOM   1407  OG1 THR A  85     -12.329 -10.974  -3.455  1.00  0.00              
ATOM   1408  HG1 THR A  85     -11.903 -10.525  -4.188  1.00  0.00              
ATOM   1409  C   THR A  85      -9.450 -11.096  -1.052  1.00  0.00              
ATOM   1410  O   THR A  85      -8.703 -12.033  -1.396  1.00  0.00              
ATOM   1411  N   LYS A  86      -9.551 -10.675   0.188  1.00  0.00              
ATOM   1412  H   LYS A  86     -10.175  -9.897   0.344  1.00  0.00              
ATOM   1413  CA  LYS A  86      -8.897 -11.238   1.378  1.00  0.00              
ATOM   1414  HA  LYS A  86      -8.030 -11.853   1.139  1.00  0.00              
ATOM   1415  CB  LYS A  86      -8.213 -10.130   2.263  1.00  0.00              
ATOM   1416  HB2 LYS A  86      -8.931  -9.337   2.472  1.00  0.00              
ATOM   1417  HB3 LYS A  86      -8.000 -10.600   3.223  1.00  0.00              
ATOM   1418  CG  LYS A  86      -6.878  -9.604   1.812  1.00  0.00              
ATOM   1419  HG2 LYS A  86      -6.419  -9.068   2.643  1.00  0.00              
ATOM   1420  HG3 LYS A  86      -6.241 -10.464   1.610  1.00  0.00              
ATOM   1421  CD  LYS A  86      -6.978  -8.734   0.468  1.00  0.00              
ATOM   1422  HD2 LYS A  86      -5.971  -8.419   0.195  1.00  0.00              
ATOM   1423  HD3 LYS A  86      -7.324  -9.378  -0.340  1.00  0.00              
ATOM   1424  CE  LYS A  86      -8.004  -7.533   0.478  1.00  0.00              
ATOM   1425  HE2 LYS A  86      -9.016  -7.914   0.614  1.00  0.00              
ATOM   1426  HE3 LYS A  86      -7.776  -6.849   1.295  1.00  0.00              
ATOM   1427  NZ  LYS A  86      -7.817  -6.782  -0.741  1.00  0.00              
ATOM   1428  HZ1 LYS A  86      -8.408  -5.965  -0.673  1.00  0.00              
ATOM   1429  HZ2 LYS A  86      -6.844  -6.515  -0.790  1.00  0.00              
ATOM   1430  HZ3 LYS A  86      -8.031  -7.292  -1.586  1.00  0.00              
ATOM   1431  C   LYS A  86      -9.911 -12.029   2.167  1.00  0.00              
ATOM   1432  O   LYS A  86     -11.075 -11.639   2.413  1.00  0.00              
ATOM   1433  N   VAL A  87      -9.491 -13.200   2.586  1.00  0.00              
ATOM   1434  H   VAL A  87      -8.537 -13.466   2.387  1.00  0.00              
ATOM   1435  CA  VAL A  87     -10.468 -14.213   3.132  1.00  0.00              
ATOM   1436  HA  VAL A  87     -11.527 -13.964   3.071  1.00  0.00              
ATOM   1437  CB  VAL A  87     -10.361 -15.523   2.341  1.00  0.00              
ATOM   1438  HB  VAL A  87     -11.174 -16.187   2.635  1.00  0.00              
ATOM   1439  CG1 VAL A  87     -10.584 -15.367   0.898  1.00  0.00              
ATOM   1440 HG11 VAL A  87      -9.723 -15.011   0.331  1.00  0.00              
ATOM   1441 HG12 VAL A  87     -10.850 -16.311   0.422  1.00  0.00              
ATOM   1442 HG13 VAL A  87     -11.389 -14.647   0.756  1.00  0.00              
ATOM   1443  CG2 VAL A  87      -9.013 -16.279   2.614  1.00  0.00              
ATOM   1444 HG21 VAL A  87      -8.208 -15.697   2.165  1.00  0.00              
ATOM   1445 HG22 VAL A  87      -8.891 -16.435   3.686  1.00  0.00              
ATOM   1446 HG23 VAL A  87      -9.003 -17.243   2.106  1.00  0.00              
ATOM   1447  C   VAL A  87     -10.212 -14.510   4.564  1.00  0.00              
ATOM   1448  O   VAL A  87     -11.069 -15.119   5.188  1.00  0.00              
ATOM   1449  N   TYR A  88      -9.134 -13.990   5.125  1.00  0.00              
ATOM   1450  H   TYR A  88      -8.734 -13.284   4.524  1.00  0.00              
ATOM   1451  CA  TYR A  88      -8.644 -14.162   6.484  1.00  0.00              
ATOM   1452  HA  TYR A  88      -8.636 -15.213   6.771  1.00  0.00              
ATOM   1453  CB  TYR A  88      -7.231 -13.611   6.506  1.00  0.00              
ATOM   1454  HB2 TYR A  88      -6.607 -14.089   5.751  1.00  0.00              
ATOM   1455  HB3 TYR A  88      -7.278 -12.574   6.173  1.00  0.00              
ATOM   1456  CG  TYR A  88      -6.453 -13.826   7.817  1.00  0.00              
ATOM   1457  CD1 TYR A  88      -6.450 -12.792   8.783  1.00  0.00              
ATOM   1458  HD1 TYR A  88      -7.132 -11.961   8.675  1.00  0.00              
ATOM   1459  CE1 TYR A  88      -5.666 -12.901  10.011  1.00  0.00              
ATOM   1460  HE1 TYR A  88      -5.581 -12.128  10.761  1.00  0.00              
ATOM   1461  CZ  TYR A  88      -4.966 -14.119  10.202  1.00  0.00              
ATOM   1462  OH  TYR A  88      -4.248 -14.270  11.358  1.00  0.00              
ATOM   1463  HH  TYR A  88      -4.708 -13.660  11.939  1.00  0.00              
ATOM   1464  CE2 TYR A  88      -4.978 -15.148   9.232  1.00  0.00              
ATOM   1465  HE2 TYR A  88      -4.474 -16.068   9.487  1.00  0.00              
ATOM   1466  CD2 TYR A  88      -5.712 -14.960   8.058  1.00  0.00              
ATOM   1467  HD2 TYR A  88      -5.713 -15.732   7.303  1.00  0.00              
ATOM   1468  C   TYR A  88      -9.539 -13.576   7.570  1.00  0.00              
ATOM   1469  O   TYR A  88     -10.283 -12.678   7.176  1.00  0.00              
ATOM   1470  N   GLY A  89      -9.416 -13.873   8.865  1.00  0.00              
ATOM   1471  H   GLY A  89      -8.901 -14.718   9.067  1.00  0.00              
ATOM   1472  CA  GLY A  89     -10.368 -13.437   9.900  1.00  0.00              
ATOM   1473  HA2 GLY A  89      -9.840 -13.011  10.753  1.00  0.00              
ATOM   1474  HA3 GLY A  89     -11.070 -12.735   9.450  1.00  0.00              
ATOM   1475  C   GLY A  89     -11.195 -14.635  10.487  1.00  0.00              
ATOM   1476  O   GLY A  89     -10.922 -15.821  10.124  1.00  0.00              
ATOM   1477  N   ASN A  90     -12.248 -14.376  11.271  1.00  0.00              
ATOM   1478  H   ASN A  90     -12.432 -13.389  11.377  1.00  0.00              
ATOM   1479  CA  ASN A  90     -13.264 -15.301  11.696  1.00  0.00              
ATOM   1480  HA  ASN A  90     -12.753 -16.224  11.974  1.00  0.00              
ATOM   1481  CB  ASN A  90     -14.060 -14.640  12.859  1.00  0.00              
ATOM   1482  HB2 ASN A  90     -13.284 -14.482  13.608  1.00  0.00              
ATOM   1483  HB3 ASN A  90     -14.588 -13.740  12.543  1.00  0.00              
ATOM   1484  CG  ASN A  90     -15.044 -15.568  13.473  1.00  0.00              
ATOM   1485  OD1 ASN A  90     -16.254 -15.419  13.552  1.00  0.00              
ATOM   1486  ND2 ASN A  90     -14.579 -16.687  13.950  1.00  0.00              
ATOM   1487 HD21 ASN A  90     -15.162 -17.307  14.493  1.00  0.00              
ATOM   1488 HD22 ASN A  90     -13.603 -16.934  13.870  1.00  0.00              
ATOM   1489  C   ASN A  90     -14.118 -15.763  10.571  1.00  0.00              
ATOM   1490  O   ASN A  90     -14.419 -14.896   9.711  1.00  0.00              
ATOM   1491  N   MET A  91     -14.655 -16.993  10.467  1.00  0.00              
ATOM   1492  H   MET A  91     -14.454 -17.706  11.154  1.00  0.00              
ATOM   1493  CA  MET A  91     -15.541 -17.424   9.368  1.00  0.00              
ATOM   1494  HA  MET A  91     -16.151 -16.557   9.114  1.00  0.00              
ATOM   1495  CB  MET A  91     -14.732 -17.855   8.089  1.00  0.00              
ATOM   1496  HB2 MET A  91     -15.395 -17.796   7.226  1.00  0.00              
ATOM   1497  HB3 MET A  91     -14.018 -17.072   7.832  1.00  0.00              
ATOM   1498  CG  MET A  91     -14.013 -19.160   8.417  1.00  0.00              
ATOM   1499  HG2 MET A  91     -13.561 -19.111   9.408  1.00  0.00              
ATOM   1500  HG3 MET A  91     -14.764 -19.948   8.363  1.00  0.00              
ATOM   1501  SD  MET A  91     -12.600 -19.707   7.467  1.00  0.00              
ATOM   1502  CE  MET A  91     -11.403 -18.586   8.338  1.00  0.00              
ATOM   1503  HE1 MET A  91     -11.501 -17.614   7.855  1.00  0.00              
ATOM   1504  HE2 MET A  91     -11.657 -18.660   9.395  1.00  0.00              
ATOM   1505  HE3 MET A  91     -10.403 -18.979   8.152  1.00  0.00              
ATOM   1506  C   MET A  91     -16.539 -18.544   9.822  1.00  0.00              
ATOM   1507  O   MET A  91     -17.510 -18.942   9.162  1.00  0.00              
ATOM   1508  N   GLY A  92     -16.205 -19.124  10.971  1.00  0.00              
ATOM   1509  H   GLY A  92     -15.415 -18.803  11.511  1.00  0.00              
ATOM   1510  CA  GLY A  92     -16.844 -20.247  11.624  1.00  0.00              
ATOM   1511  HA2 GLY A  92     -16.869 -20.085  12.702  1.00  0.00              
ATOM   1512  HA3 GLY A  92     -17.892 -20.230  11.324  1.00  0.00              
ATOM   1513  C   GLY A  92     -16.129 -21.579  11.346  1.00  0.00              
ATOM   1514  O   GLY A  92     -16.662 -22.655  11.635  1.00  0.00              
ATOM   1515  N   LEU A  93     -14.903 -21.577  10.823  1.00  0.00              
ATOM   1516  H   LEU A  93     -14.595 -20.663  10.524  1.00  0.00              
ATOM   1517  CA  LEU A  93     -14.027 -22.703  10.604  1.00  0.00              
ATOM   1518  HA  LEU A  93     -14.511 -23.537  11.113  1.00  0.00              
ATOM   1519  CB  LEU A  93     -14.069 -23.041   9.044  1.00  0.00              
ATOM   1520  HB2 LEU A  93     -13.836 -22.138   8.480  1.00  0.00              
ATOM   1521  HB3 LEU A  93     -13.188 -23.640   8.816  1.00  0.00              
ATOM   1522  CG  LEU A  93     -15.319 -23.833   8.425  1.00  0.00              
ATOM   1523  HG  LEU A  93     -15.143 -24.123   7.390  1.00  0.00              
ATOM   1524  CD1 LEU A  93     -15.701 -25.105   9.173  1.00  0.00              
ATOM   1525 HD11 LEU A  93     -14.983 -25.891   8.937  1.00  0.00              
ATOM   1526 HD12 LEU A  93     -15.836 -24.985  10.248  1.00  0.00              
ATOM   1527 HD13 LEU A  93     -16.711 -25.354   8.847  1.00  0.00              
ATOM   1528  CD2 LEU A  93     -16.559 -22.922   8.257  1.00  0.00              
ATOM   1529 HD21 LEU A  93     -17.026 -23.308   7.351  1.00  0.00              
ATOM   1530 HD22 LEU A  93     -17.362 -22.953   8.995  1.00  0.00              
ATOM   1531 HD23 LEU A  93     -16.353 -21.860   8.124  1.00  0.00              
ATOM   1532  C   LEU A  93     -12.652 -22.497  11.252  1.00  0.00              
ATOM   1533  O   LEU A  93     -11.626 -22.885  10.610  1.00  0.00              
ATOM   1534  N   ASP A  94     -12.598 -21.755  12.347  1.00  0.00              
ATOM   1535  H   ASP A  94     -13.464 -21.483  12.791  1.00  0.00              
ATOM   1536  CA  ASP A  94     -11.371 -21.164  12.838  1.00  0.00              
ATOM   1537  HA  ASP A  94     -10.447 -21.632  12.501  1.00  0.00              
ATOM   1538  CB  ASP A  94     -11.192 -19.677  12.380  1.00  0.00              
ATOM   1539  HB2 ASP A  94     -10.288 -19.228  12.792  1.00  0.00              
ATOM   1540  HB3 ASP A  94     -11.080 -19.719  11.297  1.00  0.00              
ATOM   1541  CG  ASP A  94     -12.385 -18.743  12.739  1.00  0.00              
ATOM   1542  OD1 ASP A  94     -12.188 -17.960  13.738  1.00  0.00              
ATOM   1543  OD2 ASP A  94     -13.460 -18.745  12.095  1.00  0.00              
ATOM   1544  C   ASP A  94     -11.311 -21.294  14.333  1.00  0.00              
ATOM   1545  O   ASP A  94     -12.305 -21.225  14.972  1.00  0.00              
ATOM   1546  N   GLY A  95     -10.079 -21.395  14.877  1.00  0.00              
ATOM   1547  H   GLY A  95      -9.323 -21.204  14.235  1.00  0.00              
ATOM   1548  CA  GLY A  95      -9.709 -21.811  16.220  1.00  0.00              
ATOM   1549  HA2 GLY A  95      -8.640 -21.601  16.243  1.00  0.00              
ATOM   1550  HA3 GLY A  95     -10.271 -21.329  17.020  1.00  0.00              
ATOM   1551  C   GLY A  95      -9.879 -23.335  16.454  1.00  0.00              
ATOM   1552  O   GLY A  95     -10.369 -24.075  15.660  1.00  0.00              
ATOM   1553  N   PRO A  96      -9.381 -23.800  17.597  1.00  0.00              
ATOM   1554  CD  PRO A  96      -8.647 -23.043  18.569  1.00  0.00              
ATOM   1555  HD2 PRO A  96      -9.362 -22.642  19.288  1.00  0.00              
ATOM   1556  HD3 PRO A  96      -8.205 -22.151  18.126  1.00  0.00              
ATOM   1557  CG  PRO A  96      -7.640 -23.998  19.266  1.00  0.00              
ATOM   1558  HG2 PRO A  96      -7.663 -23.798  20.337  1.00  0.00              
ATOM   1559  HG3 PRO A  96      -6.670 -23.898  18.780  1.00  0.00              
ATOM   1560  CB  PRO A  96      -8.050 -25.427  18.929  1.00  0.00              
ATOM   1561  HB2 PRO A  96      -8.770 -25.769  19.672  1.00  0.00              
ATOM   1562  HB3 PRO A  96      -7.212 -26.082  18.689  1.00  0.00              
ATOM   1563  CA  PRO A  96      -8.938 -25.241  17.666  1.00  0.00              
ATOM   1564  HA  PRO A  96      -8.301 -25.500  16.821  1.00  0.00              
ATOM   1565  C   PRO A  96     -10.134 -26.284  17.819  1.00  0.00              
ATOM   1566  O   PRO A  96      -9.944 -27.440  17.666  1.00  0.00              
ATOM   1567  N   ALA A  97     -11.359 -25.763  17.890  1.00  0.00              
ATOM   1568  H   ALA A  97     -11.395 -24.769  17.713  1.00  0.00              
ATOM   1569  CA  ALA A  97     -12.506 -26.577  17.647  1.00  0.00              
ATOM   1570  HA  ALA A  97     -12.285 -27.600  17.953  1.00  0.00              
ATOM   1571  CB  ALA A  97     -13.535 -26.080  18.563  1.00  0.00              
ATOM   1572  HB1 ALA A  97     -13.261 -26.061  19.618  1.00  0.00              
ATOM   1573  HB2 ALA A  97     -13.902 -25.074  18.363  1.00  0.00              
ATOM   1574  HB3 ALA A  97     -14.386 -26.760  18.534  1.00  0.00              
ATOM   1575  C   ALA A  97     -12.906 -26.944  16.152  1.00  0.00              
ATOM   1576  O   ALA A  97     -13.668 -27.883  15.915  1.00  0.00              
ATOM   1577  N   TRP A  98     -12.305 -26.296  15.115  1.00  0.00              
ATOM   1578  H   TRP A  98     -11.659 -25.551  15.331  1.00  0.00              
ATOM   1579  CA  TRP A  98     -12.313 -26.799  13.711  1.00  0.00              
ATOM   1580  HA  TRP A  98     -13.003 -27.612  13.482  1.00  0.00              
ATOM   1581  CB  TRP A  98     -12.766 -25.664  12.830  1.00  0.00              
ATOM   1582  HB2 TRP A  98     -12.030 -24.868  12.712  1.00  0.00              
ATOM   1583  HB3 TRP A  98     -12.877 -26.074  11.826  1.00  0.00              
ATOM   1584  CG  TRP A  98     -14.155 -25.066  13.097  1.00  0.00              
ATOM   1585  CD1 TRP A  98     -14.388 -24.168  14.080  1.00  0.00              
ATOM   1586  HD1 TRP A  98     -13.607 -23.618  14.585  1.00  0.00              
ATOM   1587  NE1 TRP A  98     -15.743 -24.095  14.452  1.00  0.00              
ATOM   1588  HE1 TRP A  98     -16.152 -23.294  14.911  1.00  0.00              
ATOM   1589  CE2 TRP A  98     -16.350 -25.182  13.981  1.00  0.00              
ATOM   1590  CZ2 TRP A  98     -17.672 -25.707  14.128  1.00  0.00              
ATOM   1591  HZ2 TRP A  98     -18.381 -25.294  14.830  1.00  0.00              
ATOM   1592  CH2 TRP A  98     -18.099 -26.736  13.218  1.00  0.00              
ATOM   1593  HH2 TRP A  98     -19.042 -27.236  13.386  1.00  0.00              
ATOM   1594  CZ3 TRP A  98     -17.209 -27.319  12.311  1.00  0.00              
ATOM   1595  HZ3 TRP A  98     -17.582 -28.143  11.721  1.00  0.00              
ATOM   1596  CE3 TRP A  98     -15.896 -26.912  12.312  1.00  0.00              
ATOM   1597  HE3 TRP A  98     -15.296 -27.347  11.526  1.00  0.00              
ATOM   1598  CD2 TRP A  98     -15.462 -25.785  13.041  1.00  0.00              
ATOM   1599  C   TRP A  98     -10.913 -27.331  13.203  1.00  0.00              
ATOM   1600  O   TRP A  98     -10.211 -26.567  12.493  1.00  0.00              
ATOM   1601  N   PRO A  99     -10.522 -28.580  13.431  1.00  0.00              
ATOM   1602  CD  PRO A  99     -11.289 -29.578  14.199  1.00  0.00              
ATOM   1603  HD2 PRO A  99     -12.038 -29.988  13.522  1.00  0.00              
ATOM   1604  HD3 PRO A  99     -11.723 -29.198  15.124  1.00  0.00              
ATOM   1605  CG  PRO A  99     -10.276 -30.726  14.425  1.00  0.00              
ATOM   1606  HG2 PRO A  99     -10.880 -31.627  14.526  1.00  0.00              
ATOM   1607  HG3 PRO A  99      -9.723 -30.481  15.332  1.00  0.00              
ATOM   1608  CB  PRO A  99      -9.274 -30.691  13.309  1.00  0.00              
ATOM   1609  HB2 PRO A  99      -9.765 -31.091  12.422  1.00  0.00              
ATOM   1610  HB3 PRO A  99      -8.319 -31.088  13.655  1.00  0.00              
ATOM   1611  CA  PRO A  99      -9.178 -29.176  13.204  1.00  0.00              
ATOM   1612  HA  PRO A  99      -8.555 -28.738  13.985  1.00  0.00              
ATOM   1613  C   PRO A  99      -8.596 -28.864  11.784  1.00  0.00              
ATOM   1614  O   PRO A  99      -9.338 -28.620  10.852  1.00  0.00              
ATOM   1615  N   ASN A 100      -7.285 -28.897  11.723  1.00  0.00              
ATOM   1616  H   ASN A 100      -6.771 -29.046  12.579  1.00  0.00              
ATOM   1617  CA  ASN A 100      -6.441 -28.155  10.827  1.00  0.00              
ATOM   1618  HA  ASN A 100      -5.458 -28.199  11.298  1.00  0.00              
ATOM   1619  CB  ASN A 100      -6.270 -28.899   9.497  1.00  0.00              
ATOM   1620  HB2 ASN A 100      -7.186 -29.144   8.960  1.00  0.00              
ATOM   1621  HB3 ASN A 100      -5.681 -28.274   8.826  1.00  0.00              
ATOM   1622  CG  ASN A 100      -5.563 -30.147   9.705  1.00  0.00              
ATOM   1623  OD1 ASN A 100      -4.414 -30.192  10.180  1.00  0.00              
ATOM   1624  ND2 ASN A 100      -6.088 -31.192   9.247  1.00  0.00              
ATOM   1625 HD21 ASN A 100      -5.644 -32.088   9.385  1.00  0.00              
ATOM   1626 HD22 ASN A 100      -7.085 -31.213   9.088  1.00  0.00              
ATOM   1627  C   ASN A 100      -6.748 -26.656  10.817  1.00  0.00              
ATOM   1628  O   ASN A 100      -6.983 -26.122   9.780  1.00  0.00              
ATOM   1629  N   HIE A 101      -6.555 -26.007  11.939  1.00  0.00              
ATOM   1630  H   HIE A 101      -6.285 -26.665  12.656  1.00  0.00              
ATOM   1631  CA  HIE A 101      -6.710 -24.559  12.164  1.00  0.00              
ATOM   1632  HA  HIE A 101      -7.267 -24.085  11.355  1.00  0.00              
ATOM   1633  CB  HIE A 101      -7.375 -24.231  13.513  1.00  0.00              
ATOM   1634  HB2 HIE A 101      -7.833 -23.255  13.352  1.00  0.00              
ATOM   1635  HB3 HIE A 101      -8.081 -25.039  13.701  1.00  0.00              
ATOM   1636  CG  HIE A 101      -6.396 -24.102  14.708  1.00  0.00              
ATOM   1637  ND1 HIE A 101      -6.119 -22.853  15.361  1.00  0.00              
ATOM   1638  CE1 HIE A 101      -5.103 -23.123  16.252  1.00  0.00              
ATOM   1639  HE1 HIE A 101      -4.651 -22.399  16.914  1.00  0.00              
ATOM   1640  NE2 HIE A 101      -4.684 -24.401  16.144  1.00  0.00              
ATOM   1641  HE2 HIE A 101      -3.995 -24.820  16.752  1.00  0.00              
ATOM   1642  CD2 HIE A 101      -5.555 -25.018  15.235  1.00  0.00              
ATOM   1643  HD2 HIE A 101      -5.434 -26.035  14.894  1.00  0.00              
ATOM   1644  C   HIE A 101      -5.461 -23.664  12.135  1.00  0.00              
ATOM   1645  O   HIE A 101      -5.663 -22.452  12.291  1.00  0.00              
ATOM   1646  N   ASP A 102      -4.249 -24.161  11.863  1.00  0.00              
ATOM   1647  H   ASP A 102      -4.323 -25.154  11.695  1.00  0.00              
ATOM   1648  CA  ASP A 102      -3.016 -23.327  11.836  1.00  0.00              
ATOM   1649  HA  ASP A 102      -2.999 -22.622  12.667  1.00  0.00              
ATOM   1650  CB  ASP A 102      -1.789 -24.212  12.015  1.00  0.00              
ATOM   1651  HB2 ASP A 102      -1.832 -24.685  12.996  1.00  0.00              
ATOM   1652  HB3 ASP A 102      -1.674 -24.877  11.159  1.00  0.00              
ATOM   1653  CG  ASP A 102      -0.473 -23.437  12.002  1.00  0.00              
ATOM   1654  OD1 ASP A 102       0.632 -24.100  11.995  1.00  0.00              
ATOM   1655  OD2 ASP A 102      -0.584 -22.204  12.216  1.00  0.00              
ATOM   1656  C   ASP A 102      -3.023 -22.366  10.658  1.00  0.00              
ATOM   1657  O   ASP A 102      -3.462 -22.801   9.564  1.00  0.00              
ATOM   1658  N   LYS A 103      -2.571 -21.081  10.701  1.00  0.00              
ATOM   1659  H   LYS A 103      -2.252 -20.728  11.592  1.00  0.00              
ATOM   1660  CA  LYS A 103      -2.775 -20.073   9.672  1.00  0.00              
ATOM   1661  HA  LYS A 103      -3.832 -19.887   9.480  1.00  0.00              
ATOM   1662  CB  LYS A 103      -2.218 -18.722  10.035  1.00  0.00              
ATOM   1663  HB2 LYS A 103      -1.128 -18.699  10.045  1.00  0.00              
ATOM   1664  HB3 LYS A 103      -2.440 -18.057   9.200  1.00  0.00              
ATOM   1665  CG  LYS A 103      -2.730 -18.200  11.400  1.00  0.00              
ATOM   1666  HG2 LYS A 103      -3.812 -18.099  11.319  1.00  0.00              
ATOM   1667  HG3 LYS A 103      -2.535 -18.932  12.184  1.00  0.00              
ATOM   1668  CD  LYS A 103      -2.176 -16.872  11.816  1.00  0.00              
ATOM   1669  HD2 LYS A 103      -2.585 -16.106  11.157  1.00  0.00              
ATOM   1670  HD3 LYS A 103      -2.627 -16.630  12.779  1.00  0.00              
ATOM   1671  CE  LYS A 103      -0.654 -16.864  11.986  1.00  0.00              
ATOM   1672  HE2 LYS A 103      -0.375 -17.467  12.850  1.00  0.00              
ATOM   1673  HE3 LYS A 103      -0.117 -17.232  11.112  1.00  0.00              
ATOM   1674  NZ  LYS A 103      -0.244 -15.510  12.392  1.00  0.00              
ATOM   1675  HZ1 LYS A 103       0.744 -15.408  12.578  1.00  0.00              
ATOM   1676  HZ2 LYS A 103      -0.535 -14.829  11.705  1.00  0.00              
ATOM   1677  HZ3 LYS A 103      -0.772 -15.352  13.238  1.00  0.00              
ATOM   1678  C   LYS A 103      -2.163 -20.425   8.299  1.00  0.00              
ATOM   1679  O   LYS A 103      -2.673 -20.031   7.257  1.00  0.00              
ATOM   1680  N   LEU A 104      -1.135 -21.279   8.316  1.00  0.00              
ATOM   1681  H   LEU A 104      -0.736 -21.394   9.237  1.00  0.00              
ATOM   1682  CA  LEU A 104      -0.527 -21.773   7.060  1.00  0.00              
ATOM   1683  HA  LEU A 104      -1.008 -21.376   6.166  1.00  0.00              
ATOM   1684  CB  LEU A 104       0.989 -21.236   6.940  1.00  0.00              
ATOM   1685  HB2 LEU A 104       1.619 -21.747   7.668  1.00  0.00              
ATOM   1686  HB3 LEU A 104       1.351 -21.681   6.013  1.00  0.00              
ATOM   1687  CG  LEU A 104       1.246 -19.667   6.860  1.00  0.00              
ATOM   1688  HG  LEU A 104       0.938 -19.137   7.761  1.00  0.00              
ATOM   1689  CD1 LEU A 104       2.714 -19.624   6.637  1.00  0.00              
ATOM   1690 HD11 LEU A 104       3.201 -18.660   6.784  1.00  0.00              
ATOM   1691 HD12 LEU A 104       3.263 -20.160   7.411  1.00  0.00              
ATOM   1692 HD13 LEU A 104       2.957 -20.087   5.680  1.00  0.00              
ATOM   1693  CD2 LEU A 104       0.560 -19.096   5.658  1.00  0.00              
ATOM   1694 HD21 LEU A 104      -0.505 -19.322   5.625  1.00  0.00              
ATOM   1695 HD22 LEU A 104       0.766 -18.027   5.696  1.00  0.00              
ATOM   1696 HD23 LEU A 104       0.924 -19.635   4.783  1.00  0.00              
ATOM   1697  C   LEU A 104      -0.716 -23.273   6.846  1.00  0.00              
ATOM   1698  O   LEU A 104       0.027 -23.866   6.080  1.00  0.00              
ATOM   1699  N   SER A 105      -1.643 -23.923   7.482  1.00  0.00              
ATOM   1700  H   SER A 105      -2.184 -23.494   8.220  1.00  0.00              
ATOM   1701  CA  SER A 105      -2.078 -25.328   7.174  1.00  0.00              
ATOM   1702  HA  SER A 105      -1.192 -25.958   7.088  1.00  0.00              
ATOM   1703  CB  SER A 105      -3.013 -25.911   8.262  1.00  0.00              
ATOM   1704  HB2 SER A 105      -2.483 -25.856   9.212  1.00  0.00              
ATOM   1705  HB3 SER A 105      -3.900 -25.283   8.348  1.00  0.00              
ATOM   1706  OG  SER A 105      -3.367 -27.173   7.854  1.00  0.00              
ATOM   1707  HG  SER A 105      -2.742 -27.690   8.368  1.00  0.00              
ATOM   1708  C   SER A 105      -2.835 -25.313   5.794  1.00  0.00              
ATOM   1709  O   SER A 105      -3.689 -24.480   5.591  1.00  0.00              
ATOM   1710  N   ALA A 106      -2.570 -26.272   4.895  1.00  0.00              
ATOM   1711  H   ALA A 106      -1.938 -26.976   5.250  1.00  0.00              
ATOM   1712  CA  ALA A 106      -2.994 -26.290   3.460  1.00  0.00              
ATOM   1713  HA  ALA A 106      -2.630 -25.366   3.011  1.00  0.00              
ATOM   1714  CB  ALA A 106      -2.398 -27.496   2.841  1.00  0.00              
ATOM   1715  HB1 ALA A 106      -2.865 -28.363   3.309  1.00  0.00              
ATOM   1716  HB2 ALA A 106      -2.509 -27.410   1.760  1.00  0.00              
ATOM   1717  HB3 ALA A 106      -1.350 -27.404   3.128  1.00  0.00              
ATOM   1718  C   ALA A 106      -4.504 -26.292   3.358  1.00  0.00              
ATOM   1719  O   ALA A 106      -5.102 -25.620   2.581  1.00  0.00              
ATOM   1720  N   LEU A 107      -5.143 -27.058   4.252  1.00  0.00              
ATOM   1721  H   LEU A 107      -4.569 -27.622   4.863  1.00  0.00              
ATOM   1722  CA  LEU A 107      -6.611 -27.087   4.426  1.00  0.00              
ATOM   1723  HA  LEU A 107      -6.893 -27.336   3.403  1.00  0.00              
ATOM   1724  CB  LEU A 107      -7.080 -28.152   5.421  1.00  0.00              
ATOM   1725  HB2 LEU A 107      -6.537 -29.086   5.277  1.00  0.00              
ATOM   1726  HB3 LEU A 107      -6.791 -27.896   6.440  1.00  0.00              
ATOM   1727  CG  LEU A 107      -8.606 -28.523   5.379  1.00  0.00              
ATOM   1728  HG  LEU A 107      -9.174 -27.601   5.503  1.00  0.00              
ATOM   1729  CD1 LEU A 107      -8.822 -29.032   4.038  1.00  0.00              
ATOM   1730 HD11 LEU A 107      -8.418 -30.040   3.942  1.00  0.00              
ATOM   1731 HD12 LEU A 107      -9.876 -29.262   3.883  1.00  0.00              
ATOM   1732 HD13 LEU A 107      -8.556 -28.369   3.214  1.00  0.00              
ATOM   1733  CD2 LEU A 107      -9.022 -29.577   6.371  1.00  0.00              
ATOM   1734 HD21 LEU A 107      -8.253 -30.342   6.477  1.00  0.00              
ATOM   1735 HD22 LEU A 107      -9.017 -29.125   7.363  1.00  0.00              
ATOM   1736 HD23 LEU A 107     -10.007 -29.946   6.084  1.00  0.00              
ATOM   1737  C   LEU A 107      -7.136 -25.778   4.906  1.00  0.00              
ATOM   1738  O   LEU A 107      -8.127 -25.343   4.257  1.00  0.00              
ATOM   1739  N   ASN A 108      -6.565 -25.118   5.897  1.00  0.00              
ATOM   1740  H   ASN A 108      -5.915 -25.615   6.489  1.00  0.00              
ATOM   1741  CA  ASN A 108      -7.175 -23.868   6.316  1.00  0.00              
ATOM   1742  HA  ASN A 108      -8.189 -24.141   6.607  1.00  0.00              
ATOM   1743  CB  ASN A 108      -6.422 -23.392   7.646  1.00  0.00              
ATOM   1744  HB2 ASN A 108      -6.522 -24.139   8.433  1.00  0.00              
ATOM   1745  HB3 ASN A 108      -5.358 -23.416   7.414  1.00  0.00              
ATOM   1746  CG  ASN A 108      -6.943 -22.062   8.177  1.00  0.00              
ATOM   1747  OD1 ASN A 108      -7.844 -21.393   7.666  1.00  0.00              
ATOM   1748  ND2 ASN A 108      -6.407 -21.569   9.183  1.00  0.00              
ATOM   1749 HD21 ASN A 108      -6.788 -20.692   9.509  1.00  0.00              
ATOM   1750 HD22 ASN A 108      -5.508 -21.950   9.439  1.00  0.00              
ATOM   1751  C   ASN A 108      -7.125 -22.829   5.172  1.00  0.00              
ATOM   1752  O   ASN A 108      -8.106 -22.281   4.677  1.00  0.00              
ATOM   1753  N   ILE A 109      -5.930 -22.809   4.539  1.00  0.00              
ATOM   1754  H   ILE A 109      -5.272 -23.517   4.831  1.00  0.00              
ATOM   1755  CA  ILE A 109      -5.728 -22.125   3.187  1.00  0.00              
ATOM   1756  HA  ILE A 109      -5.671 -21.044   3.314  1.00  0.00              
ATOM   1757  CB  ILE A 109      -4.268 -22.463   2.693  1.00  0.00              
ATOM   1758  HB  ILE A 109      -4.069 -23.516   2.890  1.00  0.00              
ATOM   1759  CG2 ILE A 109      -4.188 -22.292   1.156  1.00  0.00              
ATOM   1760 HG21 ILE A 109      -4.718 -23.084   0.627  1.00  0.00              
ATOM   1761 HG22 ILE A 109      -4.607 -21.293   1.043  1.00  0.00              
ATOM   1762 HG23 ILE A 109      -3.154 -22.398   0.825  1.00  0.00              
ATOM   1763  CG1 ILE A 109      -3.061 -21.688   3.397  1.00  0.00              
ATOM   1764 HG12 ILE A 109      -2.872 -22.055   4.406  1.00  0.00              
ATOM   1765 HG13 ILE A 109      -2.123 -21.780   2.849  1.00  0.00              
ATOM   1766  CD1 ILE A 109      -3.263 -20.186   3.637  1.00  0.00              
ATOM   1767 HD11 ILE A 109      -4.146 -20.009   4.252  1.00  0.00              
ATOM   1768 HD12 ILE A 109      -2.337 -19.841   4.095  1.00  0.00              
ATOM   1769 HD13 ILE A 109      -3.316 -19.565   2.742  1.00  0.00              
ATOM   1770  C   ILE A 109      -6.881 -22.373   2.147  1.00  0.00              
ATOM   1771  O   ILE A 109      -7.317 -21.370   1.553  1.00  0.00              
ATOM   1772  N   ARG A 110      -7.413 -23.609   1.961  1.00  0.00              
ATOM   1773  H   ARG A 110      -6.863 -24.369   2.337  1.00  0.00              
ATOM   1774  CA  ARG A 110      -8.502 -23.957   1.013  1.00  0.00              
ATOM   1775  HA  ARG A 110      -8.384 -23.268   0.176  1.00  0.00              
ATOM   1776  CB  ARG A 110      -8.369 -25.459   0.566  1.00  0.00              
ATOM   1777  HB2 ARG A 110      -8.348 -26.125   1.428  1.00  0.00              
ATOM   1778  HB3 ARG A 110      -9.218 -25.533  -0.114  1.00  0.00              
ATOM   1779  CG  ARG A 110      -7.086 -25.501  -0.275  1.00  0.00              
ATOM   1780  HG2 ARG A 110      -7.163 -24.716  -1.027  1.00  0.00              
ATOM   1781  HG3 ARG A 110      -6.136 -25.335   0.234  1.00  0.00              
ATOM   1782  CD  ARG A 110      -6.886 -26.790  -1.083  1.00  0.00              
ATOM   1783  HD2 ARG A 110      -7.764 -26.898  -1.721  1.00  0.00              
ATOM   1784  HD3 ARG A 110      -5.967 -26.677  -1.658  1.00  0.00              
ATOM   1785  NE  ARG A 110      -6.841 -27.996  -0.286  1.00  0.00              
ATOM   1786  HE  ARG A 110      -5.935 -28.364  -0.034  1.00  0.00              
ATOM   1787  CZ  ARG A 110      -7.806 -28.790   0.054  1.00  0.00              
ATOM   1788  NH1 ARG A 110      -9.049 -28.445  -0.009  1.00  0.00              
ATOM   1789 HH11 ARG A 110      -9.334 -27.637  -0.543  1.00  0.00              
ATOM   1790 HH12 ARG A 110      -9.795 -28.979   0.413  1.00  0.00              
ATOM   1791  NH2 ARG A 110      -7.719 -29.932   0.712  1.00  0.00              
ATOM   1792 HH21 ARG A 110      -6.832 -30.402   0.825  1.00  0.00              
ATOM   1793 HH22 ARG A 110      -8.595 -30.354   0.984  1.00  0.00              
ATOM   1794  C   ARG A 110      -9.911 -23.712   1.611  1.00  0.00              
ATOM   1795  O   ARG A 110     -10.697 -23.050   0.956  1.00  0.00              
ATOM   1796  N   ARG A 111     -10.190 -24.207   2.787  1.00  0.00              
ATOM   1797  H   ARG A 111      -9.387 -24.637   3.224  1.00  0.00              
ATOM   1798  CA  ARG A 111     -11.384 -24.150   3.543  1.00  0.00              
ATOM   1799  HA  ARG A 111     -12.182 -24.528   2.904  1.00  0.00              
ATOM   1800  CB  ARG A 111     -11.300 -24.922   4.840  1.00  0.00              
ATOM   1801  HB2 ARG A 111     -11.052 -25.968   4.659  1.00  0.00              
ATOM   1802  HB3 ARG A 111     -10.464 -24.539   5.425  1.00  0.00              
ATOM   1803  CG  ARG A 111     -12.638 -25.073   5.561  1.00  0.00              
ATOM   1804  HG2 ARG A 111     -12.978 -24.108   5.938  1.00  0.00              
ATOM   1805  HG3 ARG A 111     -13.382 -25.487   4.881  1.00  0.00              
ATOM   1806  CD  ARG A 111     -12.374 -26.075   6.770  1.00  0.00              
ATOM   1807  HD2 ARG A 111     -13.368 -26.387   7.093  1.00  0.00              
ATOM   1808  HD3 ARG A 111     -11.873 -26.968   6.396  1.00  0.00              
ATOM   1809  NE  ARG A 111     -11.723 -25.391   7.910  1.00  0.00              
ATOM   1810  HE  ARG A 111     -11.455 -24.417   7.894  1.00  0.00              
ATOM   1811  CZ  ARG A 111     -11.124 -26.065   8.902  1.00  0.00              
ATOM   1812  NH1 ARG A 111     -11.133 -27.340   9.015  1.00  0.00              
ATOM   1813 HH11 ARG A 111     -11.731 -27.909   8.433  1.00  0.00              
ATOM   1814 HH12 ARG A 111     -10.756 -27.741   9.862  1.00  0.00              
ATOM   1815  NH2 ARG A 111     -10.517 -25.399   9.814  1.00  0.00              
ATOM   1816 HH21 ARG A 111     -10.463 -24.392   9.761  1.00  0.00              
ATOM   1817 HH22 ARG A 111     -10.127 -25.890  10.605  1.00  0.00              
ATOM   1818  C   ARG A 111     -11.809 -22.752   3.723  1.00  0.00              
ATOM   1819  O   ARG A 111     -12.967 -22.396   3.509  1.00  0.00              
ATOM   1820  N   SER A 112     -10.866 -21.845   4.013  1.00  0.00              
ATOM   1821  H   SER A 112      -9.902 -22.107   4.159  1.00  0.00              
ATOM   1822  CA  SER A 112     -11.059 -20.379   4.198  1.00  0.00              
ATOM   1823  HA  SER A 112     -11.862 -20.316   4.933  1.00  0.00              
ATOM   1824  CB  SER A 112      -9.772 -19.724   4.933  1.00  0.00              
ATOM   1825  HB2 SER A 112      -9.948 -18.689   5.223  1.00  0.00              
ATOM   1826  HB3 SER A 112      -9.544 -20.388   5.766  1.00  0.00              
ATOM   1827  OG  SER A 112      -8.658 -19.667   4.041  1.00  0.00              
ATOM   1828  HG  SER A 112      -8.169 -20.471   4.232  1.00  0.00              
ATOM   1829  C   SER A 112     -11.419 -19.594   2.944  1.00  0.00              
ATOM   1830  O   SER A 112     -12.261 -18.659   3.069  1.00  0.00              
ATOM   1831  N   VAL A 113     -11.160 -20.138   1.767  1.00  0.00              
ATOM   1832  H   VAL A 113     -10.623 -20.994   1.758  1.00  0.00              
ATOM   1833  CA  VAL A 113     -11.670 -19.685   0.488  1.00  0.00              
ATOM   1834  HA  VAL A 113     -11.855 -18.617   0.605  1.00  0.00              
ATOM   1835  CB  VAL A 113     -10.680 -19.953  -0.647  1.00  0.00              
ATOM   1836  HB  VAL A 113     -10.512 -21.028  -0.583  1.00  0.00              
ATOM   1837  CG1 VAL A 113     -11.254 -19.338  -2.012  1.00  0.00              
ATOM   1838 HG11 VAL A 113     -10.488 -19.121  -2.757  1.00  0.00              
ATOM   1839 HG12 VAL A 113     -12.023 -19.857  -2.584  1.00  0.00              
ATOM   1840 HG13 VAL A 113     -11.671 -18.348  -1.828  1.00  0.00              
ATOM   1841  CG2 VAL A 113      -9.324 -19.315  -0.493  1.00  0.00              
ATOM   1842 HG21 VAL A 113      -8.785 -19.555  -1.409  1.00  0.00              
ATOM   1843 HG22 VAL A 113      -9.480 -18.254  -0.297  1.00  0.00              
ATOM   1844 HG23 VAL A 113      -8.870 -19.840   0.348  1.00  0.00              
ATOM   1845  C   VAL A 113     -13.125 -20.178   0.159  1.00  0.00              
ATOM   1846  O   VAL A 113     -13.909 -19.439  -0.386  1.00  0.00              
ATOM   1847  N   ASP A 114     -13.514 -21.376   0.618  1.00  0.00              
ATOM   1848  H   ASP A 114     -12.753 -21.966   0.924  1.00  0.00              
ATOM   1849  CA  ASP A 114     -14.918 -21.874   0.616  1.00  0.00              
ATOM   1850  HA  ASP A 114     -15.256 -21.849  -0.420  1.00  0.00              
ATOM   1851  CB  ASP A 114     -15.036 -23.397   1.161  1.00  0.00              
ATOM   1852  HB2 ASP A 114     -14.852 -23.345   2.235  1.00  0.00              
ATOM   1853  HB3 ASP A 114     -16.063 -23.679   0.930  1.00  0.00              
ATOM   1854  CG  ASP A 114     -14.183 -24.394   0.469  1.00  0.00              
ATOM   1855  OD1 ASP A 114     -13.960 -24.253  -0.767  1.00  0.00              
ATOM   1856  OD2 ASP A 114     -13.821 -25.358   1.162  1.00  0.00              
ATOM   1857  C   ASP A 114     -15.916 -20.972   1.353  1.00  0.00              
ATOM   1858  O   ASP A 114     -16.968 -20.601   0.895  1.00  0.00              
ATOM   1859  N   ALA A 115     -15.464 -20.592   2.605  1.00  0.00              
ATOM   1860  H   ALA A 115     -14.532 -20.912   2.824  1.00  0.00              
ATOM   1861  CA  ALA A 115     -16.116 -19.753   3.653  1.00  0.00              
ATOM   1862  HA  ALA A 115     -17.047 -20.235   3.953  1.00  0.00              
ATOM   1863  CB  ALA A 115     -15.329 -19.566   4.914  1.00  0.00              
ATOM   1864  HB1 ALA A 115     -14.415 -20.151   4.813  1.00  0.00              
ATOM   1865  HB2 ALA A 115     -15.097 -18.516   5.090  1.00  0.00              
ATOM   1866  HB3 ALA A 115     -15.984 -19.973   5.685  1.00  0.00              
ATOM   1867  C   ALA A 115     -16.468 -18.446   2.997  1.00  0.00              
ATOM   1868  O   ALA A 115     -17.593 -17.962   3.125  1.00  0.00              
ATOM   1869  N   SER A 116     -15.490 -17.773   2.376  1.00  0.00              
ATOM   1870  H   SER A 116     -14.563 -18.167   2.309  1.00  0.00              
ATOM   1871  CA  SER A 116     -15.716 -16.534   1.559  1.00  0.00              
ATOM   1872  HA  SER A 116     -16.200 -15.853   2.259  1.00  0.00              
ATOM   1873  CB  SER A 116     -14.351 -16.002   1.155  1.00  0.00              
ATOM   1874  HB2 SER A 116     -13.661 -15.833   1.982  1.00  0.00              
ATOM   1875  HB3 SER A 116     -13.932 -16.804   0.547  1.00  0.00              
ATOM   1876  OG  SER A 116     -14.505 -14.833   0.351  1.00  0.00              
ATOM   1877  HG  SER A 116     -14.281 -14.099   0.928  1.00  0.00              
ATOM   1878  C   SER A 116     -16.703 -16.763   0.429  1.00  0.00              
ATOM   1879  O   SER A 116     -17.636 -15.986   0.316  1.00  0.00              
ATOM   1880  N   LEU A 117     -16.551 -17.746  -0.469  1.00  0.00              
ATOM   1881  H   LEU A 117     -15.866 -18.458  -0.261  1.00  0.00              
ATOM   1882  CA  LEU A 117     -17.534 -17.943  -1.536  1.00  0.00              
ATOM   1883  HA  LEU A 117     -17.559 -17.036  -2.141  1.00  0.00              
ATOM   1884  CB  LEU A 117     -17.238 -19.165  -2.386  1.00  0.00              
ATOM   1885  HB2 LEU A 117     -17.038 -20.079  -1.826  1.00  0.00              
ATOM   1886  HB3 LEU A 117     -18.076 -19.300  -3.070  1.00  0.00              
ATOM   1887  CG  LEU A 117     -15.959 -18.883  -3.193  1.00  0.00              
ATOM   1888  HG  LEU A 117     -15.079 -18.535  -2.653  1.00  0.00              
ATOM   1889  CD1 LEU A 117     -15.566 -20.321  -3.812  1.00  0.00              
ATOM   1890 HD11 LEU A 117     -16.139 -20.696  -4.660  1.00  0.00              
ATOM   1891 HD12 LEU A 117     -14.534 -20.266  -4.161  1.00  0.00              
ATOM   1892 HD13 LEU A 117     -15.570 -21.108  -3.058  1.00  0.00              
ATOM   1893  CD2 LEU A 117     -16.265 -17.986  -4.438  1.00  0.00              
ATOM   1894 HD21 LEU A 117     -15.362 -17.730  -4.993  1.00  0.00              
ATOM   1895 HD22 LEU A 117     -16.923 -18.476  -5.156  1.00  0.00              
ATOM   1896 HD23 LEU A 117     -16.707 -17.027  -4.166  1.00  0.00              
ATOM   1897  C   LEU A 117     -18.913 -18.140  -0.932  1.00  0.00              
ATOM   1898  O   LEU A 117     -19.887 -17.611  -1.499  1.00  0.00              
ATOM   1899  N   LYS A 118     -19.048 -18.927   0.172  1.00  0.00              
ATOM   1900  H   LYS A 118     -18.204 -19.397   0.467  1.00  0.00              
ATOM   1901  CA  LYS A 118     -20.335 -19.338   0.755  1.00  0.00              
ATOM   1902  HA  LYS A 118     -20.942 -19.661  -0.091  1.00  0.00              
ATOM   1903  CB  LYS A 118     -20.185 -20.436   1.886  1.00  0.00              
ATOM   1904  HB2 LYS A 118     -19.618 -21.182   1.330  1.00  0.00              
ATOM   1905  HB3 LYS A 118     -19.588 -20.035   2.706  1.00  0.00              
ATOM   1906  CG  LYS A 118     -21.477 -20.990   2.569  1.00  0.00              
ATOM   1907  HG2 LYS A 118     -21.137 -21.483   3.479  1.00  0.00              
ATOM   1908  HG3 LYS A 118     -22.073 -20.096   2.750  1.00  0.00              
ATOM   1909  CD  LYS A 118     -22.156 -22.001   1.618  1.00  0.00              
ATOM   1910  HD2 LYS A 118     -22.277 -21.607   0.608  1.00  0.00              
ATOM   1911  HD3 LYS A 118     -21.528 -22.874   1.441  1.00  0.00              
ATOM   1912  CE  LYS A 118     -23.473 -22.500   2.208  1.00  0.00              
ATOM   1913  HE2 LYS A 118     -24.098 -21.626   2.025  1.00  0.00              
ATOM   1914  HE3 LYS A 118     -23.874 -23.283   1.563  1.00  0.00              
ATOM   1915  NZ  LYS A 118     -23.398 -22.984   3.614  1.00  0.00              
ATOM   1916  HZ1 LYS A 118     -24.134 -23.648   3.809  1.00  0.00              
ATOM   1917  HZ2 LYS A 118     -22.571 -23.521   3.833  1.00  0.00              
ATOM   1918  HZ3 LYS A 118     -23.621 -22.271   4.294  1.00  0.00              
ATOM   1919  C   LYS A 118     -20.925 -18.058   1.222  1.00  0.00              
ATOM   1920  O   LYS A 118     -22.020 -17.777   0.868  1.00  0.00              
ATOM   1921  N   ARG A 119     -20.133 -17.088   1.858  1.00  0.00              
ATOM   1922  H   ARG A 119     -19.256 -17.468   2.185  1.00  0.00              
ATOM   1923  CA  ARG A 119     -20.664 -15.740   2.216  1.00  0.00              
ATOM   1924  HA  ARG A 119     -21.510 -15.791   2.902  1.00  0.00              
ATOM   1925  CB  ARG A 119     -19.528 -14.846   2.954  1.00  0.00              
ATOM   1926  HB2 ARG A 119     -18.583 -14.893   2.413  1.00  0.00              
ATOM   1927  HB3 ARG A 119     -19.870 -13.811   2.963  1.00  0.00              
ATOM   1928  CG  ARG A 119     -19.353 -15.244   4.420  1.00  0.00              
ATOM   1929  HG2 ARG A 119     -20.373 -15.454   4.744  1.00  0.00              
ATOM   1930  HG3 ARG A 119     -18.755 -16.154   4.467  1.00  0.00              
ATOM   1931  CD  ARG A 119     -18.761 -14.223   5.322  1.00  0.00              
ATOM   1932  HD2 ARG A 119     -19.316 -13.289   5.234  1.00  0.00              
ATOM   1933  HD3 ARG A 119     -18.845 -14.464   6.382  1.00  0.00              
ATOM   1934  NE  ARG A 119     -17.373 -13.910   4.966  1.00  0.00              
ATOM   1935  HE  ARG A 119     -17.050 -13.152   4.383  1.00  0.00              
ATOM   1936  CZ  ARG A 119     -16.348 -14.749   5.056  1.00  0.00              
ATOM   1937  NH1 ARG A 119     -16.388 -15.857   5.709  1.00  0.00              
ATOM   1938 HH11 ARG A 119     -17.101 -16.056   6.396  1.00  0.00              
ATOM   1939 HH12 ARG A 119     -15.524 -16.381   5.704  1.00  0.00              
ATOM   1940  NH2 ARG A 119     -15.238 -14.563   4.389  1.00  0.00              
ATOM   1941 HH21 ARG A 119     -15.167 -13.654   3.955  1.00  0.00              
ATOM   1942 HH22 ARG A 119     -14.478 -15.223   4.468  1.00  0.00              
ATOM   1943  C   ARG A 119     -21.179 -14.963   1.011  1.00  0.00              
ATOM   1944  O   ARG A 119     -22.241 -14.329   1.119  1.00  0.00              
ATOM   1945  N   LEU A 120     -20.286 -14.981  -0.031  1.00  0.00              
ATOM   1946  H   LEU A 120     -19.452 -15.551   0.003  1.00  0.00              
ATOM   1947  CA  LEU A 120     -20.548 -14.171  -1.275  1.00  0.00              
ATOM   1948  HA  LEU A 120     -20.921 -13.220  -0.896  1.00  0.00              
ATOM   1949  CB  LEU A 120     -19.316 -14.106  -2.172  1.00  0.00              
ATOM   1950  HB2 LEU A 120     -19.051 -15.152  -2.329  1.00  0.00              
ATOM   1951  HB3 LEU A 120     -19.588 -13.749  -3.165  1.00  0.00              
ATOM   1952  CG  LEU A 120     -18.097 -13.225  -1.701  1.00  0.00              
ATOM   1953  HG  LEU A 120     -17.846 -13.398  -0.655  1.00  0.00              
ATOM   1954  CD1 LEU A 120     -16.852 -13.631  -2.437  1.00  0.00              
ATOM   1955 HD11 LEU A 120     -16.766 -14.716  -2.401  1.00  0.00              
ATOM   1956 HD12 LEU A 120     -16.863 -13.347  -3.489  1.00  0.00              
ATOM   1957 HD13 LEU A 120     -15.999 -13.151  -1.957  1.00  0.00              
ATOM   1958  CD2 LEU A 120     -18.391 -11.769  -1.916  1.00  0.00              
ATOM   1959 HD21 LEU A 120     -18.545 -11.473  -2.954  1.00  0.00              
ATOM   1960 HD22 LEU A 120     -19.438 -11.533  -1.730  1.00  0.00              
ATOM   1961 HD23 LEU A 120     -17.715 -11.054  -1.446  1.00  0.00              
ATOM   1962  C   LEU A 120     -21.656 -14.718  -2.197  1.00  0.00              
ATOM   1963  O   LEU A 120     -22.163 -13.987  -3.082  1.00  0.00              
ATOM   1964  N   GLY A 121     -22.129 -15.987  -2.052  1.00  0.00              
ATOM   1965  H   GLY A 121     -21.883 -16.538  -1.242  1.00  0.00              
ATOM   1966  CA  GLY A 121     -23.116 -16.657  -2.947  1.00  0.00              
ATOM   1967  HA2 GLY A 121     -23.155 -17.701  -2.635  1.00  0.00              
ATOM   1968  HA3 GLY A 121     -24.125 -16.247  -2.909  1.00  0.00              
ATOM   1969  C   GLY A 121     -22.753 -16.574  -4.425  1.00  0.00              
ATOM   1970  O   GLY A 121     -23.587 -16.262  -5.276  1.00  0.00              
ATOM   1971  N   THR A 122     -21.452 -16.836  -4.759  1.00  0.00              
ATOM   1972  H   THR A 122     -20.835 -17.148  -4.022  1.00  0.00              
ATOM   1973  CA  THR A 122     -20.781 -16.594  -6.108  1.00  0.00              
ATOM   1974  HA  THR A 122     -21.526 -16.638  -6.902  1.00  0.00              
ATOM   1975  CB  THR A 122     -20.058 -15.247  -6.113  1.00  0.00              
ATOM   1976  HB  THR A 122     -20.634 -14.602  -5.450  1.00  0.00              
ATOM   1977  CG2 THR A 122     -18.591 -15.181  -5.628  1.00  0.00              
ATOM   1978 HG21 THR A 122     -18.480 -14.133  -5.348  1.00  0.00              
ATOM   1979 HG22 THR A 122     -18.551 -15.846  -4.766  1.00  0.00              
ATOM   1980 HG23 THR A 122     -17.931 -15.632  -6.369  1.00  0.00              
ATOM   1981  OG1 THR A 122     -19.985 -14.718  -7.430  1.00  0.00              
ATOM   1982  HG1 THR A 122     -20.861 -14.468  -7.734  1.00  0.00              
ATOM   1983  C   THR A 122     -19.714 -17.730  -6.336  1.00  0.00              
ATOM   1984  O   THR A 122     -19.479 -18.454  -5.365  1.00  0.00              
ATOM   1985  N   ASP A 123     -19.289 -17.975  -7.601  1.00  0.00              
ATOM   1986  H   ASP A 123     -19.328 -17.164  -8.203  1.00  0.00              
ATOM   1987  CA  ASP A 123     -18.606 -19.226  -8.083  1.00  0.00              
ATOM   1988  HA  ASP A 123     -18.921 -20.011  -7.395  1.00  0.00              
ATOM   1989  CB  ASP A 123     -19.115 -19.564  -9.504  1.00  0.00              
ATOM   1990  HB2 ASP A 123     -18.793 -18.768 -10.174  1.00  0.00              
ATOM   1991  HB3 ASP A 123     -18.707 -20.460  -9.972  1.00  0.00              
ATOM   1992  CG  ASP A 123     -20.629 -19.722  -9.666  1.00  0.00              
ATOM   1993  OD1 ASP A 123     -21.118 -19.506 -10.829  1.00  0.00              
ATOM   1994  OD2 ASP A 123     -21.377 -20.176  -8.785  1.00  0.00              
ATOM   1995  C   ASP A 123     -17.097 -19.143  -8.042  1.00  0.00              
ATOM   1996  O   ASP A 123     -16.417 -20.028  -7.546  1.00  0.00              
ATOM   1997  N   HIE A 124     -16.497 -18.068  -8.423  1.00  0.00              
ATOM   1998  H   HIE A 124     -17.072 -17.249  -8.557  1.00  0.00              
ATOM   1999  CA  HIE A 124     -15.038 -17.751  -8.208  1.00  0.00              
ATOM   2000  HA  HIE A 124     -14.688 -18.497  -7.493  1.00  0.00              
ATOM   2001  CB  HIE A 124     -14.199 -18.028  -9.503  1.00  0.00              
ATOM   2002  HB2 HIE A 124     -13.151 -17.971  -9.211  1.00  0.00              
ATOM   2003  HB3 HIE A 124     -14.634 -18.910  -9.974  1.00  0.00              
ATOM   2004  CG  HIE A 124     -14.367 -16.946 -10.571  1.00  0.00              
ATOM   2005  ND1 HIE A 124     -15.416 -16.761 -11.521  1.00  0.00              
ATOM   2006  CE1 HIE A 124     -15.028 -15.660 -12.212  1.00  0.00              
ATOM   2007  HE1 HIE A 124     -15.622 -15.154 -12.960  1.00  0.00              
ATOM   2008  NE2 HIE A 124     -13.901 -15.107 -11.729  1.00  0.00              
ATOM   2009  HE2 HIE A 124     -13.608 -14.150 -11.871  1.00  0.00              
ATOM   2010  CD2 HIE A 124     -13.460 -15.941 -10.786  1.00  0.00              
ATOM   2011  HD2 HIE A 124     -12.659 -15.702 -10.103  1.00  0.00              
ATOM   2012  C   HIE A 124     -14.709 -16.421  -7.614  1.00  0.00              
ATOM   2013  O   HIE A 124     -15.478 -15.496  -7.705  1.00  0.00              
ATOM   2014  N   ILE A 125     -13.497 -16.271  -7.001  1.00  0.00              
ATOM   2015  H   ILE A 125     -12.804 -17.002  -6.938  1.00  0.00              
ATOM   2016  CA  ILE A 125     -12.879 -14.927  -6.723  1.00  0.00              
ATOM   2017  HA  ILE A 125     -13.630 -14.138  -6.685  1.00  0.00              
ATOM   2018  CB  ILE A 125     -12.261 -14.950  -5.332  1.00  0.00              
ATOM   2019  HB  ILE A 125     -11.769 -15.921  -5.271  1.00  0.00              
ATOM   2020  CG2 ILE A 125     -11.139 -13.944  -4.928  1.00  0.00              
ATOM   2021 HG21 ILE A 125     -11.581 -12.951  -4.856  1.00  0.00              
ATOM   2022 HG22 ILE A 125     -10.812 -14.247  -3.934  1.00  0.00              
ATOM   2023 HG23 ILE A 125     -10.392 -13.853  -5.717  1.00  0.00              
ATOM   2024  CG1 ILE A 125     -13.379 -14.963  -4.200  1.00  0.00              
ATOM   2025 HG12 ILE A 125     -13.875 -13.997  -4.099  1.00  0.00              
ATOM   2026 HG13 ILE A 125     -14.185 -15.628  -4.511  1.00  0.00              
ATOM   2027  CD1 ILE A 125     -13.144 -15.457  -2.795  1.00  0.00              
ATOM   2028 HD11 ILE A 125     -14.017 -15.462  -2.143  1.00  0.00              
ATOM   2029 HD12 ILE A 125     -12.760 -16.477  -2.814  1.00  0.00              
ATOM   2030 HD13 ILE A 125     -12.428 -14.735  -2.402  1.00  0.00              
ATOM   2031  C   ILE A 125     -11.702 -14.639  -7.734  1.00  0.00              
ATOM   2032  O   ILE A 125     -10.974 -15.427  -8.291  1.00  0.00              
ATOM   2033  N   ASP A 126     -11.685 -13.360  -8.240  1.00  0.00              
ATOM   2034  H   ASP A 126     -12.397 -12.695  -7.972  1.00  0.00              
ATOM   2035  CA  ASP A 126     -10.760 -12.960  -9.374  1.00  0.00              
ATOM   2036  HA  ASP A 126     -10.947 -13.580 -10.250  1.00  0.00              
ATOM   2037  CB  ASP A 126     -11.196 -11.574  -9.919  1.00  0.00              
ATOM   2038  HB2 ASP A 126     -10.919 -10.758  -9.252  1.00  0.00              
ATOM   2039  HB3 ASP A 126     -10.619 -11.341 -10.814  1.00  0.00              
ATOM   2040  CG  ASP A 126     -12.723 -11.592 -10.287  1.00  0.00              
ATOM   2041  OD1 ASP A 126     -13.555 -11.234  -9.450  1.00  0.00              
ATOM   2042  OD2 ASP A 126     -13.058 -12.245 -11.305  1.00  0.00              
ATOM   2043  C   ASP A 126      -9.286 -12.926  -9.031  1.00  0.00              
ATOM   2044  O   ASP A 126      -8.444 -13.396  -9.810  1.00  0.00              
ATOM   2045  N   LEU A 127      -9.046 -12.352  -7.808  1.00  0.00              
ATOM   2046  H   LEU A 127      -9.827 -12.015  -7.262  1.00  0.00              
ATOM   2047  CA  LEU A 127      -7.718 -12.234  -7.276  1.00  0.00              
ATOM   2048  HA  LEU A 127      -7.080 -12.954  -7.789  1.00  0.00              
ATOM   2049  CB  LEU A 127      -7.203 -10.844  -7.537  1.00  0.00              
ATOM   2050  HB2 LEU A 127      -7.209 -10.674  -8.614  1.00  0.00              
ATOM   2051  HB3 LEU A 127      -7.945 -10.157  -7.132  1.00  0.00              
ATOM   2052  CG  LEU A 127      -5.858 -10.520  -6.942  1.00  0.00              
ATOM   2053  HG  LEU A 127      -5.790 -10.983  -5.957  1.00  0.00              
ATOM   2054  CD1 LEU A 127      -4.737 -11.193  -7.719  1.00  0.00              
ATOM   2055 HD11 LEU A 127      -5.102 -12.201  -7.916  1.00  0.00              
ATOM   2056 HD12 LEU A 127      -4.604 -10.642  -8.650  1.00  0.00              
ATOM   2057 HD13 LEU A 127      -3.798 -11.181  -7.167  1.00  0.00              
ATOM   2058  CD2 LEU A 127      -5.530  -9.057  -6.850  1.00  0.00              
ATOM   2059 HD21 LEU A 127      -4.716  -9.031  -6.125  1.00  0.00              
ATOM   2060 HD22 LEU A 127      -5.223  -8.674  -7.823  1.00  0.00              
ATOM   2061 HD23 LEU A 127      -6.281  -8.365  -6.468  1.00  0.00              
ATOM   2062  C   LEU A 127      -7.803 -12.550  -5.786  1.00  0.00              
ATOM   2063  O   LEU A 127      -8.348 -11.762  -5.022  1.00  0.00              
ATOM   2064  N   TYR A 128      -7.367 -13.761  -5.452  1.00  0.00              
ATOM   2065  H   TYR A 128      -6.884 -14.223  -6.210  1.00  0.00              
ATOM   2066  CA  TYR A 128      -7.073 -14.206  -4.100  1.00  0.00              
ATOM   2067  HA  TYR A 128      -7.877 -13.903  -3.430  1.00  0.00              
ATOM   2068  CB  TYR A 128      -6.792 -15.734  -4.034  1.00  0.00              
ATOM   2069  HB2 TYR A 128      -7.690 -16.334  -4.182  1.00  0.00              
ATOM   2070  HB3 TYR A 128      -6.120 -15.981  -4.856  1.00  0.00              
ATOM   2071  CG  TYR A 128      -6.223 -16.198  -2.747  1.00  0.00              
ATOM   2072  CD1 TYR A 128      -7.094 -16.472  -1.682  1.00  0.00              
ATOM   2073  HD1 TYR A 128      -8.160 -16.503  -1.850  1.00  0.00              
ATOM   2074  CE1 TYR A 128      -6.584 -16.986  -0.450  1.00  0.00              
ATOM   2075  HE1 TYR A 128      -7.299 -17.344   0.276  1.00  0.00              
ATOM   2076  CZ  TYR A 128      -5.132 -17.021  -0.269  1.00  0.00              
ATOM   2077  OH  TYR A 128      -4.645 -17.517   0.818  1.00  0.00              
ATOM   2078  HH  TYR A 128      -5.352 -17.784   1.410  1.00  0.00              
ATOM   2079  CE2 TYR A 128      -4.261 -16.609  -1.305  1.00  0.00              
ATOM   2080  HE2 TYR A 128      -3.206 -16.594  -1.076  1.00  0.00              
ATOM   2081  CD2 TYR A 128      -4.850 -16.297  -2.540  1.00  0.00              
ATOM   2082  HD2 TYR A 128      -4.249 -15.956  -3.371  1.00  0.00              
ATOM   2083  C   TYR A 128      -5.863 -13.463  -3.563  1.00  0.00              
ATOM   2084  O   TYR A 128      -4.944 -13.250  -4.331  1.00  0.00              
ATOM   2085  N   GLN A 129      -5.893 -13.094  -2.322  1.00  0.00              
ATOM   2086  H   GLN A 129      -6.689 -13.353  -1.756  1.00  0.00              
ATOM   2087  CA  GLN A 129      -4.796 -12.438  -1.654  1.00  0.00              
ATOM   2088  HA  GLN A 129      -3.882 -12.636  -2.213  1.00  0.00              
ATOM   2089  CB  GLN A 129      -4.858 -10.961  -1.546  1.00  0.00              
ATOM   2090  HB2 GLN A 129      -5.655 -10.774  -0.826  1.00  0.00              
ATOM   2091  HB3 GLN A 129      -3.982 -10.528  -1.063  1.00  0.00              
ATOM   2092  CG  GLN A 129      -5.161 -10.304  -2.936  1.00  0.00              
ATOM   2093  HG2 GLN A 129      -4.235 -10.303  -3.511  1.00  0.00              
ATOM   2094  HG3 GLN A 129      -6.019 -10.738  -3.448  1.00  0.00              
ATOM   2095  CD  GLN A 129      -5.465  -8.872  -2.654  1.00  0.00              
ATOM   2096  OE1 GLN A 129      -6.610  -8.507  -2.658  1.00  0.00              
ATOM   2097  NE2 GLN A 129      -4.491  -8.080  -2.287  1.00  0.00              
ATOM   2098 HE21 GLN A 129      -4.651  -7.092  -2.154  1.00  0.00              
ATOM   2099 HE22 GLN A 129      -3.518  -8.353  -2.303  1.00  0.00              
ATOM   2100  C   GLN A 129      -4.548 -12.995  -0.274  1.00  0.00              
ATOM   2101  O   GLN A 129      -5.485 -13.135   0.499  1.00  0.00              
ATOM   2102  N   PHE A 130      -3.280 -13.292   0.074  1.00  0.00              
ATOM   2103  H   PHE A 130      -2.444 -13.289  -0.493  1.00  0.00              
ATOM   2104  CA  PHE A 130      -2.934 -13.603   1.464  1.00  0.00              
ATOM   2105  HA  PHE A 130      -3.686 -14.272   1.882  1.00  0.00              
ATOM   2106  CB  PHE A 130      -1.517 -14.271   1.543  1.00  0.00              
ATOM   2107  HB2 PHE A 130      -0.740 -13.526   1.370  1.00  0.00              
ATOM   2108  HB3 PHE A 130      -1.392 -14.452   2.611  1.00  0.00              
ATOM   2109  CG  PHE A 130      -1.301 -15.507   0.717  1.00  0.00              
ATOM   2110  CD1 PHE A 130      -1.429 -16.803   1.285  1.00  0.00              
ATOM   2111  HD1 PHE A 130      -1.749 -16.871   2.315  1.00  0.00              
ATOM   2112  CE1 PHE A 130      -1.173 -17.901   0.491  1.00  0.00              
ATOM   2113  HE1 PHE A 130      -1.375 -18.869   0.923  1.00  0.00              
ATOM   2114  CZ  PHE A 130      -0.710 -17.745  -0.815  1.00  0.00              
ATOM   2115  HZ  PHE A 130      -0.551 -18.674  -1.341  1.00  0.00              
ATOM   2116  CE2 PHE A 130      -0.582 -16.466  -1.383  1.00  0.00              
ATOM   2117  HE2 PHE A 130      -0.216 -16.306  -2.387  1.00  0.00              
ATOM   2118  CD2 PHE A 130      -0.883 -15.333  -0.629  1.00  0.00              
ATOM   2119  HD2 PHE A 130      -0.724 -14.319  -0.967  1.00  0.00              
ATOM   2120  C   PHE A 130      -3.023 -12.402   2.382  1.00  0.00              
ATOM   2121  O   PHE A 130      -2.582 -11.277   2.035  1.00  0.00              
ATOM   2122  N   HIE A 131      -3.359 -12.562   3.615  1.00  0.00              
ATOM   2123  H   HIE A 131      -3.632 -13.523   3.764  1.00  0.00              
ATOM   2124  CA  HIE A 131      -3.307 -11.606   4.760  1.00  0.00              
ATOM   2125  HA  HIE A 131      -3.357 -10.680   4.188  1.00  0.00              
ATOM   2126  CB  HIE A 131      -4.573 -11.687   5.638  1.00  0.00              
ATOM   2127  HB2 HIE A 131      -5.507 -11.565   5.088  1.00  0.00              
ATOM   2128  HB3 HIE A 131      -4.529 -12.632   6.179  1.00  0.00              
ATOM   2129  CG  HIE A 131      -4.534 -10.609   6.689  1.00  0.00              
ATOM   2130  ND1 HIE A 131      -4.971  -9.290   6.556  1.00  0.00              
ATOM   2131  CE1 HIE A 131      -4.706  -8.656   7.732  1.00  0.00              
ATOM   2132  HE1 HIE A 131      -4.985  -7.633   7.937  1.00  0.00              
ATOM   2133  NE2 HIE A 131      -4.116  -9.513   8.610  1.00  0.00              
ATOM   2134  HE2 HIE A 131      -3.808  -9.247   9.534  1.00  0.00              
ATOM   2135  CD2 HIE A 131      -3.973 -10.680   7.918  1.00  0.00              
ATOM   2136  HD2 HIE A 131      -3.539 -11.603   8.274  1.00  0.00              
ATOM   2137  C   HIE A 131      -2.022 -11.810   5.514  1.00  0.00              
ATOM   2138  O   HIE A 131      -1.420 -10.826   5.951  1.00  0.00              
ATOM   2139  N   HIE A 132      -1.612 -13.085   5.661  1.00  0.00              
ATOM   2140  H   HIE A 132      -2.210 -13.777   5.232  1.00  0.00              
ATOM   2141  CA  HIE A 132      -0.551 -13.581   6.564  1.00  0.00              
ATOM   2142  HA  HIE A 132       0.024 -12.732   6.931  1.00  0.00              
ATOM   2143  CB  HIE A 132      -1.210 -14.294   7.722  1.00  0.00              
ATOM   2144  HB2 HIE A 132      -1.548 -13.588   8.481  1.00  0.00              
ATOM   2145  HB3 HIE A 132      -2.068 -14.887   7.404  1.00  0.00              
ATOM   2146  CG  HIE A 132      -0.272 -15.174   8.462  1.00  0.00              
ATOM   2147  ND1 HIE A 132       0.730 -14.727   9.339  1.00  0.00              
ATOM   2148  CE1 HIE A 132       1.571 -15.718   9.521  1.00  0.00              
ATOM   2149  HE1 HIE A 132       2.420 -15.791  10.185  1.00  0.00              
ATOM   2150  NE2 HIE A 132       1.292 -16.780   8.715  1.00  0.00              
ATOM   2151  HE2 HIE A 132       1.887 -17.587   8.592  1.00  0.00              
ATOM   2152  CD2 HIE A 132       0.080 -16.436   8.112  1.00  0.00              
ATOM   2153  HD2 HIE A 132      -0.413 -16.963   7.308  1.00  0.00              
ATOM   2154  C   HIE A 132       0.533 -14.471   5.864  1.00  0.00              
ATOM   2155  O   HIE A 132       0.165 -15.208   4.997  1.00  0.00              
ATOM   2156  N   VAL A 133       1.745 -14.315   6.262  1.00  0.00              
ATOM   2157  H   VAL A 133       1.851 -13.883   7.169  1.00  0.00              
ATOM   2158  CA  VAL A 133       2.906 -14.934   5.651  1.00  0.00              
ATOM   2159  HA  VAL A 133       2.660 -15.969   5.411  1.00  0.00              
ATOM   2160  CB  VAL A 133       3.163 -14.189   4.296  1.00  0.00              
ATOM   2161  HB  VAL A 133       2.270 -14.176   3.672  1.00  0.00              
ATOM   2162  CG1 VAL A 133       3.657 -12.674   4.488  1.00  0.00              
ATOM   2163 HG11 VAL A 133       4.164 -12.306   3.596  1.00  0.00              
ATOM   2164 HG12 VAL A 133       2.815 -12.046   4.782  1.00  0.00              
ATOM   2165 HG13 VAL A 133       4.447 -12.618   5.237  1.00  0.00              
ATOM   2166  CG2 VAL A 133       4.204 -14.937   3.471  1.00  0.00              
ATOM   2167 HG21 VAL A 133       5.185 -14.833   3.934  1.00  0.00              
ATOM   2168 HG22 VAL A 133       4.037 -16.014   3.469  1.00  0.00              
ATOM   2169 HG23 VAL A 133       4.251 -14.504   2.472  1.00  0.00              
ATOM   2170  C   VAL A 133       4.139 -14.978   6.547  1.00  0.00              
ATOM   2171  O   VAL A 133       4.204 -14.245   7.522  1.00  0.00              
ATOM   2172  N   ASP A 134       5.037 -15.970   6.246  1.00  0.00              
ATOM   2173  H   ASP A 134       4.793 -16.543   5.451  1.00  0.00              
ATOM   2174  CA  ASP A 134       6.236 -16.185   7.049  1.00  0.00              
ATOM   2175  HA  ASP A 134       6.365 -15.387   7.780  1.00  0.00              
ATOM   2176  CB  ASP A 134       5.981 -17.448   7.904  1.00  0.00              
ATOM   2177  HB2 ASP A 134       4.955 -17.416   8.271  1.00  0.00              
ATOM   2178  HB3 ASP A 134       6.087 -18.333   7.278  1.00  0.00              
ATOM   2179  CG  ASP A 134       6.976 -17.520   9.096  1.00  0.00              
ATOM   2180  OD1 ASP A 134       8.170 -17.411   8.982  1.00  0.00              
ATOM   2181  OD2 ASP A 134       6.486 -17.782  10.225  1.00  0.00              
ATOM   2182  C   ASP A 134       7.572 -16.279   6.245  1.00  0.00              
ATOM   2183  O   ASP A 134       7.572 -16.833   5.161  1.00  0.00              
ATOM   2184  N   ARG A 135       8.653 -15.751   6.746  1.00  0.00              
ATOM   2185  H   ARG A 135       8.592 -15.413   7.696  1.00  0.00              
ATOM   2186  CA  ARG A 135       9.956 -15.831   6.133  1.00  0.00              
ATOM   2187  HA  ARG A 135       9.910 -15.437   5.118  1.00  0.00              
ATOM   2188  CB  ARG A 135      10.912 -15.002   6.954  1.00  0.00              
ATOM   2189  HB2 ARG A 135      10.565 -13.977   7.090  1.00  0.00              
ATOM   2190  HB3 ARG A 135      11.114 -15.497   7.904  1.00  0.00              
ATOM   2191  CG  ARG A 135      12.246 -14.961   6.232  1.00  0.00              
ATOM   2192  HG2 ARG A 135      12.777 -15.904   6.364  1.00  0.00              
ATOM   2193  HG3 ARG A 135      12.021 -14.873   5.169  1.00  0.00              
ATOM   2194  CD  ARG A 135      13.173 -13.944   6.819  1.00  0.00              
ATOM   2195  HD2 ARG A 135      12.724 -12.974   6.606  1.00  0.00              
ATOM   2196  HD3 ARG A 135      13.243 -14.187   7.879  1.00  0.00              
ATOM   2197  NE  ARG A 135      14.518 -14.072   6.273  1.00  0.00              
ATOM   2198  HE  ARG A 135      14.941 -14.968   6.468  1.00  0.00              
ATOM   2199  CZ  ARG A 135      15.131 -13.210   5.466  1.00  0.00              
ATOM   2200  NH1 ARG A 135      14.570 -12.133   4.955  1.00  0.00              
ATOM   2201 HH11 ARG A 135      13.562 -12.108   5.013  1.00  0.00              
ATOM   2202 HH12 ARG A 135      15.034 -11.406   4.428  1.00  0.00              
ATOM   2203  NH2 ARG A 135      16.359 -13.344   5.141  1.00  0.00              
ATOM   2204 HH21 ARG A 135      16.752 -14.174   5.564  1.00  0.00              
ATOM   2205 HH22 ARG A 135      16.886 -12.691   4.580  1.00  0.00              
ATOM   2206  C   ARG A 135      10.279 -17.372   6.006  1.00  0.00              
ATOM   2207  O   ARG A 135      10.719 -17.758   4.936  1.00  0.00              
ATOM   2208  N   ASP A 136       9.851 -18.245   6.931  1.00  0.00              
ATOM   2209  H   ASP A 136       9.188 -17.913   7.617  1.00  0.00              
ATOM   2210  CA  ASP A 136       9.884 -19.689   6.770  1.00  0.00              
ATOM   2211  HA  ASP A 136      10.668 -20.096   6.131  1.00  0.00              
ATOM   2212  CB  ASP A 136      10.311 -20.149   8.157  1.00  0.00              
ATOM   2213  HB2 ASP A 136       9.548 -19.885   8.889  1.00  0.00              
ATOM   2214  HB3 ASP A 136      10.379 -21.235   8.090  1.00  0.00              
ATOM   2215  CG  ASP A 136      11.758 -19.698   8.578  1.00  0.00              
ATOM   2216  OD1 ASP A 136      11.903 -19.435   9.823  1.00  0.00              
ATOM   2217  OD2 ASP A 136      12.678 -19.682   7.718  1.00  0.00              
ATOM   2218  C   ASP A 136       8.531 -20.368   6.249  1.00  0.00              
ATOM   2219  O   ASP A 136       8.140 -21.417   6.604  1.00  0.00              
ATOM   2220  N   THR A 137       7.825 -19.729   5.336  1.00  0.00              
ATOM   2221  H   THR A 137       8.252 -18.869   5.025  1.00  0.00              
ATOM   2222  CA  THR A 137       6.659 -20.325   4.645  1.00  0.00              
ATOM   2223  HA  THR A 137       5.970 -20.675   5.414  1.00  0.00              
ATOM   2224  CB  THR A 137       6.007 -19.299   3.721  1.00  0.00              
ATOM   2225  HB  THR A 137       6.771 -18.828   3.103  1.00  0.00              
ATOM   2226  CG2 THR A 137       4.903 -19.861   2.869  1.00  0.00              
ATOM   2227 HG21 THR A 137       4.226 -20.582   3.327  1.00  0.00              
ATOM   2228 HG22 THR A 137       4.301 -19.040   2.480  1.00  0.00              
ATOM   2229 HG23 THR A 137       5.333 -20.336   1.987  1.00  0.00              
ATOM   2230  OG1 THR A 137       5.419 -18.306   4.497  1.00  0.00              
ATOM   2231  HG1 THR A 137       6.186 -17.840   4.839  1.00  0.00              
ATOM   2232  C   THR A 137       7.063 -21.481   3.787  1.00  0.00              
ATOM   2233  O   THR A 137       7.877 -21.233   2.909  1.00  0.00              
ATOM   2234  N   PRO A 138       6.356 -22.702   3.839  1.00  0.00              
ATOM   2235  CD  PRO A 138       5.572 -23.172   4.964  1.00  0.00              
ATOM   2236  HD2 PRO A 138       4.686 -22.543   5.052  1.00  0.00              
ATOM   2237  HD3 PRO A 138       6.105 -23.166   5.915  1.00  0.00              
ATOM   2238  CG  PRO A 138       5.302 -24.636   4.697  1.00  0.00              
ATOM   2239  HG2 PRO A 138       4.283 -24.905   4.421  1.00  0.00              
ATOM   2240  HG3 PRO A 138       5.641 -25.179   5.579  1.00  0.00              
ATOM   2241  CB  PRO A 138       6.222 -25.040   3.571  1.00  0.00              
ATOM   2242  HB2 PRO A 138       5.680 -25.728   2.922  1.00  0.00              
ATOM   2243  HB3 PRO A 138       7.092 -25.586   3.936  1.00  0.00              
ATOM   2244  CA  PRO A 138       6.668 -23.749   2.822  1.00  0.00              
ATOM   2245  HA  PRO A 138       7.712 -23.952   2.586  1.00  0.00              
ATOM   2246  C   PRO A 138       5.950 -23.496   1.539  1.00  0.00              
ATOM   2247  O   PRO A 138       4.761 -23.791   1.411  1.00  0.00              
ATOM   2248  N   TRP A 139       6.745 -22.901   0.604  1.00  0.00              
ATOM   2249  H   TRP A 139       7.685 -22.625   0.851  1.00  0.00              
ATOM   2250  CA  TRP A 139       6.224 -22.538  -0.737  1.00  0.00              
ATOM   2251  HA  TRP A 139       5.248 -22.060  -0.650  1.00  0.00              
ATOM   2252  CB  TRP A 139       7.157 -21.579  -1.460  1.00  0.00              
ATOM   2253  HB2 TRP A 139       8.128 -22.074  -1.467  1.00  0.00              
ATOM   2254  HB3 TRP A 139       6.710 -21.454  -2.446  1.00  0.00              
ATOM   2255  CG  TRP A 139       7.209 -20.200  -0.834  1.00  0.00              
ATOM   2256  CD1 TRP A 139       8.335 -19.732  -0.294  1.00  0.00              
ATOM   2257  HD1 TRP A 139       9.301 -20.214  -0.256  1.00  0.00              
ATOM   2258  NE1 TRP A 139       8.000 -18.523   0.279  1.00  0.00              
ATOM   2259  HE1 TRP A 139       8.648 -18.051   0.893  1.00  0.00              
ATOM   2260  CE2 TRP A 139       6.734 -18.185   0.128  1.00  0.00              
ATOM   2261  CZ2 TRP A 139       5.923 -17.096   0.532  1.00  0.00              
ATOM   2262  HZ2 TRP A 139       6.310 -16.262   1.099  1.00  0.00              
ATOM   2263  CH2 TRP A 139       4.518 -17.150   0.300  1.00  0.00              
ATOM   2264  HH2 TRP A 139       3.933 -16.313   0.652  1.00  0.00              
ATOM   2265  CZ3 TRP A 139       3.982 -18.157  -0.444  1.00  0.00              
ATOM   2266  HZ3 TRP A 139       2.958 -18.043  -0.768  1.00  0.00              
ATOM   2267  CE3 TRP A 139       4.787 -19.173  -0.932  1.00  0.00              
ATOM   2268  HE3 TRP A 139       4.420 -19.922  -1.619  1.00  0.00              
ATOM   2269  CD2 TRP A 139       6.131 -19.305  -0.495  1.00  0.00              
ATOM   2270  C   TRP A 139       5.867 -23.719  -1.588  1.00  0.00              
ATOM   2271  O   TRP A 139       5.129 -23.610  -2.510  1.00  0.00              
ATOM   2272  N   ASP A 140       6.505 -24.820  -1.347  1.00  0.00              
ATOM   2273  H   ASP A 140       7.278 -24.828  -0.698  1.00  0.00              
ATOM   2274  CA  ASP A 140       6.033 -26.068  -1.948  1.00  0.00              
ATOM   2275  HA  ASP A 140       5.984 -26.012  -3.035  1.00  0.00              
ATOM   2276  CB  ASP A 140       7.090 -27.172  -1.667  1.00  0.00              
ATOM   2277  HB2 ASP A 140       7.241 -27.270  -0.592  1.00  0.00              
ATOM   2278  HB3 ASP A 140       6.667 -28.114  -2.016  1.00  0.00              
ATOM   2279  CG  ASP A 140       8.460 -26.895  -2.391  1.00  0.00              
ATOM   2280  OD1 ASP A 140       9.345 -26.215  -1.835  1.00  0.00              
ATOM   2281  OD2 ASP A 140       8.640 -27.393  -3.516  1.00  0.00              
ATOM   2282  C   ASP A 140       4.602 -26.536  -1.519  1.00  0.00              
ATOM   2283  O   ASP A 140       3.828 -26.943  -2.432  1.00  0.00              
ATOM   2284  N   GLU A 141       4.273 -26.355  -0.302  1.00  0.00              
ATOM   2285  H   GLU A 141       4.984 -25.967   0.303  1.00  0.00              
ATOM   2286  CA  GLU A 141       2.952 -26.623   0.313  1.00  0.00              
ATOM   2287  HA  GLU A 141       2.588 -27.604   0.010  1.00  0.00              
ATOM   2288  CB  GLU A 141       3.132 -26.598   1.903  1.00  0.00              
ATOM   2289  HB2 GLU A 141       3.976 -27.251   2.128  1.00  0.00              
ATOM   2290  HB3 GLU A 141       3.366 -25.598   2.267  1.00  0.00              
ATOM   2291  CG  GLU A 141       1.917 -26.982   2.799  1.00  0.00              
ATOM   2292  HG2 GLU A 141       1.992 -26.590   3.813  1.00  0.00              
ATOM   2293  HG3 GLU A 141       0.992 -26.612   2.358  1.00  0.00              
ATOM   2294  CD  GLU A 141       1.750 -28.469   3.014  1.00  0.00              
ATOM   2295  OE1 GLU A 141       1.187 -29.145   2.158  1.00  0.00              
ATOM   2296  OE2 GLU A 141       2.140 -28.839   4.146  1.00  0.00              
ATOM   2297  C   GLU A 141       1.917 -25.607  -0.242  1.00  0.00              
ATOM   2298  O   GLU A 141       0.767 -25.970  -0.388  1.00  0.00              
ATOM   2299  N   ILE A 142       2.268 -24.339  -0.363  1.00  0.00              
ATOM   2300  H   ILE A 142       3.244 -24.100  -0.267  1.00  0.00              
ATOM   2301  CA  ILE A 142       1.269 -23.301  -0.640  1.00  0.00              
ATOM   2302  HA  ILE A 142       0.361 -23.350  -0.039  1.00  0.00              
ATOM   2303  CB  ILE A 142       1.863 -21.879  -0.275  1.00  0.00              
ATOM   2304  HB  ILE A 142       2.810 -21.635  -0.757  1.00  0.00              
ATOM   2305  CG2 ILE A 142       0.912 -20.780  -0.893  1.00  0.00              
ATOM   2306 HG21 ILE A 142       1.314 -19.899  -0.391  1.00  0.00              
ATOM   2307 HG22 ILE A 142       1.286 -20.724  -1.915  1.00  0.00              
ATOM   2308 HG23 ILE A 142      -0.162 -20.960  -0.856  1.00  0.00              
ATOM   2309  CG1 ILE A 142       2.119 -21.768   1.200  1.00  0.00              
ATOM   2310 HG12 ILE A 142       2.821 -22.496   1.605  1.00  0.00              
ATOM   2311 HG13 ILE A 142       2.648 -20.821   1.304  1.00  0.00              
ATOM   2312  CD1 ILE A 142       0.850 -21.759   2.099  1.00  0.00              
ATOM   2313 HD11 ILE A 142       0.360 -22.730   2.032  1.00  0.00              
ATOM   2314 HD12 ILE A 142       1.172 -21.720   3.140  1.00  0.00              
ATOM   2315 HD13 ILE A 142       0.168 -20.960   1.810  1.00  0.00              
ATOM   2316  C   ILE A 142       0.976 -23.316  -2.120  1.00  0.00              
ATOM   2317  O   ILE A 142      -0.221 -23.335  -2.421  1.00  0.00              
ATOM   2318  N   TRP A 143       1.984 -23.572  -3.003  1.00  0.00              
ATOM   2319  H   TRP A 143       2.943 -23.593  -2.687  1.00  0.00              
ATOM   2320  CA  TRP A 143       1.639 -23.709  -4.478  1.00  0.00              
ATOM   2321  HA  TRP A 143       0.879 -22.965  -4.717  1.00  0.00              
ATOM   2322  CB  TRP A 143       2.864 -23.493  -5.427  1.00  0.00              
ATOM   2323  HB2 TRP A 143       3.704 -24.028  -4.984  1.00  0.00              
ATOM   2324  HB3 TRP A 143       2.601 -24.048  -6.328  1.00  0.00              
ATOM   2325  CG  TRP A 143       3.272 -22.052  -5.556  1.00  0.00              
ATOM   2326  CD1 TRP A 143       4.357 -21.512  -4.963  1.00  0.00              
ATOM   2327  HD1 TRP A 143       5.078 -22.062  -4.377  1.00  0.00              
ATOM   2328  NE1 TRP A 143       4.408 -20.164  -5.200  1.00  0.00              
ATOM   2329  HE1 TRP A 143       5.174 -19.549  -4.964  1.00  0.00              
ATOM   2330  CE2 TRP A 143       3.324 -19.695  -5.904  1.00  0.00              
ATOM   2331  CZ2 TRP A 143       2.924 -18.480  -6.447  1.00  0.00              
ATOM   2332  HZ2 TRP A 143       3.463 -17.555  -6.307  1.00  0.00              
ATOM   2333  CH2 TRP A 143       1.683 -18.363  -7.111  1.00  0.00              
ATOM   2334  HH2 TRP A 143       1.419 -17.426  -7.578  1.00  0.00              
ATOM   2335  CZ3 TRP A 143       0.802 -19.460  -7.137  1.00  0.00              
ATOM   2336  HZ3 TRP A 143      -0.105 -19.518  -7.721  1.00  0.00              
ATOM   2337  CE3 TRP A 143       1.256 -20.656  -6.660  1.00  0.00              
ATOM   2338  HE3 TRP A 143       0.542 -21.467  -6.631  1.00  0.00              
ATOM   2339  CD2 TRP A 143       2.559 -20.870  -6.087  1.00  0.00              
ATOM   2340  C   TRP A 143       0.906 -25.015  -4.724  1.00  0.00              
ATOM   2341  O   TRP A 143       0.208 -25.083  -5.722  1.00  0.00              
ATOM   2342  N   GLN A 144       1.114 -26.050  -3.879  1.00  0.00              
ATOM   2343  H   GLN A 144       1.808 -26.036  -3.145  1.00  0.00              
ATOM   2344  CA  GLN A 144       0.201 -27.221  -4.037  1.00  0.00              
ATOM   2345  HA  GLN A 144       0.151 -27.526  -5.082  1.00  0.00              
ATOM   2346  CB  GLN A 144       0.621 -28.429  -3.238  1.00  0.00              
ATOM   2347  HB2 GLN A 144       0.896 -28.107  -2.234  1.00  0.00              
ATOM   2348  HB3 GLN A 144      -0.219 -29.120  -3.169  1.00  0.00              
ATOM   2349  CG  GLN A 144       1.831 -29.158  -3.788  1.00  0.00              
ATOM   2350  HG2 GLN A 144       1.381 -29.856  -4.494  1.00  0.00              
ATOM   2351  HG3 GLN A 144       2.417 -28.430  -4.350  1.00  0.00              
ATOM   2352  CD  GLN A 144       2.686 -29.881  -2.665  1.00  0.00              
ATOM   2353  OE1 GLN A 144       2.216 -30.292  -1.585  1.00  0.00              
ATOM   2354  NE2 GLN A 144       3.864 -30.369  -2.909  1.00  0.00              
ATOM   2355 HE21 GLN A 144       4.351 -30.922  -2.219  1.00  0.00              
ATOM   2356 HE22 GLN A 144       4.427 -30.068  -3.692  1.00  0.00              
ATOM   2357  C   GLN A 144      -1.277 -26.946  -3.695  1.00  0.00              
ATOM   2358  O   GLN A 144      -2.100 -27.455  -4.447  1.00  0.00              
ATOM   2359  N   ALA A 145      -1.499 -26.146  -2.709  1.00  0.00              
ATOM   2360  H   ALA A 145      -0.751 -25.777  -2.139  1.00  0.00              
ATOM   2361  CA  ALA A 145      -2.862 -25.795  -2.260  1.00  0.00              
ATOM   2362  HA  ALA A 145      -3.427 -26.727  -2.230  1.00  0.00              
ATOM   2363  CB  ALA A 145      -2.723 -25.333  -0.855  1.00  0.00              
ATOM   2364  HB1 ALA A 145      -3.634 -24.972  -0.377  1.00  0.00              
ATOM   2365  HB2 ALA A 145      -2.245 -26.148  -0.312  1.00  0.00              
ATOM   2366  HB3 ALA A 145      -2.104 -24.444  -0.979  1.00  0.00              
ATOM   2367  C   ALA A 145      -3.547 -24.811  -3.210  1.00  0.00              
ATOM   2368  O   ALA A 145      -4.806 -24.945  -3.478  1.00  0.00              
ATOM   2369  N   MET A 146      -2.796 -23.893  -3.849  1.00  0.00              
ATOM   2370  H   MET A 146      -1.847 -23.818  -3.509  1.00  0.00              
ATOM   2371  CA  MET A 146      -3.360 -23.013  -4.883  1.00  0.00              
ATOM   2372  HA  MET A 146      -4.286 -22.599  -4.482  1.00  0.00              
ATOM   2373  CB  MET A 146      -2.439 -21.856  -5.052  1.00  0.00              
ATOM   2374  HB2 MET A 146      -1.502 -22.315  -5.367  1.00  0.00              
ATOM   2375  HB3 MET A 146      -2.740 -21.223  -5.887  1.00  0.00              
ATOM   2376  CG  MET A 146      -2.153 -20.879  -3.911  1.00  0.00              
ATOM   2377  HG2 MET A 146      -1.649 -21.510  -3.179  1.00  0.00              
ATOM   2378  HG3 MET A 146      -1.490 -20.061  -4.193  1.00  0.00              
ATOM   2379  SD  MET A 146      -3.700 -20.119  -3.386  1.00  0.00              
ATOM   2380  CE  MET A 146      -3.689 -20.292  -1.578  1.00  0.00              
ATOM   2381  HE1 MET A 146      -3.561 -19.322  -1.098  1.00  0.00              
ATOM   2382  HE2 MET A 146      -4.591 -20.763  -1.186  1.00  0.00              
ATOM   2383  HE3 MET A 146      -2.858 -20.909  -1.236  1.00  0.00              
ATOM   2384  C   MET A 146      -3.575 -23.747  -6.185  1.00  0.00              
ATOM   2385  O   MET A 146      -4.560 -23.451  -6.840  1.00  0.00              
ATOM   2386  N   ASP A 147      -2.728 -24.693  -6.598  1.00  0.00              
ATOM   2387  H   ASP A 147      -1.902 -24.816  -6.030  1.00  0.00              
ATOM   2388  CA  ASP A 147      -2.873 -25.583  -7.730  1.00  0.00              
ATOM   2389  HA  ASP A 147      -2.924 -24.911  -8.587  1.00  0.00              
ATOM   2390  CB  ASP A 147      -1.611 -26.531  -7.983  1.00  0.00              
ATOM   2391  HB2 ASP A 147      -0.700 -25.933  -8.024  1.00  0.00              
ATOM   2392  HB3 ASP A 147      -1.265 -26.926  -7.028  1.00  0.00              
ATOM   2393  CG  ASP A 147      -1.788 -27.553  -9.070  1.00  0.00              
ATOM   2394  OD1 ASP A 147      -1.444 -28.718  -8.812  1.00  0.00              
ATOM   2395  OD2 ASP A 147      -2.307 -27.204 -10.118  1.00  0.00              
ATOM   2396  C   ASP A 147      -4.276 -26.368  -7.725  1.00  0.00              
ATOM   2397  O   ASP A 147      -5.037 -26.395  -8.681  1.00  0.00              
ATOM   2398  N   VAL A 148      -4.610 -26.743  -6.491  1.00  0.00              
ATOM   2399  H   VAL A 148      -3.839 -26.640  -5.847  1.00  0.00              
ATOM   2400  CA  VAL A 148      -5.979 -27.339  -6.118  1.00  0.00              
ATOM   2401  HA  VAL A 148      -6.119 -28.076  -6.909  1.00  0.00              
ATOM   2402  CB  VAL A 148      -5.898 -28.114  -4.785  1.00  0.00              
ATOM   2403  HB  VAL A 148      -5.697 -27.416  -3.972  1.00  0.00              
ATOM   2404  CG1 VAL A 148      -7.259 -28.757  -4.596  1.00  0.00              
ATOM   2405 HG11 VAL A 148      -7.283 -29.318  -3.663  1.00  0.00              
ATOM   2406 HG12 VAL A 148      -8.020 -27.981  -4.514  1.00  0.00              
ATOM   2407 HG13 VAL A 148      -7.403 -29.494  -5.386  1.00  0.00              
ATOM   2408  CG2 VAL A 148      -4.835 -29.253  -4.747  1.00  0.00              
ATOM   2409 HG21 VAL A 148      -3.889 -28.913  -5.170  1.00  0.00              
ATOM   2410 HG22 VAL A 148      -4.681 -29.564  -3.714  1.00  0.00              
ATOM   2411 HG23 VAL A 148      -5.066 -30.126  -5.358  1.00  0.00              
ATOM   2412  C   VAL A 148      -7.105 -26.320  -6.400  1.00  0.00              
ATOM   2413  O   VAL A 148      -8.013 -26.622  -7.182  1.00  0.00              
ATOM   2414  N   LEU A 149      -6.966 -25.103  -5.885  1.00  0.00              
ATOM   2415  H   LEU A 149      -6.106 -24.810  -5.443  1.00  0.00              
ATOM   2416  CA  LEU A 149      -7.987 -24.044  -5.985  1.00  0.00              
ATOM   2417  HA  LEU A 149      -8.965 -24.464  -5.747  1.00  0.00              
ATOM   2418  CB  LEU A 149      -7.600 -22.878  -5.015  1.00  0.00              
ATOM   2419  HB2 LEU A 149      -6.580 -22.564  -5.240  1.00  0.00              
ATOM   2420  HB3 LEU A 149      -8.266 -22.040  -5.223  1.00  0.00              
ATOM   2421  CG  LEU A 149      -7.763 -23.143  -3.524  1.00  0.00              
ATOM   2422  HG  LEU A 149      -7.276 -24.095  -3.315  1.00  0.00              
ATOM   2423  CD1 LEU A 149      -7.033 -21.956  -2.861  1.00  0.00              
ATOM   2424 HD11 LEU A 149      -7.009 -22.114  -1.783  1.00  0.00              
ATOM   2425 HD12 LEU A 149      -6.009 -21.904  -3.232  1.00  0.00              
ATOM   2426 HD13 LEU A 149      -7.544 -21.003  -3.003  1.00  0.00              
ATOM   2427  CD2 LEU A 149      -9.229 -23.203  -3.160  1.00  0.00              
ATOM   2428 HD21 LEU A 149      -9.848 -22.396  -3.552  1.00  0.00              
ATOM   2429 HD22 LEU A 149      -9.611 -24.140  -3.563  1.00  0.00              
ATOM   2430 HD23 LEU A 149      -9.132 -23.245  -2.075  1.00  0.00              
ATOM   2431  C   LEU A 149      -8.261 -23.561  -7.405  1.00  0.00              
ATOM   2432  O   LEU A 149      -9.398 -23.416  -7.836  1.00  0.00              
ATOM   2433  N   VAL A 150      -7.233 -23.415  -8.162  1.00  0.00              
ATOM   2434  H   VAL A 150      -6.332 -23.621  -7.754  1.00  0.00              
ATOM   2435  CA  VAL A 150      -7.316 -23.193  -9.602  1.00  0.00              
ATOM   2436  HA  VAL A 150      -7.829 -22.291  -9.937  1.00  0.00              
ATOM   2437  CB  VAL A 150      -5.871 -22.970 -10.233  1.00  0.00              
ATOM   2438  HB  VAL A 150      -5.236 -23.796  -9.911  1.00  0.00              
ATOM   2439  CG1 VAL A 150      -5.859 -22.947 -11.813  1.00  0.00              
ATOM   2440 HG11 VAL A 150      -6.094 -23.945 -12.182  1.00  0.00              
ATOM   2441 HG12 VAL A 150      -6.640 -22.354 -12.291  1.00  0.00              
ATOM   2442 HG13 VAL A 150      -4.849 -22.700 -12.140  1.00  0.00              
ATOM   2443  CG2 VAL A 150      -5.189 -21.709  -9.718  1.00  0.00              
ATOM   2444 HG21 VAL A 150      -4.936 -21.881  -8.671  1.00  0.00              
ATOM   2445 HG22 VAL A 150      -4.318 -21.655 -10.371  1.00  0.00              
ATOM   2446 HG23 VAL A 150      -5.703 -20.785  -9.981  1.00  0.00              
ATOM   2447  C   VAL A 150      -7.918 -24.402 -10.297  1.00  0.00              
ATOM   2448  O   VAL A 150      -8.848 -24.194 -11.107  1.00  0.00              
ATOM   2449  N   ARG A 151      -7.564 -25.697  -9.978  1.00  0.00              
ATOM   2450  H   ARG A 151      -6.730 -25.816  -9.421  1.00  0.00              
ATOM   2451  CA  ARG A 151      -8.176 -26.889 -10.533  1.00  0.00              
ATOM   2452  HA  ARG A 151      -8.213 -26.794 -11.618  1.00  0.00              
ATOM   2453  CB  ARG A 151      -7.225 -28.058 -10.088  1.00  0.00              
ATOM   2454  HB2 ARG A 151      -6.791 -28.024  -9.089  1.00  0.00              
ATOM   2455  HB3 ARG A 151      -7.868 -28.938 -10.132  1.00  0.00              
ATOM   2456  CG  ARG A 151      -6.173 -28.170 -11.136  1.00  0.00              
ATOM   2457  HG2 ARG A 151      -6.601 -28.169 -12.139  1.00  0.00              
ATOM   2458  HG3 ARG A 151      -5.685 -27.204 -11.009  1.00  0.00              
ATOM   2459  CD  ARG A 151      -5.201 -29.360 -10.960  1.00  0.00              
ATOM   2460  HD2 ARG A 151      -5.812 -30.263 -10.941  1.00  0.00              
ATOM   2461  HD3 ARG A 151      -4.591 -29.280 -11.860  1.00  0.00              
ATOM   2462  NE  ARG A 151      -4.320 -29.386  -9.776  1.00  0.00              
ATOM   2463  HE  ARG A 151      -3.414 -28.941  -9.746  1.00  0.00              
ATOM   2464  CZ  ARG A 151      -4.529 -30.183  -8.717  1.00  0.00              
ATOM   2465  NH1 ARG A 151      -5.671 -30.639  -8.383  1.00  0.00              
ATOM   2466 HH11 ARG A 151      -6.463 -30.762  -8.997  1.00  0.00              
ATOM   2467 HH12 ARG A 151      -5.765 -31.298  -7.623  1.00  0.00              
ATOM   2468  NH2 ARG A 151      -3.526 -30.474  -7.967  1.00  0.00              
ATOM   2469 HH21 ARG A 151      -2.598 -30.107  -8.123  1.00  0.00              
ATOM   2470 HH22 ARG A 151      -3.627 -30.965  -7.090  1.00  0.00              
ATOM   2471  C   ARG A 151      -9.642 -27.031 -10.167  1.00  0.00              
ATOM   2472  O   ARG A 151     -10.385 -27.587 -10.995  1.00  0.00              
ATOM   2473  N   GLN A 152     -10.084 -26.555  -9.037  1.00  0.00              
ATOM   2474  H   GLN A 152      -9.340 -26.299  -8.404  1.00  0.00              
ATOM   2475  CA  GLN A 152     -11.533 -26.459  -8.744  1.00  0.00              
ATOM   2476  HA  GLN A 152     -12.002 -27.292  -9.268  1.00  0.00              
ATOM   2477  CB  GLN A 152     -11.797 -26.657  -7.211  1.00  0.00              
ATOM   2478  HB2 GLN A 152     -11.092 -25.999  -6.703  1.00  0.00              
ATOM   2479  HB3 GLN A 152     -12.827 -26.422  -6.941  1.00  0.00              
ATOM   2480  CG  GLN A 152     -11.445 -28.043  -6.701  1.00  0.00              
ATOM   2481  HG2 GLN A 152     -12.203 -28.795  -6.917  1.00  0.00              
ATOM   2482  HG3 GLN A 152     -10.519 -28.329  -7.201  1.00  0.00              
ATOM   2483  CD  GLN A 152     -11.134 -27.986  -5.158  1.00  0.00              
ATOM   2484  OE1 GLN A 152     -11.348 -26.999  -4.379  1.00  0.00              
ATOM   2485  NE2 GLN A 152     -10.520 -29.064  -4.738  1.00  0.00              
ATOM   2486 HE21 GLN A 152     -10.094 -29.028  -3.823  1.00  0.00              
ATOM   2487 HE22 GLN A 152     -10.181 -29.748  -5.399  1.00  0.00              
ATOM   2488  C   GLN A 152     -12.195 -25.160  -9.285  1.00  0.00              
ATOM   2489  O   GLN A 152     -13.417 -24.911  -9.186  1.00  0.00              
ATOM   2490  N   GLY A 153     -11.442 -24.253  -9.904  1.00  0.00              
ATOM   2491  H   GLY A 153     -10.460 -24.415 -10.075  1.00  0.00              
ATOM   2492  CA  GLY A 153     -11.969 -23.115 -10.509  1.00  0.00              
ATOM   2493  HA2 GLY A 153     -11.237 -22.784 -11.245  1.00  0.00              
ATOM   2494  HA3 GLY A 153     -12.903 -23.378 -11.006  1.00  0.00              
ATOM   2495  C   GLY A 153     -12.259 -21.978  -9.574  1.00  0.00              
ATOM   2496  O   GLY A 153     -12.880 -21.028 -10.072  1.00  0.00              
ATOM   2497  N   LYS A 154     -11.889 -22.020  -8.288  1.00  0.00              
ATOM   2498  H   LYS A 154     -11.182 -22.723  -8.126  1.00  0.00              
ATOM   2499  CA  LYS A 154     -12.379 -21.154  -7.178  1.00  0.00              
ATOM   2500  HA  LYS A 154     -13.423 -20.899  -7.355  1.00  0.00              
ATOM   2501  CB  LYS A 154     -12.266 -21.839  -5.815  1.00  0.00              
ATOM   2502  HB2 LYS A 154     -11.282 -22.292  -5.696  1.00  0.00              
ATOM   2503  HB3 LYS A 154     -12.373 -21.112  -5.009  1.00  0.00              
ATOM   2504  CG  LYS A 154     -13.333 -22.991  -5.741  1.00  0.00              
ATOM   2505  HG2 LYS A 154     -14.306 -22.501  -5.763  1.00  0.00              
ATOM   2506  HG3 LYS A 154     -13.257 -23.658  -6.599  1.00  0.00              
ATOM   2507  CD  LYS A 154     -13.192 -23.735  -4.408  1.00  0.00              
ATOM   2508  HD2 LYS A 154     -12.142 -23.993  -4.273  1.00  0.00              
ATOM   2509  HD3 LYS A 154     -13.421 -23.031  -3.608  1.00  0.00              
ATOM   2510  CE  LYS A 154     -14.174 -24.932  -4.304  1.00  0.00              
ATOM   2511  HE2 LYS A 154     -15.225 -24.643  -4.300  1.00  0.00              
ATOM   2512  HE3 LYS A 154     -14.005 -25.525  -5.203  1.00  0.00              
ATOM   2513  NZ  LYS A 154     -13.847 -25.836  -3.094  1.00  0.00              
ATOM   2514  HZ1 LYS A 154     -12.862 -26.051  -3.166  1.00  0.00              
ATOM   2515  HZ2 LYS A 154     -14.162 -25.483  -2.202  1.00  0.00              
ATOM   2516  HZ3 LYS A 154     -14.358 -26.674  -3.331  1.00  0.00              
ATOM   2517  C   LYS A 154     -11.767 -19.780  -7.178  1.00  0.00              
ATOM   2518  O   LYS A 154     -12.199 -18.870  -6.408  1.00  0.00              
ATOM   2519  N   ILE A 155     -10.721 -19.498  -7.992  1.00  0.00              
ATOM   2520  H   ILE A 155     -10.632 -20.244  -8.668  1.00  0.00              
ATOM   2521  CA  ILE A 155      -9.922 -18.276  -8.143  1.00  0.00              
ATOM   2522  HA  ILE A 155     -10.452 -17.418  -7.729  1.00  0.00              
ATOM   2523  CB  ILE A 155      -8.642 -18.420  -7.196  1.00  0.00              
ATOM   2524  HB  ILE A 155      -8.000 -17.555  -7.368  1.00  0.00              
ATOM   2525  CG2 ILE A 155      -9.128 -18.418  -5.699  1.00  0.00              
ATOM   2526 HG21 ILE A 155      -8.309 -18.236  -5.003  1.00  0.00              
ATOM   2527 HG22 ILE A 155      -9.865 -17.673  -5.400  1.00  0.00              
ATOM   2528 HG23 ILE A 155      -9.510 -19.395  -5.402  1.00  0.00              
ATOM   2529  CG1 ILE A 155      -7.761 -19.675  -7.505  1.00  0.00              
ATOM   2530 HG12 ILE A 155      -8.336 -20.589  -7.361  1.00  0.00              
ATOM   2531 HG13 ILE A 155      -7.557 -19.698  -8.576  1.00  0.00              
ATOM   2532  CD1 ILE A 155      -6.351 -19.685  -6.893  1.00  0.00              
ATOM   2533 HD11 ILE A 155      -5.954 -20.691  -6.757  1.00  0.00              
ATOM   2534 HD12 ILE A 155      -5.699 -19.147  -7.581  1.00  0.00              
ATOM   2535 HD13 ILE A 155      -6.328 -19.165  -5.936  1.00  0.00              
ATOM   2536  C   ILE A 155      -9.510 -18.101  -9.665  1.00  0.00              
ATOM   2537  O   ILE A 155      -9.424 -19.090 -10.422  1.00  0.00              
ATOM   2538  N   LEU A 156      -9.066 -16.895 -10.050  1.00  0.00              
ATOM   2539  H   LEU A 156      -9.004 -16.107  -9.422  1.00  0.00              
ATOM   2540  CA  LEU A 156      -8.418 -16.910 -11.382  1.00  0.00              
ATOM   2541  HA  LEU A 156      -8.552 -17.797 -12.001  1.00  0.00              
ATOM   2542  CB  LEU A 156      -8.884 -15.694 -12.231  1.00  0.00              
ATOM   2543  HB2 LEU A 156      -8.509 -14.756 -11.819  1.00  0.00              
ATOM   2544  HB3 LEU A 156      -8.471 -15.801 -13.233  1.00  0.00              
ATOM   2545  CG  LEU A 156     -10.402 -15.570 -12.617  1.00  0.00              
ATOM   2546  HG  LEU A 156     -10.940 -15.421 -11.681  1.00  0.00              
ATOM   2547  CD1 LEU A 156     -10.443 -14.326 -13.638  1.00  0.00              
ATOM   2548 HD11 LEU A 156     -11.436 -14.071 -14.007  1.00  0.00              
ATOM   2549 HD12 LEU A 156     -10.321 -13.427 -13.034  1.00  0.00              
ATOM   2550 HD13 LEU A 156      -9.642 -14.319 -14.377  1.00  0.00              
ATOM   2551  CD2 LEU A 156     -10.827 -16.849 -13.350  1.00  0.00              
ATOM   2552 HD21 LEU A 156     -11.835 -16.731 -13.748  1.00  0.00              
ATOM   2553 HD22 LEU A 156     -10.128 -17.046 -14.162  1.00  0.00              
ATOM   2554 HD23 LEU A 156     -10.776 -17.642 -12.604  1.00  0.00              
ATOM   2555  C   LEU A 156      -6.850 -16.865 -11.211  1.00  0.00              
ATOM   2556  O   LEU A 156      -6.124 -17.624 -11.878  1.00  0.00              
ATOM   2557  N   TYR A 157      -6.413 -16.024 -10.297  1.00  0.00              
ATOM   2558  H   TYR A 157      -7.130 -15.454  -9.871  1.00  0.00              
ATOM   2559  CA  TYR A 157      -5.005 -15.646 -10.092  1.00  0.00              
ATOM   2560  HA  TYR A 157      -4.476 -16.500 -10.516  1.00  0.00              
ATOM   2561  CB  TYR A 157      -4.700 -14.412 -10.965  1.00  0.00              
ATOM   2562  HB2 TYR A 157      -5.400 -13.654 -10.615  1.00  0.00              
ATOM   2563  HB3 TYR A 157      -3.699 -14.014 -10.800  1.00  0.00              
ATOM   2564  CG  TYR A 157      -4.871 -14.556 -12.434  1.00  0.00              
ATOM   2565  CD1 TYR A 157      -4.011 -15.531 -13.098  1.00  0.00              
ATOM   2566  HD1 TYR A 157      -3.179 -15.937 -12.542  1.00  0.00              
ATOM   2567  CE1 TYR A 157      -4.165 -15.722 -14.453  1.00  0.00              
ATOM   2568  HE1 TYR A 157      -3.578 -16.428 -15.022  1.00  0.00              
ATOM   2569  CZ  TYR A 157      -5.168 -15.051 -15.163  1.00  0.00              
ATOM   2570  OH  TYR A 157      -5.159 -15.226 -16.497  1.00  0.00              
ATOM   2571  HH  TYR A 157      -5.834 -14.691 -16.921  1.00  0.00              
ATOM   2572  CE2 TYR A 157      -6.062 -14.165 -14.496  1.00  0.00              
ATOM   2573  HE2 TYR A 157      -6.837 -13.690 -15.080  1.00  0.00              
ATOM   2574  CD2 TYR A 157      -5.870 -13.881 -13.161  1.00  0.00              
ATOM   2575  HD2 TYR A 157      -6.536 -13.199 -12.654  1.00  0.00              
ATOM   2576  C   TYR A 157      -4.707 -15.399  -8.591  1.00  0.00              
ATOM   2577  O   TYR A 157      -5.538 -15.250  -7.662  1.00  0.00              
ATOM   2578  N   VAL A 158      -3.419 -15.559  -8.226  1.00  0.00              
ATOM   2579  H   VAL A 158      -2.760 -15.671  -8.983  1.00  0.00              
ATOM   2580  CA  VAL A 158      -2.824 -15.358  -6.888  1.00  0.00              
ATOM   2581  HA  VAL A 158      -3.657 -15.367  -6.185  1.00  0.00              
ATOM   2582  CB  VAL A 158      -1.970 -16.646  -6.438  1.00  0.00              
ATOM   2583  HB  VAL A 158      -1.199 -16.637  -7.209  1.00  0.00              
ATOM   2584  CG1 VAL A 158      -1.351 -16.535  -5.060  1.00  0.00              
ATOM   2585 HG11 VAL A 158      -0.636 -17.340  -4.892  1.00  0.00              
ATOM   2586 HG12 VAL A 158      -0.865 -15.566  -4.946  1.00  0.00              
ATOM   2587 HG13 VAL A 158      -2.046 -16.796  -4.262  1.00  0.00              
ATOM   2588  CG2 VAL A 158      -2.798 -17.931  -6.424  1.00  0.00              
ATOM   2589 HG21 VAL A 158      -3.641 -17.829  -5.740  1.00  0.00              
ATOM   2590 HG22 VAL A 158      -3.100 -18.090  -7.459  1.00  0.00              
ATOM   2591 HG23 VAL A 158      -2.318 -18.858  -6.109  1.00  0.00              
ATOM   2592  C   VAL A 158      -2.094 -14.022  -6.734  1.00  0.00              
ATOM   2593  O   VAL A 158      -1.288 -13.618  -7.666  1.00  0.00              
ATOM   2594  N   GLY A 159      -2.331 -13.337  -5.625  1.00  0.00              
ATOM   2595  H   GLY A 159      -2.965 -13.644  -4.901  1.00  0.00              
ATOM   2596  CA  GLY A 159      -1.513 -12.229  -5.244  1.00  0.00              
ATOM   2597  HA2 GLY A 159      -0.526 -12.294  -5.701  1.00  0.00              
ATOM   2598  HA3 GLY A 159      -1.915 -11.279  -5.597  1.00  0.00              
ATOM   2599  C   GLY A 159      -1.367 -12.059  -3.720  1.00  0.00              
ATOM   2600  O   GLY A 159      -1.673 -12.933  -2.932  1.00  0.00              
ATOM   2601  N   SER A 160      -0.932 -10.892  -3.240  1.00  0.00              
ATOM   2602  H   SER A 160      -0.589 -10.204  -3.895  1.00  0.00              
ATOM   2603  CA  SER A 160      -0.641 -10.643  -1.846  1.00  0.00              
ATOM   2604  HA  SER A 160      -1.092 -11.441  -1.256  1.00  0.00              
ATOM   2605  CB  SER A 160       0.880 -10.735  -1.628  1.00  0.00              
ATOM   2606  HB2 SER A 160       1.026 -10.841  -0.552  1.00  0.00              
ATOM   2607  HB3 SER A 160       1.200 -11.700  -2.021  1.00  0.00              
ATOM   2608  OG  SER A 160       1.679  -9.772  -2.350  1.00  0.00              
ATOM   2609  HG  SER A 160       1.589  -8.926  -1.905  1.00  0.00              
ATOM   2610  C   SER A 160      -1.144  -9.258  -1.333  1.00  0.00              
ATOM   2611  O   SER A 160      -1.742  -8.506  -2.062  1.00  0.00              
ATOM   2612  N   SER A 161      -0.966  -9.096  -0.013  1.00  0.00              
ATOM   2613  H   SER A 161      -0.553  -9.834   0.539  1.00  0.00              
ATOM   2614  CA  SER A 161      -1.124  -7.827   0.696  1.00  0.00              
ATOM   2615  HA  SER A 161      -0.909  -7.011   0.006  1.00  0.00              
ATOM   2616  CB  SER A 161      -2.543  -7.618   1.217  1.00  0.00              
ATOM   2617  HB2 SER A 161      -2.642  -6.562   1.468  1.00  0.00              
ATOM   2618  HB3 SER A 161      -3.216  -7.756   0.370  1.00  0.00              
ATOM   2619  OG  SER A 161      -2.972  -8.538   2.298  1.00  0.00              
ATOM   2620  HG  SER A 161      -2.808  -9.436   2.002  1.00  0.00              
ATOM   2621  C   SER A 161      -0.093  -7.728   1.817  1.00  0.00              
ATOM   2622  O   SER A 161       0.097  -8.655   2.618  1.00  0.00              
ATOM   2623  N   ASN A 162       0.455  -6.560   1.934  1.00  0.00              
ATOM   2624  H   ASN A 162       0.166  -5.856   1.269  1.00  0.00              
ATOM   2625  CA  ASN A 162       1.549  -6.217   2.935  1.00  0.00              
ATOM   2626  HA  ASN A 162       2.036  -5.334   2.522  1.00  0.00              
ATOM   2627  CB  ASN A 162       0.867  -5.833   4.265  1.00  0.00              
ATOM   2628  HB2 ASN A 162       0.410  -6.704   4.734  1.00  0.00              
ATOM   2629  HB3 ASN A 162       1.678  -5.475   4.899  1.00  0.00              
ATOM   2630  CG  ASN A 162      -0.218  -4.799   4.027  1.00  0.00              
ATOM   2631  OD1 ASN A 162      -0.048  -3.636   3.580  1.00  0.00              
ATOM   2632  ND2 ASN A 162      -1.434  -5.126   4.350  1.00  0.00              
ATOM   2633 HD21 ASN A 162      -2.159  -4.470   4.095  1.00  0.00              
ATOM   2634 HD22 ASN A 162      -1.720  -5.967   4.831  1.00  0.00              
ATOM   2635  C   ASN A 162       2.709  -7.205   2.958  1.00  0.00              
ATOM   2636  O   ASN A 162       3.134  -7.622   4.022  1.00  0.00              
ATOM   2637  N   PHE A 163       3.176  -7.662   1.779  1.00  0.00              
ATOM   2638  H   PHE A 163       2.806  -7.292   0.916  1.00  0.00              
ATOM   2639  CA  PHE A 163       4.250  -8.693   1.635  1.00  0.00              
ATOM   2640  HA  PHE A 163       4.109  -9.451   2.405  1.00  0.00              
ATOM   2641  CB  PHE A 163       4.235  -9.499   0.321  1.00  0.00              
ATOM   2642  HB2 PHE A 163       3.630  -8.921  -0.378  1.00  0.00              
ATOM   2643  HB3 PHE A 163       5.278  -9.593   0.018  1.00  0.00              
ATOM   2644  CG  PHE A 163       3.555 -10.873   0.432  1.00  0.00              
ATOM   2645  CD1 PHE A 163       2.558 -11.175   1.432  1.00  0.00              
ATOM   2646  HD1 PHE A 163       2.278 -10.395   2.125  1.00  0.00              
ATOM   2647  CE1 PHE A 163       1.897 -12.412   1.423  1.00  0.00              
ATOM   2648  HE1 PHE A 163       1.137 -12.603   2.166  1.00  0.00              
ATOM   2649  CZ  PHE A 163       2.328 -13.436   0.512  1.00  0.00              
ATOM   2650  HZ  PHE A 163       1.860 -14.403   0.404  1.00  0.00              
ATOM   2651  CE2 PHE A 163       3.297 -13.130  -0.407  1.00  0.00              
ATOM   2652  HE2 PHE A 163       3.605 -13.891  -1.109  1.00  0.00              
ATOM   2653  CD2 PHE A 163       3.918 -11.884  -0.509  1.00  0.00              
ATOM   2654  HD2 PHE A 163       4.579 -11.557  -1.299  1.00  0.00              
ATOM   2655  C   PHE A 163       5.655  -8.073   1.995  1.00  0.00              
ATOM   2656  O   PHE A 163       5.953  -6.938   1.620  1.00  0.00              
ATOM   2657  N   ALA A 164       6.537  -8.881   2.560  1.00  0.00              
ATOM   2658  H   ALA A 164       6.363  -9.822   2.882  1.00  0.00              
ATOM   2659  CA  ALA A 164       7.974  -8.569   2.389  1.00  0.00              
ATOM   2660  HA  ALA A 164       8.137  -7.518   2.626  1.00  0.00              
ATOM   2661  CB  ALA A 164       8.794  -9.283   3.483  1.00  0.00              
ATOM   2662  HB1 ALA A 164       9.865  -9.083   3.525  1.00  0.00              
ATOM   2663  HB2 ALA A 164       8.427  -9.107   4.494  1.00  0.00              
ATOM   2664  HB3 ALA A 164       8.807 -10.358   3.305  1.00  0.00              
ATOM   2665  C   ALA A 164       8.501  -8.838   1.003  1.00  0.00              
ATOM   2666  O   ALA A 164       8.001  -9.775   0.401  1.00  0.00              
ATOM   2667  N   GLY A 165       9.450  -7.974   0.584  1.00  0.00              
ATOM   2668  H   GLY A 165       9.939  -7.353   1.213  1.00  0.00              
ATOM   2669  CA  GLY A 165      10.167  -8.152  -0.725  1.00  0.00              
ATOM   2670  HA2 GLY A 165       9.516  -8.160  -1.599  1.00  0.00              
ATOM   2671  HA3 GLY A 165      11.049  -7.515  -0.788  1.00  0.00              
ATOM   2672  C   GLY A 165      10.727  -9.596  -0.819  1.00  0.00              
ATOM   2673  O   GLY A 165      10.732 -10.226  -1.919  1.00  0.00              
ATOM   2674  N   TRP A 166      11.155 -10.143   0.294  1.00  0.00              
ATOM   2675  H   TRP A 166      11.322  -9.541   1.087  1.00  0.00              
ATOM   2676  CA  TRP A 166      11.395 -11.552   0.432  1.00  0.00              
ATOM   2677  HA  TRP A 166      12.151 -11.871  -0.286  1.00  0.00              
ATOM   2678  CB  TRP A 166      11.863 -11.764   1.843  1.00  0.00              
ATOM   2679  HB2 TRP A 166      12.758 -11.182   2.063  1.00  0.00              
ATOM   2680  HB3 TRP A 166      11.156 -11.379   2.578  1.00  0.00              
ATOM   2681  CG  TRP A 166      12.145 -13.226   2.088  1.00  0.00              
ATOM   2682  CD1 TRP A 166      11.158 -14.099   2.561  1.00  0.00              
ATOM   2683  HD1 TRP A 166      10.165 -13.772   2.831  1.00  0.00              
ATOM   2684  NE1 TRP A 166      11.730 -15.339   2.606  1.00  0.00              
ATOM   2685  HE1 TRP A 166      11.207 -16.192   2.742  1.00  0.00              
ATOM   2686  CE2 TRP A 166      13.085 -15.378   2.389  1.00  0.00              
ATOM   2687  CZ2 TRP A 166      14.053 -16.398   2.454  1.00  0.00              
ATOM   2688  HZ2 TRP A 166      13.829 -17.393   2.807  1.00  0.00              
ATOM   2689  CH2 TRP A 166      15.357 -16.087   2.050  1.00  0.00              
ATOM   2690  HH2 TRP A 166      16.184 -16.776   2.140  1.00  0.00              
ATOM   2691  CZ3 TRP A 166      15.659 -14.753   1.731  1.00  0.00              
ATOM   2692  HZ3 TRP A 166      16.681 -14.481   1.513  1.00  0.00              
ATOM   2693  CE3 TRP A 166      14.667 -13.801   1.708  1.00  0.00              
ATOM   2694  HE3 TRP A 166      14.926 -12.822   1.333  1.00  0.00              
ATOM   2695  CD2 TRP A 166      13.316 -14.028   2.021  1.00  0.00              
ATOM   2696  C   TRP A 166      10.222 -12.453   0.001  1.00  0.00              
ATOM   2697  O   TRP A 166      10.336 -13.382  -0.868  1.00  0.00              
ATOM   2698  N   ASN A 167       9.062 -12.318   0.674  1.00  0.00              
ATOM   2699  H   ASN A 167       9.029 -11.461   1.207  1.00  0.00              
ATOM   2700  CA  ASN A 167       7.913 -13.194   0.474  1.00  0.00              
ATOM   2701  HA  ASN A 167       8.290 -14.192   0.694  1.00  0.00              
ATOM   2702  CB  ASN A 167       6.790 -12.878   1.426  1.00  0.00              
ATOM   2703  HB2 ASN A 167       6.169 -12.087   1.006  1.00  0.00              
ATOM   2704  HB3 ASN A 167       6.068 -13.693   1.469  1.00  0.00              
ATOM   2705  CG  ASN A 167       7.168 -12.758   2.922  1.00  0.00              
ATOM   2706  OD1 ASN A 167       6.903 -11.798   3.610  1.00  0.00              
ATOM   2707  ND2 ASN A 167       7.534 -13.901   3.468  1.00  0.00              
ATOM   2708 HD21 ASN A 167       7.696 -13.855   4.464  1.00  0.00              
ATOM   2709 HD22 ASN A 167       7.917 -14.682   2.954  1.00  0.00              
ATOM   2710  C   ASN A 167       7.388 -13.091  -1.001  1.00  0.00              
ATOM   2711  O   ASN A 167       6.791 -14.035  -1.457  1.00  0.00              
ATOM   2712  N   ILE A 168       7.698 -11.947  -1.698  1.00  0.00              
ATOM   2713  H   ILE A 168       8.219 -11.211  -1.243  1.00  0.00              
ATOM   2714  CA  ILE A 168       7.384 -11.825  -3.134  1.00  0.00              
ATOM   2715  HA  ILE A 168       6.388 -12.254  -3.241  1.00  0.00              
ATOM   2716  CB  ILE A 168       7.259 -10.364  -3.615  1.00  0.00              
ATOM   2717  HB  ILE A 168       8.217  -9.912  -3.358  1.00  0.00              
ATOM   2718  CG2 ILE A 168       7.135 -10.185  -5.168  1.00  0.00              
ATOM   2719 HG21 ILE A 168       6.127 -10.541  -5.379  1.00  0.00              
ATOM   2720 HG22 ILE A 168       7.155  -9.164  -5.548  1.00  0.00              
ATOM   2721 HG23 ILE A 168       7.907 -10.746  -5.695  1.00  0.00              
ATOM   2722  CG1 ILE A 168       6.127  -9.656  -2.861  1.00  0.00              
ATOM   2723 HG12 ILE A 168       5.129 -10.014  -3.112  1.00  0.00              
ATOM   2724 HG13 ILE A 168       6.101 -10.023  -1.834  1.00  0.00              
ATOM   2725  CD1 ILE A 168       6.229  -8.091  -2.908  1.00  0.00              
ATOM   2726 HD11 ILE A 168       5.404  -7.625  -2.369  1.00  0.00              
ATOM   2727 HD12 ILE A 168       7.185  -7.704  -2.554  1.00  0.00              
ATOM   2728 HD13 ILE A 168       6.322  -7.840  -3.965  1.00  0.00              
ATOM   2729  C   ILE A 168       8.352 -12.609  -4.032  1.00  0.00              
ATOM   2730  O   ILE A 168       7.877 -13.382  -4.887  1.00  0.00              
ATOM   2731  N   ALA A 169       9.575 -12.561  -3.678  1.00  0.00              
ATOM   2732  H   ALA A 169       9.791 -11.949  -2.904  1.00  0.00              
ATOM   2733  CA  ALA A 169      10.699 -13.225  -4.518  1.00  0.00              
ATOM   2734  HA  ALA A 169      10.571 -13.139  -5.597  1.00  0.00              
ATOM   2735  CB  ALA A 169      11.975 -12.503  -4.066  1.00  0.00              
ATOM   2736  HB1 ALA A 169      12.149 -12.561  -2.992  1.00  0.00              
ATOM   2737  HB2 ALA A 169      12.765 -12.897  -4.706  1.00  0.00              
ATOM   2738  HB3 ALA A 169      11.893 -11.437  -4.279  1.00  0.00              
ATOM   2739  C   ALA A 169      10.689 -14.727  -4.261  1.00  0.00              
ATOM   2740  O   ALA A 169      10.787 -15.522  -5.206  1.00  0.00              
ATOM   2741  N   GLN A 170      10.542 -15.228  -3.002  1.00  0.00              
ATOM   2742  H   GLN A 170      10.448 -14.596  -2.220  1.00  0.00              
ATOM   2743  CA  GLN A 170      10.587 -16.684  -2.636  1.00  0.00              
ATOM   2744  HA  GLN A 170      11.502 -17.008  -3.130  1.00  0.00              
ATOM   2745  CB  GLN A 170      10.894 -16.880  -1.130  1.00  0.00              
ATOM   2746  HB2 GLN A 170      11.447 -15.969  -0.903  1.00  0.00              
ATOM   2747  HB3 GLN A 170       9.914 -16.661  -0.706  1.00  0.00              
ATOM   2748  CG  GLN A 170      11.595 -18.186  -0.802  1.00  0.00              
ATOM   2749  HG2 GLN A 170      11.278 -19.092  -1.319  1.00  0.00              
ATOM   2750  HG3 GLN A 170      12.664 -18.035  -0.949  1.00  0.00              
ATOM   2751  CD  GLN A 170      11.519 -18.504   0.701  1.00  0.00              
ATOM   2752  OE1 GLN A 170      10.712 -18.001   1.505  1.00  0.00              
ATOM   2753  NE2 GLN A 170      12.411 -19.371   1.075  1.00  0.00              
ATOM   2754 HE21 GLN A 170      12.505 -19.583   2.058  1.00  0.00              
ATOM   2755 HE22 GLN A 170      13.139 -19.648   0.431  1.00  0.00              
ATOM   2756  C   GLN A 170       9.437 -17.458  -3.262  1.00  0.00              
ATOM   2757  O   GLN A 170       9.688 -18.417  -3.982  1.00  0.00              
ATOM   2758  N   ALA A 171       8.212 -16.898  -3.208  1.00  0.00              
ATOM   2759  H   ALA A 171       8.073 -16.075  -2.639  1.00  0.00              
ATOM   2760  CA  ALA A 171       7.050 -17.464  -3.933  1.00  0.00              
ATOM   2761  HA  ALA A 171       6.889 -18.450  -3.497  1.00  0.00              
ATOM   2762  CB  ALA A 171       5.734 -16.734  -3.634  1.00  0.00              
ATOM   2763  HB1 ALA A 171       5.351 -16.888  -2.625  1.00  0.00              
ATOM   2764  HB2 ALA A 171       5.978 -15.681  -3.775  1.00  0.00              
ATOM   2765  HB3 ALA A 171       4.980 -17.158  -4.297  1.00  0.00              
ATOM   2766  C   ALA A 171       7.293 -17.627  -5.473  1.00  0.00              
ATOM   2767  O   ALA A 171       6.941 -18.546  -6.074  1.00  0.00              
ATOM   2768  N   ASN A 172       7.890 -16.590  -6.119  1.00  0.00              
ATOM   2769  H   ASN A 172       8.164 -15.776  -5.587  1.00  0.00              
ATOM   2770  CA  ASN A 172       7.931 -16.583  -7.616  1.00  0.00              
ATOM   2771  HA  ASN A 172       6.970 -17.033  -7.864  1.00  0.00              
ATOM   2772  CB  ASN A 172       8.044 -15.157  -8.169  1.00  0.00              
ATOM   2773  HB2 ASN A 172       8.707 -14.652  -7.465  1.00  0.00              
ATOM   2774  HB3 ASN A 172       8.519 -15.219  -9.148  1.00  0.00              
ATOM   2775  CG  ASN A 172       6.693 -14.407  -8.226  1.00  0.00              
ATOM   2776  OD1 ASN A 172       5.762 -14.843  -8.862  1.00  0.00              
ATOM   2777  ND2 ASN A 172       6.634 -13.352  -7.474  1.00  0.00              
ATOM   2778 HD21 ASN A 172       5.799 -12.785  -7.476  1.00  0.00              
ATOM   2779 HD22 ASN A 172       7.359 -13.229  -6.782  1.00  0.00              
ATOM   2780  C   ASN A 172       8.996 -17.546  -8.159  1.00  0.00              
ATOM   2781  O   ASN A 172       8.723 -18.338  -9.057  1.00  0.00              
ATOM   2782  N   GLU A 173      10.141 -17.524  -7.555  1.00  0.00              
ATOM   2783  H   GLU A 173      10.087 -16.921  -6.746  1.00  0.00              
ATOM   2784  CA  GLU A 173      11.237 -18.488  -7.762  1.00  0.00              
ATOM   2785  HA  GLU A 173      11.536 -18.369  -8.804  1.00  0.00              
ATOM   2786  CB  GLU A 173      12.391 -18.029  -6.840  1.00  0.00              
ATOM   2787  HB2 GLU A 173      12.364 -16.945  -6.732  1.00  0.00              
ATOM   2788  HB3 GLU A 173      12.210 -18.515  -5.881  1.00  0.00              
ATOM   2789  CG  GLU A 173      13.713 -18.392  -7.322  1.00  0.00              
ATOM   2790  HG2 GLU A 173      14.444 -18.097  -6.569  1.00  0.00              
ATOM   2791  HG3 GLU A 173      13.773 -19.475  -7.428  1.00  0.00              
ATOM   2792  CD  GLU A 173      14.196 -17.774  -8.667  1.00  0.00              
ATOM   2793  OE1 GLU A 173      13.574 -16.927  -9.312  1.00  0.00              
ATOM   2794  OE2 GLU A 173      15.291 -18.207  -9.084  1.00  0.00              
ATOM   2795  C   GLU A 173      10.837 -19.956  -7.570  1.00  0.00              
ATOM   2796  O   GLU A 173      11.227 -20.876  -8.281  1.00  0.00              
ATOM   2797  N   THR A 174       9.956 -20.213  -6.584  1.00  0.00              
ATOM   2798  H   THR A 174       9.776 -19.510  -5.882  1.00  0.00              
ATOM   2799  CA  THR A 174       9.276 -21.530  -6.389  1.00  0.00              
ATOM   2800  HA  THR A 174      10.037 -22.309  -6.435  1.00  0.00              
ATOM   2801  CB  THR A 174       8.432 -21.582  -5.143  1.00  0.00              
ATOM   2802  HB  THR A 174       7.766 -20.719  -5.142  1.00  0.00              
ATOM   2803  CG2 THR A 174       7.705 -22.934  -5.056  1.00  0.00              
ATOM   2804 HG21 THR A 174       7.536 -23.123  -3.996  1.00  0.00              
ATOM   2805 HG22 THR A 174       6.810 -22.882  -5.675  1.00  0.00              
ATOM   2806 HG23 THR A 174       8.233 -23.729  -5.583  1.00  0.00              
ATOM   2807  OG1 THR A 174       9.209 -21.408  -3.988  1.00  0.00              
ATOM   2808  HG1 THR A 174       9.165 -20.503  -3.672  1.00  0.00              
ATOM   2809  C   THR A 174       8.388 -21.829  -7.540  1.00  0.00              
ATOM   2810  O   THR A 174       8.520 -22.866  -8.186  1.00  0.00              
ATOM   2811  N   ALA A 175       7.484 -20.912  -7.862  1.00  0.00              
ATOM   2812  H   ALA A 175       7.566 -20.013  -7.408  1.00  0.00              
ATOM   2813  CA  ALA A 175       6.468 -21.062  -8.914  1.00  0.00              
ATOM   2814  HA  ALA A 175       5.832 -21.885  -8.587  1.00  0.00              
ATOM   2815  CB  ALA A 175       5.749 -19.707  -8.858  1.00  0.00              
ATOM   2816  HB1 ALA A 175       6.348 -18.805  -8.977  1.00  0.00              
ATOM   2817  HB2 ALA A 175       5.112 -19.719  -9.742  1.00  0.00              
ATOM   2818  HB3 ALA A 175       5.218 -19.784  -7.909  1.00  0.00              
ATOM   2819  C   ALA A 175       7.085 -21.374 -10.225  1.00  0.00              
ATOM   2820  O   ALA A 175       6.512 -22.125 -10.955  1.00  0.00              
ATOM   2821  N   ALA A 176       8.304 -20.884 -10.530  1.00  0.00              
ATOM   2822  H   ALA A 176       8.752 -20.228  -9.906  1.00  0.00              
ATOM   2823  CA  ALA A 176       9.088 -21.254 -11.712  1.00  0.00              
ATOM   2824  HA  ALA A 176       8.471 -21.039 -12.584  1.00  0.00              
ATOM   2825  CB  ALA A 176      10.325 -20.338 -11.732  1.00  0.00              
ATOM   2826  HB1 ALA A 176      10.924 -20.446 -12.637  1.00  0.00              
ATOM   2827  HB2 ALA A 176      10.020 -19.309 -11.541  1.00  0.00              
ATOM   2828  HB3 ALA A 176      11.026 -20.558 -10.928  1.00  0.00              
ATOM   2829  C   ALA A 176       9.403 -22.732 -11.771  1.00  0.00              
ATOM   2830  O   ALA A 176       9.086 -23.351 -12.775  1.00  0.00              
ATOM   2831  N   ARG A 177      10.020 -23.300 -10.745  1.00  0.00              
ATOM   2832  H   ARG A 177      10.201 -22.738  -9.926  1.00  0.00              
ATOM   2833  CA  ARG A 177      10.387 -24.710 -10.582  1.00  0.00              
ATOM   2834  HA  ARG A 177      10.988 -25.084 -11.412  1.00  0.00              
ATOM   2835  CB  ARG A 177      11.356 -24.908  -9.379  1.00  0.00              
ATOM   2836  HB2 ARG A 177      11.496 -25.966  -9.159  1.00  0.00              
ATOM   2837  HB3 ARG A 177      12.335 -24.634  -9.771  1.00  0.00              
ATOM   2838  CG  ARG A 177      11.116 -24.373  -8.012  1.00  0.00              
ATOM   2839  HG2 ARG A 177      11.084 -23.284  -8.000  1.00  0.00              
ATOM   2840  HG3 ARG A 177      10.239 -24.882  -7.612  1.00  0.00              
ATOM   2841  CD  ARG A 177      12.278 -24.802  -7.034  1.00  0.00              
ATOM   2842  HD2 ARG A 177      12.431 -25.876  -7.138  1.00  0.00              
ATOM   2843  HD3 ARG A 177      13.194 -24.246  -7.234  1.00  0.00              
ATOM   2844  NE  ARG A 177      11.913 -24.515  -5.654  1.00  0.00              
ATOM   2845  HE  ARG A 177      12.102 -23.589  -5.297  1.00  0.00              
ATOM   2846  CZ  ARG A 177      11.284 -25.289  -4.809  1.00  0.00              
ATOM   2847  NH1 ARG A 177      10.872 -26.511  -5.061  1.00  0.00              
ATOM   2848 HH11 ARG A 177      10.816 -26.829  -6.017  1.00  0.00              
ATOM   2849 HH12 ARG A 177      10.261 -26.979  -4.407  1.00  0.00              
ATOM   2850  NH2 ARG A 177      11.063 -24.843  -3.621  1.00  0.00              
ATOM   2851 HH21 ARG A 177      11.304 -23.928  -3.266  1.00  0.00              
ATOM   2852 HH22 ARG A 177      10.602 -25.417  -2.930  1.00  0.00              
ATOM   2853  C   ARG A 177       9.235 -25.646 -10.283  1.00  0.00              
ATOM   2854  O   ARG A 177       9.323 -26.870 -10.472  1.00  0.00              
ATOM   2855  N   HIE A 178       8.109 -25.207  -9.845  1.00  0.00              
ATOM   2856  H   HIE A 178       8.065 -24.242  -9.550  1.00  0.00              
ATOM   2857  CA  HIE A 178       6.797 -25.857  -9.825  1.00  0.00              
ATOM   2858  HA  HIE A 178       6.972 -26.894  -9.538  1.00  0.00              
ATOM   2859  CB  HIE A 178       5.974 -25.139  -8.727  1.00  0.00              
ATOM   2860  HB2 HIE A 178       6.135 -24.063  -8.674  1.00  0.00              
ATOM   2861  HB3 HIE A 178       4.911 -25.213  -8.953  1.00  0.00              
ATOM   2862  CG  HIE A 178       6.010 -25.771  -7.403  1.00  0.00              
ATOM   2863  ND1 HIE A 178       4.937 -26.176  -6.651  1.00  0.00              
ATOM   2864  CE1 HIE A 178       5.458 -26.789  -5.553  1.00  0.00              
ATOM   2865  HE1 HIE A 178       4.925 -27.375  -4.820  1.00  0.00              
ATOM   2866  NE2 HIE A 178       6.775 -26.679  -5.569  1.00  0.00              
ATOM   2867  HE2 HIE A 178       7.423 -27.052  -4.890  1.00  0.00              
ATOM   2868  CD2 HIE A 178       7.115 -26.045  -6.721  1.00  0.00              
ATOM   2869  HD2 HIE A 178       8.071 -25.663  -7.048  1.00  0.00              
ATOM   2870  C   HIE A 178       6.113 -25.875 -11.185  1.00  0.00              
ATOM   2871  O   HIE A 178       5.195 -26.705 -11.288  1.00  0.00              
ATOM   2872  N   GLY A 179       6.550 -25.013 -12.113  1.00  0.00              
ATOM   2873  H   GLY A 179       7.192 -24.284 -11.837  1.00  0.00              
ATOM   2874  CA  GLY A 179       6.070 -25.126 -13.456  1.00  0.00              
ATOM   2875  HA2 GLY A 179       6.807 -24.784 -14.183  1.00  0.00              
ATOM   2876  HA3 GLY A 179       6.000 -26.187 -13.695  1.00  0.00              
ATOM   2877  C   GLY A 179       4.742 -24.487 -13.611  1.00  0.00              
ATOM   2878  O   GLY A 179       3.920 -24.875 -14.407  1.00  0.00              
ATOM   2879  N   ARG A 180       4.375 -23.457 -12.886  1.00  0.00              
ATOM   2880  H   ARG A 180       5.135 -23.178 -12.283  1.00  0.00              
ATOM   2881  CA  ARG A 180       3.068 -22.709 -12.958  1.00  0.00              
ATOM   2882  HA  ARG A 180       2.615 -22.760 -13.947  1.00  0.00              
ATOM   2883  CB  ARG A 180       2.120 -23.263 -11.891  1.00  0.00              
ATOM   2884  HB2 ARG A 180       1.150 -22.797 -12.065  1.00  0.00              
ATOM   2885  HB3 ARG A 180       2.142 -24.347 -12.002  1.00  0.00              
ATOM   2886  CG  ARG A 180       2.415 -22.939 -10.374  1.00  0.00              
ATOM   2887  HG2 ARG A 180       3.360 -23.457 -10.213  1.00  0.00              
ATOM   2888  HG3 ARG A 180       2.651 -21.875 -10.348  1.00  0.00              
ATOM   2889  CD  ARG A 180       1.319 -23.294  -9.337  1.00  0.00              
ATOM   2890  HD2 ARG A 180       1.430 -24.363  -9.152  1.00  0.00              
ATOM   2891  HD3 ARG A 180       1.541 -22.848  -8.368  1.00  0.00              
ATOM   2892  NE  ARG A 180      -0.031 -22.783  -9.748  1.00  0.00              
ATOM   2893  HE  ARG A 180      -0.250 -21.799  -9.690  1.00  0.00              
ATOM   2894  CZ  ARG A 180      -0.977 -23.503 -10.298  1.00  0.00              
ATOM   2895  NH1 ARG A 180      -0.822 -24.724 -10.694  1.00  0.00              
ATOM   2896 HH11 ARG A 180       0.071 -25.195 -10.665  1.00  0.00              
ATOM   2897 HH12 ARG A 180      -1.641 -25.165 -11.088  1.00  0.00              
ATOM   2898  NH2 ARG A 180      -2.166 -23.016 -10.468  1.00  0.00              
ATOM   2899 HH21 ARG A 180      -2.334 -22.043 -10.258  1.00  0.00              
ATOM   2900 HH22 ARG A 180      -2.898 -23.647 -10.764  1.00  0.00              
ATOM   2901  C   ARG A 180       3.252 -21.213 -12.928  1.00  0.00              
ATOM   2902  O   ARG A 180       4.274 -20.691 -12.608  1.00  0.00              
ATOM   2903  N   LEU A 181       2.179 -20.561 -13.205  1.00  0.00              
ATOM   2904  H   LEU A 181       1.446 -21.124 -13.614  1.00  0.00              
ATOM   2905  CA  LEU A 181       2.020 -19.121 -13.095  1.00  0.00              
ATOM   2906  HA  LEU A 181       2.881 -18.602 -13.515  1.00  0.00              
ATOM   2907  CB  LEU A 181       0.735 -18.751 -13.816  1.00  0.00              
ATOM   2908  HB2 LEU A 181       0.839 -18.864 -14.895  1.00  0.00              
ATOM   2909  HB3 LEU A 181      -0.106 -19.347 -13.463  1.00  0.00              
ATOM   2910  CG  LEU A 181       0.358 -17.280 -13.683  1.00  0.00              
ATOM   2911  HG  LEU A 181       0.294 -17.005 -12.631  1.00  0.00              
ATOM   2912  CD1 LEU A 181       1.338 -16.275 -14.326  1.00  0.00              
ATOM   2913 HD11 LEU A 181       2.278 -16.357 -13.780  1.00  0.00              
ATOM   2914 HD12 LEU A 181       1.497 -16.457 -15.388  1.00  0.00              
ATOM   2915 HD13 LEU A 181       1.011 -15.243 -14.201  1.00  0.00              
ATOM   2916  CD2 LEU A 181      -0.981 -17.029 -14.357  1.00  0.00              
ATOM   2917 HD21 LEU A 181      -1.002 -17.239 -15.426  1.00  0.00              
ATOM   2918 HD22 LEU A 181      -1.715 -17.678 -13.880  1.00  0.00              
ATOM   2919 HD23 LEU A 181      -1.405 -16.030 -14.257  1.00  0.00              
ATOM   2920  C   LEU A 181       2.067 -18.680 -11.579  1.00  0.00              
ATOM   2921  O   LEU A 181       1.269 -19.071 -10.743  1.00  0.00              
ATOM   2922  N   GLY A 182       3.015 -17.756 -11.280  1.00  0.00              
ATOM   2923  H   GLY A 182       3.715 -17.622 -11.995  1.00  0.00              
ATOM   2924  CA  GLY A 182       3.273 -17.168  -9.950  1.00  0.00              
ATOM   2925  HA2 GLY A 182       3.068 -17.877  -9.147  1.00  0.00              
ATOM   2926  HA3 GLY A 182       4.325 -16.910  -9.832  1.00  0.00              
ATOM   2927  C   GLY A 182       2.390 -15.977  -9.670  1.00  0.00              
ATOM   2928  O   GLY A 182       1.267 -15.804 -10.184  1.00  0.00              
ATOM   2929  N   LEU A 183       2.852 -15.163  -8.704  1.00  0.00              
ATOM   2930  H   LEU A 183       3.795 -15.310  -8.374  1.00  0.00              
ATOM   2931  CA  LEU A 183       2.098 -14.016  -8.285  1.00  0.00              
ATOM   2932  HA  LEU A 183       1.150 -14.389  -7.898  1.00  0.00              
ATOM   2933  CB  LEU A 183       2.716 -13.313  -7.095  1.00  0.00              
ATOM   2934  HB2 LEU A 183       3.634 -12.834  -7.435  1.00  0.00              
ATOM   2935  HB3 LEU A 183       1.989 -12.546  -6.831  1.00  0.00              
ATOM   2936  CG  LEU A 183       3.067 -14.031  -5.804  1.00  0.00              
ATOM   2937  HG  LEU A 183       3.802 -14.809  -6.012  1.00  0.00              
ATOM   2938  CD1 LEU A 183       3.778 -13.119  -4.771  1.00  0.00              
ATOM   2939 HD11 LEU A 183       3.061 -12.407  -4.362  1.00  0.00              
ATOM   2940 HD12 LEU A 183       4.125 -13.739  -3.944  1.00  0.00              
ATOM   2941 HD13 LEU A 183       4.631 -12.634  -5.246  1.00  0.00              
ATOM   2942  CD2 LEU A 183       1.772 -14.679  -5.208  1.00  0.00              
ATOM   2943 HD21 LEU A 183       1.083 -14.041  -4.653  1.00  0.00              
ATOM   2944 HD22 LEU A 183       1.152 -15.189  -5.946  1.00  0.00              
ATOM   2945 HD23 LEU A 183       2.171 -15.419  -4.515  1.00  0.00              
ATOM   2946  C   LEU A 183       1.784 -12.909  -9.334  1.00  0.00              
ATOM   2947  O   LEU A 183       2.650 -12.767 -10.232  1.00  0.00              
ATOM   2948  N   VAL A 184       0.712 -12.117  -9.123  1.00  0.00              
ATOM   2949  H   VAL A 184       0.056 -12.474  -8.443  1.00  0.00              
ATOM   2950  CA  VAL A 184       0.220 -11.107 -10.122  1.00  0.00              
ATOM   2951  HA  VAL A 184       0.991 -11.082 -10.892  1.00  0.00              
ATOM   2952  CB  VAL A 184      -1.061 -11.536 -10.867  1.00  0.00              
ATOM   2953  HB  VAL A 184      -1.237 -10.986 -11.791  1.00  0.00              
ATOM   2954  CG1 VAL A 184      -1.010 -13.002 -11.263  1.00  0.00              
ATOM   2955 HG11 VAL A 184      -1.341 -13.728 -10.521  1.00  0.00              
ATOM   2956 HG12 VAL A 184      -1.571 -13.288 -12.153  1.00  0.00              
ATOM   2957 HG13 VAL A 184       0.004 -13.307 -11.520  1.00  0.00              
ATOM   2958  CG2 VAL A 184      -2.338 -11.333 -10.043  1.00  0.00              
ATOM   2959 HG21 VAL A 184      -2.251 -11.703  -9.021  1.00  0.00              
ATOM   2960 HG22 VAL A 184      -2.626 -10.285  -9.961  1.00  0.00              
ATOM   2961 HG23 VAL A 184      -3.174 -11.809 -10.555  1.00  0.00              
ATOM   2962  C   VAL A 184       0.007  -9.665  -9.443  1.00  0.00              
ATOM   2963  O   VAL A 184      -0.160  -8.707 -10.135  1.00  0.00              
ATOM   2964  N   SER A 185      -0.040  -9.585  -8.135  1.00  0.00              
ATOM   2965  H   SER A 185      -0.129 -10.372  -7.509  1.00  0.00              
ATOM   2966  CA  SER A 185      -0.333  -8.298  -7.495  1.00  0.00              
ATOM   2967  HA  SER A 185       0.379  -7.651  -8.007  1.00  0.00              
ATOM   2968  CB  SER A 185      -1.794  -7.999  -7.789  1.00  0.00              
ATOM   2969  HB2 SER A 185      -2.011  -7.856  -8.848  1.00  0.00              
ATOM   2970  HB3 SER A 185      -2.405  -8.851  -7.492  1.00  0.00              
ATOM   2971  OG  SER A 185      -2.323  -6.887  -7.134  1.00  0.00              
ATOM   2972  HG  SER A 185      -1.842  -6.088  -7.360  1.00  0.00              
ATOM   2973  C   SER A 185       0.021  -8.334  -6.011  1.00  0.00              
ATOM   2974  O   SER A 185      -0.055  -9.364  -5.417  1.00  0.00              
ATOM   2975  N   GLU A 186       0.302  -7.184  -5.428  1.00  0.00              
ATOM   2976  H   GLU A 186       0.212  -6.356  -5.998  1.00  0.00              
ATOM   2977  CA  GLU A 186       0.523  -6.890  -4.018  1.00  0.00              
ATOM   2978  HA  GLU A 186       0.090  -7.674  -3.397  1.00  0.00              
ATOM   2979  CB  GLU A 186       2.017  -6.736  -3.835  1.00  0.00              
ATOM   2980  HB2 GLU A 186       2.548  -7.686  -3.881  1.00  0.00              
ATOM   2981  HB3 GLU A 186       2.571  -6.242  -4.633  1.00  0.00              
ATOM   2982  CG  GLU A 186       2.608  -5.957  -2.568  1.00  0.00              
ATOM   2983  HG2 GLU A 186       3.691  -6.076  -2.590  1.00  0.00              
ATOM   2984  HG3 GLU A 186       2.361  -4.898  -2.636  1.00  0.00              
ATOM   2985  CD  GLU A 186       2.156  -6.501  -1.204  1.00  0.00              
ATOM   2986  OE1 GLU A 186       1.484  -7.570  -1.149  1.00  0.00              
ATOM   2987  OE2 GLU A 186       2.396  -5.779  -0.185  1.00  0.00              
ATOM   2988  C   GLU A 186      -0.359  -5.675  -3.639  1.00  0.00              
ATOM   2989  O   GLU A 186      -0.871  -5.010  -4.535  1.00  0.00              
ATOM   2990  N   GLN A 187      -0.448  -5.411  -2.355  1.00  0.00              
ATOM   2991  H   GLN A 187      -0.047  -6.044  -1.678  1.00  0.00              
ATOM   2992  CA  GLN A 187      -1.298  -4.374  -1.851  1.00  0.00              
ATOM   2993  HA  GLN A 187      -1.360  -3.567  -2.581  1.00  0.00              
ATOM   2994  CB  GLN A 187      -2.727  -4.941  -1.713  1.00  0.00              
ATOM   2995  HB2 GLN A 187      -3.172  -5.082  -2.698  1.00  0.00              
ATOM   2996  HB3 GLN A 187      -2.667  -5.872  -1.150  1.00  0.00              
ATOM   2997  CG  GLN A 187      -3.644  -3.952  -0.969  1.00  0.00              
ATOM   2998  HG2 GLN A 187      -3.238  -3.854   0.037  1.00  0.00              
ATOM   2999  HG3 GLN A 187      -3.674  -3.005  -1.510  1.00  0.00              
ATOM   3000  CD  GLN A 187      -5.051  -4.486  -0.719  1.00  0.00              
ATOM   3001  OE1 GLN A 187      -5.477  -5.537  -1.177  1.00  0.00              
ATOM   3002  NE2 GLN A 187      -5.736  -3.814   0.183  1.00  0.00              
ATOM   3003 HE21 GLN A 187      -6.692  -4.122   0.289  1.00  0.00              
ATOM   3004 HE22 GLN A 187      -5.431  -2.935   0.576  1.00  0.00              
ATOM   3005  C   GLN A 187      -0.683  -3.887  -0.572  1.00  0.00              
ATOM   3006  O   GLN A 187      -0.637  -4.604   0.410  1.00  0.00              
ATOM   3007  N   CYS A 188      -0.300  -2.595  -0.603  1.00  0.00              
ATOM   3008  H   CYS A 188      -0.478  -2.039  -1.427  1.00  0.00              
ATOM   3009  CA  CYS A 188       0.606  -2.024   0.446  1.00  0.00              
ATOM   3010  HA  CYS A 188       0.655  -2.609   1.365  1.00  0.00              
ATOM   3011  CB  CYS A 188       1.931  -2.091  -0.256  1.00  0.00              
ATOM   3012  HB2 CYS A 188       2.695  -2.178   0.517  1.00  0.00              
ATOM   3013  HB3 CYS A 188       2.083  -2.984  -0.863  1.00  0.00              
ATOM   3014  SG  CYS A 188       2.247  -0.635  -1.285  1.00  0.00              
ATOM   3015  HG  CYS A 188       1.183  -0.672  -2.092  1.00  0.00              
ATOM   3016  C   CYS A 188       0.257  -0.538   0.810  1.00  0.00              
ATOM   3017  O   CYS A 188      -0.395   0.175   0.013  1.00  0.00              
ATOM   3018  N   LEU A 189       0.589  -0.176   2.013  1.00  0.00              
ATOM   3019  H   LEU A 189       1.064  -0.846   2.601  1.00  0.00              
ATOM   3020  CA  LEU A 189       0.453   1.167   2.571  1.00  0.00              
ATOM   3021  HA  LEU A 189      -0.526   1.494   2.223  1.00  0.00              
ATOM   3022  CB  LEU A 189       0.522   1.119   4.135  1.00  0.00              
ATOM   3023  HB2 LEU A 189      -0.469   0.756   4.410  1.00  0.00              
ATOM   3024  HB3 LEU A 189       1.153   0.268   4.393  1.00  0.00              
ATOM   3025  CG  LEU A 189       0.843   2.395   4.911  1.00  0.00              
ATOM   3026  HG  LEU A 189       1.818   2.808   4.657  1.00  0.00              
ATOM   3027  CD1 LEU A 189      -0.226   3.369   4.651  1.00  0.00              
ATOM   3028 HD11 LEU A 189      -0.299   3.699   3.614  1.00  0.00              
ATOM   3029 HD12 LEU A 189      -1.233   2.975   4.792  1.00  0.00              
ATOM   3030 HD13 LEU A 189      -0.019   4.245   5.264  1.00  0.00              
ATOM   3031  CD2 LEU A 189       0.825   2.131   6.413  1.00  0.00              
ATOM   3032 HD21 LEU A 189       0.943   3.075   6.944  1.00  0.00              
ATOM   3033 HD22 LEU A 189      -0.186   1.755   6.571  1.00  0.00              
ATOM   3034 HD23 LEU A 189       1.539   1.391   6.777  1.00  0.00              
ATOM   3035  C   LEU A 189       1.546   2.119   1.989  1.00  0.00              
ATOM   3036  O   LEU A 189       2.708   1.968   2.346  1.00  0.00              
ATOM   3037  N   TYR A 190       1.245   3.083   1.144  1.00  0.00              
ATOM   3038  H   TYR A 190       0.273   3.313   0.994  1.00  0.00              
ATOM   3039  CA  TYR A 190       2.226   3.895   0.515  1.00  0.00              
ATOM   3040  HA  TYR A 190       2.948   4.186   1.278  1.00  0.00              
ATOM   3041  CB  TYR A 190       2.905   3.136  -0.756  1.00  0.00              
ATOM   3042  HB2 TYR A 190       3.420   2.251  -0.380  1.00  0.00              
ATOM   3043  HB3 TYR A 190       2.083   2.971  -1.453  1.00  0.00              
ATOM   3044  CG  TYR A 190       3.836   4.012  -1.555  1.00  0.00              
ATOM   3045  CD1 TYR A 190       3.388   4.804  -2.648  1.00  0.00              
ATOM   3046  HD1 TYR A 190       2.349   4.722  -2.932  1.00  0.00              
ATOM   3047  CE1 TYR A 190       4.296   5.521  -3.403  1.00  0.00              
ATOM   3048  HE1 TYR A 190       3.963   6.021  -4.300  1.00  0.00              
ATOM   3049  CZ  TYR A 190       5.634   5.594  -3.103  1.00  0.00              
ATOM   3050  OH  TYR A 190       6.460   6.233  -4.045  1.00  0.00              
ATOM   3051  HH  TYR A 190       7.397   6.158  -3.849  1.00  0.00              
ATOM   3052  CE2 TYR A 190       6.102   4.834  -1.963  1.00  0.00              
ATOM   3053  HE2 TYR A 190       7.135   4.951  -1.670  1.00  0.00              
ATOM   3054  CD2 TYR A 190       5.182   4.082  -1.180  1.00  0.00              
ATOM   3055  HD2 TYR A 190       5.436   3.370  -0.409  1.00  0.00              
ATOM   3056  C   TYR A 190       1.544   5.259   0.184  1.00  0.00              
ATOM   3057  O   TYR A 190       0.467   5.315  -0.458  1.00  0.00              
ATOM   3058  N   ASN A 191       2.279   6.361   0.412  1.00  0.00              
ATOM   3059  H   ASN A 191       3.173   6.210   0.856  1.00  0.00              
ATOM   3060  CA  ASN A 191       1.910   7.736   0.114  1.00  0.00              
ATOM   3061  HA  ASN A 191       1.657   7.734  -0.946  1.00  0.00              
ATOM   3062  CB  ASN A 191       0.700   8.062   1.030  1.00  0.00              
ATOM   3063  HB2 ASN A 191       0.339   9.079   0.875  1.00  0.00              
ATOM   3064  HB3 ASN A 191      -0.164   7.472   0.725  1.00  0.00              
ATOM   3065  CG  ASN A 191       0.933   8.002   2.508  1.00  0.00              
ATOM   3066  OD1 ASN A 191       1.635   8.822   3.126  1.00  0.00              
ATOM   3067  ND2 ASN A 191       0.293   7.066   3.152  1.00  0.00              
ATOM   3068 HD21 ASN A 191       0.214   7.032   4.158  1.00  0.00              
ATOM   3069 HD22 ASN A 191      -0.164   6.301   2.678  1.00  0.00              
ATOM   3070  C   ASN A 191       3.184   8.605   0.271  1.00  0.00              
ATOM   3071  O   ASN A 191       4.281   8.080   0.516  1.00  0.00              
ATOM   3072  N   LEU A 192       3.039   9.963   0.048  1.00  0.00              
ATOM   3073  H   LEU A 192       2.203  10.174  -0.479  1.00  0.00              
ATOM   3074  CA  LEU A 192       4.101  11.001   0.271  1.00  0.00              
ATOM   3075  HA  LEU A 192       4.898  10.926  -0.469  1.00  0.00              
ATOM   3076  CB  LEU A 192       3.460  12.442   0.188  1.00  0.00              
ATOM   3077  HB2 LEU A 192       2.514  12.407   0.728  1.00  0.00              
ATOM   3078  HB3 LEU A 192       4.136  13.170   0.636  1.00  0.00              
ATOM   3079  CG  LEU A 192       3.140  13.112  -1.195  1.00  0.00              
ATOM   3080  HG  LEU A 192       3.021  14.166  -0.947  1.00  0.00              
ATOM   3081  CD1 LEU A 192       4.396  12.999  -2.098  1.00  0.00              
ATOM   3082 HD11 LEU A 192       4.203  13.566  -3.009  1.00  0.00              
ATOM   3083 HD12 LEU A 192       5.303  13.421  -1.664  1.00  0.00              
ATOM   3084 HD13 LEU A 192       4.617  11.942  -2.247  1.00  0.00              
ATOM   3085  CD2 LEU A 192       1.925  12.425  -1.765  1.00  0.00              
ATOM   3086 HD21 LEU A 192       1.134  12.182  -1.055  1.00  0.00              
ATOM   3087 HD22 LEU A 192       1.480  12.974  -2.595  1.00  0.00              
ATOM   3088 HD23 LEU A 192       2.247  11.437  -2.095  1.00  0.00              
ATOM   3089  C   LEU A 192       4.718  10.891   1.706  1.00  0.00              
ATOM   3090  O   LEU A 192       5.939  10.938   1.831  1.00  0.00              
ATOM   3091  N   CYS A 193       3.872  10.696   2.717  1.00  0.00              
ATOM   3092  H   CYS A 193       2.881  10.660   2.528  1.00  0.00              
ATOM   3093  CA  CYS A 193       4.328  10.654   4.136  1.00  0.00              
ATOM   3094  HA  CYS A 193       5.182  11.310   4.304  1.00  0.00              
ATOM   3095  CB  CYS A 193       3.167  11.051   5.114  1.00  0.00              
ATOM   3096  HB2 CYS A 193       2.351  10.341   4.980  1.00  0.00              
ATOM   3097  HB3 CYS A 193       3.533  11.006   6.140  1.00  0.00              
ATOM   3098  SG  CYS A 193       2.492  12.696   4.688  1.00  0.00              
ATOM   3099  HG  CYS A 193       3.327  13.542   5.297  1.00  0.00              
ATOM   3100  C   CYS A 193       4.799   9.205   4.577  1.00  0.00              
ATOM   3101  O   CYS A 193       5.377   9.191   5.646  1.00  0.00              
ATOM   3102  N   GLU A 194       4.637   8.210   3.705  1.00  0.00              
ATOM   3103  H   GLU A 194       4.179   8.349   2.815  1.00  0.00              
ATOM   3104  CA  GLU A 194       5.226   6.891   3.884  1.00  0.00              
ATOM   3105  HA  GLU A 194       6.101   6.992   4.526  1.00  0.00              
ATOM   3106  CB  GLU A 194       4.208   6.059   4.602  1.00  0.00              
ATOM   3107  HB2 GLU A 194       4.121   6.658   5.509  1.00  0.00              
ATOM   3108  HB3 GLU A 194       3.225   5.969   4.141  1.00  0.00              
ATOM   3109  CG  GLU A 194       4.607   4.678   5.108  1.00  0.00              
ATOM   3110  HG2 GLU A 194       3.780   4.140   5.572  1.00  0.00              
ATOM   3111  HG3 GLU A 194       4.996   4.140   4.244  1.00  0.00              
ATOM   3112  CD  GLU A 194       5.762   4.740   6.178  1.00  0.00              
ATOM   3113  OE1 GLU A 194       6.268   3.637   6.502  1.00  0.00              
ATOM   3114  OE2 GLU A 194       6.178   5.790   6.754  1.00  0.00              
ATOM   3115  C   GLU A 194       5.702   6.210   2.571  1.00  0.00              
ATOM   3116  O   GLU A 194       4.976   5.419   1.905  1.00  0.00              
ATOM   3117  N   ARG A 195       7.001   6.367   2.225  1.00  0.00              
ATOM   3118  H   ARG A 195       7.643   6.859   2.830  1.00  0.00              
ATOM   3119  CA  ARG A 195       7.602   5.780   0.975  1.00  0.00              
ATOM   3120  HA  ARG A 195       6.737   5.579   0.342  1.00  0.00              
ATOM   3121  CB  ARG A 195       8.573   6.803   0.320  1.00  0.00              
ATOM   3122  HB2 ARG A 195       9.153   7.164   1.170  1.00  0.00              
ATOM   3123  HB3 ARG A 195       9.128   6.218  -0.413  1.00  0.00              
ATOM   3124  CG  ARG A 195       7.805   7.963  -0.406  1.00  0.00              
ATOM   3125  HG2 ARG A 195       7.192   7.526  -1.194  1.00  0.00              
ATOM   3126  HG3 ARG A 195       7.156   8.420   0.342  1.00  0.00              
ATOM   3127  CD  ARG A 195       8.634   9.059  -1.016  1.00  0.00              
ATOM   3128  HD2 ARG A 195       8.017   9.752  -1.589  1.00  0.00              
ATOM   3129  HD3 ARG A 195       9.140   9.753  -0.345  1.00  0.00              
ATOM   3130  NE  ARG A 195       9.536   8.444  -2.000  1.00  0.00              
ATOM   3131  HE  ARG A 195       9.400   7.494  -2.315  1.00  0.00              
ATOM   3132  CZ  ARG A 195      10.616   9.033  -2.437  1.00  0.00              
ATOM   3133  NH1 ARG A 195      10.931  10.258  -2.205  1.00  0.00              
ATOM   3134 HH11 ARG A 195      10.203  10.844  -1.820  1.00  0.00              
ATOM   3135 HH12 ARG A 195      11.700  10.676  -2.709  1.00  0.00              
ATOM   3136  NH2 ARG A 195      11.450   8.411  -3.153  1.00  0.00              
ATOM   3137 HH21 ARG A 195      11.367   7.436  -3.403  1.00  0.00              
ATOM   3138 HH22 ARG A 195      12.145   9.020  -3.562  1.00  0.00              
ATOM   3139  C   ARG A 195       8.263   4.397   1.186  1.00  0.00              
ATOM   3140  O   ARG A 195       8.645   3.722   0.245  1.00  0.00              
ATOM   3141  N   ARG A 196       8.274   3.931   2.500  1.00  0.00              
ATOM   3142  H   ARG A 196       7.951   4.566   3.216  1.00  0.00              
ATOM   3143  CA  ARG A 196       8.913   2.640   2.930  1.00  0.00              
ATOM   3144  HA  ARG A 196       9.937   3.002   3.018  1.00  0.00              
ATOM   3145  CB  ARG A 196       8.385   2.353   4.317  1.00  0.00              
ATOM   3146  HB2 ARG A 196       8.362   3.219   4.979  1.00  0.00              
ATOM   3147  HB3 ARG A 196       7.373   1.994   4.132  1.00  0.00              
ATOM   3148  CG  ARG A 196       9.114   1.169   5.010  1.00  0.00              
ATOM   3149  HG2 ARG A 196       8.617   0.891   5.939  1.00  0.00              
ATOM   3150  HG3 ARG A 196       8.978   0.383   4.267  1.00  0.00              
ATOM   3151  CD  ARG A 196      10.557   1.313   5.294  1.00  0.00              
ATOM   3152  HD2 ARG A 196      10.972   1.107   4.308  1.00  0.00              
ATOM   3153  HD3 ARG A 196      10.666   2.290   5.766  1.00  0.00              
ATOM   3154  NE  ARG A 196      11.151   0.336   6.239  1.00  0.00              
ATOM   3155  HE  ARG A 196      11.668  -0.404   5.786  1.00  0.00              
ATOM   3156  CZ  ARG A 196      11.136   0.359   7.563  1.00  0.00              
ATOM   3157  NH1 ARG A 196      10.601   1.240   8.338  1.00  0.00              
ATOM   3158 HH11 ARG A 196      10.155   2.058   7.948  1.00  0.00              
ATOM   3159 HH12 ARG A 196      10.897   1.252   9.304  1.00  0.00              
ATOM   3160  NH2 ARG A 196      11.727  -0.643   8.135  1.00  0.00              
ATOM   3161 HH21 ARG A 196      12.103  -1.388   7.566  1.00  0.00              
ATOM   3162 HH22 ARG A 196      11.621  -0.632   9.139  1.00  0.00              
ATOM   3163  C   ARG A 196       8.808   1.453   1.947  1.00  0.00              
ATOM   3164  O   ARG A 196       9.890   0.916   1.630  1.00  0.00              
ATOM   3165  N   ALA A 197       7.699   1.212   1.274  1.00  0.00              
ATOM   3166  H   ALA A 197       6.938   1.839   1.491  1.00  0.00              
ATOM   3167  CA  ALA A 197       7.559   0.212   0.196  1.00  0.00              
ATOM   3168  HA  ALA A 197       7.371  -0.731   0.709  1.00  0.00              
ATOM   3169  CB  ALA A 197       6.221   0.519  -0.429  1.00  0.00              
ATOM   3170  HB1 ALA A 197       6.101  -0.368  -1.051  1.00  0.00              
ATOM   3171  HB2 ALA A 197       5.494   0.686   0.365  1.00  0.00              
ATOM   3172  HB3 ALA A 197       6.242   1.391  -1.083  1.00  0.00              
ATOM   3173  C   ALA A 197       8.543   0.157  -0.954  1.00  0.00              
ATOM   3174  O   ALA A 197       8.767  -0.902  -1.506  1.00  0.00              
ATOM   3175  N   GLU A 198       9.000   1.344  -1.358  1.00  0.00              
ATOM   3176  H   GLU A 198       8.809   2.170  -0.809  1.00  0.00              
ATOM   3177  CA  GLU A 198      10.104   1.491  -2.359  1.00  0.00              
ATOM   3178  HA  GLU A 198       9.717   1.079  -3.291  1.00  0.00              
ATOM   3179  CB  GLU A 198      10.538   2.966  -2.628  1.00  0.00              
ATOM   3180  HB2 GLU A 198      10.809   3.544  -1.745  1.00  0.00              
ATOM   3181  HB3 GLU A 198      11.441   2.744  -3.196  1.00  0.00              
ATOM   3182  CG  GLU A 198       9.491   3.828  -3.360  1.00  0.00              
ATOM   3183  HG2 GLU A 198       9.440   3.453  -4.383  1.00  0.00              
ATOM   3184  HG3 GLU A 198       8.461   3.742  -3.014  1.00  0.00              
ATOM   3185  CD  GLU A 198       9.882   5.382  -3.493  1.00  0.00              
ATOM   3186  OE1 GLU A 198       8.977   6.211  -3.451  1.00  0.00              
ATOM   3187  OE2 GLU A 198      11.085   5.716  -3.418  1.00  0.00              
ATOM   3188  C   GLU A 198      11.400   0.678  -1.986  1.00  0.00              
ATOM   3189  O   GLU A 198      12.134   0.325  -2.905  1.00  0.00              
ATOM   3190  N   MET A 199      11.644   0.321  -0.740  1.00  0.00              
ATOM   3191  H   MET A 199      10.891   0.528  -0.100  1.00  0.00              
ATOM   3192  CA  MET A 199      12.894  -0.226  -0.282  1.00  0.00              
ATOM   3193  HA  MET A 199      13.675   0.424  -0.676  1.00  0.00              
ATOM   3194  CB  MET A 199      12.963  -0.284   1.313  1.00  0.00              
ATOM   3195  HB2 MET A 199      12.218  -0.975   1.708  1.00  0.00              
ATOM   3196  HB3 MET A 199      13.906  -0.806   1.479  1.00  0.00              
ATOM   3197  CG  MET A 199      12.925   1.100   1.995  1.00  0.00              
ATOM   3198  HG2 MET A 199      12.157   1.707   1.517  1.00  0.00              
ATOM   3199  HG3 MET A 199      12.575   0.940   3.014  1.00  0.00              
ATOM   3200  SD  MET A 199      14.552   1.813   1.964  1.00  0.00              
ATOM   3201  CE  MET A 199      15.596   0.816   3.188  1.00  0.00              
ATOM   3202  HE1 MET A 199      15.688  -0.228   2.890  1.00  0.00              
ATOM   3203  HE2 MET A 199      16.606   1.225   3.178  1.00  0.00              
ATOM   3204  HE3 MET A 199      15.018   0.814   4.112  1.00  0.00              
ATOM   3205  C   MET A 199      13.101  -1.711  -0.657  1.00  0.00              
ATOM   3206  O   MET A 199      14.240  -2.049  -1.025  1.00  0.00              
ATOM   3207  N   GLU A 200      11.994  -2.467  -0.665  1.00  0.00              
ATOM   3208  H   GLU A 200      11.093  -2.141  -0.347  1.00  0.00              
ATOM   3209  CA  GLU A 200      12.094  -3.851  -1.181  1.00  0.00              
ATOM   3210  HA  GLU A 200      12.829  -3.989  -1.974  1.00  0.00              
ATOM   3211  CB  GLU A 200      12.548  -4.750   0.000  1.00  0.00              
ATOM   3212  HB2 GLU A 200      12.775  -5.727  -0.427  1.00  0.00              
ATOM   3213  HB3 GLU A 200      13.436  -4.281   0.424  1.00  0.00              
ATOM   3214  CG  GLU A 200      11.504  -5.003   1.083  1.00  0.00              
ATOM   3215  HG2 GLU A 200      11.190  -4.036   1.476  1.00  0.00              
ATOM   3216  HG3 GLU A 200      10.598  -5.357   0.589  1.00  0.00              
ATOM   3217  CD  GLU A 200      11.864  -6.039   2.144  1.00  0.00              
ATOM   3218  OE1 GLU A 200      10.993  -6.861   2.587  1.00  0.00              
ATOM   3219  OE2 GLU A 200      13.015  -6.002   2.641  1.00  0.00              
ATOM   3220  C   GLU A 200      10.753  -4.341  -1.792  1.00  0.00              
ATOM   3221  O   GLU A 200      10.778  -5.469  -2.437  1.00  0.00              
ATOM   3222  N   VAL A 201       9.649  -3.731  -1.599  1.00  0.00              
ATOM   3223  H   VAL A 201       9.599  -2.902  -1.023  1.00  0.00              
ATOM   3224  CA  VAL A 201       8.372  -4.354  -2.051  1.00  0.00              
ATOM   3225  HA  VAL A 201       8.502  -5.425  -2.206  1.00  0.00              
ATOM   3226  CB  VAL A 201       7.199  -3.942  -1.049  1.00  0.00              
ATOM   3227  HB  VAL A 201       7.240  -2.857  -0.958  1.00  0.00              
ATOM   3228  CG1 VAL A 201       5.803  -4.308  -1.399  1.00  0.00              
ATOM   3229 HG11 VAL A 201       5.816  -5.396  -1.460  1.00  0.00              
ATOM   3230 HG12 VAL A 201       5.171  -4.024  -0.558  1.00  0.00              
ATOM   3231 HG13 VAL A 201       5.552  -3.844  -2.353  1.00  0.00              
ATOM   3232  CG2 VAL A 201       7.523  -4.578   0.293  1.00  0.00              
ATOM   3233 HG21 VAL A 201       8.446  -4.116   0.641  1.00  0.00              
ATOM   3234 HG22 VAL A 201       6.770  -4.469   1.073  1.00  0.00              
ATOM   3235 HG23 VAL A 201       7.776  -5.616   0.077  1.00  0.00              
ATOM   3236  C   VAL A 201       8.073  -3.986  -3.533  1.00  0.00              
ATOM   3237  O   VAL A 201       7.471  -4.760  -4.241  1.00  0.00              
ATOM   3238  N   VAL A 202       8.359  -2.748  -3.885  1.00  0.00              
ATOM   3239  H   VAL A 202       8.747  -2.182  -3.144  1.00  0.00              
ATOM   3240  CA  VAL A 202       8.238  -2.240  -5.297  1.00  0.00              
ATOM   3241  HA  VAL A 202       7.253  -2.511  -5.677  1.00  0.00              
ATOM   3242  CB  VAL A 202       8.196  -0.743  -5.421  1.00  0.00              
ATOM   3243  HB  VAL A 202       9.040  -0.280  -4.910  1.00  0.00              
ATOM   3244  CG1 VAL A 202       8.154  -0.307  -6.920  1.00  0.00              
ATOM   3245 HG11 VAL A 202       9.135  -0.553  -7.326  1.00  0.00              
ATOM   3246 HG12 VAL A 202       7.322  -0.810  -7.412  1.00  0.00              
ATOM   3247 HG13 VAL A 202       8.048   0.777  -6.957  1.00  0.00              
ATOM   3248  CG2 VAL A 202       6.979  -0.256  -4.590  1.00  0.00              
ATOM   3249 HG21 VAL A 202       6.127  -0.856  -4.910  1.00  0.00              
ATOM   3250 HG22 VAL A 202       7.145  -0.424  -3.526  1.00  0.00              
ATOM   3251 HG23 VAL A 202       6.897   0.819  -4.749  1.00  0.00              
ATOM   3252  C   VAL A 202       9.326  -2.911  -6.181  1.00  0.00              
ATOM   3253  O   VAL A 202       8.955  -3.463  -7.206  1.00  0.00              
ATOM   3254  N   PRO A 203      10.584  -2.981  -5.846  1.00  0.00              
ATOM   3255  CD  PRO A 203      11.314  -2.108  -4.879  1.00  0.00              
ATOM   3256  HD2 PRO A 203      11.165  -2.474  -3.863  1.00  0.00              
ATOM   3257  HD3 PRO A 203      11.000  -1.066  -4.928  1.00  0.00              
ATOM   3258  CG  PRO A 203      12.761  -2.206  -5.237  1.00  0.00              
ATOM   3259  HG2 PRO A 203      13.384  -2.335  -4.352  1.00  0.00              
ATOM   3260  HG3 PRO A 203      13.148  -1.289  -5.681  1.00  0.00              
ATOM   3261  CB  PRO A 203      12.931  -3.397  -6.045  1.00  0.00              
ATOM   3262  HB2 PRO A 203      13.125  -4.289  -5.449  1.00  0.00              
ATOM   3263  HB3 PRO A 203      13.627  -3.191  -6.859  1.00  0.00              
ATOM   3264  CA  PRO A 203      11.537  -3.682  -6.712  1.00  0.00              
ATOM   3265  HA  PRO A 203      11.487  -3.369  -7.755  1.00  0.00              
ATOM   3266  C   PRO A 203      11.338  -5.211  -6.819  1.00  0.00              
ATOM   3267  O   PRO A 203      11.599  -5.757  -7.900  1.00  0.00              
ATOM   3268  N   ALA A 204      10.857  -5.868  -5.764  1.00  0.00              
ATOM   3269  H   ALA A 204      10.775  -5.408  -4.869  1.00  0.00              
ATOM   3270  CA  ALA A 204      10.646  -7.298  -5.790  1.00  0.00              
ATOM   3271  HA  ALA A 204      11.468  -7.875  -6.214  1.00  0.00              
ATOM   3272  CB  ALA A 204      10.485  -7.833  -4.388  1.00  0.00              
ATOM   3273  HB1 ALA A 204      11.423  -7.870  -3.833  1.00  0.00              
ATOM   3274  HB2 ALA A 204       9.699  -7.313  -3.840  1.00  0.00              
ATOM   3275  HB3 ALA A 204      10.235  -8.891  -4.455  1.00  0.00              
ATOM   3276  C   ALA A 204       9.357  -7.552  -6.629  1.00  0.00              
ATOM   3277  O   ALA A 204       9.307  -8.525  -7.402  1.00  0.00              
ATOM   3278  N   ALA A 205       8.386  -6.593  -6.556  1.00  0.00              
ATOM   3279  H   ALA A 205       8.459  -5.824  -5.905  1.00  0.00              
ATOM   3280  CA  ALA A 205       7.128  -6.721  -7.340  1.00  0.00              
ATOM   3281  HA  ALA A 205       6.654  -7.699  -7.255  1.00  0.00              
ATOM   3282  CB  ALA A 205       6.134  -5.785  -6.715  1.00  0.00              
ATOM   3283  HB1 ALA A 205       5.867  -6.024  -5.686  1.00  0.00              
ATOM   3284  HB2 ALA A 205       6.472  -4.748  -6.733  1.00  0.00              
ATOM   3285  HB3 ALA A 205       5.189  -5.826  -7.258  1.00  0.00              
ATOM   3286  C   ALA A 205       7.408  -6.577  -8.844  1.00  0.00              
ATOM   3287  O   ALA A 205       6.912  -7.360  -9.662  1.00  0.00              
ATOM   3288  N   ARG A 206       8.101  -5.491  -9.166  1.00  0.00              
ATOM   3289  H   ARG A 206       8.174  -4.789  -8.443  1.00  0.00              
ATOM   3290  CA  ARG A 206       8.594  -5.264 -10.519  1.00  0.00              
ATOM   3291  HA  ARG A 206       7.781  -5.101 -11.226  1.00  0.00              
ATOM   3292  CB  ARG A 206       9.114  -3.839 -10.470  1.00  0.00              
ATOM   3293  HB2 ARG A 206       8.334  -3.157 -10.133  1.00  0.00              
ATOM   3294  HB3 ARG A 206       9.904  -3.697  -9.732  1.00  0.00              
ATOM   3295  CG  ARG A 206       9.628  -3.210 -11.779  1.00  0.00              
ATOM   3296  HG2 ARG A 206      10.351  -3.828 -12.311  1.00  0.00              
ATOM   3297  HG3 ARG A 206       8.721  -3.073 -12.368  1.00  0.00              
ATOM   3298  CD  ARG A 206      10.229  -1.784 -11.570  1.00  0.00              
ATOM   3299  HD2 ARG A 206      10.126  -1.325 -12.553  1.00  0.00              
ATOM   3300  HD3 ARG A 206       9.726  -1.209 -10.792  1.00  0.00              
ATOM   3301  NE  ARG A 206      11.598  -1.867 -11.131  1.00  0.00              
ATOM   3302  HE  ARG A 206      12.004  -2.745 -10.840  1.00  0.00              
ATOM   3303  CZ  ARG A 206      12.531  -0.907 -11.327  1.00  0.00              
ATOM   3304  NH1 ARG A 206      12.300   0.227 -11.901  1.00  0.00              
ATOM   3305 HH11 ARG A 206      11.429   0.416 -12.376  1.00  0.00              
ATOM   3306 HH12 ARG A 206      12.960   0.976 -11.750  1.00  0.00              
ATOM   3307  NH2 ARG A 206      13.774  -0.995 -10.803  1.00  0.00              
ATOM   3308 HH21 ARG A 206      14.020  -1.836 -10.302  1.00  0.00              
ATOM   3309 HH22 ARG A 206      14.356  -0.177 -10.917  1.00  0.00              
ATOM   3310  C   ARG A 206       9.542  -6.313 -11.116  1.00  0.00              
ATOM   3311  O   ARG A 206       9.484  -6.604 -12.275  1.00  0.00              
ATOM   3312  N   GLU A 207      10.437  -6.876 -10.267  1.00  0.00              
ATOM   3313  H   GLU A 207      10.653  -6.524  -9.346  1.00  0.00              
ATOM   3314  CA  GLU A 207      11.370  -7.930 -10.754  1.00  0.00              
ATOM   3315  HA  GLU A 207      12.011  -7.503 -11.526  1.00  0.00              
ATOM   3316  CB  GLU A 207      12.222  -8.413  -9.595  1.00  0.00              
ATOM   3317  HB2 GLU A 207      12.796  -7.527  -9.325  1.00  0.00              
ATOM   3318  HB3 GLU A 207      11.599  -8.747  -8.766  1.00  0.00              
ATOM   3319  CG  GLU A 207      13.093  -9.650  -9.923  1.00  0.00              
ATOM   3320  HG2 GLU A 207      13.643  -9.885  -9.012  1.00  0.00              
ATOM   3321  HG3 GLU A 207      12.495 -10.543 -10.106  1.00  0.00              
ATOM   3322  CD  GLU A 207      14.005  -9.428 -11.115  1.00  0.00              
ATOM   3323  OE1 GLU A 207      14.286 -10.407 -11.861  1.00  0.00              
ATOM   3324  OE2 GLU A 207      14.511  -8.320 -11.359  1.00  0.00              
ATOM   3325  C   GLU A 207      10.593  -9.090 -11.340  1.00  0.00              
ATOM   3326  O   GLU A 207      11.022  -9.689 -12.319  1.00  0.00              
ATOM   3327  N   TYR A 208       9.458  -9.471 -10.791  1.00  0.00              
ATOM   3328  H   TYR A 208       9.217  -8.992  -9.935  1.00  0.00              
ATOM   3329  CA  TYR A 208       8.588 -10.678 -10.996  1.00  0.00              
ATOM   3330  HA  TYR A 208       9.018 -11.236 -11.827  1.00  0.00              
ATOM   3331  CB  TYR A 208       8.479 -11.701  -9.845  1.00  0.00              
ATOM   3332  HB2 TYR A 208       8.039 -11.160  -9.007  1.00  0.00              
ATOM   3333  HB3 TYR A 208       7.781 -12.463 -10.192  1.00  0.00              
ATOM   3334  CG  TYR A 208       9.806 -12.257  -9.425  1.00  0.00              
ATOM   3335  CD1 TYR A 208      10.388 -11.865  -8.211  1.00  0.00              
ATOM   3336  HD1 TYR A 208      10.066 -10.961  -7.716  1.00  0.00              
ATOM   3337  CE1 TYR A 208      11.567 -12.577  -7.749  1.00  0.00              
ATOM   3338  HE1 TYR A 208      12.111 -12.099  -6.948  1.00  0.00              
ATOM   3339  CZ  TYR A 208      12.073 -13.722  -8.476  1.00  0.00              
ATOM   3340  OH  TYR A 208      13.121 -14.418  -7.954  1.00  0.00              
ATOM   3341  HH  TYR A 208      13.328 -15.242  -8.401  1.00  0.00              
ATOM   3342  CE2 TYR A 208      11.386 -14.116  -9.690  1.00  0.00              
ATOM   3343  HE2 TYR A 208      11.841 -14.905 -10.272  1.00  0.00              
ATOM   3344  CD2 TYR A 208      10.259 -13.372 -10.191  1.00  0.00              
ATOM   3345  HD2 TYR A 208       9.646 -13.736 -11.002  1.00  0.00              
ATOM   3346  C   TYR A 208       7.225 -10.331 -11.611  1.00  0.00              
ATOM   3347  O   TYR A 208       6.382 -11.210 -11.753  1.00  0.00              
ATOM   3348  N   GLY A 209       7.007  -9.083 -12.082  1.00  0.00              
ATOM   3349  H   GLY A 209       7.701  -8.365 -11.928  1.00  0.00              
ATOM   3350  CA  GLY A 209       5.710  -8.756 -12.821  1.00  0.00              
ATOM   3351  HA2 GLY A 209       5.814  -7.759 -13.248  1.00  0.00              
ATOM   3352  HA3 GLY A 209       5.717  -9.444 -13.667  1.00  0.00              
ATOM   3353  C   GLY A 209       4.386  -8.881 -12.006  1.00  0.00              
ATOM   3354  O   GLY A 209       3.341  -9.242 -12.512  1.00  0.00              
ATOM   3355  N   LEU A 210       4.329  -8.311 -10.756  1.00  0.00              
ATOM   3356  H   LEU A 210       5.255  -8.081 -10.424  1.00  0.00              
ATOM   3357  CA  LEU A 210       3.169  -7.937  -9.870  1.00  0.00              
ATOM   3358  HA  LEU A 210       2.361  -8.561 -10.252  1.00  0.00              
ATOM   3359  CB  LEU A 210       3.549  -8.086  -8.403  1.00  0.00              
ATOM   3360  HB2 LEU A 210       4.504  -7.585  -8.248  1.00  0.00              
ATOM   3361  HB3 LEU A 210       2.802  -7.658  -7.734  1.00  0.00              
ATOM   3362  CG  LEU A 210       3.769  -9.492  -7.878  1.00  0.00              
ATOM   3363  HG  LEU A 210       2.896 -10.090  -8.141  1.00  0.00              
ATOM   3364  CD1 LEU A 210       5.026 -10.194  -8.396  1.00  0.00              
ATOM   3365 HD11 LEU A 210       4.775 -10.736  -9.308  1.00  0.00              
ATOM   3366 HD12 LEU A 210       5.819  -9.475  -8.603  1.00  0.00              
ATOM   3367 HD13 LEU A 210       5.453 -10.946  -7.732  1.00  0.00              
ATOM   3368  CD2 LEU A 210       3.953  -9.486  -6.305  1.00  0.00              
ATOM   3369 HD21 LEU A 210       3.060  -9.000  -5.914  1.00  0.00              
ATOM   3370 HD22 LEU A 210       4.021 -10.524  -5.980  1.00  0.00              
ATOM   3371 HD23 LEU A 210       4.783  -8.850  -5.996  1.00  0.00              
ATOM   3372  C   LEU A 210       2.681  -6.492 -10.086  1.00  0.00              
ATOM   3373  O   LEU A 210       3.488  -5.607 -10.060  1.00  0.00              
ATOM   3374  N   GLY A 211       1.363  -6.296 -10.157  1.00  0.00              
ATOM   3375  H   GLY A 211       0.721  -7.018  -9.864  1.00  0.00              
ATOM   3376  CA  GLY A 211       0.808  -4.958 -10.092  1.00  0.00              
ATOM   3377  HA2 GLY A 211       1.569  -4.236 -10.389  1.00  0.00              
ATOM   3378  HA3 GLY A 211      -0.036  -4.918 -10.781  1.00  0.00              
ATOM   3379  C   GLY A 211       0.416  -4.559  -8.642  1.00  0.00              
ATOM   3380  O   GLY A 211      -0.379  -5.272  -7.970  1.00  0.00              
ATOM   3381  N   VAL A 212       0.965  -3.449  -8.121  1.00  0.00              
ATOM   3382  H   VAL A 212       1.641  -2.891  -8.622  1.00  0.00              
ATOM   3383  CA  VAL A 212       0.861  -2.982  -6.753  1.00  0.00              
ATOM   3384  HA  VAL A 212       0.559  -3.811  -6.113  1.00  0.00              
ATOM   3385  CB  VAL A 212       2.188  -2.462  -6.201  1.00  0.00              
ATOM   3386  HB  VAL A 212       2.417  -1.630  -6.867  1.00  0.00              
ATOM   3387  CG1 VAL A 212       2.028  -1.984  -4.772  1.00  0.00              
ATOM   3388 HG11 VAL A 212       1.311  -1.164  -4.735  1.00  0.00              
ATOM   3389 HG12 VAL A 212       1.583  -2.813  -4.222  1.00  0.00              
ATOM   3390 HG13 VAL A 212       3.019  -1.733  -4.395  1.00  0.00              
ATOM   3391  CG2 VAL A 212       3.278  -3.490  -6.197  1.00  0.00              
ATOM   3392 HG21 VAL A 212       2.987  -4.359  -5.607  1.00  0.00              
ATOM   3393 HG22 VAL A 212       3.421  -3.917  -7.189  1.00  0.00              
ATOM   3394 HG23 VAL A 212       4.182  -3.031  -5.798  1.00  0.00              
ATOM   3395  C   VAL A 212      -0.324  -2.029  -6.598  1.00  0.00              
ATOM   3396  O   VAL A 212      -0.317  -0.929  -7.128  1.00  0.00              
ATOM   3397  N   ILE A 213      -1.117  -2.304  -5.573  1.00  0.00              
ATOM   3398  H   ILE A 213      -1.165  -3.272  -5.288  1.00  0.00              
ATOM   3399  CA  ILE A 213      -2.216  -1.438  -5.106  1.00  0.00              
ATOM   3400  HA  ILE A 213      -2.353  -0.722  -5.916  1.00  0.00              
ATOM   3401  CB  ILE A 213      -3.505  -2.286  -4.939  1.00  0.00              
ATOM   3402  HB  ILE A 213      -3.301  -3.030  -4.169  1.00  0.00              
ATOM   3403  CG2 ILE A 213      -4.683  -1.452  -4.425  1.00  0.00              
ATOM   3404 HG21 ILE A 213      -5.678  -1.869  -4.582  1.00  0.00              
ATOM   3405 HG22 ILE A 213      -4.528  -1.408  -3.347  1.00  0.00              
ATOM   3406 HG23 ILE A 213      -4.797  -0.523  -4.984  1.00  0.00              
ATOM   3407  CG1 ILE A 213      -3.883  -3.100  -6.270  1.00  0.00              
ATOM   3408 HG12 ILE A 213      -4.644  -2.617  -6.883  1.00  0.00              
ATOM   3409 HG13 ILE A 213      -3.012  -3.208  -6.916  1.00  0.00              
ATOM   3410  CD1 ILE A 213      -4.419  -4.509  -5.871  1.00  0.00              
ATOM   3411 HD11 ILE A 213      -4.559  -5.029  -6.819  1.00  0.00              
ATOM   3412 HD12 ILE A 213      -3.689  -5.036  -5.257  1.00  0.00              
ATOM   3413 HD13 ILE A 213      -5.353  -4.443  -5.313  1.00  0.00              
ATOM   3414  C   ILE A 213      -1.775  -0.631  -3.845  1.00  0.00              
ATOM   3415  O   ILE A 213      -0.956  -1.112  -3.016  1.00  0.00              
ATOM   3416  N   ALA A 214      -2.171   0.647  -3.793  1.00  0.00              
ATOM   3417  H   ALA A 214      -2.724   0.954  -4.581  1.00  0.00              
ATOM   3418  CA  ALA A 214      -1.850   1.518  -2.717  1.00  0.00              
ATOM   3419  HA  ALA A 214      -1.039   1.075  -2.140  1.00  0.00              
ATOM   3420  CB  ALA A 214      -1.327   2.840  -3.348  1.00  0.00              
ATOM   3421  HB1 ALA A 214      -0.434   2.669  -3.948  1.00  0.00              
ATOM   3422  HB2 ALA A 214      -2.105   3.174  -4.035  1.00  0.00              
ATOM   3423  HB3 ALA A 214      -1.133   3.479  -2.486  1.00  0.00              
ATOM   3424  C   ALA A 214      -3.055   1.709  -1.729  1.00  0.00              
ATOM   3425  O   ALA A 214      -4.154   1.924  -2.237  1.00  0.00              
ATOM   3426  N   TRP A 215      -2.820   1.652  -0.397  1.00  0.00              
ATOM   3427  H   TRP A 215      -1.927   1.366  -0.021  1.00  0.00              
ATOM   3428  CA  TRP A 215      -3.804   2.031   0.592  1.00  0.00              
ATOM   3429  HA  TRP A 215      -4.661   2.532   0.143  1.00  0.00              
ATOM   3430  CB  TRP A 215      -4.427   0.788   1.259  1.00  0.00              
ATOM   3431  HB2 TRP A 215      -5.126   1.274   1.940  1.00  0.00              
ATOM   3432  HB3 TRP A 215      -4.850   0.068   0.559  1.00  0.00              
ATOM   3433  CG  TRP A 215      -3.504  -0.020   2.078  1.00  0.00              
ATOM   3434  CD1 TRP A 215      -2.725  -1.066   1.591  1.00  0.00              
ATOM   3435  HD1 TRP A 215      -2.672  -1.335   0.547  1.00  0.00              
ATOM   3436  NE1 TRP A 215      -2.002  -1.581   2.687  1.00  0.00              
ATOM   3437  HE1 TRP A 215      -1.420  -2.406   2.659  1.00  0.00              
ATOM   3438  CE2 TRP A 215      -2.425  -1.059   3.909  1.00  0.00              
ATOM   3439  CZ2 TRP A 215      -1.956  -1.220   5.222  1.00  0.00              
ATOM   3440  HZ2 TRP A 215      -1.245  -2.003   5.441  1.00  0.00              
ATOM   3441  CH2 TRP A 215      -2.528  -0.386   6.155  1.00  0.00              
ATOM   3442  HH2 TRP A 215      -2.274  -0.551   7.192  1.00  0.00              
ATOM   3443  CZ3 TRP A 215      -3.290   0.747   5.853  1.00  0.00              
ATOM   3444  HZ3 TRP A 215      -3.556   1.501   6.579  1.00  0.00              
ATOM   3445  CE3 TRP A 215      -3.611   0.989   4.563  1.00  0.00              
ATOM   3446  HE3 TRP A 215      -4.183   1.884   4.368  1.00  0.00              
ATOM   3447  CD2 TRP A 215      -3.278   0.097   3.538  1.00  0.00              
ATOM   3448  C   TRP A 215      -3.315   3.050   1.659  1.00  0.00              
ATOM   3449  O   TRP A 215      -2.139   3.338   1.829  1.00  0.00              
ATOM   3450  N   SER A 216      -4.281   3.773   2.191  1.00  0.00              
ATOM   3451  H   SER A 216      -5.214   3.647   1.824  1.00  0.00              
ATOM   3452  CA  SER A 216      -4.083   5.108   2.797  1.00  0.00              
ATOM   3453  HA  SER A 216      -5.058   5.590   2.867  1.00  0.00              
ATOM   3454  CB  SER A 216      -3.599   5.087   4.283  1.00  0.00              
ATOM   3455  HB2 SER A 216      -2.709   4.460   4.224  1.00  0.00              
ATOM   3456  HB3 SER A 216      -3.389   6.054   4.742  1.00  0.00              
ATOM   3457  OG  SER A 216      -4.601   4.500   5.117  1.00  0.00              
ATOM   3458  HG  SER A 216      -5.341   5.112   5.131  1.00  0.00              
ATOM   3459  C   SER A 216      -3.305   6.101   1.808  1.00  0.00              
ATOM   3460  O   SER A 216      -2.258   6.530   2.158  1.00  0.00              
ATOM   3461  N   PRO A 217      -3.858   6.484   0.603  1.00  0.00              
ATOM   3462  CD  PRO A 217      -4.864   5.805  -0.181  1.00  0.00              
ATOM   3463  HD2 PRO A 217      -5.875   6.058   0.137  1.00  0.00              
ATOM   3464  HD3 PRO A 217      -4.804   4.719  -0.113  1.00  0.00              
ATOM   3465  CG  PRO A 217      -4.766   6.269  -1.637  1.00  0.00              
ATOM   3466  HG2 PRO A 217      -5.721   6.394  -2.148  1.00  0.00              
ATOM   3467  HG3 PRO A 217      -4.083   5.641  -2.208  1.00  0.00              
ATOM   3468  CB  PRO A 217      -4.145   7.659  -1.565  1.00  0.00              
ATOM   3469  HB2 PRO A 217      -4.881   8.449  -1.417  1.00  0.00              
ATOM   3470  HB3 PRO A 217      -3.437   7.821  -2.377  1.00  0.00              
ATOM   3471  CA  PRO A 217      -3.285   7.516  -0.316  1.00  0.00              
ATOM   3472  HA  PRO A 217      -2.262   7.310  -0.631  1.00  0.00              
ATOM   3473  C   PRO A 217      -3.082   8.879   0.252  1.00  0.00              
ATOM   3474  O   PRO A 217      -2.246   9.614  -0.259  1.00  0.00              
ATOM   3475  N   LEU A 218      -3.856   9.355   1.240  1.00  0.00              
ATOM   3476  H   LEU A 218      -4.442   8.690   1.725  1.00  0.00              
ATOM   3477  CA  LEU A 218      -3.890  10.682   1.750  1.00  0.00              
ATOM   3478  HA  LEU A 218      -3.163  11.206   1.129  1.00  0.00              
ATOM   3479  CB  LEU A 218      -5.242  11.382   1.658  1.00  0.00              
ATOM   3480  HB2 LEU A 218      -5.971  10.573   1.710  1.00  0.00              
ATOM   3481  HB3 LEU A 218      -5.395  12.028   2.522  1.00  0.00              
ATOM   3482  CG  LEU A 218      -5.348  12.032   0.277  1.00  0.00              
ATOM   3483  HG  LEU A 218      -4.667  12.883   0.279  1.00  0.00              
ATOM   3484  CD1 LEU A 218      -5.277  11.152  -0.995  1.00  0.00              
ATOM   3485 HD11 LEU A 218      -5.368  11.802  -1.866  1.00  0.00              
ATOM   3486 HD12 LEU A 218      -4.279  10.716  -1.039  1.00  0.00              
ATOM   3487 HD13 LEU A 218      -6.117  10.463  -0.907  1.00  0.00              
ATOM   3488  CD2 LEU A 218      -6.667  12.784   0.343  1.00  0.00              
ATOM   3489 HD21 LEU A 218      -6.768  13.449  -0.514  1.00  0.00              
ATOM   3490 HD22 LEU A 218      -7.586  12.198   0.379  1.00  0.00              
ATOM   3491 HD23 LEU A 218      -6.670  13.551   1.118  1.00  0.00              
ATOM   3492  C   LEU A 218      -3.384  10.689   3.257  1.00  0.00              
ATOM   3493  O   LEU A 218      -3.462  11.800   3.856  1.00  0.00              
ATOM   3494  N   HIE A 219      -2.822   9.557   3.755  1.00  0.00              
ATOM   3495  H   HIE A 219      -2.864   8.798   3.091  1.00  0.00              
ATOM   3496  CA  HIE A 219      -2.222   9.398   5.102  1.00  0.00              
ATOM   3497  HA  HIE A 219      -1.887   8.362   5.065  1.00  0.00              
ATOM   3498  CB  HIE A 219      -0.868  10.260   5.237  1.00  0.00              
ATOM   3499  HB2 HIE A 219      -0.346  10.389   4.289  1.00  0.00              
ATOM   3500  HB3 HIE A 219      -1.142  11.238   5.632  1.00  0.00              
ATOM   3501  CG  HIE A 219       0.042   9.529   6.190  1.00  0.00              
ATOM   3502  ND1 HIE A 219       0.517   8.227   6.046  1.00  0.00              
ATOM   3503  CE1 HIE A 219       1.508   8.084   6.968  1.00  0.00              
ATOM   3504  HE1 HIE A 219       2.192   7.250   6.914  1.00  0.00              
ATOM   3505  NE2 HIE A 219       1.804   9.285   7.567  1.00  0.00              
ATOM   3506  HE2 HIE A 219       2.569   9.363   8.222  1.00  0.00              
ATOM   3507  CD2 HIE A 219       0.858  10.177   7.123  1.00  0.00              
ATOM   3508  HD2 HIE A 219       0.923  11.251   7.212  1.00  0.00              
ATOM   3509  C   HIE A 219      -3.195   9.501   6.246  1.00  0.00              
ATOM   3510  O   HIE A 219      -3.056  10.087   7.296  1.00  0.00              
ATOM   3511  N   GLY A 220      -4.370   8.956   5.963  1.00  0.00              
ATOM   3512  H   GLY A 220      -4.519   8.556   5.047  1.00  0.00              
ATOM   3513  CA  GLY A 220      -5.575   9.085   6.780  1.00  0.00              
ATOM   3514  HA2 GLY A 220      -6.239   8.338   6.346  1.00  0.00              
ATOM   3515  HA3 GLY A 220      -5.275   8.790   7.785  1.00  0.00              
ATOM   3516  C   GLY A 220      -6.182  10.441   6.567  1.00  0.00              
ATOM   3517  O   GLY A 220      -6.415  11.201   7.541  1.00  0.00              
ATOM   3518  N   GLY A 221      -6.452  10.884   5.329  1.00  0.00              
ATOM   3519  H   GLY A 221      -6.505  10.250   4.544  1.00  0.00              
ATOM   3520  CA  GLY A 221      -7.048  12.218   5.050  1.00  0.00              
ATOM   3521  HA2 GLY A 221      -7.154  12.248   3.965  1.00  0.00              
ATOM   3522  HA3 GLY A 221      -8.011  12.293   5.554  1.00  0.00              
ATOM   3523  C   GLY A 221      -6.197  13.457   5.365  1.00  0.00              
ATOM   3524  O   GLY A 221      -6.593  14.574   5.074  1.00  0.00              
ATOM   3525  N   LEU A 222      -4.958  13.220   5.883  1.00  0.00              
ATOM   3526  H   LEU A 222      -4.729  12.267   6.126  1.00  0.00              
ATOM   3527  CA  LEU A 222      -4.022  14.269   6.357  1.00  0.00              
ATOM   3528  HA  LEU A 222      -4.576  14.840   7.101  1.00  0.00              
ATOM   3529  CB  LEU A 222      -2.843  13.645   7.171  1.00  0.00              
ATOM   3530  HB2 LEU A 222      -3.329  13.167   8.021  1.00  0.00              
ATOM   3531  HB3 LEU A 222      -2.412  12.811   6.617  1.00  0.00              
ATOM   3532  CG  LEU A 222      -1.745  14.611   7.502  1.00  0.00              
ATOM   3533  HG  LEU A 222      -1.243  14.872   6.570  1.00  0.00              
ATOM   3534  CD1 LEU A 222      -2.144  15.838   8.313  1.00  0.00              
ATOM   3535 HD11 LEU A 222      -2.684  15.549   9.214  1.00  0.00              
ATOM   3536 HD12 LEU A 222      -1.257  16.408   8.588  1.00  0.00              
ATOM   3537 HD13 LEU A 222      -2.767  16.566   7.792  1.00  0.00              
ATOM   3538  CD2 LEU A 222      -0.655  13.952   8.298  1.00  0.00              
ATOM   3539 HD21 LEU A 222      -1.000  13.370   9.153  1.00  0.00              
ATOM   3540 HD22 LEU A 222      -0.136  13.237   7.660  1.00  0.00              
ATOM   3541 HD23 LEU A 222       0.042  14.740   8.584  1.00  0.00              
ATOM   3542  C   LEU A 222      -3.505  15.101   5.175  1.00  0.00              
ATOM   3543  O   LEU A 222      -3.406  16.316   5.276  1.00  0.00              
ATOM   3544  N   LEU A 223      -3.362  14.576   3.915  1.00  0.00              
ATOM   3545  H   LEU A 223      -3.335  13.569   3.832  1.00  0.00              
ATOM   3546  CA  LEU A 223      -3.058  15.388   2.686  1.00  0.00              
ATOM   3547  HA  LEU A 223      -2.351  16.199   2.859  1.00  0.00              
ATOM   3548  CB  LEU A 223      -2.338  14.412   1.686  1.00  0.00              
ATOM   3549  HB2 LEU A 223      -2.933  13.500   1.711  1.00  0.00              
ATOM   3550  HB3 LEU A 223      -2.265  14.823   0.679  1.00  0.00              
ATOM   3551  CG  LEU A 223      -0.907  14.000   2.114  1.00  0.00              
ATOM   3552  HG  LEU A 223      -0.855  13.969   3.202  1.00  0.00              
ATOM   3553  CD1 LEU A 223      -0.590  12.609   1.514  1.00  0.00              
ATOM   3554 HD11 LEU A 223      -1.392  11.876   1.431  1.00  0.00              
ATOM   3555 HD12 LEU A 223      -0.283  12.697   0.472  1.00  0.00              
ATOM   3556 HD13 LEU A 223       0.228  12.101   2.025  1.00  0.00              
ATOM   3557  CD2 LEU A 223       0.242  14.853   1.589  1.00  0.00              
ATOM   3558 HD21 LEU A 223       0.180  15.847   2.031  1.00  0.00              
ATOM   3559 HD22 LEU A 223       1.164  14.421   1.978  1.00  0.00              
ATOM   3560 HD23 LEU A 223       0.321  14.857   0.502  1.00  0.00              
ATOM   3561  C   LEU A 223      -4.300  15.921   2.024  1.00  0.00              
ATOM   3562  O   LEU A 223      -4.187  16.294   0.835  1.00  0.00              
ATOM   3563  N   GLY A 224      -5.450  15.798   2.686  1.00  0.00              
ATOM   3564  H   GLY A 224      -5.393  15.338   3.583  1.00  0.00              
ATOM   3565  CA  GLY A 224      -6.763  16.161   2.075  1.00  0.00              
ATOM   3566  HA2 GLY A 224      -6.578  16.088   1.003  1.00  0.00              
ATOM   3567  HA3 GLY A 224      -7.454  15.411   2.458  1.00  0.00              
ATOM   3568  C   GLY A 224      -7.276  17.541   2.278  1.00  0.00              
ATOM   3569  O   GLY A 224      -8.406  17.843   1.975  1.00  0.00              
ATOM   3570  N   GLY A 225      -6.339  18.432   2.601  1.00  0.00              
ATOM   3571  H   GLY A 225      -5.393  18.108   2.740  1.00  0.00              
ATOM   3572  CA  GLY A 225      -6.610  19.717   3.135  1.00  0.00              
ATOM   3573  HA2 GLY A 225      -5.745  20.372   3.026  1.00  0.00              
ATOM   3574  HA3 GLY A 225      -7.409  20.204   2.576  1.00  0.00              
ATOM   3575  C   GLY A 225      -6.960  19.621   4.619  1.00  0.00              
ATOM   3576  O   GLY A 225      -8.101  19.226   4.924  1.00  0.00              
ATOM   3577  N   ALA A 226      -5.948  19.989   5.401  1.00  0.00              
ATOM   3578  H   ALA A 226      -5.120  20.473   5.084  1.00  0.00              
ATOM   3579  CA  ALA A 226      -5.917  19.806   6.911  1.00  0.00              
ATOM   3580  HA  ALA A 226      -6.943  19.707   7.265  1.00  0.00              
ATOM   3581  CB  ALA A 226      -5.088  18.599   7.225  1.00  0.00              
ATOM   3582  HB1 ALA A 226      -4.092  18.692   6.791  1.00  0.00              
ATOM   3583  HB2 ALA A 226      -4.965  18.600   8.308  1.00  0.00              
ATOM   3584  HB3 ALA A 226      -5.526  17.702   6.787  1.00  0.00              
ATOM   3585  C   ALA A 226      -5.253  20.937   7.629  1.00  0.00              
ATOM   3586  O   ALA A 226      -5.674  21.292   8.745  1.00  0.00              
ATOM   3587  N   ILE A 227      -4.178  21.549   7.088  1.00  0.00              
ATOM   3588  H   ILE A 227      -3.833  21.286   6.176  1.00  0.00              
ATOM   3589  CA  ILE A 227      -3.412  22.550   7.920  1.00  0.00              
ATOM   3590  HA  ILE A 227      -3.473  22.323   8.985  1.00  0.00              
ATOM   3591  CB  ILE A 227      -1.827  22.454   7.593  1.00  0.00              
ATOM   3592  HB  ILE A 227      -1.579  21.962   6.653  1.00  0.00              
ATOM   3593  CG2 ILE A 227      -1.297  23.874   7.580  1.00  0.00              
ATOM   3594 HG21 ILE A 227      -0.209  23.869   7.511  1.00  0.00              
ATOM   3595 HG22 ILE A 227      -1.500  24.472   6.692  1.00  0.00              
ATOM   3596 HG23 ILE A 227      -1.557  24.364   8.519  1.00  0.00              
ATOM   3597  CG1 ILE A 227      -1.043  21.803   8.809  1.00  0.00              
ATOM   3598 HG12 ILE A 227       0.029  21.914   8.646  1.00  0.00              
ATOM   3599 HG13 ILE A 227      -1.313  22.297   9.742  1.00  0.00              
ATOM   3600  CD1 ILE A 227      -1.436  20.344   9.133  1.00  0.00              
ATOM   3601 HD11 ILE A 227      -0.995  19.690   8.381  1.00  0.00              
ATOM   3602 HD12 ILE A 227      -0.857  20.129  10.032  1.00  0.00              
ATOM   3603 HD13 ILE A 227      -2.483  20.128   9.345  1.00  0.00              
ATOM   3604  C   ILE A 227      -4.030  23.968   7.715  1.00  0.00              
ATOM   3605  O   ILE A 227      -4.049  24.712   8.692  1.00  0.00              
ATOM   3606  N   ARG A 228      -4.533  24.395   6.539  1.00  0.00              
ATOM   3607  H   ARG A 228      -4.441  23.743   5.773  1.00  0.00              
ATOM   3608  CA  ARG A 228      -5.116  25.681   6.359  1.00  0.00              
ATOM   3609  HA  ARG A 228      -4.531  26.477   6.819  1.00  0.00              
ATOM   3610  CB  ARG A 228      -5.195  25.984   4.865  1.00  0.00              
ATOM   3611  HB2 ARG A 228      -5.546  25.135   4.279  1.00  0.00              
ATOM   3612  HB3 ARG A 228      -5.959  26.745   4.708  1.00  0.00              
ATOM   3613  CG  ARG A 228      -3.837  26.499   4.320  1.00  0.00              
ATOM   3614  HG2 ARG A 228      -3.646  27.527   4.628  1.00  0.00              
ATOM   3615  HG3 ARG A 228      -3.029  25.913   4.759  1.00  0.00              
ATOM   3616  CD  ARG A 228      -3.812  26.381   2.759  1.00  0.00              
ATOM   3617  HD2 ARG A 228      -3.611  25.327   2.566  1.00  0.00              
ATOM   3618  HD3 ARG A 228      -4.775  26.618   2.306  1.00  0.00              
ATOM   3619  NE  ARG A 228      -2.708  27.190   2.265  1.00  0.00              
ATOM   3620  HE  ARG A 228      -1.777  26.881   2.508  1.00  0.00              
ATOM   3621  CZ  ARG A 228      -2.815  28.163   1.379  1.00  0.00              
ATOM   3622  NH1 ARG A 228      -3.890  28.776   1.008  1.00  0.00              
ATOM   3623 HH11 ARG A 228      -4.700  28.664   1.602  1.00  0.00              
ATOM   3624 HH12 ARG A 228      -4.054  29.132   0.077  1.00  0.00              
ATOM   3625  NH2 ARG A 228      -1.759  28.337   0.726  1.00  0.00              
ATOM   3626 HH21 ARG A 228      -0.910  28.039   1.184  1.00  0.00              
ATOM   3627 HH22 ARG A 228      -1.777  29.013  -0.025  1.00  0.00              
ATOM   3628  C   ARG A 228      -6.514  25.793   7.119  1.00  0.00              
ATOM   3629  O   ARG A 228      -6.845  26.813   7.651  1.00  0.00              
ATOM   3630  N   LYS A 229      -7.192  24.737   7.343  1.00  0.00              
ATOM   3631  H   LYS A 229      -6.785  23.956   6.848  1.00  0.00              
ATOM   3632  CA  LYS A 229      -8.547  24.523   7.796  1.00  0.00              
ATOM   3633  HA  LYS A 229      -9.149  25.413   7.619  1.00  0.00              
ATOM   3634  CB  LYS A 229      -9.135  23.380   6.991  1.00  0.00              
ATOM   3635  HB2 LYS A 229      -8.410  22.584   6.825  1.00  0.00              
ATOM   3636  HB3 LYS A 229      -9.957  22.968   7.576  1.00  0.00              
ATOM   3637  CG  LYS A 229      -9.666  23.824   5.613  1.00  0.00              
ATOM   3638  HG2 LYS A 229     -10.340  24.652   5.834  1.00  0.00              
ATOM   3639  HG3 LYS A 229      -8.758  24.256   5.192  1.00  0.00              
ATOM   3640  CD  LYS A 229     -10.348  22.737   4.791  1.00  0.00              
ATOM   3641  HD2 LYS A 229      -9.601  21.969   4.592  1.00  0.00              
ATOM   3642  HD3 LYS A 229     -11.147  22.309   5.397  1.00  0.00              
ATOM   3643  CE  LYS A 229     -10.980  23.440   3.539  1.00  0.00              
ATOM   3644  HE2 LYS A 229     -12.050  23.345   3.726  1.00  0.00              
ATOM   3645  HE3 LYS A 229     -10.798  24.515   3.547  1.00  0.00              
ATOM   3646  NZ  LYS A 229     -10.666  22.705   2.297  1.00  0.00              
ATOM   3647  HZ1 LYS A 229      -9.724  22.964   2.041  1.00  0.00              
ATOM   3648  HZ2 LYS A 229     -10.705  21.721   2.521  1.00  0.00              
ATOM   3649  HZ3 LYS A 229     -11.293  22.953   1.545  1.00  0.00              
ATOM   3650  C   LYS A 229      -8.618  24.459   9.356  1.00  0.00              
ATOM   3651  O   LYS A 229      -9.393  23.638   9.844  1.00  0.00              
ATOM   3652  N   GLU A 230      -7.893  25.323  10.032  1.00  0.00              
ATOM   3653  H   GLU A 230      -7.251  25.829   9.438  1.00  0.00              
ATOM   3654  CA  GLU A 230      -7.828  25.385  11.514  1.00  0.00              
ATOM   3655  HA  GLU A 230      -7.521  24.437  11.955  1.00  0.00              
ATOM   3656  CB  GLU A 230      -6.787  26.349  12.014  1.00  0.00              
ATOM   3657  HB2 GLU A 230      -6.576  26.223  13.076  1.00  0.00              
ATOM   3658  HB3 GLU A 230      -5.844  26.185  11.493  1.00  0.00              
ATOM   3659  CG  GLU A 230      -7.056  27.943  11.943  1.00  0.00              
ATOM   3660  HG2 GLU A 230      -7.712  28.063  11.082  1.00  0.00              
ATOM   3661  HG3 GLU A 230      -7.592  28.203  12.855  1.00  0.00              
ATOM   3662  CD  GLU A 230      -5.819  28.815  11.885  1.00  0.00              
ATOM   3663  OE1 GLU A 230      -5.042  28.758  10.928  1.00  0.00              
ATOM   3664  OE2 GLU A 230      -5.599  29.529  12.915  1.00  0.00              
ATOM   3665  C   GLU A 230      -9.199  25.652  12.163  1.00  0.00              
ATOM   3666  O   GLU A 230      -9.607  24.925  13.127  1.00  0.00              
ATOM   3667  N   GLN A 231     -10.074  26.385  11.428  1.00  0.00              
ATOM   3668  H   GLN A 231      -9.613  27.042  10.816  1.00  0.00              
ATOM   3669  CA  GLN A 231     -11.504  26.722  11.712  1.00  0.00              
ATOM   3670  HA  GLN A 231     -11.676  27.176  12.688  1.00  0.00              
ATOM   3671  CB  GLN A 231     -11.925  27.750  10.584  1.00  0.00              
ATOM   3672  HB2 GLN A 231     -11.796  27.253   9.623  1.00  0.00              
ATOM   3673  HB3 GLN A 231     -12.982  27.984  10.710  1.00  0.00              
ATOM   3674  CG  GLN A 231     -11.141  29.033  10.531  1.00  0.00              
ATOM   3675  HG2 GLN A 231     -11.778  29.736   9.996  1.00  0.00              
ATOM   3676  HG3 GLN A 231     -10.896  29.338  11.548  1.00  0.00              
ATOM   3677  CD  GLN A 231      -9.797  28.991   9.762  1.00  0.00              
ATOM   3678  OE1 GLN A 231      -9.576  28.086   8.992  1.00  0.00              
ATOM   3679  NE2 GLN A 231      -9.033  30.039   9.898  1.00  0.00              
ATOM   3680 HE21 GLN A 231      -8.151  30.030   9.406  1.00  0.00              
ATOM   3681 HE22 GLN A 231      -9.254  30.806  10.516  1.00  0.00              
ATOM   3682  C   GLN A 231     -12.436  25.552  11.627  1.00  0.00              
ATOM   3683  O   GLN A 231     -13.511  25.556  12.243  1.00  0.00              
ATOM   3684  N   GLU A 232     -12.077  24.510  10.810  1.00  0.00              
ATOM   3685  H   GLU A 232     -11.197  24.699  10.352  1.00  0.00              
ATOM   3686  CA  GLU A 232     -12.788  23.232  10.771  1.00  0.00              
ATOM   3687  HA  GLU A 232     -13.846  23.475  10.869  1.00  0.00              
ATOM   3688  CB  GLU A 232     -12.600  22.509   9.424  1.00  0.00              
ATOM   3689  HB2 GLU A 232     -13.056  23.175   8.691  1.00  0.00              
ATOM   3690  HB3 GLU A 232     -11.565  22.241   9.212  1.00  0.00              
ATOM   3691  CG  GLU A 232     -13.350  21.167   9.399  1.00  0.00              
ATOM   3692  HG2 GLU A 232     -12.960  20.594   8.557  1.00  0.00              
ATOM   3693  HG3 GLU A 232     -13.189  20.556  10.287  1.00  0.00              
ATOM   3694  CD  GLU A 232     -14.910  21.206   9.192  1.00  0.00              
ATOM   3695  OE1 GLU A 232     -15.573  21.935   9.921  1.00  0.00              
ATOM   3696  OE2 GLU A 232     -15.434  20.666   8.112  1.00  0.00              
ATOM   3697  C   GLU A 232     -12.334  22.284  11.943  1.00  0.00              
ATOM   3698  O   GLU A 232     -13.110  21.574  12.553  1.00  0.00              
ATOM   3699  N   GLY A 233     -11.074  22.351  12.414  1.00  0.00              
ATOM   3700  H   GLY A 233     -10.533  23.115  12.034  1.00  0.00              
ATOM   3701  CA  GLY A 233     -10.553  21.822  13.630  1.00  0.00              
ATOM   3702  HA2 GLY A 233      -9.465  21.886  13.627  1.00  0.00              
ATOM   3703  HA3 GLY A 233     -10.885  22.406  14.489  1.00  0.00              
ATOM   3704  C   GLY A 233     -10.898  20.363  13.939  1.00  0.00              
ATOM   3705  O   GLY A 233     -10.393  19.533  13.140  1.00  0.00              
ATOM   3706  N   GLY A 234     -11.713  19.994  14.931  1.00  0.00              
ATOM   3707  H   GLY A 234     -12.100  20.736  15.496  1.00  0.00              
ATOM   3708  CA  GLY A 234     -12.072  18.667  15.348  1.00  0.00              
ATOM   3709  HA2 GLY A 234     -11.122  18.149  15.481  1.00  0.00              
ATOM   3710  HA3 GLY A 234     -12.541  18.977  16.281  1.00  0.00              
ATOM   3711  C   GLY A 234     -13.055  17.900  14.476  1.00  0.00              
ATOM   3712  O   GLY A 234     -13.506  16.803  14.839  1.00  0.00              
ATOM   3713  N   ASN A 235     -13.282  18.426  13.197  1.00  0.00              
ATOM   3714  H   ASN A 235     -12.856  19.333  13.075  1.00  0.00              
ATOM   3715  CA  ASN A 235     -13.949  17.793  12.107  1.00  0.00              
ATOM   3716  HA  ASN A 235     -14.199  16.772  12.396  1.00  0.00              
ATOM   3717  CB  ASN A 235     -15.197  18.507  11.747  1.00  0.00              
ATOM   3718  HB2 ASN A 235     -15.726  18.865  12.630  1.00  0.00              
ATOM   3719  HB3 ASN A 235     -14.828  19.395  11.233  1.00  0.00              
ATOM   3720  CG  ASN A 235     -16.158  17.759  10.808  1.00  0.00              
ATOM   3721  OD1 ASN A 235     -16.406  16.557  10.944  1.00  0.00              
ATOM   3722  ND2 ASN A 235     -16.664  18.435   9.843  1.00  0.00              
ATOM   3723 HD21 ASN A 235     -17.473  18.029   9.394  1.00  0.00              
ATOM   3724 HD22 ASN A 235     -16.478  19.424   9.753  1.00  0.00              
ATOM   3725  C   ASN A 235     -13.069  17.568  10.784  1.00  0.00              
ATOM   3726  O   ASN A 235     -13.529  16.936   9.897  1.00  0.00              
ATOM   3727  N   ARG A 236     -11.855  18.119  10.735  1.00  0.00              
ATOM   3728  H   ARG A 236     -11.535  18.505  11.612  1.00  0.00              
ATOM   3729  CA  ARG A 236     -10.934  17.635   9.675  1.00  0.00              
ATOM   3730  HA  ARG A 236     -11.386  18.050   8.774  1.00  0.00              
ATOM   3731  CB  ARG A 236      -9.557  18.331   9.869  1.00  0.00              
ATOM   3732  HB2 ARG A 236      -9.267  18.150  10.904  1.00  0.00              
ATOM   3733  HB3 ARG A 236      -8.827  17.830   9.234  1.00  0.00              
ATOM   3734  CG  ARG A 236      -9.641  19.868   9.697  1.00  0.00              
ATOM   3735  HG2 ARG A 236      -9.872  20.082   8.653  1.00  0.00              
ATOM   3736  HG3 ARG A 236     -10.392  20.208  10.409  1.00  0.00              
ATOM   3737  CD  ARG A 236      -8.312  20.485  10.032  1.00  0.00              
ATOM   3738  HD2 ARG A 236      -7.544  19.862   9.575  1.00  0.00              
ATOM   3739  HD3 ARG A 236      -8.373  21.528   9.723  1.00  0.00              
ATOM   3740  NE  ARG A 236      -7.993  20.562  11.486  1.00  0.00              
ATOM   3741  HE  ARG A 236      -8.720  20.095  12.009  1.00  0.00              
ATOM   3742  CZ  ARG A 236      -6.925  20.999  12.112  1.00  0.00              
ATOM   3743  NH1 ARG A 236      -5.854  21.498  11.557  1.00  0.00              
ATOM   3744 HH11 ARG A 236      -5.814  21.375  10.555  1.00  0.00              
ATOM   3745 HH12 ARG A 236      -4.996  21.542  12.086  1.00  0.00              
ATOM   3746  NH2 ARG A 236      -6.841  20.995  13.379  1.00  0.00              
ATOM   3747 HH21 ARG A 236      -7.625  20.656  13.919  1.00  0.00              
ATOM   3748 HH22 ARG A 236      -6.086  21.496  13.825  1.00  0.00              
ATOM   3749  C   ARG A 236     -10.866  16.107   9.583  1.00  0.00              
ATOM   3750  O   ARG A 236     -10.709  15.432  10.584  1.00  0.00              
ATOM   3751  N   ARG A 237     -10.771  15.550   8.373  1.00  0.00              
ATOM   3752  H   ARG A 237     -10.925  16.172   7.593  1.00  0.00              
ATOM   3753  CA  ARG A 237     -10.528  14.123   8.076  1.00  0.00              
ATOM   3754  HA  ARG A 237     -11.481  13.683   8.369  1.00  0.00              
ATOM   3755  CB  ARG A 237     -10.158  13.838   6.601  1.00  0.00              
ATOM   3756  HB2 ARG A 237      -9.099  14.080   6.503  1.00  0.00              
ATOM   3757  HB3 ARG A 237     -10.280  12.775   6.395  1.00  0.00              
ATOM   3758  CG  ARG A 237     -10.997  14.549   5.534  1.00  0.00              
ATOM   3759  HG2 ARG A 237     -12.068  14.414   5.681  1.00  0.00              
ATOM   3760  HG3 ARG A 237     -10.831  15.625   5.598  1.00  0.00              
ATOM   3761  CD  ARG A 237     -10.661  14.052   4.217  1.00  0.00              
ATOM   3762  HD2 ARG A 237      -9.615  13.749   4.181  1.00  0.00              
ATOM   3763  HD3 ARG A 237     -11.088  13.051   4.143  1.00  0.00              
ATOM   3764  NE  ARG A 237     -11.112  14.884   3.054  1.00  0.00              
ATOM   3765  HE  ARG A 237     -11.900  15.479   3.266  1.00  0.00              
ATOM   3766  CZ  ARG A 237     -10.707  14.883   1.852  1.00  0.00              
ATOM   3767  NH1 ARG A 237      -9.795  14.126   1.384  1.00  0.00              
ATOM   3768 HH11 ARG A 237      -9.764  13.228   1.846  1.00  0.00              
ATOM   3769 HH12 ARG A 237      -9.486  14.273   0.434  1.00  0.00              
ATOM   3770  NH2 ARG A 237     -11.261  15.751   1.055  1.00  0.00              
ATOM   3771 HH21 ARG A 237     -11.905  16.488   1.303  1.00  0.00              
ATOM   3772 HH22 ARG A 237     -10.995  15.768   0.081  1.00  0.00              
ATOM   3773  C   ARG A 237      -9.459  13.446   8.987  1.00  0.00              
ATOM   3774  O   ARG A 237      -9.725  12.267   9.327  1.00  0.00              
ATOM   3775  N   ALA A 238      -8.359  14.066   9.396  1.00  0.00              
ATOM   3776  H   ALA A 238      -8.090  14.908   8.907  1.00  0.00              
ATOM   3777  CA  ALA A 238      -7.298  13.599  10.226  1.00  0.00              
ATOM   3778  HA  ALA A 238      -7.251  12.529  10.024  1.00  0.00              
ATOM   3779  CB  ALA A 238      -6.036  14.263   9.726  1.00  0.00              
ATOM   3780  HB1 ALA A 238      -6.296  15.321   9.743  1.00  0.00              
ATOM   3781  HB2 ALA A 238      -5.173  14.085  10.367  1.00  0.00              
ATOM   3782  HB3 ALA A 238      -5.747  13.917   8.734  1.00  0.00              
ATOM   3783  C   ALA A 238      -7.506  13.686  11.783  1.00  0.00              
ATOM   3784  O   ALA A 238      -6.737  13.212  12.597  1.00  0.00              
ATOM   3785  N   ALA A 239      -8.652  14.234  12.229  1.00  0.00              
ATOM   3786  H   ALA A 239      -9.281  14.710  11.599  1.00  0.00              
ATOM   3787  CA  ALA A 239      -9.042  14.413  13.619  1.00  0.00              
ATOM   3788  HA  ALA A 239      -8.165  14.569  14.248  1.00  0.00              
ATOM   3789  CB  ALA A 239      -9.982  15.600  13.793  1.00  0.00              
ATOM   3790  HB1 ALA A 239     -10.783  15.491  13.061  1.00  0.00              
ATOM   3791  HB2 ALA A 239     -10.365  15.701  14.808  1.00  0.00              
ATOM   3792  HB3 ALA A 239      -9.473  16.551  13.633  1.00  0.00              
ATOM   3793  C   ALA A 239      -9.433  13.048  14.270  1.00  0.00              
ATOM   3794  O   ALA A 239     -10.085  13.065  15.322  1.00  0.00              
ATOM   3795  N   SER A 240      -9.042  11.859  13.774  1.00  0.00              
ATOM   3796  H   SER A 240      -8.434  11.924  12.971  1.00  0.00              
ATOM   3797  CA  SER A 240      -9.174  10.550  14.442  1.00  0.00              
ATOM   3798  HA  SER A 240      -8.834  10.664  15.471  1.00  0.00              
ATOM   3799  CB  SER A 240     -10.638  10.143  14.281  1.00  0.00              
ATOM   3800  HB2 SER A 240     -11.275  10.999  14.506  1.00  0.00              
ATOM   3801  HB3 SER A 240     -10.737   9.914  13.220  1.00  0.00              
ATOM   3802  OG  SER A 240     -11.010   8.997  15.072  1.00  0.00              
ATOM   3803  HG  SER A 240     -11.878   8.986  15.482  1.00  0.00              
ATOM   3804  C   SER A 240      -8.247   9.509  13.822  1.00  0.00              
ATOM   3805  O   SER A 240      -7.847   9.630  12.624  1.00  0.00              
ATOM   3806  N   GLY A 241      -7.863   8.453  14.569  1.00  0.00              
ATOM   3807  H   GLY A 241      -8.332   8.393  15.462  1.00  0.00              
ATOM   3808  CA  GLY A 241      -6.922   7.351  14.241  1.00  0.00              
ATOM   3809  HA2 GLY A 241      -6.921   6.577  15.009  1.00  0.00              
ATOM   3810  HA3 GLY A 241      -7.276   6.940  13.296  1.00  0.00              
ATOM   3811  C   GLY A 241      -5.517   7.856  14.014  1.00  0.00              
ATOM   3812  O   GLY A 241      -5.159   9.029  14.357  1.00  0.00              
ATOM   3813  N   ARG A 242      -4.567   7.067  13.347  1.00  0.00              
ATOM   3814  H   ARG A 242      -4.925   6.253  12.868  1.00  0.00              
ATOM   3815  CA  ARG A 242      -3.160   7.312  13.261  1.00  0.00              
ATOM   3816  HA  ARG A 242      -2.634   7.391  14.213  1.00  0.00              
ATOM   3817  CB  ARG A 242      -2.578   6.154  12.379  1.00  0.00              
ATOM   3818  HB2 ARG A 242      -3.186   6.091  11.477  1.00  0.00              
ATOM   3819  HB3 ARG A 242      -1.521   6.375  12.234  1.00  0.00              
ATOM   3820  CG  ARG A 242      -2.608   4.800  13.118  1.00  0.00              
ATOM   3821  HG2 ARG A 242      -2.062   4.813  14.061  1.00  0.00              
ATOM   3822  HG3 ARG A 242      -3.625   4.491  13.358  1.00  0.00              
ATOM   3823  CD  ARG A 242      -2.112   3.767  12.142  1.00  0.00              
ATOM   3824  HD2 ARG A 242      -2.326   2.750  12.472  1.00  0.00              
ATOM   3825  HD3 ARG A 242      -2.528   3.865  11.139  1.00  0.00              
ATOM   3826  NE  ARG A 242      -0.637   3.785  12.147  1.00  0.00              
ATOM   3827  HE  ARG A 242      -0.178   4.029  13.013  1.00  0.00              
ATOM   3828  CZ  ARG A 242       0.215   3.758  11.162  1.00  0.00              
ATOM   3829  NH1 ARG A 242      -0.111   3.778   9.918  1.00  0.00              
ATOM   3830 HH11 ARG A 242      -1.101   3.696   9.737  1.00  0.00              
ATOM   3831 HH12 ARG A 242       0.570   3.513   9.221  1.00  0.00              
ATOM   3832  NH2 ARG A 242       1.473   3.860  11.390  1.00  0.00              
ATOM   3833 HH21 ARG A 242       1.797   3.835  12.346  1.00  0.00              
ATOM   3834 HH22 ARG A 242       2.133   4.013  10.641  1.00  0.00              
ATOM   3835  C   ARG A 242      -2.748   8.627  12.671  1.00  0.00              
ATOM   3836  O   ARG A 242      -1.672   9.073  13.003  1.00  0.00              
ATOM   3837  N   ALA A 243      -3.545   9.241  11.789  1.00  0.00              
ATOM   3838  H   ALA A 243      -4.428   8.773  11.642  1.00  0.00              
ATOM   3839  CA  ALA A 243      -3.337  10.532  11.243  1.00  0.00              
ATOM   3840  HA  ALA A 243      -2.387  10.603  10.713  1.00  0.00              
ATOM   3841  CB  ALA A 243      -4.465  10.589  10.199  1.00  0.00              
ATOM   3842  HB1 ALA A 243      -4.385   9.756   9.500  1.00  0.00              
ATOM   3843  HB2 ALA A 243      -5.468  10.555  10.625  1.00  0.00              
ATOM   3844  HB3 ALA A 243      -4.405  11.513   9.624  1.00  0.00              
ATOM   3845  C   ALA A 243      -3.467  11.643  12.261  1.00  0.00              
ATOM   3846  O   ALA A 243      -2.843  12.632  12.001  1.00  0.00              
ATOM   3847  N   ALA A 244      -4.019  11.404  13.496  1.00  0.00              
ATOM   3848  H   ALA A 244      -4.552  10.550  13.574  1.00  0.00              
ATOM   3849  CA  ALA A 244      -4.233  12.371  14.489  1.00  0.00              
ATOM   3850  HA  ALA A 244      -4.475  13.302  13.977  1.00  0.00              
ATOM   3851  CB  ALA A 244      -5.444  11.954  15.387  1.00  0.00              
ATOM   3852  HB1 ALA A 244      -6.249  11.662  14.713  1.00  0.00              
ATOM   3853  HB2 ALA A 244      -5.083  11.139  16.013  1.00  0.00              
ATOM   3854  HB3 ALA A 244      -5.831  12.754  16.018  1.00  0.00              
ATOM   3855  C   ALA A 244      -3.015  12.768  15.358  1.00  0.00              
ATOM   3856  O   ALA A 244      -2.997  13.877  15.910  1.00  0.00              
ATOM   3857  N   ASP A 245      -2.102  11.903  15.446  1.00  0.00              
ATOM   3858  H   ASP A 245      -2.364  10.933  15.345  1.00  0.00              
ATOM   3859  CA  ASP A 245      -0.681  12.211  15.883  1.00  0.00              
ATOM   3860  HA  ASP A 245      -0.598  12.784  16.807  1.00  0.00              
ATOM   3861  CB  ASP A 245       0.035  10.880  16.176  1.00  0.00              
ATOM   3862  HB2 ASP A 245      -0.507  10.327  16.943  1.00  0.00              
ATOM   3863  HB3 ASP A 245       0.049  10.270  15.273  1.00  0.00              
ATOM   3864  CG  ASP A 245       1.478  10.968  16.633  1.00  0.00              
ATOM   3865  OD1 ASP A 245       2.322  10.289  16.009  1.00  0.00              
ATOM   3866  OD2 ASP A 245       1.703  11.661  17.645  1.00  0.00              
ATOM   3867  C   ASP A 245       0.160  12.974  14.732  1.00  0.00              
ATOM   3868  O   ASP A 245       0.841  13.938  15.026  1.00  0.00              
ATOM   3869  N   ALA A 246       0.089  12.398  13.530  1.00  0.00              
ATOM   3870  H   ALA A 246      -0.310  11.472  13.460  1.00  0.00              
ATOM   3871  CA  ALA A 246       0.786  12.989  12.438  1.00  0.00              
ATOM   3872  HA  ALA A 246       1.818  13.056  12.782  1.00  0.00              
ATOM   3873  CB  ALA A 246       0.787  12.103  11.186  1.00  0.00              
ATOM   3874  HB1 ALA A 246       1.328  12.713  10.464  1.00  0.00              
ATOM   3875  HB2 ALA A 246       1.340  11.177  11.347  1.00  0.00              
ATOM   3876  HB3 ALA A 246      -0.204  11.899  10.780  1.00  0.00              
ATOM   3877  C   ALA A 246       0.326  14.444  12.080  1.00  0.00              
ATOM   3878  O   ALA A 246       1.055  15.317  11.691  1.00  0.00              
ATOM   3879  N   LEU A 247      -0.982  14.731  12.346  1.00  0.00              
ATOM   3880  H   LEU A 247      -1.523  13.951  12.690  1.00  0.00              
ATOM   3881  CA  LEU A 247      -1.551  16.114  12.397  1.00  0.00              
ATOM   3882  HA  LEU A 247      -1.384  16.578  11.425  1.00  0.00              
ATOM   3883  CB  LEU A 247      -3.066  16.033  12.614  1.00  0.00              
ATOM   3884  HB2 LEU A 247      -3.534  15.466  11.809  1.00  0.00              
ATOM   3885  HB3 LEU A 247      -3.325  15.458  13.503  1.00  0.00              
ATOM   3886  CG  LEU A 247      -3.799  17.416  12.682  1.00  0.00              
ATOM   3887  HG  LEU A 247      -3.571  17.873  13.645  1.00  0.00              
ATOM   3888  CD1 LEU A 247      -3.532  18.392  11.574  1.00  0.00              
ATOM   3889 HD11 LEU A 247      -4.259  19.178  11.777  1.00  0.00              
ATOM   3890 HD12 LEU A 247      -2.565  18.883  11.684  1.00  0.00              
ATOM   3891 HD13 LEU A 247      -3.600  17.982  10.567  1.00  0.00              
ATOM   3892  CD2 LEU A 247      -5.310  17.045  12.740  1.00  0.00              
ATOM   3893 HD21 LEU A 247      -5.823  17.978  12.971  1.00  0.00              
ATOM   3894 HD22 LEU A 247      -5.642  16.726  11.752  1.00  0.00              
ATOM   3895 HD23 LEU A 247      -5.448  16.305  13.528  1.00  0.00              
ATOM   3896  C   LEU A 247      -0.843  17.055  13.432  1.00  0.00              
ATOM   3897  O   LEU A 247      -0.893  18.329  13.309  1.00  0.00              
ATOM   3898  N   LYS A 248      -0.212  16.531  14.504  1.00  0.00              
ATOM   3899  H   LYS A 248      -0.237  15.526  14.599  1.00  0.00              
ATOM   3900  CA  LYS A 248       0.390  17.332  15.563  1.00  0.00              
ATOM   3901  HA  LYS A 248      -0.039  18.334  15.569  1.00  0.00              
ATOM   3902  CB  LYS A 248       0.084  16.645  16.930  1.00  0.00              
ATOM   3903  HB2 LYS A 248       0.319  15.588  16.799  1.00  0.00              
ATOM   3904  HB3 LYS A 248       0.693  17.163  17.671  1.00  0.00              
ATOM   3905  CG  LYS A 248      -1.415  16.869  17.223  1.00  0.00              
ATOM   3906  HG2 LYS A 248      -1.764  17.897  17.127  1.00  0.00              
ATOM   3907  HG3 LYS A 248      -2.036  16.380  16.471  1.00  0.00              
ATOM   3908  CD  LYS A 248      -1.791  16.356  18.593  1.00  0.00              
ATOM   3909  HD2 LYS A 248      -0.933  16.704  19.170  1.00  0.00              
ATOM   3910  HD3 LYS A 248      -2.729  16.811  18.912  1.00  0.00              
ATOM   3911  CE  LYS A 248      -1.903  14.872  18.639  1.00  0.00              
ATOM   3912  HE2 LYS A 248      -2.787  14.528  18.102  1.00  0.00              
ATOM   3913  HE3 LYS A 248      -1.008  14.643  18.061  1.00  0.00              
ATOM   3914  NZ  LYS A 248      -1.878  14.421  20.089  1.00  0.00              
ATOM   3915  HZ1 LYS A 248      -0.987  14.731  20.450  1.00  0.00              
ATOM   3916  HZ2 LYS A 248      -2.681  14.824  20.550  1.00  0.00              
ATOM   3917  HZ3 LYS A 248      -1.906  13.412  20.111  1.00  0.00              
ATOM   3918  C   LYS A 248       1.895  17.279  15.328  1.00  0.00              
ATOM   3919  O   LYS A 248       2.563  18.207  15.791  1.00  0.00              
ATOM   3920  N   ASP A 249       2.485  16.226  14.817  1.00  0.00              
ATOM   3921  H   ASP A 249       1.859  15.545  14.410  1.00  0.00              
ATOM   3922  CA  ASP A 249       3.927  15.958  14.692  1.00  0.00              
ATOM   3923  HA  ASP A 249       4.452  16.072  15.641  1.00  0.00              
ATOM   3924  CB  ASP A 249       4.241  14.488  14.387  1.00  0.00              
ATOM   3925  HB2 ASP A 249       3.655  13.922  15.112  1.00  0.00              
ATOM   3926  HB3 ASP A 249       3.926  14.250  13.372  1.00  0.00              
ATOM   3927  CG  ASP A 249       5.683  13.957  14.532  1.00  0.00              
ATOM   3928  OD1 ASP A 249       6.626  14.703  14.880  1.00  0.00              
ATOM   3929  OD2 ASP A 249       5.789  12.706  14.486  1.00  0.00              
ATOM   3930  C   ASP A 249       4.708  16.874  13.714  1.00  0.00              
ATOM   3931  O   ASP A 249       4.466  16.777  12.493  1.00  0.00              
ATOM   3932  N   PRO A 250       5.751  17.607  14.088  1.00  0.00              
ATOM   3933  CD  PRO A 250       6.049  18.004  15.413  1.00  0.00              
ATOM   3934  HD2 PRO A 250       6.747  17.283  15.838  1.00  0.00              
ATOM   3935  HD3 PRO A 250       5.189  17.945  16.080  1.00  0.00              
ATOM   3936  CG  PRO A 250       6.599  19.426  15.498  1.00  0.00              
ATOM   3937  HG2 PRO A 250       7.156  19.537  16.429  1.00  0.00              
ATOM   3938  HG3 PRO A 250       5.804  20.171  15.452  1.00  0.00              
ATOM   3939  CB  PRO A 250       7.379  19.397  14.194  1.00  0.00              
ATOM   3940  HB2 PRO A 250       8.394  19.035  14.358  1.00  0.00              
ATOM   3941  HB3 PRO A 250       7.276  20.389  13.756  1.00  0.00              
ATOM   3942  CA  PRO A 250       6.606  18.464  13.166  1.00  0.00              
ATOM   3943  HA  PRO A 250       5.918  19.098  12.608  1.00  0.00              
ATOM   3944  C   PRO A 250       7.442  17.707  12.178  1.00  0.00              
ATOM   3945  O   PRO A 250       7.790  18.233  11.102  1.00  0.00              
ATOM   3946  N   GLN A 251       7.714  16.388  12.464  1.00  0.00              
ATOM   3947  H   GLN A 251       7.432  16.066  13.379  1.00  0.00              
ATOM   3948  CA  GLN A 251       8.226  15.449  11.485  1.00  0.00              
ATOM   3949  HA  GLN A 251       9.110  15.961  11.104  1.00  0.00              
ATOM   3950  CB  GLN A 251       8.652  14.138  12.241  1.00  0.00              
ATOM   3951  HB2 GLN A 251       8.926  14.309  13.282  1.00  0.00              
ATOM   3952  HB3 GLN A 251       7.766  13.511  12.344  1.00  0.00              
ATOM   3953  CG  GLN A 251       9.729  13.312  11.599  1.00  0.00              
ATOM   3954  HG2 GLN A 251       9.805  12.303  12.006  1.00  0.00              
ATOM   3955  HG3 GLN A 251       9.481  13.100  10.559  1.00  0.00              
ATOM   3956  CD  GLN A 251      11.123  13.878  11.601  1.00  0.00              
ATOM   3957  OE1 GLN A 251      11.446  14.995  12.115  1.00  0.00              
ATOM   3958  NE2 GLN A 251      11.985  13.143  10.956  1.00  0.00              
ATOM   3959 HE21 GLN A 251      12.888  13.588  10.877  1.00  0.00              
ATOM   3960 HE22 GLN A 251      11.705  12.343  10.406  1.00  0.00              
ATOM   3961  C   GLN A 251       7.283  15.124  10.290  1.00  0.00              
ATOM   3962  O   GLN A 251       7.804  14.475   9.391  1.00  0.00              
ATOM   3963  N   GLN A 252       6.000  15.528  10.295  1.00  0.00              
ATOM   3964  H   GLN A 252       5.682  15.925  11.167  1.00  0.00              
ATOM   3965  CA  GLN A 252       5.096  15.303   9.153  1.00  0.00              
ATOM   3966  HA  GLN A 252       5.651  15.020   8.258  1.00  0.00              
ATOM   3967  CB  GLN A 252       4.055  14.197   9.364  1.00  0.00              
ATOM   3968  HB2 GLN A 252       3.680  14.364  10.373  1.00  0.00              
ATOM   3969  HB3 GLN A 252       3.276  14.214   8.601  1.00  0.00              
ATOM   3970  CG  GLN A 252       4.679  12.807   9.402  1.00  0.00              
ATOM   3971  HG2 GLN A 252       5.590  12.755   9.996  1.00  0.00              
ATOM   3972  HG3 GLN A 252       3.958  12.110   9.829  1.00  0.00              
ATOM   3973  CD  GLN A 252       5.068  12.161   8.099  1.00  0.00              
ATOM   3974  OE1 GLN A 252       5.020  12.750   7.069  1.00  0.00              
ATOM   3975  NE2 GLN A 252       5.652  11.040   8.160  1.00  0.00              
ATOM   3976 HE21 GLN A 252       5.867  10.458   7.363  1.00  0.00              
ATOM   3977 HE22 GLN A 252       5.837  10.552   9.024  1.00  0.00              
ATOM   3978  C   GLN A 252       4.314  16.635   8.803  1.00  0.00              
ATOM   3979  O   GLN A 252       4.146  16.973   7.610  1.00  0.00              
ATOM   3980  N   ARG A 253       3.745  17.301   9.796  1.00  0.00              
ATOM   3981  H   ARG A 253       3.823  16.900  10.720  1.00  0.00              
ATOM   3982  CA  ARG A 253       2.854  18.466   9.617  1.00  0.00              
ATOM   3983  HA  ARG A 253       1.959  18.254   9.032  1.00  0.00              
ATOM   3984  CB  ARG A 253       2.207  18.877  11.028  1.00  0.00              
ATOM   3985  HB2 ARG A 253       1.254  19.332  10.759  1.00  0.00              
ATOM   3986  HB3 ARG A 253       1.878  18.034  11.636  1.00  0.00              
ATOM   3987  CG  ARG A 253       3.014  19.966  11.825  1.00  0.00              
ATOM   3988  HG2 ARG A 253       3.979  19.581  12.154  1.00  0.00              
ATOM   3989  HG3 ARG A 253       3.342  20.797  11.201  1.00  0.00              
ATOM   3990  CD  ARG A 253       2.091  20.591  12.867  1.00  0.00              
ATOM   3991  HD2 ARG A 253       1.466  19.797  13.277  1.00  0.00              
ATOM   3992  HD3 ARG A 253       2.762  20.930  13.656  1.00  0.00              
ATOM   3993  NE  ARG A 253       1.310  21.797  12.447  1.00  0.00              
ATOM   3994  HE  ARG A 253       1.892  22.506  12.023  1.00  0.00              
ATOM   3995  CZ  ARG A 253       0.011  22.058  12.669  1.00  0.00              
ATOM   3996  NH1 ARG A 253      -0.727  21.233  13.304  1.00  0.00              
ATOM   3997 HH11 ARG A 253      -0.465  20.260  13.370  1.00  0.00              
ATOM   3998 HH12 ARG A 253      -1.721  21.403  13.364  1.00  0.00              
ATOM   3999  NH2 ARG A 253      -0.405  23.209  12.263  1.00  0.00              
ATOM   4000 HH21 ARG A 253       0.204  23.904  11.855  1.00  0.00              
ATOM   4001 HH22 ARG A 253      -1.414  23.230  12.213  1.00  0.00              
ATOM   4002  C   ARG A 253       3.490  19.601   8.841  1.00  0.00              
ATOM   4003  O   ARG A 253       2.819  20.325   8.181  1.00  0.00              
ATOM   4004  N   GLU A 254       4.810  19.681   8.853  1.00  0.00              
ATOM   4005  H   GLU A 254       5.293  19.031   9.456  1.00  0.00              
ATOM   4006  CA  GLU A 254       5.535  20.630   8.035  1.00  0.00              
ATOM   4007  HA  GLU A 254       5.061  21.609   7.966  1.00  0.00              
ATOM   4008  CB  GLU A 254       6.893  20.757   8.718  1.00  0.00              
ATOM   4009  HB2 GLU A 254       7.340  19.766   8.800  1.00  0.00              
ATOM   4010  HB3 GLU A 254       7.633  21.219   8.065  1.00  0.00              
ATOM   4011  CG  GLU A 254       6.848  21.357  10.125  1.00  0.00              
ATOM   4012  HG2 GLU A 254       6.049  20.823  10.639  1.00  0.00              
ATOM   4013  HG3 GLU A 254       7.772  21.112  10.647  1.00  0.00              
ATOM   4014  CD  GLU A 254       6.656  22.886  10.125  1.00  0.00              
ATOM   4015  OE1 GLU A 254       6.029  23.402  11.097  1.00  0.00              
ATOM   4016  OE2 GLU A 254       7.075  23.609   9.221  1.00  0.00              
ATOM   4017  C   GLU A 254       5.643  20.305   6.605  1.00  0.00              
ATOM   4018  O   GLU A 254       5.687  21.181   5.804  1.00  0.00              
ATOM   4019  N   GLN A 255       5.580  19.043   6.231  1.00  0.00              
ATOM   4020  H   GLN A 255       5.834  18.273   6.833  1.00  0.00              
ATOM   4021  CA  GLN A 255       5.600  18.668   4.844  1.00  0.00              
ATOM   4022  HA  GLN A 255       6.229  19.380   4.310  1.00  0.00              
ATOM   4023  CB  GLN A 255       6.280  17.323   4.582  1.00  0.00              
ATOM   4024  HB2 GLN A 255       5.753  16.569   5.167  1.00  0.00              
ATOM   4025  HB3 GLN A 255       6.187  16.994   3.546  1.00  0.00              
ATOM   4026  CG  GLN A 255       7.818  17.273   4.939  1.00  0.00              
ATOM   4027  HG2 GLN A 255       8.214  16.319   4.591  1.00  0.00              
ATOM   4028  HG3 GLN A 255       8.278  18.133   4.452  1.00  0.00              
ATOM   4029  CD  GLN A 255       8.167  17.555   6.413  1.00  0.00              
ATOM   4030  OE1 GLN A 255       8.718  18.578   6.796  1.00  0.00              
ATOM   4031  NE2 GLN A 255       8.009  16.621   7.310  1.00  0.00              
ATOM   4032 HE21 GLN A 255       8.585  16.676   8.137  1.00  0.00              
ATOM   4033 HE22 GLN A 255       7.785  15.659   7.098  1.00  0.00              
ATOM   4034  C   GLN A 255       4.236  18.819   4.254  1.00  0.00              
ATOM   4035  O   GLN A 255       4.137  19.508   3.245  1.00  0.00              
ATOM   4036  N   ILE A 256       3.168  18.563   5.047  1.00  0.00              
ATOM   4037  H   ILE A 256       3.423  18.145   5.931  1.00  0.00              
ATOM   4038  CA  ILE A 256       1.792  19.038   4.697  1.00  0.00              
ATOM   4039  HA  ILE A 256       1.367  18.602   3.793  1.00  0.00              
ATOM   4040  CB  ILE A 256       0.762  18.659   5.877  1.00  0.00              
ATOM   4041  HB  ILE A 256       1.072  19.169   6.789  1.00  0.00              
ATOM   4042  CG2 ILE A 256      -0.691  19.084   5.422  1.00  0.00              
ATOM   4043 HG21 ILE A 256      -1.392  18.945   6.245  1.00  0.00              
ATOM   4044 HG22 ILE A 256      -0.634  20.148   5.191  1.00  0.00              
ATOM   4045 HG23 ILE A 256      -1.033  18.593   4.511  1.00  0.00              
ATOM   4046  CG1 ILE A 256       0.734  17.191   6.217  1.00  0.00              
ATOM   4047 HG12 ILE A 256       1.651  16.985   6.768  1.00  0.00              
ATOM   4048 HG13 ILE A 256      -0.101  17.015   6.895  1.00  0.00              
ATOM   4049  CD1 ILE A 256       0.687  16.118   5.044  1.00  0.00              
ATOM   4050 HD11 ILE A 256       0.693  15.101   5.438  1.00  0.00              
ATOM   4051 HD12 ILE A 256      -0.163  16.301   4.386  1.00  0.00              
ATOM   4052 HD13 ILE A 256       1.572  16.258   4.423  1.00  0.00              
ATOM   4053  C   ILE A 256       1.719  20.558   4.473  1.00  0.00              
ATOM   4054  O   ILE A 256       1.153  20.964   3.504  1.00  0.00              
ATOM   4055  N   GLN A 257       2.341  21.338   5.322  1.00  0.00              
ATOM   4056  H   GLN A 257       2.742  20.899   6.138  1.00  0.00              
ATOM   4057  CA  GLN A 257       2.249  22.753   5.266  1.00  0.00              
ATOM   4058  HA  GLN A 257       1.228  23.129   5.205  1.00  0.00              
ATOM   4059  CB  GLN A 257       2.960  23.343   6.504  1.00  0.00              
ATOM   4060  HB2 GLN A 257       2.412  23.018   7.388  1.00  0.00              
ATOM   4061  HB3 GLN A 257       4.012  23.058   6.486  1.00  0.00              
ATOM   4062  CG  GLN A 257       2.929  24.879   6.610  1.00  0.00              
ATOM   4063  HG2 GLN A 257       3.624  25.370   5.929  1.00  0.00              
ATOM   4064  HG3 GLN A 257       1.870  25.126   6.543  1.00  0.00              
ATOM   4065  CD  GLN A 257       3.328  25.313   8.010  1.00  0.00              
ATOM   4066  OE1 GLN A 257       3.981  24.610   8.838  1.00  0.00              
ATOM   4067  NE2 GLN A 257       2.804  26.440   8.379  1.00  0.00              
ATOM   4068 HE21 GLN A 257       2.826  26.751   9.339  1.00  0.00              
ATOM   4069 HE22 GLN A 257       2.580  27.069   7.621  1.00  0.00              
ATOM   4070  C   GLN A 257       2.917  23.230   3.948  1.00  0.00              
ATOM   4071  O   GLN A 257       2.299  24.002   3.212  1.00  0.00              
ATOM   4072  N   ARG A 258       4.127  22.807   3.627  1.00  0.00              
ATOM   4073  H   ARG A 258       4.502  22.040   4.168  1.00  0.00              
ATOM   4074  CA  ARG A 258       4.736  23.066   2.267  1.00  0.00              
ATOM   4075  HA  ARG A 258       4.636  24.141   2.119  1.00  0.00              
ATOM   4076  CB  ARG A 258       6.286  22.732   2.258  1.00  0.00              
ATOM   4077  HB2 ARG A 258       6.560  21.723   2.565  1.00  0.00              
ATOM   4078  HB3 ARG A 258       6.807  22.929   1.321  1.00  0.00              
ATOM   4079  CG  ARG A 258       6.907  23.752   3.283  1.00  0.00              
ATOM   4080  HG2 ARG A 258       6.588  24.786   3.153  1.00  0.00              
ATOM   4081  HG3 ARG A 258       6.763  23.393   4.303  1.00  0.00              
ATOM   4082  CD  ARG A 258       8.500  23.807   3.293  1.00  0.00              
ATOM   4083  HD2 ARG A 258       8.760  24.503   2.496  1.00  0.00              
ATOM   4084  HD3 ARG A 258       8.682  24.323   4.236  1.00  0.00              
ATOM   4085  NE  ARG A 258       9.113  22.442   3.180  1.00  0.00              
ATOM   4086  HE  ARG A 258       9.403  22.130   2.264  1.00  0.00              
ATOM   4087  CZ  ARG A 258       9.282  21.578   4.220  1.00  0.00              
ATOM   4088  NH1 ARG A 258       9.852  20.404   4.028  1.00  0.00              
ATOM   4089 HH11 ARG A 258      10.317  20.189   3.157  1.00  0.00              
ATOM   4090 HH12 ARG A 258      10.127  19.832   4.813  1.00  0.00              
ATOM   4091  NH2 ARG A 258       8.849  21.869   5.434  1.00  0.00              
ATOM   4092 HH21 ARG A 258       8.600  22.815   5.685  1.00  0.00              
ATOM   4093 HH22 ARG A 258       8.774  21.158   6.147  1.00  0.00              
ATOM   4094  C   ARG A 258       3.961  22.547   1.017  1.00  0.00              
ATOM   4095  O   ARG A 258       4.058  23.090  -0.086  1.00  0.00              
ATOM   4096  N   TYR A 259       3.207  21.463   1.203  1.00  0.00              
ATOM   4097  H   TYR A 259       3.192  20.932   2.062  1.00  0.00              
ATOM   4098  CA  TYR A 259       2.399  20.831   0.152  1.00  0.00              
ATOM   4099  HA  TYR A 259       2.862  20.762  -0.832  1.00  0.00              
ATOM   4100  CB  TYR A 259       2.098  19.416   0.616  1.00  0.00              
ATOM   4101  HB2 TYR A 259       3.007  18.831   0.476  1.00  0.00              
ATOM   4102  HB3 TYR A 259       1.913  19.415   1.691  1.00  0.00              
ATOM   4103  CG  TYR A 259       0.934  18.665   0.002  1.00  0.00              
ATOM   4104  CD1 TYR A 259       1.021  17.897  -1.156  1.00  0.00              
ATOM   4105  HD1 TYR A 259       1.980  17.779  -1.638  1.00  0.00              
ATOM   4106  CE1 TYR A 259      -0.069  17.096  -1.604  1.00  0.00              
ATOM   4107  HE1 TYR A 259      -0.010  16.467  -2.480  1.00  0.00              
ATOM   4108  CZ  TYR A 259      -1.305  17.143  -0.826  1.00  0.00              
ATOM   4109  OH  TYR A 259      -2.422  16.545  -1.318  1.00  0.00              
ATOM   4110  HH  TYR A 259      -3.060  16.476  -0.604  1.00  0.00              
ATOM   4111  CE2 TYR A 259      -1.399  17.912   0.310  1.00  0.00              
ATOM   4112  HE2 TYR A 259      -2.350  17.974   0.819  1.00  0.00              
ATOM   4113  CD2 TYR A 259      -0.306  18.680   0.715  1.00  0.00              
ATOM   4114  HD2 TYR A 259      -0.425  19.293   1.596  1.00  0.00              
ATOM   4115  C   TYR A 259       1.125  21.717  -0.113  1.00  0.00              
ATOM   4116  O   TYR A 259       0.916  22.094  -1.258  1.00  0.00              
ATOM   4117  N   GLU A 260       0.377  22.135   0.926  1.00  0.00              
ATOM   4118  H   GLU A 260       0.693  21.986   1.874  1.00  0.00              
ATOM   4119  CA  GLU A 260      -0.877  22.832   0.671  1.00  0.00              
ATOM   4120  HA  GLU A 260      -1.535  22.206   0.067  1.00  0.00              
ATOM   4121  CB  GLU A 260      -1.637  23.039   2.020  1.00  0.00              
ATOM   4122  HB2 GLU A 260      -0.949  23.433   2.768  1.00  0.00              
ATOM   4123  HB3 GLU A 260      -2.376  23.829   1.886  1.00  0.00              
ATOM   4124  CG  GLU A 260      -2.454  21.795   2.402  1.00  0.00              
ATOM   4125  HG2 GLU A 260      -3.107  21.609   1.549  1.00  0.00              
ATOM   4126  HG3 GLU A 260      -1.740  21.000   2.620  1.00  0.00              
ATOM   4127  CD  GLU A 260      -3.336  21.988   3.593  1.00  0.00              
ATOM   4128  OE1 GLU A 260      -4.005  22.995   3.755  1.00  0.00              
ATOM   4129  OE2 GLU A 260      -3.510  21.028   4.337  1.00  0.00              
ATOM   4130  C   GLU A 260      -0.712  24.208   0.063  1.00  0.00              
ATOM   4131  O   GLU A 260      -1.513  24.667  -0.746  1.00  0.00              
ATOM   4132  N   ASP A 261       0.409  24.824   0.371  1.00  0.00              
ATOM   4133  H   ASP A 261       0.988  24.392   1.076  1.00  0.00              
ATOM   4134  CA  ASP A 261       0.817  26.051  -0.225  1.00  0.00              
ATOM   4135  HA  ASP A 261      -0.102  26.631  -0.307  1.00  0.00              
ATOM   4136  CB  ASP A 261       1.749  26.869   0.717  1.00  0.00              
ATOM   4137  HB2 ASP A 261       2.630  26.246   0.870  1.00  0.00              
ATOM   4138  HB3 ASP A 261       2.012  27.792   0.201  1.00  0.00              
ATOM   4139  CG  ASP A 261       1.349  27.252   2.088  1.00  0.00              
ATOM   4140  OD1 ASP A 261       0.121  27.270   2.377  1.00  0.00              
ATOM   4141  OD2 ASP A 261       2.210  27.604   2.893  1.00  0.00              
ATOM   4142  C   ASP A 261       1.362  25.929  -1.675  1.00  0.00              
ATOM   4143  O   ASP A 261       1.179  26.827  -2.494  1.00  0.00              
ATOM   4144  N   LEU A 262       1.992  24.839  -1.994  1.00  0.00              
ATOM   4145  H   LEU A 262       2.130  24.156  -1.263  1.00  0.00              
ATOM   4146  CA  LEU A 262       2.410  24.447  -3.385  1.00  0.00              
ATOM   4147  HA  LEU A 262       2.966  25.247  -3.873  1.00  0.00              
ATOM   4148  CB  LEU A 262       3.289  23.213  -3.213  1.00  0.00              
ATOM   4149  HB2 LEU A 262       4.228  23.385  -2.686  1.00  0.00              
ATOM   4150  HB3 LEU A 262       2.712  22.482  -2.647  1.00  0.00              
ATOM   4151  CG  LEU A 262       3.680  22.410  -4.464  1.00  0.00              
ATOM   4152  HG  LEU A 262       2.834  22.259  -5.135  1.00  0.00              
ATOM   4153  CD1 LEU A 262       4.714  23.230  -5.275  1.00  0.00              
ATOM   4154 HD11 LEU A 262       5.354  22.652  -5.941  1.00  0.00              
ATOM   4155 HD12 LEU A 262       4.211  24.022  -5.829  1.00  0.00              
ATOM   4156 HD13 LEU A 262       5.407  23.628  -4.533  1.00  0.00              
ATOM   4157  CD2 LEU A 262       4.207  21.038  -3.995  1.00  0.00              
ATOM   4158 HD21 LEU A 262       3.676  20.572  -3.164  1.00  0.00              
ATOM   4159 HD22 LEU A 262       4.081  20.278  -4.766  1.00  0.00              
ATOM   4160 HD23 LEU A 262       5.280  20.985  -3.811  1.00  0.00              
ATOM   4161  C   LEU A 262       1.200  24.176  -4.213  1.00  0.00              
ATOM   4162  O   LEU A 262       1.161  24.500  -5.376  1.00  0.00              
ATOM   4163  N   LEU A 263       0.096  23.670  -3.596  1.00  0.00              
ATOM   4164  H   LEU A 263       0.179  23.417  -2.622  1.00  0.00              
ATOM   4165  CA  LEU A 263      -1.179  23.492  -4.247  1.00  0.00              
ATOM   4166  HA  LEU A 263      -1.009  23.090  -5.245  1.00  0.00              
ATOM   4167  CB  LEU A 263      -2.039  22.558  -3.401  1.00  0.00              
ATOM   4168  HB2 LEU A 263      -1.828  22.671  -2.338  1.00  0.00              
ATOM   4169  HB3 LEU A 263      -3.061  22.932  -3.350  1.00  0.00              
ATOM   4170  CG  LEU A 263      -2.156  21.112  -3.749  1.00  0.00              
ATOM   4171  HG  LEU A 263      -1.793  20.996  -4.770  1.00  0.00              
ATOM   4172  CD1 LEU A 263      -1.337  20.215  -2.782  1.00  0.00              
ATOM   4173 HD11 LEU A 263      -1.577  20.536  -1.768  1.00  0.00              
ATOM   4174 HD12 LEU A 263      -1.585  19.163  -2.924  1.00  0.00              
ATOM   4175 HD13 LEU A 263      -0.274  20.445  -2.705  1.00  0.00              
ATOM   4176  CD2 LEU A 263      -3.612  20.674  -3.700  1.00  0.00              
ATOM   4177 HD21 LEU A 263      -3.793  19.615  -3.886  1.00  0.00              
ATOM   4178 HD22 LEU A 263      -4.030  20.917  -2.723  1.00  0.00              
ATOM   4179 HD23 LEU A 263      -4.158  21.278  -4.425  1.00  0.00              
ATOM   4180  C   LEU A 263      -1.878  24.776  -4.583  1.00  0.00              
ATOM   4181  O   LEU A 263      -2.508  24.842  -5.664  1.00  0.00              
ATOM   4182  N   ASP A 264      -1.693  25.789  -3.723  1.00  0.00              
ATOM   4183  H   ASP A 264      -1.383  25.623  -2.776  1.00  0.00              
ATOM   4184  CA  ASP A 264      -2.304  27.072  -4.014  1.00  0.00              
ATOM   4185  HA  ASP A 264      -3.350  26.919  -4.280  1.00  0.00              
ATOM   4186  CB  ASP A 264      -2.395  27.747  -2.636  1.00  0.00              
ATOM   4187  HB2 ASP A 264      -2.879  27.074  -1.929  1.00  0.00              
ATOM   4188  HB3 ASP A 264      -1.394  27.940  -2.250  1.00  0.00              
ATOM   4189  CG  ASP A 264      -3.177  29.024  -2.600  1.00  0.00              
ATOM   4190  OD1 ASP A 264      -3.694  29.461  -3.676  1.00  0.00              
ATOM   4191  OD2 ASP A 264      -3.164  29.674  -1.541  1.00  0.00              
ATOM   4192  C   ASP A 264      -1.466  27.822  -5.052  1.00  0.00              
ATOM   4193  O   ASP A 264      -2.020  28.378  -5.987  1.00  0.00              
ATOM   4194  N   LYS A 265      -0.121  27.680  -5.116  1.00  0.00              
ATOM   4195  H   LYS A 265       0.274  27.047  -4.435  1.00  0.00              
ATOM   4196  CA  LYS A 265       0.831  28.190  -6.157  1.00  0.00              
ATOM   4197  HA  LYS A 265       0.757  29.269  -6.021  1.00  0.00              
ATOM   4198  CB  LYS A 265       2.259  27.730  -5.858  1.00  0.00              
ATOM   4199  HB2 LYS A 265       2.606  28.394  -5.066  1.00  0.00              
ATOM   4200  HB3 LYS A 265       2.305  26.686  -5.547  1.00  0.00              
ATOM   4201  CG  LYS A 265       3.275  27.990  -6.966  1.00  0.00              
ATOM   4202  HG2 LYS A 265       3.159  27.327  -7.823  1.00  0.00              
ATOM   4203  HG3 LYS A 265       3.187  29.018  -7.316  1.00  0.00              
ATOM   4204  CD  LYS A 265       4.711  27.889  -6.452  1.00  0.00              
ATOM   4205  HD2 LYS A 265       4.931  28.779  -5.862  1.00  0.00              
ATOM   4206  HD3 LYS A 265       4.834  27.062  -5.753  1.00  0.00              
ATOM   4207  CE  LYS A 265       5.618  27.779  -7.651  1.00  0.00              
ATOM   4208  HE2 LYS A 265       5.424  26.848  -8.184  1.00  0.00              
ATOM   4209  HE3 LYS A 265       5.487  28.696  -8.227  1.00  0.00              
ATOM   4210  NZ  LYS A 265       7.018  27.669  -7.299  1.00  0.00              
ATOM   4211  HZ1 LYS A 265       7.333  28.532  -6.880  1.00  0.00              
ATOM   4212  HZ2 LYS A 265       6.989  26.840  -6.722  1.00  0.00              
ATOM   4213  HZ3 LYS A 265       7.648  27.539  -8.078  1.00  0.00              
ATOM   4214  C   LYS A 265       0.377  27.696  -7.525  1.00  0.00              
ATOM   4215  O   LYS A 265       0.408  28.480  -8.455  1.00  0.00              
ATOM   4216  N   HIE A 266      -0.127  26.472  -7.601  1.00  0.00              
ATOM   4217  H   HIE A 266      -0.222  25.914  -6.765  1.00  0.00              
ATOM   4218  CA  HIE A 266      -0.493  25.926  -8.931  1.00  0.00              
ATOM   4219  HA  HIE A 266      -0.051  26.571  -9.691  1.00  0.00              
ATOM   4220  CB  HIE A 266       0.109  24.506  -9.028  1.00  0.00              
ATOM   4221  HB2 HIE A 266      -0.179  24.013  -8.100  1.00  0.00              
ATOM   4222  HB3 HIE A 266      -0.446  24.036  -9.839  1.00  0.00              
ATOM   4223  CG  HIE A 266       1.582  24.500  -9.331  1.00  0.00              
ATOM   4224  ND1 HIE A 266       2.206  24.725 -10.594  1.00  0.00              
ATOM   4225  CE1 HIE A 266       3.535  24.626 -10.383  1.00  0.00              
ATOM   4226  HE1 HIE A 266       4.283  24.751 -11.152  1.00  0.00              
ATOM   4227  NE2 HIE A 266       3.781  24.321  -9.132  1.00  0.00              
ATOM   4228  HE2 HIE A 266       4.665  24.121  -8.686  1.00  0.00              
ATOM   4229  CD2 HIE A 266       2.548  24.307  -8.428  1.00  0.00              
ATOM   4230  HD2 HIE A 266       2.482  24.208  -7.354  1.00  0.00              
ATOM   4231  C   HIE A 266      -2.040  25.922  -9.197  1.00  0.00              
ATOM   4232  O   HIE A 266      -2.498  25.452 -10.266  1.00  0.00              
ATOM   4233  N   GLY A 267      -2.883  26.359  -8.222  1.00  0.00              
ATOM   4234  H   GLY A 267      -2.437  26.748  -7.403  1.00  0.00              
ATOM   4235  CA  GLY A 267      -4.312  26.294  -8.307  1.00  0.00              
ATOM   4236  HA2 GLY A 267      -4.629  26.869  -7.437  1.00  0.00              
ATOM   4237  HA3 GLY A 267      -4.739  26.854  -9.139  1.00  0.00              
ATOM   4238  C   GLY A 267      -4.999  24.929  -8.447  1.00  0.00              
ATOM   4239  O   GLY A 267      -5.717  24.717  -9.445  1.00  0.00              
ATOM   4240  N   LEU A 268      -4.631  23.929  -7.632  1.00  0.00              
ATOM   4241  H   LEU A 268      -3.944  24.085  -6.909  1.00  0.00              
ATOM   4242  CA  LEU A 268      -5.162  22.562  -7.722  1.00  0.00              
ATOM   4243  HA  LEU A 268      -5.808  22.426  -8.589  1.00  0.00              
ATOM   4244  CB  LEU A 268      -3.956  21.612  -7.887  1.00  0.00              
ATOM   4245  HB2 LEU A 268      -3.153  21.983  -7.251  1.00  0.00              
ATOM   4246  HB3 LEU A 268      -4.195  20.578  -7.641  1.00  0.00              
ATOM   4247  CG  LEU A 268      -3.426  21.593  -9.308  1.00  0.00              
ATOM   4248  HG  LEU A 268      -3.393  22.578  -9.775  1.00  0.00              
ATOM   4249  CD1 LEU A 268      -2.012  21.009  -9.355  1.00  0.00              
ATOM   4250 HD11 LEU A 268      -1.802  20.542 -10.317  1.00  0.00              
ATOM   4251 HD12 LEU A 268      -1.325  21.826  -9.134  1.00  0.00              
ATOM   4252 HD13 LEU A 268      -2.099  20.143  -8.698  1.00  0.00              
ATOM   4253  CD2 LEU A 268      -4.327  20.784 -10.240  1.00  0.00              
ATOM   4254 HD21 LEU A 268      -3.952  20.840 -11.262  1.00  0.00              
ATOM   4255 HD22 LEU A 268      -4.456  19.720 -10.044  1.00  0.00              
ATOM   4256 HD23 LEU A 268      -5.312  21.241 -10.140  1.00  0.00              
ATOM   4257  C   LEU A 268      -5.929  22.154  -6.473  1.00  0.00              
ATOM   4258  O   LEU A 268      -5.818  22.774  -5.405  1.00  0.00              
ATOM   4259  N   GLU A 269      -6.836  21.181  -6.588  1.00  0.00              
ATOM   4260  H   GLU A 269      -6.875  20.702  -7.476  1.00  0.00              
ATOM   4261  CA  GLU A 269      -7.816  20.717  -5.559  1.00  0.00              
ATOM   4262  HA  GLU A 269      -8.323  21.557  -5.084  1.00  0.00              
ATOM   4263  CB  GLU A 269      -8.824  19.817  -6.309  1.00  0.00              
ATOM   4264  HB2 GLU A 269      -9.348  20.454  -7.022  1.00  0.00              
ATOM   4265  HB3 GLU A 269      -8.307  19.103  -6.950  1.00  0.00              
ATOM   4266  CG  GLU A 269      -9.802  19.060  -5.453  1.00  0.00              
ATOM   4267  HG2 GLU A 269     -10.557  18.544  -6.046  1.00  0.00              
ATOM   4268  HG3 GLU A 269      -9.142  18.350  -4.955  1.00  0.00              
ATOM   4269  CD  GLU A 269     -10.475  19.894  -4.361  1.00  0.00              
ATOM   4270  OE1 GLU A 269     -10.863  21.090  -4.605  1.00  0.00              
ATOM   4271  OE2 GLU A 269     -10.561  19.399  -3.182  1.00  0.00              
ATOM   4272  C   GLU A 269      -7.049  19.876  -4.495  1.00  0.00              
ATOM   4273  O   GLU A 269      -6.338  18.908  -4.927  1.00  0.00              
ATOM   4274  N   PRO A 270      -7.147  20.171  -3.196  1.00  0.00              
ATOM   4275  CD  PRO A 270      -7.789  21.332  -2.614  1.00  0.00              
ATOM   4276  HD2 PRO A 270      -8.864  21.152  -2.642  1.00  0.00              
ATOM   4277  HD3 PRO A 270      -7.441  22.167  -3.221  1.00  0.00              
ATOM   4278  CG  PRO A 270      -7.183  21.427  -1.148  1.00  0.00              
ATOM   4279  HG2 PRO A 270      -7.854  21.734  -0.346  1.00  0.00              
ATOM   4280  HG3 PRO A 270      -6.375  22.156  -1.095  1.00  0.00              
ATOM   4281  CB  PRO A 270      -6.760  20.037  -0.881  1.00  0.00              
ATOM   4282  HB2 PRO A 270      -7.551  19.578  -0.288  1.00  0.00              
ATOM   4283  HB3 PRO A 270      -5.894  20.093  -0.221  1.00  0.00              
ATOM   4284  CA  PRO A 270      -6.517  19.380  -2.195  1.00  0.00              
ATOM   4285  HA  PRO A 270      -5.458  19.461  -2.441  1.00  0.00              
ATOM   4286  C   PRO A 270      -6.768  17.875  -2.165  1.00  0.00              
ATOM   4287  O   PRO A 270      -7.950  17.419  -2.343  1.00  0.00              
ATOM   4288  N   GLY A 271      -5.735  17.043  -2.040  1.00  0.00              
ATOM   4289  H   GLY A 271      -4.820  17.467  -1.991  1.00  0.00              
ATOM   4290  CA  GLY A 271      -5.817  15.631  -2.019  1.00  0.00              
ATOM   4291  HA2 GLY A 271      -4.915  15.218  -1.567  1.00  0.00              
ATOM   4292  HA3 GLY A 271      -6.729  15.274  -1.540  1.00  0.00              
ATOM   4293  C   GLY A 271      -5.900  14.986  -3.416  1.00  0.00              
ATOM   4294  O   GLY A 271      -5.190  14.032  -3.626  1.00  0.00              
ATOM   4295  N   GLU A 272      -6.649  15.557  -4.354  1.00  0.00              
ATOM   4296  H   GLU A 272      -7.345  16.249  -4.113  1.00  0.00              
ATOM   4297  CA  GLU A 272      -6.642  15.136  -5.812  1.00  0.00              
ATOM   4298  HA  GLU A 272      -6.858  14.083  -5.991  1.00  0.00              
ATOM   4299  CB  GLU A 272      -7.519  16.134  -6.585  1.00  0.00              
ATOM   4300  HB2 GLU A 272      -8.548  15.893  -6.317  1.00  0.00              
ATOM   4301  HB3 GLU A 272      -7.159  17.120  -6.292  1.00  0.00              
ATOM   4302  CG  GLU A 272      -7.472  16.035  -8.141  1.00  0.00              
ATOM   4303  HG2 GLU A 272      -6.495  16.372  -8.488  1.00  0.00              
ATOM   4304  HG3 GLU A 272      -7.421  14.970  -8.365  1.00  0.00              
ATOM   4305  CD  GLU A 272      -8.611  16.808  -8.875  1.00  0.00              
ATOM   4306  OE1 GLU A 272      -8.274  17.690  -9.757  1.00  0.00              
ATOM   4307  OE2 GLU A 272      -9.784  16.528  -8.602  1.00  0.00              
ATOM   4308  C   GLU A 272      -5.225  15.144  -6.338  1.00  0.00              
ATOM   4309  O   GLU A 272      -4.892  14.167  -7.089  1.00  0.00              
ATOM   4310  N   VAL A 273      -4.387  16.126  -5.896  1.00  0.00              
ATOM   4311  H   VAL A 273      -4.782  16.876  -5.348  1.00  0.00              
ATOM   4312  CA  VAL A 273      -2.923  16.056  -6.155  1.00  0.00              
ATOM   4313  HA  VAL A 273      -2.780  15.984  -7.233  1.00  0.00              
ATOM   4314  CB  VAL A 273      -2.272  17.328  -5.603  1.00  0.00              
ATOM   4315  HB  VAL A 273      -2.641  17.552  -4.602  1.00  0.00              
ATOM   4316  CG1 VAL A 273      -0.702  17.254  -5.509  1.00  0.00              
ATOM   4317 HG11 VAL A 273      -0.312  16.670  -4.675  1.00  0.00              
ATOM   4318 HG12 VAL A 273      -0.239  16.840  -6.404  1.00  0.00              
ATOM   4319 HG13 VAL A 273      -0.422  18.297  -5.361  1.00  0.00              
ATOM   4320  CG2 VAL A 273      -2.642  18.500  -6.582  1.00  0.00              
ATOM   4321 HG21 VAL A 273      -2.241  19.477  -6.312  1.00  0.00              
ATOM   4322 HG22 VAL A 273      -2.442  18.178  -7.604  1.00  0.00              
ATOM   4323 HG23 VAL A 273      -3.730  18.539  -6.525  1.00  0.00              
ATOM   4324  C   VAL A 273      -2.243  14.738  -5.631  1.00  0.00              
ATOM   4325  O   VAL A 273      -1.497  14.052  -6.397  1.00  0.00              
ATOM   4326  N   ALA A 274      -2.405  14.372  -4.382  1.00  0.00              
ATOM   4327  H   ALA A 274      -3.015  14.905  -3.779  1.00  0.00              
ATOM   4328  CA  ALA A 274      -1.741  13.168  -3.845  1.00  0.00              
ATOM   4329  HA  ALA A 274      -0.681  13.212  -4.096  1.00  0.00              
ATOM   4330  CB  ALA A 274      -1.879  13.057  -2.322  1.00  0.00              
ATOM   4331  HB1 ALA A 274      -1.627  14.039  -1.921  1.00  0.00              
ATOM   4332  HB2 ALA A 274      -2.938  12.922  -2.104  1.00  0.00              
ATOM   4333  HB3 ALA A 274      -1.190  12.271  -2.012  1.00  0.00              
ATOM   4334  C   ALA A 274      -2.218  11.861  -4.476  1.00  0.00              
ATOM   4335  O   ALA A 274      -1.454  10.901  -4.539  1.00  0.00              
ATOM   4336  N   LEU A 275      -3.371  11.855  -5.114  1.00  0.00              
ATOM   4337  H   LEU A 275      -3.969  12.663  -5.020  1.00  0.00              
ATOM   4338  CA  LEU A 275      -3.831  10.767  -6.005  1.00  0.00              
ATOM   4339  HA  LEU A 275      -3.525   9.799  -5.608  1.00  0.00              
ATOM   4340  CB  LEU A 275      -5.382  10.685  -6.217  1.00  0.00              
ATOM   4341  HB2 LEU A 275      -5.710  11.591  -6.725  1.00  0.00              
ATOM   4342  HB3 LEU A 275      -5.569   9.835  -6.872  1.00  0.00              
ATOM   4343  CG  LEU A 275      -6.235  10.570  -4.927  1.00  0.00              
ATOM   4344  HG  LEU A 275      -6.108  11.540  -4.446  1.00  0.00              
ATOM   4345  CD1 LEU A 275      -7.669  10.180  -5.355  1.00  0.00              
ATOM   4346 HD11 LEU A 275      -8.036  10.944  -6.040  1.00  0.00              
ATOM   4347 HD12 LEU A 275      -7.637   9.147  -5.700  1.00  0.00              
ATOM   4348 HD13 LEU A 275      -8.250  10.220  -4.434  1.00  0.00              
ATOM   4349  CD2 LEU A 275      -5.895   9.449  -3.976  1.00  0.00              
ATOM   4350 HD21 LEU A 275      -5.830   8.505  -4.517  1.00  0.00              
ATOM   4351 HD22 LEU A 275      -4.955   9.671  -3.471  1.00  0.00              
ATOM   4352 HD23 LEU A 275      -6.710   9.350  -3.260  1.00  0.00              
ATOM   4353  C   LEU A 275      -3.235  10.840  -7.372  1.00  0.00              
ATOM   4354  O   LEU A 275      -2.649   9.878  -7.811  1.00  0.00              
ATOM   4355  N   ALA A 276      -3.318  12.018  -8.079  1.00  0.00              
ATOM   4356  H   ALA A 276      -3.984  12.745  -7.862  1.00  0.00              
ATOM   4357  CA  ALA A 276      -2.676  12.249  -9.445  1.00  0.00              
ATOM   4358  HA  ALA A 276      -3.013  11.449 -10.104  1.00  0.00              
ATOM   4359  CB  ALA A 276      -3.243  13.602  -9.906  1.00  0.00              
ATOM   4360  HB1 ALA A 276      -2.771  13.758 -10.876  1.00  0.00              
ATOM   4361  HB2 ALA A 276      -4.320  13.436  -9.883  1.00  0.00              
ATOM   4362  HB3 ALA A 276      -2.916  14.317  -9.150  1.00  0.00              
ATOM   4363  C   ALA A 276      -1.128  12.083  -9.472  1.00  0.00              
ATOM   4364  O   ALA A 276      -0.548  11.645 -10.442  1.00  0.00              
ATOM   4365  N   TRP A 277      -0.469  12.347  -8.320  1.00  0.00              
ATOM   4366  H   TRP A 277      -1.007  12.739  -7.560  1.00  0.00              
ATOM   4367  CA  TRP A 277       0.937  12.057  -8.106  1.00  0.00              
ATOM   4368  HA  TRP A 277       1.594  12.482  -8.864  1.00  0.00              
ATOM   4369  CB  TRP A 277       1.312  12.728  -6.733  1.00  0.00              
ATOM   4370  HB2 TRP A 277       1.178  13.808  -6.793  1.00  0.00              
ATOM   4371  HB3 TRP A 277       0.724  12.402  -5.875  1.00  0.00              
ATOM   4372  CG  TRP A 277       2.768  12.474  -6.306  1.00  0.00              
ATOM   4373  CD1 TRP A 277       3.830  13.191  -6.618  1.00  0.00              
ATOM   4374  HD1 TRP A 277       3.738  14.109  -7.181  1.00  0.00              
ATOM   4375  NE1 TRP A 277       4.999  12.577  -6.182  1.00  0.00              
ATOM   4376  HE1 TRP A 277       5.945  12.757  -6.488  1.00  0.00              
ATOM   4377  CE2 TRP A 277       4.652  11.463  -5.372  1.00  0.00              
ATOM   4378  CZ2 TRP A 277       5.405  10.517  -4.708  1.00  0.00              
ATOM   4379  HZ2 TRP A 277       6.467  10.620  -4.873  1.00  0.00              
ATOM   4380  CH2 TRP A 277       4.818   9.415  -4.098  1.00  0.00              
ATOM   4381  HH2 TRP A 277       5.429   8.638  -3.665  1.00  0.00              
ATOM   4382  CZ3 TRP A 277       3.388   9.278  -4.142  1.00  0.00              
ATOM   4383  HZ3 TRP A 277       2.904   8.392  -3.759  1.00  0.00              
ATOM   4384  CE3 TRP A 277       2.619  10.290  -4.805  1.00  0.00              
ATOM   4385  HE3 TRP A 277       1.553  10.117  -4.824  1.00  0.00              
ATOM   4386  CD2 TRP A 277       3.243  11.385  -5.513  1.00  0.00              
ATOM   4387  C   TRP A 277       1.248  10.602  -8.072  1.00  0.00              
ATOM   4388  O   TRP A 277       2.194  10.106  -8.684  1.00  0.00              
ATOM   4389  N   LEU A 278       0.414   9.799  -7.370  1.00  0.00              
ATOM   4390  H   LEU A 278      -0.459  10.119  -6.975  1.00  0.00              
ATOM   4391  CA  LEU A 278       0.631   8.398  -7.052  1.00  0.00              
ATOM   4392  HA  LEU A 278       1.644   8.257  -6.675  1.00  0.00              
ATOM   4393  CB  LEU A 278      -0.259   8.099  -5.909  1.00  0.00              
ATOM   4394  HB2 LEU A 278       0.038   8.756  -5.092  1.00  0.00              
ATOM   4395  HB3 LEU A 278      -1.321   8.178  -6.141  1.00  0.00              
ATOM   4396  CG  LEU A 278      -0.298   6.663  -5.335  1.00  0.00              
ATOM   4397  HG  LEU A 278      -0.758   6.109  -6.154  1.00  0.00              
ATOM   4398  CD1 LEU A 278       1.028   6.084  -4.922  1.00  0.00              
ATOM   4399 HD11 LEU A 278       0.888   5.073  -4.539  1.00  0.00              
ATOM   4400 HD12 LEU A 278       1.629   6.126  -5.830  1.00  0.00              
ATOM   4401 HD13 LEU A 278       1.490   6.664  -4.123  1.00  0.00              
ATOM   4402  CD2 LEU A 278      -1.202   6.649  -4.118  1.00  0.00              
ATOM   4403 HD21 LEU A 278      -2.187   7.026  -4.394  1.00  0.00              
ATOM   4404 HD22 LEU A 278      -1.383   5.624  -3.794  1.00  0.00              
ATOM   4405 HD23 LEU A 278      -0.688   7.189  -3.323  1.00  0.00              
ATOM   4406  C   LEU A 278       0.435   7.415  -8.229  1.00  0.00              
ATOM   4407  O   LEU A 278       0.971   6.293  -8.252  1.00  0.00              
ATOM   4408  N   LEU A 279      -0.235   7.937  -9.246  1.00  0.00              
ATOM   4409  H   LEU A 279      -0.761   8.789  -9.115  1.00  0.00              
ATOM   4410  CA  LEU A 279      -0.360   7.310 -10.549  1.00  0.00              
ATOM   4411  HA  LEU A 279      -0.515   6.234 -10.462  1.00  0.00              
ATOM   4412  CB  LEU A 279      -1.461   7.951 -11.258  1.00  0.00              
ATOM   4413  HB2 LEU A 279      -1.263   9.023 -11.282  1.00  0.00              
ATOM   4414  HB3 LEU A 279      -1.505   7.637 -12.300  1.00  0.00              
ATOM   4415  CG  LEU A 279      -2.899   7.823 -10.666  1.00  0.00              
ATOM   4416  HG  LEU A 279      -2.977   8.289  -9.684  1.00  0.00              
ATOM   4417  CD1 LEU A 279      -3.868   8.573 -11.529  1.00  0.00              
ATOM   4418 HD11 LEU A 279      -3.779   8.197 -12.548  1.00  0.00              
ATOM   4419 HD12 LEU A 279      -4.918   8.440 -11.269  1.00  0.00              
ATOM   4420 HD13 LEU A 279      -3.551   9.600 -11.710  1.00  0.00              
ATOM   4421  CD2 LEU A 279      -3.314   6.422 -10.378  1.00  0.00              
ATOM   4422 HD21 LEU A 279      -4.365   6.341 -10.099  1.00  0.00              
ATOM   4423 HD22 LEU A 279      -3.169   5.775 -11.243  1.00  0.00              
ATOM   4424 HD23 LEU A 279      -2.666   6.093  -9.566  1.00  0.00              
ATOM   4425  C   LEU A 279       0.931   7.363 -11.373  1.00  0.00              
ATOM   4426  O   LEU A 279       0.941   6.730 -12.383  1.00  0.00              
ATOM   4427  N   THR A 280       2.012   8.152 -10.994  1.00  0.00              
ATOM   4428  H   THR A 280       1.942   8.660 -10.124  1.00  0.00              
ATOM   4429  CA  THR A 280       3.254   8.270 -11.745  1.00  0.00              
ATOM   4430  HA  THR A 280       2.964   8.104 -12.783  1.00  0.00              
ATOM   4431  CB  THR A 280       3.870   9.693 -11.672  1.00  0.00              
ATOM   4432  HB  THR A 280       4.730   9.795 -12.335  1.00  0.00              
ATOM   4433  CG2 THR A 280       2.889  10.883 -11.971  1.00  0.00              
ATOM   4434 HG21 THR A 280       2.061  10.992 -11.271  1.00  0.00              
ATOM   4435 HG22 THR A 280       3.429  11.825 -11.882  1.00  0.00              
ATOM   4436 HG23 THR A 280       2.430  10.859 -12.960  1.00  0.00              
ATOM   4437  OG1 THR A 280       4.341   9.914 -10.381  1.00  0.00              
ATOM   4438  HG1 THR A 280       3.576  10.144  -9.848  1.00  0.00              
ATOM   4439  C   THR A 280       4.373   7.272 -11.178  1.00  0.00              
ATOM   4440  O   THR A 280       5.425   7.185 -11.887  1.00  0.00              
ATOM   4441  N   ARG A 281       4.092   6.694 -10.001  1.00  0.00              
ATOM   4442  H   ARG A 281       3.282   6.996  -9.478  1.00  0.00              
ATOM   4443  CA  ARG A 281       5.054   5.972  -9.214  1.00  0.00              
ATOM   4444  HA  ARG A 281       5.974   6.556  -9.243  1.00  0.00              
ATOM   4445  CB  ARG A 281       4.582   5.956  -7.749  1.00  0.00              
ATOM   4446  HB2 ARG A 281       3.564   5.569  -7.781  1.00  0.00              
ATOM   4447  HB3 ARG A 281       5.245   5.268  -7.225  1.00  0.00              
ATOM   4448  CG  ARG A 281       4.754   7.393  -7.159  1.00  0.00              
ATOM   4449  HG2 ARG A 281       3.998   8.001  -7.655  1.00  0.00              
ATOM   4450  HG3 ARG A 281       4.587   7.293  -6.087  1.00  0.00              
ATOM   4451  CD  ARG A 281       6.087   8.166  -7.191  1.00  0.00              
ATOM   4452  HD2 ARG A 281       6.099   8.636  -6.208  1.00  0.00              
ATOM   4453  HD3 ARG A 281       6.900   7.444  -7.256  1.00  0.00              
ATOM   4454  NE  ARG A 281       6.141   9.172  -8.263  1.00  0.00              
ATOM   4455  HE  ARG A 281       5.542   9.082  -9.071  1.00  0.00              
ATOM   4456  CZ  ARG A 281       7.054  10.031  -8.468  1.00  0.00              
ATOM   4457  NH1 ARG A 281       7.930  10.264  -7.584  1.00  0.00              
ATOM   4458 HH11 ARG A 281       8.104   9.527  -6.916  1.00  0.00              
ATOM   4459 HH12 ARG A 281       8.512  11.087  -7.648  1.00  0.00              
ATOM   4460  NH2 ARG A 281       7.110  10.805  -9.534  1.00  0.00              
ATOM   4461 HH21 ARG A 281       6.325  10.790 -10.170  1.00  0.00              
ATOM   4462 HH22 ARG A 281       7.820  11.520  -9.608  1.00  0.00              
ATOM   4463  C   ARG A 281       5.234   4.541  -9.772  1.00  0.00              
ATOM   4464  O   ARG A 281       4.196   3.975 -10.163  1.00  0.00              
ATOM   4465  N   PRO A 282       6.453   4.005  -9.977  1.00  0.00              
ATOM   4466  CD  PRO A 282       7.705   4.732  -9.781  1.00  0.00              
ATOM   4467  HD2 PRO A 282       7.611   5.309  -8.861  1.00  0.00              
ATOM   4468  HD3 PRO A 282       8.083   5.236 -10.670  1.00  0.00              
ATOM   4469  CG  PRO A 282       8.682   3.575  -9.548  1.00  0.00              
ATOM   4470  HG2 PRO A 282       8.637   3.184  -8.531  1.00  0.00              
ATOM   4471  HG3 PRO A 282       9.673   3.962  -9.783  1.00  0.00              
ATOM   4472  CB  PRO A 282       8.324   2.469 -10.588  1.00  0.00              
ATOM   4473  HB2 PRO A 282       8.718   1.519 -10.228  1.00  0.00              
ATOM   4474  HB3 PRO A 282       8.748   2.837 -11.523  1.00  0.00              
ATOM   4475  CA  PRO A 282       6.803   2.677 -10.525  1.00  0.00              
ATOM   4476  HA  PRO A 282       6.395   2.562 -11.529  1.00  0.00              
ATOM   4477  C   PRO A 282       6.130   1.467  -9.733  1.00  0.00              
ATOM   4478  O   PRO A 282       5.885   1.612  -8.587  1.00  0.00              
ATOM   4479  N   GLY A 283       5.680   0.420 -10.450  1.00  0.00              
ATOM   4480  H   GLY A 283       5.986   0.369 -11.411  1.00  0.00              
ATOM   4481  CA  GLY A 283       5.061  -0.780  -9.884  1.00  0.00              
ATOM   4482  HA2 GLY A 283       4.941  -1.457 -10.730  1.00  0.00              
ATOM   4483  HA3 GLY A 283       5.609  -1.260  -9.073  1.00  0.00              
ATOM   4484  C   GLY A 283       3.596  -0.529  -9.455  1.00  0.00              
ATOM   4485  O   GLY A 283       2.868  -1.544  -9.427  1.00  0.00              
ATOM   4486  N   VAL A 284       3.198   0.674  -9.090  1.00  0.00              
ATOM   4487  H   VAL A 284       3.807   1.458  -9.276  1.00  0.00              
ATOM   4488  CA  VAL A 284       1.800   0.821  -8.716  1.00  0.00              
ATOM   4489  HA  VAL A 284       1.642   0.049  -7.963  1.00  0.00              
ATOM   4490  CB  VAL A 284       1.608   2.200  -7.958  1.00  0.00              
ATOM   4491  HB  VAL A 284       1.980   3.068  -8.501  1.00  0.00              
ATOM   4492  CG1 VAL A 284       0.160   2.483  -7.541  1.00  0.00              
ATOM   4493 HG11 VAL A 284      -0.463   2.871  -8.347  1.00  0.00              
ATOM   4494 HG12 VAL A 284      -0.134   1.497  -7.182  1.00  0.00              
ATOM   4495 HG13 VAL A 284       0.184   3.210  -6.729  1.00  0.00              
ATOM   4496  CG2 VAL A 284       2.419   2.240  -6.628  1.00  0.00              
ATOM   4497 HG21 VAL A 284       2.220   1.378  -5.991  1.00  0.00              
ATOM   4498 HG22 VAL A 284       3.475   2.089  -6.853  1.00  0.00              
ATOM   4499 HG23 VAL A 284       2.261   3.184  -6.108  1.00  0.00              
ATOM   4500  C   VAL A 284       0.800   0.685  -9.878  1.00  0.00              
ATOM   4501  O   VAL A 284       0.950   1.396 -10.895  1.00  0.00              
ATOM   4502  N   THR A 285      -0.158  -0.175  -9.728  1.00  0.00              
ATOM   4503  H   THR A 285      -0.004  -0.865  -9.008  1.00  0.00              
ATOM   4504  CA  THR A 285      -1.379  -0.354 -10.497  1.00  0.00              
ATOM   4505  HA  THR A 285      -1.197  -0.386 -11.571  1.00  0.00              
ATOM   4506  CB  THR A 285      -2.093  -1.658 -10.029  1.00  0.00              
ATOM   4507  HB  THR A 285      -2.206  -1.546  -8.950  1.00  0.00              
ATOM   4508  CG2 THR A 285      -3.314  -1.963 -10.835  1.00  0.00              
ATOM   4509 HG21 THR A 285      -3.685  -2.946 -10.545  1.00  0.00              
ATOM   4510 HG22 THR A 285      -4.138  -1.399 -10.396  1.00  0.00              
ATOM   4511 HG23 THR A 285      -3.172  -1.865 -11.911  1.00  0.00              
ATOM   4512  OG1 THR A 285      -1.241  -2.716 -10.324  1.00  0.00              
ATOM   4513  HG1 THR A 285      -1.293  -2.964 -11.250  1.00  0.00              
ATOM   4514  C   THR A 285      -2.302   0.831 -10.366  1.00  0.00              
ATOM   4515  O   THR A 285      -2.385   1.645 -11.276  1.00  0.00              
ATOM   4516  N   GLY A 286      -3.003   1.016  -9.228  1.00  0.00              
ATOM   4517  H   GLY A 286      -2.775   0.361  -8.494  1.00  0.00              
ATOM   4518  CA  GLY A 286      -3.684   2.240  -8.872  1.00  0.00              
ATOM   4519  HA2 GLY A 286      -2.990   3.076  -8.964  1.00  0.00              
ATOM   4520  HA3 GLY A 286      -4.534   2.407  -9.534  1.00  0.00              
ATOM   4521  C   GLY A 286      -4.067   2.242  -7.375  1.00  0.00              
ATOM   4522  O   GLY A 286      -3.831   1.188  -6.762  1.00  0.00              
ATOM   4523  N   PRO A 287      -4.626   3.346  -6.806  1.00  0.00              
ATOM   4524  CD  PRO A 287      -4.804   4.628  -7.441  1.00  0.00              
ATOM   4525  HD2 PRO A 287      -5.592   4.534  -8.187  1.00  0.00              
ATOM   4526  HD3 PRO A 287      -3.879   4.845  -7.976  1.00  0.00              
ATOM   4527  CG  PRO A 287      -5.062   5.698  -6.331  1.00  0.00              
ATOM   4528  HG2 PRO A 287      -6.083   6.075  -6.283  1.00  0.00              
ATOM   4529  HG3 PRO A 287      -4.443   6.579  -6.499  1.00  0.00              
ATOM   4530  CB  PRO A 287      -4.686   5.032  -5.056  1.00  0.00              
ATOM   4531  HB2 PRO A 287      -5.272   5.307  -4.178  1.00  0.00              
ATOM   4532  HB3 PRO A 287      -3.658   5.225  -4.750  1.00  0.00              
ATOM   4533  CA  PRO A 287      -4.815   3.521  -5.369  1.00  0.00              
ATOM   4534  HA  PRO A 287      -4.081   2.907  -4.847  1.00  0.00              
ATOM   4535  C   PRO A 287      -6.271   3.164  -5.010  1.00  0.00              
ATOM   4536  O   PRO A 287      -7.217   3.433  -5.792  1.00  0.00              
ATOM   4537  N   ILE A 288      -6.507   2.635  -3.811  1.00  0.00              
ATOM   4538  H   ILE A 288      -5.677   2.454  -3.266  1.00  0.00              
ATOM   4539  CA  ILE A 288      -7.862   2.420  -3.234  1.00  0.00              
ATOM   4540  HA  ILE A 288      -8.463   1.927  -3.998  1.00  0.00              
ATOM   4541  CB  ILE A 288      -7.731   1.487  -1.991  1.00  0.00              
ATOM   4542  HB  ILE A 288      -7.028   1.867  -1.250  1.00  0.00              
ATOM   4543  CG2 ILE A 288      -9.103   1.469  -1.198  1.00  0.00              
ATOM   4544 HG21 ILE A 288      -9.994   1.402  -1.822  1.00  0.00              
ATOM   4545 HG22 ILE A 288      -9.009   0.780  -0.358  1.00  0.00              
ATOM   4546 HG23 ILE A 288      -9.160   2.431  -0.689  1.00  0.00              
ATOM   4547  CG1 ILE A 288      -7.470  -0.032  -2.391  1.00  0.00              
ATOM   4548 HG12 ILE A 288      -8.333  -0.474  -2.888  1.00  0.00              
ATOM   4549 HG13 ILE A 288      -6.722   0.074  -3.176  1.00  0.00              
ATOM   4550  CD1 ILE A 288      -6.878  -0.988  -1.375  1.00  0.00              
ATOM   4551 HD11 ILE A 288      -7.083  -2.028  -1.629  1.00  0.00              
ATOM   4552 HD12 ILE A 288      -5.792  -0.914  -1.445  1.00  0.00              
ATOM   4553 HD13 ILE A 288      -7.211  -0.968  -0.337  1.00  0.00              
ATOM   4554  C   ILE A 288      -8.500   3.778  -2.911  1.00  0.00              
ATOM   4555  O   ILE A 288      -7.996   4.591  -2.186  1.00  0.00              
ATOM   4556  N   VAL A 289      -9.759   4.036  -3.329  1.00  0.00              
ATOM   4557  H   VAL A 289     -10.216   3.389  -3.956  1.00  0.00              
ATOM   4558  CA  VAL A 289     -10.666   4.945  -2.621  1.00  0.00              
ATOM   4559  HA  VAL A 289     -10.112   5.439  -1.824  1.00  0.00              
ATOM   4560  CB  VAL A 289     -11.030   6.033  -3.620  1.00  0.00              
ATOM   4561  HB  VAL A 289     -11.729   6.643  -3.049  1.00  0.00              
ATOM   4562  CG1 VAL A 289      -9.953   7.038  -3.921  1.00  0.00              
ATOM   4563 HG11 VAL A 289      -9.492   7.331  -2.978  1.00  0.00              
ATOM   4564 HG12 VAL A 289      -9.144   6.576  -4.486  1.00  0.00              
ATOM   4565 HG13 VAL A 289     -10.274   7.892  -4.518  1.00  0.00              
ATOM   4566  CG2 VAL A 289     -11.674   5.671  -4.936  1.00  0.00              
ATOM   4567 HG21 VAL A 289     -12.509   5.015  -4.690  1.00  0.00              
ATOM   4568 HG22 VAL A 289     -12.040   6.609  -5.354  1.00  0.00              
ATOM   4569 HG23 VAL A 289     -11.025   5.223  -5.688  1.00  0.00              
ATOM   4570  C   VAL A 289     -11.813   4.123  -1.919  1.00  0.00              
ATOM   4571  O   VAL A 289     -12.533   3.369  -2.603  1.00  0.00              
ATOM   4572  N   GLY A 290     -12.059   4.658  -0.701  1.00  0.00              
ATOM   4573  H   GLY A 290     -11.501   5.491  -0.578  1.00  0.00              
ATOM   4574  CA  GLY A 290     -13.215   4.390   0.182  1.00  0.00              
ATOM   4575  HA2 GLY A 290     -13.772   3.545  -0.223  1.00  0.00              
ATOM   4576  HA3 GLY A 290     -12.788   4.049   1.125  1.00  0.00              
ATOM   4577  C   GLY A 290     -14.101   5.631   0.426  1.00  0.00              
ATOM   4578  O   GLY A 290     -14.180   6.055   1.554  1.00  0.00              
ATOM   4579  N   PRO A 291     -14.667   6.210  -0.682  1.00  0.00              
ATOM   4580  CD  PRO A 291     -14.621   5.804  -2.005  1.00  0.00              
ATOM   4581  HD2 PRO A 291     -14.927   4.767  -2.135  1.00  0.00              
ATOM   4582  HD3 PRO A 291     -13.574   5.899  -2.293  1.00  0.00              
ATOM   4583  CG  PRO A 291     -15.400   6.808  -2.803  1.00  0.00              
ATOM   4584  HG2 PRO A 291     -16.393   6.403  -2.997  1.00  0.00              
ATOM   4585  HG3 PRO A 291     -14.906   7.027  -3.750  1.00  0.00              
ATOM   4586  CB  PRO A 291     -15.635   8.002  -1.876  1.00  0.00              
ATOM   4587  HB2 PRO A 291     -16.495   8.575  -2.221  1.00  0.00              
ATOM   4588  HB3 PRO A 291     -14.854   8.716  -2.138  1.00  0.00              
ATOM   4589  CA  PRO A 291     -15.521   7.433  -0.517  1.00  0.00              
ATOM   4590  HA  PRO A 291     -15.077   8.200   0.118  1.00  0.00              
ATOM   4591  C   PRO A 291     -16.861   6.926  -0.006  1.00  0.00              
ATOM   4592  O   PRO A 291     -17.479   5.957  -0.458  1.00  0.00              
ATOM   4593  N   ARG A 292     -17.340   7.681   0.969  1.00  0.00              
ATOM   4594  H   ARG A 292     -16.670   8.241   1.476  1.00  0.00              
ATOM   4595  CA  ARG A 292     -18.525   7.317   1.813  1.00  0.00              
ATOM   4596  HA  ARG A 292     -18.388   6.264   2.059  1.00  0.00              
ATOM   4597  CB  ARG A 292     -18.508   8.145   3.120  1.00  0.00              
ATOM   4598  HB2 ARG A 292     -17.601   7.969   3.697  1.00  0.00              
ATOM   4599  HB3 ARG A 292     -18.695   9.185   2.852  1.00  0.00              
ATOM   4600  CG  ARG A 292     -19.551   7.650   4.145  1.00  0.00              
ATOM   4601  HG2 ARG A 292     -19.396   8.149   5.102  1.00  0.00              
ATOM   4602  HG3 ARG A 292     -20.501   8.117   3.885  1.00  0.00              
ATOM   4603  CD  ARG A 292     -19.771   6.174   4.410  1.00  0.00              
ATOM   4604  HD2 ARG A 292     -19.728   5.589   3.492  1.00  0.00              
ATOM   4605  HD3 ARG A 292     -18.999   5.781   5.072  1.00  0.00              
ATOM   4606  NE  ARG A 292     -21.021   5.959   5.189  1.00  0.00              
ATOM   4607  HE  ARG A 292     -20.908   5.948   6.193  1.00  0.00              
ATOM   4608  CZ  ARG A 292     -22.309   5.825   4.678  1.00  0.00              
ATOM   4609  NH1 ARG A 292     -22.710   5.889   3.427  1.00  0.00              
ATOM   4610 HH11 ARG A 292     -22.086   6.181   2.689  1.00  0.00              
ATOM   4611 HH12 ARG A 292     -23.689   5.791   3.198  1.00  0.00              
ATOM   4612  NH2 ARG A 292     -23.217   5.402   5.472  1.00  0.00              
ATOM   4613 HH21 ARG A 292     -23.081   5.581   6.456  1.00  0.00              
ATOM   4614 HH22 ARG A 292     -24.107   5.105   5.099  1.00  0.00              
ATOM   4615  C   ARG A 292     -19.873   7.380   1.029  1.00  0.00              
ATOM   4616  O   ARG A 292     -20.948   7.030   1.496  1.00  0.00              
ATOM   4617  N   THR A 293     -19.854   8.057  -0.120  1.00  0.00              
ATOM   4618  H   THR A 293     -18.973   8.395  -0.479  1.00  0.00              
ATOM   4619  CA  THR A 293     -21.035   8.521  -0.886  1.00  0.00              
ATOM   4620  HA  THR A 293     -21.885   7.866  -0.696  1.00  0.00              
ATOM   4621  CB  THR A 293     -21.465   9.938  -0.421  1.00  0.00              
ATOM   4622  HB  THR A 293     -22.441  10.179  -0.843  1.00  0.00              
ATOM   4623  CG2 THR A 293     -21.482  10.292   1.051  1.00  0.00              
ATOM   4624 HG21 THR A 293     -21.728  11.330   1.275  1.00  0.00              
ATOM   4625 HG22 THR A 293     -22.184   9.609   1.530  1.00  0.00              
ATOM   4626 HG23 THR A 293     -20.511  10.113   1.513  1.00  0.00              
ATOM   4627  OG1 THR A 293     -20.544  10.885  -1.023  1.00  0.00              
ATOM   4628  HG1 THR A 293     -21.071  11.642  -1.291  1.00  0.00              
ATOM   4629  C   THR A 293     -20.786   8.400  -2.404  1.00  0.00              
ATOM   4630  O   THR A 293     -19.597   8.438  -2.830  1.00  0.00              
ATOM   4631  N   ALA A 294     -21.755   8.248  -3.241  1.00  0.00              
ATOM   4632  H   ALA A 294     -22.715   8.426  -2.984  1.00  0.00              
ATOM   4633  CA  ALA A 294     -21.463   8.142  -4.737  1.00  0.00              
ATOM   4634  HA  ALA A 294     -20.645   7.456  -4.953  1.00  0.00              
ATOM   4635  CB  ALA A 294     -22.739   7.701  -5.409  1.00  0.00              
ATOM   4636  HB1 ALA A 294     -22.534   7.616  -6.476  1.00  0.00              
ATOM   4637  HB2 ALA A 294     -23.079   6.734  -5.037  1.00  0.00              
ATOM   4638  HB3 ALA A 294     -23.526   8.454  -5.435  1.00  0.00              
ATOM   4639  C   ALA A 294     -21.105   9.406  -5.394  1.00  0.00              
ATOM   4640  O   ALA A 294     -20.372   9.399  -6.312  1.00  0.00              
ATOM   4641  N   ASP A 295     -21.571  10.531  -4.888  1.00  0.00              
ATOM   4642  H   ASP A 295     -22.108  10.525  -4.032  1.00  0.00              
ATOM   4643  CA  ASP A 295     -21.322  11.910  -5.334  1.00  0.00              
ATOM   4644  HA  ASP A 295     -21.369  11.973  -6.421  1.00  0.00              
ATOM   4645  CB  ASP A 295     -22.341  12.883  -4.656  1.00  0.00              
ATOM   4646  HB2 ASP A 295     -22.137  13.895  -5.007  1.00  0.00              
ATOM   4647  HB3 ASP A 295     -23.350  12.755  -5.049  1.00  0.00              
ATOM   4648  CG  ASP A 295     -22.550  12.711  -3.103  1.00  0.00              
ATOM   4649  OD1 ASP A 295     -21.728  13.207  -2.311  1.00  0.00              
ATOM   4650  OD2 ASP A 295     -23.488  11.980  -2.719  1.00  0.00              
ATOM   4651  C   ASP A 295     -19.897  12.396  -4.929  1.00  0.00              
ATOM   4652  O   ASP A 295     -19.297  13.331  -5.513  1.00  0.00              
ATOM   4653  N   GLN A 296     -19.329  11.777  -3.927  1.00  0.00              
ATOM   4654  H   GLN A 296     -19.750  11.043  -3.376  1.00  0.00              
ATOM   4655  CA  GLN A 296     -17.908  11.784  -3.673  1.00  0.00              
ATOM   4656  HA  GLN A 296     -17.572  12.802  -3.873  1.00  0.00              
ATOM   4657  CB  GLN A 296     -17.632  11.507  -2.195  1.00  0.00              
ATOM   4658  HB2 GLN A 296     -18.320  12.062  -1.557  1.00  0.00              
ATOM   4659  HB3 GLN A 296     -17.891  10.481  -1.931  1.00  0.00              
ATOM   4660  CG  GLN A 296     -16.226  11.819  -1.693  1.00  0.00              
ATOM   4661  HG2 GLN A 296     -15.468  11.424  -2.369  1.00  0.00              
ATOM   4662  HG3 GLN A 296     -15.986  12.881  -1.659  1.00  0.00              
ATOM   4663  CD  GLN A 296     -15.901  11.117  -0.410  1.00  0.00              
ATOM   4664  OE1 GLN A 296     -16.733  10.660   0.389  1.00  0.00              
ATOM   4665  NE2 GLN A 296     -14.659  11.016  -0.016  1.00  0.00              
ATOM   4666 HE21 GLN A 296     -14.440  10.487   0.816  1.00  0.00              
ATOM   4667 HE22 GLN A 296     -13.897  11.334  -0.599  1.00  0.00              
ATOM   4668  C   GLN A 296     -17.096  10.853  -4.553  1.00  0.00              
ATOM   4669  O   GLN A 296     -16.026  11.287  -5.046  1.00  0.00              
ATOM   4670  N   LEU A 297     -17.605   9.678  -4.838  1.00  0.00              
ATOM   4671  H   LEU A 297     -18.407   9.358  -4.314  1.00  0.00              
ATOM   4672  CA  LEU A 297     -16.978   8.688  -5.794  1.00  0.00              
ATOM   4673  HA  LEU A 297     -15.965   8.647  -5.393  1.00  0.00              
ATOM   4674  CB  LEU A 297     -17.701   7.320  -5.729  1.00  0.00              
ATOM   4675  HB2 LEU A 297     -18.097   7.250  -4.716  1.00  0.00              
ATOM   4676  HB3 LEU A 297     -18.625   7.328  -6.307  1.00  0.00              
ATOM   4677  CG  LEU A 297     -16.857   6.091  -6.120  1.00  0.00              
ATOM   4678  HG  LEU A 297     -15.961   6.029  -5.502  1.00  0.00              
ATOM   4679  CD1 LEU A 297     -17.833   5.030  -5.652  1.00  0.00              
ATOM   4680 HD11 LEU A 297     -18.756   5.022  -6.233  1.00  0.00              
ATOM   4681 HD12 LEU A 297     -17.273   4.131  -5.909  1.00  0.00              
ATOM   4682 HD13 LEU A 297     -17.983   5.060  -4.572  1.00  0.00              
ATOM   4683  CD2 LEU A 297     -16.580   6.014  -7.582  1.00  0.00              
ATOM   4684 HD21 LEU A 297     -17.428   6.422  -8.132  1.00  0.00              
ATOM   4685 HD22 LEU A 297     -15.668   6.583  -7.764  1.00  0.00              
ATOM   4686 HD23 LEU A 297     -16.342   4.984  -7.846  1.00  0.00              
ATOM   4687  C   LEU A 297     -16.838   9.222  -7.199  1.00  0.00              
ATOM   4688  O   LEU A 297     -15.689   9.216  -7.696  1.00  0.00              
ATOM   4689  N   ALA A 298     -17.946   9.605  -7.824  1.00  0.00              
ATOM   4690  H   ALA A 298     -18.839   9.365  -7.418  1.00  0.00              
ATOM   4691  CA  ALA A 298     -18.029  10.368  -9.050  1.00  0.00              
ATOM   4692  HA  ALA A 298     -17.677   9.585  -9.721  1.00  0.00              
ATOM   4693  CB  ALA A 298     -19.558  10.678  -9.242  1.00  0.00              
ATOM   4694  HB1 ALA A 298     -20.238   9.842  -9.072  1.00  0.00              
ATOM   4695  HB2 ALA A 298     -19.909  11.257  -8.388  1.00  0.00              
ATOM   4696  HB3 ALA A 298     -19.747  11.274 -10.134  1.00  0.00              
ATOM   4697  C   ALA A 298     -17.178  11.627  -9.176  1.00  0.00              
ATOM   4698  O   ALA A 298     -16.778  11.991 -10.284  1.00  0.00              
ATOM   4699  N   SER A 299     -16.817  12.296  -8.101  1.00  0.00              
ATOM   4700  H   SER A 299     -17.258  11.979  -7.249  1.00  0.00              
ATOM   4701  CA  SER A 299     -15.864  13.436  -8.084  1.00  0.00              
ATOM   4702  HA  SER A 299     -15.987  14.070  -8.962  1.00  0.00              
ATOM   4703  CB  SER A 299     -16.059  14.321  -6.821  1.00  0.00              
ATOM   4704  HB2 SER A 299     -15.790  13.701  -5.965  1.00  0.00              
ATOM   4705  HB3 SER A 299     -15.444  15.218  -6.895  1.00  0.00              
ATOM   4706  OG  SER A 299     -17.342  14.820  -6.787  1.00  0.00              
ATOM   4707  HG  SER A 299     -17.954  14.203  -6.379  1.00  0.00              
ATOM   4708  C   SER A 299     -14.389  12.852  -8.089  1.00  0.00              
ATOM   4709  O   SER A 299     -13.525  13.429  -8.765  1.00  0.00              
ATOM   4710  N   ALA A 300     -14.143  11.795  -7.274  1.00  0.00              
ATOM   4711  H   ALA A 300     -14.809  11.463  -6.591  1.00  0.00              
ATOM   4712  CA  ALA A 300     -12.737  11.448  -6.985  1.00  0.00              
ATOM   4713  HA  ALA A 300     -12.104  12.333  -6.916  1.00  0.00              
ATOM   4714  CB  ALA A 300     -12.578  10.548  -5.697  1.00  0.00              
ATOM   4715  HB1 ALA A 300     -11.549  10.341  -5.406  1.00  0.00              
ATOM   4716  HB2 ALA A 300     -13.108  11.087  -4.912  1.00  0.00              
ATOM   4717  HB3 ALA A 300     -13.187   9.668  -5.907  1.00  0.00              
ATOM   4718  C   ALA A 300     -12.018  10.875  -8.225  1.00  0.00              
ATOM   4719  O   ALA A 300     -10.827  11.091  -8.377  1.00  0.00              
ATOM   4720  N   VAL A 301     -12.627  10.078  -9.107  1.00  0.00              
ATOM   4721  H   VAL A 301     -13.582   9.833  -8.889  1.00  0.00              
ATOM   4722  CA  VAL A 301     -12.008   9.443 -10.277  1.00  0.00              
ATOM   4723  HA  VAL A 301     -11.175   8.918  -9.810  1.00  0.00              
ATOM   4724  CB  VAL A 301     -13.057   8.550 -10.990  1.00  0.00              
ATOM   4725  HB  VAL A 301     -12.569   8.220 -11.907  1.00  0.00              
ATOM   4726  CG1 VAL A 301     -13.331   7.326 -10.083  1.00  0.00              
ATOM   4727 HG11 VAL A 301     -12.387   6.885  -9.763  1.00  0.00              
ATOM   4728 HG12 VAL A 301     -13.891   7.511  -9.167  1.00  0.00              
ATOM   4729 HG13 VAL A 301     -13.977   6.707 -10.705  1.00  0.00              
ATOM   4730  CG2 VAL A 301     -14.282   9.289 -11.325  1.00  0.00              
ATOM   4731 HG21 VAL A 301     -14.773   8.807 -12.171  1.00  0.00              
ATOM   4732 HG22 VAL A 301     -14.954   9.341 -10.469  1.00  0.00              
ATOM   4733 HG23 VAL A 301     -13.919  10.232 -11.735  1.00  0.00              
ATOM   4734  C   VAL A 301     -11.357  10.399 -11.240  1.00  0.00              
ATOM   4735  O   VAL A 301     -10.495  10.008 -12.024  1.00  0.00              
ATOM   4736  N   ARG A 302     -11.711  11.688 -11.137  1.00  0.00              
ATOM   4737  H   ARG A 302     -12.394  11.949 -10.440  1.00  0.00              
ATOM   4738  CA  ARG A 302     -11.114  12.806 -11.856  1.00  0.00              
ATOM   4739  HA  ARG A 302     -11.426  12.780 -12.900  1.00  0.00              
ATOM   4740  CB  ARG A 302     -11.727  14.099 -11.244  1.00  0.00              
ATOM   4741  HB2 ARG A 302     -12.815  14.069 -11.313  1.00  0.00              
ATOM   4742  HB3 ARG A 302     -11.397  14.239 -10.215  1.00  0.00              
ATOM   4743  CG  ARG A 302     -11.270  15.305 -12.100  1.00  0.00              
ATOM   4744  HG2 ARG A 302     -10.205  15.505 -11.979  1.00  0.00              
ATOM   4745  HG3 ARG A 302     -11.476  14.939 -13.106  1.00  0.00              
ATOM   4746  CD  ARG A 302     -12.101  16.633 -11.739  1.00  0.00              
ATOM   4747  HD2 ARG A 302     -12.118  17.170 -12.687  1.00  0.00              
ATOM   4748  HD3 ARG A 302     -13.149  16.417 -11.533  1.00  0.00              
ATOM   4749  NE  ARG A 302     -11.621  17.362 -10.583  1.00  0.00              
ATOM   4750  HE  ARG A 302     -10.782  16.987 -10.163  1.00  0.00              
ATOM   4751  CZ  ARG A 302     -12.154  18.452 -10.028  1.00  0.00              
ATOM   4752  NH1 ARG A 302     -13.272  19.068 -10.564  1.00  0.00              
ATOM   4753 HH11 ARG A 302     -13.672  18.707 -11.419  1.00  0.00              
ATOM   4754 HH12 ARG A 302     -13.463  20.014 -10.268  1.00  0.00              
ATOM   4755  NH2 ARG A 302     -11.606  19.034  -8.959  1.00  0.00              
ATOM   4756 HH21 ARG A 302     -10.916  18.469  -8.484  1.00  0.00              
ATOM   4757 HH22 ARG A 302     -12.149  19.824  -8.641  1.00  0.00              
ATOM   4758  C   ARG A 302      -9.583  12.819 -11.823  1.00  0.00              
ATOM   4759  O   ARG A 302      -8.906  13.149 -12.714  1.00  0.00              
ATOM   4760  N   ALA A 303      -9.005  12.286 -10.764  1.00  0.00              
ATOM   4761  H   ALA A 303      -9.542  11.769 -10.082  1.00  0.00              
ATOM   4762  CA  ALA A 303      -7.494  12.092 -10.690  1.00  0.00              
ATOM   4763  HA  ALA A 303      -7.100  13.105 -10.613  1.00  0.00              
ATOM   4764  CB  ALA A 303      -7.110  11.396  -9.351  1.00  0.00              
ATOM   4765  HB1 ALA A 303      -7.773  10.535  -9.263  1.00  0.00              
ATOM   4766  HB2 ALA A 303      -6.052  11.140  -9.386  1.00  0.00              
ATOM   4767  HB3 ALA A 303      -7.263  12.101  -8.535  1.00  0.00              
ATOM   4768  C   ALA A 303      -6.846  11.368 -11.854  1.00  0.00              
ATOM   4769  O   ALA A 303      -5.613  11.513 -12.119  1.00  0.00              
ATOM   4770  N   ALA A 304      -7.597  10.567 -12.610  1.00  0.00              
ATOM   4771  H   ALA A 304      -8.598  10.485 -12.500  1.00  0.00              
ATOM   4772  CA  ALA A 304      -7.059   9.844 -13.761  1.00  0.00              
ATOM   4773  HA  ALA A 304      -6.072   9.451 -13.516  1.00  0.00              
ATOM   4774  CB  ALA A 304      -7.985   8.657 -13.925  1.00  0.00              
ATOM   4775  HB1 ALA A 304      -7.780   7.921 -13.147  1.00  0.00              
ATOM   4776  HB2 ALA A 304      -9.022   8.991 -13.925  1.00  0.00              
ATOM   4777  HB3 ALA A 304      -7.884   8.122 -14.869  1.00  0.00              
ATOM   4778  C   ALA A 304      -6.986  10.763 -14.977  1.00  0.00              
ATOM   4779  O   ALA A 304      -6.143  10.575 -15.836  1.00  0.00              
ATOM   4780  N   GLU A 305      -7.912  11.723 -15.056  1.00  0.00              
ATOM   4781  H   GLU A 305      -8.620  11.798 -14.340  1.00  0.00              
ATOM   4782  CA  GLU A 305      -8.214  12.454 -16.287  1.00  0.00              
ATOM   4783  HA  GLU A 305      -8.439  11.853 -17.168  1.00  0.00              
ATOM   4784  CB  GLU A 305      -9.446  13.382 -16.015  1.00  0.00              
ATOM   4785  HB2 GLU A 305      -9.222  14.002 -15.148  1.00  0.00              
ATOM   4786  HB3 GLU A 305      -9.550  14.027 -16.887  1.00  0.00              
ATOM   4787  CG  GLU A 305     -10.622  12.555 -15.541  1.00  0.00              
ATOM   4788  HG2 GLU A 305     -10.309  11.855 -14.766  1.00  0.00              
ATOM   4789  HG3 GLU A 305     -11.326  13.261 -15.099  1.00  0.00              
ATOM   4790  CD  GLU A 305     -11.267  11.788 -16.680  1.00  0.00              
ATOM   4791  OE1 GLU A 305     -11.910  10.744 -16.451  1.00  0.00              
ATOM   4792  OE2 GLU A 305     -11.397  12.263 -17.828  1.00  0.00              
ATOM   4793  C   GLU A 305      -7.118  13.541 -16.644  1.00  0.00              
ATOM   4794  O   GLU A 305      -6.702  13.739 -17.776  1.00  0.00              
ATOM   4795  N   LEU A 306      -6.641  14.160 -15.572  1.00  0.00              
ATOM   4796  H   LEU A 306      -6.894  13.950 -14.617  1.00  0.00              
ATOM   4797  CA  LEU A 306      -5.622  15.209 -15.667  1.00  0.00              
ATOM   4798  HA  LEU A 306      -5.778  15.573 -16.683  1.00  0.00              
ATOM   4799  CB  LEU A 306      -5.879  16.370 -14.644  1.00  0.00              
ATOM   4800  HB2 LEU A 306      -5.505  17.225 -15.207  1.00  0.00              
ATOM   4801  HB3 LEU A 306      -6.932  16.639 -14.556  1.00  0.00              
ATOM   4802  CG  LEU A 306      -5.260  16.261 -13.211  1.00  0.00              
ATOM   4803  HG  LEU A 306      -4.237  15.883 -13.215  1.00  0.00              
ATOM   4804  CD1 LEU A 306      -5.256  17.607 -12.605  1.00  0.00              
ATOM   4805 HD11 LEU A 306      -6.293  17.918 -12.484  1.00  0.00              
ATOM   4806 HD12 LEU A 306      -4.693  17.564 -11.672  1.00  0.00              
ATOM   4807 HD13 LEU A 306      -4.716  18.259 -13.292  1.00  0.00              
ATOM   4808  CD2 LEU A 306      -6.100  15.271 -12.409  1.00  0.00              
ATOM   4809 HD21 LEU A 306      -6.016  14.341 -12.973  1.00  0.00              
ATOM   4810 HD22 LEU A 306      -5.571  14.977 -11.503  1.00  0.00              
ATOM   4811 HD23 LEU A 306      -7.118  15.643 -12.294  1.00  0.00              
ATOM   4812  C   LEU A 306      -4.211  14.566 -15.544  1.00  0.00              
ATOM   4813  O   LEU A 306      -4.122  13.353 -15.392  1.00  0.00              
ATOM   4814  N   THR A 307      -3.125  15.266 -15.663  1.00  0.00              
ATOM   4815  H   THR A 307      -3.176  16.274 -15.701  1.00  0.00              
ATOM   4816  CA  THR A 307      -1.663  14.854 -15.590  1.00  0.00              
ATOM   4817  HA  THR A 307      -1.520  13.972 -14.965  1.00  0.00              
ATOM   4818  CB  THR A 307      -0.950  14.667 -16.955  1.00  0.00              
ATOM   4819  HB  THR A 307       0.091  14.493 -16.682  1.00  0.00              
ATOM   4820  CG2 THR A 307      -1.624  13.442 -17.608  1.00  0.00              
ATOM   4821 HG21 THR A 307      -2.620  13.755 -17.919  1.00  0.00              
ATOM   4822 HG22 THR A 307      -1.153  13.098 -18.530  1.00  0.00              
ATOM   4823 HG23 THR A 307      -1.705  12.548 -16.989  1.00  0.00              
ATOM   4824  OG1 THR A 307      -1.035  15.677 -17.865  1.00  0.00              
ATOM   4825  HG1 THR A 307      -1.948  15.972 -17.846  1.00  0.00              
ATOM   4826  C   THR A 307      -0.880  16.007 -14.974  1.00  0.00              
ATOM   4827  O   THR A 307      -1.325  17.174 -15.072  1.00  0.00              
ATOM   4828  N   LEU A 308       0.313  15.724 -14.410  1.00  0.00              
ATOM   4829  H   LEU A 308       0.803  14.842 -14.447  1.00  0.00              
ATOM   4830  CA  LEU A 308       1.025  16.746 -13.650  1.00  0.00              
ATOM   4831  HA  LEU A 308       0.479  17.689 -13.630  1.00  0.00              
ATOM   4832  CB  LEU A 308       1.257  16.243 -12.240  1.00  0.00              
ATOM   4833  HB2 LEU A 308       1.824  15.313 -12.277  1.00  0.00              
ATOM   4834  HB3 LEU A 308       1.943  16.941 -11.758  1.00  0.00              
ATOM   4835  CG  LEU A 308      -0.080  16.040 -11.476  1.00  0.00              
ATOM   4836  HG  LEU A 308      -0.728  15.411 -12.085  1.00  0.00              
ATOM   4837  CD1 LEU A 308       0.229  15.417 -10.119  1.00  0.00              
ATOM   4838 HD11 LEU A 308       0.780  14.478 -10.166  1.00  0.00              
ATOM   4839 HD12 LEU A 308       0.753  16.148  -9.503  1.00  0.00              
ATOM   4840 HD13 LEU A 308      -0.664  15.089  -9.588  1.00  0.00              
ATOM   4841  CD2 LEU A 308      -0.952  17.232 -11.276  1.00  0.00              
ATOM   4842 HD21 LEU A 308      -1.758  17.044 -10.566  1.00  0.00              
ATOM   4843 HD22 LEU A 308      -0.277  17.997 -10.893  1.00  0.00              
ATOM   4844 HD23 LEU A 308      -1.314  17.488 -12.272  1.00  0.00              
ATOM   4845  C   LEU A 308       2.288  17.064 -14.425  1.00  0.00              
ATOM   4846  O   LEU A 308       2.849  16.180 -15.077  1.00  0.00              
ATOM   4847  N   THR A 309       2.800  18.289 -14.258  1.00  0.00              
ATOM   4848  H   THR A 309       2.397  18.958 -13.618  1.00  0.00              
ATOM   4849  CA  THR A 309       4.037  18.698 -15.035  1.00  0.00              
ATOM   4850  HA  THR A 309       4.163  18.060 -15.910  1.00  0.00              
ATOM   4851  CB  THR A 309       4.002  20.145 -15.431  1.00  0.00              
ATOM   4852  HB  THR A 309       4.995  20.419 -15.787  1.00  0.00              
ATOM   4853  CG2 THR A 309       2.895  20.469 -16.390  1.00  0.00              
ATOM   4854 HG21 THR A 309       3.154  20.007 -17.343  1.00  0.00              
ATOM   4855 HG22 THR A 309       1.898  20.160 -16.075  1.00  0.00              
ATOM   4856 HG23 THR A 309       2.978  21.553 -16.456  1.00  0.00              
ATOM   4857  OG1 THR A 309       3.771  20.871 -14.210  1.00  0.00              
ATOM   4858  HG1 THR A 309       2.864  20.637 -14.001  1.00  0.00              
ATOM   4859  C   THR A 309       5.380  18.429 -14.292  1.00  0.00              
ATOM   4860  O   THR A 309       5.263  18.380 -13.065  1.00  0.00              
ATOM   4861  N   ASP A 310       6.414  18.473 -15.082  1.00  0.00              
ATOM   4862  H   ASP A 310       6.226  18.717 -16.044  1.00  0.00              
ATOM   4863  CA  ASP A 310       7.773  18.177 -14.498  1.00  0.00              
ATOM   4864  HA  ASP A 310       7.584  17.194 -14.066  1.00  0.00              
ATOM   4865  CB  ASP A 310       8.753  18.000 -15.617  1.00  0.00              
ATOM   4866  HB2 ASP A 310       8.946  18.919 -16.171  1.00  0.00              
ATOM   4867  HB3 ASP A 310       9.636  17.554 -15.159  1.00  0.00              
ATOM   4868  CG  ASP A 310       8.206  16.897 -16.524  1.00  0.00              
ATOM   4869  OD1 ASP A 310       8.247  17.191 -17.763  1.00  0.00              
ATOM   4870  OD2 ASP A 310       7.811  15.800 -16.121  1.00  0.00              
ATOM   4871  C   ASP A 310       8.278  19.082 -13.435  1.00  0.00              
ATOM   4872  O   ASP A 310       8.956  18.601 -12.544  1.00  0.00              
ATOM   4873  N   GLU A 311       7.865  20.364 -13.344  1.00  0.00              
ATOM   4874  H   GLU A 311       7.347  20.729 -14.131  1.00  0.00              
ATOM   4875  CA  GLU A 311       8.207  21.283 -12.265  1.00  0.00              
ATOM   4876  HA  GLU A 311       9.296  21.245 -12.233  1.00  0.00              
ATOM   4877  CB  GLU A 311       7.731  22.761 -12.593  1.00  0.00              
ATOM   4878  HB2 GLU A 311       8.427  23.183 -13.318  1.00  0.00              
ATOM   4879  HB3 GLU A 311       6.746  22.722 -13.058  1.00  0.00              
ATOM   4880  CG  GLU A 311       7.508  23.752 -11.432  1.00  0.00              
ATOM   4881  HG2 GLU A 311       7.209  24.719 -11.836  1.00  0.00              
ATOM   4882  HG3 GLU A 311       6.653  23.432 -10.837  1.00  0.00              
ATOM   4883  CD  GLU A 311       8.817  24.022 -10.523  1.00  0.00              
ATOM   4884  OE1 GLU A 311       8.654  24.406  -9.335  1.00  0.00              
ATOM   4885  OE2 GLU A 311       9.916  24.105 -11.075  1.00  0.00              
ATOM   4886  C   GLU A 311       7.584  20.798 -10.914  1.00  0.00              
ATOM   4887  O   GLU A 311       8.287  20.549  -9.973  1.00  0.00              
ATOM   4888  N   VAL A 312       6.307  20.792 -10.758  1.00  0.00              
ATOM   4889  H   VAL A 312       5.746  21.108 -11.536  1.00  0.00              
ATOM   4890  CA  VAL A 312       5.605  20.343  -9.497  1.00  0.00              
ATOM   4891  HA  VAL A 312       6.081  21.033  -8.800  1.00  0.00              
ATOM   4892  CB  VAL A 312       4.122  20.628  -9.516  1.00  0.00              
ATOM   4893  HB  VAL A 312       3.868  21.617  -9.897  1.00  0.00              
ATOM   4894  CG1 VAL A 312       3.312  19.772 -10.457  1.00  0.00              
ATOM   4895 HG11 VAL A 312       3.363  18.697 -10.284  1.00  0.00              
ATOM   4896 HG12 VAL A 312       2.244  19.980 -10.394  1.00  0.00              
ATOM   4897 HG13 VAL A 312       3.634  19.929 -11.486  1.00  0.00              
ATOM   4898  CG2 VAL A 312       3.399  20.685  -8.212  1.00  0.00              
ATOM   4899 HG21 VAL A 312       2.337  20.898  -8.334  1.00  0.00              
ATOM   4900 HG22 VAL A 312       3.383  19.651  -7.865  1.00  0.00              
ATOM   4901 HG23 VAL A 312       3.821  21.362  -7.469  1.00  0.00              
ATOM   4902  C   VAL A 312       5.874  18.931  -9.056  1.00  0.00              
ATOM   4903  O   VAL A 312       6.063  18.745  -7.881  1.00  0.00              
ATOM   4904  N   LEU A 313       6.223  17.990  -9.920  1.00  0.00              
ATOM   4905  H   LEU A 313       6.221  18.134 -10.919  1.00  0.00              
ATOM   4906  CA  LEU A 313       6.765  16.725  -9.546  1.00  0.00              
ATOM   4907  HA  LEU A 313       6.194  16.286  -8.728  1.00  0.00              
ATOM   4908  CB  LEU A 313       6.702  15.752 -10.752  1.00  0.00              
ATOM   4909  HB2 LEU A 313       6.898  16.379 -11.622  1.00  0.00              
ATOM   4910  HB3 LEU A 313       7.375  14.922 -10.537  1.00  0.00              
ATOM   4911  CG  LEU A 313       5.319  15.115 -10.932  1.00  0.00              
ATOM   4912  HG  LEU A 313       4.522  15.859 -10.912  1.00  0.00              
ATOM   4913  CD1 LEU A 313       5.405  14.394 -12.275  1.00  0.00              
ATOM   4914 HD11 LEU A 313       5.941  13.449 -12.183  1.00  0.00              
ATOM   4915 HD12 LEU A 313       4.402  14.119 -12.602  1.00  0.00              
ATOM   4916 HD13 LEU A 313       5.903  15.113 -12.924  1.00  0.00              
ATOM   4917  CD2 LEU A 313       4.931  14.039  -9.947  1.00  0.00              
ATOM   4918 HD21 LEU A 313       5.055  14.495  -8.964  1.00  0.00              
ATOM   4919 HD22 LEU A 313       3.931  13.689 -10.203  1.00  0.00              
ATOM   4920 HD23 LEU A 313       5.681  13.248  -9.939  1.00  0.00              
ATOM   4921  C   LEU A 313       8.265  16.827  -9.128  1.00  0.00              
ATOM   4922  O   LEU A 313       8.596  16.060  -8.217  1.00  0.00              
ATOM   4923  N   THR A 314       9.069  17.795  -9.542  1.00  0.00              
ATOM   4924  H   THR A 314       8.742  18.373 -10.303  1.00  0.00              
ATOM   4925  CA  THR A 314      10.335  18.036  -8.930  1.00  0.00              
ATOM   4926  HA  THR A 314      10.867  17.101  -8.755  1.00  0.00              
ATOM   4927  CB  THR A 314      11.168  18.938  -9.828  1.00  0.00              
ATOM   4928  HB  THR A 314      10.849  19.980  -9.806  1.00  0.00              
ATOM   4929  CG2 THR A 314      12.697  19.051  -9.459  1.00  0.00              
ATOM   4930 HG21 THR A 314      12.901  19.598  -8.539  1.00  0.00              
ATOM   4931 HG22 THR A 314      13.157  18.068  -9.354  1.00  0.00              
ATOM   4932 HG23 THR A 314      13.157  19.549 -10.312  1.00  0.00              
ATOM   4933  OG1 THR A 314      11.158  18.514 -11.163  1.00  0.00              
ATOM   4934  HG1 THR A 314      10.386  18.759 -11.679  1.00  0.00              
ATOM   4935  C   THR A 314      10.253  18.557  -7.483  1.00  0.00              
ATOM   4936  O   THR A 314      11.029  18.122  -6.643  1.00  0.00              
ATOM   4937  N   ALA A 315       9.197  19.349  -7.170  1.00  0.00
[truncated: 26,650 more chars]
