# Supplementary material for: A three-level regulatory mechanism of the aldo-keto reductase subfamily AKR12D
Source: Nat Commun. 2024 Mar 8;15:2128. doi: 10.1038/s41467-024-46363-z (PMC10923870; doi:10.1038/s41467-024-46363-z)
Supplement: Supplementary file 5 — Supplementary Data 2 [file 41467_2024_46363_MOESM5_ESM.zip › 2_initial_and_representative_conformations/monomer+allosteric_tylosin/monomer+tyk_partlyOutFolded_traj1_frame14263_x4.5_y9.4.pdb]

REMARK AtomGroup tmp Selection 'chain A'
ATOM      1  C23 TYK A   1      12.629  10.731  11.160  1.00  0.00              
ATOM      2  H33 TYK A   1      13.272  11.549  11.509  1.00  0.00              
ATOM      3  H34 TYK A   1      12.455  10.050  12.002  1.00  0.00              
ATOM      4  H35 TYK A   1      13.281  10.156  10.492  1.00  0.00              
ATOM      5  C19 TYK A   1      11.371  11.259  10.450  1.00  0.00              
ATOM      6  O13 TYK A   1      10.733  12.308  11.256  1.00  0.00              
ATOM      7  H3  TYK A   1      11.765  11.713   9.533  1.00  0.00              
ATOM      8  C15 TYK A   1      10.324  10.067  10.203  1.00  0.00              
ATOM      9  O10 TYK A   1      10.813   8.954   9.368  1.00  0.00              
ATOM     10  H1  TYK A   1      11.530   9.300   8.810  1.00  0.00              
ATOM     11  H6  TYK A   1      10.145   9.627  11.193  1.00  0.00              
ATOM     12  C11 TYK A   1       8.950  10.572   9.696  1.00  0.00              
ATOM     13  O7  TYK A   1       9.039  11.066   8.385  1.00  0.00              
ATOM     14  H60 TYK A   1       9.375  11.966   8.539  1.00  0.00              
ATOM     15  C27 TYK A   1       7.896   9.472   9.745  1.00  0.00              
ATOM     16  H24 TYK A   1       8.017   8.647   9.032  1.00  0.00              
ATOM     17  H25 TYK A   1       7.783   9.047  10.749  1.00  0.00              
ATOM     18  H26 TYK A   1       6.953  10.025   9.650  1.00  0.00              
ATOM     19  C7  TYK A   1       8.513  11.773  10.567  1.00  0.00              
ATOM     20  H39 TYK A   1       8.180  11.273  11.485  1.00  0.00              
ATOM     21  H40 TYK A   1       7.604  12.185  10.112  1.00  0.00              
ATOM     22  C3  TYK A   1       9.510  12.812  10.755  1.00  0.00              
ATOM     23  H13 TYK A   1       9.077  13.499  11.491  1.00  0.00              
ATOM     24  O9  TYK A   1       9.747  13.510   9.520  1.00  0.00              
ATOM     25  C14 TYK A   1      10.074  14.848   9.675  1.00  0.00              
ATOM     26  C18 TYK A   1       8.999  15.700   8.971  1.00  0.00              
ATOM     27  O12 TYK A   1       9.464  17.126   8.823  1.00  0.00              
ATOM     28  C22 TYK A   1       7.629  15.775   9.687  1.00  0.00              
ATOM     29  H36 TYK A   1       7.762  16.197  10.691  1.00  0.00              
ATOM     30  H37 TYK A   1       6.919  16.421   9.156  1.00  0.00              
ATOM     31  H38 TYK A   1       7.169  14.779   9.663  1.00  0.00              
ATOM     32  H4  TYK A   1       8.756  15.309   7.975  1.00  0.00              
ATOM     33  H7  TYK A   1      10.264  15.166  10.707  1.00  0.00              
ATOM     34  C10 TYK A   1      11.447  15.078   8.952  1.00  0.00              
ATOM     35  N1  TYK A   1      12.544  14.283   9.587  1.00  0.00              
ATOM     36  C26 TYK A   1      13.554  13.846   8.682  1.00  0.00              
ATOM     37  H27 TYK A   1      14.161  13.159   9.283  1.00  0.00              
ATOM     38  H28 TYK A   1      13.122  13.299   7.835  1.00  0.00              
ATOM     39  H29 TYK A   1      14.136  14.652   8.217  1.00  0.00              
ATOM     40  C30 TYK A   1      13.074  14.814  10.844  1.00  0.00              
ATOM     41  H18 TYK A   1      13.762  15.642  10.632  1.00  0.00              
ATOM     42  H19 TYK A   1      12.273  15.075  11.546  1.00  0.00              
ATOM     43  H20 TYK A   1      13.735  14.085  11.329  1.00  0.00              
ATOM     44  H9  TYK A   1      11.330  14.730   7.919  1.00  0.00              
ATOM     45  C6  TYK A   1      11.771  16.652   8.743  1.00  0.00              
ATOM     46  O4  TYK A   1      12.985  16.966   8.083  1.00  0.00              
ATOM     47  H61 TYK A   1      13.417  17.742   8.480  1.00  0.00              
ATOM     48  H11 TYK A   1      11.846  17.109   9.737  1.00  0.00              
ATOM     49  C2  TYK A   1      10.565  17.314   8.010  1.00  0.00              
ATOM     50  H14 TYK A   1      10.425  16.900   7.004  1.00  0.00              
ATOM     51  O2  TYK A   1      10.881  18.735   7.894  1.00  0.00              
ATOM     52  C17 TYK A   1       9.916  19.557   7.194  1.00  0.00              
ATOM     53  H66 TYK A   1       9.036  18.974   6.898  1.00  0.00              
ATOM     54  C13 TYK A   1      10.651  20.066   5.869  1.00  0.00              
ATOM     55  C41 TYK A   1      10.810  18.909   4.894  1.00  0.00              
ATOM     56  H51 TYK A   1      11.465  19.219   4.070  1.00  0.00              
ATOM     57  H52 TYK A   1      11.170  18.017   5.421  1.00  0.00              
ATOM     58  H53 TYK A   1       9.857  18.606   4.443  1.00  0.00              
ATOM     59  H67 TYK A   1      11.654  20.372   6.191  1.00  0.00              
ATOM     60  C9  TYK A   1       9.903  21.273   5.190  1.00  0.00              
ATOM     61  O6  TYK A   1       8.547  20.980   4.921  1.00  0.00              
ATOM     62  H77 TYK A   1       8.250  21.744   4.397  1.00  0.00              
ATOM     63  H68 TYK A   1       9.986  22.125   5.876  1.00  0.00              
ATOM     64  C5  TYK A   1      10.573  21.675   3.865  1.00  0.00              
ATOM     65  H69 TYK A   1      10.567  20.811   3.189  1.00  0.00              
ATOM     66  H70 TYK A   1      11.592  22.024   4.072  1.00  0.00              
ATOM     67  C1  TYK A   1       9.892  22.840   3.172  1.00  0.00              
ATOM     68  O1  TYK A   1       8.717  23.078   3.207  1.00  0.00              
ATOM     69  O16 TYK A   1      10.739  23.611   2.385  1.00  0.00              
ATOM     70  C38 TYK A   1      10.179  24.669   1.549  1.00  0.00              
ATOM     71  C39 TYK A   1      10.841  24.617   0.217  1.00  0.00              
ATOM     72  C40 TYK A   1      10.508  23.348  -0.577  1.00  0.00              
ATOM     73  H54 TYK A   1      10.934  23.376  -1.588  1.00  0.00              
ATOM     74  H55 TYK A   1      10.857  22.428  -0.091  1.00  0.00              
ATOM     75  H56 TYK A   1       9.440  23.272  -0.815  1.00  0.00              
ATOM     76  H57 TYK A   1      10.544  25.510  -0.347  1.00  0.00              
ATOM     77  H58 TYK A   1      11.893  24.802   0.467  1.00  0.00              
ATOM     78  H72 TYK A   1       9.088  24.562   1.498  1.00  0.00              
ATOM     79  C37 TYK A   1      10.456  26.002   2.277  1.00  0.00              
ATOM     80  C46 TYK A   1       9.797  27.213   1.561  1.00  0.00              
ATOM     81  O3  TYK A   1       8.398  26.870   1.076  1.00  0.00              
ATOM     82  C4  TYK A   1       8.052  27.662  -0.108  1.00  0.00              
ATOM     83  C8  TYK A   1       6.567  27.273  -0.493  1.00  0.00              
ATOM     84  O5  TYK A   1       6.528  26.061  -1.209  1.00  0.00              
ATOM     85  C28 TYK A   1       6.682  24.825  -0.422  1.00  0.00              
ATOM     86  H21 TYK A   1       7.648  24.801   0.096  1.00  0.00              
ATOM     87  H22 TYK A   1       5.878  24.771   0.322  1.00  0.00              
ATOM     88  H23 TYK A   1       6.544  23.989  -1.119  1.00  0.00              
ATOM     89  C12 TYK A   1       5.810  28.279  -1.481  1.00  0.00              
ATOM     90  O8  TYK A   1       6.317  28.234  -2.819  1.00  0.00              
ATOM     91  C31 TYK A   1       5.667  27.380  -3.764  1.00  0.00              
ATOM     92  H15 TYK A   1       5.736  27.859  -4.748  1.00  0.00              
ATOM     93  H16 TYK A   1       6.258  26.470  -3.925  1.00  0.00              
ATOM     94  H17 TYK A   1       4.627  27.171  -3.484  1.00  0.00              
ATOM     95  C16 TYK A   1       6.009  29.697  -0.944  1.00  0.00              
ATOM     96  O11 TYK A   1       5.468  30.655  -1.833  1.00  0.00              
ATOM     97  H59 TYK A   1       5.741  30.324  -2.706  1.00  0.00              
ATOM     98  C20 TYK A   1       7.508  29.958  -0.595  1.00  0.00              
ATOM     99  O14 TYK A   1       7.970  29.036   0.432  1.00  0.00              
ATOM    100  C24 TYK A   1       7.827  31.381  -0.081  1.00  0.00              
ATOM    101  H30 TYK A   1       8.881  31.440   0.217  1.00  0.00              
ATOM    102  H31 TYK A   1       7.750  32.193  -0.815  1.00  0.00              
ATOM    103  H32 TYK A   1       7.202  31.605   0.792  1.00  0.00              
ATOM    104  H2  TYK A   1       8.064  29.890  -1.538  1.00  0.00              
ATOM    105  H5  TYK A   1       5.393  29.726  -0.037  1.00  0.00              
ATOM    106  H8  TYK A   1       4.735  28.085  -1.381  1.00  0.00              
ATOM    107  H10 TYK A   1       6.007  27.227   0.449  1.00  0.00              
ATOM    108  H12 TYK A   1       8.714  27.561  -0.976  1.00  0.00              
ATOM    109  H41 TYK A   1       9.684  28.004   2.314  1.00  0.00              
ATOM    110  H42 TYK A   1      10.376  27.671   0.749  1.00  0.00              
ATOM    111  H73 TYK A   1      11.535  26.181   2.202  1.00  0.00              
ATOM    112  C36 TYK A   1      10.103  25.820   3.762  1.00  0.00              
ATOM    113  H74 TYK A   1       9.048  26.038   3.917  1.00  0.00              
ATOM    114  C35 TYK A   1      10.830  25.409   4.838  1.00  0.00              
ATOM    115  C45 TYK A   1      12.340  25.124   4.727  1.00  0.00              
ATOM    116  H43 TYK A   1      12.864  26.081   4.834  1.00  0.00              
ATOM    117  H44 TYK A   1      12.792  24.511   5.517  1.00  0.00              
ATOM    118  H45 TYK A   1      12.752  24.825   3.756  1.00  0.00              
ATOM    119  C34 TYK A   1      10.045  24.942   6.002  1.00  0.00              
ATOM    120  H75 TYK A   1       8.964  24.984   5.886  1.00  0.00              
ATOM    121  C33 TYK A   1      10.498  24.296   7.073  1.00  0.00              
ATOM    122  H76 TYK A   1      11.551  24.029   7.025  1.00  0.00              
ATOM    123  C32 TYK A   1       9.642  23.871   8.185  1.00  0.00              
ATOM    124  O15 TYK A   1       8.530  24.382   8.221  1.00  0.00              
ATOM    125  C29 TYK A   1      10.231  23.011   9.264  1.00  0.00              
ATOM    126  C44 TYK A   1      11.567  23.648   9.838  1.00  0.00              
ATOM    127  H46 TYK A   1      11.399  24.680  10.171  1.00  0.00              
ATOM    128  H47 TYK A   1      11.936  22.986  10.631  1.00  0.00              
ATOM    129  H48 TYK A   1      12.354  23.697   9.076  1.00  0.00              
ATOM    130  H62 TYK A   1       9.520  22.865  10.086  1.00  0.00              
ATOM    131  C25 TYK A   1      10.576  21.622   8.646  1.00  0.00              
ATOM    132  H63 TYK A   1      10.958  21.013   9.474  1.00  0.00              
ATOM    133  H64 TYK A   1      11.332  21.834   7.879  1.00  0.00              
ATOM    134  C21 TYK A   1       9.400  20.771   8.104  1.00  0.00              
ATOM    135  H65 TYK A   1       8.903  21.481   7.431  1.00  0.00              
ATOM    136  C42 TYK A   1       8.343  20.411   9.170  1.00  0.00              
ATOM    137  H49 TYK A   1       7.489  19.798   8.857  1.00  0.00              
ATOM    138  H50 TYK A   1       7.823  21.356   9.366  1.00  0.00              
ATOM    139  C43 TYK A   1       8.907  19.904  10.510  1.00  0.00              
ATOM    140  H71 TYK A   1       9.336  18.879  10.481  1.00  0.00              
ATOM    141  O17 TYK A   1       9.226  20.672  11.427  1.00  0.00              
ATOM    142  N   MET A   2      -9.605   7.840 -17.904  1.00  0.00              
ATOM    143  H1  MET A   2      -8.738   8.358 -17.914  1.00  0.00              
ATOM    144  H2  MET A   2     -10.292   8.463 -17.503  1.00  0.00              
ATOM    145  H3  MET A   2     -10.058   7.639 -18.784  1.00  0.00              
ATOM    146  CA  MET A   2      -9.562   6.595 -17.010  1.00  0.00              
ATOM    147  HA  MET A   2      -9.505   6.758 -15.934  1.00  0.00              
ATOM    148  CB  MET A   2     -10.814   5.788 -17.100  1.00  0.00              
ATOM    149  HB2 MET A   2     -11.705   6.315 -16.760  1.00  0.00              
ATOM    150  HB3 MET A   2     -11.058   5.544 -18.134  1.00  0.00              
ATOM    151  CG  MET A   2     -10.756   4.555 -16.209  1.00  0.00              
ATOM    152  HG2 MET A   2     -11.762   4.146 -16.303  1.00  0.00              
ATOM    153  HG3 MET A   2     -10.099   3.791 -16.625  1.00  0.00              
ATOM    154  SD  MET A   2     -10.317   4.748 -14.479  1.00  0.00              
ATOM    155  CE  MET A   2     -11.439   6.038 -13.839  1.00  0.00              
ATOM    156  HE1 MET A   2     -11.296   6.222 -12.775  1.00  0.00              
ATOM    157  HE2 MET A   2     -11.194   6.988 -14.314  1.00  0.00              
ATOM    158  HE3 MET A   2     -12.431   5.767 -14.200  1.00  0.00              
ATOM    159  C   MET A   2      -8.294   5.919 -17.404  1.00  0.00              
ATOM    160  O   MET A   2      -7.920   5.897 -18.576  1.00  0.00              
ATOM    161  N   GLU A   3      -7.569   5.301 -16.411  1.00  0.00              
ATOM    162  H   GLU A   3      -7.917   5.364 -15.465  1.00  0.00              
ATOM    163  CA  GLU A   3      -6.121   5.126 -16.639  1.00  0.00              
ATOM    164  HA  GLU A   3      -5.919   5.452 -17.660  1.00  0.00              
ATOM    165  CB  GLU A   3      -5.387   6.002 -15.588  1.00  0.00              
ATOM    166  HB2 GLU A   3      -5.884   6.972 -15.559  1.00  0.00              
ATOM    167  HB3 GLU A   3      -5.591   5.502 -14.641  1.00  0.00              
ATOM    168  CG  GLU A   3      -3.886   6.229 -15.546  1.00  0.00              
ATOM    169  HG2 GLU A   3      -3.624   7.253 -15.277  1.00  0.00              
ATOM    170  HG3 GLU A   3      -3.477   5.706 -14.682  1.00  0.00              
ATOM    171  CD  GLU A   3      -3.183   5.756 -16.718  1.00  0.00              
ATOM    172  OE1 GLU A   3      -2.076   5.263 -16.535  1.00  0.00              
ATOM    173  OE2 GLU A   3      -3.642   5.956 -17.898  1.00  0.00              
ATOM    174  C   GLU A   3      -5.825   3.632 -16.403  1.00  0.00              
ATOM    175  O   GLU A   3      -6.034   3.119 -15.280  1.00  0.00              
ATOM    176  N   TYR A   4      -5.327   3.009 -17.436  1.00  0.00              
ATOM    177  H   TYR A   4      -5.016   3.539 -18.237  1.00  0.00              
ATOM    178  CA  TYR A   4      -5.289   1.539 -17.612  1.00  0.00              
ATOM    179  HA  TYR A   4      -5.810   1.189 -16.722  1.00  0.00              
ATOM    180  CB  TYR A   4      -6.111   1.056 -18.772  1.00  0.00              
ATOM    181  HB2 TYR A   4      -5.710   1.326 -19.748  1.00  0.00              
ATOM    182  HB3 TYR A   4      -6.285  -0.009 -18.617  1.00  0.00              
ATOM    183  CG  TYR A   4      -7.511   1.550 -18.698  1.00  0.00              
ATOM    184  CD1 TYR A   4      -8.013   2.551 -19.574  1.00  0.00              
ATOM    185  HD1 TYR A   4      -7.264   3.057 -20.166  1.00  0.00              
ATOM    186  CE1 TYR A   4      -9.389   2.943 -19.700  1.00  0.00              
ATOM    187  HE1 TYR A   4      -9.703   3.707 -20.395  1.00  0.00              
ATOM    188  CZ  TYR A   4     -10.320   2.259 -18.849  1.00  0.00              
ATOM    189  OH  TYR A   4     -11.622   2.442 -19.076  1.00  0.00              
ATOM    190  HH  TYR A   4     -11.745   3.216 -19.630  1.00  0.00              
ATOM    191  CE2 TYR A   4      -9.862   1.261 -17.966  1.00  0.00              
ATOM    192  HE2 TYR A   4     -10.560   0.745 -17.324  1.00  0.00              
ATOM    193  CD2 TYR A   4      -8.477   0.903 -17.936  1.00  0.00              
ATOM    194  HD2 TYR A   4      -8.252  -0.019 -17.420  1.00  0.00              
ATOM    195  C   TYR A   4      -3.830   1.083 -17.593  1.00  0.00              
ATOM    196  O   TYR A   4      -2.952   1.774 -18.038  1.00  0.00              
ATOM    197  N   THR A   5      -3.631  -0.137 -17.085  1.00  0.00              
ATOM    198  H   THR A   5      -4.461  -0.662 -16.850  1.00  0.00              
ATOM    199  CA  THR A   5      -2.423  -0.919 -17.241  1.00  0.00              
ATOM    200  HA  THR A   5      -1.978  -0.608 -18.186  1.00  0.00              
ATOM    201  CB  THR A   5      -1.568  -0.893 -15.965  1.00  0.00              
ATOM    202  HB  THR A   5      -1.449   0.137 -15.630  1.00  0.00              
ATOM    203  CG2 THR A   5      -2.194  -1.716 -14.781  1.00  0.00              
ATOM    204 HG21 THR A   5      -3.270  -1.549 -14.733  1.00  0.00              
ATOM    205 HG22 THR A   5      -2.189  -2.783 -15.004  1.00  0.00              
ATOM    206 HG23 THR A   5      -1.672  -1.562 -13.837  1.00  0.00              
ATOM    207  OG1 THR A   5      -0.243  -1.287 -16.103  1.00  0.00              
ATOM    208  HG1 THR A   5      -0.379  -2.188 -15.803  1.00  0.00              
ATOM    209  C   THR A   5      -2.742  -2.408 -17.471  1.00  0.00              
ATOM    210  O   THR A   5      -3.814  -2.877 -17.137  1.00  0.00              
ATOM    211  N   GLN A   6      -1.790  -3.176 -17.917  1.00  0.00              
ATOM    212  H   GLN A   6      -1.031  -2.755 -18.433  1.00  0.00              
ATOM    213  CA  GLN A   6      -1.670  -4.592 -17.714  1.00  0.00              
ATOM    214  HA  GLN A   6      -2.703  -4.909 -17.859  1.00  0.00              
ATOM    215  CB  GLN A   6      -0.781  -5.290 -18.744  1.00  0.00              
ATOM    216  HB2 GLN A   6       0.232  -4.906 -18.625  1.00  0.00              
ATOM    217  HB3 GLN A   6      -0.804  -6.379 -18.688  1.00  0.00              
ATOM    218  CG  GLN A   6      -1.233  -4.968 -20.210  1.00  0.00              
ATOM    219  HG2 GLN A   6      -2.126  -5.555 -20.425  1.00  0.00              
ATOM    220  HG3 GLN A   6      -1.355  -3.885 -20.244  1.00  0.00              
ATOM    221  CD  GLN A   6      -0.261  -5.315 -21.264  1.00  0.00              
ATOM    222  OE1 GLN A   6       0.542  -6.282 -21.187  1.00  0.00              
ATOM    223  NE2 GLN A   6      -0.203  -4.597 -22.356  1.00  0.00              
ATOM    224 HE21 GLN A   6       0.539  -4.747 -23.024  1.00  0.00              
ATOM    225 HE22 GLN A   6      -0.825  -3.841 -22.605  1.00  0.00              
ATOM    226  C   GLN A   6      -1.126  -4.858 -16.289  1.00  0.00              
ATOM    227  O   GLN A   6      -0.176  -4.178 -15.993  1.00  0.00              
ATOM    228  N   LEU A   7      -1.789  -5.653 -15.422  1.00  0.00              
ATOM    229  H   LEU A   7      -2.611  -6.161 -15.714  1.00  0.00              
ATOM    230  CA  LEU A   7      -1.370  -6.020 -14.073  1.00  0.00              
ATOM    231  HA  LEU A   7      -1.131  -5.093 -13.551  1.00  0.00              
ATOM    232  CB  LEU A   7      -2.433  -6.884 -13.346  1.00  0.00              
ATOM    233  HB2 LEU A   7      -3.331  -6.266 -13.328  1.00  0.00              
ATOM    234  HB3 LEU A   7      -2.656  -7.849 -13.802  1.00  0.00              
ATOM    235  CG  LEU A   7      -2.084  -7.068 -11.798  1.00  0.00              
ATOM    236  HG  LEU A   7      -1.159  -7.640 -11.725  1.00  0.00              
ATOM    237  CD1 LEU A   7      -1.914  -5.885 -10.875  1.00  0.00              
ATOM    238 HD11 LEU A   7      -2.820  -5.282 -10.929  1.00  0.00              
ATOM    239 HD12 LEU A   7      -1.609  -6.105  -9.852  1.00  0.00              
ATOM    240 HD13 LEU A   7      -1.095  -5.252 -11.218  1.00  0.00              
ATOM    241  CD2 LEU A   7      -3.179  -8.005 -11.266  1.00  0.00              
ATOM    242 HD21 LEU A   7      -3.077  -9.013 -11.669  1.00  0.00              
ATOM    243 HD22 LEU A   7      -3.268  -8.094 -10.183  1.00  0.00              
ATOM    244 HD23 LEU A   7      -4.120  -7.583 -11.618  1.00  0.00              
ATOM    245  C   LEU A   7      -0.055  -6.836 -14.123  1.00  0.00              
ATOM    246  O   LEU A   7      -0.029  -8.058 -14.277  1.00  0.00              
ATOM    247  N   GLY A   8       1.038  -6.136 -13.804  1.00  0.00              
ATOM    248  H   GLY A   8       0.916  -5.142 -13.674  1.00  0.00              
ATOM    249  CA  GLY A   8       2.361  -6.748 -13.606  1.00  0.00              
ATOM    250  HA2 GLY A   8       3.138  -5.990 -13.514  1.00  0.00              
ATOM    251  HA3 GLY A   8       2.301  -7.419 -12.749  1.00  0.00              
ATOM    252  C   GLY A   8       2.895  -7.667 -14.689  1.00  0.00              
ATOM    253  O   GLY A   8       2.876  -7.410 -15.855  1.00  0.00              
ATOM    254  N   ARG A   9       3.231  -8.902 -14.292  1.00  0.00              
ATOM    255  H   ARG A   9       3.139  -8.919 -13.287  1.00  0.00              
ATOM    256  CA  ARG A   9       3.694 -10.079 -15.055  1.00  0.00              
ATOM    257  HA  ARG A   9       4.583  -9.832 -15.636  1.00  0.00              
ATOM    258  CB  ARG A   9       4.132 -11.097 -13.994  1.00  0.00              
ATOM    259  HB2 ARG A   9       4.413 -12.001 -14.534  1.00  0.00              
ATOM    260  HB3 ARG A   9       4.979 -10.628 -13.494  1.00  0.00              
ATOM    261  CG  ARG A   9       3.087 -11.427 -12.970  1.00  0.00              
ATOM    262  HG2 ARG A   9       2.538 -10.567 -12.587  1.00  0.00              
ATOM    263  HG3 ARG A   9       2.433 -12.122 -13.498  1.00  0.00              
ATOM    264  CD  ARG A   9       3.774 -12.048 -11.697  1.00  0.00              
ATOM    265  HD2 ARG A   9       4.388 -11.257 -11.267  1.00  0.00              
ATOM    266  HD3 ARG A   9       2.905 -12.335 -11.106  1.00  0.00              
ATOM    267  NE  ARG A   9       4.555 -13.307 -11.950  1.00  0.00              
ATOM    268  HE  ARG A   9       4.647 -13.654 -12.894  1.00  0.00              
ATOM    269  CZ  ARG A   9       5.247 -14.002 -11.119  1.00  0.00              
ATOM    270  NH1 ARG A   9       5.182 -13.772  -9.793  1.00  0.00              
ATOM    271 HH11 ARG A   9       4.506 -13.147  -9.379  1.00  0.00              
ATOM    272 HH12 ARG A   9       5.795 -14.197  -9.113  1.00  0.00              
ATOM    273  NH2 ARG A   9       6.039 -14.916 -11.604  1.00  0.00              
ATOM    274 HH21 ARG A   9       6.205 -14.862 -12.599  1.00  0.00              
ATOM    275 HH22 ARG A   9       6.771 -15.290 -11.018  1.00  0.00              
ATOM    276  C   ARG A   9       2.716 -10.654 -16.061  1.00  0.00              
ATOM    277  O   ARG A   9       3.184 -11.387 -16.919  1.00  0.00              
ATOM    278  N   ILE A  10       1.398 -10.573 -15.913  1.00  0.00              
ATOM    279  H   ILE A  10       1.187 -10.137 -15.026  1.00  0.00              
ATOM    280  CA  ILE A  10       0.301 -11.081 -16.720  1.00  0.00              
ATOM    281  HA  ILE A  10       0.753 -11.840 -17.357  1.00  0.00              
ATOM    282  CB  ILE A  10      -0.730 -11.850 -15.848  1.00  0.00              
ATOM    283  HB  ILE A  10      -1.492 -12.250 -16.518  1.00  0.00              
ATOM    284  CG2 ILE A  10       0.050 -13.060 -15.186  1.00  0.00              
ATOM    285 HG21 ILE A  10       0.847 -13.504 -15.781  1.00  0.00              
ATOM    286 HG22 ILE A  10       0.378 -12.719 -14.204  1.00  0.00              
ATOM    287 HG23 ILE A  10      -0.637 -13.882 -14.986  1.00  0.00              
ATOM    288  CG1 ILE A  10      -1.360 -10.927 -14.797  1.00  0.00              
ATOM    289 HG12 ILE A  10      -0.654 -10.745 -13.986  1.00  0.00              
ATOM    290 HG13 ILE A  10      -1.672  -9.920 -15.072  1.00  0.00              
ATOM    291  CD1 ILE A  10      -2.469 -11.641 -14.026  1.00  0.00              
ATOM    292 HD11 ILE A  10      -2.761 -10.941 -13.244  1.00  0.00              
ATOM    293 HD12 ILE A  10      -3.287 -11.866 -14.710  1.00  0.00              
ATOM    294 HD13 ILE A  10      -2.199 -12.601 -13.585  1.00  0.00              
ATOM    295  C   ILE A  10      -0.390 -10.128 -17.739  1.00  0.00              
ATOM    296  O   ILE A  10      -0.323  -8.899 -17.555  1.00  0.00              
ATOM    297  N   GLY A  11      -1.164 -10.651 -18.665  1.00  0.00              
ATOM    298  H   GLY A  11      -1.143 -11.661 -18.673  1.00  0.00              
ATOM    299  CA  GLY A  11      -1.765  -9.928 -19.867  1.00  0.00              
ATOM    300  HA2 GLY A  11      -1.068  -9.152 -20.182  1.00  0.00              
ATOM    301  HA3 GLY A  11      -2.066 -10.618 -20.655  1.00  0.00              
ATOM    302  C   GLY A  11      -3.086  -9.236 -19.428  1.00  0.00              
ATOM    303  O   GLY A  11      -3.665  -8.559 -20.230  1.00  0.00              
ATOM    304  N   LEU A  12      -3.500  -9.453 -18.182  1.00  0.00              
ATOM    305  H   LEU A  12      -2.832  -9.972 -17.631  1.00  0.00              
ATOM    306  CA  LEU A  12      -4.746  -9.014 -17.532  1.00  0.00              
ATOM    307  HA  LEU A  12      -5.555  -9.379 -18.165  1.00  0.00              
ATOM    308  CB  LEU A  12      -4.895  -9.734 -16.062  1.00  0.00              
ATOM    309  HB2 LEU A  12      -4.845 -10.816 -16.186  1.00  0.00              
ATOM    310  HB3 LEU A  12      -4.036  -9.553 -15.415  1.00  0.00              
ATOM    311  CG  LEU A  12      -6.110  -9.344 -15.356  1.00  0.00              
ATOM    312  HG  LEU A  12      -6.189  -8.266 -15.493  1.00  0.00              
ATOM    313  CD1 LEU A  12      -7.285 -10.090 -15.979  1.00  0.00              
ATOM    314 HD11 LEU A  12      -8.185  -9.568 -15.653  1.00  0.00              
ATOM    315 HD12 LEU A  12      -7.409 -10.011 -17.059  1.00  0.00              
ATOM    316 HD13 LEU A  12      -7.188 -11.098 -15.575  1.00  0.00              
ATOM    317  CD2 LEU A  12      -6.041  -9.669 -13.840  1.00  0.00              
ATOM    318 HD21 LEU A  12      -5.697 -10.666 -13.569  1.00  0.00              
ATOM    319 HD22 LEU A  12      -5.300  -8.949 -13.493  1.00  0.00              
ATOM    320 HD23 LEU A  12      -6.938  -9.365 -13.300  1.00  0.00              
ATOM    321  C   LEU A  12      -4.763  -7.455 -17.507  1.00  0.00              
ATOM    322  O   LEU A  12      -3.792  -6.859 -16.960  1.00  0.00              
ATOM    323  N   LYS A  13      -5.760  -6.887 -18.124  1.00  0.00              
ATOM    324  H   LYS A  13      -6.562  -7.495 -18.205  1.00  0.00              
ATOM    325  CA  LYS A  13      -5.883  -5.382 -18.228  1.00  0.00              
ATOM    326  HA  LYS A  13      -4.906  -4.902 -18.169  1.00  0.00              
ATOM    327  CB  LYS A  13      -6.577  -5.022 -19.574  1.00  0.00              
ATOM    328  HB2 LYS A  13      -6.001  -5.412 -20.413  1.00  0.00              
ATOM    329  HB3 LYS A  13      -7.620  -5.338 -19.546  1.00  0.00              
ATOM    330  CG  LYS A  13      -6.688  -3.493 -19.768  1.00  0.00              
ATOM    331  HG2 LYS A  13      -7.134  -3.005 -18.902  1.00  0.00              
ATOM    332  HG3 LYS A  13      -5.632  -3.229 -19.832  1.00  0.00              
ATOM    333  CD  LYS A  13      -7.441  -3.200 -20.983  1.00  0.00              
ATOM    334  HD2 LYS A  13      -6.994  -3.671 -21.859  1.00  0.00              
ATOM    335  HD3 LYS A  13      -8.431  -3.637 -20.858  1.00  0.00              
ATOM    336  CE  LYS A  13      -7.638  -1.741 -21.306  1.00  0.00              
ATOM    337  HE2 LYS A  13      -8.512  -1.703 -21.955  1.00  0.00              
ATOM    338  HE3 LYS A  13      -8.031  -1.189 -20.452  1.00  0.00              
ATOM    339  NZ  LYS A  13      -6.470  -1.137 -21.912  1.00  0.00              
ATOM    340  HZ1 LYS A  13      -5.669  -1.188 -21.299  1.00  0.00              
ATOM    341  HZ2 LYS A  13      -6.307  -1.599 -22.795  1.00  0.00              
ATOM    342  HZ3 LYS A  13      -6.671  -0.162 -22.085  1.00  0.00              
ATOM    343  C   LYS A  13      -6.776  -4.903 -17.072  1.00  0.00              
ATOM    344  O   LYS A  13      -7.843  -5.418 -16.844  1.00  0.00              
ATOM    345  N   VAL A  14      -6.433  -3.772 -16.444  1.00  0.00              
ATOM    346  H   VAL A  14      -5.555  -3.357 -16.723  1.00  0.00              
ATOM    347  CA  VAL A  14      -7.201  -3.223 -15.392  1.00  0.00              
ATOM    348  HA  VAL A  14      -8.208  -3.207 -15.810  1.00  0.00              
ATOM    349  CB  VAL A  14      -6.857  -3.822 -13.981  1.00  0.00              
ATOM    350  HB  VAL A  14      -7.333  -3.120 -13.298  1.00  0.00              
ATOM    351  CG1 VAL A  14      -7.569  -5.196 -13.722  1.00  0.00              
ATOM    352 HG11 VAL A  14      -7.406  -5.437 -12.671  1.00  0.00              
ATOM    353 HG12 VAL A  14      -8.624  -4.929 -13.779  1.00  0.00              
ATOM    354 HG13 VAL A  14      -7.185  -5.948 -14.411  1.00  0.00              
ATOM    355  CG2 VAL A  14      -5.369  -3.886 -13.737  1.00  0.00              
ATOM    356 HG21 VAL A  14      -4.754  -4.277 -14.548  1.00  0.00              
ATOM    357 HG22 VAL A  14      -5.097  -2.834 -13.657  1.00  0.00              
ATOM    358 HG23 VAL A  14      -5.169  -4.287 -12.743  1.00  0.00              
ATOM    359  C   VAL A  14      -6.954  -1.731 -15.346  1.00  0.00              
ATOM    360  O   VAL A  14      -5.945  -1.250 -15.901  1.00  0.00              
ATOM    361  N   SER A  15      -7.942  -0.980 -14.740  1.00  0.00              
ATOM    362  H   SER A  15      -8.681  -1.476 -14.263  1.00  0.00              
ATOM    363  CA  SER A  15      -7.715   0.416 -14.291  1.00  0.00              
ATOM    364  HA  SER A  15      -7.350   1.020 -15.121  1.00  0.00              
ATOM    365  CB  SER A  15      -8.976   0.913 -13.763  1.00  0.00              
ATOM    366  HB2 SER A  15      -8.875   1.968 -13.506  1.00  0.00              
ATOM    367  HB3 SER A  15      -9.691   0.927 -14.585  1.00  0.00              
ATOM    368  OG  SER A  15      -9.537   0.090 -12.713  1.00  0.00              
ATOM    369  HG  SER A  15      -9.251   0.402 -11.851  1.00  0.00              
ATOM    370  C   SER A  15      -6.591   0.357 -13.212  1.00  0.00              
ATOM    371  O   SER A  15      -6.524  -0.569 -12.445  1.00  0.00              
ATOM    372  N   ARG A  16      -5.676   1.361 -13.224  1.00  0.00              
ATOM    373  H   ARG A  16      -5.722   2.063 -13.948  1.00  0.00              
ATOM    374  CA  ARG A  16      -4.533   1.384 -12.268  1.00  0.00              
ATOM    375  HA  ARG A  16      -4.080   0.400 -12.148  1.00  0.00              
ATOM    376  CB  ARG A  16      -3.477   2.446 -12.766  1.00  0.00              
ATOM    377  HB2 ARG A  16      -3.919   3.441 -12.818  1.00  0.00              
ATOM    378  HB3 ARG A  16      -2.697   2.529 -12.010  1.00  0.00              
ATOM    379  CG  ARG A  16      -2.797   2.143 -14.058  1.00  0.00              
ATOM    380  HG2 ARG A  16      -2.899   1.069 -14.214  1.00  0.00              
ATOM    381  HG3 ARG A  16      -3.246   2.607 -14.936  1.00  0.00              
ATOM    382  CD  ARG A  16      -1.314   2.491 -14.072  1.00  0.00              
ATOM    383  HD2 ARG A  16      -0.821   2.126 -13.171  1.00  0.00              
ATOM    384  HD3 ARG A  16      -0.768   2.065 -14.913  1.00  0.00              
ATOM    385  NE  ARG A  16      -1.216   3.973 -14.258  1.00  0.00              
ATOM    386  HE  ARG A  16      -1.589   4.442 -15.072  1.00  0.00              
ATOM    387  CZ  ARG A  16      -0.410   4.769 -13.616  1.00  0.00              
ATOM    388  NH1 ARG A  16       0.246   4.486 -12.514  1.00  0.00              
ATOM    389 HH11 ARG A  16      -0.066   3.594 -12.157  1.00  0.00              
ATOM    390 HH12 ARG A  16       0.881   5.078 -11.997  1.00  0.00              
ATOM    391  NH2 ARG A  16      -0.386   5.963 -14.060  1.00  0.00              
ATOM    392 HH21 ARG A  16      -1.010   6.341 -14.758  1.00  0.00              
ATOM    393 HH22 ARG A  16       0.355   6.560 -13.721  1.00  0.00              
ATOM    394  C   ARG A  16      -4.954   1.693 -10.867  1.00  0.00              
ATOM    395  O   ARG A  16      -4.164   1.308 -10.017  1.00  0.00              
ATOM    396  N   LEU A  17      -6.046   2.339 -10.579  1.00  0.00              
ATOM    397  H   LEU A  17      -6.675   2.385 -11.368  1.00  0.00              
ATOM    398  CA  LEU A  17      -6.604   2.750  -9.248  1.00  0.00              
ATOM    399  HA  LEU A  17      -5.868   2.591  -8.460  1.00  0.00              
ATOM    400  CB  LEU A  17      -6.948   4.250  -9.254  1.00  0.00              
ATOM    401  HB2 LEU A  17      -7.122   4.631  -8.248  1.00  0.00              
ATOM    402  HB3 LEU A  17      -6.065   4.769  -9.625  1.00  0.00              
ATOM    403  CG  LEU A  17      -8.169   4.654 -10.142  1.00  0.00              
ATOM    404  HG  LEU A  17      -9.069   4.229  -9.699  1.00  0.00              
ATOM    405  CD1 LEU A  17      -8.112   6.219  -9.970  1.00  0.00              
ATOM    406 HD11 LEU A  17      -8.243   6.374  -8.899  1.00  0.00              
ATOM    407 HD12 LEU A  17      -7.165   6.683 -10.246  1.00  0.00              
ATOM    408 HD13 LEU A  17      -8.907   6.756 -10.486  1.00  0.00              
ATOM    409  CD2 LEU A  17      -8.176   4.270 -11.616  1.00  0.00              
ATOM    410 HD21 LEU A  17      -7.149   4.428 -11.946  1.00  0.00              
ATOM    411 HD22 LEU A  17      -8.546   3.251 -11.727  1.00  0.00              
ATOM    412 HD23 LEU A  17      -8.879   4.901 -12.160  1.00  0.00              
ATOM    413  C   LEU A  17      -7.738   1.819  -8.988  1.00  0.00              
ATOM    414  O   LEU A  17      -8.448   1.397  -9.898  1.00  0.00              
ATOM    415  N   VAL A  18      -7.854   1.390  -7.712  1.00  0.00              
ATOM    416  H   VAL A  18      -7.169   1.625  -7.008  1.00  0.00              
ATOM    417  CA  VAL A  18      -8.753   0.383  -7.225  1.00  0.00              
ATOM    418  HA  VAL A  18      -9.213  -0.090  -8.092  1.00  0.00              
ATOM    419  CB  VAL A  18      -7.838  -0.665  -6.413  1.00  0.00              
ATOM    420  HB  VAL A  18      -7.446  -0.077  -5.584  1.00  0.00              
ATOM    421  CG1 VAL A  18      -8.659  -1.883  -5.831  1.00  0.00              
ATOM    422 HG11 VAL A  18      -8.030  -2.701  -5.480  1.00  0.00              
ATOM    423 HG12 VAL A  18      -9.250  -1.582  -4.966  1.00  0.00              
ATOM    424 HG13 VAL A  18      -9.253  -2.379  -6.599  1.00  0.00              
ATOM    425  CG2 VAL A  18      -6.691  -1.246  -7.174  1.00  0.00              
ATOM    426 HG21 VAL A  18      -7.089  -1.542  -8.145  1.00  0.00              
ATOM    427 HG22 VAL A  18      -6.058  -0.399  -7.438  1.00  0.00              
ATOM    428 HG23 VAL A  18      -6.150  -2.027  -6.640  1.00  0.00              
ATOM    429  C   VAL A  18      -9.754   0.920  -6.230  1.00  0.00              
ATOM    430  O   VAL A  18      -9.405   1.595  -5.273  1.00  0.00              
ATOM    431  N   LEU A  19     -11.013   0.527  -6.374  1.00  0.00              
ATOM    432  H   LEU A  19     -11.275  -0.185  -7.040  1.00  0.00              
ATOM    433  CA  LEU A  19     -12.089   1.043  -5.526  1.00  0.00              
ATOM    434  HA  LEU A  19     -11.960   2.093  -5.263  1.00  0.00              
ATOM    435  CB  LEU A  19     -13.436   0.901  -6.176  1.00  0.00              
ATOM    436  HB2 LEU A  19     -13.461   1.646  -6.971  1.00  0.00              
ATOM    437  HB3 LEU A  19     -13.581  -0.094  -6.597  1.00  0.00              
ATOM    438  CG  LEU A  19     -14.627   1.368  -5.333  1.00  0.00              
ATOM    439  HG  LEU A  19     -14.833   0.712  -4.488  1.00  0.00              
ATOM    440  CD1 LEU A  19     -14.509   2.836  -4.895  1.00  0.00              
ATOM    441 HD11 LEU A  19     -14.045   3.364  -5.728  1.00  0.00              
ATOM    442 HD12 LEU A  19     -15.465   3.278  -4.615  1.00  0.00              
ATOM    443 HD13 LEU A  19     -13.923   2.956  -3.983  1.00  0.00              
ATOM    444  CD2 LEU A  19     -15.914   1.252  -6.134  1.00  0.00              
ATOM    445 HD21 LEU A  19     -15.928   0.272  -6.612  1.00  0.00              
ATOM    446 HD22 LEU A  19     -16.777   1.430  -5.493  1.00  0.00              
ATOM    447 HD23 LEU A  19     -15.814   1.977  -6.941  1.00  0.00              
ATOM    448  C   LEU A  19     -12.184   0.226  -4.221  1.00  0.00              
ATOM    449  O   LEU A  19     -12.758  -0.882  -4.230  1.00  0.00              
ATOM    450  N   GLY A  20     -11.663   0.793  -3.118  1.00  0.00              
ATOM    451  H   GLY A  20     -11.360   1.752  -3.204  1.00  0.00              
ATOM    452  CA  GLY A  20     -11.869   0.276  -1.813  1.00  0.00              
ATOM    453  HA2 GLY A  20     -11.641  -0.790  -1.797  1.00  0.00              
ATOM    454  HA3 GLY A  20     -11.195   0.773  -1.115  1.00  0.00              
ATOM    455  C   GLY A  20     -13.318   0.435  -1.351  1.00  0.00              
ATOM    456  O   GLY A  20     -13.824   1.573  -1.146  1.00  0.00              
ATOM    457  N   THR A  21     -13.827  -0.715  -0.872  1.00  0.00              
ATOM    458  H   THR A  21     -13.272  -1.557  -0.922  1.00  0.00              
ATOM    459  CA  THR A  21     -15.262  -0.791  -0.417  1.00  0.00              
ATOM    460  HA  THR A  21     -15.784  -0.084  -1.063  1.00  0.00              
ATOM    461  CB  THR A  21     -15.817  -2.208  -0.702  1.00  0.00              
ATOM    462  HB  THR A  21     -16.854  -2.303  -0.383  1.00  0.00              
ATOM    463  CG2 THR A  21     -15.747  -2.511  -2.221  1.00  0.00              
ATOM    464 HG21 THR A  21     -16.203  -3.490  -2.367  1.00  0.00              
ATOM    465 HG22 THR A  21     -16.156  -1.688  -2.808  1.00  0.00              
ATOM    466 HG23 THR A  21     -14.690  -2.655  -2.443  1.00  0.00              
ATOM    467  OG1 THR A  21     -15.200  -3.262  -0.005  1.00  0.00              
ATOM    468  HG1 THR A  21     -14.494  -3.562  -0.582  1.00  0.00              
ATOM    469  C   THR A  21     -15.406  -0.579   1.145  1.00  0.00              
ATOM    470  O   THR A  21     -16.486  -0.500   1.712  1.00  0.00              
ATOM    471  N   MET A  22     -14.302  -0.343   1.855  1.00  0.00              
ATOM    472  H   MET A  22     -13.444  -0.451   1.333  1.00  0.00              
ATOM    473  CA  MET A  22     -14.145  -0.316   3.291  1.00  0.00              
ATOM    474  HA  MET A  22     -14.233  -1.389   3.456  1.00  0.00              
ATOM    475  CB  MET A  22     -12.749   0.126   3.644  1.00  0.00              
ATOM    476  HB2 MET A  22     -12.065  -0.534   3.110  1.00  0.00              
ATOM    477  HB3 MET A  22     -12.668   1.176   3.363  1.00  0.00              
ATOM    478  CG  MET A  22     -12.372  -0.051   5.141  1.00  0.00              
ATOM    479  HG2 MET A  22     -12.776   0.840   5.622  1.00  0.00              
ATOM    480  HG3 MET A  22     -12.819  -0.955   5.554  1.00  0.00              
ATOM    481  SD  MET A  22     -10.666  -0.114   5.367  1.00  0.00              
ATOM    482  CE  MET A  22     -10.647  -0.830   6.988  1.00  0.00              
ATOM    483  HE1 MET A  22     -11.333  -1.662   7.144  1.00  0.00              
ATOM    484  HE2 MET A  22      -9.671  -1.314   7.007  1.00  0.00              
ATOM    485  HE3 MET A  22     -10.615  -0.036   7.735  1.00  0.00              
ATOM    486  C   MET A  22     -15.190   0.432   4.104  1.00  0.00              
ATOM    487  O   MET A  22     -15.473   0.095   5.259  1.00  0.00              
ATOM    488  N   ASN A  23     -15.766   1.471   3.640  1.00  0.00              
ATOM    489  H   ASN A  23     -15.638   1.720   2.669  1.00  0.00              
ATOM    490  CA  ASN A  23     -16.700   2.324   4.424  1.00  0.00              
ATOM    491  HA  ASN A  23     -16.557   2.319   5.505  1.00  0.00              
ATOM    492  CB  ASN A  23     -16.333   3.866   4.065  1.00  0.00              
ATOM    493  HB2 ASN A  23     -16.753   4.139   3.097  1.00  0.00              
ATOM    494  HB3 ASN A  23     -16.850   4.492   4.793  1.00  0.00              
ATOM    495  CG  ASN A  23     -14.891   4.251   4.225  1.00  0.00              
ATOM    496  OD1 ASN A  23     -14.581   5.097   5.042  1.00  0.00              
ATOM    497  ND2 ASN A  23     -14.000   3.825   3.389  1.00  0.00              
ATOM    498 HD21 ASN A  23     -13.018   4.034   3.493  1.00  0.00              
ATOM    499 HD22 ASN A  23     -14.243   3.028   2.819  1.00  0.00              
ATOM    500  C   ASN A  23     -18.243   2.043   4.187  1.00  0.00              
ATOM    501  O   ASN A  23     -19.096   2.427   5.012  1.00  0.00              
ATOM    502  N   PHE A  24     -18.592   1.231   3.192  1.00  0.00              
ATOM    503  H   PHE A  24     -17.849   0.918   2.584  1.00  0.00              
ATOM    504  CA  PHE A  24     -19.953   0.784   3.038  1.00  0.00              
ATOM    505  HA  PHE A  24     -20.514   1.669   2.740  1.00  0.00              
ATOM    506  CB  PHE A  24     -20.014  -0.262   1.940  1.00  0.00              
ATOM    507  HB2 PHE A  24     -19.425  -1.152   2.166  1.00  0.00              
ATOM    508  HB3 PHE A  24     -21.011  -0.701   1.892  1.00  0.00              
ATOM    509  CG  PHE A  24     -19.475   0.164   0.560  1.00  0.00              
ATOM    510  CD1 PHE A  24     -19.319   1.511   0.174  1.00  0.00              
ATOM    511  HD1 PHE A  24     -19.667   2.274   0.855  1.00  0.00              
ATOM    512  CE1 PHE A  24     -18.796   1.896  -1.055  1.00  0.00              
ATOM    513  HE1 PHE A  24     -18.462   2.906  -1.243  1.00  0.00              
ATOM    514  CZ  PHE A  24     -18.494   0.883  -1.980  1.00  0.00              
ATOM    515  HZ  PHE A  24     -18.095   1.052  -2.969  1.00  0.00              
ATOM    516  CE2 PHE A  24     -18.727  -0.481  -1.668  1.00  0.00              
ATOM    517  HE2 PHE A  24     -18.426  -1.263  -2.349  1.00  0.00              
ATOM    518  CD2 PHE A  24     -19.188  -0.833  -0.425  1.00  0.00              
ATOM    519  HD2 PHE A  24     -19.325  -1.878  -0.188  1.00  0.00              
ATOM    520  C   PHE A  24     -20.587   0.107   4.230  1.00  0.00              
ATOM    521  O   PHE A  24     -19.918  -0.906   4.663  1.00  0.00              
ATOM    522  N   GLY A  25     -21.777   0.514   4.687  1.00  0.00              
ATOM    523  H   GLY A  25     -22.247   1.263   4.200  1.00  0.00              
ATOM    524  CA  GLY A  25     -22.451  -0.097   5.837  1.00  0.00              
ATOM    525  HA2 GLY A  25     -23.474  -0.189   5.471  1.00  0.00              
ATOM    526  HA3 GLY A  25     -22.211  -1.128   6.097  1.00  0.00              
ATOM    527  C   GLY A  25     -22.494   0.815   7.099  1.00  0.00              
ATOM    528  O   GLY A  25     -23.339   1.737   7.171  1.00  0.00              
ATOM    529  N   PRO A  26     -21.573   0.678   8.057  1.00  0.00              
ATOM    530  CD  PRO A  26     -20.509  -0.391   8.020  1.00  0.00              
ATOM    531  HD2 PRO A  26     -20.060  -0.635   7.058  1.00  0.00              
ATOM    532  HD3 PRO A  26     -21.000  -1.297   8.374  1.00  0.00              
ATOM    533  CG  PRO A  26     -19.467   0.198   8.978  1.00  0.00              
ATOM    534  HG2 PRO A  26     -18.841   0.848   8.368  1.00  0.00              
ATOM    535  HG3 PRO A  26     -18.891  -0.577   9.483  1.00  0.00              
ATOM    536  CB  PRO A  26     -20.370   0.887  10.007  1.00  0.00              
ATOM    537  HB2 PRO A  26     -19.717   1.565  10.557  1.00  0.00              
ATOM    538  HB3 PRO A  26     -20.722   0.129  10.707  1.00  0.00              
ATOM    539  CA  PRO A  26     -21.547   1.464   9.244  1.00  0.00              
ATOM    540  HA  PRO A  26     -22.465   1.347   9.820  1.00  0.00              
ATOM    541  C   PRO A  26     -21.354   2.982   9.026  1.00  0.00              
ATOM    542  O   PRO A  26     -21.464   3.752   9.998  1.00  0.00              
ATOM    543  N   THR A  27     -20.946   3.403   7.859  1.00  0.00              
ATOM    544  H   THR A  27     -20.711   2.627   7.256  1.00  0.00              
ATOM    545  CA  THR A  27     -20.448   4.761   7.529  1.00  0.00              
ATOM    546  HA  THR A  27     -20.469   5.494   8.336  1.00  0.00              
ATOM    547  CB  THR A  27     -18.905   4.849   7.348  1.00  0.00              
ATOM    548  HB  THR A  27     -18.529   4.068   6.687  1.00  0.00              
ATOM    549  CG2 THR A  27     -18.463   6.209   6.721  1.00  0.00              
ATOM    550 HG21 THR A  27     -18.854   6.301   5.708  1.00  0.00              
ATOM    551 HG22 THR A  27     -18.819   6.999   7.383  1.00  0.00              
ATOM    552 HG23 THR A  27     -17.375   6.265   6.760  1.00  0.00              
ATOM    553  OG1 THR A  27     -18.211   4.641   8.485  1.00  0.00              
ATOM    554  HG1 THR A  27     -18.492   5.323   9.099  1.00  0.00              
ATOM    555  C   THR A  27     -21.196   5.325   6.349  1.00  0.00              
ATOM    556  O   THR A  27     -21.838   6.401   6.397  1.00  0.00              
ATOM    557  N   THR A  28     -21.297   4.539   5.270  1.00  0.00              
ATOM    558  H   THR A  28     -20.719   3.712   5.225  1.00  0.00              
ATOM    559  CA  THR A  28     -22.036   4.940   4.027  1.00  0.00              
ATOM    560  HA  THR A  28     -22.478   5.915   4.233  1.00  0.00              
ATOM    561  CB  THR A  28     -21.029   5.155   2.917  1.00  0.00              
ATOM    562  HB  THR A  28     -20.598   4.179   2.698  1.00  0.00              
ATOM    563  CG2 THR A  28     -21.697   5.684   1.583  1.00  0.00              
ATOM    564 HG21 THR A  28     -21.126   5.557   0.663  1.00  0.00              
ATOM    565 HG22 THR A  28     -22.630   5.147   1.419  1.00  0.00              
ATOM    566 HG23 THR A  28     -21.939   6.741   1.700  1.00  0.00              
ATOM    567  OG1 THR A  28     -20.026   6.083   3.328  1.00  0.00              
ATOM    568  HG1 THR A  28     -20.035   6.863   2.770  1.00  0.00              
ATOM    569  C   THR A  28     -23.099   3.911   3.732  1.00  0.00              
ATOM    570  O   THR A  28     -22.790   2.752   3.683  1.00  0.00              
ATOM    571  N   ASP A  29     -24.404   4.289   3.678  1.00  0.00              
ATOM    572  H   ASP A  29     -24.654   5.266   3.726  1.00  0.00              
ATOM    573  CA  ASP A  29     -25.439   3.225   3.740  1.00  0.00              
ATOM    574  HA  ASP A  29     -25.357   2.676   4.678  1.00  0.00              
ATOM    575  CB  ASP A  29     -26.895   3.780   3.835  1.00  0.00              
ATOM    576  HB2 ASP A  29     -27.304   3.927   2.836  1.00  0.00              
ATOM    577  HB3 ASP A  29     -27.486   3.036   4.370  1.00  0.00              
ATOM    578  CG  ASP A  29     -26.887   5.121   4.538  1.00  0.00              
ATOM    579  OD1 ASP A  29     -26.614   5.140   5.798  1.00  0.00              
ATOM    580  OD2 ASP A  29     -27.034   6.195   3.947  1.00  0.00              
ATOM    581  C   ASP A  29     -25.391   2.229   2.569  1.00  0.00              
ATOM    582  O   ASP A  29     -24.686   2.349   1.590  1.00  0.00              
ATOM    583  N   GLU A  30     -26.079   1.116   2.802  1.00  0.00              
ATOM    584  H   GLU A  30     -26.468   0.871   3.701  1.00  0.00              
ATOM    585  CA  GLU A  30     -26.084   0.113   1.684  1.00  0.00              
ATOM    586  HA  GLU A  30     -25.055  -0.218   1.541  1.00  0.00              
ATOM    587  CB  GLU A  30     -26.969  -1.152   2.064  1.00  0.00              
ATOM    588  HB2 GLU A  30     -26.777  -1.441   3.098  1.00  0.00              
ATOM    589  HB3 GLU A  30     -28.013  -0.843   2.019  1.00  0.00              
ATOM    590  CG  GLU A  30     -26.840  -2.338   1.091  1.00  0.00              
ATOM    591  HG2 GLU A  30     -27.396  -2.035   0.204  1.00  0.00              
ATOM    592  HG3 GLU A  30     -25.851  -2.472   0.652  1.00  0.00              
ATOM    593  CD  GLU A  30     -27.525  -3.690   1.504  1.00  0.00              
ATOM    594  OE1 GLU A  30     -28.120  -3.752   2.643  1.00  0.00              
ATOM    595  OE2 GLU A  30     -27.426  -4.658   0.746  1.00  0.00              
ATOM    596  C   GLU A  30     -26.520   0.713   0.318  1.00  0.00              
ATOM    597  O   GLU A  30     -25.973   0.336  -0.731  1.00  0.00              
ATOM    598  N   ALA A  31     -27.540   1.539   0.291  1.00  0.00              
ATOM    599  H   ALA A  31     -28.171   1.674   1.068  1.00  0.00              
ATOM    600  CA  ALA A  31     -28.059   1.978  -1.017  1.00  0.00              
ATOM    601  HA  ALA A  31     -28.281   1.116  -1.647  1.00  0.00              
ATOM    602  CB  ALA A  31     -29.335   2.786  -0.534  1.00  0.00              
ATOM    603  HB1 ALA A  31     -29.916   3.060  -1.415  1.00  0.00              
ATOM    604  HB2 ALA A  31     -29.925   2.134   0.110  1.00  0.00              
ATOM    605  HB3 ALA A  31     -29.154   3.672   0.075  1.00  0.00              
ATOM    606  C   ALA A  31     -27.077   2.892  -1.720  1.00  0.00              
ATOM    607  O   ALA A  31     -26.866   2.783  -2.934  1.00  0.00              
ATOM    608  N   GLU A  32     -26.467   3.790  -0.982  1.00  0.00              
ATOM    609  H   GLU A  32     -26.699   3.858  -0.001  1.00  0.00              
ATOM    610  CA  GLU A  32     -25.438   4.713  -1.442  1.00  0.00              
ATOM    611  HA  GLU A  32     -25.677   5.284  -2.339  1.00  0.00              
ATOM    612  CB  GLU A  32     -25.021   5.601  -0.230  1.00  0.00              
ATOM    613  HB2 GLU A  32     -24.845   4.982   0.650  1.00  0.00              
ATOM    614  HB3 GLU A  32     -24.124   6.161  -0.496  1.00  0.00              
ATOM    615  CG  GLU A  32     -26.079   6.491   0.356  1.00  0.00              
ATOM    616  HG2 GLU A  32     -26.897   5.892   0.758  1.00  0.00              
ATOM    617  HG3 GLU A  32     -25.552   7.071   1.114  1.00  0.00              
ATOM    618  CD  GLU A  32     -26.755   7.459  -0.589  1.00  0.00              
ATOM    619  OE1 GLU A  32     -26.160   7.639  -1.657  1.00  0.00              
ATOM    620  OE2 GLU A  32     -27.667   8.199  -0.201  1.00  0.00              
ATOM    621  C   GLU A  32     -24.186   3.906  -1.778  1.00  0.00              
ATOM    622  O   GLU A  32     -23.448   4.292  -2.734  1.00  0.00              
ATOM    623  N   SER A  33     -23.836   2.849  -1.012  1.00  0.00              
ATOM    624  H   SER A  33     -24.409   2.585  -0.224  1.00  0.00              
ATOM    625  CA  SER A  33     -22.834   1.827  -1.412  1.00  0.00              
ATOM    626  HA  SER A  33     -21.849   2.270  -1.565  1.00  0.00              
ATOM    627  CB  SER A  33     -22.740   0.668  -0.333  1.00  0.00              
ATOM    628  HB2 SER A  33     -23.643   0.061  -0.394  1.00  0.00              
ATOM    629  HB3 SER A  33     -21.979  -0.060  -0.614  1.00  0.00              
ATOM    630  OG  SER A  33     -22.456   1.148   0.962  1.00  0.00              
ATOM    631  HG  SER A  33     -23.279   1.501   1.307  1.00  0.00              
ATOM    632  C   SER A  33     -23.033   1.263  -2.758  1.00  0.00              
ATOM    633  O   SER A  33     -22.069   1.309  -3.619  1.00  0.00              
ATOM    634  N   HIE A  34     -24.216   0.765  -3.131  1.00  0.00              
ATOM    635  H   HIE A  34     -24.933   0.685  -2.424  1.00  0.00              
ATOM    636  CA  HIE A  34     -24.492   0.310  -4.566  1.00  0.00              
ATOM    637  HA  HIE A  34     -23.715  -0.349  -4.952  1.00  0.00              
ATOM    638  CB  HIE A  34     -25.891  -0.372  -4.567  1.00  0.00              
ATOM    639  HB2 HIE A  34     -26.535   0.279  -3.975  1.00  0.00              
ATOM    640  HB3 HIE A  34     -26.187  -0.470  -5.611  1.00  0.00              
ATOM    641  CG  HIE A  34     -26.039  -1.737  -3.871  1.00  0.00              
ATOM    642  ND1 HIE A  34     -27.183  -2.571  -4.084  1.00  0.00              
ATOM    643  CE1 HIE A  34     -26.975  -3.599  -3.192  1.00  0.00              
ATOM    644  HE1 HIE A  34     -27.630  -4.457  -3.226  1.00  0.00              
ATOM    645  NE2 HIE A  34     -25.781  -3.509  -2.522  1.00  0.00              
ATOM    646  HE2 HIE A  34     -25.374  -4.238  -1.953  1.00  0.00              
ATOM    647  CD2 HIE A  34     -25.215  -2.283  -2.890  1.00  0.00              
ATOM    648  HD2 HIE A  34     -24.288  -1.950  -2.447  1.00  0.00              
ATOM    649  C   HIE A  34     -24.514   1.469  -5.584  1.00  0.00              
ATOM    650  O   HIE A  34     -24.075   1.070  -6.684  1.00  0.00              
ATOM    651  N   ALA A  35     -24.851   2.672  -5.250  1.00  0.00              
ATOM    652  H   ALA A  35     -25.329   2.764  -4.365  1.00  0.00              
ATOM    653  CA  ALA A  35     -24.748   3.820  -6.079  1.00  0.00              
ATOM    654  HA  ALA A  35     -25.285   3.720  -7.022  1.00  0.00              
ATOM    655  CB  ALA A  35     -25.563   4.975  -5.362  1.00  0.00              
ATOM    656  HB1 ALA A  35     -26.525   4.563  -5.057  1.00  0.00              
ATOM    657  HB2 ALA A  35     -25.014   5.163  -4.439  1.00  0.00              
ATOM    658  HB3 ALA A  35     -25.620   5.902  -5.932  1.00  0.00              
ATOM    659  C   ALA A  35     -23.286   4.370  -6.311  1.00  0.00              
ATOM    660  O   ALA A  35     -23.031   4.975  -7.343  1.00  0.00              
ATOM    661  N   ILE A  36     -22.413   4.134  -5.352  1.00  0.00              
ATOM    662  H   ILE A  36     -22.697   3.746  -4.464  1.00  0.00              
ATOM    663  CA  ILE A  36     -20.950   4.362  -5.599  1.00  0.00              
ATOM    664  HA  ILE A  36     -20.843   5.328  -6.092  1.00  0.00              
ATOM    665  CB  ILE A  36     -20.268   4.317  -4.231  1.00  0.00              
ATOM    666  HB  ILE A  36     -20.634   3.443  -3.692  1.00  0.00              
ATOM    667  CG2 ILE A  36     -18.790   4.082  -4.304  1.00  0.00              
ATOM    668 HG21 ILE A  36     -18.237   4.814  -4.892  1.00  0.00              
ATOM    669 HG22 ILE A  36     -18.398   4.059  -3.287  1.00  0.00              
ATOM    670 HG23 ILE A  36     -18.643   3.040  -4.588  1.00  0.00              
ATOM    671  CG1 ILE A  36     -20.458   5.687  -3.510  1.00  0.00              
ATOM    672 HG12 ILE A  36     -19.743   6.387  -3.944  1.00  0.00              
ATOM    673 HG13 ILE A  36     -21.423   6.165  -3.679  1.00  0.00              
ATOM    674  CD1 ILE A  36     -20.181   5.755  -2.070  1.00  0.00              
ATOM    675 HD11 ILE A  36     -19.137   5.718  -1.756  1.00  0.00              
ATOM    676 HD12 ILE A  36     -20.531   6.675  -1.602  1.00  0.00              
ATOM    677 HD13 ILE A  36     -20.618   4.805  -1.763  1.00  0.00              
ATOM    678  C   ILE A  36     -20.408   3.282  -6.486  1.00  0.00              
ATOM    679  O   ILE A  36     -19.545   3.592  -7.352  1.00  0.00              
ATOM    680  N   MET A  37     -20.824   1.984  -6.292  1.00  0.00              
ATOM    681  H   MET A  37     -21.398   1.833  -5.474  1.00  0.00              
ATOM    682  CA  MET A  37     -20.305   0.884  -7.053  1.00  0.00              
ATOM    683  HA  MET A  37     -19.219   0.902  -7.135  1.00  0.00              
ATOM    684  CB  MET A  37     -20.595  -0.526  -6.502  1.00  0.00              
ATOM    685  HB2 MET A  37     -21.633  -0.844  -6.411  1.00  0.00              
ATOM    686  HB3 MET A  37     -20.231  -1.256  -7.225  1.00  0.00              
ATOM    687  CG  MET A  37     -19.732  -0.658  -5.183  1.00  0.00              
ATOM    688  HG2 MET A  37     -18.664  -0.590  -5.393  1.00  0.00              
ATOM    689  HG3 MET A  37     -19.980   0.150  -4.494  1.00  0.00              
ATOM    690  SD  MET A  37     -19.713  -2.292  -4.387  1.00  0.00              
ATOM    691  CE  MET A  37     -21.143  -2.065  -3.235  1.00  0.00              
ATOM    692  HE1 MET A  37     -21.126  -2.940  -2.585  1.00  0.00              
ATOM    693  HE2 MET A  37     -20.953  -1.190  -2.614  1.00  0.00              
ATOM    694  HE3 MET A  37     -22.066  -1.890  -3.788  1.00  0.00              
ATOM    695  C   MET A  37     -20.737   1.012  -8.562  1.00  0.00              
ATOM    696  O   MET A  37     -19.909   0.827  -9.439  1.00  0.00              
ATOM    697  N   ASP A  38     -22.012   1.186  -8.805  1.00  0.00              
ATOM    698  H   ASP A  38     -22.535   1.408  -7.970  1.00  0.00              
ATOM    699  CA  ASP A  38     -22.486   1.463 -10.154  1.00  0.00              
ATOM    700  HA  ASP A  38     -22.253   0.644 -10.836  1.00  0.00              
ATOM    701  CB  ASP A  38     -24.002   1.682 -10.207  1.00  0.00              
ATOM    702  HB2 ASP A  38     -24.242   2.499  -9.527  1.00  0.00              
ATOM    703  HB3 ASP A  38     -24.373   1.923 -11.204  1.00  0.00              
ATOM    704  CG  ASP A  38     -24.836   0.479  -9.744  1.00  0.00              
ATOM    705  OD1 ASP A  38     -24.315  -0.655  -9.961  1.00  0.00              
ATOM    706  OD2 ASP A  38     -26.060   0.624  -9.358  1.00  0.00              
ATOM    707  C   ASP A  38     -21.840   2.666 -10.770  1.00  0.00              
ATOM    708  O   ASP A  38     -21.466   2.589 -11.966  1.00  0.00              
ATOM    709  N   ALA A  39     -21.609   3.719  -9.993  1.00  0.00              
ATOM    710  H   ALA A  39     -21.730   3.674  -8.991  1.00  0.00              
ATOM    711  CA  ALA A  39     -20.845   4.823 -10.555  1.00  0.00              
ATOM    712  HA  ALA A  39     -21.288   5.112 -11.508  1.00  0.00              
ATOM    713  CB  ALA A  39     -21.072   5.934  -9.541  1.00  0.00              
ATOM    714  HB1 ALA A  39     -20.696   6.887  -9.912  1.00  0.00              
ATOM    715  HB2 ALA A  39     -22.119   6.237  -9.537  1.00  0.00              
ATOM    716  HB3 ALA A  39     -20.629   5.663  -8.583  1.00  0.00              
ATOM    717  C   ALA A  39     -19.346   4.537 -10.856  1.00  0.00              
ATOM    718  O   ALA A  39     -18.793   5.210 -11.674  1.00  0.00              
ATOM    719  N   ALA A  40     -18.735   3.548 -10.240  1.00  0.00              
ATOM    720  H   ALA A  40     -19.219   3.052  -9.505  1.00  0.00              
ATOM    721  CA  ALA A  40     -17.329   3.135 -10.542  1.00  0.00              
ATOM    722  HA  ALA A  40     -16.770   4.059 -10.690  1.00  0.00              
ATOM    723  CB  ALA A  40     -16.744   2.399  -9.307  1.00  0.00              
ATOM    724  HB1 ALA A  40     -16.924   3.051  -8.453  1.00  0.00              
ATOM    725  HB2 ALA A  40     -17.250   1.452  -9.118  1.00  0.00              
ATOM    726  HB3 ALA A  40     -15.663   2.332  -9.436  1.00  0.00              
ATOM    727  C   ALA A  40     -17.226   2.353 -11.888  1.00  0.00              
ATOM    728  O   ALA A  40     -16.421   2.579 -12.786  1.00  0.00              
ATOM    729  N   LEU A  41     -18.294   1.500 -12.131  1.00  0.00              
ATOM    730  H   LEU A  41     -18.885   1.222 -11.361  1.00  0.00              
ATOM    731  CA  LEU A  41     -18.424   0.791 -13.420  1.00  0.00              
ATOM    732  HA  LEU A  41     -17.469   0.410 -13.782  1.00  0.00              
ATOM    733  CB  LEU A  41     -19.520  -0.288 -13.308  1.00  0.00              
ATOM    734  HB2 LEU A  41     -20.421   0.296 -13.120  1.00  0.00              
ATOM    735  HB3 LEU A  41     -19.471  -0.768 -14.285  1.00  0.00              
ATOM    736  CG  LEU A  41     -19.545  -1.454 -12.218  1.00  0.00              
ATOM    737  HG  LEU A  41     -20.088  -1.224 -11.301  1.00  0.00              
ATOM    738  CD1 LEU A  41     -20.126  -2.753 -12.859  1.00  0.00              
ATOM    739 HD11 LEU A  41     -20.974  -2.480 -13.488  1.00  0.00              
ATOM    740 HD12 LEU A  41     -19.393  -3.201 -13.530  1.00  0.00              
ATOM    741 HD13 LEU A  41     -20.517  -3.432 -12.100  1.00  0.00              
ATOM    742  CD2 LEU A  41     -18.068  -1.776 -11.937  1.00  0.00              
ATOM    743 HD21 LEU A  41     -17.605  -1.022 -11.300  1.00  0.00              
ATOM    744 HD22 LEU A  41     -18.121  -2.719 -11.393  1.00  0.00              
ATOM    745 HD23 LEU A  41     -17.486  -1.812 -12.858  1.00  0.00              
ATOM    746  C   LEU A  41     -18.796   1.802 -14.521  1.00  0.00              
ATOM    747  O   LEU A  41     -18.252   1.714 -15.605  1.00  0.00              
ATOM    748  N   ASP A  42     -19.707   2.764 -14.243  1.00  0.00              
ATOM    749  H   ASP A  42     -20.218   2.778 -13.372  1.00  0.00              
ATOM    750  CA  ASP A  42     -20.040   3.761 -15.261  1.00  0.00              
ATOM    751  HA  ASP A  42     -20.275   3.164 -16.142  1.00  0.00              
ATOM    752  CB  ASP A  42     -21.271   4.526 -14.808  1.00  0.00              
ATOM    753  HB2 ASP A  42     -21.948   3.930 -14.195  1.00  0.00              
ATOM    754  HB3 ASP A  42     -21.033   5.394 -14.193  1.00  0.00              
ATOM    755  CG  ASP A  42     -22.171   4.977 -15.943  1.00  0.00              
ATOM    756  OD1 ASP A  42     -22.412   4.174 -16.859  1.00  0.00              
ATOM    757  OD2 ASP A  42     -22.668   6.125 -15.837  1.00  0.00              
ATOM    758  C   ASP A  42     -18.845   4.600 -15.594  1.00  0.00              
ATOM    759  O   ASP A  42     -18.701   5.047 -16.698  1.00  0.00              
ATOM    760  N   ALA A  43     -17.912   4.730 -14.612  1.00  0.00              
ATOM    761  H   ALA A  43     -18.069   4.141 -13.807  1.00  0.00              
ATOM    762  CA  ALA A  43     -16.615   5.435 -14.860  1.00  0.00              
ATOM    763  HA  ALA A  43     -16.874   6.207 -15.585  1.00  0.00              
ATOM    764  CB  ALA A  43     -16.073   6.150 -13.586  1.00  0.00              
ATOM    765  HB1 ALA A  43     -15.333   6.902 -13.861  1.00  0.00              
ATOM    766  HB2 ALA A  43     -16.876   6.865 -13.410  1.00  0.00              
ATOM    767  HB3 ALA A  43     -15.747   5.463 -12.804  1.00  0.00              
ATOM    768  C   ALA A  43     -15.570   4.538 -15.616  1.00  0.00              
ATOM    769  O   ALA A  43     -14.634   5.118 -16.195  1.00  0.00              
ATOM    770  N   GLY A  44     -15.623   3.178 -15.597  1.00  0.00              
ATOM    771  H   GLY A  44     -16.525   2.778 -15.382  1.00  0.00              
ATOM    772  CA  GLY A  44     -14.602   2.244 -16.184  1.00  0.00              
ATOM    773  HA2 GLY A  44     -15.145   1.391 -16.592  1.00  0.00              
ATOM    774  HA3 GLY A  44     -14.009   2.744 -16.950  1.00  0.00              
ATOM    775  C   GLY A  44     -13.607   1.761 -15.193  1.00  0.00              
ATOM    776  O   GLY A  44     -12.726   1.085 -15.699  1.00  0.00              
ATOM    777  N   ILE A  45     -13.751   2.023 -13.883  1.00  0.00              
ATOM    778  H   ILE A  45     -14.483   2.646 -13.575  1.00  0.00              
ATOM    779  CA  ILE A  45     -12.927   1.301 -12.749  1.00  0.00              
ATOM    780  HA  ILE A  45     -11.867   1.340 -13.003  1.00  0.00              
ATOM    781  CB  ILE A  45     -13.157   2.002 -11.368  1.00  0.00              
ATOM    782  HB  ILE A  45     -14.246   2.051 -11.338  1.00  0.00              
ATOM    783  CG2 ILE A  45     -12.808   1.028 -10.199  1.00  0.00              
ATOM    784 HG21 ILE A  45     -13.291   0.051 -10.207  1.00  0.00              
ATOM    785 HG22 ILE A  45     -11.733   0.865 -10.270  1.00  0.00              
ATOM    786 HG23 ILE A  45     -12.974   1.494  -9.228  1.00  0.00              
ATOM    787  CG1 ILE A  45     -12.515   3.394 -11.321  1.00  0.00              
ATOM    788 HG12 ILE A  45     -11.479   3.158 -11.080  1.00  0.00              
ATOM    789 HG13 ILE A  45     -12.568   3.938 -12.264  1.00  0.00              
ATOM    790  CD1 ILE A  45     -13.043   4.299 -10.286  1.00  0.00              
ATOM    791 HD11 ILE A  45     -14.076   4.573 -10.501  1.00  0.00              
ATOM    792 HD12 ILE A  45     -13.132   3.887  -9.280  1.00  0.00              
ATOM    793 HD13 ILE A  45     -12.402   5.175 -10.192  1.00  0.00              
ATOM    794  C   ILE A  45     -13.427  -0.186 -12.775  1.00  0.00              
ATOM    795  O   ILE A  45     -14.573  -0.516 -12.575  1.00  0.00              
ATOM    796  N   ASN A  46     -12.492  -1.157 -12.987  1.00  0.00              
ATOM    797  H   ASN A  46     -11.541  -0.874 -13.177  1.00  0.00              
ATOM    798  CA  ASN A  46     -12.791  -2.595 -13.010  1.00  0.00              
ATOM    799  HA  ASN A  46     -13.879  -2.626 -13.048  1.00  0.00              
ATOM    800  CB  ASN A  46     -12.449  -3.220 -14.393  1.00  0.00              
ATOM    801  HB2 ASN A  46     -13.077  -4.110 -14.427  1.00  0.00              
ATOM    802  HB3 ASN A  46     -12.845  -2.668 -15.245  1.00  0.00              
ATOM    803  CG  ASN A  46     -11.019  -3.457 -14.687  1.00  0.00              
ATOM    804  OD1 ASN A  46     -10.153  -2.737 -14.251  1.00  0.00              
ATOM    805  ND2 ASN A  46     -10.756  -4.390 -15.589  1.00  0.00              
ATOM    806 HD21 ASN A  46      -9.789  -4.679 -15.611  1.00  0.00              
ATOM    807 HD22 ASN A  46     -11.463  -5.096 -15.736  1.00  0.00              
ATOM    808  C   ASN A  46     -12.177  -3.402 -11.898  1.00  0.00              
ATOM    809  O   ASN A  46     -12.468  -4.566 -11.775  1.00  0.00              
ATOM    810  N   PHE A  47     -11.410  -2.735 -11.045  1.00  0.00              
ATOM    811  H   PHE A  47     -11.402  -1.734 -11.182  1.00  0.00              
ATOM    812  CA  PHE A  47     -10.587  -3.306  -9.950  1.00  0.00              
ATOM    813  HA  PHE A  47     -10.530  -4.388 -10.069  1.00  0.00              
ATOM    814  CB  PHE A  47      -9.150  -2.827 -10.300  1.00  0.00              
ATOM    815  HB2 PHE A  47      -9.044  -2.863 -11.385  1.00  0.00              
ATOM    816  HB3 PHE A  47      -8.975  -1.780 -10.051  1.00  0.00              
ATOM    817  CG  PHE A  47      -7.977  -3.701  -9.755  1.00  0.00              
ATOM    818  CD1 PHE A  47      -6.728  -3.458 -10.339  1.00  0.00              
ATOM    819  HD1 PHE A  47      -6.715  -2.643 -11.048  1.00  0.00              
ATOM    820  CE1 PHE A  47      -5.587  -4.207  -9.967  1.00  0.00              
ATOM    821  HE1 PHE A  47      -4.634  -3.911 -10.380  1.00  0.00              
ATOM    822  CZ  PHE A  47      -5.743  -5.167  -8.884  1.00  0.00              
ATOM    823  HZ  PHE A  47      -4.841  -5.673  -8.571  1.00  0.00              
ATOM    824  CE2 PHE A  47      -7.009  -5.432  -8.326  1.00  0.00              
ATOM    825  HE2 PHE A  47      -7.135  -6.224  -7.602  1.00  0.00              
ATOM    826  CD2 PHE A  47      -8.152  -4.707  -8.782  1.00  0.00              
ATOM    827  HD2 PHE A  47      -9.093  -4.881  -8.280  1.00  0.00              
ATOM    828  C   PHE A  47     -11.124  -2.793  -8.642  1.00  0.00              
ATOM    829  O   PHE A  47     -11.255  -1.582  -8.413  1.00  0.00              
ATOM    830  N   PHE A  48     -11.524  -3.696  -7.804  1.00  0.00              
ATOM    831  H   PHE A  48     -11.496  -4.656  -8.119  1.00  0.00              
ATOM    832  CA  PHE A  48     -12.149  -3.470  -6.530  1.00  0.00              
ATOM    833  HA  PHE A  48     -12.002  -2.431  -6.237  1.00  0.00              
ATOM    834  CB  PHE A  48     -13.671  -3.910  -6.602  1.00  0.00              
ATOM    835  HB2 PHE A  48     -13.817  -4.860  -7.117  1.00  0.00              
ATOM    836  HB3 PHE A  48     -13.956  -4.160  -5.580  1.00  0.00              
ATOM    837  CG  PHE A  48     -14.715  -3.015  -7.151  1.00  0.00              
ATOM    838  CD1 PHE A  48     -14.584  -2.424  -8.383  1.00  0.00              
ATOM    839  HD1 PHE A  48     -13.644  -2.591  -8.888  1.00  0.00              
ATOM    840  CE1 PHE A  48     -15.610  -1.526  -8.922  1.00  0.00              
ATOM    841  HE1 PHE A  48     -15.460  -0.904  -9.792  1.00  0.00              
ATOM    842  CZ  PHE A  48     -16.840  -1.541  -8.263  1.00  0.00              
ATOM    843  HZ  PHE A  48     -17.687  -0.947  -8.574  1.00  0.00              
ATOM    844  CE2 PHE A  48     -17.048  -2.325  -7.090  1.00  0.00              
ATOM    845  HE2 PHE A  48     -18.025  -2.351  -6.629  1.00  0.00              
ATOM    846  CD2 PHE A  48     -15.948  -3.002  -6.519  1.00  0.00              
ATOM    847  HD2 PHE A  48     -16.127  -3.375  -5.522  1.00  0.00              
ATOM    848  C   PHE A  48     -11.440  -4.250  -5.420  1.00  0.00              
ATOM    849  O   PHE A  48     -10.888  -5.298  -5.687  1.00  0.00              
ATOM    850  N   ASP A  49     -11.530  -3.725  -4.207  1.00  0.00              
ATOM    851  H   ASP A  49     -12.062  -2.888  -4.013  1.00  0.00              
ATOM    852  CA  ASP A  49     -10.971  -4.425  -3.027  1.00  0.00              
ATOM    853  HA  ASP A  49     -10.509  -5.370  -3.312  1.00  0.00              
ATOM    854  CB  ASP A  49      -9.788  -3.643  -2.469  1.00  0.00              
ATOM    855  HB2 ASP A  49      -8.962  -3.868  -3.143  1.00  0.00              
ATOM    856  HB3 ASP A  49      -9.930  -2.562  -2.477  1.00  0.00              
ATOM    857  CG  ASP A  49      -9.329  -4.160  -1.110  1.00  0.00              
ATOM    858  OD1 ASP A  49      -8.801  -5.277  -0.993  1.00  0.00              
ATOM    859  OD2 ASP A  49      -9.383  -3.398  -0.075  1.00  0.00              
ATOM    860  C   ASP A  49     -11.989  -4.689  -1.894  1.00  0.00              
ATOM    861  O   ASP A  49     -12.761  -3.798  -1.594  1.00  0.00              
ATOM    862  N   THR A  50     -11.930  -5.851  -1.220  1.00  0.00              
ATOM    863  H   THR A  50     -11.341  -6.608  -1.535  1.00  0.00              
ATOM    864  CA  THR A  50     -12.565  -6.080   0.152  1.00  0.00              
ATOM    865  HA  THR A  50     -12.442  -5.169   0.738  1.00  0.00              
ATOM    866  CB  THR A  50     -14.061  -6.521  -0.087  1.00  0.00              
ATOM    867  HB  THR A  50     -14.487  -5.774  -0.757  1.00  0.00              
ATOM    868  CG2 THR A  50     -14.193  -7.849  -0.822  1.00  0.00              
ATOM    869 HG21 THR A  50     -13.978  -8.691  -0.164  1.00  0.00              
ATOM    870 HG22 THR A  50     -15.218  -8.051  -1.133  1.00  0.00              
ATOM    871 HG23 THR A  50     -13.516  -7.914  -1.673  1.00  0.00              
ATOM    872  OG1 THR A  50     -14.835  -6.498   1.149  1.00  0.00              
ATOM    873  HG1 THR A  50     -15.338  -5.683   1.211  1.00  0.00              
ATOM    874  C   THR A  50     -11.830  -7.087   1.076  1.00  0.00              
ATOM    875  O   THR A  50     -10.835  -7.700   0.715  1.00  0.00              
ATOM    876  N   ALA A  51     -12.337  -7.244   2.274  1.00  0.00              
ATOM    877  H   ALA A  51     -13.222  -6.760   2.318  1.00  0.00              
ATOM    878  CA  ALA A  51     -11.787  -8.000   3.426  1.00  0.00              
ATOM    879  HA  ALA A  51     -11.660  -9.066   3.241  1.00  0.00              
ATOM    880  CB  ALA A  51     -10.470  -7.393   3.958  1.00  0.00              
ATOM    881  HB1 ALA A  51     -10.572  -6.347   4.246  1.00  0.00              
ATOM    882  HB2 ALA A  51     -10.182  -8.031   4.794  1.00  0.00              
ATOM    883  HB3 ALA A  51      -9.813  -7.508   3.096  1.00  0.00              
ATOM    884  C   ALA A  51     -12.792  -8.137   4.592  1.00  0.00              
ATOM    885  O   ALA A  51     -13.632  -7.249   4.819  1.00  0.00              
ATOM    886  N   ASN A  52     -12.771  -9.259   5.349  1.00  0.00              
ATOM    887  H   ASN A  52     -12.258 -10.065   5.021  1.00  0.00              
ATOM    888  CA  ASN A  52     -13.788  -9.656   6.262  1.00  0.00              
ATOM    889  HA  ASN A  52     -14.768  -9.455   5.829  1.00  0.00              
ATOM    890  CB  ASN A  52     -13.601 -11.183   6.544  1.00  0.00              
ATOM    891  HB2 ASN A  52     -13.878 -11.721   5.637  1.00  0.00              
ATOM    892  HB3 ASN A  52     -12.529 -11.371   6.601  1.00  0.00              
ATOM    893  CG  ASN A  52     -14.538 -11.695   7.562  1.00  0.00              
ATOM    894  OD1 ASN A  52     -14.219 -12.280   8.568  1.00  0.00              
ATOM    895  ND2 ASN A  52     -15.827 -11.522   7.245  1.00  0.00              
ATOM    896 HD21 ASN A  52     -16.534 -11.704   7.943  1.00  0.00              
ATOM    897 HD22 ASN A  52     -16.029 -11.043   6.379  1.00  0.00              
ATOM    898  C   ASN A  52     -13.814  -8.692   7.492  1.00  0.00              
ATOM    899  O   ASN A  52     -14.824  -8.547   8.122  1.00  0.00              
ATOM    900  N   VAL A  53     -12.696  -8.039   7.868  1.00  0.00              
ATOM    901  H   VAL A  53     -11.761  -8.232   7.537  1.00  0.00              
ATOM    902  CA  VAL A  53     -12.687  -6.951   8.901  1.00  0.00              
ATOM    903  HA  VAL A  53     -13.212  -7.407   9.740  1.00  0.00              
ATOM    904  CB  VAL A  53     -11.217  -6.673   9.304  1.00  0.00              
ATOM    905  HB  VAL A  53     -10.723  -7.608   9.568  1.00  0.00              
ATOM    906  CG1 VAL A  53     -10.380  -5.967   8.174  1.00  0.00              
ATOM    907 HG11 VAL A  53      -9.382  -5.906   8.609  1.00  0.00              
ATOM    908 HG12 VAL A  53     -10.442  -6.479   7.214  1.00  0.00              
ATOM    909 HG13 VAL A  53     -10.693  -4.967   7.873  1.00  0.00              
ATOM    910  CG2 VAL A  53     -10.988  -5.835  10.620  1.00  0.00              
ATOM    911 HG21 VAL A  53     -11.127  -6.596  11.387  1.00  0.00              
ATOM    912 HG22 VAL A  53      -9.948  -5.564  10.799  1.00  0.00              
ATOM    913 HG23 VAL A  53     -11.596  -4.930  10.608  1.00  0.00              
ATOM    914  C   VAL A  53     -13.441  -5.697   8.430  1.00  0.00              
ATOM    915  O   VAL A  53     -13.773  -4.858   9.296  1.00  0.00              
ATOM    916  N   TYR A  54     -13.649  -5.520   7.139  1.00  0.00              
ATOM    917  H   TYR A  54     -13.416  -6.274   6.508  1.00  0.00              
ATOM    918  CA  TYR A  54     -14.401  -4.347   6.702  1.00  0.00              
ATOM    919  HA  TYR A  54     -13.964  -3.492   7.218  1.00  0.00              
ATOM    920  CB  TYR A  54     -14.317  -4.053   5.145  1.00  0.00              
ATOM    921  HB2 TYR A  54     -14.895  -4.844   4.669  1.00  0.00              
ATOM    922  HB3 TYR A  54     -14.933  -3.191   4.886  1.00  0.00              
ATOM    923  CG  TYR A  54     -13.012  -3.772   4.514  1.00  0.00              
ATOM    924  CD1 TYR A  54     -11.832  -3.770   5.245  1.00  0.00              
ATOM    925  HD1 TYR A  54     -11.755  -3.944   6.308  1.00  0.00              
ATOM    926  CE1 TYR A  54     -10.594  -3.545   4.565  1.00  0.00              
ATOM    927  HE1 TYR A  54      -9.652  -3.671   5.078  1.00  0.00              
ATOM    928  CZ  TYR A  54     -10.537  -3.430   3.140  1.00  0.00              
ATOM    929  OH  TYR A  54      -9.344  -3.455   2.429  1.00  0.00              
ATOM    930  HH  TYR A  54      -9.543  -3.502   1.491  1.00  0.00              
ATOM    931  CE2 TYR A  54     -11.797  -3.387   2.391  1.00  0.00              
ATOM    932  HE2 TYR A  54     -11.755  -3.158   1.336  1.00  0.00              
ATOM    933  CD2 TYR A  54     -12.988  -3.559   3.101  1.00  0.00              
ATOM    934  HD2 TYR A  54     -13.951  -3.450   2.625  1.00  0.00              
ATOM    935  C   TYR A  54     -15.869  -4.443   7.159  1.00  0.00              
ATOM    936  O   TYR A  54     -16.524  -5.426   7.029  1.00  0.00              
ATOM    937  N   GLY A  55     -16.387  -3.319   7.726  1.00  0.00              
ATOM    938  H   GLY A  55     -15.817  -2.518   7.497  1.00  0.00              
ATOM    939  CA  GLY A  55     -17.438  -3.253   8.755  1.00  0.00              
ATOM    940  HA2 GLY A  55     -18.101  -2.454   8.423  1.00  0.00              
ATOM    941  HA3 GLY A  55     -17.877  -4.245   8.862  1.00  0.00              
ATOM    942  C   GLY A  55     -16.871  -2.782  10.042  1.00  0.00              
ATOM    943  O   GLY A  55     -17.364  -3.180  11.118  1.00  0.00              
ATOM    944  N   TRP A  56     -15.820  -2.018   9.940  1.00  0.00              
ATOM    945  H   TRP A  56     -15.668  -1.711   8.990  1.00  0.00              
ATOM    946  CA  TRP A  56     -14.931  -1.625  11.017  1.00  0.00              
ATOM    947  HA  TRP A  56     -14.000  -1.431  10.484  1.00  0.00              
ATOM    948  CB  TRP A  56     -15.314  -0.257  11.691  1.00  0.00              
ATOM    949  HB2 TRP A  56     -16.244  -0.331  12.255  1.00  0.00              
ATOM    950  HB3 TRP A  56     -14.579   0.130  12.396  1.00  0.00              
ATOM    951  CG  TRP A  56     -15.478   0.800  10.707  1.00  0.00              
ATOM    952  CD1 TRP A  56     -16.607   1.458  10.496  1.00  0.00              
ATOM    953  HD1 TRP A  56     -17.558   1.417  11.006  1.00  0.00              
ATOM    954  NE1 TRP A  56     -16.452   2.351   9.501  1.00  0.00              
ATOM    955  HE1 TRP A  56     -17.135   3.031   9.201  1.00  0.00              
ATOM    956  CE2 TRP A  56     -15.147   2.415   9.084  1.00  0.00              
ATOM    957  CZ2 TRP A  56     -14.566   3.201   8.108  1.00  0.00              
ATOM    958  HZ2 TRP A  56     -15.135   3.834   7.443  1.00  0.00              
ATOM    959  CH2 TRP A  56     -13.203   3.041   7.871  1.00  0.00              
ATOM    960  HH2 TRP A  56     -12.708   3.610   7.097  1.00  0.00              
ATOM    961  CZ3 TRP A  56     -12.435   2.096   8.658  1.00  0.00              
ATOM    962  HZ3 TRP A  56     -11.357   2.110   8.587  1.00  0.00              
ATOM    963  CE3 TRP A  56     -13.035   1.281   9.639  1.00  0.00              
ATOM    964  HE3 TRP A  56     -12.361   0.718  10.268  1.00  0.00              
ATOM    965  CD2 TRP A  56     -14.480   1.373   9.800  1.00  0.00              
ATOM    966  C   TRP A  56     -14.510  -2.683  12.115  1.00  0.00              
ATOM    967  O   TRP A  56     -14.327  -2.425  13.294  1.00  0.00              
ATOM    968  N   GLY A  57     -14.499  -3.968  11.776  1.00  0.00              
ATOM    969  H   GLY A  57     -14.602  -4.280  10.821  1.00  0.00              
ATOM    970  CA  GLY A  57     -14.211  -5.172  12.606  1.00  0.00              
ATOM    971  HA2 GLY A  57     -13.787  -6.010  12.053  1.00  0.00              
ATOM    972  HA3 GLY A  57     -13.438  -4.856  13.307  1.00  0.00              
ATOM    973  C   GLY A  57     -15.463  -5.676  13.430  1.00  0.00              
ATOM    974  O   GLY A  57     -15.667  -6.912  13.402  1.00  0.00              
ATOM    975  N   GLU A  58     -16.294  -4.803  13.926  1.00  0.00              
ATOM    976  H   GLU A  58     -16.235  -3.802  13.801  1.00  0.00              
ATOM    977  CA  GLU A  58     -17.453  -5.250  14.654  1.00  0.00              
ATOM    978  HA  GLU A  58     -17.166  -6.098  15.276  1.00  0.00              
ATOM    979  CB  GLU A  58     -17.961  -4.106  15.594  1.00  0.00              
ATOM    980  HB2 GLU A  58     -18.275  -3.255  14.989  1.00  0.00              
ATOM    981  HB3 GLU A  58     -18.857  -4.414  16.133  1.00  0.00              
ATOM    982  CG  GLU A  58     -16.828  -3.569  16.534  1.00  0.00              
ATOM    983  HG2 GLU A  58     -15.918  -3.323  15.986  1.00  0.00              
ATOM    984  HG3 GLU A  58     -17.097  -2.618  16.993  1.00  0.00              
ATOM    985  CD  GLU A  58     -16.568  -4.565  17.702  1.00  0.00              
ATOM    986  OE1 GLU A  58     -16.667  -4.092  18.855  1.00  0.00              
ATOM    987  OE2 GLU A  58     -16.274  -5.749  17.419  1.00  0.00              
ATOM    988  C   GLU A  58     -18.641  -5.762  13.787  1.00  0.00              
ATOM    989  O   GLU A  58     -19.340  -6.676  14.203  1.00  0.00              
ATOM    990  N   ASN A  59     -18.964  -5.200  12.650  1.00  0.00              
ATOM    991  H   ASN A  59     -18.284  -4.521  12.341  1.00  0.00              
ATOM    992  CA  ASN A  59     -19.935  -5.725  11.646  1.00  0.00              
ATOM    993  HA  ASN A  59     -20.570  -6.346  12.278  1.00  0.00              
ATOM    994  CB  ASN A  59     -20.772  -4.669  10.937  1.00  0.00              
ATOM    995  HB2 ASN A  59     -20.216  -4.169  10.145  1.00  0.00              
ATOM    996  HB3 ASN A  59     -21.727  -5.052  10.576  1.00  0.00              
ATOM    997  CG  ASN A  59     -21.127  -3.500  11.768  1.00  0.00              
ATOM    998  OD1 ASN A  59     -20.614  -2.336  11.552  1.00  0.00              
ATOM    999  ND2 ASN A  59     -21.760  -3.600  12.958  1.00  0.00              
ATOM   1000 HD21 ASN A  59     -22.130  -2.784  13.426  1.00  0.00              
ATOM   1001 HD22 ASN A  59     -22.125  -4.525  13.137  1.00  0.00              
ATOM   1002  C   ASN A  59     -19.279  -6.749  10.690  1.00  0.00              
ATOM   1003  O   ASN A  59     -19.371  -6.694   9.447  1.00  0.00              
ATOM   1004  N   LYS A  60     -18.415  -7.607  11.242  1.00  0.00              
ATOM   1005  H   LYS A  60     -18.499  -7.700  12.244  1.00  0.00              
ATOM   1006  CA  LYS A  60     -17.624  -8.578  10.472  1.00  0.00              
ATOM   1007  HA  LYS A  60     -16.828  -8.006   9.996  1.00  0.00              
ATOM   1008  CB  LYS A  60     -17.054  -9.568  11.490  1.00  0.00              
ATOM   1009  HB2 LYS A  60     -16.865  -9.273  12.522  1.00  0.00              
ATOM   1010  HB3 LYS A  60     -17.868 -10.291  11.544  1.00  0.00              
ATOM   1011  CG  LYS A  60     -15.906 -10.361  10.867  1.00  0.00              
ATOM   1012  HG2 LYS A  60     -16.168 -11.070  10.081  1.00  0.00              
ATOM   1013  HG3 LYS A  60     -15.135  -9.682  10.504  1.00  0.00              
ATOM   1014  CD  LYS A  60     -15.286 -11.205  11.951  1.00  0.00              
ATOM   1015  HD2 LYS A  60     -14.514 -11.805  11.469  1.00  0.00              
ATOM   1016  HD3 LYS A  60     -14.930 -10.552  12.747  1.00  0.00              
ATOM   1017  CE  LYS A  60     -16.222 -12.282  12.466  1.00  0.00              
ATOM   1018  HE2 LYS A  60     -17.152 -11.876  12.865  1.00  0.00              
ATOM   1019  HE3 LYS A  60     -16.421 -12.907  11.596  1.00  0.00              
ATOM   1020  NZ  LYS A  60     -15.709 -13.118  13.520  1.00  0.00              
ATOM   1021  HZ1 LYS A  60     -14.964 -13.667  13.115  1.00  0.00              
ATOM   1022  HZ2 LYS A  60     -15.256 -12.642  14.287  1.00  0.00              
ATOM   1023  HZ3 LYS A  60     -16.348 -13.834  13.834  1.00  0.00              
ATOM   1024  C   LYS A  60     -18.368  -9.339   9.371  1.00  0.00              
ATOM   1025  O   LYS A  60     -19.431  -9.876   9.622  1.00  0.00              
ATOM   1026  N   GLY A  61     -17.808  -9.240   8.176  1.00  0.00              
ATOM   1027  H   GLY A  61     -16.934  -8.734   8.155  1.00  0.00              
ATOM   1028  CA  GLY A  61     -18.337  -9.659   6.879  1.00  0.00              
ATOM   1029  HA2 GLY A  61     -17.612  -9.706   6.067  1.00  0.00              
ATOM   1030  HA3 GLY A  61     -18.637 -10.707   6.874  1.00  0.00              
ATOM   1031  C   GLY A  61     -19.406  -8.815   6.222  1.00  0.00              
ATOM   1032  O   GLY A  61     -19.775  -9.017   5.112  1.00  0.00              
ATOM   1033  N   ARG A  62     -19.998  -7.844   6.923  1.00  0.00              
ATOM   1034  H   ARG A  62     -19.598  -7.534   7.797  1.00  0.00              
ATOM   1035  CA  ARG A  62     -21.072  -6.874   6.425  1.00  0.00              
ATOM   1036  HA  ARG A  62     -21.992  -7.446   6.303  1.00  0.00              
ATOM   1037  CB  ARG A  62     -21.468  -5.790   7.494  1.00  0.00              
ATOM   1038  HB2 ARG A  62     -21.787  -6.298   8.405  1.00  0.00              
ATOM   1039  HB3 ARG A  62     -20.624  -5.175   7.807  1.00  0.00              
ATOM   1040  CG  ARG A  62     -22.587  -4.876   7.039  1.00  0.00              
ATOM   1041  HG2 ARG A  62     -22.784  -4.034   7.702  1.00  0.00              
ATOM   1042  HG3 ARG A  62     -22.295  -4.394   6.106  1.00  0.00              
ATOM   1043  CD  ARG A  62     -23.881  -5.669   6.963  1.00  0.00              
ATOM   1044  HD2 ARG A  62     -23.652  -6.633   6.508  1.00  0.00              
ATOM   1045  HD3 ARG A  62     -23.961  -5.857   8.034  1.00  0.00              
ATOM   1046  NE  ARG A  62     -25.024  -5.005   6.340  1.00  0.00              
ATOM   1047  HE  ARG A  62     -25.380  -4.202   6.839  1.00  0.00              
ATOM   1048  CZ  ARG A  62     -25.593  -5.282   5.213  1.00  0.00              
ATOM   1049  NH1 ARG A  62     -25.422  -6.493   4.663  1.00  0.00              
ATOM   1050 HH11 ARG A  62     -24.857  -7.228   5.065  1.00  0.00              
ATOM   1051 HH12 ARG A  62     -25.889  -6.784   3.817  1.00  0.00              
ATOM   1052  NH2 ARG A  62     -26.527  -4.506   4.735  1.00  0.00              
ATOM   1053 HH21 ARG A  62     -26.794  -3.683   5.254  1.00  0.00              
ATOM   1054 HH22 ARG A  62     -27.101  -4.879   3.992  1.00  0.00              
ATOM   1055  C   ARG A  62     -20.709  -6.180   5.122  1.00  0.00              
ATOM   1056  O   ARG A  62     -21.516  -6.039   4.249  1.00  0.00              
ATOM   1057  N   THR A  63     -19.411  -5.790   4.985  1.00  0.00              
ATOM   1058  H   THR A  63     -18.804  -5.970   5.772  1.00  0.00              
ATOM   1059  CA  THR A  63     -18.955  -5.283   3.654  1.00  0.00              
ATOM   1060  HA  THR A  63     -19.663  -4.496   3.393  1.00  0.00              
ATOM   1061  CB  THR A  63     -17.626  -4.585   3.681  1.00  0.00              
ATOM   1062  HB  THR A  63     -16.764  -5.237   3.825  1.00  0.00              
ATOM   1063  CG2 THR A  63     -17.339  -3.854   2.361  1.00  0.00              
ATOM   1064 HG21 THR A  63     -18.128  -3.129   2.163  1.00  0.00              
ATOM   1065 HG22 THR A  63     -16.356  -3.382   2.360  1.00  0.00              
ATOM   1066 HG23 THR A  63     -17.278  -4.530   1.508  1.00  0.00              
ATOM   1067  OG1 THR A  63     -17.531  -3.669   4.722  1.00  0.00              
ATOM   1068  HG1 THR A  63     -17.650  -2.818   4.295  1.00  0.00              
ATOM   1069  C   THR A  63     -19.059  -6.297   2.459  1.00  0.00              
ATOM   1070  O   THR A  63     -19.452  -5.859   1.405  1.00  0.00              
ATOM   1071  N   GLU A  64     -18.658  -7.594   2.589  1.00  0.00              
ATOM   1072  H   GLU A  64     -18.339  -7.907   3.494  1.00  0.00              
ATOM   1073  CA  GLU A  64     -18.899  -8.684   1.653  1.00  0.00              
ATOM   1074  HA  GLU A  64     -18.459  -8.420   0.691  1.00  0.00              
ATOM   1075  CB  GLU A  64     -18.121  -9.922   2.159  1.00  0.00              
ATOM   1076  HB2 GLU A  64     -18.293 -10.125   3.216  1.00  0.00              
ATOM   1077  HB3 GLU A  64     -18.616 -10.761   1.669  1.00  0.00              
ATOM   1078  CG  GLU A  64     -16.566  -9.889   2.043  1.00  0.00              
ATOM   1079  HG2 GLU A  64     -16.315  -9.999   0.989  1.00  0.00              
ATOM   1080  HG3 GLU A  64     -16.211  -8.866   2.168  1.00  0.00              
ATOM   1081  CD  GLU A  64     -15.906 -10.815   2.984  1.00  0.00              
ATOM   1082  OE1 GLU A  64     -16.283 -11.098   4.138  1.00  0.00              
ATOM   1083  OE2 GLU A  64     -14.866 -11.378   2.555  1.00  0.00              
ATOM   1084  C   GLU A  64     -20.388  -9.012   1.432  1.00  0.00              
ATOM   1085  O   GLU A  64     -20.801  -9.353   0.377  1.00  0.00              
ATOM   1086  N   GLU A  65     -21.291  -8.732   2.361  1.00  0.00              
ATOM   1087  H   GLU A  65     -20.978  -8.495   3.292  1.00  0.00              
ATOM   1088  CA  GLU A  65     -22.699  -9.048   2.147  1.00  0.00              
ATOM   1089  HA  GLU A  65     -22.882 -10.025   1.699  1.00  0.00              
ATOM   1090  CB  GLU A  65     -23.471  -8.896   3.563  1.00  0.00              
ATOM   1091  HB2 GLU A  65     -23.122  -7.926   3.918  1.00  0.00              
ATOM   1092  HB3 GLU A  65     -24.530  -9.003   3.328  1.00  0.00              
ATOM   1093  CG  GLU A  65     -23.083  -9.956   4.585  1.00  0.00              
ATOM   1094  HG2 GLU A  65     -22.993 -10.933   4.111  1.00  0.00              
ATOM   1095  HG3 GLU A  65     -22.138  -9.658   5.039  1.00  0.00              
ATOM   1096  CD  GLU A  65     -24.196  -9.945   5.625  1.00  0.00              
ATOM   1097  OE1 GLU A  65     -24.615 -11.045   6.120  1.00  0.00              
ATOM   1098  OE2 GLU A  65     -24.660  -8.834   6.072  1.00  0.00              
ATOM   1099  C   GLU A  65     -23.341  -7.986   1.255  1.00  0.00              
ATOM   1100  O   GLU A  65     -24.241  -8.339   0.524  1.00  0.00              
ATOM   1101  N   ILE A  66     -22.978  -6.738   1.353  1.00  0.00              
ATOM   1102  H   ILE A  66     -22.333  -6.603   2.118  1.00  0.00              
ATOM   1103  CA  ILE A  66     -23.142  -5.574   0.564  1.00  0.00              
ATOM   1104  HA  ILE A  66     -24.197  -5.318   0.463  1.00  0.00              
ATOM   1105  CB  ILE A  66     -22.589  -4.275   1.294  1.00  0.00              
ATOM   1106  HB  ILE A  66     -21.532  -4.472   1.473  1.00  0.00              
ATOM   1107  CG2 ILE A  66     -22.759  -3.007   0.425  1.00  0.00              
ATOM   1108 HG21 ILE A  66     -23.775  -3.024   0.031  1.00  0.00              
ATOM   1109 HG22 ILE A  66     -22.600  -2.022   0.864  1.00  0.00              
ATOM   1110 HG23 ILE A  66     -22.080  -3.152  -0.415  1.00  0.00              
ATOM   1111  CG1 ILE A  66     -23.452  -4.083   2.573  1.00  0.00              
ATOM   1112 HG12 ILE A  66     -24.474  -3.780   2.343  1.00  0.00              
ATOM   1113 HG13 ILE A  66     -23.644  -5.030   3.078  1.00  0.00              
ATOM   1114  CD1 ILE A  66     -22.751  -3.227   3.596  1.00  0.00              
ATOM   1115 HD11 ILE A  66     -23.413  -3.220   4.462  1.00  0.00              
ATOM   1116 HD12 ILE A  66     -21.831  -3.757   3.844  1.00  0.00              
ATOM   1117 HD13 ILE A  66     -22.539  -2.240   3.184  1.00  0.00              
ATOM   1118  C   ILE A  66     -22.599  -5.754  -0.803  1.00  0.00              
ATOM   1119  O   ILE A  66     -23.201  -5.355  -1.759  1.00  0.00              
ATOM   1120  N   LEU A  67     -21.455  -6.472  -0.977  1.00  0.00              
ATOM   1121  H   LEU A  67     -20.911  -6.557  -0.130  1.00  0.00              
ATOM   1122  CA  LEU A  67     -21.003  -7.003  -2.268  1.00  0.00              
ATOM   1123  HA  LEU A  67     -21.161  -6.219  -3.009  1.00  0.00              
ATOM   1124  CB  LEU A  67     -19.503  -7.383  -2.129  1.00  0.00              
ATOM   1125  HB2 LEU A  67     -19.383  -7.880  -1.166  1.00  0.00              
ATOM   1126  HB3 LEU A  67     -19.229  -8.148  -2.855  1.00  0.00              
ATOM   1127  CG  LEU A  67     -18.552  -6.149  -2.491  1.00  0.00              
ATOM   1128  HG  LEU A  67     -18.761  -5.357  -1.771  1.00  0.00              
ATOM   1129  CD1 LEU A  67     -17.159  -6.634  -2.035  1.00  0.00              
ATOM   1130 HD11 LEU A  67     -17.063  -6.758  -0.956  1.00  0.00              
ATOM   1131 HD12 LEU A  67     -16.903  -7.630  -2.396  1.00  0.00              
ATOM   1132 HD13 LEU A  67     -16.388  -5.890  -2.232  1.00  0.00              
ATOM   1133  CD2 LEU A  67     -18.443  -5.613  -3.871  1.00  0.00              
ATOM   1134 HD21 LEU A  67     -19.351  -5.013  -3.812  1.00  0.00              
ATOM   1135 HD22 LEU A  67     -17.590  -4.949  -4.013  1.00  0.00              
ATOM   1136 HD23 LEU A  67     -18.545  -6.501  -4.495  1.00  0.00              
ATOM   1137  C   LEU A  67     -21.856  -8.172  -2.798  1.00  0.00              
ATOM   1138  O   LEU A  67     -22.128  -8.209  -3.959  1.00  0.00              
ATOM   1139  N   GLY A  68     -22.395  -8.996  -1.871  1.00  0.00              
ATOM   1140  H   GLY A  68     -22.101  -8.971  -0.905  1.00  0.00              
ATOM   1141  CA  GLY A  68     -23.278 -10.117  -2.188  1.00  0.00              
ATOM   1142  HA2 GLY A  68     -22.760 -10.721  -2.934  1.00  0.00              
ATOM   1143  HA3 GLY A  68     -23.460 -10.665  -1.264  1.00  0.00              
ATOM   1144  C   GLY A  68     -24.527  -9.599  -2.770  1.00  0.00              
ATOM   1145  O   GLY A  68     -25.075  -9.992  -3.825  1.00  0.00              
ATOM   1146  N   SER A  69     -25.028  -8.543  -2.109  1.00  0.00              
ATOM   1147  H   SER A  69     -24.529  -8.185  -1.307  1.00  0.00              
ATOM   1148  CA  SER A  69     -26.294  -7.889  -2.508  1.00  0.00              
ATOM   1149  HA  SER A  69     -27.029  -8.631  -2.821  1.00  0.00              
ATOM   1150  CB  SER A  69     -26.871  -7.270  -1.269  1.00  0.00              
ATOM   1151  HB2 SER A  69     -27.861  -6.980  -1.619  1.00  0.00              
ATOM   1152  HB3 SER A  69     -26.921  -8.102  -0.567  1.00  0.00              
ATOM   1153  OG  SER A  69     -26.087  -6.171  -0.909  1.00  0.00              
ATOM   1154  HG  SER A  69     -26.581  -5.596  -0.320  1.00  0.00              
ATOM   1155  C   SER A  69     -26.141  -6.947  -3.715  1.00  0.00              
ATOM   1156  O   SER A  69     -27.097  -6.945  -4.493  1.00  0.00              
ATOM   1157  N   TRP A  70     -24.939  -6.385  -3.978  1.00  0.00              
ATOM   1158  H   TRP A  70     -24.226  -6.488  -3.270  1.00  0.00              
ATOM   1159  CA  TRP A  70     -24.728  -5.655  -5.203  1.00  0.00              
ATOM   1160  HA  TRP A  70     -25.673  -5.175  -5.454  1.00  0.00              
ATOM   1161  CB  TRP A  70     -23.675  -4.585  -4.983  1.00  0.00              
ATOM   1162  HB2 TRP A  70     -23.957  -3.944  -4.147  1.00  0.00              
ATOM   1163  HB3 TRP A  70     -22.821  -5.098  -4.541  1.00  0.00              
ATOM   1164  CG  TRP A  70     -23.345  -3.706  -6.121  1.00  0.00              
ATOM   1165  CD1 TRP A  70     -24.144  -2.814  -6.703  1.00  0.00              
ATOM   1166  HD1 TRP A  70     -25.106  -2.595  -6.263  1.00  0.00              
ATOM   1167  NE1 TRP A  70     -23.544  -2.205  -7.858  1.00  0.00              
ATOM   1168  HE1 TRP A  70     -23.927  -1.362  -8.262  1.00  0.00              
ATOM   1169  CE2 TRP A  70     -22.313  -2.783  -8.061  1.00  0.00              
ATOM   1170  CZ2 TRP A  70     -21.321  -2.496  -8.977  1.00  0.00              
ATOM   1171  HZ2 TRP A  70     -21.541  -1.768  -9.744  1.00  0.00              
ATOM   1172  CH2 TRP A  70     -20.159  -3.280  -9.047  1.00  0.00              
ATOM   1173  HH2 TRP A  70     -19.396  -3.128  -9.796  1.00  0.00              
ATOM   1174  CZ3 TRP A  70     -19.954  -4.136  -8.002  1.00  0.00              
ATOM   1175  HZ3 TRP A  70     -19.002  -4.639  -8.084  1.00  0.00              
ATOM   1176  CE3 TRP A  70     -20.942  -4.454  -7.021  1.00  0.00              
ATOM   1177  HE3 TRP A  70     -20.726  -5.165  -6.236  1.00  0.00              
ATOM   1178  CD2 TRP A  70     -22.150  -3.762  -6.985  1.00  0.00              
ATOM   1179  C   TRP A  70     -24.324  -6.527  -6.431  1.00  0.00              
ATOM   1180  O   TRP A  70     -24.822  -6.292  -7.510  1.00  0.00              
ATOM   1181  N   PHE A  71     -23.704  -7.700  -6.233  1.00  0.00              
ATOM   1182  H   PHE A  71     -23.379  -7.944  -5.309  1.00  0.00              
ATOM   1183  CA  PHE A  71     -23.579  -8.688  -7.316  1.00  0.00              
ATOM   1184  HA  PHE A  71     -23.339  -8.317  -8.312  1.00  0.00              
ATOM   1185  CB  PHE A  71     -22.498  -9.739  -6.848  1.00  0.00              
ATOM   1186  HB2 PHE A  71     -22.888 -10.097  -5.895  1.00  0.00              
ATOM   1187  HB3 PHE A  71     -22.497 -10.503  -7.626  1.00  0.00              
ATOM   1188  CG  PHE A  71     -21.036  -9.331  -6.606  1.00  0.00              
ATOM   1189  CD1 PHE A  71     -20.555  -8.118  -7.110  1.00  0.00              
ATOM   1190  HD1 PHE A  71     -21.087  -7.379  -7.690  1.00  0.00              
ATOM   1191  CE1 PHE A  71     -19.214  -7.791  -6.986  1.00  0.00              
ATOM   1192  HE1 PHE A  71     -18.725  -6.908  -7.370  1.00  0.00              
ATOM   1193  CZ  PHE A  71     -18.333  -8.686  -6.338  1.00  0.00              
ATOM   1194  HZ  PHE A  71     -17.288  -8.413  -6.332  1.00  0.00              
ATOM   1195  CE2 PHE A  71     -18.805  -9.907  -5.877  1.00  0.00              
ATOM   1196  HE2 PHE A  71     -18.093 -10.605  -5.462  1.00  0.00              
ATOM   1197  CD2 PHE A  71     -20.156 -10.223  -5.929  1.00  0.00              
ATOM   1198  HD2 PHE A  71     -20.570 -11.180  -5.646  1.00  0.00              
ATOM   1199  C   PHE A  71     -24.939  -9.321  -7.601  1.00  0.00              
ATOM   1200  O   PHE A  71     -25.233  -9.651  -8.768  1.00  0.00              
ATOM   1201  N   ALA A  72     -25.857  -9.447  -6.616  1.00  0.00              
ATOM   1202  H   ALA A  72     -25.518  -9.145  -5.713  1.00  0.00              
ATOM   1203  CA  ALA A  72     -27.239  -9.692  -6.704  1.00  0.00              
ATOM   1204  HA  ALA A  72     -27.351 -10.595  -7.305  1.00  0.00              
ATOM   1205  CB  ALA A  72     -27.829 -10.165  -5.339  1.00  0.00              
ATOM   1206  HB1 ALA A  72     -28.821 -10.609  -5.427  1.00  0.00              
ATOM   1207  HB2 ALA A  72     -27.154 -10.904  -4.905  1.00  0.00              
ATOM   1208  HB3 ALA A  72     -27.757  -9.283  -4.704  1.00  0.00              
ATOM   1209  C   ALA A  72     -28.135  -8.726  -7.454  1.00  0.00              
ATOM   1210  O   ALA A  72     -29.276  -9.008  -7.781  1.00  0.00              
ATOM   1211  N   GLN A  73     -27.685  -7.516  -7.764  1.00  0.00              
ATOM   1212  H   GLN A  73     -26.832  -7.147  -7.369  1.00  0.00              
ATOM   1213  CA  GLN A  73     -28.438  -6.571  -8.620  1.00  0.00              
ATOM   1214  HA  GLN A  73     -29.495  -6.530  -8.358  1.00  0.00              
ATOM   1215  CB  GLN A  73     -27.886  -5.136  -8.416  1.00  0.00              
ATOM   1216  HB2 GLN A  73     -26.833  -5.107  -8.696  1.00  0.00              
ATOM   1217  HB3 GLN A  73     -28.406  -4.426  -9.059  1.00  0.00              
ATOM   1218  CG  GLN A  73     -28.064  -4.561  -7.026  1.00  0.00              
ATOM   1219  HG2 GLN A  73     -27.744  -5.225  -6.222  1.00  0.00              
ATOM   1220  HG3 GLN A  73     -27.357  -3.733  -6.980  1.00  0.00              
ATOM   1221  CD  GLN A  73     -29.461  -3.978  -6.759  1.00  0.00              
ATOM   1222  OE1 GLN A  73     -30.465  -4.264  -7.365  1.00  0.00              
ATOM   1223  NE2 GLN A  73     -29.482  -2.992  -5.831  1.00  0.00              
ATOM   1224 HE21 GLN A  73     -30.334  -2.469  -5.686  1.00  0.00              
ATOM   1225 HE22 GLN A  73     -28.659  -2.779  -5.286  1.00  0.00              
ATOM   1226  C   GLN A  73     -28.538  -6.939 -10.127  1.00  0.00              
ATOM   1227  O   GLN A  73     -29.194  -6.274 -10.934  1.00  0.00              
ATOM   1228  N   GLY A  74     -27.768  -7.964 -10.553  1.00  0.00              
ATOM   1229  H   GLY A  74     -27.177  -8.506  -9.939  1.00  0.00              
ATOM   1230  CA  GLY A  74     -27.797  -8.408 -11.922  1.00  0.00              
ATOM   1231  HA2 GLY A  74     -27.182  -9.308 -11.902  1.00  0.00              
ATOM   1232  HA3 GLY A  74     -28.814  -8.555 -12.285  1.00  0.00              
ATOM   1233  C   GLY A  74     -27.010  -7.471 -12.895  1.00  0.00              
ATOM   1234  O   GLY A  74     -26.099  -6.664 -12.569  1.00  0.00              
ATOM   1235  N   GLY A  75     -27.377  -7.339 -14.203  1.00  0.00              
ATOM   1236  H   GLY A  75     -27.959  -8.104 -14.514  1.00  0.00              
ATOM   1237  CA  GLY A  75     -26.707  -6.536 -15.245  1.00  0.00              
ATOM   1238  HA2 GLY A  75     -27.110  -6.605 -16.255  1.00  0.00              
ATOM   1239  HA3 GLY A  75     -26.935  -5.485 -15.069  1.00  0.00              
ATOM   1240  C   GLY A  75     -25.225  -6.799 -15.350  1.00  0.00              
ATOM   1241  O   GLY A  75     -24.388  -5.930 -15.510  1.00  0.00              
ATOM   1242  N   ASP A  76     -24.871  -8.091 -15.174  1.00  0.00              
ATOM   1243  H   ASP A  76     -25.633  -8.731 -15.001  1.00  0.00              
ATOM   1244  CA  ASP A  76     -23.521  -8.677 -15.281  1.00  0.00              
ATOM   1245  HA  ASP A  76     -23.518  -9.724 -14.976  1.00  0.00              
ATOM   1246  CB  ASP A  76     -23.034  -8.622 -16.682  1.00  0.00              
ATOM   1247  HB2 ASP A  76     -22.902  -7.608 -17.058  1.00  0.00              
ATOM   1248  HB3 ASP A  76     -22.019  -9.011 -16.767  1.00  0.00              
ATOM   1249  CG  ASP A  76     -24.071  -9.323 -17.644  1.00  0.00              
ATOM   1250  OD1 ASP A  76     -24.544  -8.709 -18.671  1.00  0.00              
ATOM   1251  OD2 ASP A  76     -24.306 -10.543 -17.372  1.00  0.00              
ATOM   1252  C   ASP A  76     -22.523  -7.970 -14.380  1.00  0.00              
ATOM   1253  O   ASP A  76     -21.351  -7.951 -14.689  1.00  0.00              
ATOM   1254  N   ARG A  77     -22.924  -7.339 -13.237  1.00  0.00              
ATOM   1255  H   ARG A  77     -23.924  -7.334 -13.093  1.00  0.00              
ATOM   1256  CA  ARG A  77     -22.050  -6.550 -12.277  1.00  0.00              
ATOM   1257  HA  ARG A  77     -21.679  -5.646 -12.759  1.00  0.00              
ATOM   1258  CB  ARG A  77     -22.925  -6.116 -11.065  1.00  0.00              
ATOM   1259  HB2 ARG A  77     -23.696  -6.880 -10.966  1.00  0.00              
ATOM   1260  HB3 ARG A  77     -22.342  -6.156 -10.145  1.00  0.00              
ATOM   1261  CG  ARG A  77     -23.430  -4.745 -11.203  1.00  0.00              
ATOM   1262  HG2 ARG A  77     -22.681  -3.989 -10.964  1.00  0.00              
ATOM   1263  HG3 ARG A  77     -23.686  -4.579 -12.249  1.00  0.00              
ATOM   1264  CD  ARG A  77     -24.710  -4.521 -10.222  1.00  0.00              
ATOM   1265  HD2 ARG A  77     -25.443  -5.317 -10.354  1.00  0.00              
ATOM   1266  HD3 ARG A  77     -24.308  -4.665  -9.220  1.00  0.00              
ATOM   1267  NE  ARG A  77     -25.419  -3.242 -10.340  1.00  0.00              
ATOM   1268  HE  ARG A  77     -25.153  -2.479  -9.735  1.00  0.00              
ATOM   1269  CZ  ARG A  77     -26.096  -2.756 -11.338  1.00  0.00              
ATOM   1270  NH1 ARG A  77     -26.403  -3.479 -12.296  1.00  0.00              
ATOM   1271 HH11 ARG A  77     -25.981  -4.388 -12.423  1.00  0.00              
ATOM   1272 HH12 ARG A  77     -27.106  -3.093 -12.910  1.00  0.00              
ATOM   1273  NH2 ARG A  77     -26.652  -1.569 -11.358  1.00  0.00              
ATOM   1274 HH21 ARG A  77     -26.371  -0.829 -10.730  1.00  0.00              
ATOM   1275 HH22 ARG A  77     -27.034  -1.231 -12.229  1.00  0.00              
ATOM   1276  C   ARG A  77     -20.797  -7.283 -11.832  1.00  0.00              
ATOM   1277  O   ARG A  77     -19.739  -6.655 -11.748  1.00  0.00              
ATOM   1278  N   ARG A  78     -20.923  -8.548 -11.481  1.00  0.00              
ATOM   1279  H   ARG A  78     -21.827  -8.996 -11.532  1.00  0.00              
ATOM   1280  CA  ARG A  78     -19.842  -9.395 -10.964  1.00  0.00              
ATOM   1281  HA  ARG A  78     -19.171  -8.714 -10.440  1.00  0.00              
ATOM   1282  CB  ARG A  78     -20.451 -10.454  -9.973  1.00  0.00              
ATOM   1283  HB2 ARG A  78     -21.075  -9.904  -9.269  1.00  0.00              
ATOM   1284  HB3 ARG A  78     -20.925 -11.204 -10.605  1.00  0.00              
ATOM   1285  CG  ARG A  78     -19.343 -11.118  -9.122  1.00  0.00              
ATOM   1286  HG2 ARG A  78     -18.613 -10.361  -8.836  1.00  0.00              
ATOM   1287  HG3 ARG A  78     -19.755 -11.555  -8.212  1.00  0.00              
ATOM   1288  CD  ARG A  78     -18.465 -12.318  -9.694  1.00  0.00              
ATOM   1289  HD2 ARG A  78     -19.122 -13.178  -9.826  1.00  0.00              
ATOM   1290  HD3 ARG A  78     -18.109 -12.137 -10.707  1.00  0.00              
ATOM   1291  NE  ARG A  78     -17.353 -12.682  -8.840  1.00  0.00              
ATOM   1292  HE  ARG A  78     -17.425 -13.546  -8.321  1.00  0.00              
ATOM   1293  CZ  ARG A  78     -16.090 -12.176  -9.027  1.00  0.00              
ATOM   1294  NH1 ARG A  78     -15.829 -11.112  -9.737  1.00  0.00              
ATOM   1295 HH11 ARG A  78     -16.532 -10.630 -10.279  1.00  0.00              
ATOM   1296 HH12 ARG A  78     -14.891 -10.736  -9.726  1.00  0.00              
ATOM   1297  NH2 ARG A  78     -15.127 -12.693  -8.376  1.00  0.00              
ATOM   1298 HH21 ARG A  78     -15.148 -13.562  -7.862  1.00  0.00              
ATOM   1299 HH22 ARG A  78     -14.213 -12.321  -8.594  1.00  0.00              
ATOM   1300  C   ARG A  78     -18.819  -9.857 -11.972  1.00  0.00              
ATOM   1301  O   ARG A  78     -17.645  -9.960 -11.637  1.00  0.00              
ATOM   1302  N   ASP A  79     -19.308  -9.926 -13.203  1.00  0.00              
ATOM   1303  H   ASP A  79     -20.286  -9.818 -13.431  1.00  0.00              
ATOM   1304  CA  ASP A  79     -18.560 -10.294 -14.414  1.00  0.00              
ATOM   1305  HA  ASP A  79     -17.895 -11.140 -14.241  1.00  0.00              
ATOM   1306  CB  ASP A  79     -19.586 -10.826 -15.417  1.00  0.00              
ATOM   1307  HB2 ASP A  79     -20.382 -10.111 -15.630  1.00  0.00              
ATOM   1308  HB3 ASP A  79     -19.042 -11.161 -16.300  1.00  0.00              
ATOM   1309  CG  ASP A  79     -20.170 -12.161 -14.910  1.00  0.00              
ATOM   1310  OD1 ASP A  79     -21.375 -12.460 -15.207  1.00  0.00              
ATOM   1311  OD2 ASP A  79     -19.440 -12.958 -14.246  1.00  0.00              
ATOM   1312  C   ASP A  79     -17.626  -9.228 -14.919  1.00  0.00              
ATOM   1313  O   ASP A  79     -16.526  -9.479 -15.346  1.00  0.00              
ATOM   1314  N   LYS A  80     -18.073  -7.953 -14.818  1.00  0.00              
ATOM   1315  H   LYS A  80     -19.028  -7.772 -14.540  1.00  0.00              
ATOM   1316  CA  LYS A  80     -17.255  -6.750 -15.042  1.00  0.00              
ATOM   1317  HA  LYS A  80     -16.750  -6.635 -16.002  1.00  0.00              
ATOM   1318  CB  LYS A  80     -18.222  -5.577 -14.921  1.00  0.00              
ATOM   1319  HB2 LYS A  80     -18.837  -5.903 -14.082  1.00  0.00              
ATOM   1320  HB3 LYS A  80     -17.807  -4.616 -14.619  1.00  0.00              
ATOM   1321  CG  LYS A  80     -19.130  -5.492 -16.140  1.00  0.00              
ATOM   1322  HG2 LYS A  80     -18.676  -4.924 -16.952  1.00  0.00              
ATOM   1323  HG3 LYS A  80     -19.340  -6.477 -16.557  1.00  0.00              
ATOM   1324  CD  LYS A  80     -20.430  -4.744 -15.953  1.00  0.00              
ATOM   1325  HD2 LYS A  80     -21.027  -5.266 -15.206  1.00  0.00              
ATOM   1326  HD3 LYS A  80     -20.207  -3.748 -15.569  1.00  0.00              
ATOM   1327  CE  LYS A  80     -21.243  -4.498 -17.205  1.00  0.00              
ATOM   1328  HE2 LYS A  80     -20.722  -3.816 -17.877  1.00  0.00              
ATOM   1329  HE3 LYS A  80     -21.229  -5.524 -17.572  1.00  0.00              
ATOM   1330  NZ  LYS A  80     -22.656  -4.126 -16.866  1.00  0.00              
ATOM   1331  HZ1 LYS A  80     -22.769  -3.347 -16.234  1.00  0.00              
ATOM   1332  HZ2 LYS A  80     -23.086  -3.857 -17.740  1.00  0.00              
ATOM   1333  HZ3 LYS A  80     -23.231  -4.870 -16.499  1.00  0.00              
ATOM   1334  C   LYS A  80     -16.107  -6.685 -14.023  1.00  0.00              
ATOM   1335  O   LYS A  80     -15.163  -6.035 -14.327  1.00  0.00              
ATOM   1336  N   VAL A  81     -16.256  -7.162 -12.784  1.00  0.00              
ATOM   1337  H   VAL A  81     -17.036  -7.768 -12.573  1.00  0.00              
ATOM   1338  CA  VAL A  81     -15.321  -6.848 -11.685  1.00  0.00              
ATOM   1339  HA  VAL A  81     -14.983  -5.826 -11.859  1.00  0.00              
ATOM   1340  CB  VAL A  81     -16.130  -6.758 -10.369  1.00  0.00              
ATOM   1341  HB  VAL A  81     -16.802  -7.609 -10.262  1.00  0.00              
ATOM   1342  CG1 VAL A  81     -15.200  -6.709  -9.149  1.00  0.00              
ATOM   1343 HG11 VAL A  81     -14.863  -7.722  -8.927  1.00  0.00              
ATOM   1344 HG12 VAL A  81     -14.338  -6.113  -9.448  1.00  0.00              
ATOM   1345 HG13 VAL A  81     -15.726  -6.299  -8.286  1.00  0.00              
ATOM   1346  CG2 VAL A  81     -17.015  -5.484 -10.276  1.00  0.00              
ATOM   1347 HG21 VAL A  81     -17.428  -5.228 -11.252  1.00  0.00              
ATOM   1348 HG22 VAL A  81     -17.719  -5.551  -9.446  1.00  0.00              
ATOM   1349 HG23 VAL A  81     -16.410  -4.617 -10.013  1.00  0.00              
ATOM   1350  C   VAL A  81     -14.113  -7.811 -11.474  1.00  0.00              
ATOM   1351  O   VAL A  81     -14.292  -8.996 -11.457  1.00  0.00              
ATOM   1352  N   VAL A  82     -12.918  -7.282 -11.289  1.00  0.00              
ATOM   1353  H   VAL A  82     -12.809  -6.290 -11.445  1.00  0.00              
ATOM   1354  CA  VAL A  82     -11.619  -7.964 -10.852  1.00  0.00              
ATOM   1355  HA  VAL A  82     -11.692  -9.047 -10.958  1.00  0.00              
ATOM   1356  CB  VAL A  82     -10.309  -7.586 -11.543  1.00  0.00              
ATOM   1357  HB  VAL A  82     -10.158  -6.522 -11.364  1.00  0.00              
ATOM   1358  CG1 VAL A  82      -9.171  -8.381 -10.999  1.00  0.00              
ATOM   1359 HG11 VAL A  82      -8.261  -8.102 -11.531  1.00  0.00              
ATOM   1360 HG12 VAL A  82      -9.018  -8.256  -9.927  1.00  0.00              
ATOM   1361 HG13 VAL A  82      -9.332  -9.447 -11.156  1.00  0.00              
ATOM   1362  CG2 VAL A  82     -10.412  -7.757 -13.013  1.00  0.00              
ATOM   1363 HG21 VAL A  82     -10.786  -8.729 -13.332  1.00  0.00              
ATOM   1364 HG22 VAL A  82     -11.205  -7.131 -13.421  1.00  0.00              
ATOM   1365 HG23 VAL A  82      -9.420  -7.657 -13.454  1.00  0.00              
ATOM   1366  C   VAL A  82     -11.529  -7.627  -9.313  1.00  0.00              
ATOM   1367  O   VAL A  82     -11.144  -6.553  -8.892  1.00  0.00              
ATOM   1368  N   LEU A  83     -11.984  -8.606  -8.509  1.00  0.00              
ATOM   1369  H   LEU A  83     -12.408  -9.412  -8.945  1.00  0.00              
ATOM   1370  CA  LEU A  83     -11.965  -8.575  -7.047  1.00  0.00              
ATOM   1371  HA  LEU A  83     -12.078  -7.510  -6.846  1.00  0.00              
ATOM   1372  CB  LEU A  83     -13.200  -9.292  -6.443  1.00  0.00              
ATOM   1373  HB2 LEU A  83     -14.052  -9.017  -7.066  1.00  0.00              
ATOM   1374  HB3 LEU A  83     -12.957 -10.354  -6.475  1.00  0.00              
ATOM   1375  CG  LEU A  83     -13.505  -8.994  -4.958  1.00  0.00              
ATOM   1376  HG  LEU A  83     -12.653  -9.285  -4.344  1.00  0.00              
ATOM   1377  CD1 LEU A  83     -13.665  -7.526  -4.683  1.00  0.00              
ATOM   1378 HD11 LEU A  83     -12.712  -6.998  -4.739  1.00  0.00              
ATOM   1379 HD12 LEU A  83     -14.352  -7.037  -5.373  1.00  0.00              
ATOM   1380 HD13 LEU A  83     -14.091  -7.447  -3.683  1.00  0.00              
ATOM   1381  CD2 LEU A  83     -14.690  -9.790  -4.409  1.00  0.00              
ATOM   1382 HD21 LEU A  83     -14.691 -10.797  -4.827  1.00  0.00              
ATOM   1383 HD22 LEU A  83     -14.523  -9.790  -3.332  1.00  0.00              
ATOM   1384 HD23 LEU A  83     -15.648  -9.303  -4.592  1.00  0.00              
ATOM   1385  C   LEU A  83     -10.711  -8.999  -6.341  1.00  0.00              
ATOM   1386  O   LEU A  83     -10.331 -10.195  -6.356  1.00  0.00              
ATOM   1387  N   ALA A  84     -10.070  -8.026  -5.642  1.00  0.00              
ATOM   1388  H   ALA A  84     -10.455  -7.093  -5.622  1.00  0.00              
ATOM   1389  CA  ALA A  84      -9.018  -8.321  -4.722  1.00  0.00              
ATOM   1390  HA  ALA A  84      -8.553  -9.270  -4.990  1.00  0.00              
ATOM   1391  CB  ALA A  84      -7.878  -7.274  -4.626  1.00  0.00              
ATOM   1392  HB1 ALA A  84      -8.202  -6.279  -4.322  1.00  0.00              
ATOM   1393  HB2 ALA A  84      -7.035  -7.701  -4.084  1.00  0.00              
ATOM   1394  HB3 ALA A  84      -7.511  -7.017  -5.620  1.00  0.00              
ATOM   1395  C   ALA A  84      -9.643  -8.654  -3.399  1.00  0.00              
ATOM   1396  O   ALA A  84     -10.536  -7.842  -2.906  1.00  0.00              
ATOM   1397  N   THR A  85      -9.204  -9.702  -2.740  1.00  0.00              
ATOM   1398  H   THR A  85      -8.753 -10.398  -3.316  1.00  0.00              
ATOM   1399  CA  THR A  85      -9.655 -10.033  -1.415  1.00  0.00              
ATOM   1400  HA  THR A  85      -9.938  -9.127  -0.879  1.00  0.00              
ATOM   1401  CB  THR A  85     -10.910 -11.054  -1.412  1.00  0.00              
ATOM   1402  HB  THR A  85     -10.619 -11.912  -2.018  1.00  0.00              
ATOM   1403  CG2 THR A  85     -11.366 -11.376  -0.008  1.00  0.00              
ATOM   1404 HG21 THR A  85     -12.445 -11.421   0.142  1.00  0.00              
ATOM   1405 HG22 THR A  85     -11.051 -12.390   0.237  1.00  0.00              
ATOM   1406 HG23 THR A  85     -11.059 -10.611   0.706  1.00  0.00              
ATOM   1407  OG1 THR A  85     -11.931 -10.382  -2.053  1.00  0.00              
ATOM   1408  HG1 THR A  85     -11.828  -9.431  -1.980  1.00  0.00              
ATOM   1409  C   THR A  85      -8.518 -10.568  -0.599  1.00  0.00              
ATOM   1410  O   THR A  85      -7.887 -11.583  -0.878  1.00  0.00              
ATOM   1411  N   LYS A  86      -8.228  -9.865   0.521  1.00  0.00              
ATOM   1412  H   LYS A  86      -8.637  -8.951   0.650  1.00  0.00              
ATOM   1413  CA  LYS A  86      -7.433 -10.416   1.614  1.00  0.00              
ATOM   1414  HA  LYS A  86      -6.573 -10.912   1.165  1.00  0.00              
ATOM   1415  CB  LYS A  86      -7.029  -9.417   2.724  1.00  0.00              
ATOM   1416  HB2 LYS A  86      -7.875  -8.810   3.046  1.00  0.00              
ATOM   1417  HB3 LYS A  86      -6.667  -9.934   3.612  1.00  0.00              
ATOM   1418  CG  LYS A  86      -5.805  -8.587   2.272  1.00  0.00              
ATOM   1419  HG2 LYS A  86      -5.287  -8.281   3.181  1.00  0.00              
ATOM   1420  HG3 LYS A  86      -5.152  -9.202   1.652  1.00  0.00              
ATOM   1421  CD  LYS A  86      -6.083  -7.407   1.425  1.00  0.00              
ATOM   1422  HD2 LYS A  86      -5.129  -6.896   1.299  1.00  0.00              
ATOM   1423  HD3 LYS A  86      -6.542  -7.667   0.472  1.00  0.00              
ATOM   1424  CE  LYS A  86      -7.019  -6.362   2.082  1.00  0.00              
ATOM   1425  HE2 LYS A  86      -7.801  -6.897   2.622  1.00  0.00              
ATOM   1426  HE3 LYS A  86      -6.443  -5.873   2.867  1.00  0.00              
ATOM   1427  NZ  LYS A  86      -7.435  -5.241   1.200  1.00  0.00              
ATOM   1428  HZ1 LYS A  86      -8.146  -4.634   1.583  1.00  0.00              
ATOM   1429  HZ2 LYS A  86      -6.682  -4.688   0.818  1.00  0.00              
ATOM   1430  HZ3 LYS A  86      -7.957  -5.644   0.434  1.00  0.00              
ATOM   1431  C   LYS A  86      -8.289 -11.463   2.338  1.00  0.00              
ATOM   1432  O   LYS A  86      -9.185 -11.027   3.033  1.00  0.00              
ATOM   1433  N   VAL A  87      -7.969 -12.735   2.314  1.00  0.00              
ATOM   1434  H   VAL A  87      -7.178 -13.093   1.798  1.00  0.00              
ATOM   1435  CA  VAL A  87      -8.686 -13.723   3.135  1.00  0.00              
ATOM   1436  HA  VAL A  87      -9.698 -13.451   3.435  1.00  0.00              
ATOM   1437  CB  VAL A  87      -8.950 -14.942   2.280  1.00  0.00              
ATOM   1438  HB  VAL A  87      -8.022 -15.265   1.807  1.00  0.00              
ATOM   1439  CG1 VAL A  87      -9.549 -16.139   3.033  1.00  0.00              
ATOM   1440 HG11 VAL A  87      -8.796 -16.600   3.672  1.00  0.00              
ATOM   1441 HG12 VAL A  87     -10.430 -15.870   3.617  1.00  0.00              
ATOM   1442 HG13 VAL A  87      -9.828 -16.890   2.294  1.00  0.00              
ATOM   1443  CG2 VAL A  87      -9.896 -14.533   1.144  1.00  0.00              
ATOM   1444 HG21 VAL A  87     -10.853 -14.201   1.548  1.00  0.00              
ATOM   1445 HG22 VAL A  87      -9.431 -13.775   0.513  1.00  0.00              
ATOM   1446 HG23 VAL A  87     -10.025 -15.353   0.437  1.00  0.00              
ATOM   1447  C   VAL A  87      -7.993 -14.093   4.440  1.00  0.00              
ATOM   1448  O   VAL A  87      -6.781 -14.189   4.475  1.00  0.00              
ATOM   1449  N   TYR A  88      -8.754 -14.413   5.489  1.00  0.00              
ATOM   1450  H   TYR A  88      -9.745 -14.250   5.388  1.00  0.00              
ATOM   1451  CA  TYR A  88      -8.212 -14.896   6.747  1.00  0.00              
ATOM   1452  HA  TYR A  88      -7.541 -15.727   6.531  1.00  0.00              
ATOM   1453  CB  TYR A  88      -7.602 -13.628   7.430  1.00  0.00              
ATOM   1454  HB2 TYR A  88      -6.870 -13.098   6.820  1.00  0.00              
ATOM   1455  HB3 TYR A  88      -8.335 -12.887   7.751  1.00  0.00              
ATOM   1456  CG  TYR A  88      -6.772 -13.864   8.731  1.00  0.00              
ATOM   1457  CD1 TYR A  88      -7.301 -13.381   9.936  1.00  0.00              
ATOM   1458  HD1 TYR A  88      -8.148 -12.714   9.996  1.00  0.00              
ATOM   1459  CE1 TYR A  88      -6.652 -13.648  11.143  1.00  0.00              
ATOM   1460  HE1 TYR A  88      -7.088 -13.358  12.088  1.00  0.00              
ATOM   1461  CZ  TYR A  88      -5.411 -14.277  11.117  1.00  0.00              
ATOM   1462  OH  TYR A  88      -4.759 -14.595  12.294  1.00  0.00              
ATOM   1463  HH  TYR A  88      -3.924 -14.946  11.976  1.00  0.00              
ATOM   1464  CE2 TYR A  88      -4.835 -14.674   9.859  1.00  0.00              
ATOM   1465  HE2 TYR A  88      -3.916 -15.241   9.828  1.00  0.00              
ATOM   1466  CD2 TYR A  88      -5.477 -14.380   8.650  1.00  0.00              
ATOM   1467  HD2 TYR A  88      -4.917 -14.611   7.755  1.00  0.00              
ATOM   1468  C   TYR A  88      -9.296 -15.458   7.629  1.00  0.00              
ATOM   1469  O   TYR A  88      -9.035 -16.476   8.223  1.00  0.00              
ATOM   1470  N   GLY A  89     -10.379 -14.668   7.802  1.00  0.00              
ATOM   1471  H   GLY A  89     -10.536 -13.996   7.064  1.00  0.00              
ATOM   1472  CA  GLY A  89     -11.317 -14.756   8.926  1.00  0.00              
ATOM   1473  HA2 GLY A  89     -10.787 -14.672   9.875  1.00  0.00              
ATOM   1474  HA3 GLY A  89     -12.111 -14.009   8.926  1.00  0.00              
ATOM   1475  C   GLY A  89     -12.146 -16.049   8.887  1.00  0.00              
ATOM   1476  O   GLY A  89     -12.246 -16.877   7.937  1.00  0.00              
ATOM   1477  N   ASN A  90     -12.539 -16.299  10.122  1.00  0.00              
ATOM   1478  H   ASN A  90     -12.377 -15.575  10.807  1.00  0.00              
ATOM   1479  CA  ASN A  90     -13.030 -17.568  10.539  1.00  0.00              
ATOM   1480  HA  ASN A  90     -12.601 -18.365   9.932  1.00  0.00              
ATOM   1481  CB  ASN A  90     -12.742 -17.791  12.098  1.00  0.00              
ATOM   1482  HB2 ASN A  90     -13.073 -16.889  12.613  1.00  0.00              
ATOM   1483  HB3 ASN A  90     -13.339 -18.648  12.412  1.00  0.00              
ATOM   1484  CG  ASN A  90     -11.220 -17.980  12.366  1.00  0.00              
ATOM   1485  OD1 ASN A  90     -10.565 -18.645  11.603  1.00  0.00              
ATOM   1486  ND2 ASN A  90     -10.797 -17.414  13.481  1.00  0.00              
ATOM   1487 HD21 ASN A  90      -9.807 -17.422  13.676  1.00  0.00              
ATOM   1488 HD22 ASN A  90     -11.462 -16.924  14.062  1.00  0.00              
ATOM   1489  C   ASN A  90     -14.564 -17.661  10.306  1.00  0.00              
ATOM   1490  O   ASN A  90     -15.342 -16.750  10.629  1.00  0.00              
ATOM   1491  N   MET A  91     -14.978 -18.783   9.695  1.00  0.00              
ATOM   1492  H   MET A  91     -14.248 -19.403   9.375  1.00  0.00              
ATOM   1493  CA  MET A  91     -16.370 -19.137   9.492  1.00  0.00              
ATOM   1494  HA  MET A  91     -16.919 -18.394   8.914  1.00  0.00              
ATOM   1495  CB  MET A  91     -16.442 -20.450   8.668  1.00  0.00              
ATOM   1496  HB2 MET A  91     -17.391 -20.500   8.135  1.00  0.00              
ATOM   1497  HB3 MET A  91     -15.588 -20.530   7.995  1.00  0.00              
ATOM   1498  CG  MET A  91     -16.392 -21.726   9.538  1.00  0.00              
ATOM   1499  HG2 MET A  91     -15.480 -21.659  10.131  1.00  0.00              
ATOM   1500  HG3 MET A  91     -17.205 -21.663  10.261  1.00  0.00              
ATOM   1501  SD  MET A  91     -16.310 -23.327   8.819  1.00  0.00              
ATOM   1502  CE  MET A  91     -18.057 -23.777   8.952  1.00  0.00              
ATOM   1503  HE1 MET A  91     -18.410 -23.500   9.946  1.00  0.00              
ATOM   1504  HE2 MET A  91     -18.673 -23.304   8.187  1.00  0.00              
ATOM   1505  HE3 MET A  91     -18.179 -24.828   8.690  1.00  0.00              
ATOM   1506  C   MET A  91     -17.190 -19.212  10.804  1.00  0.00              
ATOM   1507  O   MET A  91     -16.751 -19.636  11.868  1.00  0.00              
ATOM   1508  N   GLY A  92     -18.465 -18.944  10.683  1.00  0.00              
ATOM   1509  H   GLY A  92     -18.750 -18.425   9.865  1.00  0.00              
ATOM   1510  CA  GLY A  92     -19.465 -19.150  11.799  1.00  0.00              
ATOM   1511  HA2 GLY A  92     -19.010 -18.797  12.724  1.00  0.00              
ATOM   1512  HA3 GLY A  92     -20.430 -18.760  11.478  1.00  0.00              
ATOM   1513  C   GLY A  92     -19.717 -20.631  12.017  1.00  0.00              
ATOM   1514  O   GLY A  92     -20.407 -21.288  11.248  1.00  0.00              
ATOM   1515  N   LEU A  93     -19.196 -21.218  13.100  1.00  0.00              
ATOM   1516  H   LEU A  93     -18.665 -20.671  13.762  1.00  0.00              
ATOM   1517  CA  LEU A  93     -19.375 -22.636  13.525  1.00  0.00              
ATOM   1518  HA  LEU A  93     -19.097 -23.201  12.635  1.00  0.00              
ATOM   1519  CB  LEU A  93     -18.435 -22.986  14.667  1.00  0.00              
ATOM   1520  HB2 LEU A  93     -18.920 -22.600  15.564  1.00  0.00              
ATOM   1521  HB3 LEU A  93     -18.344 -24.071  14.621  1.00  0.00              
ATOM   1522  CG  LEU A  93     -16.967 -22.547  14.419  1.00  0.00              
ATOM   1523  HG  LEU A  93     -16.966 -21.464  14.297  1.00  0.00              
ATOM   1524  CD1 LEU A  93     -16.091 -22.920  15.635  1.00  0.00              
ATOM   1525 HD11 LEU A  93     -16.466 -22.315  16.460  1.00  0.00              
ATOM   1526 HD12 LEU A  93     -16.343 -23.940  15.928  1.00  0.00              
ATOM   1527 HD13 LEU A  93     -15.033 -22.670  15.555  1.00  0.00              
ATOM   1528  CD2 LEU A  93     -16.307 -23.248  13.219  1.00  0.00              
ATOM   1529 HD21 LEU A  93     -16.885 -23.109  12.305  1.00  0.00              
ATOM   1530 HD22 LEU A  93     -15.288 -22.897  13.056  1.00  0.00              
ATOM   1531 HD23 LEU A  93     -16.331 -24.333  13.317  1.00  0.00              
ATOM   1532  C   LEU A  93     -20.883 -22.927  13.935  1.00  0.00              
ATOM   1533  O   LEU A  93     -21.394 -22.077  14.589  1.00  0.00              
ATOM   1534  N   ASP A  94     -21.334 -24.132  13.768  1.00  0.00              
ATOM   1535  H   ASP A  94     -20.762 -24.694  13.153  1.00  0.00              
ATOM   1536  CA  ASP A  94     -22.592 -24.684  14.287  1.00  0.00              
ATOM   1537  HA  ASP A  94     -23.321 -23.881  14.399  1.00  0.00              
ATOM   1538  CB  ASP A  94     -23.062 -25.887  13.376  1.00  0.00              
ATOM   1539  HB2 ASP A  94     -22.090 -26.368  13.273  1.00  0.00              
ATOM   1540  HB3 ASP A  94     -23.830 -26.449  13.907  1.00  0.00              
ATOM   1541  CG  ASP A  94     -23.470 -25.587  11.951  1.00  0.00              
ATOM   1542  OD1 ASP A  94     -23.706 -26.594  11.190  1.00  0.00              
ATOM   1543  OD2 ASP A  94     -23.596 -24.404  11.582  1.00  0.00              
ATOM   1544  C   ASP A  94     -22.466 -25.227  15.740  1.00  0.00              
ATOM   1545  O   ASP A  94     -23.452 -25.510  16.431  1.00  0.00              
ATOM   1546  N   GLY A  95     -21.170 -25.440  16.147  1.00  0.00              
ATOM   1547  H   GLY A  95     -20.339 -25.391  15.574  1.00  0.00              
ATOM   1548  CA  GLY A  95     -20.862 -25.745  17.540  1.00  0.00              
ATOM   1549  HA2 GLY A  95     -21.610 -25.304  18.200  1.00  0.00              
ATOM   1550  HA3 GLY A  95     -20.856 -26.833  17.599  1.00  0.00              
ATOM   1551  C   GLY A  95     -19.437 -25.407  17.925  1.00  0.00              
ATOM   1552  O   GLY A  95     -18.837 -24.550  17.314  1.00  0.00              
ATOM   1553  N   PRO A  96     -18.749 -26.046  18.910  1.00  0.00              
ATOM   1554  CD  PRO A  96     -19.251 -27.106  19.793  1.00  0.00              
ATOM   1555  HD2 PRO A  96     -19.191 -27.971  19.132  1.00  0.00              
ATOM   1556  HD3 PRO A  96     -20.269 -26.972  20.157  1.00  0.00              
ATOM   1557  CG  PRO A  96     -18.255 -27.271  20.951  1.00  0.00              
ATOM   1558  HG2 PRO A  96     -18.194 -28.266  21.391  1.00  0.00              
ATOM   1559  HG3 PRO A  96     -18.500 -26.578  21.756  1.00  0.00              
ATOM   1560  CB  PRO A  96     -16.945 -26.890  20.332  1.00  0.00              
ATOM   1561  HB2 PRO A  96     -16.595 -27.811  19.864  1.00  0.00              
ATOM   1562  HB3 PRO A  96     -16.303 -26.546  21.143  1.00  0.00              
ATOM   1563  CA  PRO A  96     -17.310 -25.805  19.313  1.00  0.00              
ATOM   1564  HA  PRO A  96     -17.333 -24.818  19.774  1.00  0.00              
ATOM   1565  C   PRO A  96     -16.196 -25.863  18.206  1.00  0.00              
ATOM   1566  O   PRO A  96     -16.334 -26.633  17.230  1.00  0.00              
ATOM   1567  N   ALA A  97     -15.038 -25.230  18.459  1.00  0.00              
ATOM   1568  H   ALA A  97     -15.039 -24.636  19.277  1.00  0.00              
ATOM   1569  CA  ALA A  97     -13.882 -25.255  17.542  1.00  0.00              
ATOM   1570  HA  ALA A  97     -14.280 -24.959  16.572  1.00  0.00              
ATOM   1571  CB  ALA A  97     -12.816 -24.183  17.978  1.00  0.00              
ATOM   1572  HB1 ALA A  97     -12.489 -24.425  18.989  1.00  0.00              
ATOM   1573  HB2 ALA A  97     -11.973 -24.215  17.288  1.00  0.00              
ATOM   1574  HB3 ALA A  97     -13.323 -23.226  18.103  1.00  0.00              
ATOM   1575  C   ALA A  97     -13.168 -26.654  17.428  1.00  0.00              
ATOM   1576  O   ALA A  97     -13.227 -27.413  18.391  1.00  0.00              
ATOM   1577  N   TRP A  98     -12.289 -26.882  16.460  1.00  0.00              
ATOM   1578  H   TRP A  98     -12.222 -26.261  15.666  1.00  0.00              
ATOM   1579  CA  TRP A  98     -11.234 -27.904  16.661  1.00  0.00              
ATOM   1580  HA  TRP A  98     -11.533 -28.702  17.341  1.00  0.00              
ATOM   1581  CB  TRP A  98     -10.961 -28.572  15.235  1.00  0.00              
ATOM   1582  HB2 TRP A  98     -11.979 -28.760  14.895  1.00  0.00              
ATOM   1583  HB3 TRP A  98     -10.478 -27.863  14.562  1.00  0.00              
ATOM   1584  CG  TRP A  98     -10.286 -29.902  15.237  1.00  0.00              
ATOM   1585  CD1 TRP A  98      -9.163 -30.235  14.596  1.00  0.00              
ATOM   1586  HD1 TRP A  98      -8.566 -29.501  14.075  1.00  0.00              
ATOM   1587  NE1 TRP A  98      -8.915 -31.631  14.703  1.00  0.00              
ATOM   1588  HE1 TRP A  98      -8.054 -31.975  14.303  1.00  0.00              
ATOM   1589  CE2 TRP A  98      -9.811 -32.245  15.586  1.00  0.00              
ATOM   1590  CZ2 TRP A  98     -10.018 -33.458  16.189  1.00  0.00              
ATOM   1591  HZ2 TRP A  98      -9.416 -34.335  16.006  1.00  0.00              
ATOM   1592  CH2 TRP A  98     -11.117 -33.645  17.032  1.00  0.00              
ATOM   1593  HH2 TRP A  98     -11.304 -34.581  17.537  1.00  0.00              
ATOM   1594  CZ3 TRP A  98     -11.981 -32.623  17.336  1.00  0.00              
ATOM   1595  HZ3 TRP A  98     -12.772 -32.817  18.045  1.00  0.00              
ATOM   1596  CE3 TRP A  98     -11.771 -31.332  16.769  1.00  0.00              
ATOM   1597  HE3 TRP A  98     -12.487 -30.537  16.912  1.00  0.00              
ATOM   1598  CD2 TRP A  98     -10.700 -31.166  15.929  1.00  0.00              
ATOM   1599  C   TRP A  98      -9.917 -27.305  17.195  1.00  0.00              
ATOM   1600  O   TRP A  98      -9.447 -26.335  16.626  1.00  0.00              
ATOM   1601  N   PRO A  99      -9.279 -27.855  18.248  1.00  0.00              
ATOM   1602  CD  PRO A  99      -9.554 -29.138  18.908  1.00  0.00              
ATOM   1603  HD2 PRO A  99      -9.635 -30.034  18.292  1.00  0.00              
ATOM   1604  HD3 PRO A  99     -10.431 -28.976  19.534  1.00  0.00              
ATOM   1605  CG  PRO A  99      -8.327 -29.377  19.764  1.00  0.00              
ATOM   1606  HG2 PRO A  99      -7.677 -30.081  19.244  1.00  0.00              
ATOM   1607  HG3 PRO A  99      -8.650 -29.849  20.692  1.00  0.00              
ATOM   1608  CB  PRO A  99      -7.735 -28.038  20.074  1.00  0.00              
ATOM   1609  HB2 PRO A  99      -6.684 -28.002  20.363  1.00  0.00              
ATOM   1610  HB3 PRO A  99      -8.315 -27.584  20.877  1.00  0.00              
ATOM   1611  CA  PRO A  99      -8.050 -27.220  18.835  1.00  0.00              
ATOM   1612  HA  PRO A  99      -8.373 -26.223  19.135  1.00  0.00              
ATOM   1613  C   PRO A  99      -6.833 -27.150  17.897  1.00  0.00              
ATOM   1614  O   PRO A  99      -6.697 -27.899  16.890  1.00  0.00              
ATOM   1615  N   ASN A 100      -5.931 -26.209  18.264  1.00  0.00              
ATOM   1616  H   ASN A 100      -6.179 -25.627  19.051  1.00  0.00              
ATOM   1617  CA  ASN A 100      -4.642 -26.007  17.582  1.00  0.00              
ATOM   1618  HA  ASN A 100      -4.116 -25.169  18.039  1.00  0.00              
ATOM   1619  CB  ASN A 100      -3.729 -27.225  17.724  1.00  0.00              
ATOM   1620  HB2 ASN A 100      -4.149 -28.068  17.176  1.00  0.00              
ATOM   1621  HB3 ASN A 100      -2.712 -26.943  17.451  1.00  0.00              
ATOM   1622  CG  ASN A 100      -3.568 -27.601  19.166  1.00  0.00              
ATOM   1623  OD1 ASN A 100      -3.282 -26.801  20.060  1.00  0.00              
ATOM   1624  ND2 ASN A 100      -3.746 -28.891  19.431  1.00  0.00              
ATOM   1625 HD21 ASN A 100      -3.956 -29.214  20.365  1.00  0.00              
ATOM   1626 HD22 ASN A 100      -3.859 -29.449  18.597  1.00  0.00              
ATOM   1627  C   ASN A 100      -4.838 -25.529  16.169  1.00  0.00              
ATOM   1628  O   ASN A 100      -4.097 -25.895  15.250  1.00  0.00              
ATOM   1629  N   HIE A 101      -5.753 -24.531  16.058  1.00  0.00              
ATOM   1630  H   HIE A 101      -6.496 -24.417  16.732  1.00  0.00              
ATOM   1631  CA  HIE A 101      -5.998 -23.819  14.805  1.00  0.00              
ATOM   1632  HA  HIE A 101      -6.529 -24.530  14.171  1.00  0.00              
ATOM   1633  CB  HIE A 101      -7.038 -22.757  14.988  1.00  0.00              
ATOM   1634  HB2 HIE A 101      -7.922 -23.243  15.401  1.00  0.00              
ATOM   1635  HB3 HIE A 101      -6.610 -21.957  15.591  1.00  0.00              
ATOM   1636  CG  HIE A 101      -7.586 -22.186  13.724  1.00  0.00              
ATOM   1637  ND1 HIE A 101      -6.909 -21.363  12.802  1.00  0.00              
ATOM   1638  CE1 HIE A 101      -7.748 -21.351  11.712  1.00  0.00              
ATOM   1639  HE1 HIE A 101      -7.617 -20.808  10.788  1.00  0.00              
ATOM   1640  NE2 HIE A 101      -8.902 -21.992  11.989  1.00  0.00              
ATOM   1641  HE2 HIE A 101      -9.656 -22.079  11.323  1.00  0.00              
ATOM   1642  CD2 HIE A 101      -8.782 -22.546  13.229  1.00  0.00              
ATOM   1643  HD2 HIE A 101      -9.457 -23.297  13.612  1.00  0.00              
ATOM   1644  C   HIE A 101      -4.745 -23.344  14.052  1.00  0.00              
ATOM   1645  O   HIE A 101      -4.071 -22.412  14.476  1.00  0.00              
ATOM   1646  N   ASP A 102      -4.441 -23.900  12.861  1.00  0.00              
ATOM   1647  H   ASP A 102      -4.975 -24.726  12.633  1.00  0.00              
ATOM   1648  CA  ASP A 102      -3.478 -23.299  11.947  1.00  0.00              
ATOM   1649  HA  ASP A 102      -2.796 -22.713  12.563  1.00  0.00              
ATOM   1650  CB  ASP A 102      -2.598 -24.468  11.428  1.00  0.00              
ATOM   1651  HB2 ASP A 102      -2.178 -25.046  12.252  1.00  0.00              
ATOM   1652  HB3 ASP A 102      -3.205 -25.239  10.955  1.00  0.00              
ATOM   1653  CG  ASP A 102      -1.579 -24.209  10.381  1.00  0.00              
ATOM   1654  OD1 ASP A 102      -1.265 -23.030  10.226  1.00  0.00              
ATOM   1655  OD2 ASP A 102      -1.128 -25.128   9.675  1.00  0.00              
ATOM   1656  C   ASP A 102      -4.095 -22.472  10.773  1.00  0.00              
ATOM   1657  O   ASP A 102      -4.681 -23.000   9.821  1.00  0.00              
ATOM   1658  N   LYS A 103      -3.911 -21.170  10.805  1.00  0.00              
ATOM   1659  H   LYS A 103      -3.436 -20.908  11.658  1.00  0.00              
ATOM   1660  CA  LYS A 103      -4.275 -20.271   9.687  1.00  0.00              
ATOM   1661  HA  LYS A 103      -5.355 -20.327   9.544  1.00  0.00              
ATOM   1662  CB  LYS A 103      -3.786 -18.841   9.906  1.00  0.00              
ATOM   1663  HB2 LYS A 103      -2.761 -18.859  10.276  1.00  0.00              
ATOM   1664  HB3 LYS A 103      -3.946 -18.271   8.991  1.00  0.00              
ATOM   1665  CG  LYS A 103      -4.689 -18.132  10.966  1.00  0.00              
ATOM   1666  HG2 LYS A 103      -4.770 -18.809  11.817  1.00  0.00              
ATOM   1667  HG3 LYS A 103      -4.269 -17.181  11.293  1.00  0.00              
ATOM   1668  CD  LYS A 103      -6.142 -17.879  10.422  1.00  0.00              
ATOM   1669  HD2 LYS A 103      -6.156 -17.243   9.538  1.00  0.00              
ATOM   1670  HD3 LYS A 103      -6.669 -18.749  10.029  1.00  0.00              
ATOM   1671  CE  LYS A 103      -6.958 -17.266  11.572  1.00  0.00              
ATOM   1672  HE2 LYS A 103      -6.987 -17.981  12.394  1.00  0.00              
ATOM   1673  HE3 LYS A 103      -6.562 -16.322  11.947  1.00  0.00              
ATOM   1674  NZ  LYS A 103      -8.361 -17.002  11.145  1.00  0.00              
ATOM   1675  HZ1 LYS A 103      -8.314 -16.675  10.190  1.00  0.00              
ATOM   1676  HZ2 LYS A 103      -8.947 -17.824  11.165  1.00  0.00              
ATOM   1677  HZ3 LYS A 103      -8.756 -16.282  11.733  1.00  0.00              
ATOM   1678  C   LYS A 103      -3.783 -20.742   8.311  1.00  0.00              
ATOM   1679  O   LYS A 103      -4.429 -20.466   7.284  1.00  0.00              
ATOM   1680  N   LEU A 104      -2.587 -21.289   8.245  1.00  0.00              
ATOM   1681  H   LEU A 104      -2.148 -21.538   9.119  1.00  0.00              
ATOM   1682  CA  LEU A 104      -2.021 -21.831   7.086  1.00  0.00              
ATOM   1683  HA  LEU A 104      -2.380 -21.329   6.188  1.00  0.00              
ATOM   1684  CB  LEU A 104      -0.496 -21.535   6.974  1.00  0.00              
ATOM   1685  HB2 LEU A 104      -0.101 -22.007   7.873  1.00  0.00              
ATOM   1686  HB3 LEU A 104      -0.104 -22.142   6.158  1.00  0.00              
ATOM   1687  CG  LEU A 104      -0.153 -20.038   7.071  1.00  0.00              
ATOM   1688  HG  LEU A 104      -0.647 -19.616   7.946  1.00  0.00              
ATOM   1689  CD1 LEU A 104       1.348 -19.839   7.169  1.00  0.00              
ATOM   1690 HD11 LEU A 104       1.684 -18.805   7.254  1.00  0.00              
ATOM   1691 HD12 LEU A 104       1.697 -20.336   8.074  1.00  0.00              
ATOM   1692 HD13 LEU A 104       1.708 -20.147   6.187  1.00  0.00              
ATOM   1693  CD2 LEU A 104      -0.702 -19.380   5.767  1.00  0.00              
ATOM   1694 HD21 LEU A 104      -1.785 -19.281   5.839  1.00  0.00              
ATOM   1695 HD22 LEU A 104      -0.335 -18.362   5.634  1.00  0.00              
ATOM   1696 HD23 LEU A 104      -0.489 -19.895   4.830  1.00  0.00              
ATOM   1697  C   LEU A 104      -2.345 -23.240   6.683  1.00  0.00              
ATOM   1698  O   LEU A 104      -2.005 -23.681   5.537  1.00  0.00              
ATOM   1699  N   SER A 105      -3.098 -24.066   7.501  1.00  0.00              
ATOM   1700  H   SER A 105      -3.565 -23.571   8.247  1.00  0.00              
ATOM   1701  CA  SER A 105      -3.656 -25.357   7.068  1.00  0.00              
ATOM   1702  HA  SER A 105      -2.829 -25.988   6.742  1.00  0.00              
ATOM   1703  CB  SER A 105      -4.315 -26.044   8.263  1.00  0.00              
ATOM   1704  HB2 SER A 105      -3.553 -26.449   8.929  1.00  0.00              
ATOM   1705  HB3 SER A 105      -4.864 -25.223   8.726  1.00  0.00              
ATOM   1706  OG  SER A 105      -5.062 -27.142   7.978  1.00  0.00              
ATOM   1707  HG  SER A 105      -4.937 -27.869   8.593  1.00  0.00              
ATOM   1708  C   SER A 105      -4.645 -25.256   6.000  1.00  0.00              
ATOM   1709  O   SER A 105      -5.520 -24.412   5.989  1.00  0.00              
ATOM   1710  N   ALA A 106      -4.594 -26.265   5.166  1.00  0.00              
ATOM   1711  H   ALA A 106      -4.036 -27.101   5.269  1.00  0.00              
ATOM   1712  CA  ALA A 106      -5.410 -26.411   3.961  1.00  0.00              
ATOM   1713  HA  ALA A 106      -5.104 -25.629   3.266  1.00  0.00              
ATOM   1714  CB  ALA A 106      -5.075 -27.809   3.352  1.00  0.00              
ATOM   1715  HB1 ALA A 106      -4.017 -27.896   3.102  1.00  0.00              
ATOM   1716  HB2 ALA A 106      -5.279 -28.562   4.113  1.00  0.00              
ATOM   1717  HB3 ALA A 106      -5.710 -27.940   2.475  1.00  0.00              
ATOM   1718  C   ALA A 106      -6.864 -26.231   4.171  1.00  0.00              
ATOM   1719  O   ALA A 106      -7.470 -25.261   3.703  1.00  0.00              
ATOM   1720  N   LEU A 107      -7.449 -27.121   5.039  1.00  0.00              
ATOM   1721  H   LEU A 107      -6.788 -27.724   5.507  1.00  0.00              
ATOM   1722  CA  LEU A 107      -8.864 -27.071   5.471  1.00  0.00              
ATOM   1723  HA  LEU A 107      -9.458 -27.284   4.582  1.00  0.00              
ATOM   1724  CB  LEU A 107      -9.096 -28.257   6.339  1.00  0.00              
ATOM   1725  HB2 LEU A 107      -9.087 -29.200   5.791  1.00  0.00              
ATOM   1726  HB3 LEU A 107      -8.320 -28.306   7.103  1.00  0.00              
ATOM   1727  CG  LEU A 107     -10.468 -28.306   7.121  1.00  0.00              
ATOM   1728  HG  LEU A 107     -10.580 -27.427   7.756  1.00  0.00              
ATOM   1729  CD1 LEU A 107     -11.560 -28.338   6.146  1.00  0.00              
ATOM   1730 HD11 LEU A 107     -11.596 -27.389   5.610  1.00  0.00              
ATOM   1731 HD12 LEU A 107     -11.368 -29.171   5.470  1.00  0.00              
ATOM   1732 HD13 LEU A 107     -12.495 -28.612   6.635  1.00  0.00              
ATOM   1733  CD2 LEU A 107     -10.551 -29.613   7.927  1.00  0.00              
ATOM   1734 HD21 LEU A 107     -10.099 -29.435   8.903  1.00  0.00              
ATOM   1735 HD22 LEU A 107     -11.564 -29.997   8.047  1.00  0.00              
ATOM   1736 HD23 LEU A 107     -10.019 -30.428   7.437  1.00  0.00              
ATOM   1737  C   LEU A 107      -9.268 -25.698   5.998  1.00  0.00              
ATOM   1738  O   LEU A 107     -10.323 -25.167   5.578  1.00  0.00              
ATOM   1739  N   ASN A 108      -8.527 -25.021   6.907  1.00  0.00              
ATOM   1740  H   ASN A 108      -7.645 -25.434   7.174  1.00  0.00              
ATOM   1741  CA  ASN A 108      -9.017 -23.690   7.430  1.00  0.00              
ATOM   1742  HA  ASN A 108     -10.059 -23.809   7.729  1.00  0.00              
ATOM   1743  CB  ASN A 108      -8.171 -23.223   8.670  1.00  0.00              
ATOM   1744  HB2 ASN A 108      -7.177 -23.050   8.258  1.00  0.00              
ATOM   1745  HB3 ASN A 108      -8.534 -22.286   9.092  1.00  0.00              
ATOM   1746  CG  ASN A 108      -8.076 -24.354   9.731  1.00  0.00              
ATOM   1747  OD1 ASN A 108      -9.122 -24.908  10.094  1.00  0.00              
ATOM   1748  ND2 ASN A 108      -6.961 -24.712  10.278  1.00  0.00              
ATOM   1749 HD21 ASN A 108      -6.849 -25.621  10.705  1.00  0.00              
ATOM   1750 HD22 ASN A 108      -6.102 -24.214  10.092  1.00  0.00              
ATOM   1751  C   ASN A 108      -9.066 -22.615   6.337  1.00  0.00              
ATOM   1752  O   ASN A 108     -10.052 -21.878   6.206  1.00  0.00              
ATOM   1753  N   ILE A 109      -8.020 -22.460   5.489  1.00  0.00              
ATOM   1754  H   ILE A 109      -7.186 -23.023   5.584  1.00  0.00              
ATOM   1755  CA  ILE A 109      -8.018 -21.613   4.248  1.00  0.00              
ATOM   1756  HA  ILE A 109      -8.142 -20.582   4.582  1.00  0.00              
ATOM   1757  CB  ILE A 109      -6.655 -21.699   3.544  1.00  0.00              
ATOM   1758  HB  ILE A 109      -6.527 -22.751   3.286  1.00  0.00              
ATOM   1759  CG2 ILE A 109      -6.716 -20.885   2.295  1.00  0.00              
ATOM   1760 HG21 ILE A 109      -7.493 -21.319   1.666  1.00  0.00              
ATOM   1761 HG22 ILE A 109      -6.897 -19.842   2.557  1.00  0.00              
ATOM   1762 HG23 ILE A 109      -5.762 -20.866   1.767  1.00  0.00              
ATOM   1763  CG1 ILE A 109      -5.475 -21.406   4.427  1.00  0.00              
ATOM   1764 HG12 ILE A 109      -5.453 -20.343   4.666  1.00  0.00              
ATOM   1765 HG13 ILE A 109      -5.567 -21.939   5.373  1.00  0.00              
ATOM   1766  CD1 ILE A 109      -4.090 -21.781   3.795  1.00  0.00              
ATOM   1767 HD11 ILE A 109      -3.944 -22.858   3.883  1.00  0.00              
ATOM   1768 HD12 ILE A 109      -4.105 -21.258   2.839  1.00  0.00              
ATOM   1769 HD13 ILE A 109      -3.336 -21.286   4.407  1.00  0.00              
ATOM   1770  C   ILE A 109      -9.231 -21.948   3.329  1.00  0.00              
ATOM   1771  O   ILE A 109      -9.898 -20.977   2.907  1.00  0.00              
ATOM   1772  N   ARG A 110      -9.562 -23.217   3.008  1.00  0.00              
ATOM   1773  H   ARG A 110      -8.903 -23.949   3.230  1.00  0.00              
ATOM   1774  CA  ARG A 110     -10.772 -23.589   2.221  1.00  0.00              
ATOM   1775  HA  ARG A 110     -10.715 -22.983   1.317  1.00  0.00              
ATOM   1776  CB  ARG A 110     -10.798 -25.065   1.929  1.00  0.00              
ATOM   1777  HB2 ARG A 110      -9.879 -25.357   1.420  1.00  0.00              
ATOM   1778  HB3 ARG A 110     -10.855 -25.540   2.908  1.00  0.00              
ATOM   1779  CG  ARG A 110     -12.001 -25.421   1.046  1.00  0.00              
ATOM   1780  HG2 ARG A 110     -12.954 -25.169   1.509  1.00  0.00              
ATOM   1781  HG3 ARG A 110     -11.885 -24.928   0.081  1.00  0.00              
ATOM   1782  CD  ARG A 110     -12.117 -26.913   0.757  1.00  0.00              
ATOM   1783  HD2 ARG A 110     -11.902 -27.436   1.689  1.00  0.00              
ATOM   1784  HD3 ARG A 110     -13.139 -27.194   0.503  1.00  0.00              
ATOM   1785  NE  ARG A 110     -11.174 -27.272  -0.278  1.00  0.00              
ATOM   1786  HE  ARG A 110     -10.231 -27.528  -0.024  1.00  0.00              
ATOM   1787  CZ  ARG A 110     -11.388 -27.391  -1.550  1.00  0.00              
ATOM   1788  NH1 ARG A 110     -12.517 -26.922  -2.032  1.00  0.00              
ATOM   1789 HH11 ARG A 110     -13.272 -26.780  -1.376  1.00  0.00              
ATOM   1790 HH12 ARG A 110     -12.871 -27.205  -2.935  1.00  0.00              
ATOM   1791  NH2 ARG A 110     -10.672 -28.065  -2.387  1.00  0.00              
ATOM   1792 HH21 ARG A 110      -9.957 -28.640  -1.965  1.00  0.00              
ATOM   1793 HH22 ARG A 110     -11.203 -28.325  -3.206  1.00  0.00              
ATOM   1794  C   ARG A 110     -12.099 -23.182   2.931  1.00  0.00              
ATOM   1795  O   ARG A 110     -12.957 -22.620   2.289  1.00  0.00              
ATOM   1796  N   ARG A 111     -12.260 -23.452   4.236  1.00  0.00              
ATOM   1797  H   ARG A 111     -11.550 -23.998   4.703  1.00  0.00              
ATOM   1798  CA  ARG A 111     -13.375 -22.900   5.047  1.00  0.00              
ATOM   1799  HA  ARG A 111     -14.314 -23.196   4.580  1.00  0.00              
ATOM   1800  CB  ARG A 111     -13.389 -23.441   6.506  1.00  0.00              
ATOM   1801  HB2 ARG A 111     -12.494 -23.142   7.050  1.00  0.00              
ATOM   1802  HB3 ARG A 111     -14.248 -23.028   7.035  1.00  0.00              
ATOM   1803  CG  ARG A 111     -13.666 -24.936   6.428  1.00  0.00              
ATOM   1804  HG2 ARG A 111     -14.717 -25.027   6.155  1.00  0.00              
ATOM   1805  HG3 ARG A 111     -13.086 -25.509   5.705  1.00  0.00              
ATOM   1806  CD  ARG A 111     -13.523 -25.470   7.868  1.00  0.00              
ATOM   1807  HD2 ARG A 111     -12.452 -25.507   8.070  1.00  0.00              
ATOM   1808  HD3 ARG A 111     -13.853 -24.705   8.571  1.00  0.00              
ATOM   1809  NE  ARG A 111     -14.094 -26.825   7.942  1.00  0.00              
ATOM   1810  HE  ARG A 111     -14.625 -27.227   7.183  1.00  0.00              
ATOM   1811  CZ  ARG A 111     -14.033 -27.565   9.024  1.00  0.00              
ATOM   1812  NH1 ARG A 111     -13.494 -27.135  10.093  1.00  0.00              
ATOM   1813 HH11 ARG A 111     -13.155 -26.193  10.227  1.00  0.00              
ATOM   1814 HH12 ARG A 111     -13.253 -27.828  10.786  1.00  0.00              
ATOM   1815  NH2 ARG A 111     -14.574 -28.787   8.920  1.00  0.00              
ATOM   1816 HH21 ARG A 111     -14.896 -28.971   7.980  1.00  0.00              
ATOM   1817 HH22 ARG A 111     -14.394 -29.547   9.561  1.00  0.00              
ATOM   1818  C   ARG A 111     -13.404 -21.423   5.115  1.00  0.00              
ATOM   1819  O   ARG A 111     -14.531 -20.871   5.065  1.00  0.00              
ATOM   1820  N   SER A 112     -12.215 -20.757   5.120  1.00  0.00              
ATOM   1821  H   SER A 112     -11.334 -21.240   5.219  1.00  0.00              
ATOM   1822  CA  SER A 112     -12.227 -19.262   4.972  1.00  0.00              
ATOM   1823  HA  SER A 112     -13.026 -18.965   5.651  1.00  0.00              
ATOM   1824  CB  SER A 112     -10.915 -18.675   5.438  1.00  0.00              
ATOM   1825  HB2 SER A 112     -10.735 -19.110   6.421  1.00  0.00              
ATOM   1826  HB3 SER A 112     -10.233 -18.884   4.614  1.00  0.00              
ATOM   1827  OG  SER A 112     -10.902 -17.284   5.716  1.00  0.00              
ATOM   1828  HG  SER A 112     -11.541 -16.990   6.369  1.00  0.00              
ATOM   1829  C   SER A 112     -12.729 -18.708   3.625  1.00  0.00              
ATOM   1830  O   SER A 112     -13.604 -17.832   3.704  1.00  0.00              
ATOM   1831  N   VAL A 113     -12.148 -19.165   2.481  1.00  0.00              
ATOM   1832  H   VAL A 113     -11.608 -20.019   2.453  1.00  0.00              
ATOM   1833  CA  VAL A 113     -12.662 -18.883   1.144  1.00  0.00              
ATOM   1834  HA  VAL A 113     -12.564 -17.868   0.761  1.00  0.00              
ATOM   1835  CB  VAL A 113     -11.782 -19.613   0.127  1.00  0.00              
ATOM   1836  HB  VAL A 113     -11.673 -20.617   0.537  1.00  0.00              
ATOM   1837  CG1 VAL A 113     -12.353 -19.664  -1.350  1.00  0.00              
ATOM   1838 HG11 VAL A 113     -13.298 -20.207  -1.329  1.00  0.00              
ATOM   1839 HG12 VAL A 113     -12.474 -18.702  -1.849  1.00  0.00              
ATOM   1840 HG13 VAL A 113     -11.688 -20.347  -1.878  1.00  0.00              
ATOM   1841  CG2 VAL A 113     -10.417 -18.869   0.070  1.00  0.00              
ATOM   1842 HG21 VAL A 113      -9.722 -19.464  -0.523  1.00  0.00              
ATOM   1843 HG22 VAL A 113     -10.527 -17.917  -0.449  1.00  0.00              
ATOM   1844 HG23 VAL A 113     -10.120 -18.668   1.099  1.00  0.00              
ATOM   1845  C   VAL A 113     -14.165 -19.234   1.052  1.00  0.00              
ATOM   1846  O   VAL A 113     -14.925 -18.363   0.723  1.00  0.00              
ATOM   1847  N   ASP A 114     -14.651 -20.447   1.291  1.00  0.00              
ATOM   1848  H   ASP A 114     -14.063 -21.217   1.577  1.00  0.00              
ATOM   1849  CA  ASP A 114     -16.051 -20.761   1.273  1.00  0.00              
ATOM   1850  HA  ASP A 114     -16.466 -20.763   0.265  1.00  0.00              
ATOM   1851  CB  ASP A 114     -16.190 -22.167   1.804  1.00  0.00              
ATOM   1852  HB2 ASP A 114     -15.533 -22.246   2.670  1.00  0.00              
ATOM   1853  HB3 ASP A 114     -17.213 -22.357   2.129  1.00  0.00              
ATOM   1854  CG  ASP A 114     -15.778 -23.251   0.735  1.00  0.00              
ATOM   1855  OD1 ASP A 114     -15.903 -24.474   0.988  1.00  0.00              
ATOM   1856  OD2 ASP A 114     -15.425 -22.895  -0.429  1.00  0.00              
ATOM   1857  C   ASP A 114     -16.844 -19.816   2.138  1.00  0.00              
ATOM   1858  O   ASP A 114     -17.891 -19.361   1.693  1.00  0.00              
ATOM   1859  N   ALA A 115     -16.356 -19.370   3.289  1.00  0.00              
ATOM   1860  H   ALA A 115     -15.565 -19.897   3.630  1.00  0.00              
ATOM   1861  CA  ALA A 115     -17.106 -18.470   4.183  1.00  0.00              
ATOM   1862  HA  ALA A 115     -18.120 -18.853   4.293  1.00  0.00              
ATOM   1863  CB  ALA A 115     -16.522 -18.520   5.628  1.00  0.00              
ATOM   1864  HB1 ALA A 115     -17.220 -18.062   6.329  1.00  0.00              
ATOM   1865  HB2 ALA A 115     -16.360 -19.557   5.925  1.00  0.00              
ATOM   1866  HB3 ALA A 115     -15.562 -18.005   5.645  1.00  0.00              
ATOM   1867  C   ALA A 115     -17.209 -17.075   3.675  1.00  0.00              
ATOM   1868  O   ALA A 115     -18.238 -16.374   3.746  1.00  0.00              
ATOM   1869  N   SER A 116     -16.233 -16.636   2.918  1.00  0.00              
ATOM   1870  H   SER A 116     -15.440 -17.244   2.767  1.00  0.00              
ATOM   1871  CA  SER A 116     -16.293 -15.407   2.146  1.00  0.00              
ATOM   1872  HA  SER A 116     -16.747 -14.651   2.788  1.00  0.00              
ATOM   1873  CB  SER A 116     -14.964 -14.858   1.622  1.00  0.00              
ATOM   1874  HB2 SER A 116     -14.329 -15.661   1.250  1.00  0.00              
ATOM   1875  HB3 SER A 116     -15.154 -14.264   0.728  1.00  0.00              
ATOM   1876  OG  SER A 116     -14.403 -14.026   2.577  1.00  0.00              
ATOM   1877  HG  SER A 116     -14.719 -13.132   2.430  1.00  0.00              
ATOM   1878  C   SER A 116     -17.286 -15.611   0.949  1.00  0.00              
ATOM   1879  O   SER A 116     -18.186 -14.739   0.783  1.00  0.00              
ATOM   1880  N   LEU A 117     -17.225 -16.723   0.175  1.00  0.00              
ATOM   1881  H   LEU A 117     -16.529 -17.417   0.408  1.00  0.00              
ATOM   1882  CA  LEU A 117     -18.060 -16.914  -1.019  1.00  0.00              
ATOM   1883  HA  LEU A 117     -18.072 -15.993  -1.602  1.00  0.00              
ATOM   1884  CB  LEU A 117     -17.639 -18.182  -1.764  1.00  0.00              
ATOM   1885  HB2 LEU A 117     -17.686 -19.024  -1.073  1.00  0.00              
ATOM   1886  HB3 LEU A 117     -18.417 -18.447  -2.480  1.00  0.00              
ATOM   1887  CG  LEU A 117     -16.251 -18.167  -2.357  1.00  0.00              
ATOM   1888  HG  LEU A 117     -15.444 -17.890  -1.679  1.00  0.00              
ATOM   1889  CD1 LEU A 117     -15.957 -19.647  -2.878  1.00  0.00              
ATOM   1890 HD11 LEU A 117     -14.991 -19.752  -3.372  1.00  0.00              
ATOM   1891 HD12 LEU A 117     -15.712 -20.175  -1.956  1.00  0.00              
ATOM   1892 HD13 LEU A 117     -16.733 -20.140  -3.464  1.00  0.00              
ATOM   1893  CD2 LEU A 117     -16.183 -17.256  -3.556  1.00  0.00              
ATOM   1894 HD21 LEU A 117     -15.242 -17.510  -4.044  1.00  0.00              
ATOM   1895 HD22 LEU A 117     -17.060 -17.519  -4.148  1.00  0.00              
ATOM   1896 HD23 LEU A 117     -16.211 -16.225  -3.202  1.00  0.00              
ATOM   1897  C   LEU A 117     -19.562 -16.943  -0.606  1.00  0.00              
ATOM   1898  O   LEU A 117     -20.375 -16.278  -1.258  1.00  0.00              
ATOM   1899  N   LYS A 118     -19.896 -17.662   0.467  1.00  0.00              
ATOM   1900  H   LYS A 118     -19.161 -18.166   0.942  1.00  0.00              
ATOM   1901  CA  LYS A 118     -21.288 -17.735   1.001  1.00  0.00              
ATOM   1902  HA  LYS A 118     -21.920 -18.315   0.328  1.00  0.00              
ATOM   1903  CB  LYS A 118     -21.246 -18.504   2.328  1.00  0.00              
ATOM   1904  HB2 LYS A 118     -20.308 -19.012   2.550  1.00  0.00              
ATOM   1905  HB3 LYS A 118     -21.420 -17.713   3.057  1.00  0.00              
ATOM   1906  CG  LYS A 118     -22.265 -19.654   2.496  1.00  0.00              
ATOM   1907  HG2 LYS A 118     -22.089 -20.439   1.761  1.00  0.00              
ATOM   1908  HG3 LYS A 118     -22.105 -20.167   3.445  1.00  0.00              
ATOM   1909  CD  LYS A 118     -23.697 -19.154   2.526  1.00  0.00              
ATOM   1910  HD2 LYS A 118     -24.129 -18.686   1.642  1.00  0.00              
ATOM   1911  HD3 LYS A 118     -24.388 -19.971   2.736  1.00  0.00              
ATOM   1912  CE  LYS A 118     -24.164 -18.198   3.662  1.00  0.00              
ATOM   1913  HE2 LYS A 118     -24.162 -18.676   4.642  1.00  0.00              
ATOM   1914  HE3 LYS A 118     -23.520 -17.323   3.751  1.00  0.00              
ATOM   1915  NZ  LYS A 118     -25.495 -17.599   3.505  1.00  0.00              
ATOM   1916  HZ1 LYS A 118     -26.217 -18.176   3.912  1.00  0.00              
ATOM   1917  HZ2 LYS A 118     -25.475 -16.701   3.967  1.00  0.00              
ATOM   1918  HZ3 LYS A 118     -25.732 -17.411   2.541  1.00  0.00              
ATOM   1919  C   LYS A 118     -21.961 -16.335   1.207  1.00  0.00              
ATOM   1920  O   LYS A 118     -23.180 -16.204   1.116  1.00  0.00              
ATOM   1921  N   ARG A 119     -21.169 -15.330   1.568  1.00  0.00              
ATOM   1922  H   ARG A 119     -20.186 -15.491   1.732  1.00  0.00              
ATOM   1923  CA  ARG A 119     -21.611 -13.864   1.795  1.00  0.00              
ATOM   1924  HA  ARG A 119     -22.603 -13.896   2.244  1.00  0.00              
ATOM   1925  CB  ARG A 119     -20.657 -13.076   2.706  1.00  0.00              
ATOM   1926  HB2 ARG A 119     -19.697 -13.332   2.258  1.00  0.00              
ATOM   1927  HB3 ARG A 119     -20.750 -12.011   2.494  1.00  0.00              
ATOM   1928  CG  ARG A 119     -20.850 -13.307   4.244  1.00  0.00              
ATOM   1929  HG2 ARG A 119     -21.864 -13.132   4.603  1.00  0.00              
ATOM   1930  HG3 ARG A 119     -20.666 -14.378   4.335  1.00  0.00              
ATOM   1931  CD  ARG A 119     -19.868 -12.667   5.195  1.00  0.00              
ATOM   1932  HD2 ARG A 119     -20.139 -11.611   5.159  1.00  0.00              
ATOM   1933  HD3 ARG A 119     -19.946 -12.972   6.238  1.00  0.00              
ATOM   1934  NE  ARG A 119     -18.429 -12.811   4.866  1.00  0.00              
ATOM   1935  HE  ARG A 119     -17.969 -12.016   4.446  1.00  0.00              
ATOM   1936  CZ  ARG A 119     -17.573 -13.649   5.504  1.00  0.00              
ATOM   1937  NH1 ARG A 119     -17.852 -14.627   6.365  1.00  0.00              
ATOM   1938 HH11 ARG A 119     -18.811 -14.899   6.531  1.00  0.00              
ATOM   1939 HH12 ARG A 119     -17.080 -15.062   6.850  1.00  0.00              
ATOM   1940  NH2 ARG A 119     -16.295 -13.622   5.337  1.00  0.00              
ATOM   1941 HH21 ARG A 119     -15.894 -12.896   4.760  1.00  0.00              
ATOM   1942 HH22 ARG A 119     -15.720 -14.182   5.950  1.00  0.00              
ATOM   1943  C   ARG A 119     -21.695 -13.122   0.487  1.00  0.00              
ATOM   1944  O   ARG A 119     -22.622 -12.335   0.213  1.00  0.00              
ATOM   1945  N   LEU A 120     -20.760 -13.450  -0.430  1.00  0.00              
ATOM   1946  H   LEU A 120     -20.029 -14.118  -0.232  1.00  0.00              
ATOM   1947  CA  LEU A 120     -20.608 -12.779  -1.766  1.00  0.00              
ATOM   1948  HA  LEU A 120     -20.700 -11.698  -1.668  1.00  0.00              
ATOM   1949  CB  LEU A 120     -19.099 -12.944  -2.200  1.00  0.00              
ATOM   1950  HB2 LEU A 120     -18.919 -14.015  -2.303  1.00  0.00              
ATOM   1951  HB3 LEU A 120     -18.874 -12.627  -3.219  1.00  0.00              
ATOM   1952  CG  LEU A 120     -18.063 -12.156  -1.352  1.00  0.00              
ATOM   1953  HG  LEU A 120     -18.114 -12.407  -0.293  1.00  0.00              
ATOM   1954  CD1 LEU A 120     -16.651 -12.624  -1.739  1.00  0.00              
ATOM   1955 HD11 LEU A 120     -16.649 -13.711  -1.664  1.00  0.00              
ATOM   1956 HD12 LEU A 120     -16.417 -12.363  -2.771  1.00  0.00              
ATOM   1957 HD13 LEU A 120     -15.856 -12.261  -1.087  1.00  0.00              
ATOM   1958  CD2 LEU A 120     -18.198 -10.642  -1.521  1.00  0.00              
ATOM   1959 HD21 LEU A 120     -19.146 -10.262  -1.139  1.00  0.00              
ATOM   1960 HD22 LEU A 120     -17.340 -10.124  -1.093  1.00  0.00              
ATOM   1961 HD23 LEU A 120     -18.175 -10.392  -2.582  1.00  0.00              
ATOM   1962  C   LEU A 120     -21.660 -13.293  -2.774  1.00  0.00              
ATOM   1963  O   LEU A 120     -21.719 -12.736  -3.898  1.00  0.00              
ATOM   1964  N   GLY A 121     -22.299 -14.434  -2.417  1.00  0.00              
ATOM   1965  H   GLY A 121     -21.969 -14.785  -1.530  1.00  0.00              
ATOM   1966  CA  GLY A 121     -23.124 -15.225  -3.394  1.00  0.00              
ATOM   1967  HA2 GLY A 121     -23.131 -16.259  -3.050  1.00  0.00              
ATOM   1968  HA3 GLY A 121     -24.136 -14.862  -3.574  1.00  0.00              
ATOM   1969  C   GLY A 121     -22.414 -15.395  -4.752  1.00  0.00              
ATOM   1970  O   GLY A 121     -22.998 -15.116  -5.793  1.00  0.00              
ATOM   1971  N   THR A 122     -21.168 -15.845  -4.737  1.00  0.00              
ATOM   1972  H   THR A 122     -20.742 -16.177  -3.884  1.00  0.00              
ATOM   1973  CA  THR A 122     -20.393 -16.018  -5.949  1.00  0.00              
ATOM   1974  HA  THR A 122     -21.013 -16.075  -6.844  1.00  0.00              
ATOM   1975  CB  THR A 122     -19.360 -14.878  -6.133  1.00  0.00              
ATOM   1976  HB  THR A 122     -19.810 -13.898  -5.969  1.00  0.00              
ATOM   1977  CG2 THR A 122     -18.120 -14.940  -5.221  1.00  0.00              
ATOM   1978 HG21 THR A 122     -18.592 -15.242  -4.286  1.00  0.00              
ATOM   1979 HG22 THR A 122     -17.470 -15.699  -5.655  1.00  0.00              
ATOM   1980 HG23 THR A 122     -17.539 -14.018  -5.170  1.00  0.00              
ATOM   1981  OG1 THR A 122     -18.898 -14.965  -7.505  1.00  0.00              
ATOM   1982  HG1 THR A 122     -19.698 -15.114  -8.015  1.00  0.00              
ATOM   1983  C   THR A 122     -19.675 -17.364  -5.895  1.00  0.00              
ATOM   1984  O   THR A 122     -19.582 -18.036  -4.861  1.00  0.00              
ATOM   1985  N   ASP A 123     -19.165 -17.764  -7.045  1.00  0.00              
ATOM   1986  H   ASP A 123     -19.259 -17.194  -7.874  1.00  0.00              
ATOM   1987  CA  ASP A 123     -18.385 -19.049  -7.154  1.00  0.00              
ATOM   1988  HA  ASP A 123     -18.713 -19.556  -6.247  1.00  0.00              
ATOM   1989  CB  ASP A 123     -18.820 -19.900  -8.308  1.00  0.00              
ATOM   1990  HB2 ASP A 123     -18.521 -19.432  -9.246  1.00  0.00              
ATOM   1991  HB3 ASP A 123     -18.328 -20.871  -8.244  1.00  0.00              
ATOM   1992  CG  ASP A 123     -20.314 -20.321  -8.199  1.00  0.00              
ATOM   1993  OD1 ASP A 123     -20.986 -20.400  -9.260  1.00  0.00              
ATOM   1994  OD2 ASP A 123     -20.798 -20.616  -7.073  1.00  0.00              
ATOM   1995  C   ASP A 123     -16.869 -18.900  -7.285  1.00  0.00              
ATOM   1996  O   ASP A 123     -16.134 -19.890  -7.245  1.00  0.00              
ATOM   1997  N   HIE A 124     -16.285 -17.640  -7.372  1.00  0.00              
ATOM   1998  H   HIE A 124     -16.951 -16.881  -7.360  1.00  0.00              
ATOM   1999  CA  HIE A 124     -14.843 -17.471  -7.408  1.00  0.00              
ATOM   2000  HA  HIE A 124     -14.235 -18.147  -6.807  1.00  0.00              
ATOM   2001  CB  HIE A 124     -14.378 -17.570  -8.910  1.00  0.00              
ATOM   2002  HB2 HIE A 124     -13.311 -17.786  -8.852  1.00  0.00              
ATOM   2003  HB3 HIE A 124     -14.793 -18.445  -9.411  1.00  0.00              
ATOM   2004  CG  HIE A 124     -14.595 -16.353  -9.779  1.00  0.00              
ATOM   2005  ND1 HIE A 124     -15.728 -15.970 -10.427  1.00  0.00              
ATOM   2006  CE1 HIE A 124     -15.381 -15.001 -11.297  1.00  0.00              
ATOM   2007  HE1 HIE A 124     -16.039 -14.351 -11.856  1.00  0.00              
ATOM   2008  NE2 HIE A 124     -14.068 -14.747 -11.273  1.00  0.00              
ATOM   2009  HE2 HIE A 124     -13.712 -13.821 -11.465  1.00  0.00              
ATOM   2010  CD2 HIE A 124     -13.542 -15.662 -10.336  1.00  0.00              
ATOM   2011  HD2 HIE A 124     -12.551 -15.920  -9.993  1.00  0.00              
ATOM   2012  C   HIE A 124     -14.351 -16.076  -6.948  1.00  0.00              
ATOM   2013  O   HIE A 124     -15.034 -15.075  -6.928  1.00  0.00              
ATOM   2014  N   ILE A 125     -13.089 -16.074  -6.549  1.00  0.00              
ATOM   2015  H   ILE A 125     -12.559 -16.934  -6.555  1.00  0.00              
ATOM   2016  CA  ILE A 125     -12.207 -14.904  -6.312  1.00  0.00              
ATOM   2017  HA  ILE A 125     -12.834 -14.012  -6.329  1.00  0.00              
ATOM   2018  CB  ILE A 125     -11.524 -15.070  -5.014  1.00  0.00              
ATOM   2019  HB  ILE A 125     -10.970 -16.009  -4.995  1.00  0.00              
ATOM   2020  CG2 ILE A 125     -10.462 -13.993  -4.805  1.00  0.00              
ATOM   2021 HG21 ILE A 125      -9.631 -14.151  -5.492  1.00  0.00              
ATOM   2022 HG22 ILE A 125     -10.922 -13.005  -4.769  1.00  0.00              
ATOM   2023 HG23 ILE A 125     -10.165 -14.162  -3.770  1.00  0.00              
ATOM   2024  CG1 ILE A 125     -12.423 -15.164  -3.730  1.00  0.00              
ATOM   2025 HG12 ILE A 125     -13.251 -15.843  -3.933  1.00  0.00              
ATOM   2026 HG13 ILE A 125     -11.906 -15.760  -2.978  1.00  0.00              
ATOM   2027  CD1 ILE A 125     -13.016 -13.892  -3.098  1.00  0.00              
ATOM   2028 HD11 ILE A 125     -13.705 -13.376  -3.766  1.00  0.00              
ATOM   2029 HD12 ILE A 125     -13.614 -14.226  -2.250  1.00  0.00              
ATOM   2030 HD13 ILE A 125     -12.197 -13.295  -2.697  1.00  0.00              
ATOM   2031  C   ILE A 125     -11.194 -14.666  -7.452  1.00  0.00              
ATOM   2032  O   ILE A 125     -10.541 -15.603  -7.881  1.00  0.00              
ATOM   2033  N   ASP A 126     -11.069 -13.406  -7.887  1.00  0.00              
ATOM   2034  H   ASP A 126     -11.607 -12.635  -7.518  1.00  0.00              
ATOM   2035  CA  ASP A 126     -10.189 -13.097  -9.015  1.00  0.00              
ATOM   2036  HA  ASP A 126     -10.193 -13.938  -9.709  1.00  0.00              
ATOM   2037  CB  ASP A 126     -10.607 -11.867  -9.753  1.00  0.00              
ATOM   2038  HB2 ASP A 126     -10.333 -10.966  -9.205  1.00  0.00              
ATOM   2039  HB3 ASP A 126     -10.131 -11.653 -10.710  1.00  0.00              
ATOM   2040  CG  ASP A 126     -12.121 -11.859  -9.971  1.00  0.00              
ATOM   2041  OD1 ASP A 126     -12.900 -11.324  -9.153  1.00  0.00              
ATOM   2042  OD2 ASP A 126     -12.628 -12.457 -10.937  1.00  0.00              
ATOM   2043  C   ASP A 126      -8.692 -13.060  -8.586  1.00  0.00              
ATOM   2044  O   ASP A 126      -7.868 -13.873  -9.007  1.00  0.00              
ATOM   2045  N   LEU A 127      -8.449 -12.227  -7.520  1.00  0.00              
ATOM   2046  H   LEU A 127      -9.221 -11.796  -7.032  1.00  0.00              
ATOM   2047  CA  LEU A 127      -7.149 -12.120  -6.908  1.00  0.00              
ATOM   2048  HA  LEU A 127      -6.421 -12.835  -7.291  1.00  0.00              
ATOM   2049  CB  LEU A 127      -6.640 -10.764  -7.316  1.00  0.00              
ATOM   2050  HB2 LEU A 127      -6.512 -10.732  -8.398  1.00  0.00              
ATOM   2051  HB3 LEU A 127      -7.462 -10.120  -7.006  1.00  0.00              
ATOM   2052  CG  LEU A 127      -5.324 -10.329  -6.544  1.00  0.00              
ATOM   2053  HG  LEU A 127      -5.431 -10.550  -5.482  1.00  0.00              
ATOM   2054  CD1 LEU A 127      -4.089 -11.070  -7.107  1.00  0.00              
ATOM   2055 HD11 LEU A 127      -4.082 -11.023  -8.196  1.00  0.00              
ATOM   2056 HD12 LEU A 127      -3.239 -10.600  -6.612  1.00  0.00              
ATOM   2057 HD13 LEU A 127      -4.113 -12.158  -7.065  1.00  0.00              
ATOM   2058  CD2 LEU A 127      -5.135  -8.861  -6.789  1.00  0.00              
ATOM   2059 HD21 LEU A 127      -5.129  -8.572  -7.840  1.00  0.00              
ATOM   2060 HD22 LEU A 127      -5.989  -8.371  -6.322  1.00  0.00              
ATOM   2061 HD23 LEU A 127      -4.184  -8.500  -6.396  1.00  0.00              
ATOM   2062  C   LEU A 127      -7.342 -12.409  -5.391  1.00  0.00              
ATOM   2063  O   LEU A 127      -7.911 -11.585  -4.656  1.00  0.00              
ATOM   2064  N   TYR A 128      -7.010 -13.675  -4.993  1.00  0.00              
ATOM   2065  H   TYR A 128      -6.619 -14.224  -5.745  1.00  0.00              
ATOM   2066  CA  TYR A 128      -6.799 -14.065  -3.539  1.00  0.00              
ATOM   2067  HA  TYR A 128      -7.690 -13.817  -2.962  1.00  0.00              
ATOM   2068  CB  TYR A 128      -6.704 -15.595  -3.458  1.00  0.00              
ATOM   2069  HB2 TYR A 128      -7.590 -16.056  -3.895  1.00  0.00              
ATOM   2070  HB3 TYR A 128      -5.921 -15.964  -4.119  1.00  0.00              
ATOM   2071  CG  TYR A 128      -6.377 -16.229  -2.060  1.00  0.00              
ATOM   2072  CD1 TYR A 128      -5.077 -16.218  -1.529  1.00  0.00              
ATOM   2073  HD1 TYR A 128      -4.286 -15.944  -2.212  1.00  0.00              
ATOM   2074  CE1 TYR A 128      -4.685 -16.749  -0.310  1.00  0.00              
ATOM   2075  HE1 TYR A 128      -3.639 -16.804  -0.044  1.00  0.00              
ATOM   2076  CZ  TYR A 128      -5.718 -17.188   0.569  1.00  0.00              
ATOM   2077  OH  TYR A 128      -5.404 -17.747   1.791  1.00  0.00              
ATOM   2078  HH  TYR A 128      -4.455 -17.765   1.935  1.00  0.00              
ATOM   2079  CE2 TYR A 128      -7.074 -17.201   0.069  1.00  0.00              
ATOM   2080  HE2 TYR A 128      -7.901 -17.545   0.672  1.00  0.00              
ATOM   2081  CD2 TYR A 128      -7.354 -16.650  -1.222  1.00  0.00              
ATOM   2082  HD2 TYR A 128      -8.356 -16.583  -1.621  1.00  0.00              
ATOM   2083  C   TYR A 128      -5.557 -13.448  -3.040  1.00  0.00              
ATOM   2084  O   TYR A 128      -4.486 -13.622  -3.612  1.00  0.00              
ATOM   2085  N   GLN A 129      -5.635 -12.762  -1.951  1.00  0.00              
ATOM   2086  H   GLN A 129      -6.534 -12.732  -1.492  1.00  0.00              
ATOM   2087  CA  GLN A 129      -4.435 -12.179  -1.302  1.00  0.00              
ATOM   2088  HA  GLN A 129      -3.582 -12.611  -1.826  1.00  0.00              
ATOM   2089  CB  GLN A 129      -4.358 -10.662  -1.415  1.00  0.00              
ATOM   2090  HB2 GLN A 129      -5.102 -10.145  -0.809  1.00  0.00              
ATOM   2091  HB3 GLN A 129      -3.424 -10.454  -0.893  1.00  0.00              
ATOM   2092  CG  GLN A 129      -4.369 -10.137  -2.884  1.00  0.00              
ATOM   2093  HG2 GLN A 129      -3.780 -10.742  -3.574  1.00  0.00              
ATOM   2094  HG3 GLN A 129      -5.401 -10.188  -3.231  1.00  0.00              
ATOM   2095  CD  GLN A 129      -3.889  -8.715  -2.975  1.00  0.00              
ATOM   2096  OE1 GLN A 129      -4.659  -7.781  -3.085  1.00  0.00              
ATOM   2097  NE2 GLN A 129      -2.638  -8.680  -3.368  1.00  0.00              
ATOM   2098 HE21 GLN A 129      -2.309  -7.742  -3.547  1.00  0.00              
ATOM   2099 HE22 GLN A 129      -1.927  -9.391  -3.267  1.00  0.00              
ATOM   2100  C   GLN A 129      -4.378 -12.795   0.084  1.00  0.00              
ATOM   2101  O   GLN A 129      -5.312 -12.878   0.830  1.00  0.00              
ATOM   2102  N   PHE A 130      -3.159 -13.230   0.418  1.00  0.00              
ATOM   2103  H   PHE A 130      -2.401 -13.177  -0.248  1.00  0.00              
ATOM   2104  CA  PHE A 130      -2.877 -13.577   1.838  1.00  0.00              
ATOM   2105  HA  PHE A 130      -3.595 -14.311   2.205  1.00  0.00              
ATOM   2106  CB  PHE A 130      -1.491 -14.171   1.960  1.00  0.00              
ATOM   2107  HB2 PHE A 130      -0.809 -13.608   1.321  1.00  0.00              
ATOM   2108  HB3 PHE A 130      -1.075 -14.151   2.967  1.00  0.00              
ATOM   2109  CG  PHE A 130      -1.441 -15.671   1.578  1.00  0.00              
ATOM   2110  CD1 PHE A 130      -1.753 -16.537   2.651  1.00  0.00              
ATOM   2111  HD1 PHE A 130      -1.864 -16.260   3.689  1.00  0.00              
ATOM   2112  CE1 PHE A 130      -1.542 -17.911   2.420  1.00  0.00              
ATOM   2113  HE1 PHE A 130      -1.754 -18.631   3.196  1.00  0.00              
ATOM   2114  CZ  PHE A 130      -1.219 -18.376   1.137  1.00  0.00              
ATOM   2115  HZ  PHE A 130      -1.105 -19.444   1.018  1.00  0.00              
ATOM   2116  CE2 PHE A 130      -0.876 -17.530   0.090  1.00  0.00              
ATOM   2117  HE2 PHE A 130      -0.591 -17.870  -0.895  1.00  0.00              
ATOM   2118  CD2 PHE A 130      -0.998 -16.193   0.342  1.00  0.00              
ATOM   2119  HD2 PHE A 130      -0.749 -15.503  -0.450  1.00  0.00              
ATOM   2120  C   PHE A 130      -3.049 -12.332   2.673  1.00  0.00              
ATOM   2121  O   PHE A 130      -2.923 -11.200   2.188  1.00  0.00              
ATOM   2122  N   HIE A 131      -3.385 -12.533   3.985  1.00  0.00              
ATOM   2123  H   HIE A 131      -3.730 -13.445   4.245  1.00  0.00              
ATOM   2124  CA  HIE A 131      -3.456 -11.447   4.966  1.00  0.00              
ATOM   2125  HA  HIE A 131      -3.592 -10.510   4.425  1.00  0.00              
ATOM   2126  CB  HIE A 131      -4.659 -11.694   5.925  1.00  0.00              
ATOM   2127  HB2 HIE A 131      -5.536 -11.475   5.316  1.00  0.00              
ATOM   2128  HB3 HIE A 131      -4.613 -12.724   6.279  1.00  0.00              
ATOM   2129  CG  HIE A 131      -4.892 -10.708   7.064  1.00  0.00              
ATOM   2130  ND1 HIE A 131      -5.010  -9.355   6.840  1.00  0.00              
ATOM   2131  CE1 HIE A 131      -5.002  -8.783   8.036  1.00  0.00              
ATOM   2132  HE1 HIE A 131      -4.995  -7.737   8.305  1.00  0.00              
ATOM   2133  NE2 HIE A 131      -4.855  -9.752   9.003  1.00  0.00              
ATOM   2134  HE2 HIE A 131      -4.813  -9.643  10.006  1.00  0.00              
ATOM   2135  CD2 HIE A 131      -4.838 -10.997   8.345  1.00  0.00              
ATOM   2136  HD2 HIE A 131      -4.670 -11.959   8.807  1.00  0.00              
ATOM   2137  C   HIE A 131      -2.229 -11.586   5.897  1.00  0.00              
ATOM   2138  O   HIE A 131      -1.862 -10.650   6.599  1.00  0.00              
ATOM   2139  N   HIE A 132      -1.700 -12.793   6.078  1.00  0.00              
ATOM   2140  H   HIE A 132      -2.147 -13.623   5.715  1.00  0.00              
ATOM   2141  CA  HIE A 132      -0.523 -13.035   6.930  1.00  0.00              
ATOM   2142  HA  HIE A 132       0.186 -12.223   6.766  1.00  0.00              
ATOM   2143  CB  HIE A 132      -0.950 -13.057   8.443  1.00  0.00              
ATOM   2144  HB2 HIE A 132      -1.393 -12.065   8.537  1.00  0.00              
ATOM   2145  HB3 HIE A 132      -1.682 -13.847   8.609  1.00  0.00              
ATOM   2146  CG  HIE A 132       0.177 -13.245   9.361  1.00  0.00              
ATOM   2147  ND1 HIE A 132       0.701 -14.460   9.840  1.00  0.00              
ATOM   2148  CE1 HIE A 132       1.724 -14.151  10.649  1.00  0.00              
ATOM   2149  HE1 HIE A 132       2.321 -14.747  11.323  1.00  0.00              
ATOM   2150  NE2 HIE A 132       1.907 -12.794  10.663  1.00  0.00              
ATOM   2151  HE2 HIE A 132       2.853 -12.499  10.857  1.00  0.00              
ATOM   2152  CD2 HIE A 132       0.970 -12.235   9.815  1.00  0.00              
ATOM   2153  HD2 HIE A 132       1.057 -11.212   9.482  1.00  0.00              
ATOM   2154  C   HIE A 132       0.140 -14.301   6.526  1.00  0.00              
ATOM   2155  O   HIE A 132      -0.552 -15.297   6.216  1.00  0.00              
ATOM   2156  N   VAL A 133       1.444 -14.346   6.603  1.00  0.00              
ATOM   2157  H   VAL A 133       1.987 -13.537   6.868  1.00  0.00              
ATOM   2158  CA  VAL A 133       2.295 -15.542   6.455  1.00  0.00              
ATOM   2159  HA  VAL A 133       1.582 -16.341   6.659  1.00  0.00              
ATOM   2160  CB  VAL A 133       2.929 -15.787   4.977  1.00  0.00              
ATOM   2161  HB  VAL A 133       3.441 -14.846   4.774  1.00  0.00              
ATOM   2162  CG1 VAL A 133       3.872 -16.959   4.946  1.00  0.00              
ATOM   2163 HG11 VAL A 133       3.474 -17.912   5.294  1.00  0.00              
ATOM   2164 HG12 VAL A 133       4.281 -17.135   3.951  1.00  0.00              
ATOM   2165 HG13 VAL A 133       4.705 -16.699   5.600  1.00  0.00              
ATOM   2166  CG2 VAL A 133       1.833 -16.180   3.947  1.00  0.00              
ATOM   2167 HG21 VAL A 133       1.293 -17.034   4.356  1.00  0.00              
ATOM   2168 HG22 VAL A 133       1.187 -15.303   3.898  1.00  0.00              
ATOM   2169 HG23 VAL A 133       2.272 -16.556   3.023  1.00  0.00              
ATOM   2170  C   VAL A 133       3.395 -15.520   7.567  1.00  0.00              
ATOM   2171  O   VAL A 133       4.057 -14.458   7.703  1.00  0.00              
ATOM   2172  N   ASP A 134       3.642 -16.640   8.239  1.00  0.00              
ATOM   2173  H   ASP A 134       3.114 -17.466   7.999  1.00  0.00              
ATOM   2174  CA  ASP A 134       4.668 -16.799   9.324  1.00  0.00              
ATOM   2175  HA  ASP A 134       4.444 -15.894   9.887  1.00  0.00              
ATOM   2176  CB  ASP A 134       4.235 -18.000  10.165  1.00  0.00              
ATOM   2177  HB2 ASP A 134       3.428 -17.694  10.830  1.00  0.00              
ATOM   2178  HB3 ASP A 134       3.745 -18.714   9.503  1.00  0.00              
ATOM   2179  CG  ASP A 134       5.370 -18.652  10.929  1.00  0.00              
ATOM   2180  OD1 ASP A 134       5.759 -19.743  10.490  1.00  0.00              
ATOM   2181  OD2 ASP A 134       6.034 -18.085  11.853  1.00  0.00              
ATOM   2182  C   ASP A 134       6.158 -16.821   8.810  1.00  0.00              
ATOM   2183  O   ASP A 134       6.424 -17.381   7.731  1.00  0.00              
ATOM   2184  N   ARG A 135       7.102 -16.421   9.696  1.00  0.00              
ATOM   2185  H   ARG A 135       6.755 -16.224  10.624  1.00  0.00              
ATOM   2186  CA  ARG A 135       8.515 -16.359   9.457  1.00  0.00              
ATOM   2187  HA  ARG A 135       8.617 -15.872   8.487  1.00  0.00              
ATOM   2188  CB  ARG A 135       9.179 -15.561  10.565  1.00  0.00              
ATOM   2189  HB2 ARG A 135       8.694 -14.591  10.676  1.00  0.00              
ATOM   2190  HB3 ARG A 135       9.078 -16.172  11.462  1.00  0.00              
ATOM   2191  CG  ARG A 135      10.666 -15.206  10.204  1.00  0.00              
ATOM   2192  HG2 ARG A 135      11.172 -16.167  10.110  1.00  0.00              
ATOM   2193  HG3 ARG A 135      10.702 -14.748   9.215  1.00  0.00              
ATOM   2194  CD  ARG A 135      11.347 -14.347  11.325  1.00  0.00              
ATOM   2195  HD2 ARG A 135      10.749 -14.404  12.234  1.00  0.00              
ATOM   2196  HD3 ARG A 135      12.265 -14.879  11.575  1.00  0.00              
ATOM   2197  NE  ARG A 135      11.729 -12.990  10.897  1.00  0.00              
ATOM   2198  HE  ARG A 135      12.626 -12.852  10.454  1.00  0.00              
ATOM   2199  CZ  ARG A 135      11.062 -11.912  10.995  1.00  0.00              
ATOM   2200  NH1 ARG A 135       9.890 -11.782  11.503  1.00  0.00              
ATOM   2201 HH11 ARG A 135       9.428 -12.554  11.962  1.00  0.00              
ATOM   2202 HH12 ARG A 135       9.509 -10.866  11.694  1.00  0.00              
ATOM   2203  NH2 ARG A 135      11.594 -10.867  10.522  1.00  0.00              
ATOM   2204 HH21 ARG A 135      12.522 -10.909  10.125  1.00  0.00              
ATOM   2205 HH22 ARG A 135      10.951 -10.096  10.413  1.00  0.00              
ATOM   2206  C   ARG A 135       9.183 -17.731   9.224  1.00  0.00              
ATOM   2207  O   ARG A 135      10.059 -17.854   8.367  1.00  0.00              
ATOM   2208  N   ASP A 136       8.814 -18.813   9.898  1.00  0.00              
ATOM   2209  H   ASP A 136       7.948 -18.746  10.412  1.00  0.00              
ATOM   2210  CA  ASP A 136       9.444 -20.212   9.784  1.00  0.00              
ATOM   2211  HA  ASP A 136      10.464 -20.142   9.405  1.00  0.00              
ATOM   2212  CB  ASP A 136       9.644 -20.605  11.161  1.00  0.00              
ATOM   2213  HB2 ASP A 136       8.724 -20.497  11.735  1.00  0.00              
ATOM   2214  HB3 ASP A 136       9.923 -21.657  11.223  1.00  0.00              
ATOM   2215  CG  ASP A 136      10.797 -19.940  11.900  1.00  0.00              
ATOM   2216  OD1 ASP A 136      10.583 -19.621  13.129  1.00  0.00              
ATOM   2217  OD2 ASP A 136      11.897 -19.763  11.329  1.00  0.00              
ATOM   2218  C   ASP A 136       8.767 -21.372   8.958  1.00  0.00              
ATOM   2219  O   ASP A 136       9.392 -22.320   8.503  1.00  0.00              
ATOM   2220  N   THR A 137       7.463 -21.200   8.736  1.00  0.00              
ATOM   2221  H   THR A 137       6.957 -20.533   9.300  1.00  0.00              
ATOM   2222  CA  THR A 137       6.575 -22.037   7.802  1.00  0.00              
ATOM   2223  HA  THR A 137       6.660 -23.076   8.123  1.00  0.00              
ATOM   2224  CB  THR A 137       5.122 -21.622   7.950  1.00  0.00              
ATOM   2225  HB  THR A 137       5.012 -20.630   7.511  1.00  0.00              
ATOM   2226  CG2 THR A 137       4.182 -22.710   7.320  1.00  0.00              
ATOM   2227 HG21 THR A 137       3.142 -22.394   7.404  1.00  0.00              
ATOM   2228 HG22 THR A 137       4.395 -22.838   6.258  1.00  0.00              
ATOM   2229 HG23 THR A 137       4.238 -23.665   7.843  1.00  0.00              
ATOM   2230  OG1 THR A 137       4.805 -21.636   9.291  1.00  0.00              
ATOM   2231  HG1 THR A 137       5.303 -20.952   9.745  1.00  0.00              
ATOM   2232  C   THR A 137       7.087 -21.930   6.307  1.00  0.00              
ATOM   2233  O   THR A 137       6.902 -20.914   5.691  1.00  0.00              
ATOM   2234  N   PRO A 138       7.577 -22.980   5.644  1.00  0.00              
ATOM   2235  CD  PRO A 138       7.566 -24.373   6.170  1.00  0.00              
ATOM   2236  HD2 PRO A 138       6.634 -24.732   6.606  1.00  0.00              
ATOM   2237  HD3 PRO A 138       8.257 -24.364   7.013  1.00  0.00              
ATOM   2238  CG  PRO A 138       7.993 -25.246   4.993  1.00  0.00              
ATOM   2239  HG2 PRO A 138       7.196 -25.817   4.516  1.00  0.00              
ATOM   2240  HG3 PRO A 138       8.665 -26.005   5.392  1.00  0.00              
ATOM   2241  CB  PRO A 138       8.715 -24.369   4.006  1.00  0.00              
ATOM   2242  HB2 PRO A 138       8.588 -24.707   2.978  1.00  0.00              
ATOM   2243  HB3 PRO A 138       9.805 -24.354   4.042  1.00  0.00              
ATOM   2244  CA  PRO A 138       8.148 -22.978   4.256  1.00  0.00              
ATOM   2245  HA  PRO A 138       8.927 -22.217   4.305  1.00  0.00              
ATOM   2246  C   PRO A 138       7.120 -22.621   3.303  1.00  0.00              
ATOM   2247  O   PRO A 138       6.002 -23.156   3.293  1.00  0.00              
ATOM   2248  N   TRP A 139       7.449 -21.773   2.346  1.00  0.00              
ATOM   2249  H   TRP A 139       8.371 -21.362   2.367  1.00  0.00              
ATOM   2250  CA  TRP A 139       6.499 -21.569   1.181  1.00  0.00              
ATOM   2251  HA  TRP A 139       5.577 -21.096   1.520  1.00  0.00              
ATOM   2252  CB  TRP A 139       7.104 -20.440   0.344  1.00  0.00              
ATOM   2253  HB2 TRP A 139       8.193 -20.469   0.292  1.00  0.00              
ATOM   2254  HB3 TRP A 139       6.826 -20.537  -0.705  1.00  0.00              
ATOM   2255  CG  TRP A 139       6.660 -19.164   0.835  1.00  0.00              
ATOM   2256  CD1 TRP A 139       7.255 -18.350   1.775  1.00  0.00              
ATOM   2257  HD1 TRP A 139       8.227 -18.607   2.169  1.00  0.00              
ATOM   2258  NE1 TRP A 139       6.503 -17.174   1.895  1.00  0.00              
ATOM   2259  HE1 TRP A 139       6.730 -16.521   2.631  1.00  0.00              
ATOM   2260  CE2 TRP A 139       5.281 -17.220   1.227  1.00  0.00              
ATOM   2261  CZ2 TRP A 139       4.147 -16.456   1.244  1.00  0.00              
ATOM   2262  HZ2 TRP A 139       4.209 -15.579   1.871  1.00  0.00              
ATOM   2263  CH2 TRP A 139       2.965 -16.946   0.583  1.00  0.00              
ATOM   2264  HH2 TRP A 139       2.070 -16.345   0.646  1.00  0.00              
ATOM   2265  CZ3 TRP A 139       3.016 -18.113  -0.166  1.00  0.00              
ATOM   2266  HZ3 TRP A 139       2.159 -18.368  -0.771  1.00  0.00              
ATOM   2267  CE3 TRP A 139       4.237 -18.862  -0.162  1.00  0.00              
ATOM   2268  HE3 TRP A 139       4.200 -19.825  -0.648  1.00  0.00              
ATOM   2269  CD2 TRP A 139       5.366 -18.477   0.600  1.00  0.00              
ATOM   2270  C   TRP A 139       6.133 -22.780   0.274  1.00  0.00              
ATOM   2271  O   TRP A 139       4.986 -22.697  -0.197  1.00  0.00              
ATOM   2272  N   ASP A 140       6.984 -23.794   0.174  1.00  0.00              
ATOM   2273  H   ASP A 140       7.817 -23.884   0.737  1.00  0.00              
ATOM   2274  CA  ASP A 140       6.633 -25.020  -0.507  1.00  0.00              
ATOM   2275  HA  ASP A 140       6.436 -24.833  -1.563  1.00  0.00              
ATOM   2276  CB  ASP A 140       7.729 -26.079  -0.373  1.00  0.00              
ATOM   2277  HB2 ASP A 140       7.868 -26.247   0.695  1.00  0.00              
ATOM   2278  HB3 ASP A 140       7.348 -27.040  -0.717  1.00  0.00              
ATOM   2279  CG  ASP A 140       8.941 -25.692  -1.217  1.00  0.00              
ATOM   2280  OD1 ASP A 140       9.679 -24.766  -0.932  1.00  0.00              
ATOM   2281  OD2 ASP A 140       8.992 -26.267  -2.274  1.00  0.00              
ATOM   2282  C   ASP A 140       5.379 -25.677   0.133  1.00  0.00              
ATOM   2283  O   ASP A 140       4.534 -26.252  -0.564  1.00  0.00              
ATOM   2284  N   GLU A 141       5.133 -25.561   1.422  1.00  0.00              
ATOM   2285  H   GLU A 141       5.648 -24.885   1.967  1.00  0.00              
ATOM   2286  CA  GLU A 141       3.919 -26.098   2.138  1.00  0.00              
ATOM   2287  HA  GLU A 141       3.707 -27.100   1.767  1.00  0.00              
ATOM   2288  CB  GLU A 141       4.396 -26.494   3.565  1.00  0.00              
ATOM   2289  HB2 GLU A 141       5.438 -26.807   3.493  1.00  0.00              
ATOM   2290  HB3 GLU A 141       4.424 -25.524   4.062  1.00  0.00              
ATOM   2291  CG  GLU A 141       3.593 -27.548   4.289  1.00  0.00              
ATOM   2292  HG2 GLU A 141       4.190 -27.968   5.099  1.00  0.00              
ATOM   2293  HG3 GLU A 141       2.719 -26.981   4.610  1.00  0.00              
ATOM   2294  CD  GLU A 141       3.088 -28.740   3.489  1.00  0.00              
ATOM   2295  OE1 GLU A 141       3.799 -29.374   2.684  1.00  0.00              
ATOM   2296  OE2 GLU A 141       1.859 -28.950   3.516  1.00  0.00              
ATOM   2297  C   GLU A 141       2.757 -25.111   2.189  1.00  0.00              
ATOM   2298  O   GLU A 141       1.596 -25.520   2.397  1.00  0.00              
ATOM   2299  N   ILE A 142       3.032 -23.843   1.982  1.00  0.00              
ATOM   2300  H   ILE A 142       3.963 -23.667   1.631  1.00  0.00              
ATOM   2301  CA  ILE A 142       2.040 -22.787   1.944  1.00  0.00              
ATOM   2302  HA  ILE A 142       1.399 -23.172   2.738  1.00  0.00              
ATOM   2303  CB  ILE A 142       2.558 -21.381   2.421  1.00  0.00              
ATOM   2304  HB  ILE A 142       3.355 -21.128   1.721  1.00  0.00              
ATOM   2305  CG2 ILE A 142       1.472 -20.313   2.110  1.00  0.00              
ATOM   2306 HG21 ILE A 142       0.581 -20.469   2.718  1.00  0.00              
ATOM   2307 HG22 ILE A 142       1.827 -19.339   2.450  1.00  0.00              
ATOM   2308 HG23 ILE A 142       1.263 -20.164   1.051  1.00  0.00              
ATOM   2309  CG1 ILE A 142       2.919 -21.453   3.903  1.00  0.00              
ATOM   2310 HG12 ILE A 142       1.961 -21.384   4.418  1.00  0.00              
ATOM   2311 HG13 ILE A 142       3.448 -22.380   4.126  1.00  0.00              
ATOM   2312  CD1 ILE A 142       3.854 -20.322   4.304  1.00  0.00              
ATOM   2313 HD11 ILE A 142       3.499 -19.422   3.803  1.00  0.00              
ATOM   2314 HD12 ILE A 142       3.850 -20.124   5.376  1.00  0.00              
ATOM   2315 HD13 ILE A 142       4.860 -20.632   4.022  1.00  0.00              
ATOM   2316  C   ILE A 142       1.260 -22.775   0.655  1.00  0.00              
ATOM   2317  O   ILE A 142       0.069 -23.019   0.726  1.00  0.00              
ATOM   2318  N   TRP A 143       1.966 -22.648  -0.473  1.00  0.00              
ATOM   2319  H   TRP A 143       2.957 -22.499  -0.350  1.00  0.00              
ATOM   2320  CA  TRP A 143       1.269 -23.029  -1.744  1.00  0.00              
ATOM   2321  HA  TRP A 143       0.501 -22.321  -2.056  1.00  0.00              
ATOM   2322  CB  TRP A 143       2.314 -22.981  -2.887  1.00  0.00              
ATOM   2323  HB2 TRP A 143       3.198 -23.530  -2.565  1.00  0.00              
ATOM   2324  HB3 TRP A 143       1.996 -23.568  -3.748  1.00  0.00              
ATOM   2325  CG  TRP A 143       2.811 -21.681  -3.341  1.00  0.00              
ATOM   2326  CD1 TRP A 143       4.092 -21.301  -3.111  1.00  0.00              
ATOM   2327  HD1 TRP A 143       4.860 -21.917  -2.669  1.00  0.00              
ATOM   2328  NE1 TRP A 143       4.272 -20.012  -3.671  1.00  0.00              
ATOM   2329  HE1 TRP A 143       5.181 -19.672  -3.951  1.00  0.00              
ATOM   2330  CE2 TRP A 143       3.115 -19.588  -4.286  1.00  0.00              
ATOM   2331  CZ2 TRP A 143       2.866 -18.532  -5.142  1.00  0.00              
ATOM   2332  HZ2 TRP A 143       3.615 -17.770  -5.294  1.00  0.00              
ATOM   2333  CH2 TRP A 143       1.642 -18.460  -5.808  1.00  0.00              
ATOM   2334  HH2 TRP A 143       1.359 -17.661  -6.477  1.00  0.00              
ATOM   2335  CZ3 TRP A 143       0.653 -19.419  -5.624  1.00  0.00              
ATOM   2336  HZ3 TRP A 143      -0.323 -19.364  -6.084  1.00  0.00              
ATOM   2337  CE3 TRP A 143       0.947 -20.541  -4.826  1.00  0.00              
ATOM   2338  HE3 TRP A 143       0.241 -21.353  -4.733  1.00  0.00              
ATOM   2339  CD2 TRP A 143       2.198 -20.673  -4.152  1.00  0.00              
ATOM   2340  C   TRP A 143       0.644 -24.382  -1.710  1.00  0.00              
ATOM   2341  O   TRP A 143      -0.482 -24.461  -2.224  1.00  0.00              
ATOM   2342  N   GLN A 144       1.272 -25.498  -1.225  1.00  0.00              
ATOM   2343  H   GLN A 144       2.231 -25.348  -0.946  1.00  0.00              
ATOM   2344  CA  GLN A 144       0.650 -26.780  -1.193  1.00  0.00              
ATOM   2345  HA  GLN A 144       0.461 -27.032  -2.237  1.00  0.00              
ATOM   2346  CB  GLN A 144       1.622 -27.910  -0.792  1.00  0.00              
ATOM   2347  HB2 GLN A 144       2.510 -27.819  -1.417  1.00  0.00              
ATOM   2348  HB3 GLN A 144       1.802 -27.769   0.274  1.00  0.00              
ATOM   2349  CG  GLN A 144       1.178 -29.326  -1.099  1.00  0.00              
ATOM   2350  HG2 GLN A 144       0.419 -29.581  -0.359  1.00  0.00              
ATOM   2351  HG3 GLN A 144       0.599 -29.418  -2.018  1.00  0.00              
ATOM   2352  CD  GLN A 144       2.348 -30.233  -1.055  1.00  0.00              
ATOM   2353  OE1 GLN A 144       2.536 -30.969  -1.974  1.00  0.00              
ATOM   2354  NE2 GLN A 144       3.102 -30.351   0.004  1.00  0.00              
ATOM   2355 HE21 GLN A 144       3.858 -31.011  -0.113  1.00  0.00              
ATOM   2356 HE22 GLN A 144       2.937 -29.835   0.856  1.00  0.00              
ATOM   2357  C   GLN A 144      -0.679 -26.864  -0.424  1.00  0.00              
ATOM   2358  O   GLN A 144      -1.479 -27.764  -0.779  1.00  0.00              
ATOM   2359  N   ALA A 145      -0.930 -25.918   0.455  1.00  0.00              
ATOM   2360  H   ALA A 145      -0.277 -25.154   0.547  1.00  0.00              
ATOM   2361  CA  ALA A 145      -2.194 -25.776   1.218  1.00  0.00              
ATOM   2362  HA  ALA A 145      -2.510 -26.745   1.605  1.00  0.00              
ATOM   2363  CB  ALA A 145      -1.936 -24.909   2.412  1.00  0.00              
ATOM   2364  HB1 ALA A 145      -1.718 -23.879   2.129  1.00  0.00              
ATOM   2365  HB2 ALA A 145      -2.841 -24.900   3.020  1.00  0.00              
ATOM   2366  HB3 ALA A 145      -1.191 -25.273   3.119  1.00  0.00              
ATOM   2367  C   ALA A 145      -3.288 -25.144   0.441  1.00  0.00              
ATOM   2368  O   ALA A 145      -4.447 -25.297   0.683  1.00  0.00              
ATOM   2369  N   MET A 146      -2.933 -24.299  -0.540  1.00  0.00              
ATOM   2370  H   MET A 146      -1.940 -24.197  -0.692  1.00  0.00              
ATOM   2371  CA  MET A 146      -3.861 -23.453  -1.306  1.00  0.00              
ATOM   2372  HA  MET A 146      -4.889 -23.682  -1.028  1.00  0.00              
ATOM   2373  CB  MET A 146      -3.616 -22.006  -0.835  1.00  0.00              
ATOM   2374  HB2 MET A 146      -4.549 -21.531  -1.136  1.00  0.00              
ATOM   2375  HB3 MET A 146      -3.652 -22.074   0.252  1.00  0.00              
ATOM   2376  CG  MET A 146      -2.393 -21.297  -1.262  1.00  0.00              
ATOM   2377  HG2 MET A 146      -2.378 -20.426  -0.606  1.00  0.00              
ATOM   2378  HG3 MET A 146      -1.463 -21.830  -1.066  1.00  0.00              
ATOM   2379  SD  MET A 146      -2.320 -20.695  -2.953  1.00  0.00              
ATOM   2380  CE  MET A 146      -3.931 -19.883  -3.183  1.00  0.00              
ATOM   2381  HE1 MET A 146      -4.636 -20.703  -3.048  1.00  0.00              
ATOM   2382  HE2 MET A 146      -4.072 -19.101  -2.437  1.00  0.00              
ATOM   2383  HE3 MET A 146      -3.918 -19.578  -4.230  1.00  0.00              
ATOM   2384  C   MET A 146      -3.961 -23.694  -2.805  1.00  0.00              
ATOM   2385  O   MET A 146      -5.009 -23.597  -3.375  1.00  0.00              
ATOM   2386  N   ASP A 147      -2.891 -24.096  -3.496  1.00  0.00              
ATOM   2387  H   ASP A 147      -2.151 -24.237  -2.824  1.00  0.00              
ATOM   2388  CA  ASP A 147      -2.856 -24.326  -4.988  1.00  0.00              
ATOM   2389  HA  ASP A 147      -3.116 -23.344  -5.381  1.00  0.00              
ATOM   2390  CB  ASP A 147      -1.431 -24.850  -5.356  1.00  0.00              
ATOM   2391  HB2 ASP A 147      -0.691 -24.148  -4.974  1.00  0.00              
ATOM   2392  HB3 ASP A 147      -1.198 -25.758  -4.799  1.00  0.00              
ATOM   2393  CG  ASP A 147      -1.201 -25.057  -6.806  1.00  0.00              
ATOM   2394  OD1 ASP A 147      -1.130 -26.201  -7.268  1.00  0.00              
ATOM   2395  OD2 ASP A 147      -1.055 -24.052  -7.582  1.00  0.00              
ATOM   2396  C   ASP A 147      -3.947 -25.302  -5.492  1.00  0.00              
ATOM   2397  O   ASP A 147      -4.341 -25.217  -6.674  1.00  0.00              
ATOM   2398  N   VAL A 148      -4.571 -26.068  -4.667  1.00  0.00              
ATOM   2399  H   VAL A 148      -4.174 -26.181  -3.746  1.00  0.00              
ATOM   2400  CA  VAL A 148      -5.705 -26.877  -4.858  1.00  0.00              
ATOM   2401  HA  VAL A 148      -5.477 -27.401  -5.787  1.00  0.00              
ATOM   2402  CB  VAL A 148      -5.788 -27.942  -3.822  1.00  0.00              
ATOM   2403  HB  VAL A 148      -4.966 -28.644  -3.967  1.00  0.00              
ATOM   2404  CG1 VAL A 148      -5.794 -27.380  -2.344  1.00  0.00              
ATOM   2405 HG11 VAL A 148      -5.865 -28.140  -1.566  1.00  0.00              
ATOM   2406 HG12 VAL A 148      -4.949 -26.710  -2.186  1.00  0.00              
ATOM   2407 HG13 VAL A 148      -6.752 -26.890  -2.167  1.00  0.00              
ATOM   2408  CG2 VAL A 148      -7.031 -28.724  -3.904  1.00  0.00              
ATOM   2409 HG21 VAL A 148      -7.864 -28.081  -3.619  1.00  0.00              
ATOM   2410 HG22 VAL A 148      -7.215 -28.964  -4.951  1.00  0.00              
ATOM   2411 HG23 VAL A 148      -6.889 -29.682  -3.404  1.00  0.00              
ATOM   2412  C   VAL A 148      -6.957 -26.045  -5.163  1.00  0.00              
ATOM   2413  O   VAL A 148      -7.600 -26.260  -6.151  1.00  0.00              
ATOM   2414  N   LEU A 149      -7.275 -24.963  -4.387  1.00  0.00              
ATOM   2415  H   LEU A 149      -6.616 -24.686  -3.673  1.00  0.00              
ATOM   2416  CA  LEU A 149      -8.334 -23.993  -4.661  1.00  0.00              
ATOM   2417  HA  LEU A 149      -9.202 -24.598  -4.924  1.00  0.00              
ATOM   2418  CB  LEU A 149      -8.543 -23.046  -3.509  1.00  0.00              
ATOM   2419  HB2 LEU A 149      -7.678 -22.383  -3.539  1.00  0.00              
ATOM   2420  HB3 LEU A 149      -9.422 -22.448  -3.748  1.00  0.00              
ATOM   2421  CG  LEU A 149      -8.606 -23.684  -2.116  1.00  0.00              
ATOM   2422  HG  LEU A 149      -7.609 -24.074  -1.910  1.00  0.00              
ATOM   2423  CD1 LEU A 149      -8.874 -22.713  -0.947  1.00  0.00              
ATOM   2424 HD11 LEU A 149      -8.193 -21.865  -0.888  1.00  0.00              
ATOM   2425 HD12 LEU A 149      -9.875 -22.289  -1.027  1.00  0.00              
ATOM   2426 HD13 LEU A 149      -8.867 -23.267  -0.008  1.00  0.00              
ATOM   2427  CD2 LEU A 149      -9.649 -24.783  -2.071  1.00  0.00              
ATOM   2428 HD21 LEU A 149     -10.583 -24.359  -2.441  1.00  0.00              
ATOM   2429 HD22 LEU A 149      -9.467 -25.573  -2.799  1.00  0.00              
ATOM   2430 HD23 LEU A 149      -9.752 -25.152  -1.050  1.00  0.00              
ATOM   2431  C   LEU A 149      -8.135 -23.215  -6.046  1.00  0.00              
ATOM   2432  O   LEU A 149      -9.150 -22.794  -6.503  1.00  0.00              
ATOM   2433  N   VAL A 150      -6.888 -23.135  -6.601  1.00  0.00              
ATOM   2434  H   VAL A 150      -6.141 -23.534  -6.051  1.00  0.00              
ATOM   2435  CA  VAL A 150      -6.613 -22.614  -7.939  1.00  0.00              
ATOM   2436  HA  VAL A 150      -7.339 -21.850  -8.216  1.00  0.00              
ATOM   2437  CB  VAL A 150      -5.178 -22.036  -8.096  1.00  0.00              
ATOM   2438  HB  VAL A 150      -4.573 -22.892  -7.797  1.00  0.00              
ATOM   2439  CG1 VAL A 150      -4.816 -21.725  -9.577  1.00  0.00              
ATOM   2440 HG11 VAL A 150      -5.378 -20.870  -9.952  1.00  0.00              
ATOM   2441 HG12 VAL A 150      -3.771 -21.415  -9.556  1.00  0.00              
ATOM   2442 HG13 VAL A 150      -5.012 -22.572 -10.234  1.00  0.00              
ATOM   2443  CG2 VAL A 150      -4.749 -20.883  -7.225  1.00  0.00              
ATOM   2444 HG21 VAL A 150      -4.746 -21.023  -6.144  1.00  0.00              
ATOM   2445 HG22 VAL A 150      -3.747 -20.551  -7.498  1.00  0.00              
ATOM   2446 HG23 VAL A 150      -5.440 -20.098  -7.531  1.00  0.00              
ATOM   2447  C   VAL A 150      -6.899 -23.655  -8.975  1.00  0.00              
ATOM   2448  O   VAL A 150      -7.641 -23.294  -9.933  1.00  0.00              
ATOM   2449  N   ARG A 151      -6.388 -24.864  -8.904  1.00  0.00              
ATOM   2450  H   ARG A 151      -5.936 -25.122  -8.038  1.00  0.00              
ATOM   2451  CA  ARG A 151      -6.704 -25.975  -9.842  1.00  0.00              
ATOM   2452  HA  ARG A 151      -6.453 -25.689 -10.863  1.00  0.00              
ATOM   2453  CB  ARG A 151      -5.846 -27.180  -9.411  1.00  0.00              
ATOM   2454  HB2 ARG A 151      -5.714 -27.309  -8.337  1.00  0.00              
ATOM   2455  HB3 ARG A 151      -6.426 -28.059  -9.694  1.00  0.00              
ATOM   2456  CG  ARG A 151      -4.516 -27.162 -10.155  1.00  0.00              
ATOM   2457  HG2 ARG A 151      -4.781 -27.550 -11.138  1.00  0.00              
ATOM   2458  HG3 ARG A 151      -4.157 -26.133 -10.193  1.00  0.00              
ATOM   2459  CD  ARG A 151      -3.407 -28.176  -9.733  1.00  0.00              
ATOM   2460  HD2 ARG A 151      -3.744 -29.208  -9.838  1.00  0.00              
ATOM   2461  HD3 ARG A 151      -2.489 -28.011 -10.296  1.00  0.00              
ATOM   2462  NE  ARG A 151      -3.052 -27.959  -8.288  1.00  0.00              
ATOM   2463  HE  ARG A 151      -2.413 -27.197  -8.115  1.00  0.00              
ATOM   2464  CZ  ARG A 151      -3.200 -28.701  -7.208  1.00  0.00              
ATOM   2465  NH1 ARG A 151      -4.107 -29.620  -7.092  1.00  0.00              
ATOM   2466 HH11 ARG A 151      -4.792 -29.788  -7.814  1.00  0.00              
ATOM   2467 HH12 ARG A 151      -4.154 -30.257  -6.310  1.00  0.00              
ATOM   2468  NH2 ARG A 151      -2.541 -28.360  -6.129  1.00  0.00              
ATOM   2469 HH21 ARG A 151      -1.925 -27.564  -6.044  1.00  0.00              
ATOM   2470 HH22 ARG A 151      -2.564 -29.019  -5.363  1.00  0.00              
ATOM   2471  C   ARG A 151      -8.202 -26.304  -9.775  1.00  0.00              
ATOM   2472  O   ARG A 151      -8.677 -26.900 -10.787  1.00  0.00              
ATOM   2473  N   GLN A 152      -8.932 -25.873  -8.715  1.00  0.00              
ATOM   2474  H   GLN A 152      -8.526 -25.675  -7.812  1.00  0.00              
ATOM   2475  CA  GLN A 152     -10.367 -26.116  -8.670  1.00  0.00              
ATOM   2476  HA  GLN A 152     -10.553 -26.834  -9.469  1.00  0.00              
ATOM   2477  CB  GLN A 152     -10.865 -26.767  -7.332  1.00  0.00              
ATOM   2478  HB2 GLN A 152     -10.654 -26.111  -6.488  1.00  0.00              
ATOM   2479  HB3 GLN A 152     -11.953 -26.799  -7.287  1.00  0.00              
ATOM   2480  CG  GLN A 152     -10.106 -28.085  -7.016  1.00  0.00              
ATOM   2481  HG2 GLN A 152     -10.296 -28.747  -7.860  1.00  0.00              
ATOM   2482  HG3 GLN A 152      -9.045 -27.887  -6.868  1.00  0.00              
ATOM   2483  CD  GLN A 152     -10.641 -28.761  -5.732  1.00  0.00              
ATOM   2484  OE1 GLN A 152     -11.588 -28.307  -5.031  1.00  0.00              
ATOM   2485  NE2 GLN A 152     -10.090 -29.873  -5.362  1.00  0.00              
ATOM   2486 HE21 GLN A 152     -10.492 -30.294  -4.537  1.00  0.00              
ATOM   2487 HE22 GLN A 152      -9.381 -30.348  -5.902  1.00  0.00              
ATOM   2488  C   GLN A 152     -11.178 -24.842  -9.018  1.00  0.00              
ATOM   2489  O   GLN A 152     -12.327 -24.761  -8.580  1.00  0.00              
ATOM   2490  N   GLY A 153     -10.672 -23.866  -9.715  1.00  0.00              
ATOM   2491  H   GLY A 153      -9.806 -24.046 -10.202  1.00  0.00              
ATOM   2492  CA  GLY A 153     -11.379 -22.731 -10.243  1.00  0.00              
ATOM   2493  HA2 GLY A 153     -10.719 -22.205 -10.932  1.00  0.00              
ATOM   2494  HA3 GLY A 153     -12.166 -23.110 -10.896  1.00  0.00              
ATOM   2495  C   GLY A 153     -11.887 -21.684  -9.292  1.00  0.00              
ATOM   2496  O   GLY A 153     -12.412 -20.663  -9.690  1.00  0.00              
ATOM   2497  N   LYS A 154     -11.669 -21.942  -7.951  1.00  0.00              
ATOM   2498  H   LYS A 154     -10.937 -22.587  -7.690  1.00  0.00              
ATOM   2499  CA  LYS A 154     -12.278 -21.247  -6.895  1.00  0.00              
ATOM   2500  HA  LYS A 154     -13.278 -20.920  -7.178  1.00  0.00              
ATOM   2501  CB  LYS A 154     -12.533 -22.255  -5.667  1.00  0.00              
ATOM   2502  HB2 LYS A 154     -13.254 -23.020  -5.956  1.00  0.00              
ATOM   2503  HB3 LYS A 154     -11.603 -22.670  -5.280  1.00  0.00              
ATOM   2504  CG  LYS A 154     -13.190 -21.621  -4.477  1.00  0.00              
ATOM   2505  HG2 LYS A 154     -12.560 -20.817  -4.095  1.00  0.00              
ATOM   2506  HG3 LYS A 154     -14.116 -21.115  -4.752  1.00  0.00              
ATOM   2507  CD  LYS A 154     -13.725 -22.652  -3.511  1.00  0.00              
ATOM   2508  HD2 LYS A 154     -12.914 -23.361  -3.344  1.00  0.00              
ATOM   2509  HD3 LYS A 154     -13.852 -22.247  -2.506  1.00  0.00              
ATOM   2510  CE  LYS A 154     -15.021 -23.421  -3.863  1.00  0.00              
ATOM   2511  HE2 LYS A 154     -15.777 -22.673  -4.099  1.00  0.00              
ATOM   2512  HE3 LYS A 154     -14.883 -24.036  -4.753  1.00  0.00              
ATOM   2513  NZ  LYS A 154     -15.559 -24.326  -2.785  1.00  0.00              
ATOM   2514  HZ1 LYS A 154     -14.940 -25.096  -2.577  1.00  0.00              
ATOM   2515  HZ2 LYS A 154     -15.599 -23.901  -1.869  1.00  0.00              
ATOM   2516  HZ3 LYS A 154     -16.498 -24.644  -2.978  1.00  0.00              
ATOM   2517  C   LYS A 154     -11.476 -19.946  -6.705  1.00  0.00              
ATOM   2518  O   LYS A 154     -12.055 -19.020  -6.183  1.00  0.00              
ATOM   2519  N   ILE A 155     -10.212 -19.854  -7.130  1.00  0.00              
ATOM   2520  H   ILE A 155      -9.848 -20.727  -7.484  1.00  0.00              
ATOM   2521  CA  ILE A 155      -9.148 -18.798  -7.162  1.00  0.00              
ATOM   2522  HA  ILE A 155      -9.592 -17.818  -6.985  1.00  0.00              
ATOM   2523  CB  ILE A 155      -8.161 -19.037  -6.023  1.00  0.00              
ATOM   2524  HB  ILE A 155      -7.899 -20.080  -6.198  1.00  0.00              
ATOM   2525  CG2 ILE A 155      -6.890 -18.136  -6.120  1.00  0.00              
ATOM   2526 HG21 ILE A 155      -7.178 -17.089  -6.021  1.00  0.00              
ATOM   2527 HG22 ILE A 155      -6.123 -18.278  -5.359  1.00  0.00              
ATOM   2528 HG23 ILE A 155      -6.397 -18.214  -7.089  1.00  0.00              
ATOM   2529  CG1 ILE A 155      -8.770 -19.104  -4.597  1.00  0.00              
ATOM   2530 HG12 ILE A 155      -9.258 -18.167  -4.330  1.00  0.00              
ATOM   2531 HG13 ILE A 155      -9.584 -19.827  -4.640  1.00  0.00              
ATOM   2532  CD1 ILE A 155      -7.799 -19.627  -3.510  1.00  0.00              
ATOM   2533 HD11 ILE A 155      -7.325 -18.737  -3.095  1.00  0.00              
ATOM   2534 HD12 ILE A 155      -8.382 -20.155  -2.756  1.00  0.00              
ATOM   2535 HD13 ILE A 155      -7.033 -20.220  -4.012  1.00  0.00              
ATOM   2536  C   ILE A 155      -8.442 -18.707  -8.538  1.00  0.00              
ATOM   2537  O   ILE A 155      -7.935 -19.709  -9.037  1.00  0.00              
ATOM   2538  N   LEU A 156      -8.578 -17.526  -9.172  1.00  0.00              
ATOM   2539  H   LEU A 156      -9.066 -16.826  -8.632  1.00  0.00              
ATOM   2540  CA  LEU A 156      -7.915 -17.238 -10.437  1.00  0.00              
ATOM   2541  HA  LEU A 156      -7.834 -18.071 -11.136  1.00  0.00              
ATOM   2542  CB  LEU A 156      -8.729 -16.256 -11.287  1.00  0.00              
ATOM   2543  HB2 LEU A 156      -8.834 -15.382 -10.645  1.00  0.00              
ATOM   2544  HB3 LEU A 156      -8.142 -15.808 -12.088  1.00  0.00              
ATOM   2545  CG  LEU A 156     -10.002 -16.852 -11.767  1.00  0.00              
ATOM   2546  HG  LEU A 156     -10.531 -17.206 -10.883  1.00  0.00              
ATOM   2547  CD1 LEU A 156     -10.843 -15.831 -12.469  1.00  0.00              
ATOM   2548 HD11 LEU A 156     -10.854 -14.911 -11.886  1.00  0.00              
ATOM   2549 HD12 LEU A 156     -10.423 -15.620 -13.453  1.00  0.00              
ATOM   2550 HD13 LEU A 156     -11.816 -16.275 -12.679  1.00  0.00              
ATOM   2551  CD2 LEU A 156      -9.712 -17.959 -12.813  1.00  0.00              
ATOM   2552 HD21 LEU A 156      -9.196 -17.659 -13.725  1.00  0.00              
ATOM   2553 HD22 LEU A 156      -9.266 -18.834 -12.342  1.00  0.00              
ATOM   2554 HD23 LEU A 156     -10.676 -18.336 -13.155  1.00  0.00              
ATOM   2555  C   LEU A 156      -6.392 -16.860 -10.421  1.00  0.00              
ATOM   2556  O   LEU A 156      -5.651 -17.311 -11.251  1.00  0.00              
ATOM   2557  N   TYR A 157      -6.016 -16.034  -9.448  1.00  0.00              
ATOM   2558  H   TYR A 157      -6.726 -15.607  -8.871  1.00  0.00              
ATOM   2559  CA  TYR A 157      -4.706 -15.429  -9.271  1.00  0.00              
ATOM   2560  HA  TYR A 157      -3.977 -16.109  -9.712  1.00  0.00              
ATOM   2561  CB  TYR A 157      -4.682 -14.084 -10.037  1.00  0.00              
ATOM   2562  HB2 TYR A 157      -5.405 -13.438  -9.539  1.00  0.00              
ATOM   2563  HB3 TYR A 157      -3.710 -13.632  -9.838  1.00  0.00              
ATOM   2564  CG  TYR A 157      -5.043 -14.098 -11.491  1.00  0.00              
ATOM   2565  CD1 TYR A 157      -4.133 -14.657 -12.437  1.00  0.00              
ATOM   2566  HD1 TYR A 157      -3.245 -15.184 -12.118  1.00  0.00              
ATOM   2567  CE1 TYR A 157      -4.406 -14.608 -13.806  1.00  0.00              
ATOM   2568  HE1 TYR A 157      -3.805 -15.143 -14.526  1.00  0.00              
ATOM   2569  CZ  TYR A 157      -5.644 -13.997 -14.208  1.00  0.00              
ATOM   2570  OH  TYR A 157      -6.018 -13.864 -15.509  1.00  0.00              
ATOM   2571  HH  TYR A 157      -6.953 -13.664 -15.598  1.00  0.00              
ATOM   2572  CE2 TYR A 157      -6.411 -13.310 -13.321  1.00  0.00              
ATOM   2573  HE2 TYR A 157      -7.219 -12.617 -13.506  1.00  0.00              
ATOM   2574  CD2 TYR A 157      -6.154 -13.379 -11.982  1.00  0.00              
ATOM   2575  HD2 TYR A 157      -6.670 -12.764 -11.260  1.00  0.00              
ATOM   2576  C   TYR A 157      -4.372 -15.236  -7.862  1.00  0.00              
ATOM   2577  O   TYR A 157      -5.259 -15.314  -7.036  1.00  0.00              
ATOM   2578  N   VAL A 158      -3.125 -15.067  -7.486  1.00  0.00              
ATOM   2579  H   VAL A 158      -2.395 -15.225  -8.166  1.00  0.00              
ATOM   2580  CA  VAL A 158      -2.647 -15.115  -6.114  1.00  0.00              
ATOM   2581  HA  VAL A 158      -3.423 -15.114  -5.349  1.00  0.00              
ATOM   2582  CB  VAL A 158      -1.984 -16.468  -5.852  1.00  0.00              
ATOM   2583  HB  VAL A 158      -1.299 -16.653  -6.679  1.00  0.00              
ATOM   2584  CG1 VAL A 158      -1.328 -16.589  -4.449  1.00  0.00              
ATOM   2585 HG11 VAL A 158      -1.039 -17.625  -4.272  1.00  0.00              
ATOM   2586 HG12 VAL A 158      -0.398 -16.027  -4.533  1.00  0.00              
ATOM   2587 HG13 VAL A 158      -2.021 -16.139  -3.738  1.00  0.00              
ATOM   2588  CG2 VAL A 158      -2.987 -17.656  -5.919  1.00  0.00              
ATOM   2589 HG21 VAL A 158      -3.739 -17.442  -5.160  1.00  0.00              
ATOM   2590 HG22 VAL A 158      -3.293 -17.881  -6.941  1.00  0.00              
ATOM   2591 HG23 VAL A 158      -2.484 -18.600  -5.707  1.00  0.00              
ATOM   2592  C   VAL A 158      -1.772 -13.952  -5.760  1.00  0.00              
ATOM   2593  O   VAL A 158      -1.063 -13.390  -6.550  1.00  0.00              
ATOM   2594  N   GLY A 159      -1.769 -13.470  -4.488  1.00  0.00              
ATOM   2595  H   GLY A 159      -2.559 -13.708  -3.905  1.00  0.00              
ATOM   2596  CA  GLY A 159      -1.098 -12.244  -4.035  1.00  0.00              
ATOM   2597  HA2 GLY A 159      -0.102 -12.055  -4.435  1.00  0.00              
ATOM   2598  HA3 GLY A 159      -1.698 -11.401  -4.376  1.00  0.00              
ATOM   2599  C   GLY A 159      -1.001 -12.153  -2.522  1.00  0.00              
ATOM   2600  O   GLY A 159      -1.356 -13.033  -1.720  1.00  0.00              
ATOM   2601  N   SER A 160      -0.481 -11.018  -2.018  1.00  0.00              
ATOM   2602  H   SER A 160       0.058 -10.453  -2.658  1.00  0.00              
ATOM   2603  CA  SER A 160      -0.022 -10.804  -0.583  1.00  0.00              
ATOM   2604  HA  SER A 160      -0.406 -11.621   0.028  1.00  0.00              
ATOM   2605  CB  SER A 160       1.521 -10.728  -0.628  1.00  0.00              
ATOM   2606  HB2 SER A 160       1.960 -10.438   0.326  1.00  0.00              
ATOM   2607  HB3 SER A 160       1.940 -11.659  -1.009  1.00  0.00              
ATOM   2608  OG  SER A 160       1.966  -9.648  -1.461  1.00  0.00              
ATOM   2609  HG  SER A 160       1.922  -8.817  -0.983  1.00  0.00              
ATOM   2610  C   SER A 160      -0.673  -9.515   0.027  1.00  0.00              
ATOM   2611  O   SER A 160      -1.055  -8.694  -0.798  1.00  0.00              
ATOM   2612  N   SER A 161      -0.762  -9.313   1.402  1.00  0.00              
ATOM   2613  H   SER A 161      -0.673 -10.134   1.984  1.00  0.00              
ATOM   2614  CA  SER A 161      -1.018  -8.050   2.075  1.00  0.00              
ATOM   2615  HA  SER A 161      -0.705  -7.286   1.363  1.00  0.00              
ATOM   2616  CB  SER A 161      -2.511  -7.777   2.281  1.00  0.00              
ATOM   2617  HB2 SER A 161      -3.008  -7.563   1.335  1.00  0.00              
ATOM   2618  HB3 SER A 161      -3.051  -8.555   2.821  1.00  0.00              
ATOM   2619  OG  SER A 161      -2.797  -6.599   3.013  1.00  0.00              
ATOM   2620  HG  SER A 161      -3.106  -6.840   3.890  1.00  0.00              
ATOM   2621  C   SER A 161      -0.178  -7.848   3.310  1.00  0.00              
ATOM   2622  O   SER A 161      -0.006  -8.773   4.165  1.00  0.00              
ATOM   2623  N   ASN A 162       0.469  -6.668   3.291  1.00  0.00              
ATOM   2624  H   ASN A 162       0.370  -6.042   2.504  1.00  0.00              
ATOM   2625  CA  ASN A 162       1.523  -6.208   4.164  1.00  0.00              
ATOM   2626  HA  ASN A 162       1.915  -5.320   3.669  1.00  0.00              
ATOM   2627  CB  ASN A 162       0.873  -5.725   5.423  1.00  0.00              
ATOM   2628  HB2 ASN A 162       0.353  -6.574   5.867  1.00  0.00              
ATOM   2629  HB3 ASN A 162       1.653  -5.438   6.128  1.00  0.00              
ATOM   2630  CG  ASN A 162      -0.131  -4.557   5.251  1.00  0.00              
ATOM   2631  OD1 ASN A 162       0.231  -3.545   4.645  1.00  0.00              
ATOM   2632  ND2 ASN A 162      -1.395  -4.642   5.574  1.00  0.00              
ATOM   2633 HD21 ASN A 162      -2.008  -4.005   5.086  1.00  0.00              
ATOM   2634 HD22 ASN A 162      -1.760  -5.570   5.735  1.00  0.00              
ATOM   2635  C   ASN A 162       2.631  -7.230   4.293  1.00  0.00              
ATOM   2636  O   ASN A 162       2.789  -7.715   5.422  1.00  0.00              
ATOM   2637  N   PHE A 163       3.275  -7.735   3.252  1.00  0.00              
ATOM   2638  H   PHE A 163       3.023  -7.485   2.306  1.00  0.00              
ATOM   2639  CA  PHE A 163       4.500  -8.558   3.281  1.00  0.00              
ATOM   2640  HA  PHE A 163       4.446  -9.236   4.132  1.00  0.00              
ATOM   2641  CB  PHE A 163       4.436  -9.466   1.987  1.00  0.00              
ATOM   2642  HB2 PHE A 163       4.231  -8.828   1.127  1.00  0.00              
ATOM   2643  HB3 PHE A 163       5.508  -9.660   1.953  1.00  0.00              
ATOM   2644  CG  PHE A 163       3.622 -10.805   2.058  1.00  0.00              
ATOM   2645  CD1 PHE A 163       2.508 -11.056   2.879  1.00  0.00              
ATOM   2646  HD1 PHE A 163       2.129 -10.256   3.498  1.00  0.00              
ATOM   2647  CE1 PHE A 163       1.836 -12.316   2.808  1.00  0.00              
ATOM   2648  HE1 PHE A 163       1.046 -12.630   3.474  1.00  0.00              
ATOM   2649  CZ  PHE A 163       2.339 -13.296   1.934  1.00  0.00              
ATOM   2650  HZ  PHE A 163       1.742 -14.167   1.707  1.00  0.00              
ATOM   2651  CE2 PHE A 163       3.399 -13.028   1.091  1.00  0.00              
ATOM   2652  HE2 PHE A 163       3.814 -13.741   0.393  1.00  0.00              
ATOM   2653  CD2 PHE A 163       4.101 -11.825   1.205  1.00  0.00              
ATOM   2654  HD2 PHE A 163       4.914 -11.635   0.520  1.00  0.00              
ATOM   2655  C   PHE A 163       5.833  -7.820   3.351  1.00  0.00              
ATOM   2656  O   PHE A 163       5.967  -6.673   2.979  1.00  0.00              
ATOM   2657  N   ALA A 164       6.870  -8.518   3.734  1.00  0.00              
ATOM   2658  H   ALA A 164       6.740  -9.448   4.107  1.00  0.00              
ATOM   2659  CA  ALA A 164       8.214  -8.075   3.616  1.00  0.00              
ATOM   2660  HA  ALA A 164       8.266  -6.986   3.641  1.00  0.00              
ATOM   2661  CB  ALA A 164       8.963  -8.570   4.859  1.00  0.00              
ATOM   2662  HB1 ALA A 164       8.550  -8.032   5.712  1.00  0.00              
ATOM   2663  HB2 ALA A 164       8.708  -9.607   5.080  1.00  0.00              
ATOM   2664  HB3 ALA A 164       9.985  -8.250   4.660  1.00  0.00              
ATOM   2665  C   ALA A 164       8.895  -8.608   2.354  1.00  0.00              
ATOM   2666  O   ALA A 164       8.458  -9.577   1.817  1.00  0.00              
ATOM   2667  N   GLY A 165       9.964  -8.073   1.906  1.00  0.00              
ATOM   2668  H   GLY A 165      10.430  -7.353   2.440  1.00  0.00              
ATOM   2669  CA  GLY A 165      10.777  -8.421   0.641  1.00  0.00              
ATOM   2670  HA2 GLY A 165      10.111  -8.323  -0.217  1.00  0.00              
ATOM   2671  HA3 GLY A 165      11.647  -7.786   0.472  1.00  0.00              
ATOM   2672  C   GLY A 165      11.163  -9.934   0.576  1.00  0.00              
ATOM   2673  O   GLY A 165      11.120 -10.558  -0.481  1.00  0.00              
ATOM   2674  N   TRP A 166      11.548 -10.457   1.720  1.00  0.00              
ATOM   2675  H   TRP A 166      11.531  -9.855   2.531  1.00  0.00              
ATOM   2676  CA  TRP A 166      11.864 -11.850   1.898  1.00  0.00              
ATOM   2677  HA  TRP A 166      12.504 -12.232   1.102  1.00  0.00              
ATOM   2678  CB  TRP A 166      12.661 -12.104   3.219  1.00  0.00              
ATOM   2679  HB2 TRP A 166      12.919 -13.163   3.208  1.00  0.00              
ATOM   2680  HB3 TRP A 166      13.576 -11.518   3.133  1.00  0.00              
ATOM   2681  CG  TRP A 166      11.955 -11.722   4.466  1.00  0.00              
ATOM   2682  CD1 TRP A 166      12.118 -10.545   5.091  1.00  0.00              
ATOM   2683  HD1 TRP A 166      12.839  -9.813   4.758  1.00  0.00              
ATOM   2684  NE1 TRP A 166      11.512 -10.624   6.330  1.00  0.00              
ATOM   2685  HE1 TRP A 166      11.477  -9.826   6.948  1.00  0.00              
ATOM   2686  CE2 TRP A 166      10.765 -11.701   6.495  1.00  0.00              
ATOM   2687  CZ2 TRP A 166       9.794 -12.077   7.395  1.00  0.00              
ATOM   2688  HZ2 TRP A 166       9.583 -11.541   8.308  1.00  0.00              
ATOM   2689  CH2 TRP A 166       9.163 -13.366   7.233  1.00  0.00              
ATOM   2690  HH2 TRP A 166       8.447 -13.709   7.965  1.00  0.00              
ATOM   2691  CZ3 TRP A 166       9.538 -14.230   6.211  1.00  0.00              
ATOM   2692  HZ3 TRP A 166       9.088 -15.201   6.071  1.00  0.00              
ATOM   2693  CE3 TRP A 166      10.464 -13.723   5.248  1.00  0.00              
ATOM   2694  HE3 TRP A 166      10.683 -14.422   4.454  1.00  0.00              
ATOM   2695  CD2 TRP A 166      10.992 -12.421   5.286  1.00  0.00              
ATOM   2696  C   TRP A 166      10.644 -12.804   1.794  1.00  0.00              
ATOM   2697  O   TRP A 166      10.793 -13.785   1.069  1.00  0.00              
ATOM   2698  N   ASN A 167       9.422 -12.393   2.197  1.00  0.00              
ATOM   2699  H   ASN A 167       9.363 -11.475   2.614  1.00  0.00              
ATOM   2700  CA  ASN A 167       8.237 -13.215   1.891  1.00  0.00              
ATOM   2701  HA  ASN A 167       8.264 -14.240   2.259  1.00  0.00              
ATOM   2702  CB  ASN A 167       6.944 -12.598   2.560  1.00  0.00              
ATOM   2703  HB2 ASN A 167       6.813 -11.660   2.019  1.00  0.00              
ATOM   2704  HB3 ASN A 167       6.102 -13.246   2.318  1.00  0.00              
ATOM   2705  CG  ASN A 167       6.788 -12.415   4.089  1.00  0.00              
ATOM   2706  OD1 ASN A 167       6.569 -11.310   4.559  1.00  0.00              
ATOM   2707  ND2 ASN A 167       6.725 -13.552   4.724  1.00  0.00              
ATOM   2708 HD21 ASN A 167       6.403 -13.486   5.679  1.00  0.00              
ATOM   2709 HD22 ASN A 167       6.953 -14.439   4.300  1.00  0.00              
ATOM   2710  C   ASN A 167       7.854 -13.215   0.433  1.00  0.00              
ATOM   2711  O   ASN A 167       7.433 -14.238  -0.134  1.00  0.00              
ATOM   2712  N   ILE A 168       8.086 -12.085  -0.241  1.00  0.00              
ATOM   2713  H   ILE A 168       8.501 -11.336   0.293  1.00  0.00              
ATOM   2714  CA  ILE A 168       7.963 -11.965  -1.738  1.00  0.00              
ATOM   2715  HA  ILE A 168       7.044 -12.445  -2.075  1.00  0.00              
ATOM   2716  CB  ILE A 168       7.835 -10.507  -2.146  1.00  0.00              
ATOM   2717  HB  ILE A 168       8.711 -10.055  -1.680  1.00  0.00              
ATOM   2718  CG2 ILE A 168       7.888 -10.309  -3.706  1.00  0.00              
ATOM   2719 HG21 ILE A 168       8.800 -10.759  -4.100  1.00  0.00              
ATOM   2720 HG22 ILE A 168       6.984 -10.709  -4.165  1.00  0.00              
ATOM   2721 HG23 ILE A 168       8.002  -9.247  -3.928  1.00  0.00              
ATOM   2722  CG1 ILE A 168       6.629  -9.806  -1.498  1.00  0.00              
ATOM   2723 HG12 ILE A 168       5.679  -9.894  -2.026  1.00  0.00              
ATOM   2724 HG13 ILE A 168       6.531 -10.162  -0.472  1.00  0.00              
ATOM   2725  CD1 ILE A 168       6.882  -8.261  -1.292  1.00  0.00              
ATOM   2726 HD11 ILE A 168       7.602  -8.291  -0.474  1.00  0.00              
ATOM   2727 HD12 ILE A 168       7.392  -7.880  -2.178  1.00  0.00              
ATOM   2728 HD13 ILE A 168       5.991  -7.678  -1.062  1.00  0.00              
ATOM   2729  C   ILE A 168       9.024 -12.754  -2.503  1.00  0.00              
ATOM   2730  O   ILE A 168       8.754 -13.329  -3.526  1.00  0.00              
ATOM   2731  N   ALA A 169      10.253 -12.785  -1.969  1.00  0.00              
ATOM   2732  H   ALA A 169      10.545 -12.085  -1.302  1.00  0.00              
ATOM   2733  CA  ALA A 169      11.259 -13.641  -2.560  1.00  0.00              
ATOM   2734  HA  ALA A 169      11.385 -13.277  -3.580  1.00  0.00              
ATOM   2735  CB  ALA A 169      12.601 -13.413  -1.823  1.00  0.00              
ATOM   2736  HB1 ALA A 169      12.480 -13.602  -0.757  1.00  0.00              
ATOM   2737  HB2 ALA A 169      13.380 -13.879  -2.428  1.00  0.00              
ATOM   2738  HB3 ALA A 169      12.819 -12.345  -1.813  1.00  0.00              
ATOM   2739  C   ALA A 169      10.872 -15.142  -2.437  1.00  0.00              
ATOM   2740  O   ALA A 169      10.886 -15.916  -3.465  1.00  0.00              
ATOM   2741  N   GLN A 170      10.491 -15.625  -1.204  1.00  0.00              
ATOM   2742  H   GLN A 170      10.546 -14.995  -0.416  1.00  0.00              
ATOM   2743  CA  GLN A 170      10.287 -17.074  -0.978  1.00  0.00              
ATOM   2744  HA  GLN A 170      11.124 -17.608  -1.427  1.00  0.00              
ATOM   2745  CB  GLN A 170      10.119 -17.317   0.499  1.00  0.00              
ATOM   2746  HB2 GLN A 170       9.403 -16.598   0.898  1.00  0.00              
ATOM   2747  HB3 GLN A 170       9.926 -18.328   0.857  1.00  0.00              
ATOM   2748  CG  GLN A 170      11.482 -16.895   1.100  1.00  0.00              
ATOM   2749  HG2 GLN A 170      12.133 -17.761   0.980  1.00  0.00              
ATOM   2750  HG3 GLN A 170      11.942 -16.021   0.641  1.00  0.00              
ATOM   2751  CD  GLN A 170      11.442 -16.530   2.555  1.00  0.00              
ATOM   2752  OE1 GLN A 170      10.436 -16.634   3.252  1.00  0.00              
ATOM   2753  NE2 GLN A 170      12.566 -15.908   2.971  1.00  0.00              
ATOM   2754 HE21 GLN A 170      12.612 -15.504   3.896  1.00  0.00              
ATOM   2755 HE22 GLN A 170      13.303 -15.888   2.280  1.00  0.00              
ATOM   2756  C   GLN A 170       8.968 -17.526  -1.708  1.00  0.00              
ATOM   2757  O   GLN A 170       8.863 -18.669  -2.139  1.00  0.00              
ATOM   2758  N   ALA A 171       7.995 -16.671  -1.906  1.00  0.00              
ATOM   2759  H   ALA A 171       8.007 -15.777  -1.435  1.00  0.00              
ATOM   2760  CA  ALA A 171       6.767 -17.121  -2.513  1.00  0.00              
ATOM   2761  HA  ALA A 171       6.517 -18.082  -2.063  1.00  0.00              
ATOM   2762  CB  ALA A 171       5.611 -16.077  -2.265  1.00  0.00              
ATOM   2763  HB1 ALA A 171       5.935 -15.125  -2.686  1.00  0.00              
ATOM   2764  HB2 ALA A 171       4.696 -16.353  -2.790  1.00  0.00              
ATOM   2765  HB3 ALA A 171       5.351 -15.928  -1.217  1.00  0.00              
ATOM   2766  C   ALA A 171       6.999 -17.373  -4.046  1.00  0.00              
ATOM   2767  O   ALA A 171       6.427 -18.308  -4.654  1.00  0.00              
ATOM   2768  N   ASN A 172       7.850 -16.537  -4.786  1.00  0.00              
ATOM   2769  H   ASN A 172       8.489 -15.897  -4.336  1.00  0.00              
ATOM   2770  CA  ASN A 172       8.096 -16.580  -6.204  1.00  0.00              
ATOM   2771  HA  ASN A 172       7.199 -16.921  -6.720  1.00  0.00              
ATOM   2772  CB  ASN A 172       8.272 -15.146  -6.675  1.00  0.00              
ATOM   2773  HB2 ASN A 172       9.077 -14.706  -6.086  1.00  0.00              
ATOM   2774  HB3 ASN A 172       8.462 -15.198  -7.747  1.00  0.00              
ATOM   2775  CG  ASN A 172       6.964 -14.433  -6.555  1.00  0.00              
ATOM   2776  OD1 ASN A 172       5.918 -14.700  -7.151  1.00  0.00              
ATOM   2777  ND2 ASN A 172       6.888 -13.395  -5.826  1.00  0.00              
ATOM   2778 HD21 ASN A 172       5.960 -12.995  -5.847  1.00  0.00              
ATOM   2779 HD22 ASN A 172       7.668 -13.210  -5.212  1.00  0.00              
ATOM   2780  C   ASN A 172       9.277 -17.464  -6.582  1.00  0.00              
ATOM   2781  O   ASN A 172       9.267 -18.008  -7.730  1.00  0.00              
ATOM   2782  N   GLU A 173      10.251 -17.479  -5.722  1.00  0.00              
ATOM   2783  H   GLU A 173      10.233 -16.929  -4.875  1.00  0.00              
ATOM   2784  CA  GLU A 173      11.234 -18.562  -5.861  1.00  0.00              
ATOM   2785  HA  GLU A 173      11.705 -18.327  -6.816  1.00  0.00              
ATOM   2786  CB  GLU A 173      12.235 -18.486  -4.735  1.00  0.00              
ATOM   2787  HB2 GLU A 173      12.615 -17.468  -4.818  1.00  0.00              
ATOM   2788  HB3 GLU A 173      11.769 -18.522  -3.750  1.00  0.00              
ATOM   2789  CG  GLU A 173      13.437 -19.370  -4.730  1.00  0.00              
ATOM   2790  HG2 GLU A 173      13.976 -19.211  -5.664  1.00  0.00              
ATOM   2791  HG3 GLU A 173      14.058 -19.067  -3.888  1.00  0.00              
ATOM   2792  CD  GLU A 173      13.143 -20.852  -4.510  1.00  0.00              
ATOM   2793  OE1 GLU A 173      12.284 -21.215  -3.617  1.00  0.00              
ATOM   2794  OE2 GLU A 173      13.917 -21.645  -5.075  1.00  0.00              
ATOM   2795  C   GLU A 173      10.622 -19.918  -5.867  1.00  0.00              
ATOM   2796  O   GLU A 173      10.974 -20.757  -6.653  1.00  0.00              
ATOM   2797  N   THR A 174       9.662 -20.104  -4.940  1.00  0.00              
ATOM   2798  H   THR A 174       9.414 -19.317  -4.357  1.00  0.00              
ATOM   2799  CA  THR A 174       8.953 -21.425  -4.779  1.00  0.00              
ATOM   2800  HA  THR A 174       9.771 -22.143  -4.708  1.00  0.00              
ATOM   2801  CB  THR A 174       8.110 -21.514  -3.454  1.00  0.00              
ATOM   2802  HB  THR A 174       7.347 -20.736  -3.479  1.00  0.00              
ATOM   2803  CG2 THR A 174       7.326 -22.786  -3.298  1.00  0.00              
ATOM   2804 HG21 THR A 174       8.003 -23.633  -3.417  1.00  0.00              
ATOM   2805 HG22 THR A 174       6.823 -22.751  -2.332  1.00  0.00              
ATOM   2806 HG23 THR A 174       6.475 -22.966  -3.955  1.00  0.00              
ATOM   2807  OG1 THR A 174       8.915 -21.347  -2.250  1.00  0.00              
ATOM   2808  HG1 THR A 174       9.017 -20.392  -2.273  1.00  0.00              
ATOM   2809  C   THR A 174       8.147 -21.756  -5.951  1.00  0.00              
ATOM   2810  O   THR A 174       8.179 -22.789  -6.541  1.00  0.00              
ATOM   2811  N   ALA A 175       7.215 -20.859  -6.349  1.00  0.00              
ATOM   2812  H   ALA A 175       7.234 -20.015  -5.794  1.00  0.00              
ATOM   2813  CA  ALA A 175       6.303 -20.972  -7.482  1.00  0.00              
ATOM   2814  HA  ALA A 175       5.673 -21.861  -7.443  1.00  0.00              
ATOM   2815  CB  ALA A 175       5.496 -19.700  -7.506  1.00  0.00              
ATOM   2816  HB1 ALA A 175       4.701 -19.875  -6.780  1.00  0.00              
ATOM   2817  HB2 ALA A 175       6.116 -18.841  -7.252  1.00  0.00              
ATOM   2818  HB3 ALA A 175       5.059 -19.449  -8.473  1.00  0.00              
ATOM   2819  C   ALA A 175       7.005 -21.158  -8.861  1.00  0.00              
ATOM   2820  O   ALA A 175       6.521 -21.997  -9.614  1.00  0.00              
ATOM   2821  N   ALA A 176       8.205 -20.574  -9.118  1.00  0.00              
ATOM   2822  H   ALA A 176       8.487 -19.785  -8.554  1.00  0.00              
ATOM   2823  CA  ALA A 176       9.020 -20.881 -10.262  1.00  0.00              
ATOM   2824  HA  ALA A 176       8.337 -20.883 -11.113  1.00  0.00              
ATOM   2825  CB  ALA A 176       9.994 -19.715 -10.485  1.00  0.00              
ATOM   2826  HB1 ALA A 176      10.651 -19.672  -9.617  1.00  0.00              
ATOM   2827  HB2 ALA A 176      10.684 -19.846 -11.318  1.00  0.00              
ATOM   2828  HB3 ALA A 176       9.513 -18.743 -10.589  1.00  0.00              
ATOM   2829  C   ALA A 176       9.713 -22.265 -10.256  1.00  0.00              
ATOM   2830  O   ALA A 176       9.963 -22.817 -11.320  1.00  0.00              
ATOM   2831  N   ARG A 177      10.135 -22.721  -9.119  1.00  0.00              
ATOM   2832  H   ARG A 177      10.154 -22.086  -8.334  1.00  0.00              
ATOM   2833  CA  ARG A 177      10.839 -23.930  -8.858  1.00  0.00              
ATOM   2834  HA  ARG A 177      11.624 -24.118  -9.590  1.00  0.00              
ATOM   2835  CB  ARG A 177      11.430 -23.890  -7.428  1.00  0.00              
ATOM   2836  HB2 ARG A 177      12.241 -23.166  -7.348  1.00  0.00              
ATOM   2837  HB3 ARG A 177      10.645 -23.705  -6.694  1.00  0.00              
ATOM   2838  CG  ARG A 177      12.103 -25.126  -6.962  1.00  0.00              
ATOM   2839  HG2 ARG A 177      11.341 -25.818  -6.604  1.00  0.00              
ATOM   2840  HG3 ARG A 177      12.649 -25.629  -7.760  1.00  0.00              
ATOM   2841  CD  ARG A 177      13.191 -24.953  -5.909  1.00  0.00              
ATOM   2842  HD2 ARG A 177      13.606 -25.937  -5.690  1.00  0.00              
ATOM   2843  HD3 ARG A 177      13.966 -24.280  -6.275  1.00  0.00              
ATOM   2844  NE  ARG A 177      12.604 -24.254  -4.768  1.00  0.00              
ATOM   2845  HE  ARG A 177      12.846 -23.273  -4.741  1.00  0.00              
ATOM   2846  CZ  ARG A 177      11.666 -24.607  -3.907  1.00  0.00              
ATOM   2847  NH1 ARG A 177      11.285 -25.842  -3.785  1.00  0.00              
ATOM   2848 HH11 ARG A 177      11.856 -26.553  -4.221  1.00  0.00              
ATOM   2849 HH12 ARG A 177      10.410 -26.062  -3.330  1.00  0.00              
ATOM   2850  NH2 ARG A 177      11.130 -23.741  -3.093  1.00  0.00              
ATOM   2851 HH21 ARG A 177      11.360 -22.764  -3.205  1.00  0.00              
ATOM   2852 HH22 ARG A 177      10.327 -24.055  -2.567  1.00  0.00              
ATOM   2853  C   ARG A 177       9.869 -25.101  -9.057  1.00  0.00              
ATOM   2854  O   ARG A 177      10.200 -26.006  -9.767  1.00  0.00              
ATOM   2855  N   HIE A 178       8.581 -24.903  -8.559  1.00  0.00              
ATOM   2856  H   HIE A 178       8.443 -24.292  -7.767  1.00  0.00              
ATOM   2857  CA  HIE A 178       7.536 -25.939  -8.885  1.00  0.00              
ATOM   2858  HA  HIE A 178       7.912 -26.962  -8.847  1.00  0.00              
ATOM   2859  CB  HIE A 178       6.337 -25.738  -8.005  1.00  0.00              
ATOM   2860  HB2 HIE A 178       5.831 -24.802  -8.242  1.00  0.00              
ATOM   2861  HB3 HIE A 178       5.624 -26.489  -8.345  1.00  0.00              
ATOM   2862  CG  HIE A 178       6.436 -25.811  -6.501  1.00  0.00              
ATOM   2863  ND1 HIE A 178       5.315 -25.767  -5.662  1.00  0.00              
ATOM   2864  CE1 HIE A 178       5.825 -26.230  -4.464  1.00  0.00              
ATOM   2865  HE1 HIE A 178       5.347 -26.230  -3.496  1.00  0.00              
ATOM   2866  NE2 HIE A 178       7.154 -26.388  -4.520  1.00  0.00              
ATOM   2867  HE2 HIE A 178       7.712 -26.365  -3.678  1.00  0.00              
ATOM   2868  CD2 HIE A 178       7.555 -26.275  -5.821  1.00  0.00              
ATOM   2869  HD2 HIE A 178       8.528 -26.541  -6.208  1.00  0.00              
ATOM   2870  C   HIE A 178       7.063 -25.960 -10.352  1.00  0.00              
ATOM   2871  O   HIE A 178       6.695 -27.001 -10.846  1.00  0.00              
ATOM   2872  N   GLY A 179       7.024 -24.787 -10.915  1.00  0.00              
ATOM   2873  H   GLY A 179       7.177 -23.934 -10.396  1.00  0.00              
ATOM   2874  CA  GLY A 179       6.902 -24.453 -12.384  1.00  0.00              
ATOM   2875  HA2 GLY A 179       7.755 -23.842 -12.679  1.00  0.00              
ATOM   2876  HA3 GLY A 179       6.841 -25.370 -12.969  1.00  0.00              
ATOM   2877  C   GLY A 179       5.579 -23.725 -12.734  1.00  0.00              
ATOM   2878  O   GLY A 179       5.004 -23.948 -13.806  1.00  0.00              
ATOM   2879  N   ARG A 180       4.952 -22.904 -11.858  1.00  0.00              
ATOM   2880  H   ARG A 180       5.492 -22.660 -11.040  1.00  0.00              
ATOM   2881  CA  ARG A 180       3.641 -22.261 -11.828  1.00  0.00              
ATOM   2882  HA  ARG A 180       3.152 -22.401 -12.792  1.00  0.00              
ATOM   2883  CB  ARG A 180       2.827 -23.003 -10.708  1.00  0.00              
ATOM   2884  HB2 ARG A 180       3.380 -23.056  -9.770  1.00  0.00              
ATOM   2885  HB3 ARG A 180       1.870 -22.513 -10.528  1.00  0.00              
ATOM   2886  CG  ARG A 180       2.406 -24.341 -11.320  1.00  0.00              
ATOM   2887  HG2 ARG A 180       1.932 -24.159 -12.284  1.00  0.00              
ATOM   2888  HG3 ARG A 180       3.267 -24.915 -11.661  1.00  0.00              
ATOM   2889  CD  ARG A 180       1.622 -25.335 -10.519  1.00  0.00              
ATOM   2890  HD2 ARG A 180       1.393 -26.248 -11.068  1.00  0.00              
ATOM   2891  HD3 ARG A 180       2.194 -25.529  -9.611  1.00  0.00              
ATOM   2892  NE  ARG A 180       0.357 -24.811 -10.122  1.00  0.00              
ATOM   2893  HE  ARG A 180       0.329 -24.926  -9.119  1.00  0.00              
ATOM   2894  CZ  ARG A 180      -0.745 -24.518 -10.789  1.00  0.00              
ATOM   2895  NH1 ARG A 180      -0.810 -24.757 -12.052  1.00  0.00              
ATOM   2896 HH11 ARG A 180       0.021 -25.140 -12.480  1.00  0.00              
ATOM   2897 HH12 ARG A 180      -1.687 -24.592 -12.524  1.00  0.00              
ATOM   2898  NH2 ARG A 180      -1.769 -24.004 -10.235  1.00  0.00              
ATOM   2899 HH21 ARG A 180      -1.663 -23.939  -9.232  1.00  0.00              
ATOM   2900 HH22 ARG A 180      -2.598 -23.902 -10.803  1.00  0.00              
ATOM   2901  C   ARG A 180       3.828 -20.741 -11.631  1.00  0.00              
ATOM   2902  O   ARG A 180       4.927 -20.335 -11.259  1.00  0.00              
ATOM   2903  N   LEU A 181       2.781 -20.007 -11.808  1.00  0.00              
ATOM   2904  H   LEU A 181       1.895 -20.491 -11.837  1.00  0.00              
ATOM   2905  CA  LEU A 181       2.747 -18.556 -11.720  1.00  0.00              
ATOM   2906  HA  LEU A 181       3.565 -18.040 -12.222  1.00  0.00              
ATOM   2907  CB  LEU A 181       1.519 -18.093 -12.475  1.00  0.00              
ATOM   2908  HB2 LEU A 181       1.674 -18.249 -13.543  1.00  0.00              
ATOM   2909  HB3 LEU A 181       0.614 -18.627 -12.189  1.00  0.00              
ATOM   2910  CG  LEU A 181       1.004 -16.665 -12.180  1.00  0.00              
ATOM   2911  HG  LEU A 181       1.027 -16.433 -11.115  1.00  0.00              
ATOM   2912  CD1 LEU A 181       2.079 -15.686 -12.699  1.00  0.00              
ATOM   2913 HD11 LEU A 181       3.073 -15.947 -12.336  1.00  0.00              
ATOM   2914 HD12 LEU A 181       2.123 -15.809 -13.781  1.00  0.00              
ATOM   2915 HD13 LEU A 181       1.946 -14.669 -12.329  1.00  0.00              
ATOM   2916  CD2 LEU A 181      -0.351 -16.199 -12.702  1.00  0.00              
ATOM   2917 HD21 LEU A 181      -0.524 -16.386 -13.761  1.00  0.00              
ATOM   2918 HD22 LEU A 181      -1.243 -16.681 -12.303  1.00  0.00              
ATOM   2919 HD23 LEU A 181      -0.490 -15.128 -12.555  1.00  0.00              
ATOM   2920  C   LEU A 181       2.729 -18.194 -10.179  1.00  0.00              
ATOM   2921  O   LEU A 181       2.061 -18.905  -9.412  1.00  0.00              
ATOM   2922  N   GLY A 182       3.601 -17.238  -9.784  1.00  0.00              
ATOM   2923  H   GLY A 182       4.235 -16.812 -10.445  1.00  0.00              
ATOM   2924  CA  GLY A 182       3.752 -16.830  -8.403  1.00  0.00              
ATOM   2925  HA2 GLY A 182       3.829 -17.722  -7.781  1.00  0.00              
ATOM   2926  HA3 GLY A 182       4.741 -16.400  -8.243  1.00  0.00              
ATOM   2927  C   GLY A 182       2.749 -15.879  -7.991  1.00  0.00              
ATOM   2928  O   GLY A 182       1.620 -15.900  -8.421  1.00  0.00              
ATOM   2929  N   LEU A 183       3.084 -14.996  -7.023  1.00  0.00              
ATOM   2930  H   LEU A 183       3.968 -15.161  -6.563  1.00  0.00              
ATOM   2931  CA  LEU A 183       2.300 -13.866  -6.594  1.00  0.00              
ATOM   2932  HA  LEU A 183       1.290 -14.225  -6.397  1.00  0.00              
ATOM   2933  CB  LEU A 183       2.912 -13.108  -5.359  1.00  0.00              
ATOM   2934  HB2 LEU A 183       3.862 -12.654  -5.640  1.00  0.00              
ATOM   2935  HB3 LEU A 183       2.266 -12.270  -5.096  1.00  0.00              
ATOM   2936  CG  LEU A 183       3.043 -14.041  -4.087  1.00  0.00              
ATOM   2937  HG  LEU A 183       3.703 -14.884  -4.293  1.00  0.00              
ATOM   2938  CD1 LEU A 183       3.618 -13.241  -3.002  1.00  0.00              
ATOM   2939 HD11 LEU A 183       3.679 -13.612  -1.978  1.00  0.00              
ATOM   2940 HD12 LEU A 183       4.602 -12.920  -3.343  1.00  0.00              
ATOM   2941 HD13 LEU A 183       3.067 -12.303  -2.935  1.00  0.00              
ATOM   2942  CD2 LEU A 183       1.735 -14.691  -3.662  1.00  0.00              
ATOM   2943 HD21 LEU A 183       1.048 -13.844  -3.633  1.00  0.00              
ATOM   2944 HD22 LEU A 183       1.448 -15.414  -4.425  1.00  0.00              
ATOM   2945 HD23 LEU A 183       1.886 -15.043  -2.642  1.00  0.00              
ATOM   2946  C   LEU A 183       2.177 -12.804  -7.700  1.00  0.00              
ATOM   2947  O   LEU A 183       3.150 -12.648  -8.464  1.00  0.00              
ATOM   2948  N   VAL A 184       1.035 -12.127  -7.897  1.00  0.00              
ATOM   2949  H   VAL A 184       0.197 -12.534  -7.507  1.00  0.00              
ATOM   2950  CA  VAL A 184       0.866 -11.141  -9.013  1.00  0.00              
ATOM   2951  HA  VAL A 184       1.863 -11.114  -9.453  1.00  0.00              
ATOM   2952  CB  VAL A 184      -0.146 -11.672 -10.064  1.00  0.00              
ATOM   2953  HB  VAL A 184       0.110 -11.139 -10.980  1.00  0.00              
ATOM   2954  CG1 VAL A 184      -0.027 -13.183 -10.264  1.00  0.00              
ATOM   2955 HG11 VAL A 184       1.010 -13.511 -10.335  1.00  0.00              
ATOM   2956 HG12 VAL A 184      -0.495 -13.624  -9.384  1.00  0.00              
ATOM   2957 HG13 VAL A 184      -0.586 -13.425 -11.168  1.00  0.00              
ATOM   2958  CG2 VAL A 184      -1.602 -11.269  -9.619  1.00  0.00              
ATOM   2959 HG21 VAL A 184      -1.850 -11.456  -8.575  1.00  0.00              
ATOM   2960 HG22 VAL A 184      -1.793 -10.197  -9.652  1.00  0.00              
ATOM   2961 HG23 VAL A 184      -2.354 -11.682 -10.292  1.00  0.00              
ATOM   2962  C   VAL A 184       0.516  -9.774  -8.537  1.00  0.00              
ATOM   2963  O   VAL A 184       0.405  -8.871  -9.309  1.00  0.00              
ATOM   2964  N   SER A 185       0.515  -9.588  -7.233  1.00  0.00              
ATOM   2965  H   SER A 185       0.359 -10.422  -6.684  1.00  0.00              
ATOM   2966  CA  SER A 185       0.196  -8.354  -6.584  1.00  0.00              
ATOM   2967  HA  SER A 185       0.800  -7.517  -6.935  1.00  0.00              
ATOM   2968  CB  SER A 185      -1.344  -8.083  -6.679  1.00  0.00              
ATOM   2969  HB2 SER A 185      -1.680  -8.387  -7.670  1.00  0.00              
ATOM   2970  HB3 SER A 185      -1.888  -8.667  -5.936  1.00  0.00              
ATOM   2971  OG  SER A 185      -1.656  -6.710  -6.341  1.00  0.00              
ATOM   2972  HG  SER A 185      -1.357  -6.035  -6.954  1.00  0.00              
ATOM   2973  C   SER A 185       0.443  -8.335  -5.018  1.00  0.00              
ATOM   2974  O   SER A 185       0.263  -9.403  -4.411  1.00  0.00              
ATOM   2975  N   GLU A 186       0.607  -7.159  -4.428  1.00  0.00              
ATOM   2976  H   GLU A 186       0.516  -6.412  -5.101  1.00  0.00              
ATOM   2977  CA  GLU A 186       0.865  -6.834  -3.022  1.00  0.00              
ATOM   2978  HA  GLU A 186       0.590  -7.650  -2.354  1.00  0.00              
ATOM   2979  CB  GLU A 186       2.394  -6.688  -2.843  1.00  0.00              
ATOM   2980  HB2 GLU A 186       2.778  -7.698  -2.697  1.00  0.00              
ATOM   2981  HB3 GLU A 186       2.897  -6.328  -3.740  1.00  0.00              
ATOM   2982  CG  GLU A 186       2.844  -5.818  -1.603  1.00  0.00              
ATOM   2983  HG2 GLU A 186       3.932  -5.759  -1.635  1.00  0.00              
ATOM   2984  HG3 GLU A 186       2.512  -4.790  -1.746  1.00  0.00              
ATOM   2985  CD  GLU A 186       2.464  -6.394  -0.234  1.00  0.00              
ATOM   2986  OE1 GLU A 186       1.681  -7.372  -0.103  1.00  0.00              
ATOM   2987  OE2 GLU A 186       2.937  -5.781   0.782  1.00  0.00              
ATOM   2988  C   GLU A 186       0.086  -5.523  -2.579  1.00  0.00              
ATOM   2989  O   GLU A 186      -0.045  -4.559  -3.295  1.00  0.00              
ATOM   2990  N   GLN A 187      -0.459  -5.598  -1.381  1.00  0.00              
ATOM   2991  H   GLN A 187      -0.286  -6.444  -0.857  1.00  0.00              
ATOM   2992  CA  GLN A 187      -1.027  -4.396  -0.754  1.00  0.00              
ATOM   2993  HA  GLN A 187      -1.219  -3.631  -1.507  1.00  0.00              
ATOM   2994  CB  GLN A 187      -2.438  -4.689  -0.243  1.00  0.00              
ATOM   2995  HB2 GLN A 187      -2.347  -5.507   0.472  1.00  0.00              
ATOM   2996  HB3 GLN A 187      -2.854  -3.808   0.246  1.00  0.00              
ATOM   2997  CG  GLN A 187      -3.428  -5.158  -1.340  1.00  0.00              
ATOM   2998  HG2 GLN A 187      -3.099  -4.794  -2.313  1.00  0.00              
ATOM   2999  HG3 GLN A 187      -3.492  -6.246  -1.355  1.00  0.00              
ATOM   3000  CD  GLN A 187      -4.891  -4.799  -1.107  1.00  0.00              
ATOM   3001  OE1 GLN A 187      -5.273  -4.140  -0.135  1.00  0.00              
ATOM   3002  NE2 GLN A 187      -5.780  -5.264  -1.914  1.00  0.00              
ATOM   3003 HE21 GLN A 187      -6.682  -4.808  -1.901  1.00  0.00              
ATOM   3004 HE22 GLN A 187      -5.516  -5.921  -2.634  1.00  0.00              
ATOM   3005  C   GLN A 187      -0.085  -3.746   0.260  1.00  0.00              
ATOM   3006  O   GLN A 187      -0.229  -3.946   1.528  1.00  0.00              
ATOM   3007  N   CYS A 188       0.860  -2.911  -0.259  1.00  0.00              
ATOM   3008  H   CYS A 188       0.751  -2.635  -1.225  1.00  0.00              
ATOM   3009  CA  CYS A 188       1.844  -2.195   0.552  1.00  0.00              
ATOM   3010  HA  CYS A 188       2.218  -2.864   1.327  1.00  0.00              
ATOM   3011  CB  CYS A 188       3.059  -1.998  -0.348  1.00  0.00              
ATOM   3012  HB2 CYS A 188       3.513  -2.867  -0.824  1.00  0.00              
ATOM   3013  HB3 CYS A 188       2.692  -1.393  -1.177  1.00  0.00              
ATOM   3014  SG  CYS A 188       4.262  -0.976   0.587  1.00  0.00              
ATOM   3015  HG  CYS A 188       3.426   0.064   0.662  1.00  0.00              
ATOM   3016  C   CYS A 188       1.194  -0.907   1.103  1.00  0.00              
ATOM   3017  O   CYS A 188       0.404  -0.311   0.365  1.00  0.00              
ATOM   3018  N   LEU A 189       1.485  -0.481   2.323  1.00  0.00              
ATOM   3019  H   LEU A 189       2.175  -1.072   2.764  1.00  0.00              
ATOM   3020  CA  LEU A 189       1.234   0.855   2.880  1.00  0.00              
ATOM   3021  HA  LEU A 189       0.220   1.152   2.612  1.00  0.00              
ATOM   3022  CB  LEU A 189       1.251   0.716   4.468  1.00  0.00              
ATOM   3023  HB2 LEU A 189       0.436   0.133   4.897  1.00  0.00              
ATOM   3024  HB3 LEU A 189       2.150   0.143   4.696  1.00  0.00              
ATOM   3025  CG  LEU A 189       1.222   2.095   5.184  1.00  0.00              
ATOM   3026  HG  LEU A 189       1.992   2.749   4.774  1.00  0.00              
ATOM   3027  CD1 LEU A 189      -0.087   2.904   5.057  1.00  0.00              
ATOM   3028 HD11 LEU A 189       0.012   3.826   5.631  1.00  0.00              
ATOM   3029 HD12 LEU A 189      -0.069   3.223   4.015  1.00  0.00              
ATOM   3030 HD13 LEU A 189      -0.963   2.296   5.283  1.00  0.00              
ATOM   3031  CD2 LEU A 189       1.596   1.855   6.646  1.00  0.00              
ATOM   3032 HD21 LEU A 189       0.992   1.100   7.149  1.00  0.00              
ATOM   3033 HD22 LEU A 189       2.631   1.514   6.654  1.00  0.00              
ATOM   3034 HD23 LEU A 189       1.507   2.791   7.197  1.00  0.00              
ATOM   3035  C   LEU A 189       2.327   1.846   2.319  1.00  0.00              
ATOM   3036  O   LEU A 189       3.454   1.892   2.811  1.00  0.00              
ATOM   3037  N   TYR A 190       1.961   2.625   1.285  1.00  0.00              
ATOM   3038  H   TYR A 190       0.982   2.780   1.089  1.00  0.00              
ATOM   3039  CA  TYR A 190       2.827   3.545   0.602  1.00  0.00              
ATOM   3040  HA  TYR A 190       3.744   3.684   1.175  1.00  0.00              
ATOM   3041  CB  TYR A 190       3.209   2.924  -0.744  1.00  0.00              
ATOM   3042  HB2 TYR A 190       3.710   1.957  -0.702  1.00  0.00              
ATOM   3043  HB3 TYR A 190       2.300   2.735  -1.316  1.00  0.00              
ATOM   3044  CG  TYR A 190       4.136   3.843  -1.482  1.00  0.00              
ATOM   3045  CD1 TYR A 190       5.382   4.091  -0.848  1.00  0.00              
ATOM   3046  HD1 TYR A 190       5.711   3.740   0.119  1.00  0.00              
ATOM   3047  CE1 TYR A 190       6.334   4.841  -1.635  1.00  0.00              
ATOM   3048  HE1 TYR A 190       7.310   5.021  -1.208  1.00  0.00              
ATOM   3049  CZ  TYR A 190       6.029   5.202  -2.987  1.00  0.00              
ATOM   3050  OH  TYR A 190       6.943   5.796  -3.774  1.00  0.00              
ATOM   3051  HH  TYR A 190       7.747   6.055  -3.318  1.00  0.00              
ATOM   3052  CE2 TYR A 190       4.680   5.059  -3.487  1.00  0.00              
ATOM   3053  HE2 TYR A 190       4.392   5.494  -4.433  1.00  0.00              
ATOM   3054  CD2 TYR A 190       3.714   4.351  -2.762  1.00  0.00              
ATOM   3055  HD2 TYR A 190       2.723   4.149  -3.143  1.00  0.00              
ATOM   3056  C   TYR A 190       2.130   4.922   0.385  1.00  0.00              
ATOM   3057  O   TYR A 190       1.097   5.017  -0.283  1.00  0.00              
ATOM   3058  N   ASN A 191       2.617   6.056   0.991  1.00  0.00              
ATOM   3059  H   ASN A 191       3.443   5.898   1.550  1.00  0.00              
ATOM   3060  CA  ASN A 191       2.221   7.360   0.650  1.00  0.00              
ATOM   3061  HA  ASN A 191       1.932   7.403  -0.401  1.00  0.00              
ATOM   3062  CB  ASN A 191       1.019   7.757   1.444  1.00  0.00              
ATOM   3063  HB2 ASN A 191       0.850   8.827   1.316  1.00  0.00              
ATOM   3064  HB3 ASN A 191       0.156   7.188   1.099  1.00  0.00              
ATOM   3065  CG  ASN A 191       1.177   7.515   2.908  1.00  0.00              
ATOM   3066  OD1 ASN A 191       1.993   8.179   3.472  1.00  0.00              
ATOM   3067  ND2 ASN A 191       0.378   6.617   3.485  1.00  0.00              
ATOM   3068 HD21 ASN A 191       0.422   6.370   4.463  1.00  0.00              
ATOM   3069 HD22 ASN A 191      -0.444   6.228   3.046  1.00  0.00              
ATOM   3070  C   ASN A 191       3.423   8.283   0.965  1.00  0.00              
ATOM   3071  O   ASN A 191       4.485   7.784   1.281  1.00  0.00              
ATOM   3072  N   LEU A 192       3.196   9.603   0.838  1.00  0.00              
ATOM   3073  H   LEU A 192       2.236   9.836   0.629  1.00  0.00              
ATOM   3074  CA  LEU A 192       4.215  10.648   1.121  1.00  0.00              
ATOM   3075  HA  LEU A 192       5.106  10.568   0.498  1.00  0.00              
ATOM   3076  CB  LEU A 192       3.562  12.060   0.838  1.00  0.00              
ATOM   3077  HB2 LEU A 192       2.668  12.181   1.450  1.00  0.00              
ATOM   3078  HB3 LEU A 192       4.243  12.836   1.188  1.00  0.00              
ATOM   3079  CG  LEU A 192       3.388  12.207  -0.693  1.00  0.00              
ATOM   3080  HG  LEU A 192       3.136  11.253  -1.155  1.00  0.00              
ATOM   3081  CD1 LEU A 192       2.326  13.310  -0.840  1.00  0.00              
ATOM   3082 HD11 LEU A 192       1.560  13.194  -0.073  1.00  0.00              
ATOM   3083 HD12 LEU A 192       2.799  14.284  -0.719  1.00  0.00              
ATOM   3084 HD13 LEU A 192       1.810  13.167  -1.789  1.00  0.00              
ATOM   3085  CD2 LEU A 192       4.634  12.580  -1.486  1.00  0.00              
ATOM   3086 HD21 LEU A 192       4.364  12.835  -2.511  1.00  0.00              
ATOM   3087 HD22 LEU A 192       4.990  13.476  -0.978  1.00  0.00              
ATOM   3088 HD23 LEU A 192       5.348  11.757  -1.475  1.00  0.00              
ATOM   3089  C   LEU A 192       4.648  10.653   2.586  1.00  0.00              
ATOM   3090  O   LEU A 192       5.829  11.069   2.719  1.00  0.00              
ATOM   3091  N   CYS A 193       3.784  10.289   3.559  1.00  0.00              
ATOM   3092  H   CYS A 193       2.825  10.068   3.332  1.00  0.00              
ATOM   3093  CA  CYS A 193       4.244  10.048   4.872  1.00  0.00              
ATOM   3094  HA  CYS A 193       4.885  10.816   5.304  1.00  0.00              
ATOM   3095  CB  CYS A 193       3.069  10.271   5.794  1.00  0.00              
ATOM   3096  HB2 CYS A 193       2.273   9.569   5.544  1.00  0.00              
ATOM   3097  HB3 CYS A 193       3.443  10.220   6.817  1.00  0.00              
ATOM   3098  SG  CYS A 193       2.230  11.821   5.650  1.00  0.00              
ATOM   3099  HG  CYS A 193       3.158  12.527   6.302  1.00  0.00              
ATOM   3100  C   CYS A 193       4.856   8.616   5.145  1.00  0.00              
ATOM   3101  O   CYS A 193       5.472   8.466   6.231  1.00  0.00              
ATOM   3102  N   GLU A 194       4.705   7.627   4.229  1.00  0.00              
ATOM   3103  H   GLU A 194       4.127   7.873   3.438  1.00  0.00              
ATOM   3104  CA  GLU A 194       5.286   6.343   4.263  1.00  0.00              
ATOM   3105  HA  GLU A 194       6.052   6.270   5.035  1.00  0.00              
ATOM   3106  CB  GLU A 194       4.211   5.287   4.620  1.00  0.00              
ATOM   3107  HB2 GLU A 194       3.368   5.248   3.931  1.00  0.00              
ATOM   3108  HB3 GLU A 194       4.589   4.265   4.606  1.00  0.00              
ATOM   3109  CG  GLU A 194       3.534   5.434   6.047  1.00  0.00              
ATOM   3110  HG2 GLU A 194       3.038   6.404   6.027  1.00  0.00              
ATOM   3111  HG3 GLU A 194       2.714   4.738   6.224  1.00  0.00              
ATOM   3112  CD  GLU A 194       4.481   5.353   7.193  1.00  0.00              
ATOM   3113  OE1 GLU A 194       5.654   4.907   7.130  1.00  0.00              
ATOM   3114  OE2 GLU A 194       4.028   5.575   8.331  1.00  0.00              
ATOM   3115  C   GLU A 194       6.045   5.964   2.980  1.00  0.00              
ATOM   3116  O   GLU A 194       5.736   4.884   2.511  1.00  0.00              
ATOM   3117  N   ARG A 195       7.101   6.654   2.577  1.00  0.00              
ATOM   3118  H   ARG A 195       7.146   7.594   2.943  1.00  0.00              
ATOM   3119  CA  ARG A 195       7.885   6.324   1.408  1.00  0.00              
ATOM   3120  HA  ARG A 195       7.172   5.991   0.654  1.00  0.00              
ATOM   3121  CB  ARG A 195       8.534   7.551   0.668  1.00  0.00              
ATOM   3122  HB2 ARG A 195       9.198   8.035   1.384  1.00  0.00              
ATOM   3123  HB3 ARG A 195       9.158   7.305  -0.192  1.00  0.00              
ATOM   3124  CG  ARG A 195       7.459   8.529   0.239  1.00  0.00              
ATOM   3125  HG2 ARG A 195       6.624   8.058  -0.280  1.00  0.00              
ATOM   3126  HG3 ARG A 195       7.007   8.953   1.136  1.00  0.00              
ATOM   3127  CD  ARG A 195       8.080   9.695  -0.498  1.00  0.00              
ATOM   3128  HD2 ARG A 195       7.389  10.504  -0.735  1.00  0.00              
ATOM   3129  HD3 ARG A 195       8.775  10.175   0.190  1.00  0.00              
ATOM   3130  NE  ARG A 195       8.627   9.226  -1.783  1.00  0.00              
ATOM   3131  HE  ARG A 195       8.725   8.224  -1.862  1.00  0.00              
ATOM   3132  CZ  ARG A 195       9.215   9.832  -2.774  1.00  0.00              
ATOM   3133  NH1 ARG A 195       9.491  11.149  -2.747  1.00  0.00              
ATOM   3134 HH11 ARG A 195       9.218  11.756  -1.987  1.00  0.00              
ATOM   3135 HH12 ARG A 195       9.787  11.737  -3.513  1.00  0.00              
ATOM   3136  NH2 ARG A 195       9.673   9.206  -3.774  1.00  0.00              
ATOM   3137 HH21 ARG A 195       9.779   8.211  -3.637  1.00  0.00              
ATOM   3138 HH22 ARG A 195      10.198   9.847  -4.351  1.00  0.00              
ATOM   3139  C   ARG A 195       8.797   5.152   1.572  1.00  0.00              
ATOM   3140  O   ARG A 195       9.665   4.928   0.702  1.00  0.00              
ATOM   3141  N   ARG A 196       8.678   4.349   2.626  1.00  0.00              
ATOM   3142  H   ARG A 196       7.874   4.522   3.213  1.00  0.00              
ATOM   3143  CA  ARG A 196       9.704   3.367   3.081  1.00  0.00              
ATOM   3144  HA  ARG A 196      10.664   3.853   3.255  1.00  0.00              
ATOM   3145  CB  ARG A 196       9.144   2.838   4.477  1.00  0.00              
ATOM   3146  HB2 ARG A 196       8.063   2.703   4.504  1.00  0.00              
ATOM   3147  HB3 ARG A 196       9.660   1.930   4.789  1.00  0.00              
ATOM   3148  CG  ARG A 196       9.584   3.888   5.509  1.00  0.00              
ATOM   3149  HG2 ARG A 196      10.621   4.143   5.291  1.00  0.00              
ATOM   3150  HG3 ARG A 196       8.954   4.752   5.295  1.00  0.00              
ATOM   3151  CD  ARG A 196       9.238   3.525   6.968  1.00  0.00              
ATOM   3152  HD2 ARG A 196       9.780   2.693   7.418  1.00  0.00              
ATOM   3153  HD3 ARG A 196       9.601   4.349   7.582  1.00  0.00              
ATOM   3154  NE  ARG A 196       7.803   3.323   7.135  1.00  0.00              
ATOM   3155  HE  ARG A 196       7.132   4.077   7.121  1.00  0.00              
ATOM   3156  CZ  ARG A 196       7.237   2.130   7.468  1.00  0.00              
ATOM   3157  NH1 ARG A 196       7.901   1.096   7.558  1.00  0.00              
ATOM   3158 HH11 ARG A 196       8.903   1.107   7.429  1.00  0.00              
ATOM   3159 HH12 ARG A 196       7.381   0.271   7.295  1.00  0.00              
ATOM   3160  NH2 ARG A 196       5.981   2.051   7.672  1.00  0.00              
ATOM   3161 HH21 ARG A 196       5.443   2.903   7.610  1.00  0.00              
ATOM   3162 HH22 ARG A 196       5.593   1.239   8.130  1.00  0.00              
ATOM   3163  C   ARG A 196       9.908   2.182   2.094  1.00  0.00              
ATOM   3164  O   ARG A 196      10.989   1.672   1.971  1.00  0.00              
ATOM   3165  N   ALA A 197       8.851   1.817   1.388  1.00  0.00              
ATOM   3166  H   ALA A 197       8.047   2.417   1.509  1.00  0.00              
ATOM   3167  CA  ALA A 197       8.743   0.652   0.482  1.00  0.00              
ATOM   3168  HA  ALA A 197       8.823  -0.272   1.055  1.00  0.00              
ATOM   3169  CB  ALA A 197       7.248   0.646  -0.122  1.00  0.00              
ATOM   3170  HB1 ALA A 197       6.940   1.655  -0.396  1.00  0.00              
ATOM   3171  HB2 ALA A 197       7.301  -0.061  -0.950  1.00  0.00              
ATOM   3172  HB3 ALA A 197       6.607   0.290   0.684  1.00  0.00              
ATOM   3173  C   ALA A 197       9.816   0.736  -0.670  1.00  0.00              
ATOM   3174  O   ALA A 197      10.122  -0.303  -1.261  1.00  0.00              
ATOM   3175  N   GLU A 198      10.252   1.922  -1.082  1.00  0.00              
ATOM   3176  H   GLU A 198       9.754   2.768  -0.845  1.00  0.00              
ATOM   3177  CA  GLU A 198      11.194   2.066  -2.186  1.00  0.00              
ATOM   3178  HA  GLU A 198      10.864   1.585  -3.107  1.00  0.00              
ATOM   3179  CB  GLU A 198      11.462   3.599  -2.375  1.00  0.00              
ATOM   3180  HB2 GLU A 198      11.921   4.120  -1.534  1.00  0.00              
ATOM   3181  HB3 GLU A 198      12.012   3.899  -3.267  1.00  0.00              
ATOM   3182  CG  GLU A 198      10.081   4.342  -2.544  1.00  0.00              
ATOM   3183  HG2 GLU A 198       9.575   3.963  -3.432  1.00  0.00              
ATOM   3184  HG3 GLU A 198       9.358   4.037  -1.787  1.00  0.00              
ATOM   3185  CD  GLU A 198      10.190   5.962  -2.677  1.00  0.00              
ATOM   3186  OE1 GLU A 198       9.070   6.583  -2.670  1.00  0.00              
ATOM   3187  OE2 GLU A 198      11.271   6.569  -2.918  1.00  0.00              
ATOM   3188  C   GLU A 198      12.572   1.484  -1.841  1.00  0.00              
ATOM   3189  O   GLU A 198      13.437   1.357  -2.759  1.00  0.00              
ATOM   3190  N   MET A 199      12.864   1.173  -0.546  1.00  0.00              
ATOM   3191  H   MET A 199      12.090   1.223   0.101  1.00  0.00              
ATOM   3192  CA  MET A 199      14.047   0.532  -0.068  1.00  0.00              
ATOM   3193  HA  MET A 199      14.893   0.993  -0.578  1.00  0.00              
ATOM   3194  CB  MET A 199      14.196   0.617   1.447  1.00  0.00              
ATOM   3195  HB2 MET A 199      13.749   1.550   1.789  1.00  0.00              
ATOM   3196  HB3 MET A 199      13.618  -0.135   1.984  1.00  0.00              
ATOM   3197  CG  MET A 199      15.604   0.610   1.948  1.00  0.00              
ATOM   3198  HG2 MET A 199      16.148  -0.312   1.739  1.00  0.00              
ATOM   3199  HG3 MET A 199      16.141   1.410   1.439  1.00  0.00              
ATOM   3200  SD  MET A 199      15.755   0.938   3.711  1.00  0.00              
ATOM   3201  CE  MET A 199      15.129  -0.672   4.308  1.00  0.00              
ATOM   3202  HE1 MET A 199      15.471  -1.555   3.768  1.00  0.00              
ATOM   3203  HE2 MET A 199      15.496  -0.754   5.331  1.00  0.00              
ATOM   3204  HE3 MET A 199      14.050  -0.762   4.183  1.00  0.00              
ATOM   3205  C   MET A 199      14.261  -0.943  -0.535  1.00  0.00              
ATOM   3206  O   MET A 199      15.236  -1.296  -1.255  1.00  0.00              
ATOM   3207  N   GLU A 200      13.314  -1.813  -0.154  1.00  0.00              
ATOM   3208  H   GLU A 200      12.665  -1.551   0.574  1.00  0.00              
ATOM   3209  CA  GLU A 200      13.340  -3.249  -0.541  1.00  0.00              
ATOM   3210  HA  GLU A 200      14.029  -3.273  -1.385  1.00  0.00              
ATOM   3211  CB  GLU A 200      13.946  -4.105   0.558  1.00  0.00              
ATOM   3212  HB2 GLU A 200      14.022  -5.178   0.381  1.00  0.00              
ATOM   3213  HB3 GLU A 200      14.950  -3.778   0.826  1.00  0.00              
ATOM   3214  CG  GLU A 200      13.078  -3.909   1.809  1.00  0.00              
ATOM   3215  HG2 GLU A 200      13.038  -2.867   2.125  1.00  0.00              
ATOM   3216  HG3 GLU A 200      12.059  -4.186   1.539  1.00  0.00              
ATOM   3217  CD  GLU A 200      13.599  -4.654   2.983  1.00  0.00              
ATOM   3218  OE1 GLU A 200      14.677  -5.294   2.908  1.00  0.00              
ATOM   3219  OE2 GLU A 200      13.000  -4.672   4.112  1.00  0.00              
ATOM   3220  C   GLU A 200      11.967  -3.800  -1.049  1.00  0.00              
ATOM   3221  O   GLU A 200      12.017  -4.699  -1.914  1.00  0.00              
ATOM   3222  N   VAL A 201      10.780  -3.179  -0.754  1.00  0.00              
ATOM   3223  H   VAL A 201      10.822  -2.279  -0.299  1.00  0.00              
ATOM   3224  CA  VAL A 201       9.506  -3.773  -1.238  1.00  0.00              
ATOM   3225  HA  VAL A 201       9.528  -4.862  -1.263  1.00  0.00              
ATOM   3226  CB  VAL A 201       8.366  -3.399  -0.262  1.00  0.00              
ATOM   3227  HB  VAL A 201       8.319  -2.329  -0.059  1.00  0.00              
ATOM   3228  CG1 VAL A 201       6.935  -3.776  -0.701  1.00  0.00              
ATOM   3229 HG11 VAL A 201       6.927  -4.800  -1.074  1.00  0.00              
ATOM   3230 HG12 VAL A 201       6.172  -3.653   0.067  1.00  0.00              
ATOM   3231 HG13 VAL A 201       6.596  -3.099  -1.485  1.00  0.00              
ATOM   3232  CG2 VAL A 201       8.584  -3.913   1.168  1.00  0.00              
ATOM   3233 HG21 VAL A 201       9.654  -3.886   1.372  1.00  0.00              
ATOM   3234 HG22 VAL A 201       7.988  -3.438   1.947  1.00  0.00              
ATOM   3235 HG23 VAL A 201       8.245  -4.946   1.245  1.00  0.00              
ATOM   3236  C   VAL A 201       9.002  -3.379  -2.600  1.00  0.00              
ATOM   3237  O   VAL A 201       8.370  -4.219  -3.222  1.00  0.00              
ATOM   3238  N   VAL A 202       9.294  -2.160  -3.096  1.00  0.00              
ATOM   3239  H   VAL A 202       9.585  -1.440  -2.450  1.00  0.00              
ATOM   3240  CA  VAL A 202       9.039  -1.861  -4.477  1.00  0.00              
ATOM   3241  HA  VAL A 202       8.039  -2.220  -4.718  1.00  0.00              
ATOM   3242  CB  VAL A 202       9.101  -0.379  -4.783  1.00  0.00              
ATOM   3243  HB  VAL A 202      10.059   0.083  -4.544  1.00  0.00              
ATOM   3244  CG1 VAL A 202       8.925   0.035  -6.230  1.00  0.00              
ATOM   3245 HG11 VAL A 202       9.877  -0.089  -6.747  1.00  0.00              
ATOM   3246 HG12 VAL A 202       8.183  -0.610  -6.701  1.00  0.00              
ATOM   3247 HG13 VAL A 202       8.552   1.053  -6.347  1.00  0.00              
ATOM   3248  CG2 VAL A 202       7.992   0.342  -4.038  1.00  0.00              
ATOM   3249 HG21 VAL A 202       6.983   0.019  -4.296  1.00  0.00              
ATOM   3250 HG22 VAL A 202       8.131   0.062  -2.994  1.00  0.00              
ATOM   3251 HG23 VAL A 202       7.988   1.432  -4.052  1.00  0.00              
ATOM   3252  C   VAL A 202       9.978  -2.715  -5.374  1.00  0.00              
ATOM   3253  O   VAL A 202       9.566  -3.325  -6.356  1.00  0.00              
ATOM   3254  N   PRO A 203      11.295  -2.800  -5.021  1.00  0.00              
ATOM   3255  CD  PRO A 203      12.033  -1.741  -4.292  1.00  0.00              
ATOM   3256  HD2 PRO A 203      11.793  -1.671  -3.231  1.00  0.00              
ATOM   3257  HD3 PRO A 203      11.854  -0.736  -4.674  1.00  0.00              
ATOM   3258  CG  PRO A 203      13.535  -2.035  -4.457  1.00  0.00              
ATOM   3259  HG2 PRO A 203      14.047  -1.837  -3.516  1.00  0.00              
ATOM   3260  HG3 PRO A 203      13.995  -1.385  -5.201  1.00  0.00              
ATOM   3261  CB  PRO A 203      13.598  -3.485  -4.782  1.00  0.00              
ATOM   3262  HB2 PRO A 203      13.443  -3.975  -3.821  1.00  0.00              
ATOM   3263  HB3 PRO A 203      14.538  -3.767  -5.257  1.00  0.00              
ATOM   3264  CA  PRO A 203      12.331  -3.629  -5.662  1.00  0.00              
ATOM   3265  HA  PRO A 203      12.551  -3.135  -6.609  1.00  0.00              
ATOM   3266  C   PRO A 203      11.950  -5.077  -5.784  1.00  0.00              
ATOM   3267  O   PRO A 203      11.779  -5.624  -6.867  1.00  0.00              
ATOM   3268  N   ALA A 204      11.573  -5.769  -4.688  1.00  0.00              
ATOM   3269  H   ALA A 204      11.867  -5.502  -3.759  1.00  0.00              
ATOM   3270  CA  ALA A 204      10.900  -7.075  -4.786  1.00  0.00              
ATOM   3271  HA  ALA A 204      11.583  -7.823  -5.189  1.00  0.00              
ATOM   3272  CB  ALA A 204      10.542  -7.421  -3.332  1.00  0.00              
ATOM   3273  HB1 ALA A 204       9.961  -6.686  -2.775  1.00  0.00              
ATOM   3274  HB2 ALA A 204       9.936  -8.325  -3.280  1.00  0.00              
ATOM   3275  HB3 ALA A 204      11.486  -7.495  -2.792  1.00  0.00              
ATOM   3276  C   ALA A 204       9.731  -7.144  -5.698  1.00  0.00              
ATOM   3277  O   ALA A 204       9.672  -8.027  -6.532  1.00  0.00              
ATOM   3278  N   ALA A 205       8.791  -6.169  -5.723  1.00  0.00              
ATOM   3279  H   ALA A 205       8.822  -5.357  -5.124  1.00  0.00              
ATOM   3280  CA  ALA A 205       7.626  -6.296  -6.542  1.00  0.00              
ATOM   3281  HA  ALA A 205       7.184  -7.276  -6.363  1.00  0.00              
ATOM   3282  CB  ALA A 205       6.537  -5.313  -6.127  1.00  0.00              
ATOM   3283  HB1 ALA A 205       6.345  -5.490  -5.069  1.00  0.00              
ATOM   3284  HB2 ALA A 205       6.750  -4.254  -6.273  1.00  0.00              
ATOM   3285  HB3 ALA A 205       5.623  -5.569  -6.663  1.00  0.00              
ATOM   3286  C   ALA A 205       7.926  -6.190  -8.033  1.00  0.00              
ATOM   3287  O   ALA A 205       7.305  -6.978  -8.754  1.00  0.00              
ATOM   3288  N   ARG A 206       8.700  -5.210  -8.436  1.00  0.00              
ATOM   3289  H   ARG A 206       9.076  -4.570  -7.751  1.00  0.00              
ATOM   3290  CA  ARG A 206       9.211  -5.019  -9.891  1.00  0.00              
ATOM   3291  HA  ARG A 206       8.342  -4.746 -10.490  1.00  0.00              
ATOM   3292  CB  ARG A 206      10.186  -3.854  -9.658  1.00  0.00              
ATOM   3293  HB2 ARG A 206       9.553  -3.037  -9.310  1.00  0.00              
ATOM   3294  HB3 ARG A 206      10.938  -4.218  -8.958  1.00  0.00              
ATOM   3295  CG  ARG A 206      10.772  -3.142 -10.867  1.00  0.00              
ATOM   3296  HG2 ARG A 206      10.700  -3.866 -11.679  1.00  0.00              
ATOM   3297  HG3 ARG A 206      10.283  -2.182 -11.038  1.00  0.00              
ATOM   3298  CD  ARG A 206      12.327  -2.868 -10.719  1.00  0.00              
ATOM   3299  HD2 ARG A 206      12.522  -2.153  -9.920  1.00  0.00              
ATOM   3300  HD3 ARG A 206      12.787  -3.822 -10.458  1.00  0.00              
ATOM   3301  NE  ARG A 206      12.922  -2.138 -11.848  1.00  0.00              
ATOM   3302  HE  ARG A 206      12.554  -1.248 -12.154  1.00  0.00              
ATOM   3303  CZ  ARG A 206      14.066  -2.321 -12.404  1.00  0.00              
ATOM   3304  NH1 ARG A 206      14.950  -3.297 -12.147  1.00  0.00              
ATOM   3305 HH11 ARG A 206      14.781  -4.142 -11.619  1.00  0.00              
ATOM   3306 HH12 ARG A 206      15.756  -3.404 -12.746  1.00  0.00              
ATOM   3307  NH2 ARG A 206      14.517  -1.504 -13.354  1.00  0.00              
ATOM   3308 HH21 ARG A 206      13.858  -0.782 -13.610  1.00  0.00              
ATOM   3309 HH22 ARG A 206      15.469  -1.488 -13.692  1.00  0.00              
ATOM   3310  C   ARG A 206       9.947  -6.147 -10.380  1.00  0.00              
ATOM   3311  O   ARG A 206       9.766  -6.555 -11.574  1.00  0.00              
ATOM   3312  N   GLU A 207      10.726  -6.810  -9.514  1.00  0.00              
ATOM   3313  H   GLU A 207      10.920  -6.299  -8.665  1.00  0.00              
ATOM   3314  CA  GLU A 207      11.680  -7.878  -9.880  1.00  0.00              
ATOM   3315  HA  GLU A 207      12.317  -7.640 -10.732  1.00  0.00              
ATOM   3316  CB  GLU A 207      12.583  -8.105  -8.661  1.00  0.00              
ATOM   3317  HB2 GLU A 207      13.165  -7.185  -8.610  1.00  0.00              
ATOM   3318  HB3 GLU A 207      11.965  -8.132  -7.763  1.00  0.00              
ATOM   3319  CG  GLU A 207      13.563  -9.255  -8.727  1.00  0.00              
ATOM   3320  HG2 GLU A 207      14.134  -9.203  -7.801  1.00  0.00              
ATOM   3321  HG3 GLU A 207      12.971 -10.165  -8.621  1.00  0.00              
ATOM   3322  CD  GLU A 207      14.557  -9.288  -9.902  1.00  0.00              
ATOM   3323  OE1 GLU A 207      15.118  -8.256 -10.230  1.00  0.00              
ATOM   3324  OE2 GLU A 207      14.819 -10.393 -10.424  1.00  0.00              
ATOM   3325  C   GLU A 207      10.971  -9.233 -10.328  1.00  0.00              
ATOM   3326  O   GLU A 207      11.337  -9.704 -11.414  1.00  0.00              
ATOM   3327  N   TYR A 208       9.949  -9.616  -9.589  1.00  0.00              
ATOM   3328  H   TYR A 208       9.737  -9.171  -8.708  1.00  0.00              
ATOM   3329  CA  TYR A 208       9.062 -10.751  -9.945  1.00  0.00              
ATOM   3330  HA  TYR A 208       9.455 -11.399 -10.728  1.00  0.00              
ATOM   3331  CB  TYR A 208       8.689 -11.535  -8.633  1.00  0.00              
ATOM   3332  HB2 TYR A 208       8.107 -10.890  -7.974  1.00  0.00              
ATOM   3333  HB3 TYR A 208       8.098 -12.438  -8.786  1.00  0.00              
ATOM   3334  CG  TYR A 208       9.905 -11.952  -7.893  1.00  0.00              
ATOM   3335  CD1 TYR A 208      10.164 -11.289  -6.683  1.00  0.00              
ATOM   3336  HD1 TYR A 208       9.566 -10.454  -6.347  1.00  0.00              
ATOM   3337  CE1 TYR A 208      11.255 -11.651  -5.866  1.00  0.00              
ATOM   3338  HE1 TYR A 208      11.409 -11.194  -4.899  1.00  0.00              
ATOM   3339  CZ  TYR A 208      12.156 -12.643  -6.248  1.00  0.00              
ATOM   3340  OH  TYR A 208      13.227 -12.785  -5.465  1.00  0.00              
ATOM   3341  HH  TYR A 208      13.797 -13.486  -5.789  1.00  0.00              
ATOM   3342  CE2 TYR A 208      11.896 -13.335  -7.443  1.00  0.00              
ATOM   3343  HE2 TYR A 208      12.381 -14.253  -7.742  1.00  0.00              
ATOM   3344  CD2 TYR A 208      10.811 -12.955  -8.290  1.00  0.00              
ATOM   3345  HD2 TYR A 208      10.687 -13.436  -9.249  1.00  0.00              
ATOM   3346  C   TYR A 208       7.764 -10.348 -10.585  1.00  0.00              
ATOM   3347  O   TYR A 208       6.931 -11.265 -10.883  1.00  0.00              
ATOM   3348  N   GLY A 209       7.492  -9.037 -10.837  1.00  0.00              
ATOM   3349  H   GLY A 209       8.100  -8.345 -10.422  1.00  0.00              
ATOM   3350  CA  GLY A 209       6.360  -8.586 -11.694  1.00  0.00              
ATOM   3351  HA2 GLY A 209       6.636  -7.612 -12.098  1.00  0.00              
ATOM   3352  HA3 GLY A 209       6.219  -9.285 -12.518  1.00  0.00              
ATOM   3353  C   GLY A 209       4.991  -8.488 -11.025  1.00  0.00              
ATOM   3354  O   GLY A 209       3.965  -8.692 -11.671  1.00  0.00              
ATOM   3355  N   LEU A 210       4.975  -8.198  -9.731  1.00  0.00              
ATOM   3356  H   LEU A 210       5.821  -7.729  -9.438  1.00  0.00              
ATOM   3357  CA  LEU A 210       3.746  -7.985  -8.884  1.00  0.00              
ATOM   3358  HA  LEU A 210       2.865  -8.548  -9.192  1.00  0.00              
ATOM   3359  CB  LEU A 210       3.999  -8.122  -7.400  1.00  0.00              
ATOM   3360  HB2 LEU A 210       4.845  -7.502  -7.100  1.00  0.00              
ATOM   3361  HB3 LEU A 210       3.092  -7.751  -6.924  1.00  0.00              
ATOM   3362  CG  LEU A 210       4.151  -9.521  -6.770  1.00  0.00              
ATOM   3363  HG  LEU A 210       3.279 -10.061  -7.140  1.00  0.00              
ATOM   3364  CD1 LEU A 210       5.555 -10.169  -7.117  1.00  0.00              
ATOM   3365 HD11 LEU A 210       5.735 -11.095  -6.571  1.00  0.00              
ATOM   3366 HD12 LEU A 210       5.467 -10.431  -8.172  1.00  0.00              
ATOM   3367 HD13 LEU A 210       6.366  -9.488  -6.858  1.00  0.00              
ATOM   3368  CD2 LEU A 210       4.031  -9.393  -5.223  1.00  0.00              
ATOM   3369 HD21 LEU A 210       4.288 -10.372  -4.819  1.00  0.00              
ATOM   3370 HD22 LEU A 210       4.930  -8.863  -4.908  1.00  0.00              
ATOM   3371 HD23 LEU A 210       3.081  -8.911  -4.990  1.00  0.00              
ATOM   3372  C   LEU A 210       3.326  -6.514  -9.068  1.00  0.00              
ATOM   3373  O   LEU A 210       4.179  -5.624  -9.137  1.00  0.00              
ATOM   3374  N   GLY A 211       2.049  -6.180  -9.186  1.00  0.00              
ATOM   3375  H   GLY A 211       1.412  -6.944  -9.362  1.00  0.00              
ATOM   3376  CA  GLY A 211       1.464  -4.807  -9.188  1.00  0.00              
ATOM   3377  HA2 GLY A 211       2.159  -4.052  -9.555  1.00  0.00              
ATOM   3378  HA3 GLY A 211       0.629  -4.818  -9.889  1.00  0.00              
ATOM   3379  C   GLY A 211       0.985  -4.401  -7.828  1.00  0.00              
ATOM   3380  O   GLY A 211      -0.130  -4.733  -7.473  1.00  0.00              
ATOM   3381  N   VAL A 212       1.846  -3.576  -7.177  1.00  0.00              
ATOM   3382  H   VAL A 212       2.771  -3.421  -7.552  1.00  0.00              
ATOM   3383  CA  VAL A 212       1.503  -3.018  -5.870  1.00  0.00              
ATOM   3384  HA  VAL A 212       1.215  -3.862  -5.244  1.00  0.00              
ATOM   3385  CB  VAL A 212       2.702  -2.320  -5.228  1.00  0.00              
ATOM   3386  HB  VAL A 212       2.985  -1.583  -5.979  1.00  0.00              
ATOM   3387  CG1 VAL A 212       2.552  -1.733  -3.820  1.00  0.00              
ATOM   3388 HG11 VAL A 212       2.297  -2.561  -3.159  1.00  0.00              
ATOM   3389 HG12 VAL A 212       3.465  -1.227  -3.504  1.00  0.00              
ATOM   3390 HG13 VAL A 212       1.889  -0.876  -3.934  1.00  0.00              
ATOM   3391  CG2 VAL A 212       3.889  -3.317  -5.052  1.00  0.00              
ATOM   3392 HG21 VAL A 212       4.696  -2.808  -4.525  1.00  0.00              
ATOM   3393 HG22 VAL A 212       3.489  -4.119  -4.431  1.00  0.00              
ATOM   3394 HG23 VAL A 212       4.325  -3.695  -5.977  1.00  0.00              
ATOM   3395  C   VAL A 212       0.324  -2.056  -5.962  1.00  0.00              
ATOM   3396  O   VAL A 212       0.387  -1.064  -6.683  1.00  0.00              
ATOM   3397  N   ILE A 213      -0.790  -2.379  -5.279  1.00  0.00              
ATOM   3398  H   ILE A 213      -0.885  -3.238  -4.757  1.00  0.00              
ATOM   3399  CA  ILE A 213      -1.908  -1.500  -5.137  1.00  0.00              
ATOM   3400  HA  ILE A 213      -1.675  -0.702  -5.841  1.00  0.00              
ATOM   3401  CB  ILE A 213      -3.221  -2.151  -5.663  1.00  0.00              
ATOM   3402  HB  ILE A 213      -4.129  -1.715  -5.246  1.00  0.00              
ATOM   3403  CG2 ILE A 213      -3.173  -1.999  -7.203  1.00  0.00              
ATOM   3404 HG21 ILE A 213      -2.157  -2.290  -7.472  1.00  0.00              
ATOM   3405 HG22 ILE A 213      -3.872  -2.678  -7.691  1.00  0.00              
ATOM   3406 HG23 ILE A 213      -3.357  -0.974  -7.526  1.00  0.00              
ATOM   3407  CG1 ILE A 213      -3.275  -3.633  -5.300  1.00  0.00              
ATOM   3408 HG12 ILE A 213      -2.566  -4.158  -5.940  1.00  0.00              
ATOM   3409 HG13 ILE A 213      -3.017  -3.650  -4.241  1.00  0.00              
ATOM   3410  CD1 ILE A 213      -4.622  -4.451  -5.510  1.00  0.00              
ATOM   3411 HD11 ILE A 213      -4.444  -5.478  -5.192  1.00  0.00              
ATOM   3412 HD12 ILE A 213      -5.371  -4.121  -4.790  1.00  0.00              
ATOM   3413 HD13 ILE A 213      -5.040  -4.424  -6.517  1.00  0.00              
ATOM   3414  C   ILE A 213      -1.908  -0.896  -3.790  1.00  0.00              
ATOM   3415  O   ILE A 213      -2.107  -1.520  -2.743  1.00  0.00              
ATOM   3416  N   ALA A 214      -1.435   0.386  -3.742  1.00  0.00              
ATOM   3417  H   ALA A 214      -1.392   0.840  -4.643  1.00  0.00              
ATOM   3418  CA  ALA A 214      -1.055   1.060  -2.475  1.00  0.00              
ATOM   3419  HA  ALA A 214      -0.298   0.465  -1.964  1.00  0.00              
ATOM   3420  CB  ALA A 214      -0.271   2.329  -2.771  1.00  0.00              
ATOM   3421  HB1 ALA A 214      -0.913   2.976  -3.369  1.00  0.00              
ATOM   3422  HB2 ALA A 214      -0.061   2.841  -1.832  1.00  0.00              
ATOM   3423  HB3 ALA A 214       0.622   2.064  -3.336  1.00  0.00              
ATOM   3424  C   ALA A 214      -2.288   1.395  -1.569  1.00  0.00              
ATOM   3425  O   ALA A 214      -3.183   2.135  -1.946  1.00  0.00              
ATOM   3426  N   TRP A 215      -2.392   0.838  -0.359  1.00  0.00              
ATOM   3427  H   TRP A 215      -1.608   0.316   0.006  1.00  0.00              
ATOM   3428  CA  TRP A 215      -3.571   1.137   0.576  1.00  0.00              
ATOM   3429  HA  TRP A 215      -4.392   1.409  -0.088  1.00  0.00              
ATOM   3430  CB  TRP A 215      -4.103  -0.106   1.251  1.00  0.00              
ATOM   3431  HB2 TRP A 215      -5.030   0.226   1.719  1.00  0.00              
ATOM   3432  HB3 TRP A 215      -4.354  -0.839   0.484  1.00  0.00              
ATOM   3433  CG  TRP A 215      -3.220  -0.625   2.280  1.00  0.00              
ATOM   3434  CD1 TRP A 215      -2.188  -1.441   2.112  1.00  0.00              
ATOM   3435  HD1 TRP A 215      -1.857  -1.733   1.127  1.00  0.00              
ATOM   3436  NE1 TRP A 215      -1.536  -1.749   3.324  1.00  0.00              
ATOM   3437  HE1 TRP A 215      -0.895  -2.525   3.409  1.00  0.00              
ATOM   3438  CE2 TRP A 215      -2.130  -1.211   4.416  1.00  0.00              
ATOM   3439  CZ2 TRP A 215      -1.980  -1.287   5.800  1.00  0.00              
ATOM   3440  HZ2 TRP A 215      -1.273  -1.937   6.295  1.00  0.00              
ATOM   3441  CH2 TRP A 215      -2.837  -0.525   6.643  1.00  0.00              
ATOM   3442  HH2 TRP A 215      -2.675  -0.489   7.710  1.00  0.00              
ATOM   3443  CZ3 TRP A 215      -3.860   0.160   6.019  1.00  0.00              
ATOM   3444  HZ3 TRP A 215      -4.570   0.581   6.714  1.00  0.00              
ATOM   3445  CE3 TRP A 215      -3.985   0.322   4.645  1.00  0.00              
ATOM   3446  HE3 TRP A 215      -4.816   0.947   4.353  1.00  0.00              
ATOM   3447  CD2 TRP A 215      -3.160  -0.387   3.782  1.00  0.00              
ATOM   3448  C   TRP A 215      -3.176   2.303   1.460  1.00  0.00              
ATOM   3449  O   TRP A 215      -2.003   2.674   1.559  1.00  0.00              
ATOM   3450  N   SER A 216      -4.187   2.976   2.129  1.00  0.00              
ATOM   3451  H   SER A 216      -5.094   2.625   1.857  1.00  0.00              
ATOM   3452  CA  SER A 216      -4.076   4.187   2.901  1.00  0.00              
ATOM   3453  HA  SER A 216      -5.050   4.660   3.032  1.00  0.00              
ATOM   3454  CB  SER A 216      -3.656   4.037   4.276  1.00  0.00              
ATOM   3455  HB2 SER A 216      -4.169   3.212   4.772  1.00  0.00              
ATOM   3456  HB3 SER A 216      -2.595   3.791   4.305  1.00  0.00              
ATOM   3457  OG  SER A 216      -3.925   5.183   5.067  1.00  0.00              
ATOM   3458  HG  SER A 216      -4.883   5.161   5.006  1.00  0.00              
ATOM   3459  C   SER A 216      -3.303   5.293   2.106  1.00  0.00              
ATOM   3460  O   SER A 216      -2.288   5.835   2.631  1.00  0.00              
ATOM   3461  N   PRO A 217      -3.709   5.603   0.859  1.00  0.00              
ATOM   3462  CD  PRO A 217      -4.995   5.232   0.242  1.00  0.00              
ATOM   3463  HD2 PRO A 217      -5.820   5.438   0.925  1.00  0.00              
ATOM   3464  HD3 PRO A 217      -4.898   4.215  -0.138  1.00  0.00              
ATOM   3465  CG  PRO A 217      -5.219   6.208  -0.953  1.00  0.00              
ATOM   3466  HG2 PRO A 217      -5.665   7.117  -0.549  1.00  0.00              
ATOM   3467  HG3 PRO A 217      -5.843   5.676  -1.671  1.00  0.00              
ATOM   3468  CB  PRO A 217      -3.744   6.347  -1.348  1.00  0.00              
ATOM   3469  HB2 PRO A 217      -3.511   7.144  -2.054  1.00  0.00              
ATOM   3470  HB3 PRO A 217      -3.361   5.386  -1.692  1.00  0.00              
ATOM   3471  CA  PRO A 217      -2.979   6.497  -0.027  1.00  0.00              
ATOM   3472  HA  PRO A 217      -1.946   6.187  -0.181  1.00  0.00              
ATOM   3473  C   PRO A 217      -2.972   7.919   0.507  1.00  0.00              
ATOM   3474  O   PRO A 217      -2.097   8.673   0.134  1.00  0.00              
ATOM   3475  N   LEU A 218      -3.921   8.256   1.401  1.00  0.00              
ATOM   3476  H   LEU A 218      -4.637   7.614   1.709  1.00  0.00              
ATOM   3477  CA  LEU A 218      -4.086   9.565   2.056  1.00  0.00              
ATOM   3478  HA  LEU A 218      -3.358  10.211   1.563  1.00  0.00              
ATOM   3479  CB  LEU A 218      -5.457  10.269   1.799  1.00  0.00              
ATOM   3480  HB2 LEU A 218      -6.198   9.763   2.419  1.00  0.00              
ATOM   3481  HB3 LEU A 218      -5.511  11.228   2.314  1.00  0.00              
ATOM   3482  CG  LEU A 218      -5.868  10.288   0.334  1.00  0.00              
ATOM   3483  HG  LEU A 218      -5.712   9.261   0.003  1.00  0.00              
ATOM   3484  CD1 LEU A 218      -7.363  10.749   0.194  1.00  0.00              
ATOM   3485 HD11 LEU A 218      -7.928  10.419   1.066  1.00  0.00              
ATOM   3486 HD12 LEU A 218      -7.499  11.830   0.211  1.00  0.00              
ATOM   3487 HD13 LEU A 218      -7.745  10.416  -0.770  1.00  0.00              
ATOM   3488  CD2 LEU A 218      -5.057  11.213  -0.478  1.00  0.00              
ATOM   3489 HD21 LEU A 218      -5.586  11.236  -1.430  1.00  0.00              
ATOM   3490 HD22 LEU A 218      -5.078  12.182   0.021  1.00  0.00              
ATOM   3491 HD23 LEU A 218      -4.069  10.789  -0.655  1.00  0.00              
ATOM   3492  C   LEU A 218      -3.583   9.543   3.485  1.00  0.00              
ATOM   3493  O   LEU A 218      -3.677  10.565   4.136  1.00  0.00              
ATOM   3494  N   HIE A 219      -2.948   8.433   3.928  1.00  0.00              
ATOM   3495  H   HIE A 219      -3.106   7.646   3.315  1.00  0.00              
ATOM   3496  CA  HIE A 219      -2.390   8.155   5.285  1.00  0.00              
ATOM   3497  HA  HIE A 219      -2.205   7.082   5.332  1.00  0.00              
ATOM   3498  CB  HIE A 219      -1.019   8.791   5.561  1.00  0.00              
ATOM   3499  HB2 HIE A 219      -0.548   8.911   4.585  1.00  0.00              
ATOM   3500  HB3 HIE A 219      -1.119   9.857   5.767  1.00  0.00              
ATOM   3501  CG  HIE A 219      -0.185   8.089   6.558  1.00  0.00              
ATOM   3502  ND1 HIE A 219      -0.050   6.719   6.582  1.00  0.00              
ATOM   3503  CE1 HIE A 219       0.696   6.454   7.711  1.00  0.00              
ATOM   3504  HE1 HIE A 219       0.779   5.424   8.026  1.00  0.00              
ATOM   3505  NE2 HIE A 219       0.994   7.584   8.411  1.00  0.00              
ATOM   3506  HE2 HIE A 219       1.695   7.669   9.133  1.00  0.00              
ATOM   3507  CD2 HIE A 219       0.487   8.658   7.651  1.00  0.00              
ATOM   3508  HD2 HIE A 219       0.508   9.689   7.973  1.00  0.00              
ATOM   3509  C   HIE A 219      -3.454   8.540   6.389  1.00  0.00              
ATOM   3510  O   HIE A 219      -3.251   9.484   7.171  1.00  0.00              
ATOM   3511  N   GLY A 220      -4.662   7.977   6.352  1.00  0.00              
ATOM   3512  H   GLY A 220      -4.906   7.270   5.673  1.00  0.00              
ATOM   3513  CA  GLY A 220      -5.692   8.334   7.291  1.00  0.00              
ATOM   3514  HA2 GLY A 220      -6.356   7.512   7.558  1.00  0.00              
ATOM   3515  HA3 GLY A 220      -5.278   8.552   8.275  1.00  0.00              
ATOM   3516  C   GLY A 220      -6.483   9.596   7.030  1.00  0.00              
ATOM   3517  O   GLY A 220      -7.090  10.076   7.963  1.00  0.00              
ATOM   3518  N   GLY A 221      -6.370  10.221   5.859  1.00  0.00              
ATOM   3519  H   GLY A 221      -5.909   9.676   5.144  1.00  0.00              
ATOM   3520  CA  GLY A 221      -6.965  11.535   5.463  1.00  0.00              
ATOM   3521  HA2 GLY A 221      -7.091  11.575   4.381  1.00  0.00              
ATOM   3522  HA3 GLY A 221      -7.953  11.845   5.802  1.00  0.00              
ATOM   3523  C   GLY A 221      -6.105  12.663   5.858  1.00  0.00              
ATOM   3524  O   GLY A 221      -6.529  13.800   5.609  1.00  0.00              
ATOM   3525  N   LEU A 222      -4.984  12.443   6.459  1.00  0.00              
ATOM   3526  H   LEU A 222      -4.739  11.465   6.522  1.00  0.00              
ATOM   3527  CA  LEU A 222      -3.970  13.443   6.667  1.00  0.00              
ATOM   3528  HA  LEU A 222      -4.480  14.241   7.206  1.00  0.00              
ATOM   3529  CB  LEU A 222      -2.759  12.786   7.357  1.00  0.00              
ATOM   3530  HB2 LEU A 222      -3.002  12.201   8.244  1.00  0.00              
ATOM   3531  HB3 LEU A 222      -2.360  12.046   6.664  1.00  0.00              
ATOM   3532  CG  LEU A 222      -1.493  13.697   7.617  1.00  0.00              
ATOM   3533  HG  LEU A 222      -1.139  14.107   6.671  1.00  0.00              
ATOM   3534  CD1 LEU A 222      -1.821  14.829   8.576  1.00  0.00              
ATOM   3535 HD11 LEU A 222      -0.974  15.514   8.619  1.00  0.00              
ATOM   3536 HD12 LEU A 222      -2.717  15.388   8.310  1.00  0.00              
ATOM   3537 HD13 LEU A 222      -1.907  14.419   9.582  1.00  0.00              
ATOM   3538  CD2 LEU A 222      -0.464  12.800   8.255  1.00  0.00              
ATOM   3539 HD21 LEU A 222      -0.279  12.071   7.466  1.00  0.00              
ATOM   3540 HD22 LEU A 222       0.438  13.388   8.422  1.00  0.00              
ATOM   3541 HD23 LEU A 222      -0.887  12.413   9.183  1.00  0.00              
ATOM   3542  C   LEU A 222      -3.539  14.187   5.407  1.00  0.00              
ATOM   3543  O   LEU A 222      -3.510  15.404   5.354  1.00  0.00              
ATOM   3544  N   LEU A 223      -3.331  13.436   4.323  1.00  0.00              
ATOM   3545  H   LEU A 223      -3.524  12.446   4.357  1.00  0.00              
ATOM   3546  CA  LEU A 223      -3.046  14.074   3.000  1.00  0.00              
ATOM   3547  HA  LEU A 223      -2.480  14.974   3.242  1.00  0.00              
ATOM   3548  CB  LEU A 223      -2.320  13.202   1.964  1.00  0.00              
ATOM   3549  HB2 LEU A 223      -3.003  12.359   1.869  1.00  0.00              
ATOM   3550  HB3 LEU A 223      -2.233  13.698   0.998  1.00  0.00              
ATOM   3551  CG  LEU A 223      -0.926  12.642   2.424  1.00  0.00              
ATOM   3552  HG  LEU A 223      -0.992  12.282   3.450  1.00  0.00              
ATOM   3553  CD1 LEU A 223      -0.398  11.600   1.442  1.00  0.00              
ATOM   3554 HD11 LEU A 223      -0.365  11.970   0.418  1.00  0.00              
ATOM   3555 HD12 LEU A 223       0.617  11.233   1.594  1.00  0.00              
ATOM   3556 HD13 LEU A 223      -1.103  10.772   1.511  1.00  0.00              
ATOM   3557  CD2 LEU A 223       0.058  13.822   2.548  1.00  0.00              
ATOM   3558 HD21 LEU A 223      -0.229  14.457   3.386  1.00  0.00              
ATOM   3559 HD22 LEU A 223       1.058  13.388   2.579  1.00  0.00              
ATOM   3560 HD23 LEU A 223      -0.029  14.480   1.683  1.00  0.00              
ATOM   3561  C   LEU A 223      -4.348  14.650   2.305  1.00  0.00              
ATOM   3562  O   LEU A 223      -4.280  15.637   1.549  1.00  0.00              
ATOM   3563  N   GLY A 224      -5.465  14.028   2.582  1.00  0.00              
ATOM   3564  H   GLY A 224      -5.430  13.331   3.312  1.00  0.00              
ATOM   3565  CA  GLY A 224      -6.727  14.313   1.952  1.00  0.00              
ATOM   3566  HA2 GLY A 224      -6.696  14.374   0.865  1.00  0.00              
ATOM   3567  HA3 GLY A 224      -7.498  13.560   2.120  1.00  0.00              
ATOM   3568  C   GLY A 224      -7.430  15.604   2.372  1.00  0.00              
ATOM   3569  O   GLY A 224      -8.153  16.199   1.582  1.00  0.00              
ATOM   3570  N   GLY A 225      -7.191  15.961   3.612  1.00  0.00              
ATOM   3571  H   GLY A 225      -6.528  15.482   4.205  1.00  0.00              
ATOM   3572  CA  GLY A 225      -7.644  17.288   4.062  1.00  0.00              
ATOM   3573  HA2 GLY A 225      -7.172  18.071   3.469  1.00  0.00              
ATOM   3574  HA3 GLY A 225      -8.655  17.339   3.656  1.00  0.00              
ATOM   3575  C   GLY A 225      -7.819  17.557   5.587  1.00  0.00              
ATOM   3576  O   GLY A 225      -8.594  18.400   6.014  1.00  0.00              
ATOM   3577  N   ALA A 226      -7.185  16.761   6.420  1.00  0.00              
ATOM   3578  H   ALA A 226      -6.614  16.010   6.060  1.00  0.00              
ATOM   3579  CA  ALA A 226      -7.543  16.689   7.813  1.00  0.00              
ATOM   3580  HA  ALA A 226      -8.580  16.355   7.849  1.00  0.00              
ATOM   3581  CB  ALA A 226      -6.668  15.602   8.490  1.00  0.00              
ATOM   3582  HB1 ALA A 226      -6.815  15.595   9.570  1.00  0.00              
ATOM   3583  HB2 ALA A 226      -6.884  14.636   8.033  1.00  0.00              
ATOM   3584  HB3 ALA A 226      -5.638  15.925   8.334  1.00  0.00              
ATOM   3585  C   ALA A 226      -7.476  18.047   8.501  1.00  0.00              
ATOM   3586  O   ALA A 226      -8.319  18.366   9.314  1.00  0.00              
ATOM   3587  N   ILE A 227      -6.414  18.844   8.288  1.00  0.00              
ATOM   3588  H   ILE A 227      -5.745  18.595   7.574  1.00  0.00              
ATOM   3589  CA  ILE A 227      -6.154  20.108   8.979  1.00  0.00              
ATOM   3590  HA  ILE A 227      -6.095  19.904  10.048  1.00  0.00              
ATOM   3591  CB  ILE A 227      -4.724  20.613   8.612  1.00  0.00              
ATOM   3592  HB  ILE A 227      -4.640  20.523   7.529  1.00  0.00              
ATOM   3593  CG2 ILE A 227      -4.434  22.157   8.940  1.00  0.00              
ATOM   3594 HG21 ILE A 227      -3.382  22.401   9.095  1.00  0.00              
ATOM   3595 HG22 ILE A 227      -4.890  22.851   8.235  1.00  0.00              
ATOM   3596 HG23 ILE A 227      -4.901  22.397   9.896  1.00  0.00              
ATOM   3597  CG1 ILE A 227      -3.565  19.840   9.218  1.00  0.00              
ATOM   3598 HG12 ILE A 227      -2.572  20.053   8.822  1.00  0.00              
ATOM   3599 HG13 ILE A 227      -3.646  20.086  10.277  1.00  0.00              
ATOM   3600  CD1 ILE A 227      -3.596  18.269   9.246  1.00  0.00              
ATOM   3601 HD11 ILE A 227      -3.722  17.840   8.252  1.00  0.00              
ATOM   3602 HD12 ILE A 227      -2.756  17.813   9.772  1.00  0.00              
ATOM   3603 HD13 ILE A 227      -4.491  17.966   9.789  1.00  0.00              
ATOM   3604  C   ILE A 227      -7.235  21.126   8.690  1.00  0.00              
ATOM   3605  O   ILE A 227      -7.677  21.827   9.592  1.00  0.00              
ATOM   3606  N   ARG A 228      -7.769  21.143   7.424  1.00  0.00              
ATOM   3607  H   ARG A 228      -7.245  20.688   6.689  1.00  0.00              
ATOM   3608  CA  ARG A 228      -9.017  21.877   7.072  1.00  0.00              
ATOM   3609  HA  ARG A 228      -8.901  22.800   7.639  1.00  0.00              
ATOM   3610  CB  ARG A 228      -8.904  22.363   5.531  1.00  0.00              
ATOM   3611  HB2 ARG A 228      -9.590  23.157   5.236  1.00  0.00              
ATOM   3612  HB3 ARG A 228      -7.915  22.759   5.296  1.00  0.00              
ATOM   3613  CG  ARG A 228      -9.093  21.150   4.580  1.00  0.00              
ATOM   3614  HG2 ARG A 228      -8.296  20.414   4.685  1.00  0.00              
ATOM   3615  HG3 ARG A 228     -10.049  20.707   4.858  1.00  0.00              
ATOM   3616  CD  ARG A 228      -9.211  21.539   3.088  1.00  0.00              
ATOM   3617  HD2 ARG A 228      -9.619  20.643   2.621  1.00  0.00              
ATOM   3618  HD3 ARG A 228      -9.865  22.411   3.082  1.00  0.00              
ATOM   3619  NE  ARG A 228      -7.931  21.892   2.470  1.00  0.00              
ATOM   3620  HE  ARG A 228      -7.116  21.935   3.065  1.00  0.00              
ATOM   3621  CZ  ARG A 228      -7.786  22.401   1.241  1.00  0.00              
ATOM   3622  NH1 ARG A 228      -8.797  22.466   0.456  1.00  0.00              
ATOM   3623 HH11 ARG A 228      -9.722  22.363   0.847  1.00  0.00              
ATOM   3624 HH12 ARG A 228      -8.648  22.402  -0.541  1.00  0.00              
ATOM   3625  NH2 ARG A 228      -6.647  22.700   0.739  1.00  0.00              
ATOM   3626 HH21 ARG A 228      -5.743  22.653   1.187  1.00  0.00              
ATOM   3627 HH22 ARG A 228      -6.640  23.049  -0.209  1.00  0.00              
ATOM   3628  C   ARG A 228     -10.370  21.251   7.528  1.00  0.00              
ATOM   3629  O   ARG A 228     -11.177  22.043   8.007  1.00  0.00              
ATOM   3630  N   LYS A 229     -10.507  19.925   7.525  1.00  0.00              
ATOM   3631  H   LYS A 229      -9.749  19.399   7.115  1.00  0.00              
ATOM   3632  CA  LYS A 229     -11.814  19.264   7.717  1.00  0.00              
ATOM   3633  HA  LYS A 229     -12.583  19.851   7.215  1.00  0.00              
ATOM   3634  CB  LYS A 229     -11.786  17.918   7.047  1.00  0.00              
ATOM   3635  HB2 LYS A 229     -10.974  17.304   7.437  1.00  0.00              
ATOM   3636  HB3 LYS A 229     -12.745  17.433   7.226  1.00  0.00              
ATOM   3637  CG  LYS A 229     -11.725  18.006   5.519  1.00  0.00              
ATOM   3638  HG2 LYS A 229     -12.720  18.306   5.192  1.00  0.00              
ATOM   3639  HG3 LYS A 229     -10.896  18.545   5.058  1.00  0.00              
ATOM   3640  CD  LYS A 229     -11.402  16.524   5.166  1.00  0.00              
ATOM   3641  HD2 LYS A 229     -10.381  16.229   5.406  1.00  0.00              
ATOM   3642  HD3 LYS A 229     -12.108  15.890   5.703  1.00  0.00              
ATOM   3643  CE  LYS A 229     -11.664  16.321   3.698  1.00  0.00              
ATOM   3644  HE2 LYS A 229     -12.698  16.614   3.517  1.00  0.00              
ATOM   3645  HE3 LYS A 229     -11.073  17.029   3.117  1.00  0.00              
ATOM   3646  NZ  LYS A 229     -11.429  14.894   3.244  1.00  0.00              
ATOM   3647  HZ1 LYS A 229     -11.768  14.697   2.313  1.00  0.00              
ATOM   3648  HZ2 LYS A 229     -10.432  14.745   3.306  1.00  0.00              
ATOM   3649  HZ3 LYS A 229     -11.892  14.271   3.890  1.00  0.00              
ATOM   3650  C   LYS A 229     -12.128  19.152   9.229  1.00  0.00              
ATOM   3651  O   LYS A 229     -13.337  19.009   9.490  1.00  0.00              
ATOM   3652  N   GLU A 230     -11.252  19.356  10.201  1.00  0.00              
ATOM   3653  H   GLU A 230     -10.274  19.510   9.999  1.00  0.00              
ATOM   3654  CA  GLU A 230     -11.623  19.419  11.687  1.00  0.00              
ATOM   3655  HA  GLU A 230     -12.113  18.508  12.030  1.00  0.00              
ATOM   3656  CB  GLU A 230     -10.374  19.623  12.571  1.00  0.00              
ATOM   3657  HB2 GLU A 230     -10.512  19.572  13.651  1.00  0.00              
ATOM   3658  HB3 GLU A 230      -9.573  18.985  12.196  1.00  0.00              
ATOM   3659  CG  GLU A 230      -9.612  21.006  12.409  1.00  0.00              
ATOM   3660  HG2 GLU A 230      -9.386  21.393  11.415  1.00  0.00              
ATOM   3661  HG3 GLU A 230     -10.194  21.742  12.964  1.00  0.00              
ATOM   3662  CD  GLU A 230      -8.198  21.091  13.023  1.00  0.00              
ATOM   3663  OE1 GLU A 230      -7.751  22.237  13.315  1.00  0.00              
ATOM   3664  OE2 GLU A 230      -7.454  20.125  12.994  1.00  0.00              
ATOM   3665  C   GLU A 230     -12.641  20.499  11.940  1.00  0.00              
ATOM   3666  O   GLU A 230     -13.213  20.565  13.093  1.00  0.00              
ATOM   3667  N   GLN A 231     -12.813  21.458  11.059  1.00  0.00              
ATOM   3668  H   GLN A 231     -12.279  21.389  10.204  1.00  0.00              
ATOM   3669  CA  GLN A 231     -13.719  22.595  11.214  1.00  0.00              
ATOM   3670  HA  GLN A 231     -13.916  22.858  12.253  1.00  0.00              
ATOM   3671  CB  GLN A 231     -13.020  23.841  10.558  1.00  0.00              
ATOM   3672  HB2 GLN A 231     -12.897  23.594   9.504  1.00  0.00              
ATOM   3673  HB3 GLN A 231     -13.708  24.686  10.538  1.00  0.00              
ATOM   3674  CG  GLN A 231     -11.684  24.250  11.128  1.00  0.00              
ATOM   3675  HG2 GLN A 231     -10.939  23.496  10.874  1.00  0.00              
ATOM   3676  HG3 GLN A 231     -11.351  25.141  10.595  1.00  0.00              
ATOM   3677  CD  GLN A 231     -11.701  24.587  12.620  1.00  0.00              
ATOM   3678  OE1 GLN A 231     -12.630  24.947  13.253  1.00  0.00              
ATOM   3679  NE2 GLN A 231     -10.558  24.508  13.288  1.00  0.00              
ATOM   3680 HE21 GLN A 231     -10.593  24.647  14.288  1.00  0.00              
ATOM   3681 HE22 GLN A 231      -9.723  24.182  12.823  1.00  0.00              
ATOM   3682  C   GLN A 231     -15.082  22.253  10.607  1.00  0.00              
ATOM   3683  O   GLN A 231     -16.110  22.816  10.854  1.00  0.00              
ATOM   3684  N   GLU A 232     -15.123  21.305   9.667  1.00  0.00              
ATOM   3685  H   GLU A 232     -14.370  20.646   9.531  1.00  0.00              
ATOM   3686  CA  GLU A 232     -16.265  21.035   8.797  1.00  0.00              
ATOM   3687  HA  GLU A 232     -16.718  21.971   8.469  1.00  0.00              
ATOM   3688  CB  GLU A 232     -15.739  20.351   7.475  1.00  0.00              
ATOM   3689  HB2 GLU A 232     -15.261  19.402   7.719  1.00  0.00              
ATOM   3690  HB3 GLU A 232     -16.559  20.172   6.780  1.00  0.00              
ATOM   3691  CG  GLU A 232     -14.701  21.158   6.725  1.00  0.00              
ATOM   3692  HG2 GLU A 232     -13.872  21.235   7.428  1.00  0.00              
ATOM   3693  HG3 GLU A 232     -14.265  20.783   5.799  1.00  0.00              
ATOM   3694  CD  GLU A 232     -15.131  22.630   6.483  1.00  0.00              
ATOM   3695  OE1 GLU A 232     -16.196  22.939   5.920  1.00  0.00              
ATOM   3696  OE2 GLU A 232     -14.321  23.544   6.762  1.00  0.00              
ATOM   3697  C   GLU A 232     -17.412  20.254   9.441  1.00  0.00              
ATOM   3698  O   GLU A 232     -18.606  20.463   9.334  1.00  0.00              
ATOM   3699  N   GLY A 233     -17.008  19.341  10.258  1.00  0.00              
ATOM   3700  H   GLY A 233     -16.032  19.082  10.276  1.00  0.00              
ATOM   3701  CA  GLY A 233     -17.961  18.479  10.855  1.00  0.00              
ATOM   3702  HA2 GLY A 233     -17.447  17.874  11.602  1.00  0.00              
ATOM   3703  HA3 GLY A 233     -18.719  19.005  11.435  1.00  0.00              
ATOM   3704  C   GLY A 233     -18.573  17.477   9.835  1.00  0.00              
ATOM   3705  O   GLY A 233     -18.054  17.269   8.736  1.00  0.00              
ATOM   3706  N   GLY A 234     -19.735  16.875  10.171  1.00  0.00              
ATOM   3707  H   GLY A 234     -20.045  17.101  11.105  1.00  0.00              
ATOM   3708  CA  GLY A 234     -20.353  15.777   9.440  1.00  0.00              
ATOM   3709  HA2 GLY A 234     -21.424  15.952   9.543  1.00  0.00              
ATOM   3710  HA3 GLY A 234     -20.113  15.923   8.387  1.00  0.00              
ATOM   3711  C   GLY A 234     -19.865  14.359   9.995  1.00  0.00              
ATOM   3712  O   GLY A 234     -18.975  14.187  10.804  1.00  0.00              
ATOM   3713  N   ASN A 235     -20.522  13.313   9.447  1.00  0.00              
ATOM   3714  H   ASN A 235     -21.323  13.409   8.839  1.00  0.00              
ATOM   3715  CA  ASN A 235     -20.224  11.871   9.722  1.00  0.00              
ATOM   3716  HA  ASN A 235     -20.155  11.794  10.807  1.00  0.00              
ATOM   3717  CB  ASN A 235     -21.435  11.084   9.186  1.00  0.00              
ATOM   3718  HB2 ASN A 235     -22.316  11.599   9.571  1.00  0.00              
ATOM   3719  HB3 ASN A 235     -21.362  11.177   8.103  1.00  0.00              
ATOM   3720  CG  ASN A 235     -21.406   9.599   9.536  1.00  0.00              
ATOM   3721  OD1 ASN A 235     -20.647   9.035  10.342  1.00  0.00              
ATOM   3722  ND2 ASN A 235     -22.128   8.787   8.711  1.00  0.00              
ATOM   3723 HD21 ASN A 235     -22.239   7.805   8.919  1.00  0.00              
ATOM   3724 HD22 ASN A 235     -22.884   9.241   8.218  1.00  0.00              
ATOM   3725  C   ASN A 235     -18.896  11.306   9.295  1.00  0.00              
ATOM   3726  O   ASN A 235     -18.871  10.552   8.309  1.00  0.00              
ATOM   3727  N   ARG A 236     -17.741  11.746   9.878  1.00  0.00              
ATOM   3728  H   ARG A 236     -17.839  12.393  10.648  1.00  0.00              
ATOM   3729  CA  ARG A 236     -16.412  11.280   9.649  1.00  0.00              
ATOM   3730  HA  ARG A 236     -16.314  11.098   8.579  1.00  0.00              
ATOM   3731  CB  ARG A 236     -15.346  12.397  10.155  1.00  0.00              
ATOM   3732  HB2 ARG A 236     -15.615  12.542  11.201  1.00  0.00              
ATOM   3733  HB3 ARG A 236     -14.346  11.980  10.030  1.00  0.00              
ATOM   3734  CG  ARG A 236     -15.533  13.587   9.254  1.00  0.00              
ATOM   3735  HG2 ARG A 236     -15.875  13.349   8.247  1.00  0.00              
ATOM   3736  HG3 ARG A 236     -16.373  14.155   9.654  1.00  0.00              
ATOM   3737  CD  ARG A 236     -14.238  14.452   9.386  1.00  0.00              
ATOM   3738  HD2 ARG A 236     -14.545  15.401   8.947  1.00  0.00              
ATOM   3739  HD3 ARG A 236     -13.948  14.628  10.421  1.00  0.00              
ATOM   3740  NE  ARG A 236     -13.126  13.852   8.721  1.00  0.00              
ATOM   3741  HE  ARG A 236     -13.307  13.342   7.868  1.00  0.00              
ATOM   3742  CZ  ARG A 236     -11.902  13.688   9.214  1.00  0.00              
ATOM   3743  NH1 ARG A 236     -11.578  14.105  10.458  1.00  0.00              
ATOM   3744 HH11 ARG A 236     -12.248  14.641  10.991  1.00  0.00              
ATOM   3745 HH12 ARG A 236     -10.644  13.930  10.800  1.00  0.00              
ATOM   3746  NH2 ARG A 236     -10.997  13.308   8.420  1.00  0.00              
ATOM   3747 HH21 ARG A 236     -11.227  13.052   7.470  1.00  0.00              
ATOM   3748 HH22 ARG A 236     -10.098  13.062   8.810  1.00  0.00              
ATOM   3749  C   ARG A 236     -16.198   9.972  10.393  1.00  0.00              
ATOM   3750  O   ARG A 236     -16.986   9.518  11.167  1.00  0.00              
ATOM   3751  N   ARG A 237     -15.021   9.345  10.187  1.00  0.00              
ATOM   3752  H   ARG A 237     -14.367   9.729   9.519  1.00  0.00              
ATOM   3753  CA  ARG A 237     -14.668   8.003  10.731  1.00  0.00              
ATOM   3754  HA  ARG A 237     -15.231   7.758  11.632  1.00  0.00              
ATOM   3755  CB  ARG A 237     -14.999   6.915   9.660  1.00  0.00              
ATOM   3756  HB2 ARG A 237     -14.725   5.976  10.141  1.00  0.00              
ATOM   3757  HB3 ARG A 237     -16.064   6.895   9.429  1.00  0.00              
ATOM   3758  CG  ARG A 237     -14.328   7.061   8.254  1.00  0.00              
ATOM   3759  HG2 ARG A 237     -14.847   6.302   7.669  1.00  0.00              
ATOM   3760  HG3 ARG A 237     -14.528   8.031   7.799  1.00  0.00              
ATOM   3761  CD  ARG A 237     -12.794   6.675   8.278  1.00  0.00              
ATOM   3762  HD2 ARG A 237     -12.192   7.433   8.777  1.00  0.00              
ATOM   3763  HD3 ARG A 237     -12.812   5.695   8.755  1.00  0.00              
ATOM   3764  NE  ARG A 237     -12.320   6.421   6.927  1.00  0.00              
ATOM   3765  HE  ARG A 237     -13.018   6.482   6.199  1.00  0.00              
ATOM   3766  CZ  ARG A 237     -11.210   5.882   6.556  1.00  0.00              
ATOM   3767  NH1 ARG A 237     -10.295   5.558   7.376  1.00  0.00              
ATOM   3768 HH11 ARG A 237     -10.306   5.971   8.298  1.00  0.00              
ATOM   3769 HH12 ARG A 237      -9.454   5.119   7.032  1.00  0.00              
ATOM   3770  NH2 ARG A 237     -11.007   5.562   5.240  1.00  0.00              
ATOM   3771 HH21 ARG A 237     -11.710   5.909   4.602  1.00  0.00              
ATOM   3772 HH22 ARG A 237     -10.244   4.930   5.046  1.00  0.00              
ATOM   3773  C   ARG A 237     -13.214   8.006  11.198  1.00  0.00              
ATOM   3774  O   ARG A 237     -12.512   8.964  10.883  1.00  0.00              
ATOM   3775  N   ALA A 238     -12.813   6.963  11.895  1.00  0.00              
ATOM   3776  H   ALA A 238     -13.449   6.192  12.040  1.00  0.00              
ATOM   3777  CA  ALA A 238     -11.533   6.905  12.602  1.00  0.00              
ATOM   3778  HA  ALA A 238     -11.339   7.952  12.835  1.00  0.00              
ATOM   3779  CB  ALA A 238     -11.556   6.015  13.831  1.00  0.00              
ATOM   3780  HB1 ALA A 238     -10.616   6.086  14.379  1.00  0.00              
ATOM   3781  HB2 ALA A 238     -12.402   6.217  14.488  1.00  0.00              
ATOM   3782  HB3 ALA A 238     -11.645   4.991  13.469  1.00  0.00              
ATOM   3783  C   ALA A 238     -10.407   6.470  11.603  1.00  0.00              
ATOM   3784  O   ALA A 238     -10.633   5.858  10.541  1.00  0.00              
ATOM   3785  N   ALA A 239      -9.192   6.846  11.986  1.00  0.00              
ATOM   3786  H   ALA A 239      -9.009   7.454  12.772  1.00  0.00              
ATOM   3787  CA  ALA A 239      -7.986   6.592  11.213  1.00  0.00              
ATOM   3788  HA  ALA A 239      -8.285   6.330  10.198  1.00  0.00              
ATOM   3789  CB  ALA A 239      -7.114   7.798  11.186  1.00  0.00              
ATOM   3790  HB1 ALA A 239      -7.687   8.672  10.878  1.00  0.00              
ATOM   3791  HB2 ALA A 239      -6.542   7.995  12.094  1.00  0.00              
ATOM   3792  HB3 ALA A 239      -6.285   7.652  10.494  1.00  0.00              
ATOM   3793  C   ALA A 239      -7.240   5.282  11.777  1.00  0.00              
ATOM   3794  O   ALA A 239      -7.367   4.985  12.929  1.00  0.00              
ATOM   3795  N   SER A 240      -6.570   4.461  10.927  1.00  0.00              
ATOM   3796  H   SER A 240      -6.503   4.667   9.940  1.00  0.00              
ATOM   3797  CA  SER A 240      -5.815   3.296  11.398  1.00  0.00              
ATOM   3798  HA  SER A 240      -6.448   2.653  12.009  1.00  0.00              
ATOM   3799  CB  SER A 240      -5.396   2.492  10.140  1.00  0.00              
ATOM   3800  HB2 SER A 240      -4.679   1.722  10.427  1.00  0.00              
ATOM   3801  HB3 SER A 240      -6.379   2.124   9.849  1.00  0.00              
ATOM   3802  OG  SER A 240      -4.983   3.143   8.968  1.00  0.00              
ATOM   3803  HG  SER A 240      -4.062   3.365   9.123  1.00  0.00              
ATOM   3804  C   SER A 240      -4.549   3.635  12.209  1.00  0.00              
ATOM   3805  O   SER A 240      -4.084   4.802  12.185  1.00  0.00              
ATOM   3806  N   GLY A 241      -3.974   2.679  12.982  1.00  0.00              
ATOM   3807  H   GLY A 241      -4.515   1.828  13.037  1.00  0.00              
ATOM   3808  CA  GLY A 241      -2.970   2.880  14.027  1.00  0.00              
ATOM   3809  HA2 GLY A 241      -3.446   3.384  14.868  1.00  0.00              
ATOM   3810  HA3 GLY A 241      -2.509   1.984  14.442  1.00  0.00              
ATOM   3811  C   GLY A 241      -1.894   3.912  13.728  1.00  0.00              
ATOM   3812  O   GLY A 241      -1.719   4.906  14.490  1.00  0.00              
ATOM   3813  N   ARG A 242      -1.188   3.731  12.571  1.00  0.00              
ATOM   3814  H   ARG A 242      -1.528   3.017  11.943  1.00  0.00              
ATOM   3815  CA  ARG A 242      -0.083   4.628  12.212  1.00  0.00              
ATOM   3816  HA  ARG A 242       0.602   4.727  13.054  1.00  0.00              
ATOM   3817  CB  ARG A 242       0.862   4.167  11.076  1.00  0.00              
ATOM   3818  HB2 ARG A 242       0.341   3.951  10.143  1.00  0.00              
ATOM   3819  HB3 ARG A 242       1.639   4.922  10.955  1.00  0.00              
ATOM   3820  CG  ARG A 242       1.587   2.853  11.524  1.00  0.00              
ATOM   3821  HG2 ARG A 242       2.064   2.964  12.497  1.00  0.00              
ATOM   3822  HG3 ARG A 242       0.795   2.129  11.718  1.00  0.00              
ATOM   3823  CD  ARG A 242       2.492   2.270  10.438  1.00  0.00              
ATOM   3824  HD2 ARG A 242       2.867   1.261  10.609  1.00  0.00              
ATOM   3825  HD3 ARG A 242       1.907   2.230   9.519  1.00  0.00              
ATOM   3826  NE  ARG A 242       3.543   3.263  10.292  1.00  0.00              
ATOM   3827  HE  ARG A 242       3.412   3.859   9.488  1.00  0.00              
ATOM   3828  CZ  ARG A 242       4.706   3.420  10.933  1.00  0.00              
ATOM   3829  NH1 ARG A 242       5.013   2.659  11.922  1.00  0.00              
ATOM   3830 HH11 ARG A 242       4.324   2.011  12.277  1.00  0.00              
ATOM   3831 HH12 ARG A 242       5.838   2.799  12.487  1.00  0.00              
ATOM   3832  NH2 ARG A 242       5.435   4.471  10.609  1.00  0.00              
ATOM   3833 HH21 ARG A 242       5.059   4.943   9.799  1.00  0.00              
ATOM   3834 HH22 ARG A 242       6.361   4.663  10.965  1.00  0.00              
ATOM   3835  C   ARG A 242      -0.561   6.038  11.843  1.00  0.00              
ATOM   3836  O   ARG A 242      -0.023   7.029  12.370  1.00  0.00              
ATOM   3837  N   ALA A 243      -1.576   6.162  10.993  1.00  0.00              
ATOM   3838  H   ALA A 243      -2.056   5.358  10.614  1.00  0.00              
ATOM   3839  CA  ALA A 243      -2.099   7.497  10.666  1.00  0.00              
ATOM   3840  HA  ALA A 243      -1.262   8.132  10.377  1.00  0.00              
ATOM   3841  CB  ALA A 243      -3.054   7.294   9.542  1.00  0.00              
ATOM   3842  HB1 ALA A 243      -3.772   6.522   9.815  1.00  0.00              
ATOM   3843  HB2 ALA A 243      -3.554   8.258   9.444  1.00  0.00              
ATOM   3844  HB3 ALA A 243      -2.495   7.082   8.630  1.00  0.00              
ATOM   3845  C   ALA A 243      -2.744   8.274  11.781  1.00  0.00              
ATOM   3846  O   ALA A 243      -2.494   9.492  11.943  1.00  0.00              
ATOM   3847  N   ALA A 244      -3.450   7.546  12.654  1.00  0.00              
ATOM   3848  H   ALA A 244      -3.559   6.571  12.414  1.00  0.00              
ATOM   3849  CA  ALA A 244      -3.931   8.125  13.955  1.00  0.00              
ATOM   3850  HA  ALA A 244      -4.655   8.913  13.748  1.00  0.00              
ATOM   3851  CB  ALA A 244      -4.671   7.033  14.746  1.00  0.00              
ATOM   3852  HB1 ALA A 244      -4.829   7.395  15.762  1.00  0.00              
ATOM   3853  HB2 ALA A 244      -5.586   6.639  14.303  1.00  0.00              
ATOM   3854  HB3 ALA A 244      -4.049   6.150  14.892  1.00  0.00              
ATOM   3855  C   ALA A 244      -2.778   8.711  14.766  1.00  0.00              
ATOM   3856  O   ALA A 244      -2.993   9.767  15.367  1.00  0.00              
ATOM   3857  N   ASP A 245      -1.605   8.045  14.868  1.00  0.00              
ATOM   3858  H   ASP A 245      -1.584   7.118  14.468  1.00  0.00              
ATOM   3859  CA  ASP A 245      -0.405   8.728  15.374  1.00  0.00              
ATOM   3860  HA  ASP A 245      -0.669   9.124  16.355  1.00  0.00              
ATOM   3861  CB  ASP A 245       0.869   7.818  15.545  1.00  0.00              
ATOM   3862  HB2 ASP A 245       1.276   7.450  14.604  1.00  0.00              
ATOM   3863  HB3 ASP A 245       1.704   8.241  16.105  1.00  0.00              
ATOM   3864  CG  ASP A 245       0.624   6.441  16.220  1.00  0.00              
ATOM   3865  OD1 ASP A 245       1.303   5.460  15.777  1.00  0.00              
ATOM   3866  OD2 ASP A 245      -0.089   6.433  17.223  1.00  0.00              
ATOM   3867  C   ASP A 245       0.109   9.979  14.519  1.00  0.00              
ATOM   3868  O   ASP A 245       0.491  10.979  15.058  1.00  0.00              
ATOM   3869  N   ALA A 246       0.256   9.788  13.217  1.00  0.00              
ATOM   3870  H   ALA A 246       0.014   8.898  12.807  1.00  0.00              
ATOM   3871  CA  ALA A 246       0.571  10.900  12.352  1.00  0.00              
ATOM   3872  HA  ALA A 246       1.555  11.310  12.580  1.00  0.00              
ATOM   3873  CB  ALA A 246       0.604  10.366  10.914  1.00  0.00              
ATOM   3874  HB1 ALA A 246       0.991   9.352  10.807  1.00  0.00              
ATOM   3875  HB2 ALA A 246      -0.333  10.331  10.359  1.00  0.00              
ATOM   3876  HB3 ALA A 246       1.237  10.937  10.234  1.00  0.00              
ATOM   3877  C   ALA A 246      -0.268  12.202  12.536  1.00  0.00              
ATOM   3878  O   ALA A 246       0.204  13.313  12.437  1.00  0.00              
ATOM   3879  N   LEU A 247      -1.576  12.060  12.792  1.00  0.00              
ATOM   3880  H   LEU A 247      -1.909  11.110  12.709  1.00  0.00              
ATOM   3881  CA  LEU A 247      -2.496  13.115  13.039  1.00  0.00              
ATOM   3882  HA  LEU A 247      -2.246  13.794  12.224  1.00  0.00              
ATOM   3883  CB  LEU A 247      -3.944  12.653  12.806  1.00  0.00              
ATOM   3884  HB2 LEU A 247      -4.157  11.705  13.301  1.00  0.00              
ATOM   3885  HB3 LEU A 247      -4.598  13.325  13.362  1.00  0.00              
ATOM   3886  CG  LEU A 247      -4.399  12.470  11.366  1.00  0.00              
ATOM   3887  HG  LEU A 247      -3.553  12.145  10.761  1.00  0.00              
ATOM   3888  CD1 LEU A 247      -5.420  11.316  11.337  1.00  0.00              
ATOM   3889 HD11 LEU A 247      -5.700  11.080  10.310  1.00  0.00              
ATOM   3890 HD12 LEU A 247      -5.121  10.387  11.823  1.00  0.00              
ATOM   3891 HD13 LEU A 247      -6.270  11.687  11.910  1.00  0.00              
ATOM   3892  CD2 LEU A 247      -4.827  13.750  10.610  1.00  0.00              
ATOM   3893 HD21 LEU A 247      -3.990  14.448  10.586  1.00  0.00              
ATOM   3894 HD22 LEU A 247      -5.261  13.563   9.628  1.00  0.00              
ATOM   3895 HD23 LEU A 247      -5.555  14.320  11.187  1.00  0.00              
ATOM   3896  C   LEU A 247      -2.305  13.784  14.414  1.00  0.00              
ATOM   3897  O   LEU A 247      -2.894  14.803  14.682  1.00  0.00              
ATOM   3898  N   LYS A 248      -1.484  13.181  15.327  1.00  0.00              
ATOM   3899  H   LYS A 248      -1.140  12.248  15.149  1.00  0.00              
ATOM   3900  CA  LYS A 248      -1.128  13.765  16.592  1.00  0.00              
ATOM   3901  HA  LYS A 248      -1.961  14.348  16.986  1.00  0.00              
ATOM   3902  CB  LYS A 248      -0.932  12.587  17.598  1.00  0.00              
ATOM   3903  HB2 LYS A 248      -0.306  11.824  17.136  1.00  0.00              
ATOM   3904  HB3 LYS A 248      -0.471  13.091  18.448  1.00  0.00              
ATOM   3905  CG  LYS A 248      -2.173  11.950  18.194  1.00  0.00              
ATOM   3906  HG2 LYS A 248      -2.777  12.778  18.563  1.00  0.00              
ATOM   3907  HG3 LYS A 248      -2.701  11.451  17.382  1.00  0.00              
ATOM   3908  CD  LYS A 248      -2.040  10.978  19.378  1.00  0.00              
ATOM   3909  HD2 LYS A 248      -1.811  11.463  20.326  1.00  0.00              
ATOM   3910  HD3 LYS A 248      -3.021  10.502  19.386  1.00  0.00              
ATOM   3911  CE  LYS A 248      -1.039   9.835  18.988  1.00  0.00              
ATOM   3912  HE2 LYS A 248      -1.530   9.162  18.286  1.00  0.00              
ATOM   3913  HE3 LYS A 248      -0.142  10.269  18.546  1.00  0.00              
ATOM   3914  NZ  LYS A 248      -0.760   9.006  20.141  1.00  0.00              
ATOM   3915  HZ1 LYS A 248       0.059   8.434  19.986  1.00  0.00              
ATOM   3916  HZ2 LYS A 248      -0.603   9.542  20.983  1.00  0.00              
ATOM   3917  HZ3 LYS A 248      -1.501   8.374  20.410  1.00  0.00              
ATOM   3918  C   LYS A 248       0.019  14.798  16.545  1.00  0.00              
ATOM   3919  O   LYS A 248       0.081  15.723  17.322  1.00  0.00              
ATOM   3920  N   ASP A 249       1.012  14.612  15.663  1.00  0.00              
ATOM   3921  H   ASP A 249       0.810  13.892  14.984  1.00  0.00              
ATOM   3922  CA  ASP A 249       2.372  15.065  15.676  1.00  0.00              
ATOM   3923  HA  ASP A 249       2.684  15.112  16.719  1.00  0.00              
ATOM   3924  CB  ASP A 249       3.273  14.084  14.984  1.00  0.00              
ATOM   3925  HB2 ASP A 249       3.190  13.180  15.588  1.00  0.00              
ATOM   3926  HB3 ASP A 249       2.965  13.881  13.958  1.00  0.00              
ATOM   3927  CG  ASP A 249       4.684  14.522  15.147  1.00  0.00              
ATOM   3928  OD1 ASP A 249       5.457  13.910  15.919  1.00  0.00              
ATOM   3929  OD2 ASP A 249       5.165  15.560  14.659  1.00  0.00              
ATOM   3930  C   ASP A 249       2.456  16.545  15.070  1.00  0.00              
ATOM   3931  O   ASP A 249       2.176  16.679  13.893  1.00  0.00              
ATOM   3932  N   PRO A 250       2.764  17.619  15.844  1.00  0.00              
ATOM   3933  CD  PRO A 250       2.667  17.625  17.340  1.00  0.00              
ATOM   3934  HD2 PRO A 250       3.224  16.819  17.816  1.00  0.00              
ATOM   3935  HD3 PRO A 250       1.628  17.377  17.560  1.00  0.00              
ATOM   3936  CG  PRO A 250       2.976  19.032  17.840  1.00  0.00              
ATOM   3937  HG2 PRO A 250       3.864  18.877  18.453  1.00  0.00              
ATOM   3938  HG3 PRO A 250       2.218  19.581  18.399  1.00  0.00              
ATOM   3939  CB  PRO A 250       3.453  19.772  16.577  1.00  0.00              
ATOM   3940  HB2 PRO A 250       4.539  19.696  16.529  1.00  0.00              
ATOM   3941  HB3 PRO A 250       3.083  20.798  16.591  1.00  0.00              
ATOM   3942  CA  PRO A 250       2.861  19.009  15.331  1.00  0.00              
ATOM   3943  HA  PRO A 250       1.848  19.328  15.086  1.00  0.00              
ATOM   3944  C   PRO A 250       3.833  19.171  14.176  1.00  0.00              
ATOM   3945  O   PRO A 250       3.583  20.030  13.302  1.00  0.00              
ATOM   3946  N   GLN A 251       4.886  18.370  14.115  1.00  0.00              
ATOM   3947  H   GLN A 251       5.098  17.660  14.802  1.00  0.00              
ATOM   3948  CA  GLN A 251       5.788  18.443  12.971  1.00  0.00              
ATOM   3949  HA  GLN A 251       5.956  19.452  12.596  1.00  0.00              
ATOM   3950  CB  GLN A 251       7.228  18.050  13.363  1.00  0.00              
ATOM   3951  HB2 GLN A 251       7.275  17.047  13.787  1.00  0.00              
ATOM   3952  HB3 GLN A 251       7.852  18.131  12.473  1.00  0.00              
ATOM   3953  CG  GLN A 251       7.941  19.063  14.345  1.00  0.00              
ATOM   3954  HG2 GLN A 251       8.997  18.800  14.292  1.00  0.00              
ATOM   3955  HG3 GLN A 251       7.746  20.023  13.866  1.00  0.00              
ATOM   3956  CD  GLN A 251       7.580  18.928  15.810  1.00  0.00              
ATOM   3957  OE1 GLN A 251       7.148  17.892  16.235  1.00  0.00              
ATOM   3958  NE2 GLN A 251       7.772  19.899  16.665  1.00  0.00              
ATOM   3959 HE21 GLN A 251       7.542  19.694  17.627  1.00  0.00              
ATOM   3960 HE22 GLN A 251       8.307  20.720  16.419  1.00  0.00              
ATOM   3961  C   GLN A 251       5.224  17.831  11.663  1.00  0.00              
ATOM   3962  O   GLN A 251       5.412  18.325  10.577  1.00  0.00              
ATOM   3963  N   GLN A 252       4.377  16.782  11.690  1.00  0.00              
ATOM   3964  H   GLN A 252       4.177  16.328  12.570  1.00  0.00              
ATOM   3965  CA  GLN A 252       3.661  16.269  10.549  1.00  0.00              
ATOM   3966  HA  GLN A 252       4.368  16.276   9.720  1.00  0.00              
ATOM   3967  CB  GLN A 252       3.224  14.827  10.892  1.00  0.00              
ATOM   3968  HB2 GLN A 252       2.757  14.721  11.871  1.00  0.00              
ATOM   3969  HB3 GLN A 252       2.523  14.510  10.120  1.00  0.00              
ATOM   3970  CG  GLN A 252       4.440  13.872  10.774  1.00  0.00              
ATOM   3971  HG2 GLN A 252       4.801  13.859   9.745  1.00  0.00              
ATOM   3972  HG3 GLN A 252       5.313  14.203  11.337  1.00  0.00              
ATOM   3973  CD  GLN A 252       4.149  12.381  11.030  1.00  0.00              
ATOM   3974  OE1 GLN A 252       4.068  11.875  12.127  1.00  0.00              
ATOM   3975  NE2 GLN A 252       4.102  11.579   9.986  1.00  0.00              
ATOM   3976 HE21 GLN A 252       3.852  10.627  10.212  1.00  0.00              
ATOM   3977 HE22 GLN A 252       4.187  11.919   9.039  1.00  0.00              
ATOM   3978  C   GLN A 252       2.489  17.100  10.101  1.00  0.00              
ATOM   3979  O   GLN A 252       2.499  17.516   8.927  1.00  0.00              
ATOM   3980  N   ARG A 253       1.709  17.645  11.039  1.00  0.00              
ATOM   3981  H   ARG A 253       1.981  17.350  11.965  1.00  0.00              
ATOM   3982  CA  ARG A 253       0.749  18.753  10.743  1.00  0.00              
ATOM   3983  HA  ARG A 253      -0.066  18.394  10.114  1.00  0.00              
ATOM   3984  CB  ARG A 253       0.121  19.324  12.041  1.00  0.00              
ATOM   3985  HB2 ARG A 253      -0.170  18.474  12.658  1.00  0.00              
ATOM   3986  HB3 ARG A 253       0.904  19.764  12.659  1.00  0.00              
ATOM   3987  CG  ARG A 253      -1.033  20.293  11.903  1.00  0.00              
ATOM   3988  HG2 ARG A 253      -0.621  21.204  11.471  1.00  0.00              
ATOM   3989  HG3 ARG A 253      -1.827  19.783  11.357  1.00  0.00              
ATOM   3990  CD  ARG A 253      -1.578  20.678  13.294  1.00  0.00              
ATOM   3991  HD2 ARG A 253      -1.875  19.863  13.954  1.00  0.00              
ATOM   3992  HD3 ARG A 253      -0.805  21.215  13.844  1.00  0.00              
ATOM   3993  NE  ARG A 253      -2.715  21.544  13.199  1.00  0.00              
ATOM   3994  HE  ARG A 253      -2.602  22.547  13.246  1.00  0.00              
ATOM   3995  CZ  ARG A 253      -4.012  21.288  13.125  1.00  0.00              
ATOM   3996  NH1 ARG A 253      -4.461  20.063  12.906  1.00  0.00              
ATOM   3997 HH11 ARG A 253      -3.781  19.329  13.042  1.00  0.00              
ATOM   3998 HH12 ARG A 253      -5.461  19.943  12.838  1.00  0.00              
ATOM   3999  NH2 ARG A 253      -4.930  22.156  12.923  1.00  0.00              
ATOM   4000 HH21 ARG A 253      -4.745  23.145  13.014  1.00  0.00              
ATOM   4001 HH22 ARG A 253      -5.903  21.887  12.918  1.00  0.00              
ATOM   4002  C   ARG A 253       1.432  19.959  10.038  1.00  0.00              
ATOM   4003  O   ARG A 253       0.916  20.434   9.109  1.00  0.00              
ATOM   4004  N   GLU A 254       2.693  20.294  10.351  1.00  0.00              
ATOM   4005  H   GLU A 254       3.164  19.904  11.155  1.00  0.00              
ATOM   4006  CA  GLU A 254       3.476  21.348   9.691  1.00  0.00              
ATOM   4007  HA  GLU A 254       2.800  22.163   9.432  1.00  0.00              
ATOM   4008  CB  GLU A 254       4.647  21.708  10.622  1.00  0.00              
ATOM   4009  HB2 GLU A 254       4.325  21.890  11.648  1.00  0.00              
ATOM   4010  HB3 GLU A 254       5.297  20.859  10.835  1.00  0.00              
ATOM   4011  CG  GLU A 254       5.581  22.938  10.157  1.00  0.00              
ATOM   4012  HG2 GLU A 254       6.381  22.869  10.895  1.00  0.00              
ATOM   4013  HG3 GLU A 254       6.065  22.677   9.216  1.00  0.00              
ATOM   4014  CD  GLU A 254       4.879  24.330  10.099  1.00  0.00              
ATOM   4015  OE1 GLU A 254       4.012  24.601  10.943  1.00  0.00              
ATOM   4016  OE2 GLU A 254       5.262  25.189   9.285  1.00  0.00              
ATOM   4017  C   GLU A 254       4.097  20.947   8.406  1.00  0.00              
ATOM   4018  O   GLU A 254       3.968  21.746   7.474  1.00  0.00              
ATOM   4019  N   GLN A 255       4.571  19.715   8.169  1.00  0.00              
ATOM   4020  H   GLN A 255       4.726  19.074   8.934  1.00  0.00              
ATOM   4021  CA  GLN A 255       4.979  19.219   6.808  1.00  0.00              
ATOM   4022  HA  GLN A 255       5.812  19.821   6.447  1.00  0.00              
ATOM   4023  CB  GLN A 255       5.540  17.833   7.122  1.00  0.00              
ATOM   4024  HB2 GLN A 255       6.378  17.925   7.812  1.00  0.00              
ATOM   4025  HB3 GLN A 255       4.705  17.281   7.553  1.00  0.00              
ATOM   4026  CG  GLN A 255       6.210  17.086   5.894  1.00  0.00              
ATOM   4027  HG2 GLN A 255       5.588  17.146   5.002  1.00  0.00              
ATOM   4028  HG3 GLN A 255       7.207  17.507   5.761  1.00  0.00              
ATOM   4029  CD  GLN A 255       6.515  15.614   6.223  1.00  0.00              
ATOM   4030  OE1 GLN A 255       5.813  14.877   6.884  1.00  0.00              
ATOM   4031  NE2 GLN A 255       7.530  15.047   5.594  1.00  0.00              
ATOM   4032 HE21 GLN A 255       7.697  14.085   5.851  1.00  0.00              
ATOM   4033 HE22 GLN A 255       7.964  15.511   4.809  1.00  0.00              
ATOM   4034  C   GLN A 255       3.764  19.265   5.843  1.00  0.00              
ATOM   4035  O   GLN A 255       3.947  19.180   4.640  1.00  0.00              
ATOM   4036  N   ILE A 256       2.525  19.137   6.334  1.00  0.00              
ATOM   4037  H   ILE A 256       2.524  19.036   7.339  1.00  0.00              
ATOM   4038  CA  ILE A 256       1.265  19.131   5.655  1.00  0.00              
ATOM   4039  HA  ILE A 256       1.358  18.750   4.638  1.00  0.00              
ATOM   4040  CB  ILE A 256       0.197  18.155   6.277  1.00  0.00              
ATOM   4041  HB  ILE A 256       0.426  18.073   7.340  1.00  0.00              
ATOM   4042  CG2 ILE A 256      -1.308  18.527   6.161  1.00  0.00              
ATOM   4043 HG21 ILE A 256      -1.643  18.692   5.137  1.00  0.00              
ATOM   4044 HG22 ILE A 256      -1.942  17.766   6.615  1.00  0.00              
ATOM   4045 HG23 ILE A 256      -1.446  19.338   6.877  1.00  0.00              
ATOM   4046  CG1 ILE A 256       0.287  16.804   5.493  1.00  0.00              
ATOM   4047 HG12 ILE A 256      -0.426  16.122   5.956  1.00  0.00              
ATOM   4048 HG13 ILE A 256       0.014  16.846   4.439  1.00  0.00              
ATOM   4049  CD1 ILE A 256       1.653  16.169   5.432  1.00  0.00              
ATOM   4050 HD11 ILE A 256       2.116  16.288   6.411  1.00  0.00              
ATOM   4051 HD12 ILE A 256       1.551  15.166   5.016  1.00  0.00              
ATOM   4052 HD13 ILE A 256       2.256  16.729   4.717  1.00  0.00              
ATOM   4053  C   ILE A 256       0.681  20.505   5.464  1.00  0.00              
ATOM   4054  O   ILE A 256       0.044  20.790   4.432  1.00  0.00              
ATOM   4055  N   GLN A 257       0.876  21.446   6.364  1.00  0.00              
ATOM   4056  H   GLN A 257       1.271  21.130   7.239  1.00  0.00              
ATOM   4057  CA  GLN A 257       0.672  22.885   6.024  1.00  0.00              
ATOM   4058  HA  GLN A 257      -0.231  23.069   5.442  1.00  0.00              
ATOM   4059  CB  GLN A 257       0.535  23.723   7.331  1.00  0.00              
ATOM   4060  HB2 GLN A 257       1.218  23.396   8.115  1.00  0.00              
ATOM   4061  HB3 GLN A 257       0.711  24.755   7.027  1.00  0.00              
ATOM   4062  CG  GLN A 257      -0.915  23.548   7.929  1.00  0.00              
ATOM   4063  HG2 GLN A 257      -1.647  23.645   7.128  1.00  0.00              
ATOM   4064  HG3 GLN A 257      -1.049  22.567   8.387  1.00  0.00              
ATOM   4065  CD  GLN A 257      -1.325  24.694   8.786  1.00  0.00              
ATOM   4066  OE1 GLN A 257      -1.279  24.688  10.017  1.00  0.00              
ATOM   4067  NE2 GLN A 257      -1.890  25.716   8.202  1.00  0.00              
ATOM   4068 HE21 GLN A 257      -2.483  26.224   8.843  1.00  0.00              
ATOM   4069 HE22 GLN A 257      -1.955  25.925   7.216  1.00  0.00              
ATOM   4070  C   GLN A 257       1.757  23.416   5.044  1.00  0.00              
ATOM   4071  O   GLN A 257       1.502  24.345   4.304  1.00  0.00              
ATOM   4072  N   ARG A 258       2.976  22.941   5.042  1.00  0.00              
ATOM   4073  H   ARG A 258       3.274  22.318   5.779  1.00  0.00              
ATOM   4074  CA  ARG A 258       3.917  23.268   3.906  1.00  0.00              
ATOM   4075  HA  ARG A 258       3.869  24.351   3.786  1.00  0.00              
ATOM   4076  CB  ARG A 258       5.379  22.818   4.205  1.00  0.00              
ATOM   4077  HB2 ARG A 258       5.333  21.753   4.436  1.00  0.00              
ATOM   4078  HB3 ARG A 258       6.103  22.962   3.402  1.00  0.00              
ATOM   4079  CG  ARG A 258       5.833  23.561   5.444  1.00  0.00              
ATOM   4080  HG2 ARG A 258       5.573  23.242   6.453  1.00  0.00              
ATOM   4081  HG3 ARG A 258       6.911  23.463   5.568  1.00  0.00              
ATOM   4082  CD  ARG A 258       5.767  25.174   5.442  1.00  0.00              
ATOM   4083  HD2 ARG A 258       6.535  25.577   4.782  1.00  0.00              
ATOM   4084  HD3 ARG A 258       4.783  25.565   5.183  1.00  0.00              
ATOM   4085  NE  ARG A 258       6.078  25.690   6.766  1.00  0.00              
ATOM   4086  HE  ARG A 258       5.810  25.119   7.554  1.00  0.00              
ATOM   4087  CZ  ARG A 258       6.564  26.940   7.040  1.00  0.00              
ATOM   4088  NH1 ARG A 258       6.630  27.336   8.280  1.00  0.00              
ATOM   4089 HH11 ARG A 258       6.098  26.654   8.802  1.00  0.00              
ATOM   4090 HH12 ARG A 258       6.914  28.236   8.640  1.00  0.00              
ATOM   4091  NH2 ARG A 258       7.033  27.831   6.172  1.00  0.00              
ATOM   4092 HH21 ARG A 258       6.889  27.754   5.175  1.00  0.00              
ATOM   4093 HH22 ARG A 258       7.754  28.461   6.494  1.00  0.00              
ATOM   4094  C   ARG A 258       3.476  22.784   2.508  1.00  0.00              
ATOM   4095  O   ARG A 258       3.635  23.509   1.538  1.00  0.00              
ATOM   4096  N   TYR A 259       2.868  21.696   2.491  1.00  0.00              
ATOM   4097  H   TYR A 259       2.689  21.244   3.376  1.00  0.00              
ATOM   4098  CA  TYR A 259       2.103  21.128   1.319  1.00  0.00              
ATOM   4099  HA  TYR A 259       2.928  21.196   0.611  1.00  0.00              
ATOM   4100  CB  TYR A 259       1.810  19.649   1.615  1.00  0.00              
ATOM   4101  HB2 TYR A 259       2.659  19.020   1.882  1.00  0.00              
ATOM   4102  HB3 TYR A 259       1.281  19.706   2.567  1.00  0.00              
ATOM   4103  CG  TYR A 259       0.932  18.991   0.604  1.00  0.00              
ATOM   4104  CD1 TYR A 259       1.459  18.618  -0.687  1.00  0.00              
ATOM   4105  HD1 TYR A 259       2.384  19.047  -1.043  1.00  0.00              
ATOM   4106  CE1 TYR A 259       0.914  17.575  -1.429  1.00  0.00              
ATOM   4107  HE1 TYR A 259       1.393  17.394  -2.381  1.00  0.00              
ATOM   4108  CZ  TYR A 259      -0.320  16.987  -1.020  1.00  0.00              
ATOM   4109  OH  TYR A 259      -0.905  16.068  -1.807  1.00  0.00              
ATOM   4110  HH  TYR A 259      -1.787  15.787  -1.552  1.00  0.00              
ATOM   4111  CE2 TYR A 259      -0.788  17.278   0.269  1.00  0.00              
ATOM   4112  HE2 TYR A 259      -1.669  16.775   0.639  1.00  0.00              
ATOM   4113  CD2 TYR A 259      -0.124  18.220   1.063  1.00  0.00              
ATOM   4114  HD2 TYR A 259      -0.434  18.337   2.091  1.00  0.00              
ATOM   4115  C   TYR A 259       0.915  22.039   0.963  1.00  0.00              
ATOM   4116  O   TYR A 259       0.902  22.520  -0.152  1.00  0.00              
ATOM   4117  N   GLU A 260       0.024  22.460   1.898  1.00  0.00              
ATOM   4118  H   GLU A 260       0.044  22.206   2.876  1.00  0.00              
ATOM   4119  CA  GLU A 260      -0.969  23.617   1.648  1.00  0.00              
ATOM   4120  HA  GLU A 260      -1.694  23.217   0.939  1.00  0.00              
ATOM   4121  CB  GLU A 260      -1.587  24.034   3.030  1.00  0.00              
ATOM   4122  HB2 GLU A 260      -0.790  24.265   3.737  1.00  0.00              
ATOM   4123  HB3 GLU A 260      -2.202  24.910   2.826  1.00  0.00              
ATOM   4124  CG  GLU A 260      -2.580  23.057   3.750  1.00  0.00              
ATOM   4125  HG2 GLU A 260      -2.088  22.109   3.967  1.00  0.00              
ATOM   4126  HG3 GLU A 260      -2.911  23.426   4.721  1.00  0.00              
ATOM   4127  CD  GLU A 260      -3.839  22.764   2.912  1.00  0.00              
ATOM   4128  OE1 GLU A 260      -4.852  22.266   3.473  1.00  0.00              
ATOM   4129  OE2 GLU A 260      -3.996  23.276   1.800  1.00  0.00              
ATOM   4130  C   GLU A 260      -0.318  24.839   0.915  1.00  0.00              
ATOM   4131  O   GLU A 260      -0.966  25.396   0.040  1.00  0.00              
ATOM   4132  N   ASP A 261       0.880  25.319   1.306  1.00  0.00              
ATOM   4133  H   ASP A 261       1.358  24.739   1.980  1.00  0.00              
ATOM   4134  CA  ASP A 261       1.506  26.521   0.694  1.00  0.00              
ATOM   4135  HA  ASP A 261       0.825  27.368   0.781  1.00  0.00              
ATOM   4136  CB  ASP A 261       2.614  26.872   1.730  1.00  0.00              
ATOM   4137  HB2 ASP A 261       2.172  27.008   2.717  1.00  0.00              
ATOM   4138  HB3 ASP A 261       3.365  26.088   1.824  1.00  0.00              
ATOM   4139  CG  ASP A 261       3.340  28.193   1.569  1.00  0.00              
ATOM   4140  OD1 ASP A 261       4.422  28.328   2.137  1.00  0.00              
ATOM   4141  OD2 ASP A 261       2.732  29.191   1.021  1.00  0.00              
ATOM   4142  C   ASP A 261       2.153  26.345  -0.722  1.00  0.00              
ATOM   4143  O   ASP A 261       2.221  27.243  -1.521  1.00  0.00              
ATOM   4144  N   LEU A 262       2.629  25.096  -0.995  1.00  0.00              
ATOM   4145  H   LEU A 262       2.664  24.349  -0.316  1.00  0.00              
ATOM   4146  CA  LEU A 262       3.006  24.722  -2.392  1.00  0.00              
ATOM   4147  HA  LEU A 262       3.795  25.391  -2.736  1.00  0.00              
ATOM   4148  CB  LEU A 262       3.717  23.304  -2.521  1.00  0.00              
ATOM   4149  HB2 LEU A 262       4.619  23.270  -1.909  1.00  0.00              
ATOM   4150  HB3 LEU A 262       2.999  22.659  -2.013  1.00  0.00              
ATOM   4151  CG  LEU A 262       3.903  22.839  -4.005  1.00  0.00              
ATOM   4152  HG  LEU A 262       2.907  22.873  -4.447  1.00  0.00              
ATOM   4153  CD1 LEU A 262       4.843  23.747  -4.725  1.00  0.00              
ATOM   4154 HD11 LEU A 262       4.555  24.797  -4.674  1.00  0.00              
ATOM   4155 HD12 LEU A 262       5.869  23.771  -4.357  1.00  0.00              
ATOM   4156 HD13 LEU A 262       4.873  23.433  -5.768  1.00  0.00              
ATOM   4157  CD2 LEU A 262       4.220  21.393  -4.011  1.00  0.00              
ATOM   4158 HD21 LEU A 262       5.233  21.313  -3.617  1.00  0.00              
ATOM   4159 HD22 LEU A 262       3.474  20.762  -3.528  1.00  0.00              
ATOM   4160 HD23 LEU A 262       4.240  21.092  -5.058  1.00  0.00              
ATOM   4161  C   LEU A 262       1.726  24.809  -3.306  1.00  0.00              
ATOM   4162  O   LEU A 262       1.648  25.403  -4.385  1.00  0.00              
ATOM   4163  N   LEU A 263       0.670  24.178  -2.856  1.00  0.00              
ATOM   4164  H   LEU A 263       0.747  23.768  -1.936  1.00  0.00              
ATOM   4165  CA  LEU A 263      -0.548  23.884  -3.592  1.00  0.00              
ATOM   4166  HA  LEU A 263      -0.217  23.611  -4.594  1.00  0.00              
ATOM   4167  CB  LEU A 263      -1.241  22.646  -3.094  1.00  0.00              
ATOM   4168  HB2 LEU A 263      -1.860  22.724  -2.200  1.00  0.00              
ATOM   4169  HB3 LEU A 263      -1.980  22.479  -3.877  1.00  0.00              
ATOM   4170  CG  LEU A 263      -0.402  21.250  -3.170  1.00  0.00              
ATOM   4171  HG  LEU A 263       0.395  21.264  -2.426  1.00  0.00              
ATOM   4172  CD1 LEU A 263      -1.467  20.181  -2.859  1.00  0.00              
ATOM   4173 HD11 LEU A 263      -1.730  20.204  -1.802  1.00  0.00              
ATOM   4174 HD12 LEU A 263      -2.278  20.465  -3.530  1.00  0.00              
ATOM   4175 HD13 LEU A 263      -1.019  19.207  -3.052  1.00  0.00              
ATOM   4176  CD2 LEU A 263       0.289  20.965  -4.497  1.00  0.00              
ATOM   4177 HD21 LEU A 263      -0.428  20.783  -5.297  1.00  0.00              
ATOM   4178 HD22 LEU A 263       0.961  21.769  -4.797  1.00  0.00              
ATOM   4179 HD23 LEU A 263       0.852  20.055  -4.291  1.00  0.00              
ATOM   4180  C   LEU A 263      -1.405  25.148  -3.774  1.00  0.00              
ATOM   4181  O   LEU A 263      -2.088  25.191  -4.765  1.00  0.00              
ATOM   4182  N   ASP A 264      -1.225  26.159  -2.851  1.00  0.00              
ATOM   4183  H   ASP A 264      -0.851  26.011  -1.925  1.00  0.00              
ATOM   4184  CA  ASP A 264      -1.841  27.414  -2.987  1.00  0.00              
ATOM   4185  HA  ASP A 264      -2.919  27.263  -3.046  1.00  0.00              
ATOM   4186  CB  ASP A 264      -1.589  28.214  -1.724  1.00  0.00              
ATOM   4187  HB2 ASP A 264      -2.144  27.809  -0.877  1.00  0.00              
ATOM   4188  HB3 ASP A 264      -0.520  28.159  -1.522  1.00  0.00              
ATOM   4189  CG  ASP A 264      -1.948  29.717  -1.918  1.00  0.00              
ATOM   4190  OD1 ASP A 264      -3.105  30.076  -1.903  1.00  0.00              
ATOM   4191  OD2 ASP A 264      -0.954  30.514  -1.953  1.00  0.00              
ATOM   4192  C   ASP A 264      -1.393  28.306  -4.216  1.00  0.00              
ATOM   4193  O   ASP A 264      -2.174  29.057  -4.761  1.00  0.00              
ATOM   4194  N   LYS A 265      -0.129  28.084  -4.584  1.00  0.00              
ATOM   4195  H   LYS A 265       0.279  27.306  -4.085  1.00  0.00              
ATOM   4196  CA  LYS A 265       0.615  28.791  -5.740  1.00  0.00              
ATOM   4197  HA  LYS A 265       0.192  29.792  -5.819  1.00  0.00              
ATOM   4198  CB  LYS A 265       2.075  28.964  -5.608  1.00  0.00              
ATOM   4199  HB2 LYS A 265       2.581  28.018  -5.798  1.00  0.00              
ATOM   4200  HB3 LYS A 265       2.594  29.623  -6.304  1.00  0.00              
ATOM   4201  CG  LYS A 265       2.544  29.425  -4.228  1.00  0.00              
ATOM   4202  HG2 LYS A 265       2.223  28.666  -3.515  1.00  0.00              
ATOM   4203  HG3 LYS A 265       3.629  29.320  -4.235  1.00  0.00              
ATOM   4204  CD  LYS A 265       1.981  30.839  -3.797  1.00  0.00              
ATOM   4205  HD2 LYS A 265       2.400  31.678  -4.351  1.00  0.00              
ATOM   4206  HD3 LYS A 265       0.906  30.837  -3.980  1.00  0.00              
ATOM   4207  CE  LYS A 265       2.252  31.042  -2.301  1.00  0.00              
ATOM   4208  HE2 LYS A 265       3.327  31.172  -2.173  1.00  0.00              
ATOM   4209  HE3 LYS A 265       1.819  31.942  -1.863  1.00  0.00              
ATOM   4210  NZ  LYS A 265       1.704  29.969  -1.419  1.00  0.00              
ATOM   4211  HZ1 LYS A 265       2.017  29.048  -1.691  1.00  0.00              
ATOM   4212  HZ2 LYS A 265       1.987  30.101  -0.458  1.00  0.00              
ATOM   4213  HZ3 LYS A 265       0.695  29.965  -1.456  1.00  0.00              
ATOM   4214  C   LYS A 265       0.326  28.215  -7.130  1.00  0.00              
ATOM   4215  O   LYS A 265       0.876  28.743  -8.103  1.00  0.00              
ATOM   4216  N   HIE A 266      -0.351  27.096  -7.327  1.00  0.00              
ATOM   4217  H   HIE A 266      -0.512  26.617  -6.452  1.00  0.00              
ATOM   4218  CA  HIE A 266      -0.729  26.490  -8.604  1.00  0.00              
ATOM   4219  HA  HIE A 266      -0.479  27.156  -9.430  1.00  0.00              
ATOM   4220  CB  HIE A 266       0.079  25.133  -8.696  1.00  0.00              
ATOM   4221  HB2 HIE A 266       0.032  24.492  -7.816  1.00  0.00              
ATOM   4222  HB3 HIE A 266      -0.393  24.467  -9.418  1.00  0.00              
ATOM   4223  CG  HIE A 266       1.519  25.246  -9.014  1.00  0.00              
ATOM   4224  ND1 HIE A 266       1.904  25.586 -10.322  1.00  0.00              
ATOM   4225  CE1 HIE A 266       3.242  25.793 -10.207  1.00  0.00              
ATOM   4226  HE1 HIE A 266       3.867  26.028 -11.056  1.00  0.00              
ATOM   4227  NE2 HIE A 266       3.670  25.637  -8.946  1.00  0.00              
ATOM   4228  HE2 HIE A 266       4.580  25.897  -8.594  1.00  0.00              
ATOM   4229  CD2 HIE A 266       2.599  25.288  -8.159  1.00  0.00              
ATOM   4230  HD2 HIE A 266       2.619  25.048  -7.106  1.00  0.00              
ATOM   4231  C   HIE A 266      -2.289  26.082  -8.579  1.00  0.00              
ATOM   4232  O   HIE A 266      -2.815  25.530  -9.576  1.00  0.00              
ATOM   4233  N   GLY A 267      -3.032  26.292  -7.498  1.00  0.00              
ATOM   4234  H   GLY A 267      -2.618  26.687  -6.666  1.00  0.00              
ATOM   4235  CA  GLY A 267      -4.518  26.065  -7.474  1.00  0.00              
ATOM   4236  HA2 GLY A 267      -4.878  26.600  -6.595  1.00  0.00              
ATOM   4237  HA3 GLY A 267      -5.033  26.462  -8.348  1.00  0.00              
ATOM   4238  C   GLY A 267      -4.860  24.632  -7.309  1.00  0.00              
ATOM   4239  O   GLY A 267      -5.896  24.217  -7.818  1.00  0.00              
ATOM   4240  N   LEU A 268      -4.000  23.702  -6.800  1.00  0.00              
ATOM   4241  H   LEU A 268      -3.085  24.025  -6.521  1.00  0.00              
ATOM   4242  CA  LEU A 268      -4.178  22.305  -6.677  1.00  0.00              
ATOM   4243  HA  LEU A 268      -4.825  21.868  -7.438  1.00  0.00              
ATOM   4244  CB  LEU A 268      -2.759  21.654  -6.858  1.00  0.00              
ATOM   4245  HB2 LEU A 268      -2.090  22.277  -6.264  1.00  0.00              
ATOM   4246  HB3 LEU A 268      -2.804  20.666  -6.399  1.00  0.00              
ATOM   4247  CG  LEU A 268      -2.246  21.518  -8.298  1.00  0.00              
ATOM   4248  HG  LEU A 268      -2.390  22.471  -8.808  1.00  0.00              
ATOM   4249  CD1 LEU A 268      -0.829  21.064  -8.392  1.00  0.00              
ATOM   4250 HD11 LEU A 268      -0.148  21.834  -8.030  1.00  0.00              
ATOM   4251 HD12 LEU A 268      -0.736  20.297  -7.623  1.00  0.00              
ATOM   4252 HD13 LEU A 268      -0.559  20.718  -9.390  1.00  0.00              
ATOM   4253  CD2 LEU A 268      -3.029  20.476  -9.076  1.00  0.00              
ATOM   4254 HD21 LEU A 268      -2.805  19.427  -8.886  1.00  0.00              
ATOM   4255 HD22 LEU A 268      -4.099  20.616  -8.923  1.00  0.00              
ATOM   4256 HD23 LEU A 268      -2.921  20.494 -10.161  1.00  0.00              
ATOM   4257  C   LEU A 268      -4.813  21.825  -5.347  1.00  0.00              
ATOM   4258  O   LEU A 268      -4.929  22.593  -4.390  1.00  0.00              
ATOM   4259  N   GLU A 269      -5.231  20.547  -5.267  1.00  0.00              
ATOM   4260  H   GLU A 269      -5.249  20.014  -6.124  1.00  0.00              
ATOM   4261  CA  GLU A 269      -5.998  19.930  -4.109  1.00  0.00              
ATOM   4262  HA  GLU A 269      -6.271  20.740  -3.432  1.00  0.00              
ATOM   4263  CB  GLU A 269      -7.448  19.496  -4.669  1.00  0.00              
ATOM   4264  HB2 GLU A 269      -7.341  18.810  -5.508  1.00  0.00              
ATOM   4265  HB3 GLU A 269      -7.999  19.034  -3.850  1.00  0.00              
ATOM   4266  CG  GLU A 269      -8.311  20.680  -5.167  1.00  0.00              
ATOM   4267  HG2 GLU A 269      -7.735  21.162  -5.957  1.00  0.00              
ATOM   4268  HG3 GLU A 269      -9.275  20.264  -5.458  1.00  0.00              
ATOM   4269  CD  GLU A 269      -8.764  21.771  -4.102  1.00  0.00              
ATOM   4270  OE1 GLU A 269      -8.397  21.701  -2.870  1.00  0.00              
ATOM   4271  OE2 GLU A 269      -9.545  22.688  -4.429  1.00  0.00              
ATOM   4272  C   GLU A 269      -5.218  18.797  -3.456  1.00  0.00              
ATOM   4273  O   GLU A 269      -4.830  17.927  -4.203  1.00  0.00              
ATOM   4274  N   PRO A 270      -4.963  18.757  -2.161  1.00  0.00              
ATOM   4275  CD  PRO A 270      -5.487  19.718  -1.160  1.00  0.00              
ATOM   4276  HD2 PRO A 270      -6.562  19.798  -1.323  1.00  0.00              
ATOM   4277  HD3 PRO A 270      -4.889  20.625  -1.243  1.00  0.00              
ATOM   4278  CG  PRO A 270      -5.247  19.151   0.239  1.00  0.00              
ATOM   4279  HG2 PRO A 270      -5.954  18.362   0.496  1.00  0.00              
ATOM   4280  HG3 PRO A 270      -5.105  19.883   1.035  1.00  0.00              
ATOM   4281  CB  PRO A 270      -3.915  18.481  -0.085  1.00  0.00              
ATOM   4282  HB2 PRO A 270      -3.520  17.880   0.734  1.00  0.00              
ATOM   4283  HB3 PRO A 270      -3.126  19.228   0.009  1.00  0.00              
ATOM   4284  CA  PRO A 270      -4.023  17.942  -1.478  1.00  0.00              
ATOM   4285  HA  PRO A 270      -3.044  18.109  -1.928  1.00  0.00              
ATOM   4286  C   PRO A 270      -4.365  16.409  -1.616  1.00  0.00              
ATOM   4287  O   PRO A 270      -3.370  15.683  -1.791  1.00  0.00              
ATOM   4288  N   GLY A 271      -5.636  16.007  -1.587  1.00  0.00              
ATOM   4289  H   GLY A 271      -6.397  16.672  -1.567  1.00  0.00              
ATOM   4290  CA  GLY A 271      -6.009  14.599  -1.831  1.00  0.00              
ATOM   4291  HA2 GLY A 271      -5.457  13.987  -1.118  1.00  0.00              
ATOM   4292  HA3 GLY A 271      -7.062  14.423  -1.613  1.00  0.00              
ATOM   4293  C   GLY A 271      -5.590  14.187  -3.211  1.00  0.00              
ATOM   4294  O   GLY A 271      -4.819  13.306  -3.402  1.00  0.00              
ATOM   4295  N   GLU A 272      -6.332  14.754  -4.170  1.00  0.00              
ATOM   4296  H   GLU A 272      -6.769  15.648  -4.000  1.00  0.00              
ATOM   4297  CA  GLU A 272      -6.173  14.535  -5.592  1.00  0.00              
ATOM   4298  HA  GLU A 272      -6.597  13.555  -5.811  1.00  0.00              
ATOM   4299  CB  GLU A 272      -6.939  15.609  -6.339  1.00  0.00              
ATOM   4300  HB2 GLU A 272      -6.415  16.526  -6.068  1.00  0.00              
ATOM   4301  HB3 GLU A 272      -6.696  15.340  -7.367  1.00  0.00              
ATOM   4302  CG  GLU A 272      -8.440  15.721  -6.113  1.00  0.00              
ATOM   4303  HG2 GLU A 272      -8.916  14.753  -6.272  1.00  0.00              
ATOM   4304  HG3 GLU A 272      -8.631  15.889  -5.053  1.00  0.00              
ATOM   4305  CD  GLU A 272      -9.136  16.731  -7.021  1.00  0.00              
ATOM   4306  OE1 GLU A 272      -9.898  17.536  -6.486  1.00  0.00              
ATOM   4307  OE2 GLU A 272      -8.847  16.860  -8.256  1.00  0.00              
ATOM   4308  C   GLU A 272      -4.739  14.554  -6.102  1.00  0.00              
ATOM   4309  O   GLU A 272      -4.326  13.842  -6.995  1.00  0.00              
ATOM   4310  N   VAL A 273      -3.905  15.498  -5.601  1.00  0.00              
ATOM   4311  H   VAL A 273      -4.307  16.180  -4.974  1.00  0.00              
ATOM   4312  CA  VAL A 273      -2.453  15.529  -5.821  1.00  0.00              
ATOM   4313  HA  VAL A 273      -2.289  15.572  -6.897  1.00  0.00              
ATOM   4314  CB  VAL A 273      -1.846  16.807  -5.160  1.00  0.00              
ATOM   4315  HB  VAL A 273      -2.295  16.898  -4.171  1.00  0.00              
ATOM   4316  CG1 VAL A 273      -0.330  16.805  -4.953  1.00  0.00              
ATOM   4317 HG11 VAL A 273       0.265  16.503  -5.815  1.00  0.00              
ATOM   4318 HG12 VAL A 273       0.113  17.693  -4.502  1.00  0.00              
ATOM   4319 HG13 VAL A 273      -0.176  15.970  -4.270  1.00  0.00              
ATOM   4320  CG2 VAL A 273      -2.168  17.989  -6.095  1.00  0.00              
ATOM   4321 HG21 VAL A 273      -1.433  17.988  -6.900  1.00  0.00              
ATOM   4322 HG22 VAL A 273      -3.153  17.960  -6.561  1.00  0.00              
ATOM   4323 HG23 VAL A 273      -2.168  18.860  -5.440  1.00  0.00              
ATOM   4324  C   VAL A 273      -1.772  14.239  -5.343  1.00  0.00              
ATOM   4325  O   VAL A 273      -1.135  13.602  -6.136  1.00  0.00              
ATOM   4326  N   ALA A 274      -1.931  13.801  -4.076  1.00  0.00              
ATOM   4327  H   ALA A 274      -2.440  14.341  -3.391  1.00  0.00              
ATOM   4328  CA  ALA A 274      -1.429  12.545  -3.608  1.00  0.00              
ATOM   4329  HA  ALA A 274      -0.342  12.630  -3.633  1.00  0.00              
ATOM   4330  CB  ALA A 274      -1.830  12.456  -2.164  1.00  0.00              
ATOM   4331  HB1 ALA A 274      -1.187  11.711  -1.695  1.00  0.00              
ATOM   4332  HB2 ALA A 274      -1.636  13.384  -1.625  1.00  0.00              
ATOM   4333  HB3 ALA A 274      -2.885  12.231  -2.006  1.00  0.00              
ATOM   4334  C   ALA A 274      -1.781  11.298  -4.431  1.00  0.00              
ATOM   4335  O   ALA A 274      -0.960  10.422  -4.687  1.00  0.00              
ATOM   4336  N   LEU A 275      -3.074  11.322  -4.869  1.00  0.00              
ATOM   4337  H   LEU A 275      -3.655  12.092  -4.570  1.00  0.00              
ATOM   4338  CA  LEU A 275      -3.545  10.223  -5.740  1.00  0.00              
ATOM   4339  HA  LEU A 275      -3.272   9.296  -5.236  1.00  0.00              
ATOM   4340  CB  LEU A 275      -5.069  10.253  -5.920  1.00  0.00              
ATOM   4341  HB2 LEU A 275      -5.189  11.172  -6.493  1.00  0.00              
ATOM   4342  HB3 LEU A 275      -5.331   9.476  -6.638  1.00  0.00              
ATOM   4343  CG  LEU A 275      -5.994  10.269  -4.693  1.00  0.00              
ATOM   4344  HG  LEU A 275      -5.785  11.061  -3.973  1.00  0.00              
ATOM   4345  CD1 LEU A 275      -7.464  10.568  -5.229  1.00  0.00              
ATOM   4346 HD11 LEU A 275      -8.107  10.936  -4.429  1.00  0.00              
ATOM   4347 HD12 LEU A 275      -7.455  11.335  -6.003  1.00  0.00              
ATOM   4348 HD13 LEU A 275      -7.915   9.688  -5.688  1.00  0.00              
ATOM   4349  CD2 LEU A 275      -5.996   8.980  -3.943  1.00  0.00              
ATOM   4350 HD21 LEU A 275      -5.146   8.943  -3.261  1.00  0.00              
ATOM   4351 HD22 LEU A 275      -6.964   8.870  -3.455  1.00  0.00              
ATOM   4352 HD23 LEU A 275      -5.917   8.103  -4.585  1.00  0.00              
ATOM   4353  C   LEU A 275      -2.880  10.230  -7.139  1.00  0.00              
ATOM   4354  O   LEU A 275      -2.356   9.203  -7.571  1.00  0.00              
ATOM   4355  N   ALA A 276      -2.773  11.429  -7.785  1.00  0.00              
ATOM   4356  H   ALA A 276      -3.030  12.280  -7.306  1.00  0.00              
ATOM   4357  CA  ALA A 276      -2.150  11.596  -9.082  1.00  0.00              
ATOM   4358  HA  ALA A 276      -2.584  10.943  -9.840  1.00  0.00              
ATOM   4359  CB  ALA A 276      -2.354  13.109  -9.594  1.00  0.00              
ATOM   4360  HB1 ALA A 276      -1.883  13.842  -8.938  1.00  0.00              
ATOM   4361  HB2 ALA A 276      -1.864  13.233 -10.559  1.00  0.00              
ATOM   4362  HB3 ALA A 276      -3.377  13.434  -9.780  1.00  0.00              
ATOM   4363  C   ALA A 276      -0.612  11.307  -8.985  1.00  0.00              
ATOM   4364  O   ALA A 276      -0.059  10.586  -9.811  1.00  0.00              
ATOM   4365  N   TRP A 277      -0.048  11.739  -7.876  1.00  0.00              
ATOM   4366  H   TRP A 277      -0.549  12.342  -7.239  1.00  0.00              
ATOM   4367  CA  TRP A 277       1.398  11.479  -7.526  1.00  0.00              
ATOM   4368  HA  TRP A 277       2.071  11.754  -8.338  1.00  0.00              
ATOM   4369  CB  TRP A 277       1.790  12.358  -6.395  1.00  0.00              
ATOM   4370  HB2 TRP A 277       1.913  13.360  -6.807  1.00  0.00              
ATOM   4371  HB3 TRP A 277       0.999  12.329  -5.646  1.00  0.00              
ATOM   4372  CG  TRP A 277       3.100  11.964  -5.780  1.00  0.00              
ATOM   4373  CD1 TRP A 277       4.312  12.534  -6.044  1.00  0.00              
ATOM   4374  HD1 TRP A 277       4.433  13.374  -6.712  1.00  0.00              
ATOM   4375  NE1 TRP A 277       5.344  11.883  -5.383  1.00  0.00              
ATOM   4376  HE1 TRP A 277       6.316  12.148  -5.311  1.00  0.00              
ATOM   4377  CE2 TRP A 277       4.802  10.935  -4.593  1.00  0.00              
ATOM   4378  CZ2 TRP A 277       5.381  10.054  -3.675  1.00  0.00              
ATOM   4379  HZ2 TRP A 277       6.454  10.044  -3.553  1.00  0.00              
ATOM   4380  CH2 TRP A 277       4.583   9.242  -2.883  1.00  0.00              
ATOM   4381  HH2 TRP A 277       4.991   8.561  -2.151  1.00  0.00              
ATOM   4382  CZ3 TRP A 277       3.175   9.281  -3.000  1.00  0.00              
ATOM   4383  HZ3 TRP A 277       2.576   8.679  -2.333  1.00  0.00              
ATOM   4384  CE3 TRP A 277       2.578  10.093  -3.968  1.00  0.00              
ATOM   4385  HE3 TRP A 277       1.511  10.242  -3.902  1.00  0.00              
ATOM   4386  CD2 TRP A 277       3.377  10.928  -4.784  1.00  0.00              
ATOM   4387  C   TRP A 277       1.616   9.957  -7.337  1.00  0.00              
ATOM   4388  O   TRP A 277       2.449   9.413  -8.058  1.00  0.00              
ATOM   4389  N   LEU A 278       0.736   9.143  -6.644  1.00  0.00              
ATOM   4390  H   LEU A 278       0.120   9.606  -5.991  1.00  0.00              
ATOM   4391  CA  LEU A 278       0.795   7.680  -6.565  1.00  0.00              
ATOM   4392  HA  LEU A 278       1.811   7.484  -6.223  1.00  0.00              
ATOM   4393  CB  LEU A 278      -0.319   7.179  -5.629  1.00  0.00              
ATOM   4394  HB2 LEU A 278      -1.163   7.826  -5.869  1.00  0.00              
ATOM   4395  HB3 LEU A 278      -0.557   6.120  -5.733  1.00  0.00              
ATOM   4396  CG  LEU A 278       0.022   7.432  -4.135  1.00  0.00              
ATOM   4397  HG  LEU A 278       0.541   8.387  -4.204  1.00  0.00              
ATOM   4398  CD1 LEU A 278      -1.140   7.246  -3.207  1.00  0.00              
ATOM   4399 HD11 LEU A 278      -1.424   6.209  -3.030  1.00  0.00              
ATOM   4400 HD12 LEU A 278      -0.901   7.588  -2.199  1.00  0.00              
ATOM   4401 HD13 LEU A 278      -2.006   7.724  -3.664  1.00  0.00              
ATOM   4402  CD2 LEU A 278       1.010   6.327  -3.676  1.00  0.00              
ATOM   4403 HD21 LEU A 278       1.978   6.391  -4.174  1.00  0.00              
ATOM   4404 HD22 LEU A 278       1.249   6.450  -2.620  1.00  0.00              
ATOM   4405 HD23 LEU A 278       0.609   5.332  -3.869  1.00  0.00              
ATOM   4406  C   LEU A 278       0.559   6.907  -7.914  1.00  0.00              
ATOM   4407  O   LEU A 278       1.126   5.867  -8.152  1.00  0.00              
ATOM   4408  N   LEU A 279      -0.204   7.531  -8.871  1.00  0.00              
ATOM   4409  H   LEU A 279      -0.706   8.362  -8.596  1.00  0.00              
ATOM   4410  CA  LEU A 279      -0.272   7.076 -10.203  1.00  0.00              
ATOM   4411  HA  LEU A 279      -0.363   5.993 -10.129  1.00  0.00              
ATOM   4412  CB  LEU A 279      -1.533   7.624 -10.931  1.00  0.00              
ATOM   4413  HB2 LEU A 279      -1.686   8.680 -10.707  1.00  0.00              
ATOM   4414  HB3 LEU A 279      -1.418   7.633 -12.015  1.00  0.00              
ATOM   4415  CG  LEU A 279      -2.784   6.846 -10.461  1.00  0.00              
ATOM   4416  HG  LEU A 279      -2.800   6.709  -9.379  1.00  0.00              
ATOM   4417  CD1 LEU A 279      -4.062   7.675 -10.822  1.00  0.00              
ATOM   4418 HD11 LEU A 279      -4.036   8.753 -10.660  1.00  0.00              
ATOM   4419 HD12 LEU A 279      -4.340   7.491 -11.860  1.00  0.00              
ATOM   4420 HD13 LEU A 279      -4.928   7.374 -10.233  1.00  0.00              
ATOM   4421  CD2 LEU A 279      -2.905   5.450 -11.048  1.00  0.00              
ATOM   4422 HD21 LEU A 279      -2.015   4.911 -10.723  1.00  0.00              
ATOM   4423 HD22 LEU A 279      -3.895   5.077 -10.787  1.00  0.00              
ATOM   4424 HD23 LEU A 279      -2.955   5.440 -12.137  1.00  0.00              
ATOM   4425  C   LEU A 279       1.005   7.496 -11.000  1.00  0.00              
ATOM   4426  O   LEU A 279       1.228   7.033 -12.071  1.00  0.00              
ATOM   4427  N   THR A 280       1.835   8.381 -10.493  1.00  0.00              
ATOM   4428  H   THR A 280       1.631   8.681  -9.550  1.00  0.00              
ATOM   4429  CA  THR A 280       3.016   8.891 -11.173  1.00  0.00              
ATOM   4430  HA  THR A 280       3.118   8.664 -12.234  1.00  0.00              
ATOM   4431  CB  THR A 280       3.075  10.442 -11.078  1.00  0.00              
ATOM   4432  HB  THR A 280       3.172  10.698 -10.022  1.00  0.00              
ATOM   4433  CG2 THR A 280       4.234  11.143 -11.680  1.00  0.00              
ATOM   4434 HG21 THR A 280       4.385  10.903 -12.733  1.00  0.00              
ATOM   4435 HG22 THR A 280       4.203  12.205 -11.439  1.00  0.00              
ATOM   4436 HG23 THR A 280       5.137  10.850 -11.144  1.00  0.00              
ATOM   4437  OG1 THR A 280       1.876  10.957 -11.617  1.00  0.00              
ATOM   4438  HG1 THR A 280       1.199  10.687 -10.992  1.00  0.00              
ATOM   4439  C   THR A 280       4.353   8.293 -10.624  1.00  0.00              
ATOM   4440  O   THR A 280       5.360   8.381 -11.350  1.00  0.00              
ATOM   4441  N   ARG A 281       4.447   7.590  -9.517  1.00  0.00              
ATOM   4442  H   ARG A 281       3.540   7.488  -9.086  1.00  0.00              
ATOM   4443  CA  ARG A 281       5.620   6.979  -8.896  1.00  0.00              
ATOM   4444  HA  ARG A 281       6.432   7.700  -8.994  1.00  0.00              
ATOM   4445  CB  ARG A 281       5.360   6.914  -7.360  1.00  0.00              
ATOM   4446  HB2 ARG A 281       4.325   6.673  -7.116  1.00  0.00              
ATOM   4447  HB3 ARG A 281       5.922   6.187  -6.773  1.00  0.00              
ATOM   4448  CG  ARG A 281       5.569   8.328  -6.876  1.00  0.00              
ATOM   4449  HG2 ARG A 281       4.958   9.056  -7.410  1.00  0.00              
ATOM   4450  HG3 ARG A 281       5.080   8.264  -5.904  1.00  0.00              
ATOM   4451  CD  ARG A 281       6.990   8.881  -6.649  1.00  0.00              
ATOM   4452  HD2 ARG A 281       7.324   9.485  -7.492  1.00  0.00              
ATOM   4453  HD3 ARG A 281       6.966   9.598  -5.829  1.00  0.00              
ATOM   4454  NE  ARG A 281       7.976   7.896  -6.235  1.00  0.00              
ATOM   4455  HE  ARG A 281       7.723   7.206  -5.543  1.00  0.00              
ATOM   4456  CZ  ARG A 281       9.268   7.946  -6.550  1.00  0.00              
ATOM   4457  NH1 ARG A 281       9.869   8.957  -7.199  1.00  0.00              
ATOM   4458 HH11 ARG A 281       9.251   9.723  -7.425  1.00  0.00              
ATOM   4459 HH12 ARG A 281      10.873   9.038  -7.270  1.00  0.00              
ATOM   4460  NH2 ARG A 281      10.027   7.012  -6.072  1.00  0.00              
ATOM   4461 HH21 ARG A 281       9.713   6.179  -5.596  1.00  0.00              
ATOM   4462 HH22 ARG A 281      11.005   7.021  -6.325  1.00  0.00              
ATOM   4463  C   ARG A 281       6.037   5.615  -9.498  1.00  0.00              
ATOM   4464  O   ARG A 281       5.173   4.692  -9.580  1.00  0.00              
ATOM   4465  N   PRO A 282       7.311   5.536  -9.847  1.00  0.00              
ATOM   4466  CD  PRO A 282       8.314   6.598  -9.853  1.00  0.00              
ATOM   4467  HD2 PRO A 282       8.433   7.273  -9.006  1.00  0.00              
ATOM   4468  HD3 PRO A 282       8.063   7.243 -10.696  1.00  0.00              
ATOM   4469  CG  PRO A 282       9.661   5.865 -10.089  1.00  0.00              
ATOM   4470  HG2 PRO A 282       9.894   5.382  -9.140  1.00  0.00              
ATOM   4471  HG3 PRO A 282      10.448   6.486 -10.518  1.00  0.00              
ATOM   4472  CB  PRO A 282       9.239   4.708 -10.904  1.00  0.00              
ATOM   4473  HB2 PRO A 282      10.051   3.985 -10.819  1.00  0.00              
ATOM   4474  HB3 PRO A 282       9.292   5.030 -11.944  1.00  0.00              
ATOM   4475  CA  PRO A 282       7.847   4.289 -10.498  1.00  0.00              
ATOM   4476  HA  PRO A 282       7.220   4.087 -11.366  1.00  0.00              
ATOM   4477  C   PRO A 282       7.860   3.127  -9.512  1.00  0.00              
ATOM   4478  O   PRO A 282       8.010   3.244  -8.259  1.00  0.00              
ATOM   4479  N   GLY A 283       7.359   2.030 -10.109  1.00  0.00              
ATOM   4480  H   GLY A 283       7.402   2.052 -11.118  1.00  0.00              
ATOM   4481  CA  GLY A 283       7.390   0.719  -9.482  1.00  0.00              
ATOM   4482  HA2 GLY A 283       7.584  -0.063 -10.215  1.00  0.00              
ATOM   4483  HA3 GLY A 283       8.250   0.624  -8.819  1.00  0.00              
ATOM   4484  C   GLY A 283       6.162   0.288  -8.655  1.00  0.00              
ATOM   4485  O   GLY A 283       6.051  -0.819  -8.081  1.00  0.00              
ATOM   4486  N   VAL A 284       5.196   1.173  -8.477  1.00  0.00              
ATOM   4487  H   VAL A 284       5.175   1.994  -9.065  1.00  0.00              
ATOM   4488  CA  VAL A 284       3.891   0.838  -7.935  1.00  0.00              
ATOM   4489  HA  VAL A 284       3.874  -0.149  -7.473  1.00  0.00              
ATOM   4490  CB  VAL A 284       3.565   1.768  -6.753  1.00  0.00              
ATOM   4491  HB  VAL A 284       2.589   1.460  -6.378  1.00  0.00              
ATOM   4492  CG1 VAL A 284       4.500   1.501  -5.599  1.00  0.00              
ATOM   4493 HG11 VAL A 284       4.274   2.139  -4.745  1.00  0.00              
ATOM   4494 HG12 VAL A 284       4.441   0.481  -5.217  1.00  0.00              
ATOM   4495 HG13 VAL A 284       5.542   1.670  -5.869  1.00  0.00              
ATOM   4496  CG2 VAL A 284       3.635   3.285  -7.089  1.00  0.00              
ATOM   4497 HG21 VAL A 284       3.015   3.471  -7.965  1.00  0.00              
ATOM   4498 HG22 VAL A 284       3.199   3.775  -6.218  1.00  0.00              
ATOM   4499 HG23 VAL A 284       4.697   3.528  -7.129  1.00  0.00              
ATOM   4500  C   VAL A 284       2.841   1.035  -9.016  1.00  0.00              
ATOM   4501  O   VAL A 284       3.061   1.734 -10.027  1.00  0.00              
ATOM   4502  N   THR A 285       1.657   0.332  -8.873  1.00  0.00              
ATOM   4503  H   THR A 285       1.504  -0.397  -8.190  1.00  0.00              
ATOM   4504  CA  THR A 285       0.600   0.476  -9.886  1.00  0.00              
ATOM   4505  HA  THR A 285       0.991   0.456 -10.903  1.00  0.00              
ATOM   4506  CB  THR A 285      -0.367  -0.761  -9.865  1.00  0.00              
ATOM   4507  HB  THR A 285      -1.017  -0.636  -8.999  1.00  0.00              
ATOM   4508  CG2 THR A 285      -1.215  -0.866 -11.148  1.00  0.00              
ATOM   4509 HG21 THR A 285      -0.609  -0.915 -12.053  1.00  0.00              
ATOM   4510 HG22 THR A 285      -1.687  -1.836 -10.993  1.00  0.00              
ATOM   4511 HG23 THR A 285      -1.953  -0.067 -11.220  1.00  0.00              
ATOM   4512  OG1 THR A 285       0.367  -1.903  -9.677  1.00  0.00              
ATOM   4513  HG1 THR A 285       0.249  -2.017  -8.731  1.00  0.00              
ATOM   4514  C   THR A 285      -0.245   1.766  -9.834  1.00  0.00              
ATOM   4515  O   THR A 285      -0.751   2.293 -10.832  1.00  0.00              
ATOM   4516  N   GLY A 286      -0.424   2.348  -8.607  1.00  0.00              
ATOM   4517  H   GLY A 286       0.058   1.846  -7.875  1.00  0.00              
ATOM   4518  CA  GLY A 286      -1.567   3.177  -8.216  1.00  0.00              
ATOM   4519  HA2 GLY A 286      -1.215   4.206  -8.295  1.00  0.00              
ATOM   4520  HA3 GLY A 286      -2.308   3.101  -9.011  1.00  0.00              
ATOM   4521  C   GLY A 286      -2.159   2.895  -6.823  1.00  0.00              
ATOM   4522  O   GLY A 286      -1.941   1.896  -6.105  1.00  0.00              
ATOM   4523  N   PRO A 287      -3.129   3.761  -6.426  1.00  0.00              
ATOM   4524  CD  PRO A 287      -3.345   5.019  -7.050  1.00  0.00              
ATOM   4525  HD2 PRO A 287      -4.026   4.777  -7.865  1.00  0.00              
ATOM   4526  HD3 PRO A 287      -2.468   5.582  -7.368  1.00  0.00              
ATOM   4527  CG  PRO A 287      -4.121   5.890  -6.064  1.00  0.00              
ATOM   4528  HG2 PRO A 287      -5.172   5.915  -6.352  1.00  0.00              
ATOM   4529  HG3 PRO A 287      -3.703   6.882  -5.892  1.00  0.00              
ATOM   4530  CB  PRO A 287      -3.981   5.230  -4.702  1.00  0.00              
ATOM   4531  HB2 PRO A 287      -4.840   5.220  -4.032  1.00  0.00              
ATOM   4532  HB3 PRO A 287      -3.113   5.563  -4.133  1.00  0.00              
ATOM   4533  CA  PRO A 287      -3.722   3.765  -5.088  1.00  0.00              
ATOM   4534  HA  PRO A 287      -3.041   3.270  -4.396  1.00  0.00              
ATOM   4535  C   PRO A 287      -5.048   2.968  -5.065  1.00  0.00              
ATOM   4536  O   PRO A 287      -5.866   2.903  -5.976  1.00  0.00              
ATOM   4537  N   ILE A 288      -5.247   2.336  -3.863  1.00  0.00              
ATOM   4538  H   ILE A 288      -4.487   2.332  -3.198  1.00  0.00              
ATOM   4539  CA  ILE A 288      -6.572   1.717  -3.482  1.00  0.00              
ATOM   4540  HA  ILE A 288      -7.229   1.383  -4.285  1.00  0.00              
ATOM   4541  CB  ILE A 288      -6.347   0.537  -2.573  1.00  0.00              
ATOM   4542  HB  ILE A 288      -5.964   0.901  -1.620  1.00  0.00              
ATOM   4543  CG2 ILE A 288      -7.769  -0.020  -2.369  1.00  0.00              
ATOM   4544 HG21 ILE A 288      -7.834  -0.983  -1.862  1.00  0.00              
ATOM   4545 HG22 ILE A 288      -8.375   0.731  -1.862  1.00  0.00              
ATOM   4546 HG23 ILE A 288      -8.313  -0.115  -3.308  1.00  0.00              
ATOM   4547  CG1 ILE A 288      -5.336  -0.437  -3.211  1.00  0.00              
ATOM   4548 HG12 ILE A 288      -5.492  -0.538  -4.285  1.00  0.00              
ATOM   4549 HG13 ILE A 288      -4.350  -0.033  -2.982  1.00  0.00              
ATOM   4550  CD1 ILE A 288      -5.491  -1.838  -2.631  1.00  0.00              
ATOM   4551 HD11 ILE A 288      -4.634  -2.465  -2.879  1.00  0.00              
ATOM   4552 HD12 ILE A 288      -5.521  -1.722  -1.548  1.00  0.00              
ATOM   4553 HD13 ILE A 288      -6.293  -2.437  -3.062  1.00  0.00              
ATOM   4554  C   ILE A 288      -7.288   2.836  -2.731  1.00  0.00              
ATOM   4555  O   ILE A 288      -6.796   3.192  -1.634  1.00  0.00              
ATOM   4556  N   VAL A 289      -8.277   3.476  -3.259  1.00  0.00              
ATOM   4557  H   VAL A 289      -8.650   2.965  -4.046  1.00  0.00              
ATOM   4558  CA  VAL A 289      -8.985   4.676  -2.743  1.00  0.00              
ATOM   4559  HA  VAL A 289      -8.294   5.194  -2.078  1.00  0.00              
ATOM   4560  CB  VAL A 289      -9.321   5.656  -3.869  1.00  0.00              
ATOM   4561  HB  VAL A 289      -9.921   6.414  -3.366  1.00  0.00              
ATOM   4562  CG1 VAL A 289      -7.976   6.240  -4.522  1.00  0.00              
ATOM   4563 HG11 VAL A 289      -7.501   5.633  -5.292  1.00  0.00              
ATOM   4564 HG12 VAL A 289      -8.242   7.254  -4.819  1.00  0.00              
ATOM   4565 HG13 VAL A 289      -7.198   6.229  -3.758  1.00  0.00              
ATOM   4566  CG2 VAL A 289     -10.219   5.091  -4.944  1.00  0.00              
ATOM   4567 HG21 VAL A 289      -9.755   4.337  -5.580  1.00  0.00              
ATOM   4568 HG22 VAL A 289     -11.069   4.624  -4.447  1.00  0.00              
ATOM   4569 HG23 VAL A 289     -10.555   5.841  -5.659  1.00  0.00              
ATOM   4570  C   VAL A 289     -10.183   4.261  -1.861  1.00  0.00              
ATOM   4571  O   VAL A 289     -10.850   3.334  -2.211  1.00  0.00              
ATOM   4572  N   GLY A 290     -10.545   5.038  -0.910  1.00  0.00              
ATOM   4573  H   GLY A 290      -9.989   5.834  -0.630  1.00  0.00              
ATOM   4574  CA  GLY A 290     -11.716   4.804   0.024  1.00  0.00              
ATOM   4575  HA2 GLY A 290     -12.322   3.948  -0.273  1.00  0.00              
ATOM   4576  HA3 GLY A 290     -11.326   4.602   1.022  1.00  0.00              
ATOM   4577  C   GLY A 290     -12.681   5.948   0.157  1.00  0.00              
ATOM   4578  O   GLY A 290     -12.642   6.693   1.171  1.00  0.00              
ATOM   4579  N   PRO A 291     -13.523   6.222  -0.852  1.00  0.00              
ATOM   4580  CD  PRO A 291     -13.539   5.458  -2.080  1.00  0.00              
ATOM   4581  HD2 PRO A 291     -13.476   4.383  -1.909  1.00  0.00              
ATOM   4582  HD3 PRO A 291     -12.750   5.661  -2.804  1.00  0.00              
ATOM   4583  CG  PRO A 291     -14.925   5.724  -2.639  1.00  0.00              
ATOM   4584  HG2 PRO A 291     -15.531   4.873  -2.326  1.00  0.00              
ATOM   4585  HG3 PRO A 291     -14.938   5.659  -3.727  1.00  0.00              
ATOM   4586  CB  PRO A 291     -15.384   7.005  -2.054  1.00  0.00              
ATOM   4587  HB2 PRO A 291     -16.454   6.897  -1.878  1.00  0.00              
ATOM   4588  HB3 PRO A 291     -15.083   7.795  -2.742  1.00  0.00              
ATOM   4589  CA  PRO A 291     -14.587   7.138  -0.715  1.00  0.00              
ATOM   4590  HA  PRO A 291     -14.188   8.147  -0.610  1.00  0.00              
ATOM   4591  C   PRO A 291     -15.541   6.902   0.430  1.00  0.00              
ATOM   4592  O   PRO A 291     -16.035   5.770   0.682  1.00  0.00              
ATOM   4593  N   ARG A 292     -15.882   7.985   1.148  1.00  0.00              
ATOM   4594  H   ARG A 292     -15.247   8.767   1.222  1.00  0.00              
ATOM   4595  CA  ARG A 292     -17.156   8.022   1.942  1.00  0.00              
ATOM   4596  HA  ARG A 292     -17.378   7.008   2.276  1.00  0.00              
ATOM   4597  CB  ARG A 292     -17.143   8.950   3.095  1.00  0.00              
ATOM   4598  HB2 ARG A 292     -16.938   9.954   2.722  1.00  0.00              
ATOM   4599  HB3 ARG A 292     -18.116   8.945   3.587  1.00  0.00              
ATOM   4600  CG  ARG A 292     -16.199   8.461   4.123  1.00  0.00              
ATOM   4601  HG2 ARG A 292     -16.390   7.405   4.314  1.00  0.00              
ATOM   4602  HG3 ARG A 292     -15.162   8.441   3.788  1.00  0.00              
ATOM   4603  CD  ARG A 292     -16.243   9.262   5.487  1.00  0.00              
ATOM   4604  HD2 ARG A 292     -17.183   9.138   6.025  1.00  0.00              
ATOM   4605  HD3 ARG A 292     -15.466   8.780   6.079  1.00  0.00              
ATOM   4606  NE  ARG A 292     -15.811  10.654   5.358  1.00  0.00              
ATOM   4607  HE  ARG A 292     -14.813  10.804   5.401  1.00  0.00              
ATOM   4608  CZ  ARG A 292     -16.514  11.768   5.219  1.00  0.00              
ATOM   4609  NH1 ARG A 292     -17.830  11.891   5.127  1.00  0.00              
ATOM   4610 HH11 ARG A 292     -18.486  11.170   5.392  1.00  0.00              
ATOM   4611 HH12 ARG A 292     -18.220  12.811   4.981  1.00  0.00              
ATOM   4612  NH2 ARG A 292     -15.868  12.878   5.133  1.00  0.00              
ATOM   4613 HH21 ARG A 292     -14.890  12.953   5.373  1.00  0.00              
ATOM   4614 HH22 ARG A 292     -16.412  13.693   4.886  1.00  0.00              
ATOM   4615  C   ARG A 292     -18.349   8.325   1.009  1.00  0.00              
ATOM   4616  O   ARG A 292     -19.482   7.943   1.258  1.00  0.00              
ATOM   4617  N   THR A 293     -18.080   9.050  -0.055  1.00  0.00              
ATOM   4618  H   THR A 293     -17.148   9.438  -0.085  1.00  0.00              
ATOM   4619  CA  THR A 293     -19.107   9.600  -0.896  1.00  0.00              
ATOM   4620  HA  THR A 293     -19.957   8.927  -0.783  1.00  0.00              
ATOM   4621  CB  THR A 293     -19.359  11.074  -0.550  1.00  0.00              
ATOM   4622  HB  THR A 293     -20.077  11.413  -1.297  1.00  0.00              
ATOM   4623  CG2 THR A 293     -20.052  11.303   0.854  1.00  0.00              
ATOM   4624 HG21 THR A 293     -21.074  10.933   0.779  1.00  0.00              
ATOM   4625 HG22 THR A 293     -19.472  10.904   1.686  1.00  0.00              
ATOM   4626 HG23 THR A 293     -20.246  12.359   1.043  1.00  0.00              
ATOM   4627  OG1 THR A 293     -18.230  11.802  -0.801  1.00  0.00              
ATOM   4628  HG1 THR A 293     -17.979  12.060   0.089  1.00  0.00              
ATOM   4629  C   THR A 293     -18.783   9.418  -2.377  1.00  0.00              
ATOM   4630  O   THR A 293     -17.630   9.349  -2.812  1.00  0.00              
ATOM   4631  N   ALA A 294     -19.855   9.643  -3.139  1.00  0.00              
ATOM   4632  H   ALA A 294     -20.755   9.843  -2.728  1.00  0.00              
ATOM   4633  CA  ALA A 294     -19.913   9.953  -4.563  1.00  0.00              
ATOM   4634  HA  ALA A 294     -19.629   9.040  -5.086  1.00  0.00              
ATOM   4635  CB  ALA A 294     -21.366  10.405  -4.967  1.00  0.00              
ATOM   4636  HB1 ALA A 294     -22.018   9.579  -4.683  1.00  0.00              
ATOM   4637  HB2 ALA A 294     -21.745  11.279  -4.437  1.00  0.00              
ATOM   4638  HB3 ALA A 294     -21.379  10.557  -6.046  1.00  0.00              
ATOM   4639  C   ALA A 294     -19.015  11.106  -4.943  1.00  0.00              
ATOM   4640  O   ALA A 294     -18.384  11.074  -5.933  1.00  0.00              
ATOM   4641  N   ASP A 295     -18.985  12.133  -4.137  1.00  0.00              
ATOM   4642  H   ASP A 295     -19.474  12.193  -3.255  1.00  0.00              
ATOM   4643  CA  ASP A 295     -18.021  13.244  -4.393  1.00  0.00              
ATOM   4644  HA  ASP A 295     -18.091  13.657  -5.399  1.00  0.00              
ATOM   4645  CB  ASP A 295     -18.296  14.384  -3.335  1.00  0.00              
ATOM   4646  HB2 ASP A 295     -19.301  14.800  -3.416  1.00  0.00              
ATOM   4647  HB3 ASP A 295     -18.283  13.904  -2.356  1.00  0.00              
ATOM   4648  CG  ASP A 295     -17.202  15.421  -3.533  1.00  0.00              
ATOM   4649  OD1 ASP A 295     -16.142  15.263  -2.819  1.00  0.00              
ATOM   4650  OD2 ASP A 295     -17.399  16.376  -4.345  1.00  0.00              
ATOM   4651  C   ASP A 295     -16.485  12.762  -4.331  1.00  0.00              
ATOM   4652  O   ASP A 295     -15.679  13.143  -5.136  1.00  0.00              
ATOM   4653  N   GLN A 296     -16.170  11.892  -3.332  1.00  0.00              
ATOM   4654  H   GLN A 296     -16.887  11.677  -2.653  1.00  0.00              
ATOM   4655  CA  GLN A 296     -14.741  11.429  -3.076  1.00  0.00              
ATOM   4656  HA  GLN A 296     -14.143  12.327  -3.233  1.00  0.00              
ATOM   4657  CB  GLN A 296     -14.466  10.876  -1.664  1.00  0.00              
ATOM   4658  HB2 GLN A 296     -15.376  10.308  -1.465  1.00  0.00              
ATOM   4659  HB3 GLN A 296     -13.541  10.314  -1.792  1.00  0.00              
ATOM   4660  CG  GLN A 296     -14.201  11.998  -0.608  1.00  0.00              
ATOM   4661  HG2 GLN A 296     -13.201  12.406  -0.756  1.00  0.00              
ATOM   4662  HG3 GLN A 296     -15.044  12.681  -0.709  1.00  0.00              
ATOM   4663  CD  GLN A 296     -14.167  11.583   0.873  1.00  0.00              
ATOM   4664  OE1 GLN A 296     -14.365  10.443   1.298  1.00  0.00              
ATOM   4665  NE2 GLN A 296     -13.901  12.447   1.867  1.00  0.00              
ATOM   4666 HE21 GLN A 296     -13.866  12.125   2.823  1.00  0.00              
ATOM   4667 HE22 GLN A 296     -13.871  13.424   1.612  1.00  0.00              
ATOM   4668  C   GLN A 296     -14.369  10.386  -4.096  1.00  0.00              
ATOM   4669  O   GLN A 296     -13.176  10.050  -4.251  1.00  0.00              
ATOM   4670  N   LEU A 297     -15.343   9.766  -4.823  1.00  0.00              
ATOM   4671  H   LEU A 297     -16.292   9.773  -4.480  1.00  0.00              
ATOM   4672  CA  LEU A 297     -15.153   9.016  -6.052  1.00  0.00              
ATOM   4673  HA  LEU A 297     -14.282   8.363  -6.001  1.00  0.00              
ATOM   4674  CB  LEU A 297     -16.419   8.117  -6.287  1.00  0.00              
ATOM   4675  HB2 LEU A 297     -16.603   7.464  -5.434  1.00  0.00              
ATOM   4676  HB3 LEU A 297     -17.224   8.852  -6.297  1.00  0.00              
ATOM   4677  CG  LEU A 297     -16.448   7.262  -7.580  1.00  0.00              
ATOM   4678  HG  LEU A 297     -16.422   8.018  -8.365  1.00  0.00              
ATOM   4679  CD1 LEU A 297     -15.551   6.048  -7.785  1.00  0.00              
ATOM   4680 HD11 LEU A 297     -15.842   5.518  -8.692  1.00  0.00              
ATOM   4681 HD12 LEU A 297     -14.531   6.423  -7.875  1.00  0.00              
ATOM   4682 HD13 LEU A 297     -15.578   5.321  -6.973  1.00  0.00              
ATOM   4683  CD2 LEU A 297     -17.907   6.701  -7.769  1.00  0.00              
ATOM   4684 HD21 LEU A 297     -18.023   6.187  -8.724  1.00  0.00              
ATOM   4685 HD22 LEU A 297     -18.147   6.115  -6.882  1.00  0.00              
ATOM   4686 HD23 LEU A 297     -18.623   7.517  -7.857  1.00  0.00              
ATOM   4687  C   LEU A 297     -14.834   9.830  -7.319  1.00  0.00              
ATOM   4688  O   LEU A 297     -13.993   9.487  -8.116  1.00  0.00              
ATOM   4689  N   ALA A 298     -15.474  11.056  -7.445  1.00  0.00              
ATOM   4690  H   ALA A 298     -16.022  11.388  -6.665  1.00  0.00              
ATOM   4691  CA  ALA A 298     -15.124  11.960  -8.545  1.00  0.00              
ATOM   4692  HA  ALA A 298     -15.065  11.357  -9.450  1.00  0.00              
ATOM   4693  CB  ALA A 298     -16.081  13.189  -8.665  1.00  0.00              
ATOM   4694  HB1 ALA A 298     -15.700  13.980  -8.019  1.00  0.00              
ATOM   4695  HB2 ALA A 298     -16.027  13.601  -9.673  1.00  0.00              
ATOM   4696  HB3 ALA A 298     -17.111  12.979  -8.380  1.00  0.00              
ATOM   4697  C   ALA A 298     -13.727  12.550  -8.394  1.00  0.00              
ATOM   4698  O   ALA A 298     -12.959  12.648  -9.385  1.00  0.00              
ATOM   4699  N   SER A 299     -13.368  13.014  -7.181  1.00  0.00              
ATOM   4700  H   SER A 299     -14.108  13.048  -6.495  1.00  0.00              
ATOM   4701  CA  SER A 299     -12.014  13.316  -6.826  1.00  0.00              
ATOM   4702  HA  SER A 299     -11.739  14.298  -7.210  1.00  0.00              
ATOM   4703  CB  SER A 299     -11.928  13.612  -5.313  1.00  0.00              
ATOM   4704  HB2 SER A 299     -12.520  12.869  -4.779  1.00  0.00              
ATOM   4705  HB3 SER A 299     -10.856  13.675  -5.124  1.00  0.00              
ATOM   4706  OG  SER A 299     -12.506  14.848  -5.017  1.00  0.00              
ATOM   4707  HG  SER A 299     -13.371  14.963  -5.417  1.00  0.00              
ATOM   4708  C   SER A 299     -10.898  12.370  -7.251  1.00  0.00              
ATOM   4709  O   SER A 299      -9.931  12.865  -7.751  1.00  0.00              
ATOM   4710  N   ALA A 300     -11.166  11.051  -7.146  1.00  0.00              
ATOM   4711  H   ALA A 300     -12.081  10.772  -6.820  1.00  0.00              
ATOM   4712  CA  ALA A 300     -10.295  10.043  -7.852  1.00  0.00              
ATOM   4713  HA  ALA A 300      -9.315  10.332  -7.473  1.00  0.00              
ATOM   4714  CB  ALA A 300     -10.685   8.645  -7.277  1.00  0.00              
ATOM   4715  HB1 ALA A 300     -11.709   8.515  -7.629  1.00  0.00              
ATOM   4716  HB2 ALA A 300     -10.016   7.799  -7.437  1.00  0.00              
ATOM   4717  HB3 ALA A 300     -10.796   8.759  -6.199  1.00  0.00              
ATOM   4718  C   ALA A 300     -10.347  10.046  -9.346  1.00  0.00              
ATOM   4719  O   ALA A 300      -9.362   9.758  -9.941  1.00  0.00              
ATOM   4720  N   VAL A 301     -11.517  10.225  -9.985  1.00  0.00              
ATOM   4721  H   VAL A 301     -12.312  10.408  -9.389  1.00  0.00              
ATOM   4722  CA  VAL A 301     -11.581  10.261 -11.432  1.00  0.00              
ATOM   4723  HA  VAL A 301     -11.081   9.389 -11.853  1.00  0.00              
ATOM   4724  CB  VAL A 301     -13.065  10.155 -11.874  1.00  0.00              
ATOM   4725  HB  VAL A 301     -13.670  10.896 -11.352  1.00  0.00              
ATOM   4726  CG1 VAL A 301     -13.256  10.240 -13.413  1.00  0.00              
ATOM   4727 HG11 VAL A 301     -14.334  10.126 -13.523  1.00  0.00              
ATOM   4728 HG12 VAL A 301     -12.859  11.192 -13.767  1.00  0.00              
ATOM   4729 HG13 VAL A 301     -12.647   9.499 -13.930  1.00  0.00              
ATOM   4730  CG2 VAL A 301     -13.649   8.836 -11.515  1.00  0.00              
ATOM   4731 HG21 VAL A 301     -13.060   8.032 -11.956  1.00  0.00              
ATOM   4732 HG22 VAL A 301     -13.604   8.727 -10.431  1.00  0.00              
ATOM   4733 HG23 VAL A 301     -14.725   8.887 -11.683  1.00  0.00              
ATOM   4734  C   VAL A 301     -10.993  11.491 -12.061  1.00  0.00              
ATOM   4735  O   VAL A 301     -10.328  11.334 -13.088  1.00  0.00              
ATOM   4736  N   ARG A 302     -10.997  12.646 -11.415  1.00  0.00              
ATOM   4737  H   ARG A 302     -11.688  12.706 -10.680  1.00  0.00              
ATOM   4738  CA  ARG A 302     -10.137  13.804 -11.718  1.00  0.00              
ATOM   4739  HA  ARG A 302     -10.230  13.985 -12.789  1.00  0.00              
ATOM   4740  CB  ARG A 302     -10.456  15.022 -10.813  1.00  0.00              
ATOM   4741  HB2 ARG A 302     -10.308  14.695  -9.784  1.00  0.00              
ATOM   4742  HB3 ARG A 302      -9.712  15.805 -10.963  1.00  0.00              
ATOM   4743  CG  ARG A 302     -11.783  15.707 -11.136  1.00  0.00              
ATOM   4744  HG2 ARG A 302     -11.848  15.889 -12.209  1.00  0.00              
ATOM   4745  HG3 ARG A 302     -12.592  15.091 -10.743  1.00  0.00              
ATOM   4746  CD  ARG A 302     -11.978  17.126 -10.457  1.00  0.00              
ATOM   4747  HD2 ARG A 302     -11.255  17.891 -10.741  1.00  0.00              
ATOM   4748  HD3 ARG A 302     -12.995  17.395 -10.743  1.00  0.00              
ATOM   4749  NE  ARG A 302     -11.806  17.026  -8.975  1.00  0.00              
ATOM   4750  HE  ARG A 302     -10.945  17.345  -8.554  1.00  0.00              
ATOM   4751  CZ  ARG A 302     -12.811  16.748  -8.135  1.00  0.00              
ATOM   4752  NH1 ARG A 302     -14.032  16.392  -8.480  1.00  0.00              
ATOM   4753 HH11 ARG A 302     -14.087  16.215  -9.472  1.00  0.00              
ATOM   4754 HH12 ARG A 302     -14.757  16.214  -7.799  1.00  0.00              
ATOM   4755  NH2 ARG A 302     -12.616  17.006  -6.847  1.00  0.00              
ATOM   4756 HH21 ARG A 302     -11.750  17.430  -6.548  1.00  0.00              
ATOM   4757 HH22 ARG A 302     -13.335  16.721  -6.198  1.00  0.00              
ATOM   4758  C   ARG A 302      -8.654  13.446 -11.512  1.00  0.00              
ATOM   4759  O   ARG A 302      -7.829  13.703 -12.394  1.00  0.00              
ATOM   4760  N   ALA A 303      -8.233  12.767 -10.425  1.00  0.00              
ATOM   4761  H   ALA A 303      -8.911  12.629  -9.689  1.00  0.00              
ATOM   4762  CA  ALA A 303      -6.830  12.505 -10.224  1.00  0.00              
ATOM   4763  HA  ALA A 303      -6.172  13.374 -10.204  1.00  0.00              
ATOM   4764  CB  ALA A 303      -6.679  12.092  -8.719  1.00  0.00              
ATOM   4765  HB1 ALA A 303      -5.642  12.144  -8.389  1.00  0.00              
ATOM   4766  HB2 ALA A 303      -7.192  12.918  -8.227  1.00  0.00              
ATOM   4767  HB3 ALA A 303      -7.280  11.192  -8.585  1.00  0.00              
ATOM   4768  C   ALA A 303      -6.287  11.499 -11.196  1.00  0.00              
ATOM   4769  O   ALA A 303      -5.065  11.556 -11.337  1.00  0.00              
ATOM   4770  N   ALA A 304      -7.024  10.509 -11.680  1.00  0.00              
ATOM   4771  H   ALA A 304      -7.970  10.490 -11.327  1.00  0.00              
ATOM   4772  CA  ALA A 304      -6.628   9.796 -12.894  1.00  0.00              
ATOM   4773  HA  ALA A 304      -5.647   9.360 -12.706  1.00  0.00              
ATOM   4774  CB  ALA A 304      -7.616   8.650 -13.123  1.00  0.00              
ATOM   4775  HB1 ALA A 304      -7.625   8.127 -12.167  1.00  0.00              
ATOM   4776  HB2 ALA A 304      -8.574   9.103 -13.376  1.00  0.00              
ATOM   4777  HB3 ALA A 304      -7.205   7.958 -13.859  1.00  0.00              
ATOM   4778  C   ALA A 304      -6.454  10.608 -14.182  1.00  0.00              
ATOM   4779  O   ALA A 304      -5.626  10.171 -14.978  1.00  0.00              
ATOM   4780  N   GLU A 305      -7.116  11.744 -14.320  1.00  0.00              
ATOM   4781  H   GLU A 305      -7.712  12.103 -13.588  1.00  0.00              
ATOM   4782  CA  GLU A 305      -6.707  12.652 -15.439  1.00  0.00              
ATOM   4783  HA  GLU A 305      -6.306  12.094 -16.285  1.00  0.00              
ATOM   4784  CB  GLU A 305      -7.872  13.507 -15.896  1.00  0.00              
ATOM   4785  HB2 GLU A 305      -8.212  14.140 -15.076  1.00  0.00              
ATOM   4786  HB3 GLU A 305      -7.503  14.147 -16.697  1.00  0.00              
ATOM   4787  CG  GLU A 305      -9.128  12.724 -16.316  1.00  0.00              
ATOM   4788  HG2 GLU A 305      -9.708  12.403 -15.452  1.00  0.00              
ATOM   4789  HG3 GLU A 305      -9.687  13.461 -16.894  1.00  0.00              
ATOM   4790  CD  GLU A 305      -8.929  11.433 -17.203  1.00  0.00              
ATOM   4791  OE1 GLU A 305      -7.937  11.357 -17.969  1.00  0.00              
ATOM   4792  OE2 GLU A 305      -9.696  10.475 -17.196  1.00  0.00              
ATOM   4793  C   GLU A 305      -5.544  13.573 -15.070  1.00  0.00              
ATOM   4794  O   GLU A 305      -4.699  13.777 -15.918  1.00  0.00              
ATOM   4795  N   LEU A 306      -5.557  14.009 -13.835  1.00  0.00              
ATOM   4796  H   LEU A 306      -6.416  13.819 -13.340  1.00  0.00              
ATOM   4797  CA  LEU A 306      -4.531  14.927 -13.364  1.00  0.00              
ATOM   4798  HA  LEU A 306      -4.511  15.807 -14.008  1.00  0.00              
ATOM   4799  CB  LEU A 306      -4.761  15.420 -11.858  1.00  0.00              
ATOM   4800  HB2 LEU A 306      -5.665  16.028 -11.820  1.00  0.00              
ATOM   4801  HB3 LEU A 306      -4.975  14.498 -11.318  1.00  0.00              
ATOM   4802  CG  LEU A 306      -3.581  16.225 -11.299  1.00  0.00              
ATOM   4803  HG  LEU A 306      -2.663  15.640 -11.253  1.00  0.00              
ATOM   4804  CD1 LEU A 306      -3.523  17.584 -11.967  1.00  0.00              
ATOM   4805 HD11 LEU A 306      -2.668  18.184 -11.656  1.00  0.00              
ATOM   4806 HD12 LEU A 306      -3.416  17.423 -13.040  1.00  0.00              
ATOM   4807 HD13 LEU A 306      -4.443  18.160 -11.878  1.00  0.00              
ATOM   4808  CD2 LEU A 306      -3.996  16.438  -9.855  1.00  0.00              
ATOM   4809 HD21 LEU A 306      -4.874  17.083  -9.842  1.00  0.00              
ATOM   4810 HD22 LEU A 306      -4.077  15.481  -9.338  1.00  0.00              
ATOM   4811 HD23 LEU A 306      -3.290  17.037  -9.280  1.00  0.00              
ATOM   4812  C   LEU A 306      -3.068  14.430 -13.589  1.00  0.00              
ATOM   4813  O   LEU A 306      -2.639  13.391 -13.142  1.00  0.00              
ATOM   4814  N   THR A 307      -2.309  15.252 -14.197  1.00  0.00              
ATOM   4815  H   THR A 307      -2.734  16.150 -14.378  1.00  0.00              
ATOM   4816  CA  THR A 307      -0.867  15.182 -14.488  1.00  0.00              
ATOM   4817  HA  THR A 307      -0.564  14.311 -13.907  1.00  0.00              
ATOM   4818  CB  THR A 307      -0.543  14.907 -15.947  1.00  0.00              
ATOM   4819  HB  THR A 307      -1.360  14.315 -16.359  1.00  0.00              
ATOM   4820  CG2 THR A 307      -0.516  16.092 -16.850  1.00  0.00              
ATOM   4821 HG21 THR A 307      -1.477  16.399 -17.262  1.00  0.00              
ATOM   4822 HG22 THR A 307       0.044  16.873 -16.337  1.00  0.00              
ATOM   4823 HG23 THR A 307       0.155  15.808 -17.662  1.00  0.00              
ATOM   4824  OG1 THR A 307       0.672  14.202 -16.095  1.00  0.00              
ATOM   4825  HG1 THR A 307       0.613  13.327 -15.705  1.00  0.00              
ATOM   4826  C   THR A 307      -0.000  16.226 -13.804  1.00  0.00              
ATOM   4827  O   THR A 307      -0.354  17.358 -13.806  1.00  0.00              
ATOM   4828  N   LEU A 308       1.137  15.855 -13.157  1.00  0.00              
ATOM   4829  H   LEU A 308       1.456  14.904 -13.275  1.00  0.00              
ATOM   4830  CA  LEU A 308       1.938  16.801 -12.341  1.00  0.00              
ATOM   4831  HA  LEU A 308       1.527  17.810 -12.301  1.00  0.00              
ATOM   4832  CB  LEU A 308       1.890  16.385 -10.846  1.00  0.00              
ATOM   4833  HB2 LEU A 308       2.409  15.427 -10.855  1.00  0.00              
ATOM   4834  HB3 LEU A 308       2.606  16.904 -10.209  1.00  0.00              
ATOM   4835  CG  LEU A 308       0.476  16.246 -10.142  1.00  0.00              
ATOM   4836  HG  LEU A 308      -0.271  15.717 -10.734  1.00  0.00              
ATOM   4837  CD1 LEU A 308       0.555  15.555  -8.846  1.00  0.00              
ATOM   4838 HD11 LEU A 308      -0.453  15.366  -8.477  1.00  0.00              
ATOM   4839 HD12 LEU A 308       1.018  14.568  -8.829  1.00  0.00              
ATOM   4840 HD13 LEU A 308       1.176  16.086  -8.124  1.00  0.00              
ATOM   4841  CD2 LEU A 308       0.005  17.667  -9.806  1.00  0.00              
ATOM   4842 HD21 LEU A 308      -1.072  17.650  -9.635  1.00  0.00              
ATOM   4843 HD22 LEU A 308       0.579  18.166  -9.025  1.00  0.00              
ATOM   4844 HD23 LEU A 308       0.074  18.273 -10.709  1.00  0.00              
ATOM   4845  C   LEU A 308       3.361  16.914 -12.908  1.00  0.00              
ATOM   4846  O   LEU A 308       4.004  15.926 -13.350  1.00  0.00              
ATOM   4847  N   THR A 309       3.865  18.142 -13.121  1.00  0.00              
ATOM   4848  H   THR A 309       3.328  18.895 -12.715  1.00  0.00              
ATOM   4849  CA  THR A 309       5.138  18.474 -13.839  1.00  0.00              
ATOM   4850  HA  THR A 309       5.208  17.715 -14.618  1.00  0.00              
ATOM   4851  CB  THR A 309       5.165  19.882 -14.507  1.00  0.00              
ATOM   4852  HB  THR A 309       4.214  19.904 -15.039  1.00  0.00              
ATOM   4853  CG2 THR A 309       5.260  21.064 -13.592  1.00  0.00              
ATOM   4854 HG21 THR A 309       4.503  20.941 -12.818  1.00  0.00              
ATOM   4855 HG22 THR A 309       6.181  21.092 -13.010  1.00  0.00              
ATOM   4856 HG23 THR A 309       5.071  21.987 -14.140  1.00  0.00              
ATOM   4857  OG1 THR A 309       6.230  19.921 -15.404  1.00  0.00              
ATOM   4858  HG1 THR A 309       5.964  19.789 -16.317  1.00  0.00              
ATOM   4859  C   THR A 309       6.387  18.408 -12.920  1.00  0.00              
ATOM   4860  O   THR A 309       6.285  18.520 -11.698  1.00  0.00              
ATOM   4861  N   ASP A 310       7.559  18.222 -13.501  1.00  0.00              
ATOM   4862  H   ASP A 310       7.594  18.313 -14.507  1.00  0.00              
ATOM   4863  CA  ASP A 310       8.881  18.025 -12.852  1.00  0.00              
ATOM   4864  HA  ASP A 310       8.657  17.128 -12.274  1.00  0.00              
ATOM   4865  CB  ASP A 310      10.049  17.856 -13.891  1.00  0.00              
ATOM   4866  HB2 ASP A 310       9.848  17.039 -14.583  1.00  0.00              
ATOM   4867  HB3 ASP A 310      10.099  18.809 -14.418  1.00  0.00              
ATOM   4868  CG  ASP A 310      11.489  17.668 -13.321  1.00  0.00              
ATOM   4869  OD1 ASP A 310      11.782  16.737 -12.541  1.00  0.00              
ATOM   4870  OD2 ASP A 310      12.338  18.500 -13.778  1.00  0.00              
ATOM   4871  C   ASP A 310       9.313  19.167 -11.834  1.00  0.00              
ATOM   4872  O   ASP A 310       9.996  18.911 -10.782  1.00  0.00              
ATOM   4873  N   GLU A 311       8.922  20.457 -12.065  1.00  0.00              
ATOM   4874  H   GLU A 311       8.446  20.727 -12.914  1.00  0.00              
ATOM   4875  CA  GLU A 311       9.063  21.530 -11.116  1.00  0.00              
ATOM   4876  HA  GLU A 311      10.103  21.617 -10.800  1.00  0.00              
ATOM   4877  CB  GLU A 311       8.648  22.932 -11.765  1.00  0.00              
ATOM   4878  HB2 GLU A 311       9.032  23.146 -12.762  1.00  0.00              
ATOM   4879  HB3 GLU A 311       7.582  22.805 -11.952  1.00  0.00              
ATOM   4880  CG  GLU A 311       8.956  24.276 -11.076  1.00  0.00              
ATOM   4881  HG2 GLU A 311       8.483  25.007 -11.731  1.00  0.00              
ATOM   4882  HG3 GLU A 311       8.558  24.249 -10.062  1.00  0.00              
ATOM   4883  CD  GLU A 311      10.421  24.597 -10.873  1.00  0.00              
ATOM   4884  OE1 GLU A 311      11.036  23.869 -10.037  1.00  0.00              
ATOM   4885  OE2 GLU A 311      10.991  25.569 -11.502  1.00  0.00              
ATOM   4886  C   GLU A 311       8.271  21.155  -9.808  1.00  0.00              
ATOM   4887  O   GLU A 311       8.765  21.471  -8.680  1.00  0.00              
ATOM   4888  N   VAL A 312       7.145  20.487  -9.871  1.00  0.00              
ATOM   4889  H   VAL A 312       6.863  20.081 -10.752  1.00  0.00              
ATOM   4890  CA  VAL A 312       6.182  20.284  -8.738  1.00  0.00              
ATOM   4891  HA  VAL A 312       6.275  21.111  -8.034  1.00  0.00              
ATOM   4892  CB  VAL A 312       4.741  20.300  -9.247  1.00  0.00              
ATOM   4893  HB  VAL A 312       4.846  19.704 -10.153  1.00  0.00              
ATOM   4894  CG1 VAL A 312       3.762  19.607  -8.306  1.00  0.00              
ATOM   4895 HG11 VAL A 312       3.898  18.534  -8.446  1.00  0.00              
ATOM   4896 HG12 VAL A 312       3.907  19.985  -7.294  1.00  0.00              
ATOM   4897 HG13 VAL A 312       2.734  19.835  -8.586  1.00  0.00              
ATOM   4898  CG2 VAL A 312       4.302  21.772  -9.534  1.00  0.00              
ATOM   4899 HG21 VAL A 312       4.098  22.315  -8.612  1.00  0.00              
ATOM   4900 HG22 VAL A 312       5.103  22.418  -9.893  1.00  0.00              
ATOM   4901 HG23 VAL A 312       3.383  21.784 -10.121  1.00  0.00              
ATOM   4902  C   VAL A 312       6.533  18.920  -8.141  1.00  0.00              
ATOM   4903  O   VAL A 312       6.594  18.860  -6.893  1.00  0.00              
ATOM   4904  N   LEU A 313       6.873  17.942  -8.985  1.00  0.00              
ATOM   4905  H   LEU A 313       6.536  18.028  -9.934  1.00  0.00              
ATOM   4906  CA  LEU A 313       7.377  16.646  -8.414  1.00  0.00              
ATOM   4907  HA  LEU A 313       6.650  16.185  -7.746  1.00  0.00              
ATOM   4908  CB  LEU A 313       7.701  15.695  -9.605  1.00  0.00              
ATOM   4909  HB2 LEU A 313       8.474  16.172 -10.208  1.00  0.00              
ATOM   4910  HB3 LEU A 313       8.160  14.850  -9.092  1.00  0.00              
ATOM   4911  CG  LEU A 313       6.585  15.051 -10.405  1.00  0.00              
ATOM   4912  HG  LEU A 313       5.931  15.869 -10.706  1.00  0.00              
ATOM   4913  CD1 LEU A 313       7.297  14.177 -11.524  1.00  0.00              
ATOM   4914 HD11 LEU A 313       8.038  13.509 -11.085  1.00  0.00              
ATOM   4915 HD12 LEU A 313       6.685  13.352 -11.889  1.00  0.00              
ATOM   4916 HD13 LEU A 313       7.705  14.821 -12.303  1.00  0.00              
ATOM   4917  CD2 LEU A 313       5.724  14.120  -9.553  1.00  0.00              
ATOM   4918 HD21 LEU A 313       5.404  14.615  -8.636  1.00  0.00              
ATOM   4919 HD22 LEU A 313       4.825  13.747 -10.042  1.00  0.00              
ATOM   4920 HD23 LEU A 313       6.336  13.313  -9.148  1.00  0.00              
ATOM   4921  C   LEU A 313       8.705  16.910  -7.608  1.00  0.00              
ATOM   4922  O   LEU A 313       8.808  16.342  -6.537  1.00  0.00              
ATOM   4923  N   THR A 314       9.576  17.869  -7.986  1.00  0.00              
ATOM   4924  H   THR A 314       9.348  18.310  -8.865  1.00  0.00              
ATOM   4925  CA  THR A 314      10.874  18.087  -7.237  1.00  0.00              
ATOM   4926  HA  THR A 314      11.492  17.219  -7.010  1.00  0.00              
ATOM   4927  CB  THR A 314      11.847  19.000  -8.053  1.00  0.00              
ATOM   4928  HB  THR A 314      11.319  19.905  -8.355  1.00  0.00              
ATOM   4929  CG2 THR A 314      13.200  19.316  -7.329  1.00  0.00              
ATOM   4930 HG21 THR A 314      13.747  20.000  -7.978  1.00  0.00              
ATOM   4931 HG22 THR A 314      12.918  19.915  -6.463  1.00  0.00              
ATOM   4932 HG23 THR A 314      13.725  18.412  -7.023  1.00  0.00              
ATOM   4933  OG1 THR A 314      12.211  18.362  -9.254  1.00  0.00              
ATOM   4934  HG1 THR A 314      11.544  18.509  -9.929  1.00  0.00              
ATOM   4935  C   THR A 314      10.538  18.786  -5.889  1.00  0.00              
ATOM   4936  O   THR A 314      11.226  18.513  -4.898  1.00  0.00              
ATOM   4937  N   ALA A 315       9.460  19.606  -5.817  1.00  0.00
[truncated: 26,650 more chars]
