# Supplementary material for: A three-level regulatory mechanism of the aldo-keto reductase subfamily AKR12D
Source: Nat Commun. 2024 Mar 8;15:2128. doi: 10.1038/s41467-024-46363-z (PMC10923870; doi:10.1038/s41467-024-46363-z)
Supplement: Supplementary file 5 — Supplementary Data 2 [file 41467_2024_46363_MOESM5_ESM.zip › 2_initial_and_representative_conformations/monomer+allosteric_tylosin/monomer+tyk_totallyOutFolded_traj1_frame19055_x10.9_y11.4.pdb]

REMARK AtomGroup tmp Selection 'chain A'
ATOM      1  C23 TYK A   1      10.939  12.102  12.945  1.00  0.00              
ATOM      2  H33 TYK A   1      10.338  12.111  13.863  1.00  0.00              
ATOM      3  H34 TYK A   1      11.283  11.074  12.781  1.00  0.00              
ATOM      4  H35 TYK A   1      11.783  12.803  12.976  1.00  0.00              
ATOM      5  C19 TYK A   1      10.061  12.474  11.728  1.00  0.00              
ATOM      6  O13 TYK A   1       9.481  13.722  12.072  1.00  0.00              
ATOM      7  H3  TYK A   1      10.712  12.597  10.853  1.00  0.00              
ATOM      8  C15 TYK A   1       8.929  11.476  11.530  1.00  0.00              
ATOM      9  O10 TYK A   1       9.336  10.125  11.244  1.00  0.00              
ATOM     10  H1  TYK A   1       9.181   9.588  12.041  1.00  0.00              
ATOM     11  H6  TYK A   1       8.374  11.543  12.474  1.00  0.00              
ATOM     12  C11 TYK A   1       7.973  11.974  10.480  1.00  0.00              
ATOM     13  O7  TYK A   1       8.535  12.019   9.208  1.00  0.00              
ATOM     14  H60 TYK A   1       9.205  12.698   9.398  1.00  0.00              
ATOM     15  C27 TYK A   1       6.669  11.091  10.388  1.00  0.00              
ATOM     16  H24 TYK A   1       5.978  11.303  11.213  1.00  0.00              
ATOM     17  H25 TYK A   1       6.263  11.171   9.372  1.00  0.00              
ATOM     18  H26 TYK A   1       7.012  10.051  10.460  1.00  0.00              
ATOM     19  C7  TYK A   1       7.543  13.443  10.714  1.00  0.00              
ATOM     20  H39 TYK A   1       6.730  13.506  11.448  1.00  0.00              
ATOM     21  H40 TYK A   1       7.105  13.941   9.840  1.00  0.00              
ATOM     22  C3  TYK A   1       8.683  14.380  11.118  1.00  0.00              
ATOM     23  H13 TYK A   1       8.329  15.364  11.445  1.00  0.00              
ATOM     24  O9  TYK A   1       9.568  14.593   9.998  1.00  0.00              
ATOM     25  C14 TYK A   1      10.214  15.943  10.061  1.00  0.00              
ATOM     26  C18 TYK A   1       9.349  16.942   9.202  1.00  0.00              
ATOM     27  O12 TYK A   1      10.103  18.113   9.076  1.00  0.00              
ATOM     28  C22 TYK A   1       7.960  17.271   9.825  1.00  0.00              
ATOM     29  H36 TYK A   1       7.329  16.406  10.064  1.00  0.00              
ATOM     30  H37 TYK A   1       8.128  17.873  10.726  1.00  0.00              
ATOM     31  H38 TYK A   1       7.485  17.972   9.128  1.00  0.00              
ATOM     32  H4  TYK A   1       9.169  16.489   8.219  1.00  0.00              
ATOM     33  H7  TYK A   1      10.223  16.287  11.103  1.00  0.00              
ATOM     34  C10 TYK A   1      11.612  15.677   9.493  1.00  0.00              
ATOM     35  N1  TYK A   1      12.435  14.964  10.572  1.00  0.00              
ATOM     36  C26 TYK A   1      13.630  14.258  10.002  1.00  0.00              
ATOM     37  H27 TYK A   1      14.093  13.503  10.648  1.00  0.00              
ATOM     38  H28 TYK A   1      13.360  13.756   9.064  1.00  0.00              
ATOM     39  H29 TYK A   1      14.394  14.992   9.716  1.00  0.00              
ATOM     40  C30 TYK A   1      12.740  15.799  11.776  1.00  0.00              
ATOM     41  H18 TYK A   1      13.457  16.588  11.518  1.00  0.00              
ATOM     42  H19 TYK A   1      11.850  16.307  12.169  1.00  0.00              
ATOM     43  H20 TYK A   1      13.204  15.143  12.523  1.00  0.00              
ATOM     44  H9  TYK A   1      11.472  15.105   8.567  1.00  0.00              
ATOM     45  C6  TYK A   1      12.245  17.096   9.089  1.00  0.00              
ATOM     46  O4  TYK A   1      13.461  16.768   8.360  1.00  0.00              
ATOM     47  H61 TYK A   1      14.125  16.960   9.045  1.00  0.00              
ATOM     48  H11 TYK A   1      12.371  17.638  10.034  1.00  0.00              
ATOM     49  C2  TYK A   1      11.231  17.925   8.320  1.00  0.00              
ATOM     50  H14 TYK A   1      11.005  17.531   7.323  1.00  0.00              
ATOM     51  O2  TYK A   1      11.776  19.268   8.055  1.00  0.00              
ATOM     52  C17 TYK A   1      11.171  20.220   7.161  1.00  0.00              
ATOM     53  H66 TYK A   1      10.110  19.975   7.028  1.00  0.00              
ATOM     54  C13 TYK A   1      11.892  20.251   5.738  1.00  0.00              
ATOM     55  C41 TYK A   1      11.879  18.933   5.129  1.00  0.00              
ATOM     56  H51 TYK A   1      10.844  18.603   4.983  1.00  0.00              
ATOM     57  H52 TYK A   1      12.311  18.920   4.121  1.00  0.00              
ATOM     58  H53 TYK A   1      12.437  18.193   5.716  1.00  0.00              
ATOM     59  H67 TYK A   1      12.912  20.653   5.759  1.00  0.00              
ATOM     60  C9  TYK A   1      11.180  21.191   4.788  1.00  0.00              
ATOM     61  O6  TYK A   1       9.757  21.040   4.719  1.00  0.00              
ATOM     62  H77 TYK A   1       9.515  21.840   4.221  1.00  0.00              
ATOM     63  H68 TYK A   1      11.426  22.190   5.169  1.00  0.00              
ATOM     64  C5  TYK A   1      11.628  21.335   3.297  1.00  0.00              
ATOM     65  H69 TYK A   1      11.348  20.375   2.845  1.00  0.00              
ATOM     66  H70 TYK A   1      12.712  21.352   3.131  1.00  0.00              
ATOM     67  C1  TYK A   1      10.946  22.425   2.499  1.00  0.00              
ATOM     68  O1  TYK A   1       9.803  22.866   2.818  1.00  0.00              
ATOM     69  O16 TYK A   1      11.711  22.847   1.473  1.00  0.00              
ATOM     70  C38 TYK A   1      11.201  23.944   0.646  1.00  0.00              
ATOM     71  C39 TYK A   1      11.453  23.634  -0.848  1.00  0.00              
ATOM     72  C40 TYK A   1      10.809  22.286  -1.340  1.00  0.00              
ATOM     73  H54 TYK A   1      11.499  21.602  -1.849  1.00  0.00              
ATOM     74  H55 TYK A   1      10.240  21.764  -0.561  1.00  0.00              
ATOM     75  H56 TYK A   1      10.050  22.402  -2.123  1.00  0.00              
ATOM     76  H57 TYK A   1      10.956  24.393  -1.464  1.00  0.00              
ATOM     77  H58 TYK A   1      12.529  23.533  -1.040  1.00  0.00              
ATOM     78  H72 TYK A   1      10.110  23.993   0.744  1.00  0.00              
ATOM     79  C37 TYK A   1      11.780  25.366   1.163  1.00  0.00              
ATOM     80  C46 TYK A   1      11.138  26.549   0.436  1.00  0.00              
ATOM     81  O3  TYK A   1       9.676  26.489   0.420  1.00  0.00              
ATOM     82  C4  TYK A   1       8.914  27.412  -0.373  1.00  0.00              
ATOM     83  C8  TYK A   1       7.641  26.716  -0.774  1.00  0.00              
ATOM     84  O5  TYK A   1       7.852  25.501  -1.594  1.00  0.00              
ATOM     85  C28 TYK A   1       7.588  24.326  -0.919  1.00  0.00              
ATOM     86  H21 TYK A   1       8.204  24.308  -0.012  1.00  0.00              
ATOM     87  H22 TYK A   1       6.514  24.329  -0.695  1.00  0.00              
ATOM     88  H23 TYK A   1       7.766  23.441  -1.542  1.00  0.00              
ATOM     89  C12 TYK A   1       6.702  27.746  -1.470  1.00  0.00              
ATOM     90  O8  TYK A   1       7.219  28.180  -2.769  1.00  0.00              
ATOM     91  C31 TYK A   1       6.896  27.197  -3.843  1.00  0.00              
ATOM     92  H15 TYK A   1       5.869  26.848  -3.678  1.00  0.00              
ATOM     93  H16 TYK A   1       7.042  27.673  -4.820  1.00  0.00              
ATOM     94  H17 TYK A   1       7.546  26.316  -3.776  1.00  0.00              
ATOM     95  C16 TYK A   1       6.572  29.001  -0.619  1.00  0.00              
ATOM     96  O11 TYK A   1       5.762  29.815  -1.421  1.00  0.00              
ATOM     97  H59 TYK A   1       6.282  30.010  -2.219  1.00  0.00              
ATOM     98  C20 TYK A   1       7.976  29.527  -0.339  1.00  0.00              
ATOM     99  O14 TYK A   1       8.631  28.512   0.410  1.00  0.00              
ATOM    100  C24 TYK A   1       7.909  30.804   0.574  1.00  0.00              
ATOM    101  H30 TYK A   1       7.190  31.515   0.151  1.00  0.00              
ATOM    102  H31 TYK A   1       7.497  30.557   1.560  1.00  0.00              
ATOM    103  H32 TYK A   1       8.837  31.389   0.575  1.00  0.00              
ATOM    104  H2  TYK A   1       8.491  29.676  -1.296  1.00  0.00              
ATOM    105  H5  TYK A   1       6.159  28.810   0.380  1.00  0.00              
ATOM    106  H8  TYK A   1       5.752  27.233  -1.667  1.00  0.00              
ATOM    107  H10 TYK A   1       7.243  26.363   0.185  1.00  0.00              
ATOM    108  H12 TYK A   1       9.494  27.674  -1.266  1.00  0.00              
ATOM    109  H41 TYK A   1      11.514  27.506   0.820  1.00  0.00              
ATOM    110  H42 TYK A   1      11.480  26.458  -0.602  1.00  0.00              
ATOM    111  H73 TYK A   1      12.866  25.412   1.018  1.00  0.00              
ATOM    112  C36 TYK A   1      11.508  25.516   2.691  1.00  0.00              
ATOM    113  H74 TYK A   1      10.541  25.968   2.899  1.00  0.00              
ATOM    114  C35 TYK A   1      12.335  25.162   3.701  1.00  0.00              
ATOM    115  C45 TYK A   1      13.703  24.643   3.457  1.00  0.00              
ATOM    116  H43 TYK A   1      13.590  23.638   3.032  1.00  0.00              
ATOM    117  H44 TYK A   1      14.218  25.293   2.740  1.00  0.00              
ATOM    118  H45 TYK A   1      14.379  24.601   4.320  1.00  0.00              
ATOM    119  C34 TYK A   1      11.775  25.328   5.095  1.00  0.00              
ATOM    120  H75 TYK A   1      11.031  26.118   5.170  1.00  0.00              
ATOM    121  C33 TYK A   1      12.260  24.615   6.160  1.00  0.00              
ATOM    122  H76 TYK A   1      13.110  23.954   6.008  1.00  0.00              
ATOM    123  C32 TYK A   1      11.649  24.664   7.507  1.00  0.00              
ATOM    124  O15 TYK A   1      10.711  25.399   7.778  1.00  0.00              
ATOM    125  C29 TYK A   1      12.397  23.767   8.557  1.00  0.00              
ATOM    126  C44 TYK A   1      13.769  24.354   8.822  1.00  0.00              
ATOM    127  H46 TYK A   1      14.185  23.923   9.741  1.00  0.00              
ATOM    128  H47 TYK A   1      14.324  24.265   7.879  1.00  0.00              
ATOM    129  H48 TYK A   1      13.644  25.427   9.013  1.00  0.00              
ATOM    130  H62 TYK A   1      11.770  23.963   9.436  1.00  0.00              
ATOM    131  C25 TYK A   1      12.408  22.270   8.355  1.00  0.00              
ATOM    132  H63 TYK A   1      12.854  21.755   9.215  1.00  0.00              
ATOM    133  H64 TYK A   1      13.132  22.141   7.541  1.00  0.00              
ATOM    134  C21 TYK A   1      11.043  21.639   7.912  1.00  0.00              
ATOM    135  H65 TYK A   1      10.498  22.221   7.159  1.00  0.00              
ATOM    136  C42 TYK A   1      10.107  21.334   9.070  1.00  0.00              
ATOM    137  H49 TYK A   1      10.504  20.666   9.845  1.00  0.00              
ATOM    138  H50 TYK A   1       9.201  20.810   8.742  1.00  0.00              
ATOM    139  C43 TYK A   1       9.554  22.645   9.573  1.00  0.00              
ATOM    140  H71 TYK A   1       8.904  23.134   8.815  1.00  0.00              
ATOM    141  O17 TYK A   1       9.737  23.241  10.636  1.00  0.00              
ATOM    142  N   MET A   2     -11.434   6.568 -17.445  1.00  0.00              
ATOM    143  H1  MET A   2     -11.108   7.517 -17.567  1.00  0.00              
ATOM    144  H2  MET A   2     -12.417   6.565 -17.213  1.00  0.00              
ATOM    145  H3  MET A   2     -11.385   6.046 -18.308  1.00  0.00              
ATOM    146  CA  MET A   2     -10.741   5.989 -16.335  1.00  0.00              
ATOM    147  HA  MET A   2     -10.540   6.656 -15.497  1.00  0.00              
ATOM    148  CB  MET A   2     -11.562   4.793 -15.769  1.00  0.00              
ATOM    149  HB2 MET A   2     -12.477   5.131 -15.283  1.00  0.00              
ATOM    150  HB3 MET A   2     -11.940   4.194 -16.598  1.00  0.00              
ATOM    151  CG  MET A   2     -10.851   3.966 -14.707  1.00  0.00              
ATOM    152  HG2 MET A   2     -11.518   3.163 -14.391  1.00  0.00              
ATOM    153  HG3 MET A   2     -10.105   3.307 -15.151  1.00  0.00              
ATOM    154  SD  MET A   2     -10.165   4.801 -13.240  1.00  0.00              
ATOM    155  CE  MET A   2     -11.580   5.762 -12.746  1.00  0.00              
ATOM    156  HE1 MET A   2     -11.327   6.155 -11.762  1.00  0.00              
ATOM    157  HE2 MET A   2     -11.706   6.618 -13.410  1.00  0.00              
ATOM    158  HE3 MET A   2     -12.561   5.291 -12.804  1.00  0.00              
ATOM    159  C   MET A   2      -9.435   5.513 -16.922  1.00  0.00              
ATOM    160  O   MET A   2      -9.444   4.958 -18.044  1.00  0.00              
ATOM    161  N   GLU A   3      -8.366   5.776 -16.213  1.00  0.00              
ATOM    162  H   GLU A   3      -8.461   6.189 -15.296  1.00  0.00              
ATOM    163  CA  GLU A   3      -7.071   5.065 -16.450  1.00  0.00              
ATOM    164  HA  GLU A   3      -6.839   5.029 -17.514  1.00  0.00              
ATOM    165  CB  GLU A   3      -5.913   5.836 -15.704  1.00  0.00              
ATOM    166  HB2 GLU A   3      -6.201   6.046 -14.674  1.00  0.00              
ATOM    167  HB3 GLU A   3      -4.970   5.291 -15.685  1.00  0.00              
ATOM    168  CG  GLU A   3      -5.682   7.170 -16.367  1.00  0.00              
ATOM    169  HG2 GLU A   3      -6.589   7.757 -16.218  1.00  0.00              
ATOM    170  HG3 GLU A   3      -4.784   7.543 -15.875  1.00  0.00              
ATOM    171  CD  GLU A   3      -5.450   7.132 -17.950  1.00  0.00              
ATOM    172  OE1 GLU A   3      -4.830   6.157 -18.536  1.00  0.00              
ATOM    173  OE2 GLU A   3      -5.670   8.145 -18.634  1.00  0.00              
ATOM    174  C   GLU A   3      -7.032   3.578 -15.941  1.00  0.00              
ATOM    175  O   GLU A   3      -7.501   3.244 -14.877  1.00  0.00              
ATOM    176  N   TYR A   4      -6.415   2.745 -16.745  1.00  0.00              
ATOM    177  H   TYR A   4      -6.260   3.108 -17.674  1.00  0.00              
ATOM    178  CA  TYR A   4      -6.261   1.278 -16.622  1.00  0.00              
ATOM    179  HA  TYR A   4      -6.666   0.964 -15.660  1.00  0.00              
ATOM    180  CB  TYR A   4      -7.058   0.616 -17.723  1.00  0.00              
ATOM    181  HB2 TYR A   4      -7.119   1.103 -18.696  1.00  0.00              
ATOM    182  HB3 TYR A   4      -6.516  -0.322 -17.846  1.00  0.00              
ATOM    183  CG  TYR A   4      -8.416   0.268 -17.242  1.00  0.00              
ATOM    184  CD1 TYR A   4      -9.393   1.349 -17.093  1.00  0.00              
ATOM    185  HD1 TYR A   4      -9.192   2.350 -17.444  1.00  0.00              
ATOM    186  CE1 TYR A   4     -10.707   1.143 -16.744  1.00  0.00              
ATOM    187  HE1 TYR A   4     -11.380   1.986 -16.688  1.00  0.00              
ATOM    188  CZ  TYR A   4     -11.139  -0.212 -16.740  1.00  0.00              
ATOM    189  OH  TYR A   4     -12.480  -0.472 -16.564  1.00  0.00              
ATOM    190  HH  TYR A   4     -12.937   0.346 -16.356  1.00  0.00              
ATOM    191  CE2 TYR A   4     -10.248  -1.257 -16.970  1.00  0.00              
ATOM    192  HE2 TYR A   4     -10.519  -2.302 -16.967  1.00  0.00              
ATOM    193  CD2 TYR A   4      -8.879  -1.045 -17.259  1.00  0.00              
ATOM    194  HD2 TYR A   4      -8.217  -1.885 -17.407  1.00  0.00              
ATOM    195  C   TYR A   4      -4.762   0.880 -16.695  1.00  0.00              
ATOM    196  O   TYR A   4      -3.958   1.676 -17.232  1.00  0.00              
ATOM    197  N   THR A   5      -4.340  -0.291 -16.214  1.00  0.00              
ATOM    198  H   THR A   5      -5.112  -0.845 -15.869  1.00  0.00              
ATOM    199  CA  THR A   5      -3.032  -0.842 -16.275  1.00  0.00              
ATOM    200  HA  THR A   5      -2.611  -0.535 -17.232  1.00  0.00              
ATOM    201  CB  THR A   5      -2.160  -0.284 -15.173  1.00  0.00              
ATOM    202  HB  THR A   5      -2.236   0.801 -15.109  1.00  0.00              
ATOM    203  CG2 THR A   5      -2.359  -0.910 -13.791  1.00  0.00              
ATOM    204 HG21 THR A   5      -2.363  -1.999 -13.768  1.00  0.00              
ATOM    205 HG22 THR A   5      -1.644  -0.500 -13.078  1.00  0.00              
ATOM    206 HG23 THR A   5      -3.365  -0.691 -13.431  1.00  0.00              
ATOM    207  OG1 THR A   5      -0.807  -0.416 -15.351  1.00  0.00              
ATOM    208  HG1 THR A   5      -0.295  -0.182 -14.573  1.00  0.00              
ATOM    209  C   THR A   5      -3.114  -2.384 -16.273  1.00  0.00              
ATOM    210  O   THR A   5      -4.067  -2.945 -15.701  1.00  0.00              
ATOM    211  N   GLN A   6      -2.140  -3.064 -16.830  1.00  0.00              
ATOM    212  H   GLN A   6      -1.416  -2.552 -17.314  1.00  0.00              
ATOM    213  CA  GLN A   6      -2.007  -4.617 -16.754  1.00  0.00              
ATOM    214  HA  GLN A   6      -2.975  -5.116 -16.727  1.00  0.00              
ATOM    215  CB  GLN A   6      -1.230  -5.176 -17.898  1.00  0.00              
ATOM    216  HB2 GLN A   6      -0.279  -4.647 -17.968  1.00  0.00              
ATOM    217  HB3 GLN A   6      -1.062  -6.243 -17.752  1.00  0.00              
ATOM    218  CG  GLN A   6      -1.960  -5.245 -19.289  1.00  0.00              
ATOM    219  HG2 GLN A   6      -1.456  -5.963 -19.936  1.00  0.00              
ATOM    220  HG3 GLN A   6      -2.940  -5.697 -19.138  1.00  0.00              
ATOM    221  CD  GLN A   6      -2.060  -3.895 -20.034  1.00  0.00              
ATOM    222  OE1 GLN A   6      -1.572  -2.842 -19.677  1.00  0.00              
ATOM    223  NE2 GLN A   6      -2.757  -3.842 -21.140  1.00  0.00              
ATOM    224 HE21 GLN A   6      -2.817  -3.085 -21.806  1.00  0.00              
ATOM    225 HE22 GLN A   6      -3.121  -4.725 -21.469  1.00  0.00              
ATOM    226  C   GLN A   6      -1.357  -5.034 -15.398  1.00  0.00              
ATOM    227  O   GLN A   6      -0.363  -4.417 -15.025  1.00  0.00              
ATOM    228  N   LEU A   7      -1.848  -5.997 -14.629  1.00  0.00              
ATOM    229  H   LEU A   7      -2.660  -6.492 -14.971  1.00  0.00              
ATOM    230  CA  LEU A   7      -1.686  -6.168 -13.203  1.00  0.00              
ATOM    231  HA  LEU A   7      -1.800  -5.190 -12.734  1.00  0.00              
ATOM    232  CB  LEU A   7      -2.827  -7.006 -12.490  1.00  0.00              
ATOM    233  HB2 LEU A   7      -3.749  -6.470 -12.711  1.00  0.00              
ATOM    234  HB3 LEU A   7      -2.933  -7.937 -13.047  1.00  0.00              
ATOM    235  CG  LEU A   7      -2.612  -7.315 -10.969  1.00  0.00              
ATOM    236  HG  LEU A   7      -1.908  -8.133 -10.819  1.00  0.00              
ATOM    237  CD1 LEU A   7      -2.204  -6.144 -10.076  1.00  0.00              
ATOM    238 HD11 LEU A   7      -1.319  -5.606 -10.417  1.00  0.00              
ATOM    239 HD12 LEU A   7      -3.009  -5.410 -10.057  1.00  0.00              
ATOM    240 HD13 LEU A   7      -1.919  -6.568  -9.113  1.00  0.00              
ATOM    241  CD2 LEU A   7      -3.880  -7.857 -10.301  1.00  0.00              
ATOM    242 HD21 LEU A   7      -4.660  -7.095 -10.307  1.00  0.00              
ATOM    243 HD22 LEU A   7      -4.280  -8.663 -10.915  1.00  0.00              
ATOM    244 HD23 LEU A   7      -3.588  -8.158  -9.295  1.00  0.00              
ATOM    245  C   LEU A   7      -0.284  -6.765 -13.018  1.00  0.00              
ATOM    246  O   LEU A   7      -0.052  -7.974 -13.118  1.00  0.00              
ATOM    247  N   GLY A   8       0.687  -5.926 -12.693  1.00  0.00              
ATOM    248  H   GLY A   8       0.414  -4.956 -12.626  1.00  0.00              
ATOM    249  CA  GLY A   8       2.163  -6.206 -12.774  1.00  0.00              
ATOM    250  HA2 GLY A   8       2.744  -5.292 -12.893  1.00  0.00              
ATOM    251  HA3 GLY A   8       2.519  -6.731 -11.887  1.00  0.00              
ATOM    252  C   GLY A   8       2.413  -7.122 -14.041  1.00  0.00              
ATOM    253  O   GLY A   8       2.207  -6.708 -15.217  1.00  0.00              
ATOM    254  N   ARG A   9       2.874  -8.364 -13.792  1.00  0.00              
ATOM    255  H   ARG A   9       2.851  -8.671 -12.831  1.00  0.00              
ATOM    256  CA  ARG A   9       3.279  -9.311 -14.809  1.00  0.00              
ATOM    257  HA  ARG A   9       3.863  -8.749 -15.537  1.00  0.00              
ATOM    258  CB  ARG A   9       4.162 -10.486 -14.173  1.00  0.00              
ATOM    259  HB2 ARG A   9       4.647 -10.890 -15.061  1.00  0.00              
ATOM    260  HB3 ARG A   9       4.994 -10.113 -13.576  1.00  0.00              
ATOM    261  CG  ARG A   9       3.410 -11.567 -13.346  1.00  0.00              
ATOM    262  HG2 ARG A   9       2.395 -11.255 -13.100  1.00  0.00              
ATOM    263  HG3 ARG A   9       3.321 -12.470 -13.949  1.00  0.00              
ATOM    264  CD  ARG A   9       4.061 -12.076 -12.032  1.00  0.00              
ATOM    265  HD2 ARG A   9       4.262 -11.188 -11.434  1.00  0.00              
ATOM    266  HD3 ARG A   9       3.467 -12.803 -11.478  1.00  0.00              
ATOM    267  NE  ARG A   9       5.329 -12.739 -12.292  1.00  0.00              
ATOM    268  HE  ARG A   9       5.522 -12.925 -13.266  1.00  0.00              
ATOM    269  CZ  ARG A   9       6.134 -13.256 -11.370  1.00  0.00              
ATOM    270  NH1 ARG A   9       5.912 -13.267 -10.084  1.00  0.00              
ATOM    271 HH11 ARG A   9       5.094 -12.744  -9.805  1.00  0.00              
ATOM    272 HH12 ARG A   9       6.510 -13.546  -9.319  1.00  0.00              
ATOM    273  NH2 ARG A   9       7.232 -13.800 -11.758  1.00  0.00              
ATOM    274 HH21 ARG A   9       7.496 -13.587 -12.709  1.00  0.00              
ATOM    275 HH22 ARG A   9       7.798 -14.305 -11.091  1.00  0.00              
ATOM    276  C   ARG A   9       2.149  -9.968 -15.696  1.00  0.00              
ATOM    277  O   ARG A   9       2.543 -10.552 -16.727  1.00  0.00              
ATOM    278  N   ILE A  10       0.876  -9.905 -15.353  1.00  0.00              
ATOM    279  H   ILE A  10       0.630  -9.360 -14.539  1.00  0.00              
ATOM    280  CA  ILE A  10      -0.167 -10.619 -16.134  1.00  0.00              
ATOM    281  HA  ILE A  10       0.361 -11.384 -16.703  1.00  0.00              
ATOM    282  CB  ILE A  10      -0.917 -11.457 -15.177  1.00  0.00              
ATOM    283  HB  ILE A  10      -1.675 -12.043 -15.696  1.00  0.00              
ATOM    284  CG2 ILE A  10      -0.094 -12.448 -14.323  1.00  0.00              
ATOM    285 HG21 ILE A  10       0.426 -11.914 -13.527  1.00  0.00              
ATOM    286 HG22 ILE A  10      -0.894 -13.141 -14.064  1.00  0.00              
ATOM    287 HG23 ILE A  10       0.545 -13.028 -14.989  1.00  0.00              
ATOM    288  CG1 ILE A  10      -1.768 -10.665 -14.098  1.00  0.00              
ATOM    289 HG12 ILE A  10      -1.076 -10.379 -13.306  1.00  0.00              
ATOM    290 HG13 ILE A  10      -2.003  -9.672 -14.483  1.00  0.00              
ATOM    291  CD1 ILE A  10      -3.009 -11.372 -13.440  1.00  0.00              
ATOM    292 HD11 ILE A  10      -3.662 -11.904 -14.132  1.00  0.00              
ATOM    293 HD12 ILE A  10      -2.583 -12.162 -12.821  1.00  0.00              
ATOM    294 HD13 ILE A  10      -3.575 -10.654 -12.846  1.00  0.00              
ATOM    295  C   ILE A  10      -0.950  -9.772 -17.119  1.00  0.00              
ATOM    296  O   ILE A  10      -0.980  -8.551 -17.011  1.00  0.00              
ATOM    297  N   GLY A  11      -1.739 -10.397 -18.003  1.00  0.00              
ATOM    298  H   GLY A  11      -1.754 -11.406 -17.972  1.00  0.00              
ATOM    299  CA  GLY A  11      -2.535  -9.623 -18.981  1.00  0.00              
ATOM    300  HA2 GLY A  11      -2.025  -8.683 -19.193  1.00  0.00              
ATOM    301  HA3 GLY A  11      -2.715 -10.245 -19.857  1.00  0.00              
ATOM    302  C   GLY A  11      -3.861  -9.140 -18.455  1.00  0.00              
ATOM    303  O   GLY A  11      -4.608  -8.467 -19.185  1.00  0.00              
ATOM    304  N   LEU A  12      -4.090  -9.275 -17.158  1.00  0.00              
ATOM    305  H   LEU A  12      -3.368  -9.538 -16.502  1.00  0.00              
ATOM    306  CA  LEU A  12      -5.354  -8.848 -16.534  1.00  0.00              
ATOM    307  HA  LEU A  12      -6.260  -9.074 -17.098  1.00  0.00              
ATOM    308  CB  LEU A  12      -5.594  -9.571 -15.157  1.00  0.00              
ATOM    309  HB2 LEU A  12      -5.770 -10.624 -15.375  1.00  0.00              
ATOM    310  HB3 LEU A  12      -4.741  -9.330 -14.523  1.00  0.00              
ATOM    311  CG  LEU A  12      -6.875  -9.194 -14.398  1.00  0.00              
ATOM    312  HG  LEU A  12      -7.067  -8.121 -14.386  1.00  0.00              
ATOM    313  CD1 LEU A  12      -8.061  -9.998 -14.884  1.00  0.00              
ATOM    314 HD11 LEU A  12      -8.291  -9.924 -15.947  1.00  0.00              
ATOM    315 HD12 LEU A  12      -8.015 -11.060 -14.643  1.00  0.00              
ATOM    316 HD13 LEU A  12      -8.877  -9.557 -14.311  1.00  0.00              
ATOM    317  CD2 LEU A  12      -6.659  -9.708 -12.898  1.00  0.00              
ATOM    318 HD21 LEU A  12      -5.923  -9.109 -12.362  1.00  0.00              
ATOM    319 HD22 LEU A  12      -7.549  -9.511 -12.299  1.00  0.00              
ATOM    320 HD23 LEU A  12      -6.519 -10.789 -12.903  1.00  0.00              
ATOM    321  C   LEU A  12      -5.249  -7.331 -16.386  1.00  0.00              
ATOM    322  O   LEU A  12      -4.483  -6.787 -15.592  1.00  0.00              
ATOM    323  N   LYS A  13      -5.942  -6.586 -17.272  1.00  0.00              
ATOM    324  H   LYS A  13      -6.371  -7.136 -18.002  1.00  0.00              
ATOM    325  CA  LYS A  13      -6.142  -5.138 -17.187  1.00  0.00              
ATOM    326  HA  LYS A  13      -5.152  -4.696 -17.078  1.00  0.00              
ATOM    327  CB  LYS A  13      -6.784  -4.701 -18.497  1.00  0.00              
ATOM    328  HB2 LYS A  13      -7.718  -5.255 -18.586  1.00  0.00              
ATOM    329  HB3 LYS A  13      -6.941  -3.622 -18.513  1.00  0.00              
ATOM    330  CG  LYS A  13      -6.041  -5.001 -19.801  1.00  0.00              
ATOM    331  HG2 LYS A  13      -4.990  -4.832 -19.567  1.00  0.00              
ATOM    332  HG3 LYS A  13      -6.132  -6.012 -20.196  1.00  0.00              
ATOM    333  CD  LYS A  13      -6.462  -4.007 -20.959  1.00  0.00              
ATOM    334  HD2 LYS A  13      -7.547  -4.068 -20.874  1.00  0.00              
ATOM    335  HD3 LYS A  13      -6.084  -3.017 -20.704  1.00  0.00              
ATOM    336  CE  LYS A  13      -6.096  -4.379 -22.425  1.00  0.00              
ATOM    337  HE2 LYS A  13      -5.098  -4.808 -22.506  1.00  0.00              
ATOM    338  HE3 LYS A  13      -6.854  -5.075 -22.784  1.00  0.00              
ATOM    339  NZ  LYS A  13      -6.076  -3.160 -23.268  1.00  0.00              
ATOM    340  HZ1 LYS A  13      -5.358  -2.507 -22.990  1.00  0.00              
ATOM    341  HZ2 LYS A  13      -5.974  -3.393 -24.246  1.00  0.00              
ATOM    342  HZ3 LYS A  13      -6.910  -2.591 -23.235  1.00  0.00              
ATOM    343  C   LYS A  13      -6.948  -4.919 -15.996  1.00  0.00              
ATOM    344  O   LYS A  13      -7.792  -5.779 -15.650  1.00  0.00              
ATOM    345  N   VAL A  14      -6.702  -3.793 -15.261  1.00  0.00              
ATOM    346  H   VAL A  14      -6.007  -3.183 -15.667  1.00  0.00              
ATOM    347  CA  VAL A  14      -7.311  -3.350 -13.962  1.00  0.00              
ATOM    348  HA  VAL A  14      -8.332  -3.718 -14.066  1.00  0.00              
ATOM    349  CB  VAL A  14      -6.541  -3.909 -12.724  1.00  0.00              
ATOM    350  HB  VAL A  14      -6.971  -3.302 -11.928  1.00  0.00              
ATOM    351  CG1 VAL A  14      -7.043  -5.284 -12.359  1.00  0.00              
ATOM    352 HG11 VAL A  14      -8.128  -5.184 -12.331  1.00  0.00              
ATOM    353 HG12 VAL A  14      -6.716  -5.920 -13.182  1.00  0.00              
ATOM    354 HG13 VAL A  14      -6.667  -5.716 -11.432  1.00  0.00              
ATOM    355  CG2 VAL A  14      -5.082  -3.845 -12.723  1.00  0.00              
ATOM    356 HG21 VAL A  14      -4.665  -2.848 -12.866  1.00  0.00              
ATOM    357 HG22 VAL A  14      -4.618  -4.238 -11.819  1.00  0.00              
ATOM    358 HG23 VAL A  14      -4.709  -4.402 -13.582  1.00  0.00              
ATOM    359  C   VAL A  14      -7.380  -1.839 -14.041  1.00  0.00              
ATOM    360  O   VAL A  14      -6.567  -1.164 -14.742  1.00  0.00              
ATOM    361  N   SER A  15      -8.459  -1.314 -13.396  1.00  0.00              
ATOM    362  H   SER A  15      -9.098  -1.974 -12.978  1.00  0.00              
ATOM    363  CA  SER A  15      -8.516   0.158 -13.136  1.00  0.00              
ATOM    364  HA  SER A  15      -8.383   0.606 -14.121  1.00  0.00              
ATOM    365  CB  SER A  15      -9.957   0.554 -12.682  1.00  0.00              
ATOM    366  HB2 SER A  15     -10.046   1.593 -12.366  1.00  0.00              
ATOM    367  HB3 SER A  15     -10.661   0.494 -13.512  1.00  0.00              
ATOM    368  OG  SER A  15     -10.543  -0.208 -11.570  1.00  0.00              
ATOM    369  HG  SER A  15     -10.054  -0.079 -10.753  1.00  0.00              
ATOM    370  C   SER A  15      -7.410   0.561 -12.214  1.00  0.00              
ATOM    371  O   SER A  15      -7.231  -0.030 -11.136  1.00  0.00              
ATOM    372  N   ARG A  16      -6.602   1.568 -12.472  1.00  0.00              
ATOM    373  H   ARG A  16      -6.743   2.116 -13.309  1.00  0.00              
ATOM    374  CA  ARG A  16      -5.617   2.067 -11.521  1.00  0.00              
ATOM    375  HA  ARG A  16      -4.974   1.245 -11.208  1.00  0.00              
ATOM    376  CB  ARG A  16      -4.751   3.056 -12.240  1.00  0.00              
ATOM    377  HB2 ARG A  16      -5.368   3.869 -12.623  1.00  0.00              
ATOM    378  HB3 ARG A  16      -3.974   3.370 -11.544  1.00  0.00              
ATOM    379  CG  ARG A  16      -4.133   2.563 -13.565  1.00  0.00              
ATOM    380  HG2 ARG A  16      -3.771   1.536 -13.538  1.00  0.00              
ATOM    381  HG3 ARG A  16      -4.942   2.726 -14.278  1.00  0.00              
ATOM    382  CD  ARG A  16      -2.890   3.397 -13.993  1.00  0.00              
ATOM    383  HD2 ARG A  16      -2.507   3.129 -14.978  1.00  0.00              
ATOM    384  HD3 ARG A  16      -3.123   4.450 -14.151  1.00  0.00              
ATOM    385  NE  ARG A  16      -1.821   3.221 -13.031  1.00  0.00              
ATOM    386  HE  ARG A  16      -1.869   2.328 -12.561  1.00  0.00              
ATOM    387  CZ  ARG A  16      -0.885   4.085 -12.652  1.00  0.00              
ATOM    388  NH1 ARG A  16      -0.839   5.267 -13.182  1.00  0.00              
ATOM    389 HH11 ARG A  16      -1.483   5.477 -13.932  1.00  0.00              
ATOM    390 HH12 ARG A  16      -0.066   5.899 -13.031  1.00  0.00              
ATOM    391  NH2 ARG A  16      -0.080   3.693 -11.772  1.00  0.00              
ATOM    392 HH21 ARG A  16       0.039   2.694 -11.679  1.00  0.00              
ATOM    393 HH22 ARG A  16       0.779   4.167 -11.533  1.00  0.00              
ATOM    394  C   ARG A  16      -6.141   2.654 -10.167  1.00  0.00              
ATOM    395  O   ARG A  16      -5.350   3.037  -9.340  1.00  0.00              
ATOM    396  N   LEU A  17      -7.472   2.781 -10.080  1.00  0.00              
ATOM    397  H   LEU A  17      -8.002   2.303 -10.795  1.00  0.00              
ATOM    398  CA  LEU A  17      -8.152   3.199  -8.836  1.00  0.00              
ATOM    399  HA  LEU A  17      -7.430   3.495  -8.075  1.00  0.00              
ATOM    400  CB  LEU A  17      -9.187   4.308  -9.097  1.00  0.00              
ATOM    401  HB2 LEU A  17      -9.825   4.092  -9.955  1.00  0.00              
ATOM    402  HB3 LEU A  17      -9.841   4.392  -8.229  1.00  0.00              
ATOM    403  CG  LEU A  17      -8.486   5.658  -9.272  1.00  0.00              
ATOM    404  HG  LEU A  17      -9.295   6.349  -9.507  1.00  0.00              
ATOM    405  CD1 LEU A  17      -7.724   6.101  -8.022  1.00  0.00              
ATOM    406 HD11 LEU A  17      -8.313   5.878  -7.132  1.00  0.00              
ATOM    407 HD12 LEU A  17      -6.715   5.690  -8.035  1.00  0.00              
ATOM    408 HD13 LEU A  17      -7.611   7.185  -8.034  1.00  0.00              
ATOM    409  CD2 LEU A  17      -7.649   5.812 -10.458  1.00  0.00              
ATOM    410 HD21 LEU A  17      -6.760   5.196 -10.592  1.00  0.00              
ATOM    411 HD22 LEU A  17      -8.234   5.526 -11.332  1.00  0.00              
ATOM    412 HD23 LEU A  17      -7.342   6.843 -10.636  1.00  0.00              
ATOM    413  C   LEU A  17      -8.820   1.868  -8.322  1.00  0.00              
ATOM    414  O   LEU A  17      -9.593   1.303  -9.087  1.00  0.00              
ATOM    415  N   VAL A  18      -8.546   1.380  -7.088  1.00  0.00              
ATOM    416  H   VAL A  18      -7.893   1.813  -6.450  1.00  0.00              
ATOM    417  CA  VAL A  18      -9.242   0.189  -6.637  1.00  0.00              
ATOM    418  HA  VAL A  18      -9.577  -0.352  -7.522  1.00  0.00              
ATOM    419  CB  VAL A  18      -8.182  -0.805  -5.918  1.00  0.00              
ATOM    420  HB  VAL A  18      -7.816  -0.382  -4.982  1.00  0.00              
ATOM    421  CG1 VAL A  18      -8.829  -2.135  -5.597  1.00  0.00              
ATOM    422 HG11 VAL A  18      -8.195  -2.726  -4.936  1.00  0.00              
ATOM    423 HG12 VAL A  18      -9.768  -2.010  -5.057  1.00  0.00              
ATOM    424 HG13 VAL A  18      -8.980  -2.662  -6.539  1.00  0.00              
ATOM    425  CG2 VAL A  18      -7.046  -0.992  -6.909  1.00  0.00              
ATOM    426 HG21 VAL A  18      -7.422  -0.952  -7.932  1.00  0.00              
ATOM    427 HG22 VAL A  18      -6.391  -0.123  -6.842  1.00  0.00              
ATOM    428 HG23 VAL A  18      -6.472  -1.846  -6.551  1.00  0.00              
ATOM    429  C   VAL A  18     -10.406   0.580  -5.700  1.00  0.00              
ATOM    430  O   VAL A  18     -10.233   1.371  -4.766  1.00  0.00              
ATOM    431  N   LEU A  19     -11.637   0.115  -5.948  1.00  0.00              
ATOM    432  H   LEU A  19     -11.662  -0.553  -6.706  1.00  0.00              
ATOM    433  CA  LEU A  19     -12.792   0.270  -5.151  1.00  0.00              
ATOM    434  HA  LEU A  19     -12.925   1.333  -4.952  1.00  0.00              
ATOM    435  CB  LEU A  19     -14.064  -0.162  -5.896  1.00  0.00              
ATOM    436  HB2 LEU A  19     -14.137   0.284  -6.887  1.00  0.00              
ATOM    437  HB3 LEU A  19     -14.090  -1.240  -6.058  1.00  0.00              
ATOM    438  CG  LEU A  19     -15.430   0.133  -5.290  1.00  0.00              
ATOM    439  HG  LEU A  19     -16.157  -0.355  -5.940  1.00  0.00              
ATOM    440  CD1 LEU A  19     -15.540  -0.440  -3.903  1.00  0.00              
ATOM    441 HD11 LEU A  19     -15.007   0.142  -3.150  1.00  0.00              
ATOM    442 HD12 LEU A  19     -16.584  -0.517  -3.600  1.00  0.00              
ATOM    443 HD13 LEU A  19     -15.160  -1.462  -3.905  1.00  0.00              
ATOM    444  CD2 LEU A  19     -15.780   1.622  -5.233  1.00  0.00              
ATOM    445 HD21 LEU A  19     -15.278   2.130  -4.409  1.00  0.00              
ATOM    446 HD22 LEU A  19     -15.457   2.165  -6.121  1.00  0.00              
ATOM    447 HD23 LEU A  19     -16.839   1.872  -5.164  1.00  0.00              
ATOM    448  C   LEU A  19     -12.480  -0.344  -3.785  1.00  0.00              
ATOM    449  O   LEU A  19     -12.303  -1.593  -3.753  1.00  0.00              
ATOM    450  N   GLY A  20     -12.495   0.483  -2.772  1.00  0.00              
ATOM    451  H   GLY A  20     -12.407   1.481  -2.897  1.00  0.00              
ATOM    452  CA  GLY A  20     -12.435   0.036  -1.393  1.00  0.00              
ATOM    453  HA2 GLY A  20     -11.816  -0.860  -1.412  1.00  0.00              
ATOM    454  HA3 GLY A  20     -11.994   0.893  -0.884  1.00  0.00              
ATOM    455  C   GLY A  20     -13.835  -0.268  -0.870  1.00  0.00              
ATOM    456  O   GLY A  20     -14.620   0.630  -0.675  1.00  0.00              
ATOM    457  N   THR A  21     -14.190  -1.487  -0.709  1.00  0.00              
ATOM    458  H   THR A  21     -13.562  -2.152  -1.135  1.00  0.00              
ATOM    459  CA  THR A  21     -15.478  -2.038  -0.178  1.00  0.00              
ATOM    460  HA  THR A  21     -16.267  -1.514  -0.717  1.00  0.00              
ATOM    461  CB  THR A  21     -15.776  -3.444  -0.657  1.00  0.00              
ATOM    462  HB  THR A  21     -16.819  -3.705  -0.478  1.00  0.00              
ATOM    463  CG2 THR A  21     -15.613  -3.605  -2.140  1.00  0.00              
ATOM    464 HG21 THR A  21     -15.639  -4.676  -2.340  1.00  0.00              
ATOM    465 HG22 THR A  21     -16.498  -3.204  -2.633  1.00  0.00              
ATOM    466 HG23 THR A  21     -14.657  -3.238  -2.513  1.00  0.00              
ATOM    467  OG1 THR A  21     -14.910  -4.337  -0.005  1.00  0.00              
ATOM    468  HG1 THR A  21     -14.059  -4.348  -0.451  1.00  0.00              
ATOM    469  C   THR A  21     -15.695  -1.821   1.368  1.00  0.00              
ATOM    470  O   THR A  21     -16.758  -2.202   1.838  1.00  0.00              
ATOM    471  N   MET A  22     -14.660  -1.457   2.054  1.00  0.00              
ATOM    472  H   MET A  22     -13.849  -1.174   1.523  1.00  0.00              
ATOM    473  CA  MET A  22     -14.588  -1.898   3.468  1.00  0.00              
ATOM    474  HA  MET A  22     -14.523  -2.984   3.536  1.00  0.00              
ATOM    475  CB  MET A  22     -13.257  -1.454   4.061  1.00  0.00              
ATOM    476  HB2 MET A  22     -13.005  -1.922   5.013  1.00  0.00              
ATOM    477  HB3 MET A  22     -12.449  -1.670   3.363  1.00  0.00              
ATOM    478  CG  MET A  22     -13.166   0.049   4.376  1.00  0.00              
ATOM    479  HG2 MET A  22     -12.125   0.365   4.309  1.00  0.00              
ATOM    480  HG3 MET A  22     -13.744   0.699   3.719  1.00  0.00              
ATOM    481  SD  MET A  22     -13.675   0.503   6.135  1.00  0.00              
ATOM    482  CE  MET A  22     -12.954   2.160   6.236  1.00  0.00              
ATOM    483  HE1 MET A  22     -12.058   2.069   6.851  1.00  0.00              
ATOM    484  HE2 MET A  22     -12.844   2.473   5.198  1.00  0.00              
ATOM    485  HE3 MET A  22     -13.637   2.796   6.799  1.00  0.00              
ATOM    486  C   MET A  22     -15.709  -1.265   4.423  1.00  0.00              
ATOM    487  O   MET A  22     -15.898  -1.870   5.496  1.00  0.00              
ATOM    488  N   ASN A  23     -16.380  -0.135   4.117  1.00  0.00              
ATOM    489  H   ASN A  23     -16.100   0.328   3.264  1.00  0.00              
ATOM    490  CA  ASN A  23     -17.403   0.452   4.876  1.00  0.00              
ATOM    491  HA  ASN A  23     -17.070   0.378   5.912  1.00  0.00              
ATOM    492  CB  ASN A  23     -17.462   1.959   4.530  1.00  0.00              
ATOM    493  HB2 ASN A  23     -17.722   2.027   3.473  1.00  0.00              
ATOM    494  HB3 ASN A  23     -18.278   2.354   5.136  1.00  0.00              
ATOM    495  CG  ASN A  23     -16.279   2.786   4.982  1.00  0.00              
ATOM    496  OD1 ASN A  23     -16.123   2.967   6.184  1.00  0.00              
ATOM    497  ND2 ASN A  23     -15.608   3.382   4.084  1.00  0.00              
ATOM    498 HD21 ASN A  23     -14.867   3.982   4.417  1.00  0.00              
ATOM    499 HD22 ASN A  23     -15.815   3.132   3.127  1.00  0.00              
ATOM    500  C   ASN A  23     -18.833  -0.148   4.706  1.00  0.00              
ATOM    501  O   ASN A  23     -19.756   0.168   5.487  1.00  0.00              
ATOM    502  N   PHE A  24     -19.072  -0.950   3.707  1.00  0.00              
ATOM    503  H   PHE A  24     -18.290  -1.186   3.113  1.00  0.00              
ATOM    504  CA  PHE A  24     -20.349  -1.685   3.406  1.00  0.00              
ATOM    505  HA  PHE A  24     -21.101  -0.900   3.332  1.00  0.00              
ATOM    506  CB  PHE A  24     -20.223  -2.377   2.048  1.00  0.00              
ATOM    507  HB2 PHE A  24     -19.516  -3.200   2.153  1.00  0.00              
ATOM    508  HB3 PHE A  24     -21.105  -2.919   1.707  1.00  0.00              
ATOM    509  CG  PHE A  24     -19.757  -1.553   0.862  1.00  0.00              
ATOM    510  CD1 PHE A  24     -19.918  -0.185   0.812  1.00  0.00              
ATOM    511  HD1 PHE A  24     -20.400   0.285   1.656  1.00  0.00              
ATOM    512  CE1 PHE A  24     -19.497   0.591  -0.291  1.00  0.00              
ATOM    513  HE1 PHE A  24     -19.742   1.642  -0.277  1.00  0.00              
ATOM    514  CZ  PHE A  24     -18.866  -0.043  -1.406  1.00  0.00              
ATOM    515  HZ  PHE A  24     -18.563   0.517  -2.278  1.00  0.00              
ATOM    516  CE2 PHE A  24     -18.719  -1.512  -1.356  1.00  0.00              
ATOM    517  HE2 PHE A  24     -18.266  -1.994  -2.210  1.00  0.00              
ATOM    518  CD2 PHE A  24     -19.181  -2.259  -0.260  1.00  0.00              
ATOM    519  HD2 PHE A  24     -19.065  -3.333  -0.272  1.00  0.00              
ATOM    520  C   PHE A  24     -20.660  -2.700   4.526  1.00  0.00              
ATOM    521  O   PHE A  24     -19.971  -3.650   4.714  1.00  0.00              
ATOM    522  N   GLY A  25     -21.706  -2.439   5.383  1.00  0.00              
ATOM    523  H   GLY A  25     -22.150  -1.536   5.302  1.00  0.00              
ATOM    524  CA  GLY A  25     -21.730  -2.932   6.747  1.00  0.00              
ATOM    525  HA2 GLY A  25     -22.569  -3.625   6.809  1.00  0.00              
ATOM    526  HA3 GLY A  25     -20.716  -3.231   7.015  1.00  0.00              
ATOM    527  C   GLY A  25     -22.263  -1.843   7.728  1.00  0.00              
ATOM    528  O   GLY A  25     -23.212  -1.079   7.348  1.00  0.00              
ATOM    529  N   PRO A  26     -21.647  -1.659   8.910  1.00  0.00              
ATOM    530  CD  PRO A  26     -20.751  -2.587   9.527  1.00  0.00              
ATOM    531  HD2 PRO A  26     -19.760  -2.356   9.137  1.00  0.00              
ATOM    532  HD3 PRO A  26     -21.018  -3.613   9.275  1.00  0.00              
ATOM    533  CG  PRO A  26     -20.879  -2.334  11.029  1.00  0.00              
ATOM    534  HG2 PRO A  26     -19.954  -2.475  11.588  1.00  0.00              
ATOM    535  HG3 PRO A  26     -21.699  -2.951  11.397  1.00  0.00              
ATOM    536  CB  PRO A  26     -21.356  -0.860  11.142  1.00  0.00              
ATOM    537  HB2 PRO A  26     -20.519  -0.186  11.324  1.00  0.00              
ATOM    538  HB3 PRO A  26     -21.968  -0.772  12.039  1.00  0.00              
ATOM    539  CA  PRO A  26     -22.123  -0.673   9.835  1.00  0.00              
ATOM    540  HA  PRO A  26     -23.158  -0.933  10.058  1.00  0.00              
ATOM    541  C   PRO A  26     -22.047   0.748   9.309  1.00  0.00              
ATOM    542  O   PRO A  26     -22.978   1.451   9.689  1.00  0.00              
ATOM    543  N   THR A  27     -21.005   1.165   8.540  1.00  0.00              
ATOM    544  H   THR A  27     -20.278   0.500   8.316  1.00  0.00              
ATOM    545  CA  THR A  27     -20.786   2.608   8.170  1.00  0.00              
ATOM    546  HA  THR A  27     -21.154   3.225   8.989  1.00  0.00              
ATOM    547  CB  THR A  27     -19.326   2.993   7.924  1.00  0.00              
ATOM    548  HB  THR A  27     -19.039   2.408   7.051  1.00  0.00              
ATOM    549  CG2 THR A  27     -19.083   4.469   7.767  1.00  0.00              
ATOM    550 HG21 THR A  27     -18.017   4.617   7.596  1.00  0.00              
ATOM    551 HG22 THR A  27     -19.641   4.839   6.907  1.00  0.00              
ATOM    552 HG23 THR A  27     -19.418   5.038   8.634  1.00  0.00              
ATOM    553  OG1 THR A  27     -18.524   2.590   9.002  1.00  0.00              
ATOM    554  HG1 THR A  27     -18.488   1.640   8.873  1.00  0.00              
ATOM    555  C   THR A  27     -21.656   3.000   7.001  1.00  0.00              
ATOM    556  O   THR A  27     -22.260   4.084   7.050  1.00  0.00              
ATOM    557  N   THR A  28     -21.885   2.118   6.038  1.00  0.00              
ATOM    558  H   THR A  28     -21.419   1.223   6.072  1.00  0.00              
ATOM    559  CA  THR A  28     -22.670   2.358   4.758  1.00  0.00              
ATOM    560  HA  THR A  28     -23.251   3.280   4.783  1.00  0.00              
ATOM    561  CB  THR A  28     -21.742   2.409   3.491  1.00  0.00              
ATOM    562  HB  THR A  28     -21.265   1.432   3.564  1.00  0.00              
ATOM    563  CG2 THR A  28     -22.287   2.546   2.067  1.00  0.00              
ATOM    564 HG21 THR A  28     -23.081   3.292   2.115  1.00  0.00              
ATOM    565 HG22 THR A  28     -21.575   2.796   1.280  1.00  0.00              
ATOM    566 HG23 THR A  28     -22.824   1.636   1.798  1.00  0.00              
ATOM    567  OG1 THR A  28     -20.806   3.453   3.530  1.00  0.00              
ATOM    568  HG1 THR A  28     -21.247   4.222   3.160  1.00  0.00              
ATOM    569  C   THR A  28     -23.722   1.237   4.465  1.00  0.00              
ATOM    570  O   THR A  28     -23.354   0.110   4.596  1.00  0.00              
ATOM    571  N   ASP A  29     -24.911   1.655   3.935  1.00  0.00              
ATOM    572  H   ASP A  29     -24.975   2.662   3.988  1.00  0.00              
ATOM    573  CA  ASP A  29     -26.078   0.788   4.030  1.00  0.00              
ATOM    574  HA  ASP A  29     -25.942   0.088   4.854  1.00  0.00              
ATOM    575  CB  ASP A  29     -27.340   1.711   4.098  1.00  0.00              
ATOM    576  HB2 ASP A  29     -27.119   2.411   4.903  1.00  0.00              
ATOM    577  HB3 ASP A  29     -27.559   2.291   3.201  1.00  0.00              
ATOM    578  CG  ASP A  29     -28.615   0.861   4.417  1.00  0.00              
ATOM    579  OD1 ASP A  29     -28.496  -0.049   5.202  1.00  0.00              
ATOM    580  OD2 ASP A  29     -29.732   1.178   3.870  1.00  0.00              
ATOM    581  C   ASP A  29     -26.167  -0.111   2.807  1.00  0.00              
ATOM    582  O   ASP A  29     -25.543   0.264   1.784  1.00  0.00              
ATOM    583  N   GLU A  30     -26.739  -1.298   2.891  1.00  0.00              
ATOM    584  H   GLU A  30     -27.181  -1.611   3.743  1.00  0.00              
ATOM    585  CA  GLU A  30     -26.753  -2.230   1.822  1.00  0.00              
ATOM    586  HA  GLU A  30     -25.710  -2.516   1.682  1.00  0.00              
ATOM    587  CB  GLU A  30     -27.585  -3.527   2.192  1.00  0.00              
ATOM    588  HB2 GLU A  30     -27.191  -3.832   3.161  1.00  0.00              
ATOM    589  HB3 GLU A  30     -28.611  -3.185   2.332  1.00  0.00              
ATOM    590  CG  GLU A  30     -27.523  -4.638   1.212  1.00  0.00              
ATOM    591  HG2 GLU A  30     -28.086  -4.315   0.337  1.00  0.00              
ATOM    592  HG3 GLU A  30     -26.488  -4.745   0.889  1.00  0.00              
ATOM    593  CD  GLU A  30     -28.184  -5.912   1.733  1.00  0.00              
ATOM    594  OE1 GLU A  30     -29.036  -5.847   2.679  1.00  0.00              
ATOM    595  OE2 GLU A  30     -27.882  -7.033   1.268  1.00  0.00              
ATOM    596  C   GLU A  30     -27.265  -1.613   0.584  1.00  0.00              
ATOM    597  O   GLU A  30     -26.580  -1.713  -0.430  1.00  0.00              
ATOM    598  N   ALA A  31     -28.367  -0.847   0.635  1.00  0.00              
ATOM    599  H   ALA A  31     -28.922  -0.877   1.478  1.00  0.00              
ATOM    600  CA  ALA A  31     -28.899  -0.229  -0.571  1.00  0.00              
ATOM    601  HA  ALA A  31     -28.996  -1.023  -1.311  1.00  0.00              
ATOM    602  CB  ALA A  31     -30.324   0.132  -0.256  1.00  0.00              
ATOM    603  HB1 ALA A  31     -30.345   0.945   0.470  1.00  0.00              
ATOM    604  HB2 ALA A  31     -30.769   0.515  -1.174  1.00  0.00              
ATOM    605  HB3 ALA A  31     -31.071  -0.624  -0.016  1.00  0.00              
ATOM    606  C   ALA A  31     -27.983   0.938  -1.136  1.00  0.00              
ATOM    607  O   ALA A  31     -28.127   1.335  -2.273  1.00  0.00              
ATOM    608  N   GLU A  32     -27.260   1.582  -0.247  1.00  0.00              
ATOM    609  H   GLU A  32     -27.257   1.339   0.733  1.00  0.00              
ATOM    610  CA  GLU A  32     -26.403   2.734  -0.578  1.00  0.00              
ATOM    611  HA  GLU A  32     -26.768   3.429  -1.334  1.00  0.00              
ATOM    612  CB  GLU A  32     -26.252   3.588   0.755  1.00  0.00              
ATOM    613  HB2 GLU A  32     -27.218   3.770   1.227  1.00  0.00              
ATOM    614  HB3 GLU A  32     -25.686   3.033   1.503  1.00  0.00              
ATOM    615  CG  GLU A  32     -25.661   4.979   0.608  1.00  0.00              
ATOM    616  HG2 GLU A  32     -25.845   5.538   1.526  1.00  0.00              
ATOM    617  HG3 GLU A  32     -24.596   4.753   0.579  1.00  0.00              
ATOM    618  CD  GLU A  32     -26.248   5.886  -0.503  1.00  0.00              
ATOM    619  OE1 GLU A  32     -25.453   6.584  -1.135  1.00  0.00              
ATOM    620  OE2 GLU A  32     -27.441   5.931  -0.706  1.00  0.00              
ATOM    621  C   GLU A  32     -25.027   2.201  -1.088  1.00  0.00              
ATOM    622  O   GLU A  32     -24.523   2.747  -2.087  1.00  0.00              
ATOM    623  N   SER A  33     -24.471   1.059  -0.553  1.00  0.00              
ATOM    624  H   SER A  33     -24.921   0.752   0.297  1.00  0.00              
ATOM    625  CA  SER A  33     -23.382   0.179  -1.059  1.00  0.00              
ATOM    626  HA  SER A  33     -22.485   0.799  -1.055  1.00  0.00              
ATOM    627  CB  SER A  33     -23.176  -1.172  -0.378  1.00  0.00              
ATOM    628  HB2 SER A  33     -23.926  -1.890  -0.709  1.00  0.00              
ATOM    629  HB3 SER A  33     -22.211  -1.601  -0.646  1.00  0.00              
ATOM    630  OG  SER A  33     -23.256  -1.075   1.038  1.00  0.00              
ATOM    631  HG  SER A  33     -24.045  -0.593   1.293  1.00  0.00              
ATOM    632  C   SER A  33     -23.652  -0.141  -2.518  1.00  0.00              
ATOM    633  O   SER A  33     -22.783   0.055  -3.371  1.00  0.00              
ATOM    634  N   HIE A  34     -24.845  -0.669  -2.805  1.00  0.00              
ATOM    635  H   HIE A  34     -25.440  -0.784  -1.997  1.00  0.00              
ATOM    636  CA  HIE A  34     -25.296  -0.945  -4.135  1.00  0.00              
ATOM    637  HA  HIE A  34     -24.570  -1.597  -4.621  1.00  0.00              
ATOM    638  CB  HIE A  34     -26.668  -1.686  -4.100  1.00  0.00              
ATOM    639  HB2 HIE A  34     -27.314  -1.016  -3.532  1.00  0.00              
ATOM    640  HB3 HIE A  34     -27.086  -1.791  -5.101  1.00  0.00              
ATOM    641  CG  HIE A  34     -26.632  -3.076  -3.572  1.00  0.00              
ATOM    642  ND1 HIE A  34     -27.711  -3.984  -3.682  1.00  0.00              
ATOM    643  CE1 HIE A  34     -27.338  -5.003  -2.919  1.00  0.00              
ATOM    644  HE1 HIE A  34     -28.000  -5.855  -2.958  1.00  0.00              
ATOM    645  NE2 HIE A  34     -26.057  -4.930  -2.477  1.00  0.00              
ATOM    646  HE2 HIE A  34     -25.491  -5.729  -2.229  1.00  0.00              
ATOM    647  CD2 HIE A  34     -25.601  -3.739  -2.910  1.00  0.00              
ATOM    648  HD2 HIE A  34     -24.661  -3.269  -2.662  1.00  0.00              
ATOM    649  C   HIE A  34     -25.353   0.191  -5.133  1.00  0.00              
ATOM    650  O   HIE A  34     -25.098  -0.044  -6.284  1.00  0.00              
ATOM    651  N   ALA A  35     -25.699   1.434  -4.707  1.00  0.00              
ATOM    652  H   ALA A  35     -25.967   1.596  -3.746  1.00  0.00              
ATOM    653  CA  ALA A  35     -25.629   2.581  -5.601  1.00  0.00              
ATOM    654  HA  ALA A  35     -25.984   2.233  -6.571  1.00  0.00              
ATOM    655  CB  ALA A  35     -26.699   3.545  -5.094  1.00  0.00              
ATOM    656  HB1 ALA A  35     -26.752   4.352  -5.826  1.00  0.00              
ATOM    657  HB2 ALA A  35     -27.653   3.017  -5.072  1.00  0.00              
ATOM    658  HB3 ALA A  35     -26.563   3.949  -4.091  1.00  0.00              
ATOM    659  C   ALA A  35     -24.277   3.184  -5.736  1.00  0.00              
ATOM    660  O   ALA A  35     -23.945   3.759  -6.842  1.00  0.00              
ATOM    661  N   ILE A  36     -23.451   3.002  -4.725  1.00  0.00              
ATOM    662  H   ILE A  36     -23.860   2.597  -3.896  1.00  0.00              
ATOM    663  CA  ILE A  36     -21.957   3.296  -4.760  1.00  0.00              
ATOM    664  HA  ILE A  36     -21.804   4.273  -5.220  1.00  0.00              
ATOM    665  CB  ILE A  36     -21.523   3.434  -3.292  1.00  0.00              
ATOM    666  HB  ILE A  36     -21.916   2.635  -2.664  1.00  0.00              
ATOM    667  CG2 ILE A  36     -19.992   3.305  -3.150  1.00  0.00              
ATOM    668 HG21 ILE A  36     -19.560   2.365  -3.494  1.00  0.00              
ATOM    669 HG22 ILE A  36     -19.478   4.085  -3.712  1.00  0.00              
ATOM    670 HG23 ILE A  36     -19.720   3.223  -2.097  1.00  0.00              
ATOM    671  CG1 ILE A  36     -21.892   4.783  -2.735  1.00  0.00              
ATOM    672 HG12 ILE A  36     -21.261   5.596  -3.095  1.00  0.00              
ATOM    673 HG13 ILE A  36     -22.946   5.029  -2.864  1.00  0.00              
ATOM    674  CD1 ILE A  36     -21.841   4.959  -1.226  1.00  0.00              
ATOM    675 HD11 ILE A  36     -20.899   4.594  -0.817  1.00  0.00              
ATOM    676 HD12 ILE A  36     -22.119   5.952  -0.872  1.00  0.00              
ATOM    677 HD13 ILE A  36     -22.664   4.351  -0.850  1.00  0.00              
ATOM    678  C   ILE A  36     -21.095   2.328  -5.611  1.00  0.00              
ATOM    679  O   ILE A  36     -20.234   2.828  -6.385  1.00  0.00              
ATOM    680  N   MET A  37     -21.405   1.006  -5.582  1.00  0.00              
ATOM    681  H   MET A  37     -21.911   0.647  -4.785  1.00  0.00              
ATOM    682  CA  MET A  37     -20.801   0.065  -6.531  1.00  0.00              
ATOM    683  HA  MET A  37     -19.721   0.207  -6.488  1.00  0.00              
ATOM    684  CB  MET A  37     -21.003  -1.351  -6.081  1.00  0.00              
ATOM    685  HB2 MET A  37     -22.076  -1.459  -5.922  1.00  0.00              
ATOM    686  HB3 MET A  37     -20.655  -1.949  -6.923  1.00  0.00              
ATOM    687  CG  MET A  37     -20.151  -1.726  -4.823  1.00  0.00              
ATOM    688  HG2 MET A  37     -19.108  -1.543  -5.081  1.00  0.00              
ATOM    689  HG3 MET A  37     -20.371  -1.148  -3.925  1.00  0.00              
ATOM    690  SD  MET A  37     -20.233  -3.429  -4.240  1.00  0.00              
ATOM    691  CE  MET A  37     -21.704  -3.144  -3.224  1.00  0.00              
ATOM    692  HE1 MET A  37     -22.513  -2.830  -3.884  1.00  0.00              
ATOM    693  HE2 MET A  37     -22.036  -4.061  -2.736  1.00  0.00              
ATOM    694  HE3 MET A  37     -21.589  -2.358  -2.477  1.00  0.00              
ATOM    695  C   MET A  37     -21.290   0.305  -7.973  1.00  0.00              
ATOM    696  O   MET A  37     -20.463   0.241  -8.909  1.00  0.00              
ATOM    697  N   ASP A  38     -22.575   0.593  -8.096  1.00  0.00              
ATOM    698  H   ASP A  38     -23.158   0.672  -7.276  1.00  0.00              
ATOM    699  CA  ASP A  38     -23.086   1.028  -9.366  1.00  0.00              
ATOM    700  HA  ASP A  38     -22.968   0.365 -10.223  1.00  0.00              
ATOM    701  CB  ASP A  38     -24.611   1.222  -9.302  1.00  0.00              
ATOM    702  HB2 ASP A  38     -24.867   1.730  -8.373  1.00  0.00              
ATOM    703  HB3 ASP A  38     -24.909   2.028  -9.974  1.00  0.00              
ATOM    704  CG  ASP A  38     -25.564  -0.025  -9.475  1.00  0.00              
ATOM    705  OD1 ASP A  38     -26.786   0.062  -9.429  1.00  0.00              
ATOM    706  OD2 ASP A  38     -24.900  -1.075  -9.695  1.00  0.00              
ATOM    707  C   ASP A  38     -22.485   2.343  -9.882  1.00  0.00              
ATOM    708  O   ASP A  38     -22.218   2.404 -11.071  1.00  0.00              
ATOM    709  N   ALA A  39     -22.134   3.270  -8.973  1.00  0.00              
ATOM    710  H   ALA A  39     -22.378   3.065  -8.015  1.00  0.00              
ATOM    711  CA  ALA A  39     -21.293   4.401  -9.314  1.00  0.00              
ATOM    712  HA  ALA A  39     -21.731   4.822 -10.219  1.00  0.00              
ATOM    713  CB  ALA A  39     -21.275   5.456  -8.187  1.00  0.00              
ATOM    714  HB1 ALA A  39     -22.144   6.090  -8.364  1.00  0.00              
ATOM    715  HB2 ALA A  39     -21.264   5.035  -7.182  1.00  0.00              
ATOM    716  HB3 ALA A  39     -20.346   6.015  -8.294  1.00  0.00              
ATOM    717  C   ALA A  39     -19.863   4.058  -9.810  1.00  0.00              
ATOM    718  O   ALA A  39     -19.176   4.821 -10.467  1.00  0.00              
ATOM    719  N   ALA A  40     -19.256   2.962  -9.362  1.00  0.00              
ATOM    720  H   ALA A  40     -19.877   2.354  -8.847  1.00  0.00              
ATOM    721  CA  ALA A  40     -17.965   2.496  -9.709  1.00  0.00              
ATOM    722  HA  ALA A  40     -17.243   3.310  -9.649  1.00  0.00              
ATOM    723  CB  ALA A  40     -17.540   1.311  -8.818  1.00  0.00              
ATOM    724  HB1 ALA A  40     -17.960   0.371  -9.174  1.00  0.00              
ATOM    725  HB2 ALA A  40     -16.468   1.313  -8.617  1.00  0.00              
ATOM    726  HB3 ALA A  40     -18.062   1.610  -7.909  1.00  0.00              
ATOM    727  C   ALA A  40     -17.879   1.973 -11.167  1.00  0.00              
ATOM    728  O   ALA A  40     -17.053   2.474 -11.959  1.00  0.00              
ATOM    729  N   LEU A  41     -18.928   1.185 -11.592  1.00  0.00              
ATOM    730  H   LEU A  41     -19.540   0.783 -10.896  1.00  0.00              
ATOM    731  CA  LEU A  41     -19.141   0.836 -13.040  1.00  0.00              
ATOM    732  HA  LEU A  41     -18.229   0.331 -13.358  1.00  0.00              
ATOM    733  CB  LEU A  41     -20.372  -0.118 -13.147  1.00  0.00              
ATOM    734  HB2 LEU A  41     -21.208   0.423 -12.705  1.00  0.00              
ATOM    735  HB3 LEU A  41     -20.537  -0.331 -14.203  1.00  0.00              
ATOM    736  CG  LEU A  41     -20.089  -1.464 -12.428  1.00  0.00              
ATOM    737  HG  LEU A  41     -19.984  -1.344 -11.350  1.00  0.00              
ATOM    738  CD1 LEU A  41     -21.301  -2.330 -12.701  1.00  0.00              
ATOM    739 HD11 LEU A  41     -22.147  -1.977 -12.111  1.00  0.00              
ATOM    740 HD12 LEU A  41     -21.584  -2.331 -13.754  1.00  0.00              
ATOM    741 HD13 LEU A  41     -21.138  -3.372 -12.428  1.00  0.00              
ATOM    742  CD2 LEU A  41     -18.879  -2.208 -13.126  1.00  0.00              
ATOM    743 HD21 LEU A  41     -17.985  -1.652 -12.842  1.00  0.00              
ATOM    744 HD22 LEU A  41     -18.830  -3.237 -12.769  1.00  0.00              
ATOM    745 HD23 LEU A  41     -19.004  -2.320 -14.203  1.00  0.00              
ATOM    746  C   LEU A  41     -19.441   2.053 -13.898  1.00  0.00              
ATOM    747  O   LEU A  41     -19.137   2.071 -15.090  1.00  0.00              
ATOM    748  N   ASP A  42     -20.069   3.084 -13.359  1.00  0.00              
ATOM    749  H   ASP A  42     -20.695   2.861 -12.598  1.00  0.00              
ATOM    750  CA  ASP A  42     -20.264   4.409 -13.966  1.00  0.00              
ATOM    751  HA  ASP A  42     -20.478   4.254 -15.024  1.00  0.00              
ATOM    752  CB  ASP A  42     -21.489   5.076 -13.346  1.00  0.00              
ATOM    753  HB2 ASP A  42     -21.502   5.029 -12.257  1.00  0.00              
ATOM    754  HB3 ASP A  42     -21.579   6.116 -13.658  1.00  0.00              
ATOM    755  CG  ASP A  42     -22.819   4.370 -13.715  1.00  0.00              
ATOM    756  OD1 ASP A  42     -23.837   5.032 -13.502  1.00  0.00              
ATOM    757  OD2 ASP A  42     -22.775   3.268 -14.287  1.00  0.00              
ATOM    758  C   ASP A  42     -19.059   5.329 -14.022  1.00  0.00              
ATOM    759  O   ASP A  42     -18.784   5.833 -15.081  1.00  0.00              
ATOM    760  N   ALA A  43     -18.255   5.387 -12.994  1.00  0.00              
ATOM    761  H   ALA A  43     -18.400   4.969 -12.086  1.00  0.00              
ATOM    762  CA  ALA A  43     -16.888   5.886 -13.172  1.00  0.00              
ATOM    763  HA  ALA A  43     -16.845   6.899 -13.572  1.00  0.00              
ATOM    764  CB  ALA A  43     -16.232   5.877 -11.845  1.00  0.00              
ATOM    765  HB1 ALA A  43     -16.190   4.872 -11.424  1.00  0.00              
ATOM    766  HB2 ALA A  43     -15.257   6.352 -11.949  1.00  0.00              
ATOM    767  HB3 ALA A  43     -16.798   6.556 -11.207  1.00  0.00              
ATOM    768  C   ALA A  43     -15.945   5.047 -14.072  1.00  0.00              
ATOM    769  O   ALA A  43     -14.877   5.581 -14.361  1.00  0.00              
ATOM    770  N   GLY A  44     -16.376   3.852 -14.457  1.00  0.00              
ATOM    771  H   GLY A  44     -17.297   3.594 -14.133  1.00  0.00              
ATOM    772  CA  GLY A  44     -15.596   2.926 -15.350  1.00  0.00              
ATOM    773  HA2 GLY A  44     -16.306   2.159 -15.659  1.00  0.00              
ATOM    774  HA3 GLY A  44     -15.144   3.299 -16.269  1.00  0.00              
ATOM    775  C   GLY A  44     -14.511   2.084 -14.625  1.00  0.00              
ATOM    776  O   GLY A  44     -13.463   1.694 -15.211  1.00  0.00              
ATOM    777  N   ILE A  45     -14.648   1.980 -13.309  1.00  0.00              
ATOM    778  H   ILE A  45     -15.536   2.319 -12.964  1.00  0.00              
ATOM    779  CA  ILE A  45     -13.779   1.143 -12.450  1.00  0.00              
ATOM    780  HA  ILE A  45     -12.751   1.378 -12.727  1.00  0.00              
ATOM    781  CB  ILE A  45     -13.906   1.669 -10.969  1.00  0.00              
ATOM    782  HB  ILE A  45     -14.963   1.932 -10.931  1.00  0.00              
ATOM    783  CG2 ILE A  45     -13.734   0.640  -9.894  1.00  0.00              
ATOM    784 HG21 ILE A  45     -13.755   1.080  -8.897  1.00  0.00              
ATOM    785 HG22 ILE A  45     -14.514  -0.119  -9.959  1.00  0.00              
ATOM    786 HG23 ILE A  45     -12.766   0.184 -10.100  1.00  0.00              
ATOM    787  CG1 ILE A  45     -13.031   2.926 -10.735  1.00  0.00              
ATOM    788 HG12 ILE A  45     -12.008   2.567 -10.846  1.00  0.00              
ATOM    789 HG13 ILE A  45     -13.267   3.621 -11.541  1.00  0.00              
ATOM    790  CD1 ILE A  45     -13.150   3.664  -9.455  1.00  0.00              
ATOM    791 HD11 ILE A  45     -12.490   4.532  -9.465  1.00  0.00              
ATOM    792 HD12 ILE A  45     -14.175   4.018  -9.346  1.00  0.00              
ATOM    793 HD13 ILE A  45     -12.970   3.011  -8.601  1.00  0.00              
ATOM    794  C   ILE A  45     -14.103  -0.314 -12.660  1.00  0.00              
ATOM    795  O   ILE A  45     -15.306  -0.680 -12.849  1.00  0.00              
ATOM    796  N   ASN A  46     -13.180  -1.197 -12.379  1.00  0.00              
ATOM    797  H   ASN A  46     -12.237  -0.836 -12.390  1.00  0.00              
ATOM    798  CA  ASN A  46     -13.356  -2.635 -12.356  1.00  0.00              
ATOM    799  HA  ASN A  46     -14.413  -2.804 -12.153  1.00  0.00              
ATOM    800  CB  ASN A  46     -12.994  -3.214 -13.710  1.00  0.00              
ATOM    801  HB2 ASN A  46     -13.724  -4.008 -13.871  1.00  0.00              
ATOM    802  HB3 ASN A  46     -13.220  -2.408 -14.408  1.00  0.00              
ATOM    803  CG  ASN A  46     -11.564  -3.621 -13.922  1.00  0.00              
ATOM    804  OD1 ASN A  46     -10.601  -3.202 -13.347  1.00  0.00              
ATOM    805  ND2 ASN A  46     -11.343  -4.603 -14.717  1.00  0.00              
ATOM    806 HD21 ASN A  46     -10.379  -4.880 -14.841  1.00  0.00              
ATOM    807 HD22 ASN A  46     -12.108  -4.991 -15.249  1.00  0.00              
ATOM    808  C   ASN A  46     -12.672  -3.329 -11.131  1.00  0.00              
ATOM    809  O   ASN A  46     -13.122  -4.359 -10.667  1.00  0.00              
ATOM    810  N   PHE A  47     -11.611  -2.732 -10.629  1.00  0.00              
ATOM    811  H   PHE A  47     -11.294  -1.937 -11.166  1.00  0.00              
ATOM    812  CA  PHE A  47     -10.855  -3.385  -9.535  1.00  0.00              
ATOM    813  HA  PHE A  47     -10.918  -4.444  -9.784  1.00  0.00              
ATOM    814  CB  PHE A  47      -9.381  -2.928  -9.522  1.00  0.00              
ATOM    815  HB2 PHE A  47      -9.119  -2.481 -10.481  1.00  0.00              
ATOM    816  HB3 PHE A  47      -9.259  -2.127  -8.794  1.00  0.00              
ATOM    817  CG  PHE A  47      -8.403  -3.989  -8.998  1.00  0.00              
ATOM    818  CD1 PHE A  47      -7.036  -3.623  -9.092  1.00  0.00              
ATOM    819  HD1 PHE A  47      -6.712  -2.706  -9.561  1.00  0.00              
ATOM    820  CE1 PHE A  47      -5.992  -4.538  -8.754  1.00  0.00              
ATOM    821  HE1 PHE A  47      -4.948  -4.265  -8.715  1.00  0.00              
ATOM    822  CZ  PHE A  47      -6.323  -5.833  -8.315  1.00  0.00              
ATOM    823  HZ  PHE A  47      -5.557  -6.483  -7.920  1.00  0.00              
ATOM    824  CE2 PHE A  47      -7.664  -6.185  -8.261  1.00  0.00              
ATOM    825  HE2 PHE A  47      -7.947  -7.192  -7.992  1.00  0.00              
ATOM    826  CD2 PHE A  47      -8.715  -5.278  -8.579  1.00  0.00              
ATOM    827  HD2 PHE A  47      -9.725  -5.657  -8.533  1.00  0.00              
ATOM    828  C   PHE A  47     -11.584  -3.172  -8.144  1.00  0.00              
ATOM    829  O   PHE A  47     -11.821  -2.069  -7.780  1.00  0.00              
ATOM    830  N   PHE A  48     -11.798  -4.227  -7.295  1.00  0.00              
ATOM    831  H   PHE A  48     -11.611  -5.154  -7.648  1.00  0.00              
ATOM    832  CA  PHE A  48     -12.500  -4.089  -5.967  1.00  0.00              
ATOM    833  HA  PHE A  48     -12.459  -3.030  -5.712  1.00  0.00              
ATOM    834  CB  PHE A  48     -13.921  -4.715  -5.997  1.00  0.00              
ATOM    835  HB2 PHE A  48     -13.819  -5.543  -6.698  1.00  0.00              
ATOM    836  HB3 PHE A  48     -14.147  -5.084  -4.996  1.00  0.00              
ATOM    837  CG  PHE A  48     -15.085  -3.929  -6.582  1.00  0.00              
ATOM    838  CD1 PHE A  48     -15.018  -3.155  -7.743  1.00  0.00              
ATOM    839  HD1 PHE A  48     -14.090  -2.908  -8.238  1.00  0.00              
ATOM    840  CE1 PHE A  48     -16.181  -2.563  -8.259  1.00  0.00              
ATOM    841  HE1 PHE A  48     -16.010  -1.874  -9.073  1.00  0.00              
ATOM    842  CZ  PHE A  48     -17.431  -2.781  -7.651  1.00  0.00              
ATOM    843  HZ  PHE A  48     -18.379  -2.425  -8.027  1.00  0.00              
ATOM    844  CE2 PHE A  48     -17.503  -3.522  -6.522  1.00  0.00              
ATOM    845  HE2 PHE A  48     -18.472  -3.873  -6.200  1.00  0.00              
ATOM    846  CD2 PHE A  48     -16.350  -4.054  -5.982  1.00  0.00              
ATOM    847  HD2 PHE A  48     -16.434  -4.868  -5.277  1.00  0.00              
ATOM    848  C   PHE A  48     -11.758  -4.835  -4.809  1.00  0.00              
ATOM    849  O   PHE A  48     -11.611  -6.029  -4.822  1.00  0.00              
ATOM    850  N   ASP A  49     -11.379  -4.137  -3.771  1.00  0.00              
ATOM    851  H   ASP A  49     -11.721  -3.188  -3.831  1.00  0.00              
ATOM    852  CA  ASP A  49     -10.696  -4.478  -2.540  1.00  0.00              
ATOM    853  HA  ASP A  49      -9.973  -5.254  -2.794  1.00  0.00              
ATOM    854  CB  ASP A  49      -9.887  -3.249  -2.025  1.00  0.00              
ATOM    855  HB2 ASP A  49      -9.070  -3.047  -2.718  1.00  0.00              
ATOM    856  HB3 ASP A  49     -10.601  -2.427  -1.977  1.00  0.00              
ATOM    857  CG  ASP A  49      -9.361  -3.377  -0.579  1.00  0.00              
ATOM    858  OD1 ASP A  49      -8.711  -4.367  -0.302  1.00  0.00              
ATOM    859  OD2 ASP A  49      -9.500  -2.468   0.252  1.00  0.00              
ATOM    860  C   ASP A  49     -11.654  -5.092  -1.541  1.00  0.00              
ATOM    861  O   ASP A  49     -12.529  -4.337  -1.088  1.00  0.00              
ATOM    862  N   THR A  50     -11.514  -6.333  -1.094  1.00  0.00              
ATOM    863  H   THR A  50     -10.800  -6.933  -1.481  1.00  0.00              
ATOM    864  CA  THR A  50     -12.368  -6.923  -0.024  1.00  0.00              
ATOM    865  HA  THR A  50     -12.754  -6.117   0.600  1.00  0.00              
ATOM    866  CB  THR A  50     -13.703  -7.502  -0.575  1.00  0.00              
ATOM    867  HB  THR A  50     -14.015  -7.054  -1.518  1.00  0.00              
ATOM    868  CG2 THR A  50     -13.842  -8.971  -0.815  1.00  0.00              
ATOM    869 HG21 THR A  50     -13.066  -9.371  -1.468  1.00  0.00              
ATOM    870 HG22 THR A  50     -13.682  -9.485   0.133  1.00  0.00              
ATOM    871 HG23 THR A  50     -14.779  -9.235  -1.306  1.00  0.00              
ATOM    872  OG1 THR A  50     -14.681  -7.313   0.470  1.00  0.00              
ATOM    873  HG1 THR A  50     -15.171  -6.511   0.273  1.00  0.00              
ATOM    874  C   THR A  50     -11.505  -7.890   0.874  1.00  0.00              
ATOM    875  O   THR A  50     -10.381  -8.245   0.523  1.00  0.00              
ATOM    876  N   ALA A  51     -12.045  -8.211   2.109  1.00  0.00              
ATOM    877  H   ALA A  51     -12.883  -7.732   2.406  1.00  0.00              
ATOM    878  CA  ALA A  51     -11.387  -9.052   3.090  1.00  0.00              
ATOM    879  HA  ALA A  51     -10.754  -9.814   2.634  1.00  0.00              
ATOM    880  CB  ALA A  51     -10.392  -8.113   3.901  1.00  0.00              
ATOM    881  HB1 ALA A  51     -10.855  -7.681   4.788  1.00  0.00              
ATOM    882  HB2 ALA A  51      -9.501  -8.661   4.209  1.00  0.00              
ATOM    883  HB3 ALA A  51      -9.972  -7.341   3.256  1.00  0.00              
ATOM    884  C   ALA A  51     -12.497  -9.638   3.956  1.00  0.00              
ATOM    885  O   ALA A  51     -13.570  -9.041   4.121  1.00  0.00              
ATOM    886  N   ASN A  52     -12.121 -10.670   4.685  1.00  0.00              
ATOM    887  H   ASN A  52     -11.284 -11.212   4.525  1.00  0.00              
ATOM    888  CA  ASN A  52     -12.988 -11.107   5.821  1.00  0.00              
ATOM    889  HA  ASN A  52     -13.997 -11.146   5.409  1.00  0.00              
ATOM    890  CB  ASN A  52     -12.615 -12.454   6.386  1.00  0.00              
ATOM    891  HB2 ASN A  52     -11.691 -12.340   6.952  1.00  0.00              
ATOM    892  HB3 ASN A  52     -13.436 -12.736   7.045  1.00  0.00              
ATOM    893  CG  ASN A  52     -12.324 -13.594   5.339  1.00  0.00              
ATOM    894  OD1 ASN A  52     -11.569 -14.543   5.577  1.00  0.00              
ATOM    895  ND2 ASN A  52     -12.798 -13.459   4.117  1.00  0.00              
ATOM    896 HD21 ASN A  52     -12.667 -14.171   3.413  1.00  0.00              
ATOM    897 HD22 ASN A  52     -13.389 -12.672   3.889  1.00  0.00              
ATOM    898  C   ASN A  52     -13.163 -10.152   6.997  1.00  0.00              
ATOM    899  O   ASN A  52     -14.279 -10.060   7.461  1.00  0.00              
ATOM    900  N   VAL A  53     -12.114  -9.451   7.349  1.00  0.00              
ATOM    901  H   VAL A  53     -11.225  -9.571   6.886  1.00  0.00              
ATOM    902  CA  VAL A  53     -12.154  -8.552   8.442  1.00  0.00              
ATOM    903  HA  VAL A  53     -12.680  -9.024   9.271  1.00  0.00              
ATOM    904  CB  VAL A  53     -10.710  -8.108   8.857  1.00  0.00              
ATOM    905  HB  VAL A  53     -10.781  -7.338   9.625  1.00  0.00              
ATOM    906  CG1 VAL A  53     -10.009  -9.229   9.612  1.00  0.00              
ATOM    907 HG11 VAL A  53      -9.940 -10.042   8.889  1.00  0.00              
ATOM    908 HG12 VAL A  53      -8.988  -8.885   9.778  1.00  0.00              
ATOM    909 HG13 VAL A  53     -10.579  -9.533  10.489  1.00  0.00              
ATOM    910  CG2 VAL A  53      -9.795  -7.533   7.725  1.00  0.00              
ATOM    911 HG21 VAL A  53      -9.456  -8.278   7.004  1.00  0.00              
ATOM    912 HG22 VAL A  53     -10.239  -6.681   7.211  1.00  0.00              
ATOM    913 HG23 VAL A  53      -8.901  -7.177   8.236  1.00  0.00              
ATOM    914  C   VAL A  53     -13.085  -7.357   8.135  1.00  0.00              
ATOM    915  O   VAL A  53     -13.748  -6.794   9.043  1.00  0.00              
ATOM    916  N   TYR A  54     -13.211  -6.954   6.859  1.00  0.00              
ATOM    917  H   TYR A  54     -12.914  -7.661   6.202  1.00  0.00              
ATOM    918  CA  TYR A  54     -14.120  -5.804   6.380  1.00  0.00              
ATOM    919  HA  TYR A  54     -13.940  -4.835   6.846  1.00  0.00              
ATOM    920  CB  TYR A  54     -14.089  -5.663   4.859  1.00  0.00              
ATOM    921  HB2 TYR A  54     -14.351  -6.666   4.522  1.00  0.00              
ATOM    922  HB3 TYR A  54     -14.825  -4.910   4.576  1.00  0.00              
ATOM    923  CG  TYR A  54     -12.748  -5.177   4.255  1.00  0.00              
ATOM    924  CD1 TYR A  54     -11.590  -5.090   5.049  1.00  0.00              
ATOM    925  HD1 TYR A  54     -11.580  -5.294   6.110  1.00  0.00              
ATOM    926  CE1 TYR A  54     -10.420  -4.714   4.425  1.00  0.00              
ATOM    927  HE1 TYR A  54      -9.554  -4.682   5.070  1.00  0.00              
ATOM    928  CZ  TYR A  54     -10.410  -4.382   3.069  1.00  0.00              
ATOM    929  OH  TYR A  54      -9.266  -3.921   2.614  1.00  0.00              
ATOM    930  HH  TYR A  54      -9.333  -3.567   1.724  1.00  0.00              
ATOM    931  CE2 TYR A  54     -11.591  -4.352   2.284  1.00  0.00              
ATOM    932  HE2 TYR A  54     -11.618  -3.884   1.311  1.00  0.00              
ATOM    933  CD2 TYR A  54     -12.744  -4.771   2.916  1.00  0.00              
ATOM    934  HD2 TYR A  54     -13.670  -4.818   2.364  1.00  0.00              
ATOM    935  C   TYR A  54     -15.547  -6.100   6.834  1.00  0.00              
ATOM    936  O   TYR A  54     -15.991  -7.207   6.741  1.00  0.00              
ATOM    937  N   GLY A  55     -16.162  -5.109   7.557  1.00  0.00              
ATOM    938  H   GLY A  55     -15.805  -4.179   7.391  1.00  0.00              
ATOM    939  CA  GLY A  55     -17.332  -5.272   8.392  1.00  0.00              
ATOM    940  HA2 GLY A  55     -18.233  -4.750   8.069  1.00  0.00              
ATOM    941  HA3 GLY A  55     -17.471  -6.353   8.392  1.00  0.00              
ATOM    942  C   GLY A  55     -17.030  -4.888   9.885  1.00  0.00              
ATOM    943  O   GLY A  55     -17.865  -4.128  10.434  1.00  0.00              
ATOM    944  N   TRP A  56     -15.843  -5.338  10.439  1.00  0.00              
ATOM    945  H   TRP A  56     -15.358  -6.031   9.886  1.00  0.00              
ATOM    946  CA  TRP A  56     -15.127  -4.765  11.628  1.00  0.00              
ATOM    947  HA  TRP A  56     -14.178  -5.299  11.677  1.00  0.00              
ATOM    948  CB  TRP A  56     -14.704  -3.313  11.414  1.00  0.00              
ATOM    949  HB2 TRP A  56     -15.550  -2.641  11.561  1.00  0.00              
ATOM    950  HB3 TRP A  56     -13.994  -2.887  12.123  1.00  0.00              
ATOM    951  CG  TRP A  56     -14.196  -3.059  10.019  1.00  0.00              
ATOM    952  CD1 TRP A  56     -14.847  -2.350   9.029  1.00  0.00              
ATOM    953  HD1 TRP A  56     -15.834  -1.934   9.170  1.00  0.00              
ATOM    954  NE1 TRP A  56     -14.046  -2.289   7.945  1.00  0.00              
ATOM    955  HE1 TRP A  56     -14.337  -1.740   7.149  1.00  0.00              
ATOM    956  CE2 TRP A  56     -12.837  -2.797   8.165  1.00  0.00              
ATOM    957  CZ2 TRP A  56     -11.685  -2.814   7.415  1.00  0.00              
ATOM    958  HZ2 TRP A  56     -11.676  -2.327   6.451  1.00  0.00              
ATOM    959  CH2 TRP A  56     -10.499  -3.430   7.907  1.00  0.00              
ATOM    960  HH2 TRP A  56      -9.558  -3.436   7.378  1.00  0.00              
ATOM    961  CZ3 TRP A  56     -10.612  -4.153   9.123  1.00  0.00              
ATOM    962  HZ3 TRP A  56      -9.775  -4.586   9.650  1.00  0.00              
ATOM    963  CE3 TRP A  56     -11.812  -4.131   9.891  1.00  0.00              
ATOM    964  HE3 TRP A  56     -11.903  -4.683  10.814  1.00  0.00              
ATOM    965  CD2 TRP A  56     -12.891  -3.425   9.422  1.00  0.00              
ATOM    966  C   TRP A  56     -15.783  -4.989  12.982  1.00  0.00              
ATOM    967  O   TRP A  56     -16.976  -4.921  13.125  1.00  0.00              
ATOM    968  N   GLY A  57     -14.851  -5.251  13.925  1.00  0.00              
ATOM    969  H   GLY A  57     -13.928  -5.430  13.555  1.00  0.00              
ATOM    970  CA  GLY A  57     -15.196  -5.533  15.311  1.00  0.00              
ATOM    971  HA2 GLY A  57     -14.265  -5.586  15.874  1.00  0.00              
ATOM    972  HA3 GLY A  57     -15.809  -4.690  15.633  1.00  0.00              
ATOM    973  C   GLY A  57     -15.940  -6.854  15.471  1.00  0.00              
ATOM    974  O   GLY A  57     -15.543  -7.938  14.931  1.00  0.00              
ATOM    975  N   GLU A  58     -17.105  -6.776  16.105  1.00  0.00              
ATOM    976  H   GLU A  58     -17.324  -5.831  16.385  1.00  0.00              
ATOM    977  CA  GLU A  58     -18.095  -7.901  16.202  1.00  0.00              
ATOM    978  HA  GLU A  58     -17.470  -8.794  16.219  1.00  0.00              
ATOM    979  CB  GLU A  58     -18.874  -7.902  17.532  1.00  0.00              
ATOM    980  HB2 GLU A  58     -19.680  -7.169  17.491  1.00  0.00              
ATOM    981  HB3 GLU A  58     -19.395  -8.848  17.683  1.00  0.00              
ATOM    982  CG  GLU A  58     -18.059  -7.803  18.807  1.00  0.00              
ATOM    983  HG2 GLU A  58     -17.579  -6.833  18.938  1.00  0.00              
ATOM    984  HG3 GLU A  58     -18.708  -7.978  19.665  1.00  0.00              
ATOM    985  CD  GLU A  58     -16.970  -8.789  18.885  1.00  0.00              
ATOM    986  OE1 GLU A  58     -17.393  -9.962  18.712  1.00  0.00              
ATOM    987  OE2 GLU A  58     -15.748  -8.476  19.263  1.00  0.00              
ATOM    988  C   GLU A  58     -18.964  -8.051  14.966  1.00  0.00              
ATOM    989  O   GLU A  58     -19.836  -8.888  14.907  1.00  0.00              
ATOM    990  N   ASN A  59     -18.744  -7.219  13.901  1.00  0.00              
ATOM    991  H   ASN A  59     -18.331  -6.368  14.253  1.00  0.00              
ATOM    992  CA  ASN A  59     -19.346  -7.297  12.582  1.00  0.00              
ATOM    993  HA  ASN A  59     -20.073  -8.104  12.676  1.00  0.00              
ATOM    994  CB  ASN A  59     -20.262  -5.988  12.334  1.00  0.00              
ATOM    995  HB2 ASN A  59     -19.591  -5.135  12.232  1.00  0.00              
ATOM    996  HB3 ASN A  59     -20.657  -6.083  11.322  1.00  0.00              
ATOM    997  CG  ASN A  59     -21.413  -5.807  13.353  1.00  0.00              
ATOM    998  OD1 ASN A  59     -21.977  -4.702  13.481  1.00  0.00              
ATOM    999  ND2 ASN A  59     -21.878  -6.910  13.888  1.00  0.00              
ATOM   1000 HD21 ASN A  59     -22.667  -6.791  14.508  1.00  0.00              
ATOM   1001 HD22 ASN A  59     -21.481  -7.822  13.712  1.00  0.00              
ATOM   1002  C   ASN A  59     -18.506  -7.779  11.385  1.00  0.00              
ATOM   1003  O   ASN A  59     -18.883  -7.561  10.260  1.00  0.00              
ATOM   1004  N   LYS A  60     -17.429  -8.547  11.644  1.00  0.00              
ATOM   1005  H   LYS A  60     -17.189  -8.683  12.615  1.00  0.00              
ATOM   1006  CA  LYS A  60     -16.663  -9.285  10.609  1.00  0.00              
ATOM   1007  HA  LYS A  60     -16.339  -8.542   9.881  1.00  0.00              
ATOM   1008  CB  LYS A  60     -15.365  -9.945  11.200  1.00  0.00              
ATOM   1009  HB2 LYS A  60     -15.507 -10.669  12.002  1.00  0.00              
ATOM   1010  HB3 LYS A  60     -14.721 -10.439  10.472  1.00  0.00              
ATOM   1011  CG  LYS A  60     -14.563  -8.801  11.851  1.00  0.00              
ATOM   1012  HG2 LYS A  60     -14.539  -7.935  11.190  1.00  0.00              
ATOM   1013  HG3 LYS A  60     -15.101  -8.668  12.790  1.00  0.00              
ATOM   1014  CD  LYS A  60     -13.226  -9.322  12.326  1.00  0.00              
ATOM   1015  HD2 LYS A  60     -12.570  -9.505  11.475  1.00  0.00              
ATOM   1016  HD3 LYS A  60     -12.673  -8.492  12.765  1.00  0.00              
ATOM   1017  CE  LYS A  60     -13.111 -10.552  13.274  1.00  0.00              
ATOM   1018  HE2 LYS A  60     -13.937 -11.213  13.013  1.00  0.00              
ATOM   1019  HE3 LYS A  60     -12.180 -11.056  13.015  1.00  0.00              
ATOM   1020  NZ  LYS A  60     -13.100 -10.072  14.742  1.00  0.00              
ATOM   1021  HZ1 LYS A  60     -13.132 -10.883  15.343  1.00  0.00              
ATOM   1022  HZ2 LYS A  60     -12.260  -9.591  15.029  1.00  0.00              
ATOM   1023  HZ3 LYS A  60     -13.911  -9.491  14.899  1.00  0.00              
ATOM   1024  C   LYS A  60     -17.420 -10.224   9.652  1.00  0.00              
ATOM   1025  O   LYS A  60     -18.483 -10.830  10.050  1.00  0.00              
ATOM   1026  N   GLY A  61     -16.953 -10.316   8.429  1.00  0.00              
ATOM   1027  H   GLY A  61     -16.064  -9.863   8.269  1.00  0.00              
ATOM   1028  CA  GLY A  61     -17.645 -11.073   7.357  1.00  0.00              
ATOM   1029  HA2 GLY A  61     -16.829 -11.383   6.705  1.00  0.00              
ATOM   1030  HA3 GLY A  61     -18.153 -11.901   7.852  1.00  0.00              
ATOM   1031  C   GLY A  61     -18.666 -10.228   6.573  1.00  0.00              
ATOM   1032  O   GLY A  61     -19.052 -10.703   5.481  1.00  0.00              
ATOM   1033  N   ARG A  62     -19.167  -9.080   7.124  1.00  0.00              
ATOM   1034  H   ARG A  62     -18.690  -8.770   7.959  1.00  0.00              
ATOM   1035  CA  ARG A  62     -20.427  -8.512   6.609  1.00  0.00              
ATOM   1036  HA  ARG A  62     -21.156  -9.322   6.616  1.00  0.00              
ATOM   1037  CB  ARG A  62     -20.917  -7.536   7.681  1.00  0.00              
ATOM   1038  HB2 ARG A  62     -21.200  -8.259   8.445  1.00  0.00              
ATOM   1039  HB3 ARG A  62     -20.155  -6.845   8.043  1.00  0.00              
ATOM   1040  CG  ARG A  62     -22.256  -6.887   7.215  1.00  0.00              
ATOM   1041  HG2 ARG A  62     -22.596  -6.334   8.091  1.00  0.00              
ATOM   1042  HG3 ARG A  62     -22.159  -6.187   6.386  1.00  0.00              
ATOM   1043  CD  ARG A  62     -23.376  -7.916   6.936  1.00  0.00              
ATOM   1044  HD2 ARG A  62     -22.929  -8.719   6.351  1.00  0.00              
ATOM   1045  HD3 ARG A  62     -23.882  -8.310   7.817  1.00  0.00              
ATOM   1046  NE  ARG A  62     -24.450  -7.399   6.075  1.00  0.00              
ATOM   1047  HE  ARG A  62     -24.453  -6.397   5.944  1.00  0.00              
ATOM   1048  CZ  ARG A  62     -25.282  -8.188   5.373  1.00  0.00              
ATOM   1049  NH1 ARG A  62     -25.166  -9.470   5.359  1.00  0.00              
ATOM   1050 HH11 ARG A  62     -24.494  -9.910   5.970  1.00  0.00              
ATOM   1051 HH12 ARG A  62     -25.940  -9.913   4.884  1.00  0.00              
ATOM   1052  NH2 ARG A  62     -26.360  -7.612   4.873  1.00  0.00              
ATOM   1053 HH21 ARG A  62     -26.459  -6.641   5.135  1.00  0.00              
ATOM   1054 HH22 ARG A  62     -26.959  -8.187   4.298  1.00  0.00              
ATOM   1055  C   ARG A  62     -20.298  -7.790   5.258  1.00  0.00              
ATOM   1056  O   ARG A  62     -21.371  -7.619   4.553  1.00  0.00              
ATOM   1057  N   THR A  63     -19.067  -7.327   4.878  1.00  0.00              
ATOM   1058  H   THR A  63     -18.305  -7.665   5.448  1.00  0.00              
ATOM   1059  CA  THR A  63     -18.837  -6.618   3.608  1.00  0.00              
ATOM   1060  HA  THR A  63     -19.571  -5.834   3.421  1.00  0.00              
ATOM   1061  CB  THR A  63     -17.503  -5.921   3.739  1.00  0.00              
ATOM   1062  HB  THR A  63     -16.864  -6.667   4.210  1.00  0.00              
ATOM   1063  CG2 THR A  63     -16.804  -5.626   2.447  1.00  0.00              
ATOM   1064 HG21 THR A  63     -16.132  -4.787   2.631  1.00  0.00              
ATOM   1065 HG22 THR A  63     -16.236  -6.481   2.083  1.00  0.00              
ATOM   1066 HG23 THR A  63     -17.502  -5.266   1.690  1.00  0.00              
ATOM   1067  OG1 THR A  63     -17.533  -4.799   4.620  1.00  0.00              
ATOM   1068  HG1 THR A  63     -18.328  -4.308   4.400  1.00  0.00              
ATOM   1069  C   THR A  63     -18.915  -7.599   2.428  1.00  0.00              
ATOM   1070  O   THR A  63     -19.573  -7.293   1.438  1.00  0.00              
ATOM   1071  N   GLU A  64     -18.350  -8.783   2.509  1.00  0.00              
ATOM   1072  H   GLU A  64     -17.771  -8.965   3.316  1.00  0.00              
ATOM   1073  CA  GLU A  64     -18.457  -9.875   1.481  1.00  0.00              
ATOM   1074  HA  GLU A  64     -18.022  -9.514   0.549  1.00  0.00              
ATOM   1075  CB  GLU A  64     -17.469 -11.078   1.833  1.00  0.00              
ATOM   1076  HB2 GLU A  64     -17.714 -11.350   2.860  1.00  0.00              
ATOM   1077  HB3 GLU A  64     -17.701 -11.890   1.143  1.00  0.00              
ATOM   1078  CG  GLU A  64     -15.993 -10.718   1.758  1.00  0.00              
ATOM   1079  HG2 GLU A  64     -15.715 -10.638   0.707  1.00  0.00              
ATOM   1080  HG3 GLU A  64     -15.688  -9.767   2.195  1.00  0.00              
ATOM   1081  CD  GLU A  64     -15.149 -11.810   2.456  1.00  0.00              
ATOM   1082  OE1 GLU A  64     -15.322 -11.969   3.650  1.00  0.00              
ATOM   1083  OE2 GLU A  64     -14.550 -12.652   1.712  1.00  0.00              
ATOM   1084  C   GLU A  64     -19.980 -10.343   1.313  1.00  0.00              
ATOM   1085  O   GLU A  64     -20.366 -10.694   0.202  1.00  0.00              
ATOM   1086  N   GLU A  65     -20.638 -10.418   2.415  1.00  0.00              
ATOM   1087  H   GLU A  65     -20.195 -10.186   3.292  1.00  0.00              
ATOM   1088  CA  GLU A  65     -22.126 -10.698   2.333  1.00  0.00              
ATOM   1089  HA  GLU A  65     -22.410 -11.593   1.778  1.00  0.00              
ATOM   1090  CB  GLU A  65     -22.654 -10.912   3.763  1.00  0.00              
ATOM   1091  HB2 GLU A  65     -22.529  -9.943   4.245  1.00  0.00              
ATOM   1092  HB3 GLU A  65     -23.719 -11.124   3.660  1.00  0.00              
ATOM   1093  CG  GLU A  65     -22.063 -12.085   4.566  1.00  0.00              
ATOM   1094  HG2 GLU A  65     -22.442 -13.027   4.168  1.00  0.00              
ATOM   1095  HG3 GLU A  65     -20.984 -12.041   4.420  1.00  0.00              
ATOM   1096  CD  GLU A  65     -22.419 -11.944   6.025  1.00  0.00              
ATOM   1097  OE1 GLU A  65     -21.733 -12.592   6.850  1.00  0.00              
ATOM   1098  OE2 GLU A  65     -23.378 -11.244   6.358  1.00  0.00              
ATOM   1099  C   GLU A  65     -22.912  -9.567   1.518  1.00  0.00              
ATOM   1100  O   GLU A  65     -23.735  -9.919   0.699  1.00  0.00              
ATOM   1101  N   ILE A  66     -22.540  -8.275   1.560  1.00  0.00              
ATOM   1102  H   ILE A  66     -21.675  -7.976   1.987  1.00  0.00              
ATOM   1103  CA  ILE A  66     -23.158  -7.247   0.675  1.00  0.00              
ATOM   1104  HA  ILE A  66     -24.203  -7.531   0.548  1.00  0.00              
ATOM   1105  CB  ILE A  66     -23.090  -5.916   1.412  1.00  0.00              
ATOM   1106  HB  ILE A  66     -22.015  -5.897   1.593  1.00  0.00              
ATOM   1107  CG2 ILE A  66     -23.552  -4.873   0.389  1.00  0.00              
ATOM   1108 HG21 ILE A  66     -23.745  -3.955   0.945  1.00  0.00              
ATOM   1109 HG22 ILE A  66     -22.766  -4.673  -0.340  1.00  0.00              
ATOM   1110 HG23 ILE A  66     -24.422  -5.231  -0.162  1.00  0.00              
ATOM   1111  CG1 ILE A  66     -23.978  -6.052   2.719  1.00  0.00              
ATOM   1112 HG12 ILE A  66     -25.032  -6.111   2.445  1.00  0.00              
ATOM   1113 HG13 ILE A  66     -23.820  -7.013   3.208  1.00  0.00              
ATOM   1114  CD1 ILE A  66     -23.719  -4.874   3.677  1.00  0.00              
ATOM   1115 HD11 ILE A  66     -22.646  -4.722   3.799  1.00  0.00              
ATOM   1116 HD12 ILE A  66     -24.087  -4.040   3.079  1.00  0.00              
ATOM   1117 HD13 ILE A  66     -24.335  -4.947   4.574  1.00  0.00              
ATOM   1118  C   ILE A  66     -22.558  -7.235  -0.751  1.00  0.00              
ATOM   1119  O   ILE A  66     -23.271  -6.886  -1.639  1.00  0.00              
ATOM   1120  N   LEU A  67     -21.348  -7.704  -0.972  1.00  0.00              
ATOM   1121  H   LEU A  67     -20.783  -7.908  -0.160  1.00  0.00              
ATOM   1122  CA  LEU A  67     -20.819  -7.979  -2.324  1.00  0.00              
ATOM   1123  HA  LEU A  67     -20.916  -7.056  -2.895  1.00  0.00              
ATOM   1124  CB  LEU A  67     -19.409  -8.404  -2.214  1.00  0.00              
ATOM   1125  HB2 LEU A  67     -19.265  -8.920  -1.265  1.00  0.00              
ATOM   1126  HB3 LEU A  67     -19.106  -9.170  -2.927  1.00  0.00              
ATOM   1127  CG  LEU A  67     -18.407  -7.287  -2.265  1.00  0.00              
ATOM   1128  HG  LEU A  67     -18.737  -6.528  -1.556  1.00  0.00              
ATOM   1129  CD1 LEU A  67     -17.048  -7.712  -1.662  1.00  0.00              
ATOM   1130 HD11 LEU A  67     -16.276  -6.971  -1.871  1.00  0.00              
ATOM   1131 HD12 LEU A  67     -17.225  -7.993  -0.624  1.00  0.00              
ATOM   1132 HD13 LEU A  67     -16.724  -8.620  -2.172  1.00  0.00              
ATOM   1133  CD2 LEU A  67     -18.161  -6.742  -3.660  1.00  0.00              
ATOM   1134 HD21 LEU A  67     -19.143  -6.651  -4.123  1.00  0.00              
ATOM   1135 HD22 LEU A  67     -17.809  -5.725  -3.488  1.00  0.00              
ATOM   1136 HD23 LEU A  67     -17.503  -7.394  -4.236  1.00  0.00              
ATOM   1137  C   LEU A  67     -21.688  -8.971  -3.051  1.00  0.00              
ATOM   1138  O   LEU A  67     -22.164  -8.637  -4.180  1.00  0.00              
ATOM   1139  N   GLY A  68     -22.069 -10.105  -2.426  1.00  0.00              
ATOM   1140  H   GLY A  68     -21.610 -10.380  -1.569  1.00  0.00              
ATOM   1141  CA  GLY A  68     -22.949 -11.162  -2.989  1.00  0.00              
ATOM   1142  HA2 GLY A  68     -22.648 -11.247  -4.033  1.00  0.00              
ATOM   1143  HA3 GLY A  68     -22.797 -12.141  -2.536  1.00  0.00              
ATOM   1144  C   GLY A  68     -24.416 -10.836  -3.071  1.00  0.00              
ATOM   1145  O   GLY A  68     -25.197 -11.399  -3.785  1.00  0.00              
ATOM   1146  N   SER A  69     -24.799  -9.815  -2.304  1.00  0.00              
ATOM   1147  H   SER A  69     -24.102  -9.484  -1.652  1.00  0.00              
ATOM   1148  CA  SER A  69     -26.091  -9.116  -2.387  1.00  0.00              
ATOM   1149  HA  SER A  69     -26.839  -9.903  -2.479  1.00  0.00              
ATOM   1150  CB  SER A  69     -26.385  -8.336  -1.136  1.00  0.00              
ATOM   1151  HB2 SER A  69     -26.356  -8.960  -0.242  1.00  0.00              
ATOM   1152  HB3 SER A  69     -25.673  -7.520  -1.010  1.00  0.00              
ATOM   1153  OG  SER A  69     -27.687  -7.800  -1.218  1.00  0.00              
ATOM   1154  HG  SER A  69     -27.902  -7.421  -0.363  1.00  0.00              
ATOM   1155  C   SER A  69     -26.179  -8.139  -3.652  1.00  0.00              
ATOM   1156  O   SER A  69     -27.226  -8.123  -4.258  1.00  0.00              
ATOM   1157  N   TRP A  70     -25.157  -7.386  -3.943  1.00  0.00              
ATOM   1158  H   TRP A  70     -24.370  -7.384  -3.310  1.00  0.00              
ATOM   1159  CA  TRP A  70     -24.993  -6.601  -5.176  1.00  0.00              
ATOM   1160  HA  TRP A  70     -25.856  -5.940  -5.264  1.00  0.00              
ATOM   1161  CB  TRP A  70     -23.616  -5.841  -5.231  1.00  0.00              
ATOM   1162  HB2 TRP A  70     -23.492  -5.322  -4.280  1.00  0.00              
ATOM   1163  HB3 TRP A  70     -22.834  -6.569  -5.447  1.00  0.00              
ATOM   1164  CG  TRP A  70     -23.483  -4.827  -6.330  1.00  0.00              
ATOM   1165  CD1 TRP A  70     -24.369  -3.846  -6.657  1.00  0.00              
ATOM   1166  HD1 TRP A  70     -25.306  -3.689  -6.144  1.00  0.00              
ATOM   1167  NE1 TRP A  70     -24.006  -3.111  -7.822  1.00  0.00              
ATOM   1168  HE1 TRP A  70     -24.487  -2.314  -8.213  1.00  0.00              
ATOM   1169  CE2 TRP A  70     -22.755  -3.517  -8.217  1.00  0.00              
ATOM   1170  CZ2 TRP A  70     -21.859  -3.089  -9.260  1.00  0.00              
ATOM   1171  HZ2 TRP A  70     -22.181  -2.404 -10.030  1.00  0.00              
ATOM   1172  CH2 TRP A  70     -20.600  -3.705  -9.315  1.00  0.00              
ATOM   1173  HH2 TRP A  70     -19.856  -3.556 -10.084  1.00  0.00              
ATOM   1174  CZ3 TRP A  70     -20.247  -4.675  -8.405  1.00  0.00              
ATOM   1175  HZ3 TRP A  70     -19.256  -5.102  -8.441  1.00  0.00              
ATOM   1176  CE3 TRP A  70     -21.149  -5.116  -7.491  1.00  0.00              
ATOM   1177  HE3 TRP A  70     -20.753  -5.771  -6.728  1.00  0.00              
ATOM   1178  CD2 TRP A  70     -22.399  -4.514  -7.294  1.00  0.00              
ATOM   1179  C   TRP A  70     -24.987  -7.521  -6.417  1.00  0.00              
ATOM   1180  O   TRP A  70     -25.919  -7.339  -7.156  1.00  0.00              
ATOM   1181  N   PHE A  71     -24.113  -8.554  -6.577  1.00  0.00              
ATOM   1182  H   PHE A  71     -23.321  -8.640  -5.957  1.00  0.00              
ATOM   1183  CA  PHE A  71     -24.195  -9.467  -7.702  1.00  0.00              
ATOM   1184  HA  PHE A  71     -24.100  -8.891  -8.622  1.00  0.00              
ATOM   1185  CB  PHE A  71     -23.072 -10.532  -7.539  1.00  0.00              
ATOM   1186  HB2 PHE A  71     -23.422 -11.045  -6.643  1.00  0.00              
ATOM   1187  HB3 PHE A  71     -23.038 -11.226  -8.379  1.00  0.00              
ATOM   1188  CG  PHE A  71     -21.681 -10.009  -7.318  1.00  0.00              
ATOM   1189  CD1 PHE A  71     -21.250  -8.830  -7.945  1.00  0.00              
ATOM   1190  HD1 PHE A  71     -21.782  -8.288  -8.712  1.00  0.00              
ATOM   1191  CE1 PHE A  71     -19.916  -8.351  -7.656  1.00  0.00              
ATOM   1192  HE1 PHE A  71     -19.595  -7.393  -8.036  1.00  0.00              
ATOM   1193  CZ  PHE A  71     -18.997  -9.137  -6.859  1.00  0.00              
ATOM   1194  HZ  PHE A  71     -17.953  -8.861  -6.819  1.00  0.00              
ATOM   1195  CE2 PHE A  71     -19.512 -10.275  -6.225  1.00  0.00              
ATOM   1196  HE2 PHE A  71     -18.999 -10.811  -5.440  1.00  0.00              
ATOM   1197  CD2 PHE A  71     -20.796 -10.674  -6.439  1.00  0.00              
ATOM   1198  HD2 PHE A  71     -21.123 -11.538  -5.880  1.00  0.00              
ATOM   1199  C   PHE A  71     -25.570 -10.148  -7.846  1.00  0.00              
ATOM   1200  O   PHE A  71     -25.971 -10.451  -8.958  1.00  0.00              
ATOM   1201  N   ALA A  72     -26.341 -10.335  -6.733  1.00  0.00              
ATOM   1202  H   ALA A  72     -26.031 -10.167  -5.786  1.00  0.00              
ATOM   1203  CA  ALA A  72     -27.712 -10.851  -6.824  1.00  0.00              
ATOM   1204  HA  ALA A  72     -27.608 -11.641  -7.568  1.00  0.00              
ATOM   1205  CB  ALA A  72     -28.075 -11.487  -5.487  1.00  0.00              
ATOM   1206  HB1 ALA A  72     -27.168 -12.009  -5.180  1.00  0.00              
ATOM   1207  HB2 ALA A  72     -28.251 -10.790  -4.668  1.00  0.00              
ATOM   1208  HB3 ALA A  72     -28.899 -12.158  -5.730  1.00  0.00              
ATOM   1209  C   ALA A  72     -28.803  -9.849  -7.291  1.00  0.00              
ATOM   1210  O   ALA A  72     -29.990 -10.126  -7.514  1.00  0.00              
ATOM   1211  N   GLN A  73     -28.379  -8.576  -7.500  1.00  0.00              
ATOM   1212  H   GLN A  73     -27.411  -8.369  -7.295  1.00  0.00              
ATOM   1213  CA  GLN A  73     -29.212  -7.610  -8.246  1.00  0.00              
ATOM   1214  HA  GLN A  73     -30.243  -7.613  -7.892  1.00  0.00              
ATOM   1215  CB  GLN A  73     -28.783  -6.181  -7.863  1.00  0.00              
ATOM   1216  HB2 GLN A  73     -27.789  -5.924  -8.229  1.00  0.00              
ATOM   1217  HB3 GLN A  73     -29.443  -5.574  -8.483  1.00  0.00              
ATOM   1218  CG  GLN A  73     -28.918  -5.800  -6.408  1.00  0.00              
ATOM   1219  HG2 GLN A  73     -28.003  -6.175  -5.948  1.00  0.00              
ATOM   1220  HG3 GLN A  73     -29.040  -4.719  -6.348  1.00  0.00              
ATOM   1221  CD  GLN A  73     -30.138  -6.234  -5.687  1.00  0.00              
ATOM   1222  OE1 GLN A  73     -31.153  -5.586  -5.641  1.00  0.00              
ATOM   1223  NE2 GLN A  73     -30.019  -7.355  -5.016  1.00  0.00              
ATOM   1224 HE21 GLN A  73     -30.825  -7.682  -4.503  1.00  0.00              
ATOM   1225 HE22 GLN A  73     -29.156  -7.866  -5.137  1.00  0.00              
ATOM   1226  C   GLN A  73     -29.193  -7.850  -9.721  1.00  0.00              
ATOM   1227  O   GLN A  73     -30.060  -7.241 -10.385  1.00  0.00              
ATOM   1228  N   GLY A  74     -28.278  -8.666 -10.281  1.00  0.00              
ATOM   1229  H   GLY A  74     -27.621  -9.154  -9.689  1.00  0.00              
ATOM   1230  CA  GLY A  74     -28.161  -9.136 -11.634  1.00  0.00              
ATOM   1231  HA2 GLY A  74     -27.497  -9.997 -11.556  1.00  0.00              
ATOM   1232  HA3 GLY A  74     -29.131  -9.358 -12.079  1.00  0.00              
ATOM   1233  C   GLY A  74     -27.439  -8.001 -12.428  1.00  0.00              
ATOM   1234  O   GLY A  74     -26.733  -7.168 -11.847  1.00  0.00              
ATOM   1235  N   GLY A  75     -27.703  -7.949 -13.727  1.00  0.00              
ATOM   1236  H   GLY A  75     -28.253  -8.686 -14.145  1.00  0.00              
ATOM   1237  CA  GLY A  75     -27.310  -6.908 -14.720  1.00  0.00              
ATOM   1238  HA2 GLY A  75     -27.925  -7.008 -15.615  1.00  0.00              
ATOM   1239  HA3 GLY A  75     -27.525  -5.917 -14.321  1.00  0.00              
ATOM   1240  C   GLY A  75     -25.828  -7.098 -15.077  1.00  0.00              
ATOM   1241  O   GLY A  75     -25.310  -6.291 -15.821  1.00  0.00              
ATOM   1242  N   ASP A  76     -25.226  -8.284 -14.840  1.00  0.00              
ATOM   1243  H   ASP A  76     -25.864  -8.903 -14.361  1.00  0.00              
ATOM   1244  CA  ASP A  76     -23.827  -8.733 -15.123  1.00  0.00              
ATOM   1245  HA  ASP A  76     -23.828  -9.689 -14.598  1.00  0.00              
ATOM   1246  CB  ASP A  76     -23.513  -8.989 -16.667  1.00  0.00              
ATOM   1247  HB2 ASP A  76     -23.795  -8.082 -17.202  1.00  0.00              
ATOM   1248  HB3 ASP A  76     -22.458  -9.144 -16.894  1.00  0.00              
ATOM   1249  CG  ASP A  76     -24.345 -10.131 -17.314  1.00  0.00              
ATOM   1250  OD1 ASP A  76     -25.115 -10.895 -16.676  1.00  0.00              
ATOM   1251  OD2 ASP A  76     -24.376 -10.196 -18.524  1.00  0.00              
ATOM   1252  C   ASP A  76     -22.855  -7.909 -14.324  1.00  0.00              
ATOM   1253  O   ASP A  76     -21.784  -7.623 -14.807  1.00  0.00              
ATOM   1254  N   ARG A  77     -23.244  -7.573 -13.064  1.00  0.00              
ATOM   1255  H   ARG A  77     -24.201  -7.801 -12.838  1.00  0.00              
ATOM   1256  CA  ARG A  77     -22.473  -6.827 -12.069  1.00  0.00              
ATOM   1257  HA  ARG A  77     -22.239  -5.844 -12.477  1.00  0.00              
ATOM   1258  CB  ARG A  77     -23.397  -6.589 -10.885  1.00  0.00              
ATOM   1259  HB2 ARG A  77     -24.023  -7.469 -10.734  1.00  0.00              
ATOM   1260  HB3 ARG A  77     -22.875  -6.466  -9.937  1.00  0.00              
ATOM   1261  CG  ARG A  77     -24.271  -5.342 -11.053  1.00  0.00              
ATOM   1262  HG2 ARG A  77     -23.619  -4.469 -11.081  1.00  0.00              
ATOM   1263  HG3 ARG A  77     -24.759  -5.372 -12.027  1.00  0.00              
ATOM   1264  CD  ARG A  77     -25.224  -5.172  -9.906  1.00  0.00              
ATOM   1265  HD2 ARG A  77     -25.892  -6.033  -9.891  1.00  0.00              
ATOM   1266  HD3 ARG A  77     -24.616  -5.337  -9.016  1.00  0.00              
ATOM   1267  NE  ARG A  77     -25.991  -3.940 -10.029  1.00  0.00              
ATOM   1268  HE  ARG A  77     -25.624  -3.119  -9.569  1.00  0.00              
ATOM   1269  CZ  ARG A  77     -27.094  -3.676 -10.661  1.00  0.00              
ATOM   1270  NH1 ARG A  77     -27.747  -4.585 -11.294  1.00  0.00              
ATOM   1271 HH11 ARG A  77     -27.512  -5.552 -11.124  1.00  0.00              
ATOM   1272 HH12 ARG A  77     -28.425  -4.267 -11.972  1.00  0.00              
ATOM   1273  NH2 ARG A  77     -27.641  -2.488 -10.657  1.00  0.00              
ATOM   1274 HH21 ARG A  77     -27.280  -1.681 -10.169  1.00  0.00              
ATOM   1275 HH22 ARG A  77     -28.487  -2.322 -11.184  1.00  0.00              
ATOM   1276  C   ARG A  77     -21.166  -7.503 -11.684  1.00  0.00              
ATOM   1277  O   ARG A  77     -20.082  -6.943 -11.584  1.00  0.00              
ATOM   1278  N   ARG A  78     -21.204  -8.814 -11.466  1.00  0.00              
ATOM   1279  H   ARG A  78     -22.115  -9.249 -11.496  1.00  0.00              
ATOM   1280  CA  ARG A  78     -20.066  -9.647 -10.976  1.00  0.00              
ATOM   1281  HA  ARG A  78     -19.702  -9.093 -10.111  1.00  0.00              
ATOM   1282  CB  ARG A  78     -20.632 -11.028 -10.504  1.00  0.00              
ATOM   1283  HB2 ARG A  78     -21.538 -10.845  -9.927  1.00  0.00              
ATOM   1284  HB3 ARG A  78     -21.057 -11.503 -11.388  1.00  0.00              
ATOM   1285  CG  ARG A  78     -19.664 -11.873  -9.709  1.00  0.00              
ATOM   1286  HG2 ARG A  78     -19.065 -11.129  -9.184  1.00  0.00              
ATOM   1287  HG3 ARG A  78     -20.131 -12.602  -9.047  1.00  0.00              
ATOM   1288  CD  ARG A  78     -18.762 -12.752 -10.554  1.00  0.00              
ATOM   1289  HD2 ARG A  78     -19.414 -13.586 -10.815  1.00  0.00              
ATOM   1290  HD3 ARG A  78     -18.349 -12.309 -11.460  1.00  0.00              
ATOM   1291  NE  ARG A  78     -17.630 -13.242  -9.707  1.00  0.00              
ATOM   1292  HE  ARG A  78     -17.687 -14.118  -9.207  1.00  0.00              
ATOM   1293  CZ  ARG A  78     -16.498 -12.585  -9.447  1.00  0.00              
ATOM   1294  NH1 ARG A  78     -16.263 -11.438  -9.901  1.00  0.00              
ATOM   1295 HH11 ARG A  78     -16.896 -11.047 -10.585  1.00  0.00              
ATOM   1296 HH12 ARG A  78     -15.359 -11.017  -9.741  1.00  0.00              
ATOM   1297  NH2 ARG A  78     -15.516 -13.166  -8.835  1.00  0.00              
ATOM   1298 HH21 ARG A  78     -15.565 -14.111  -8.481  1.00  0.00              
ATOM   1299 HH22 ARG A  78     -14.581 -12.799  -8.943  1.00  0.00              
ATOM   1300  C   ARG A  78     -18.954  -9.809 -12.016  1.00  0.00              
ATOM   1301  O   ARG A  78     -17.741  -9.739 -11.729  1.00  0.00              
ATOM   1302  N   ASP A  79     -19.371  -9.970 -13.258  1.00  0.00              
ATOM   1303  H   ASP A  79     -20.349 -10.169 -13.416  1.00  0.00              
ATOM   1304  CA  ASP A  79     -18.595 -10.157 -14.484  1.00  0.00              
ATOM   1305  HA  ASP A  79     -18.081 -11.108 -14.349  1.00  0.00              
ATOM   1306  CB  ASP A  79     -19.434 -10.326 -15.704  1.00  0.00              
ATOM   1307  HB2 ASP A  79     -20.349 -10.856 -15.439  1.00  0.00              
ATOM   1308  HB3 ASP A  79     -19.813  -9.350 -16.005  1.00  0.00              
ATOM   1309  CG  ASP A  79     -18.686 -10.939 -16.906  1.00  0.00              
ATOM   1310  OD1 ASP A  79     -17.743 -11.762 -16.696  1.00  0.00              
ATOM   1311  OD2 ASP A  79     -18.989 -10.626 -18.087  1.00  0.00              
ATOM   1312  C   ASP A  79     -17.655  -8.961 -14.725  1.00  0.00              
ATOM   1313  O   ASP A  79     -16.511  -9.032 -15.219  1.00  0.00              
ATOM   1314  N   LYS A  80     -18.179  -7.772 -14.440  1.00  0.00              
ATOM   1315  H   LYS A  80     -19.105  -7.677 -14.048  1.00  0.00              
ATOM   1316  CA  LYS A  80     -17.637  -6.438 -14.802  1.00  0.00              
ATOM   1317  HA  LYS A  80     -17.182  -6.528 -15.789  1.00  0.00              
ATOM   1318  CB  LYS A  80     -18.782  -5.377 -14.859  1.00  0.00              
ATOM   1319  HB2 LYS A  80     -19.301  -5.481 -13.906  1.00  0.00              
ATOM   1320  HB3 LYS A  80     -18.297  -4.403 -14.926  1.00  0.00              
ATOM   1321  CG  LYS A  80     -19.824  -5.600 -16.037  1.00  0.00              
ATOM   1322  HG2 LYS A  80     -19.288  -5.370 -16.958  1.00  0.00              
ATOM   1323  HG3 LYS A  80     -20.123  -6.640 -16.171  1.00  0.00              
ATOM   1324  CD  LYS A  80     -20.949  -4.548 -15.929  1.00  0.00              
ATOM   1325  HD2 LYS A  80     -21.184  -4.453 -14.868  1.00  0.00              
ATOM   1326  HD3 LYS A  80     -20.666  -3.534 -16.207  1.00  0.00              
ATOM   1327  CE  LYS A  80     -22.169  -4.902 -16.861  1.00  0.00              
ATOM   1328  HE2 LYS A  80     -21.821  -4.774 -17.886  1.00  0.00              
ATOM   1329  HE3 LYS A  80     -22.339  -5.976 -16.790  1.00  0.00              
ATOM   1330  NZ  LYS A  80     -23.287  -3.969 -16.627  1.00  0.00              
ATOM   1331  HZ1 LYS A  80     -23.124  -2.973 -16.646  1.00  0.00              
ATOM   1332  HZ2 LYS A  80     -23.908  -4.208 -17.387  1.00  0.00              
ATOM   1333  HZ3 LYS A  80     -23.866  -4.255 -15.850  1.00  0.00              
ATOM   1334  C   LYS A  80     -16.604  -5.957 -13.718  1.00  0.00              
ATOM   1335  O   LYS A  80     -16.295  -4.788 -13.746  1.00  0.00              
ATOM   1336  N   VAL A  81     -16.281  -6.794 -12.718  1.00  0.00              
ATOM   1337  H   VAL A  81     -16.738  -7.694 -12.695  1.00  0.00              
ATOM   1338  CA  VAL A  81     -15.278  -6.420 -11.674  1.00  0.00              
ATOM   1339  HA  VAL A  81     -14.823  -5.454 -11.889  1.00  0.00              
ATOM   1340  CB  VAL A  81     -16.083  -6.057 -10.403  1.00  0.00              
ATOM   1341  HB  VAL A  81     -15.385  -5.737  -9.629  1.00  0.00              
ATOM   1342  CG1 VAL A  81     -17.063  -4.967 -10.659  1.00  0.00              
ATOM   1343 HG11 VAL A  81     -17.836  -5.155 -11.404  1.00  0.00              
ATOM   1344 HG12 VAL A  81     -17.386  -4.637  -9.672  1.00  0.00              
ATOM   1345 HG13 VAL A  81     -16.514  -4.068 -10.939  1.00  0.00              
ATOM   1346  CG2 VAL A  81     -16.895  -7.251  -9.869  1.00  0.00              
ATOM   1347 HG21 VAL A  81     -17.358  -6.970  -8.923  1.00  0.00              
ATOM   1348 HG22 VAL A  81     -17.727  -7.549 -10.507  1.00  0.00              
ATOM   1349 HG23 VAL A  81     -16.334  -8.184  -9.824  1.00  0.00              
ATOM   1350  C   VAL A  81     -14.185  -7.507 -11.416  1.00  0.00              
ATOM   1351  O   VAL A  81     -14.218  -8.632 -11.992  1.00  0.00              
ATOM   1352  N   VAL A  82     -13.172  -7.157 -10.625  1.00  0.00              
ATOM   1353  H   VAL A  82     -13.205  -6.225 -10.237  1.00  0.00              
ATOM   1354  CA  VAL A  82     -12.070  -8.033 -10.231  1.00  0.00              
ATOM   1355  HA  VAL A  82     -12.267  -9.047 -10.577  1.00  0.00              
ATOM   1356  CB  VAL A  82     -10.773  -7.639 -10.916  1.00  0.00              
ATOM   1357  HB  VAL A  82     -10.633  -6.558 -10.902  1.00  0.00              
ATOM   1358  CG1 VAL A  82      -9.588  -8.356 -10.387  1.00  0.00              
ATOM   1359 HG11 VAL A  82      -8.729  -7.883 -10.862  1.00  0.00              
ATOM   1360 HG12 VAL A  82      -9.549  -8.198  -9.310  1.00  0.00              
ATOM   1361 HG13 VAL A  82      -9.775  -9.375 -10.726  1.00  0.00              
ATOM   1362  CG2 VAL A  82     -10.857  -7.922 -12.437  1.00  0.00              
ATOM   1363 HG21 VAL A  82     -11.588  -7.260 -12.903  1.00  0.00              
ATOM   1364 HG22 VAL A  82      -9.939  -7.624 -12.945  1.00  0.00              
ATOM   1365 HG23 VAL A  82     -11.183  -8.932 -12.686  1.00  0.00              
ATOM   1366  C   VAL A  82     -11.994  -7.889  -8.700  1.00  0.00              
ATOM   1367  O   VAL A  82     -11.720  -6.769  -8.202  1.00  0.00              
ATOM   1368  N   LEU A  83     -12.304  -9.009  -7.988  1.00  0.00              
ATOM   1369  H   LEU A  83     -12.490  -9.815  -8.568  1.00  0.00              
ATOM   1370  CA  LEU A  83     -12.564  -9.002  -6.552  1.00  0.00              
ATOM   1371  HA  LEU A  83     -12.650  -7.987  -6.164  1.00  0.00              
ATOM   1372  CB  LEU A  83     -13.782  -9.931  -6.186  1.00  0.00              
ATOM   1373  HB2 LEU A  83     -14.102 -10.469  -7.079  1.00  0.00              
ATOM   1374  HB3 LEU A  83     -13.374 -10.658  -5.484  1.00  0.00              
ATOM   1375  CG  LEU A  83     -14.955  -9.144  -5.583  1.00  0.00              
ATOM   1376  HG  LEU A  83     -15.180  -8.432  -6.377  1.00  0.00              
ATOM   1377  CD1 LEU A  83     -16.111 -10.068  -5.285  1.00  0.00              
ATOM   1378 HD11 LEU A  83     -16.931  -9.485  -4.866  1.00  0.00              
ATOM   1379 HD12 LEU A  83     -16.408 -10.688  -6.131  1.00  0.00              
ATOM   1380 HD13 LEU A  83     -15.636 -10.768  -4.598  1.00  0.00              
ATOM   1381  CD2 LEU A  83     -14.473  -8.549  -4.248  1.00  0.00              
ATOM   1382 HD21 LEU A  83     -13.554  -7.978  -4.383  1.00  0.00              
ATOM   1383 HD22 LEU A  83     -15.170  -7.790  -3.893  1.00  0.00              
ATOM   1384 HD23 LEU A  83     -14.202  -9.304  -3.510  1.00  0.00              
ATOM   1385  C   LEU A  83     -11.266  -9.422  -5.892  1.00  0.00              
ATOM   1386  O   LEU A  83     -10.885 -10.572  -6.167  1.00  0.00              
ATOM   1387  N   ALA A  84     -10.584  -8.585  -5.134  1.00  0.00              
ATOM   1388  H   ALA A  84     -11.009  -7.689  -4.940  1.00  0.00              
ATOM   1389  CA  ALA A  84      -9.290  -8.868  -4.530  1.00  0.00              
ATOM   1390  HA  ALA A  84      -8.791  -9.701  -5.025  1.00  0.00              
ATOM   1391  CB  ALA A  84      -8.394  -7.674  -4.718  1.00  0.00              
ATOM   1392  HB1 ALA A  84      -8.792  -6.694  -4.454  1.00  0.00              
ATOM   1393  HB2 ALA A  84      -7.502  -7.873  -4.124  1.00  0.00              
ATOM   1394  HB3 ALA A  84      -8.063  -7.519  -5.745  1.00  0.00              
ATOM   1395  C   ALA A  84      -9.469  -9.174  -3.026  1.00  0.00              
ATOM   1396  O   ALA A  84      -9.967  -8.305  -2.282  1.00  0.00              
ATOM   1397  N   THR A  85      -9.144 -10.435  -2.586  1.00  0.00              
ATOM   1398  H   THR A  85      -8.559 -11.093  -3.081  1.00  0.00              
ATOM   1399  CA  THR A  85      -9.941 -11.056  -1.537  1.00  0.00              
ATOM   1400  HA  THR A  85     -10.593 -10.333  -1.047  1.00  0.00              
ATOM   1401  CB  THR A  85     -10.924 -12.094  -2.201  1.00  0.00              
ATOM   1402  HB  THR A  85     -10.315 -12.920  -2.571  1.00  0.00              
ATOM   1403  CG2 THR A  85     -11.962 -12.673  -1.226  1.00  0.00              
ATOM   1404 HG21 THR A  85     -11.529 -12.970  -0.271  1.00  0.00              
ATOM   1405 HG22 THR A  85     -12.673 -11.870  -1.033  1.00  0.00              
ATOM   1406 HG23 THR A  85     -12.426 -13.553  -1.671  1.00  0.00              
ATOM   1407  OG1 THR A  85     -11.727 -11.512  -3.208  1.00  0.00              
ATOM   1408  HG1 THR A  85     -11.179 -11.350  -3.979  1.00  0.00              
ATOM   1409  C   THR A  85      -9.010 -11.671  -0.412  1.00  0.00              
ATOM   1410  O   THR A  85      -8.506 -12.789  -0.540  1.00  0.00              
ATOM   1411  N   LYS A  86      -8.653 -10.932   0.679  1.00  0.00              
ATOM   1412  H   LYS A  86      -8.909  -9.955   0.666  1.00  0.00              
ATOM   1413  CA  LYS A  86      -7.824 -11.375   1.764  1.00  0.00              
ATOM   1414  HA  LYS A  86      -6.979 -11.931   1.358  1.00  0.00              
ATOM   1415  CB  LYS A  86      -7.392 -10.051   2.473  1.00  0.00              
ATOM   1416  HB2 LYS A  86      -8.284  -9.488   2.749  1.00  0.00              
ATOM   1417  HB3 LYS A  86      -6.865 -10.354   3.377  1.00  0.00              
ATOM   1418  CG  LYS A  86      -6.420  -9.184   1.652  1.00  0.00              
ATOM   1419  HG2 LYS A  86      -5.417  -9.556   1.861  1.00  0.00              
ATOM   1420  HG3 LYS A  86      -6.674  -9.314   0.600  1.00  0.00              
ATOM   1421  CD  LYS A  86      -6.353  -7.673   2.097  1.00  0.00              
ATOM   1422  HD2 LYS A  86      -6.096  -7.604   3.154  1.00  0.00              
ATOM   1423  HD3 LYS A  86      -5.563  -7.152   1.557  1.00  0.00              
ATOM   1424  CE  LYS A  86      -7.613  -6.879   1.760  1.00  0.00              
ATOM   1425  HE2 LYS A  86      -8.407  -7.310   2.370  1.00  0.00              
ATOM   1426  HE3 LYS A  86      -7.518  -5.853   2.117  1.00  0.00              
ATOM   1427  NZ  LYS A  86      -8.015  -6.832   0.324  1.00  0.00              
ATOM   1428  HZ1 LYS A  86      -8.485  -5.986   0.036  1.00  0.00              
ATOM   1429  HZ2 LYS A  86      -7.171  -6.867  -0.229  1.00  0.00              
ATOM   1430  HZ3 LYS A  86      -8.570  -7.631   0.053  1.00  0.00              
ATOM   1431  C   LYS A  86      -8.509 -12.383   2.699  1.00  0.00              
ATOM   1432  O   LYS A  86      -9.336 -11.998   3.521  1.00  0.00              
ATOM   1433  N   VAL A  87      -8.371 -13.686   2.583  1.00  0.00              
ATOM   1434  H   VAL A  87      -7.706 -13.978   1.882  1.00  0.00              
ATOM   1435  CA  VAL A  87      -9.217 -14.708   3.160  1.00  0.00              
ATOM   1436  HA  VAL A  87      -9.992 -14.252   3.776  1.00  0.00              
ATOM   1437  CB  VAL A  87     -10.003 -15.479   2.053  1.00  0.00              
ATOM   1438  HB  VAL A  87     -10.739 -14.774   1.667  1.00  0.00              
ATOM   1439  CG1 VAL A  87      -9.205 -15.860   0.850  1.00  0.00              
ATOM   1440 HG11 VAL A  87      -9.790 -16.518   0.208  1.00  0.00              
ATOM   1441 HG12 VAL A  87      -8.825 -15.048   0.230  1.00  0.00              
ATOM   1442 HG13 VAL A  87      -8.361 -16.471   1.172  1.00  0.00              
ATOM   1443  CG2 VAL A  87     -10.877 -16.681   2.629  1.00  0.00              
ATOM   1444 HG21 VAL A  87     -11.593 -17.056   1.899  1.00  0.00              
ATOM   1445 HG22 VAL A  87     -10.107 -17.418   2.858  1.00  0.00              
ATOM   1446 HG23 VAL A  87     -11.286 -16.231   3.534  1.00  0.00              
ATOM   1447  C   VAL A  87      -8.396 -15.618   4.063  1.00  0.00              
ATOM   1448  O   VAL A  87      -7.276 -16.011   3.667  1.00  0.00              
ATOM   1449  N   TYR A  88      -8.973 -15.998   5.229  1.00  0.00              
ATOM   1450  H   TYR A  88      -9.916 -15.702   5.435  1.00  0.00              
ATOM   1451  CA  TYR A  88      -8.247 -16.525   6.305  1.00  0.00              
ATOM   1452  HA  TYR A  88      -7.652 -17.320   5.856  1.00  0.00              
ATOM   1453  CB  TYR A  88      -7.367 -15.429   6.946  1.00  0.00              
ATOM   1454  HB2 TYR A  88      -6.491 -15.216   6.334  1.00  0.00              
ATOM   1455  HB3 TYR A  88      -8.019 -14.578   7.144  1.00  0.00              
ATOM   1456  CG  TYR A  88      -6.656 -15.842   8.303  1.00  0.00              
ATOM   1457  CD1 TYR A  88      -6.733 -14.993   9.387  1.00  0.00              
ATOM   1458  HD1 TYR A  88      -7.413 -14.155   9.330  1.00  0.00              
ATOM   1459  CE1 TYR A  88      -5.930 -15.245  10.590  1.00  0.00              
ATOM   1460  HE1 TYR A  88      -5.842 -14.549  11.411  1.00  0.00              
ATOM   1461  CZ  TYR A  88      -5.158 -16.429  10.666  1.00  0.00              
ATOM   1462  OH  TYR A  88      -4.259 -16.659  11.645  1.00  0.00              
ATOM   1463  HH  TYR A  88      -4.476 -16.187  12.452  1.00  0.00              
ATOM   1464  CE2 TYR A  88      -5.201 -17.315   9.587  1.00  0.00              
ATOM   1465  HE2 TYR A  88      -4.643 -18.234   9.688  1.00  0.00              
ATOM   1466  CD2 TYR A  88      -6.024 -17.114   8.397  1.00  0.00              
ATOM   1467  HD2 TYR A  88      -5.946 -17.754   7.531  1.00  0.00              
ATOM   1468  C   TYR A  88      -9.187 -17.129   7.373  1.00  0.00              
ATOM   1469  O   TYR A  88      -8.880 -18.113   8.003  1.00  0.00              
ATOM   1470  N   GLY A  89     -10.399 -16.552   7.492  1.00  0.00              
ATOM   1471  H   GLY A  89     -10.629 -15.822   6.833  1.00  0.00              
ATOM   1472  CA  GLY A  89     -11.496 -16.988   8.396  1.00  0.00              
ATOM   1473  HA2 GLY A  89     -11.102 -17.433   9.309  1.00  0.00              
ATOM   1474  HA3 GLY A  89     -12.138 -16.133   8.605  1.00  0.00              
ATOM   1475  C   GLY A  89     -12.229 -18.143   7.744  1.00  0.00              
ATOM   1476  O   GLY A  89     -12.155 -18.179   6.515  1.00  0.00              
ATOM   1477  N   ASN A  90     -12.939 -19.052   8.475  1.00  0.00              
ATOM   1478  H   ASN A  90     -13.092 -18.888   9.460  1.00  0.00              
ATOM   1479  CA  ASN A  90     -13.589 -20.295   7.968  1.00  0.00              
ATOM   1480  HA  ASN A  90     -13.439 -20.399   6.893  1.00  0.00              
ATOM   1481  CB  ASN A  90     -12.907 -21.520   8.675  1.00  0.00              
ATOM   1482  HB2 ASN A  90     -13.140 -21.380   9.731  1.00  0.00              
ATOM   1483  HB3 ASN A  90     -13.329 -22.452   8.298  1.00  0.00              
ATOM   1484  CG  ASN A  90     -11.444 -21.663   8.524  1.00  0.00              
ATOM   1485  OD1 ASN A  90     -10.849 -22.518   7.933  1.00  0.00              
ATOM   1486  ND2 ASN A  90     -10.640 -20.817   9.112  1.00  0.00              
ATOM   1487 HD21 ASN A  90      -9.703 -21.181   9.012  1.00  0.00              
ATOM   1488 HD22 ASN A  90     -10.974 -20.371   9.955  1.00  0.00              
ATOM   1489  C   ASN A  90     -15.168 -20.214   8.326  1.00  0.00              
ATOM   1490  O   ASN A  90     -15.549 -19.331   9.150  1.00  0.00              
ATOM   1491  N   MET A  91     -15.979 -21.142   7.891  1.00  0.00              
ATOM   1492  H   MET A  91     -15.672 -21.892   7.288  1.00  0.00              
ATOM   1493  CA  MET A  91     -17.285 -21.281   8.555  1.00  0.00              
ATOM   1494  HA  MET A  91     -17.892 -20.391   8.391  1.00  0.00              
ATOM   1495  CB  MET A  91     -17.914 -22.457   7.764  1.00  0.00              
ATOM   1496  HB2 MET A  91     -17.677 -22.299   6.712  1.00  0.00              
ATOM   1497  HB3 MET A  91     -17.368 -23.329   8.122  1.00  0.00              
ATOM   1498  CG  MET A  91     -19.395 -22.717   8.105  1.00  0.00              
ATOM   1499  HG2 MET A  91     -19.756 -23.403   7.340  1.00  0.00              
ATOM   1500  HG3 MET A  91     -19.560 -23.253   9.040  1.00  0.00              
ATOM   1501  SD  MET A  91     -20.521 -21.331   8.210  1.00  0.00              
ATOM   1502  CE  MET A  91     -21.142 -21.181   6.546  1.00  0.00              
ATOM   1503  HE1 MET A  91     -20.334 -21.050   5.827  1.00  0.00              
ATOM   1504  HE2 MET A  91     -21.749 -22.063   6.341  1.00  0.00              
ATOM   1505  HE3 MET A  91     -21.818 -20.328   6.493  1.00  0.00              
ATOM   1506  C   MET A  91     -17.261 -21.603   9.976  1.00  0.00              
ATOM   1507  O   MET A  91     -16.259 -22.238  10.353  1.00  0.00              
ATOM   1508  N   GLY A  92     -18.207 -21.169  10.841  1.00  0.00              
ATOM   1509  H   GLY A  92     -18.987 -20.606  10.532  1.00  0.00              
ATOM   1510  CA  GLY A  92     -18.237 -21.584  12.189  1.00  0.00              
ATOM   1511  HA2 GLY A  92     -17.871 -22.610  12.233  1.00  0.00              
ATOM   1512  HA3 GLY A  92     -17.513 -21.030  12.786  1.00  0.00              
ATOM   1513  C   GLY A  92     -19.657 -21.532  12.939  1.00  0.00              
ATOM   1514  O   GLY A  92     -19.870 -22.360  13.795  1.00  0.00              
ATOM   1515  N   LEU A  93     -20.554 -20.603  12.607  1.00  0.00              
ATOM   1516  H   LEU A  93     -20.301 -19.882  11.946  1.00  0.00              
ATOM   1517  CA  LEU A  93     -21.829 -20.481  13.304  1.00  0.00              
ATOM   1518  HA  LEU A  93     -22.062 -21.380  13.875  1.00  0.00              
ATOM   1519  CB  LEU A  93     -21.708 -19.348  14.343  1.00  0.00              
ATOM   1520  HB2 LEU A  93     -21.030 -18.711  13.774  1.00  0.00              
ATOM   1521  HB3 LEU A  93     -22.660 -18.829  14.461  1.00  0.00              
ATOM   1522  CG  LEU A  93     -20.947 -19.685  15.627  1.00  0.00              
ATOM   1523  HG  LEU A  93     -20.039 -20.220  15.346  1.00  0.00              
ATOM   1524  CD1 LEU A  93     -20.572 -18.358  16.402  1.00  0.00              
ATOM   1525 HD11 LEU A  93     -20.058 -17.711  15.692  1.00  0.00              
ATOM   1526 HD12 LEU A  93     -21.488 -17.915  16.793  1.00  0.00              
ATOM   1527 HD13 LEU A  93     -19.830 -18.710  17.120  1.00  0.00              
ATOM   1528  CD2 LEU A  93     -21.814 -20.570  16.568  1.00  0.00              
ATOM   1529 HD21 LEU A  93     -21.409 -20.847  17.541  1.00  0.00              
ATOM   1530 HD22 LEU A  93     -22.652 -19.934  16.852  1.00  0.00              
ATOM   1531 HD23 LEU A  93     -22.246 -21.511  16.228  1.00  0.00              
ATOM   1532  C   LEU A  93     -23.121 -20.412  12.443  1.00  0.00              
ATOM   1533  O   LEU A  93     -24.211 -20.591  12.954  1.00  0.00              
ATOM   1534  N   ASP A  94     -22.948 -20.146  11.134  1.00  0.00              
ATOM   1535  H   ASP A  94     -22.076 -19.791  10.768  1.00  0.00              
ATOM   1536  CA  ASP A  94     -24.092 -20.202  10.147  1.00  0.00              
ATOM   1537  HA  ASP A  94     -24.940 -20.031  10.811  1.00  0.00              
ATOM   1538  CB  ASP A  94     -24.033 -19.040   9.140  1.00  0.00              
ATOM   1539  HB2 ASP A  94     -23.488 -18.186   9.544  1.00  0.00              
ATOM   1540  HB3 ASP A  94     -23.393 -19.392   8.330  1.00  0.00              
ATOM   1541  CG  ASP A  94     -25.459 -18.488   8.870  1.00  0.00              
ATOM   1542  OD1 ASP A  94     -26.287 -18.420   9.859  1.00  0.00              
ATOM   1543  OD2 ASP A  94     -25.655 -18.150   7.708  1.00  0.00              
ATOM   1544  C   ASP A  94     -24.252 -21.525   9.447  1.00  0.00              
ATOM   1545  O   ASP A  94     -25.087 -21.772   8.637  1.00  0.00              
ATOM   1546  N   GLY A  95     -23.309 -22.437   9.799  1.00  0.00              
ATOM   1547  H   GLY A  95     -22.583 -22.166  10.447  1.00  0.00              
ATOM   1548  CA  GLY A  95     -23.080 -23.802   9.379  1.00  0.00              
ATOM   1549  HA2 GLY A  95     -24.020 -24.350   9.446  1.00  0.00              
ATOM   1550  HA3 GLY A  95     -22.742 -23.738   8.344  1.00  0.00              
ATOM   1551  C   GLY A  95     -22.001 -24.462  10.247  1.00  0.00              
ATOM   1552  O   GLY A  95     -21.489 -23.863  11.186  1.00  0.00              
ATOM   1553  N   PRO A  96     -21.507 -25.638   9.852  1.00  0.00              
ATOM   1554  CD  PRO A  96     -22.061 -26.322   8.692  1.00  0.00              
ATOM   1555  HD2 PRO A  96     -21.931 -25.868   7.710  1.00  0.00              
ATOM   1556  HD3 PRO A  96     -23.086 -26.367   9.059  1.00  0.00              
ATOM   1557  CG  PRO A  96     -21.473 -27.724   8.612  1.00  0.00              
ATOM   1558  HG2 PRO A  96     -20.752 -27.759   7.795  1.00  0.00              
ATOM   1559  HG3 PRO A  96     -22.193 -28.525   8.446  1.00  0.00              
ATOM   1560  CB  PRO A  96     -20.623 -27.844   9.822  1.00  0.00              
ATOM   1561  HB2 PRO A  96     -19.600 -27.995   9.476  1.00  0.00              
ATOM   1562  HB3 PRO A  96     -20.859 -28.684  10.475  1.00  0.00              
ATOM   1563  CA  PRO A  96     -20.709 -26.528  10.641  1.00  0.00              
ATOM   1564  HA  PRO A  96     -21.214 -26.833  11.558  1.00  0.00              
ATOM   1565  C   PRO A  96     -19.217 -26.065  10.836  1.00  0.00              
ATOM   1566  O   PRO A  96     -18.520 -25.813   9.818  1.00  0.00              
ATOM   1567  N   ALA A  97     -18.707 -26.044  12.071  1.00  0.00              
ATOM   1568  H   ALA A  97     -19.434 -26.155  12.763  1.00  0.00              
ATOM   1569  CA  ALA A  97     -17.374 -25.608  12.506  1.00  0.00              
ATOM   1570  HA  ALA A  97     -17.166 -24.751  11.866  1.00  0.00              
ATOM   1571  CB  ALA A  97     -17.278 -25.057  13.914  1.00  0.00              
ATOM   1572  HB1 ALA A  97     -17.945 -24.217  14.107  1.00  0.00              
ATOM   1573  HB2 ALA A  97     -17.541 -25.881  14.578  1.00  0.00              
ATOM   1574  HB3 ALA A  97     -16.274 -24.657  14.055  1.00  0.00              
ATOM   1575  C   ALA A  97     -16.468 -26.789  12.302  1.00  0.00              
ATOM   1576  O   ALA A  97     -16.763 -27.850  12.719  1.00  0.00              
ATOM   1577  N   TRP A  98     -15.233 -26.530  11.959  1.00  0.00              
ATOM   1578  H   TRP A  98     -14.858 -25.606  11.799  1.00  0.00              
ATOM   1579  CA  TRP A  98     -14.270 -27.570  11.711  1.00  0.00              
ATOM   1580  HA  TRP A  98     -14.713 -28.488  11.325  1.00  0.00              
ATOM   1581  CB  TRP A  98     -13.193 -27.116  10.729  1.00  0.00              
ATOM   1582  HB2 TRP A  98     -12.755 -26.216  11.161  1.00  0.00              
ATOM   1583  HB3 TRP A  98     -12.523 -27.967  10.604  1.00  0.00              
ATOM   1584  CG  TRP A  98     -13.753 -26.645   9.383  1.00  0.00              
ATOM   1585  CD1 TRP A  98     -13.998 -25.326   9.017  1.00  0.00              
ATOM   1586  HD1 TRP A  98     -14.059 -24.451   9.647  1.00  0.00              
ATOM   1587  NE1 TRP A  98     -14.465 -25.370   7.674  1.00  0.00              
ATOM   1588  HE1 TRP A  98     -14.783 -24.564   7.155  1.00  0.00              
ATOM   1589  CE2 TRP A  98     -14.549 -26.653   7.199  1.00  0.00              
ATOM   1590  CZ2 TRP A  98     -15.034 -27.209   6.004  1.00  0.00              
ATOM   1591  HZ2 TRP A  98     -15.382 -26.562   5.212  1.00  0.00              
ATOM   1592  CH2 TRP A  98     -15.020 -28.557   5.819  1.00  0.00              
ATOM   1593  HH2 TRP A  98     -15.256 -29.041   4.882  1.00  0.00              
ATOM   1594  CZ3 TRP A  98     -14.657 -29.463   6.873  1.00  0.00              
ATOM   1595  HZ3 TRP A  98     -14.792 -30.531   6.791  1.00  0.00              
ATOM   1596  CE3 TRP A  98     -14.181 -28.864   8.057  1.00  0.00              
ATOM   1597  HE3 TRP A  98     -13.804 -29.460   8.875  1.00  0.00              
ATOM   1598  CD2 TRP A  98     -14.179 -27.477   8.291  1.00  0.00              
ATOM   1599  C   TRP A  98     -13.732 -27.997  13.097  1.00  0.00              
ATOM   1600  O   TRP A  98     -13.286 -27.106  13.805  1.00  0.00              
ATOM   1601  N   PRO A  99     -13.878 -29.257  13.541  1.00  0.00              
ATOM   1602  CD  PRO A  99     -14.532 -30.345  12.751  1.00  0.00              
ATOM   1603  HD2 PRO A  99     -14.160 -30.403  11.728  1.00  0.00              
ATOM   1604  HD3 PRO A  99     -15.602 -30.141  12.790  1.00  0.00              
ATOM   1605  CG  PRO A  99     -14.277 -31.706  13.551  1.00  0.00              
ATOM   1606  HG2 PRO A  99     -13.340 -32.187  13.274  1.00  0.00              
ATOM   1607  HG3 PRO A  99     -15.130 -32.382  13.485  1.00  0.00              
ATOM   1608  CB  PRO A  99     -14.030 -31.224  14.959  1.00  0.00              
ATOM   1609  HB2 PRO A  99     -13.302 -31.907  15.397  1.00  0.00              
ATOM   1610  HB3 PRO A  99     -14.928 -31.180  15.575  1.00  0.00              
ATOM   1611  CA  PRO A  99     -13.513 -29.759  14.869  1.00  0.00              
ATOM   1612  HA  PRO A  99     -14.034 -29.228  15.666  1.00  0.00              
ATOM   1613  C   PRO A  99     -12.036 -29.835  15.109  1.00  0.00              
ATOM   1614  O   PRO A  99     -11.217 -30.283  14.294  1.00  0.00              
ATOM   1615  N   ASN A 100     -11.610 -29.176  16.157  1.00  0.00              
ATOM   1616  H   ASN A 100     -12.322 -28.825  16.780  1.00  0.00              
ATOM   1617  CA  ASN A 100     -10.200 -29.137  16.652  1.00  0.00              
ATOM   1618  HA  ASN A 100     -10.188 -28.527  17.555  1.00  0.00              
ATOM   1619  CB  ASN A 100      -9.744 -30.606  17.125  1.00  0.00              
ATOM   1620  HB2 ASN A 100      -9.788 -31.354  16.333  1.00  0.00              
ATOM   1621  HB3 ASN A 100      -8.750 -30.466  17.549  1.00  0.00              
ATOM   1622  CG  ASN A 100     -10.476 -31.093  18.335  1.00  0.00              
ATOM   1623  OD1 ASN A 100     -10.858 -32.226  18.386  1.00  0.00              
ATOM   1624  ND2 ASN A 100     -10.748 -30.294  19.391  1.00  0.00              
ATOM   1625 HD21 ASN A 100     -11.413 -30.533  20.112  1.00  0.00              
ATOM   1626 HD22 ASN A 100     -10.433 -29.335  19.357  1.00  0.00              
ATOM   1627  C   ASN A 100      -9.200 -28.508  15.634  1.00  0.00              
ATOM   1628  O   ASN A 100      -8.031 -28.848  15.628  1.00  0.00              
ATOM   1629  N   HIE A 101      -9.712 -27.816  14.656  1.00  0.00              
ATOM   1630  H   HIE A 101     -10.714 -27.690  14.680  1.00  0.00              
ATOM   1631  CA  HIE A 101      -8.944 -27.297  13.504  1.00  0.00              
ATOM   1632  HA  HIE A 101      -8.453 -28.145  13.027  1.00  0.00              
ATOM   1633  CB  HIE A 101     -10.013 -26.779  12.567  1.00  0.00              
ATOM   1634  HB2 HIE A 101     -10.601 -27.663  12.322  1.00  0.00              
ATOM   1635  HB3 HIE A 101     -10.639 -26.063  13.100  1.00  0.00              
ATOM   1636  CG  HIE A 101      -9.566 -26.016  11.336  1.00  0.00              
ATOM   1637  ND1 HIE A 101      -8.519 -26.172  10.430  1.00  0.00              
ATOM   1638  CE1 HIE A 101      -8.556 -25.171   9.569  1.00  0.00              
ATOM   1639  HE1 HIE A 101      -7.779 -25.051   8.830  1.00  0.00              
ATOM   1640  NE2 HIE A 101      -9.604 -24.405   9.791  1.00  0.00              
ATOM   1641  HE2 HIE A 101      -9.799 -23.568   9.260  1.00  0.00              
ATOM   1642  CD2 HIE A 101     -10.210 -24.874  10.938  1.00  0.00              
ATOM   1643  HD2 HIE A 101     -11.113 -24.460  11.361  1.00  0.00              
ATOM   1644  C   HIE A 101      -7.918 -26.160  13.709  1.00  0.00              
ATOM   1645  O   HIE A 101      -8.217 -25.232  14.451  1.00  0.00              
ATOM   1646  N   ASP A 102      -6.668 -26.227  13.220  1.00  0.00              
ATOM   1647  H   ASP A 102      -6.396 -27.031  12.671  1.00  0.00              
ATOM   1648  CA  ASP A 102      -5.547 -25.268  13.497  1.00  0.00              
ATOM   1649  HA  ASP A 102      -5.732 -24.846  14.485  1.00  0.00              
ATOM   1650  CB  ASP A 102      -4.167 -25.964  13.577  1.00  0.00              
ATOM   1651  HB2 ASP A 102      -4.161 -26.538  14.503  1.00  0.00              
ATOM   1652  HB3 ASP A 102      -4.166 -26.681  12.756  1.00  0.00              
ATOM   1653  CG  ASP A 102      -2.812 -25.060  13.613  1.00  0.00              
ATOM   1654  OD1 ASP A 102      -2.937 -23.824  13.650  1.00  0.00              
ATOM   1655  OD2 ASP A 102      -1.680 -25.591  13.708  1.00  0.00              
ATOM   1656  C   ASP A 102      -5.503 -24.179  12.439  1.00  0.00              
ATOM   1657  O   ASP A 102      -5.319 -24.435  11.316  1.00  0.00              
ATOM   1658  N   LYS A 103      -5.692 -22.908  12.752  1.00  0.00              
ATOM   1659  H   LYS A 103      -5.773 -22.675  13.731  1.00  0.00              
ATOM   1660  CA  LYS A 103      -5.774 -21.750  11.853  1.00  0.00              
ATOM   1661  HA  LYS A 103      -6.513 -22.078  11.121  1.00  0.00              
ATOM   1662  CB  LYS A 103      -6.466 -20.610  12.567  1.00  0.00              
ATOM   1663  HB2 LYS A 103      -7.297 -21.002  13.153  1.00  0.00              
ATOM   1664  HB3 LYS A 103      -5.668 -20.107  13.114  1.00  0.00              
ATOM   1665  CG  LYS A 103      -7.145 -19.648  11.477  1.00  0.00              
ATOM   1666  HG2 LYS A 103      -6.395 -19.209  10.819  1.00  0.00              
ATOM   1667  HG3 LYS A 103      -7.792 -20.311  10.902  1.00  0.00              
ATOM   1668  CD  LYS A 103      -7.872 -18.493  12.240  1.00  0.00              
ATOM   1669  HD2 LYS A 103      -8.696 -18.908  12.820  1.00  0.00              
ATOM   1670  HD3 LYS A 103      -7.192 -18.014  12.944  1.00  0.00              
ATOM   1671  CE  LYS A 103      -8.592 -17.565  11.244  1.00  0.00              
ATOM   1672  HE2 LYS A 103      -7.984 -17.361  10.363  1.00  0.00              
ATOM   1673  HE3 LYS A 103      -9.391 -18.081  10.711  1.00  0.00              
ATOM   1674  NZ  LYS A 103      -9.164 -16.360  11.850  1.00  0.00              
ATOM   1675  HZ1 LYS A 103      -8.493 -15.965  12.493  1.00  0.00              
ATOM   1676  HZ2 LYS A 103      -9.497 -15.661  11.202  1.00  0.00              
ATOM   1677  HZ3 LYS A 103      -9.993 -16.574  12.386  1.00  0.00              
ATOM   1678  C   LYS A 103      -4.500 -21.341  11.108  1.00  0.00              
ATOM   1679  O   LYS A 103      -4.586 -20.734  10.084  1.00  0.00              
ATOM   1680  N   LEU A 104      -3.328 -21.702  11.642  1.00  0.00              
ATOM   1681  H   LEU A 104      -3.339 -22.265  12.480  1.00  0.00              
ATOM   1682  CA  LEU A 104      -2.037 -21.637  10.977  1.00  0.00              
ATOM   1683  HA  LEU A 104      -2.129 -20.821  10.260  1.00  0.00              
ATOM   1684  CB  LEU A 104      -0.972 -21.327  12.040  1.00  0.00              
ATOM   1685  HB2 LEU A 104      -0.969 -22.038  12.866  1.00  0.00              
ATOM   1686  HB3 LEU A 104      -0.038 -21.551  11.524  1.00  0.00              
ATOM   1687  CG  LEU A 104      -1.023 -19.828  12.563  1.00  0.00              
ATOM   1688  HG  LEU A 104      -2.048 -19.589  12.844  1.00  0.00              
ATOM   1689  CD1 LEU A 104      -0.295 -19.902  13.886  1.00  0.00              
ATOM   1690 HD11 LEU A 104       0.716 -20.295  13.776  1.00  0.00              
ATOM   1691 HD12 LEU A 104      -0.157 -18.896  14.283  1.00  0.00              
ATOM   1692 HD13 LEU A 104      -0.848 -20.525  14.589  1.00  0.00              
ATOM   1693  CD2 LEU A 104      -0.485 -18.685  11.634  1.00  0.00              
ATOM   1694 HD21 LEU A 104      -0.726 -17.717  12.072  1.00  0.00              
ATOM   1695 HD22 LEU A 104       0.579 -18.781  11.417  1.00  0.00              
ATOM   1696 HD23 LEU A 104      -0.909 -18.847  10.643  1.00  0.00              
ATOM   1697  C   LEU A 104      -1.704 -22.882  10.117  1.00  0.00              
ATOM   1698  O   LEU A 104      -0.668 -22.857   9.526  1.00  0.00              
ATOM   1699  N   SER A 105      -2.629 -23.854   9.981  1.00  0.00              
ATOM   1700  H   SER A 105      -3.473 -23.823  10.536  1.00  0.00              
ATOM   1701  CA  SER A 105      -2.522 -25.081   9.167  1.00  0.00              
ATOM   1702  HA  SER A 105      -1.558 -25.507   9.448  1.00  0.00              
ATOM   1703  CB  SER A 105      -3.514 -26.138   9.601  1.00  0.00              
ATOM   1704  HB2 SER A 105      -2.926 -26.991   9.264  1.00  0.00              
ATOM   1705  HB3 SER A 105      -3.439 -26.253  10.683  1.00  0.00              
ATOM   1706  OG  SER A 105      -4.825 -26.050   9.099  1.00  0.00              
ATOM   1707  HG  SER A 105      -5.218 -25.537   9.809  1.00  0.00              
ATOM   1708  C   SER A 105      -2.528 -24.753   7.734  1.00  0.00              
ATOM   1709  O   SER A 105      -3.181 -23.773   7.352  1.00  0.00              
ATOM   1710  N   ALA A 106      -1.815 -25.543   6.923  1.00  0.00              
ATOM   1711  H   ALA A 106      -1.219 -26.290   7.250  1.00  0.00              
ATOM   1712  CA  ALA A 106      -1.994 -25.377   5.483  1.00  0.00              
ATOM   1713  HA  ALA A 106      -1.843 -24.342   5.178  1.00  0.00              
ATOM   1714  CB  ALA A 106      -0.960 -26.172   4.684  1.00  0.00              
ATOM   1715  HB1 ALA A 106      -1.050 -25.989   3.613  1.00  0.00              
ATOM   1716  HB2 ALA A 106      -0.030 -25.766   5.081  1.00  0.00              
ATOM   1717  HB3 ALA A 106      -1.050 -27.238   4.896  1.00  0.00              
ATOM   1718  C   ALA A 106      -3.415 -25.839   4.988  1.00  0.00              
ATOM   1719  O   ALA A 106      -3.842 -25.324   4.000  1.00  0.00              
ATOM   1720  N   LEU A 107      -4.066 -26.775   5.721  1.00  0.00              
ATOM   1721  H   LEU A 107      -3.600 -27.080   6.564  1.00  0.00              
ATOM   1722  CA  LEU A 107      -5.468 -27.221   5.423  1.00  0.00              
ATOM   1723  HA  LEU A 107      -5.618 -27.566   4.400  1.00  0.00              
ATOM   1724  CB  LEU A 107      -5.651 -28.429   6.233  1.00  0.00              
ATOM   1725  HB2 LEU A 107      -4.998 -29.232   5.892  1.00  0.00              
ATOM   1726  HB3 LEU A 107      -5.343 -28.128   7.234  1.00  0.00              
ATOM   1727  CG  LEU A 107      -7.036 -28.949   6.359  1.00  0.00              
ATOM   1728  HG  LEU A 107      -7.606 -28.139   6.814  1.00  0.00              
ATOM   1729  CD1 LEU A 107      -7.743 -29.440   5.089  1.00  0.00              
ATOM   1730 HD11 LEU A 107      -7.959 -28.610   4.416  1.00  0.00              
ATOM   1731 HD12 LEU A 107      -7.223 -30.258   4.592  1.00  0.00              
ATOM   1732 HD13 LEU A 107      -8.642 -30.011   5.318  1.00  0.00              
ATOM   1733  CD2 LEU A 107      -7.237 -30.130   7.342  1.00  0.00              
ATOM   1734 HD21 LEU A 107      -6.773 -31.069   7.041  1.00  0.00              
ATOM   1735 HD22 LEU A 107      -6.817 -29.856   8.310  1.00  0.00              
ATOM   1736 HD23 LEU A 107      -8.305 -30.283   7.497  1.00  0.00              
ATOM   1737  C   LEU A 107      -6.481 -26.046   5.403  1.00  0.00              
ATOM   1738  O   LEU A 107      -7.376 -25.951   4.609  1.00  0.00              
ATOM   1739  N   ASN A 108      -6.194 -25.000   6.137  1.00  0.00              
ATOM   1740  H   ASN A 108      -5.489 -25.168   6.840  1.00  0.00              
ATOM   1741  CA  ASN A 108      -7.031 -23.781   6.247  1.00  0.00              
ATOM   1742  HA  ASN A 108      -8.031 -24.000   6.622  1.00  0.00              
ATOM   1743  CB  ASN A 108      -6.430 -22.872   7.247  1.00  0.00              
ATOM   1744  HB2 ASN A 108      -5.994 -23.340   8.130  1.00  0.00              
ATOM   1745  HB3 ASN A 108      -5.619 -22.320   6.773  1.00  0.00              
ATOM   1746  CG  ASN A 108      -7.413 -21.861   7.784  1.00  0.00              
ATOM   1747  OD1 ASN A 108      -8.205 -22.201   8.612  1.00  0.00              
ATOM   1748  ND2 ASN A 108      -7.227 -20.607   7.307  1.00  0.00              
ATOM   1749 HD21 ASN A 108      -7.874 -19.877   7.568  1.00  0.00              
ATOM   1750 HD22 ASN A 108      -6.376 -20.315   6.848  1.00  0.00              
ATOM   1751  C   ASN A 108      -7.176 -23.054   4.860  1.00  0.00              
ATOM   1752  O   ASN A 108      -8.246 -22.544   4.606  1.00  0.00              
ATOM   1753  N   ILE A 109      -6.215 -22.976   3.955  1.00  0.00              
ATOM   1754  H   ILE A 109      -5.386 -23.442   4.297  1.00  0.00              
ATOM   1755  CA  ILE A 109      -6.279 -22.381   2.683  1.00  0.00              
ATOM   1756  HA  ILE A 109      -6.445 -21.308   2.777  1.00  0.00              
ATOM   1757  CB  ILE A 109      -4.872 -22.539   2.004  1.00  0.00              
ATOM   1758  HB  ILE A 109      -4.621 -23.591   1.870  1.00  0.00              
ATOM   1759  CG2 ILE A 109      -4.708 -21.875   0.616  1.00  0.00              
ATOM   1760 HG21 ILE A 109      -4.563 -20.797   0.682  1.00  0.00              
ATOM   1761 HG22 ILE A 109      -3.946 -22.319  -0.023  1.00  0.00              
ATOM   1762 HG23 ILE A 109      -5.606 -22.055   0.025  1.00  0.00              
ATOM   1763  CG1 ILE A 109      -3.701 -22.010   2.957  1.00  0.00              
ATOM   1764 HG12 ILE A 109      -3.998 -21.012   3.279  1.00  0.00              
ATOM   1765 HG13 ILE A 109      -3.536 -22.542   3.894  1.00  0.00              
ATOM   1766  CD1 ILE A 109      -2.331 -21.981   2.198  1.00  0.00              
ATOM   1767 HD11 ILE A 109      -2.223 -21.135   1.519  1.00  0.00              
ATOM   1768 HD12 ILE A 109      -1.576 -21.875   2.976  1.00  0.00              
ATOM   1769 HD13 ILE A 109      -2.112 -22.882   1.626  1.00  0.00              
ATOM   1770  C   ILE A 109      -7.449 -22.954   1.824  1.00  0.00              
ATOM   1771  O   ILE A 109      -8.338 -22.212   1.445  1.00  0.00              
ATOM   1772  N   ARG A 110      -7.709 -24.245   1.780  1.00  0.00              
ATOM   1773  H   ARG A 110      -6.978 -24.821   2.173  1.00  0.00              
ATOM   1774  CA  ARG A 110      -8.937 -24.861   1.209  1.00  0.00              
ATOM   1775  HA  ARG A 110      -9.034 -24.574   0.162  1.00  0.00              
ATOM   1776  CB  ARG A 110      -8.856 -26.415   1.355  1.00  0.00              
ATOM   1777  HB2 ARG A 110      -8.597 -26.590   2.399  1.00  0.00              
ATOM   1778  HB3 ARG A 110      -9.789 -26.944   1.161  1.00  0.00              
ATOM   1779  CG  ARG A 110      -7.820 -27.118   0.423  1.00  0.00              
ATOM   1780  HG2 ARG A 110      -8.345 -27.117  -0.532  1.00  0.00              
ATOM   1781  HG3 ARG A 110      -6.912 -26.540   0.249  1.00  0.00              
ATOM   1782  CD  ARG A 110      -7.438 -28.450   0.870  1.00  0.00              
ATOM   1783  HD2 ARG A 110      -6.944 -28.411   1.841  1.00  0.00              
ATOM   1784  HD3 ARG A 110      -8.323 -29.081   0.958  1.00  0.00              
ATOM   1785  NE  ARG A 110      -6.578 -28.991  -0.213  1.00  0.00              
ATOM   1786  HE  ARG A 110      -5.944 -28.353  -0.673  1.00  0.00              
ATOM   1787  CZ  ARG A 110      -6.616 -30.216  -0.678  1.00  0.00              
ATOM   1788  NH1 ARG A 110      -7.373 -31.105  -0.154  1.00  0.00              
ATOM   1789 HH11 ARG A 110      -7.752 -30.963   0.771  1.00  0.00              
ATOM   1790 HH12 ARG A 110      -7.448 -32.039  -0.532  1.00  0.00              
ATOM   1791  NH2 ARG A 110      -5.937 -30.546  -1.738  1.00  0.00              
ATOM   1792 HH21 ARG A 110      -5.344 -29.855  -2.176  1.00  0.00              
ATOM   1793 HH22 ARG A 110      -5.965 -31.481  -2.119  1.00  0.00              
ATOM   1794  C   ARG A 110     -10.186 -24.338   1.911  1.00  0.00              
ATOM   1795  O   ARG A 110     -11.195 -24.009   1.343  1.00  0.00              
ATOM   1796  N   ARG A 111     -10.143 -24.406   3.285  1.00  0.00              
ATOM   1797  H   ARG A 111      -9.234 -24.397   3.726  1.00  0.00              
ATOM   1798  CA  ARG A 111     -11.321 -24.230   4.188  1.00  0.00              
ATOM   1799  HA  ARG A 111     -12.091 -24.912   3.826  1.00  0.00              
ATOM   1800  CB  ARG A 111     -11.063 -24.777   5.559  1.00  0.00              
ATOM   1801  HB2 ARG A 111     -10.252 -24.263   6.076  1.00  0.00              
ATOM   1802  HB3 ARG A 111     -11.978 -24.551   6.107  1.00  0.00              
ATOM   1803  CG  ARG A 111     -10.848 -26.356   5.506  1.00  0.00              
ATOM   1804  HG2 ARG A 111     -11.740 -26.812   5.077  1.00  0.00              
ATOM   1805  HG3 ARG A 111      -9.993 -26.619   4.883  1.00  0.00              
ATOM   1806  CD  ARG A 111     -10.613 -26.914   6.987  1.00  0.00              
ATOM   1807  HD2 ARG A 111      -9.602 -26.693   7.330  1.00  0.00              
ATOM   1808  HD3 ARG A 111     -11.366 -26.520   7.670  1.00  0.00              
ATOM   1809  NE  ARG A 111     -10.719 -28.374   7.089  1.00  0.00              
ATOM   1810  HE  ARG A 111     -10.877 -28.966   6.286  1.00  0.00              
ATOM   1811  CZ  ARG A 111     -10.672 -29.022   8.242  1.00  0.00              
ATOM   1812  NH1 ARG A 111     -10.297 -28.460   9.342  1.00  0.00              
ATOM   1813 HH11 ARG A 111      -9.885 -27.539   9.391  1.00  0.00              
ATOM   1814 HH12 ARG A 111     -10.381 -28.963  10.213  1.00  0.00              
ATOM   1815  NH2 ARG A 111     -11.169 -30.271   8.278  1.00  0.00              
ATOM   1816 HH21 ARG A 111     -11.422 -30.812   7.463  1.00  0.00              
ATOM   1817 HH22 ARG A 111     -11.195 -30.762   9.160  1.00  0.00              
ATOM   1818  C   ARG A 111     -11.776 -22.793   4.281  1.00  0.00              
ATOM   1819  O   ARG A 111     -12.880 -22.649   4.757  1.00  0.00              
ATOM   1820  N   SER A 112     -10.911 -21.826   4.074  1.00  0.00              
ATOM   1821  H   SER A 112      -9.960 -22.101   3.875  1.00  0.00              
ATOM   1822  CA  SER A 112     -11.183 -20.420   4.315  1.00  0.00              
ATOM   1823  HA  SER A 112     -11.891 -20.280   5.132  1.00  0.00              
ATOM   1824  CB  SER A 112      -9.948 -19.765   4.791  1.00  0.00              
ATOM   1825  HB2 SER A 112     -10.044 -18.752   5.182  1.00  0.00              
ATOM   1826  HB3 SER A 112      -9.612 -20.193   5.736  1.00  0.00              
ATOM   1827  OG  SER A 112      -8.862 -19.928   3.898  1.00  0.00              
ATOM   1828  HG  SER A 112      -8.431 -20.753   4.136  1.00  0.00              
ATOM   1829  C   SER A 112     -11.733 -19.802   3.045  1.00  0.00              
ATOM   1830  O   SER A 112     -12.771 -19.190   3.054  1.00  0.00              
ATOM   1831  N   VAL A 113     -11.070 -19.965   1.888  1.00  0.00              
ATOM   1832  H   VAL A 113     -10.108 -20.234   2.036  1.00  0.00              
ATOM   1833  CA  VAL A 113     -11.644 -19.673   0.586  1.00  0.00              
ATOM   1834  HA  VAL A 113     -11.697 -18.590   0.469  1.00  0.00              
ATOM   1835  CB  VAL A 113     -10.705 -20.264  -0.480  1.00  0.00              
ATOM   1836  HB  VAL A 113     -10.564 -21.316  -0.234  1.00  0.00              
ATOM   1837  CG1 VAL A 113     -11.177 -20.302  -1.949  1.00  0.00              
ATOM   1838 HG11 VAL A 113     -11.424 -19.298  -2.292  1.00  0.00              
ATOM   1839 HG12 VAL A 113     -10.471 -20.915  -2.510  1.00  0.00              
ATOM   1840 HG13 VAL A 113     -12.112 -20.855  -2.038  1.00  0.00              
ATOM   1841  CG2 VAL A 113      -9.364 -19.532  -0.491  1.00  0.00              
ATOM   1842 HG21 VAL A 113      -9.599 -18.474  -0.604  1.00  0.00              
ATOM   1843 HG22 VAL A 113      -8.792 -19.552   0.436  1.00  0.00              
ATOM   1844 HG23 VAL A 113      -8.690 -19.957  -1.235  1.00  0.00              
ATOM   1845  C   VAL A 113     -13.053 -20.207   0.351  1.00  0.00              
ATOM   1846  O   VAL A 113     -13.913 -19.599  -0.263  1.00  0.00              
ATOM   1847  N   ASP A 114     -13.360 -21.399   0.817  1.00  0.00              
ATOM   1848  H   ASP A 114     -12.586 -21.928   1.191  1.00  0.00              
ATOM   1849  CA  ASP A 114     -14.611 -22.104   0.611  1.00  0.00              
ATOM   1850  HA  ASP A 114     -14.672 -21.972  -0.469  1.00  0.00              
ATOM   1851  CB  ASP A 114     -14.550 -23.580   0.939  1.00  0.00              
ATOM   1852  HB2 ASP A 114     -13.690 -23.921   0.363  1.00  0.00              
ATOM   1853  HB3 ASP A 114     -14.354 -23.715   2.003  1.00  0.00              
ATOM   1854  CG  ASP A 114     -15.769 -24.304   0.551  1.00  0.00              
ATOM   1855  OD1 ASP A 114     -16.739 -24.449   1.393  1.00  0.00              
ATOM   1856  OD2 ASP A 114     -15.883 -24.868  -0.561  1.00  0.00              
ATOM   1857  C   ASP A 114     -15.808 -21.363   1.273  1.00  0.00              
ATOM   1858  O   ASP A 114     -16.869 -21.247   0.582  1.00  0.00              
ATOM   1859  N   ALA A 115     -15.549 -20.725   2.423  1.00  0.00              
ATOM   1860  H   ALA A 115     -14.647 -20.878   2.851  1.00  0.00              
ATOM   1861  CA  ALA A 115     -16.565 -19.972   3.108  1.00  0.00              
ATOM   1862  HA  ALA A 115     -17.497 -20.536   3.086  1.00  0.00              
ATOM   1863  CB  ALA A 115     -16.187 -20.005   4.594  1.00  0.00              
ATOM   1864  HB1 ALA A 115     -15.198 -19.560   4.697  1.00  0.00              
ATOM   1865  HB2 ALA A 115     -16.962 -19.516   5.185  1.00  0.00              
ATOM   1866  HB3 ALA A 115     -16.167 -21.036   4.947  1.00  0.00              
ATOM   1867  C   ALA A 115     -16.695 -18.590   2.518  1.00  0.00              
ATOM   1868  O   ALA A 115     -17.816 -18.147   2.348  1.00  0.00              
ATOM   1869  N   SER A 116     -15.582 -17.957   2.081  1.00  0.00              
ATOM   1870  H   SER A 116     -14.709 -18.459   2.144  1.00  0.00              
ATOM   1871  CA  SER A 116     -15.651 -16.619   1.441  1.00  0.00              
ATOM   1872  HA  SER A 116     -16.214 -15.943   2.085  1.00  0.00              
ATOM   1873  CB  SER A 116     -14.175 -16.148   1.141  1.00  0.00              
ATOM   1874  HB2 SER A 116     -13.468 -16.978   1.121  1.00  0.00              
ATOM   1875  HB3 SER A 116     -14.024 -15.688   0.165  1.00  0.00              
ATOM   1876  OG  SER A 116     -13.893 -15.161   2.069  1.00  0.00              
ATOM   1877  HG  SER A 116     -14.184 -14.323   1.703  1.00  0.00              
ATOM   1878  C   SER A 116     -16.486 -16.626   0.147  1.00  0.00              
ATOM   1879  O   SER A 116     -17.361 -15.768   0.032  1.00  0.00              
ATOM   1880  N   LEU A 117     -16.404 -17.640  -0.665  1.00  0.00              
ATOM   1881  H   LEU A 117     -15.754 -18.395  -0.502  1.00  0.00              
ATOM   1882  CA  LEU A 117     -17.160 -17.777  -1.951  1.00  0.00              
ATOM   1883  HA  LEU A 117     -17.000 -16.898  -2.575  1.00  0.00              
ATOM   1884  CB  LEU A 117     -16.770 -19.100  -2.671  1.00  0.00              
ATOM   1885  HB2 LEU A 117     -16.914 -19.998  -2.069  1.00  0.00              
ATOM   1886  HB3 LEU A 117     -17.604 -19.198  -3.366  1.00  0.00              
ATOM   1887  CG  LEU A 117     -15.386 -19.207  -3.309  1.00  0.00              
ATOM   1888  HG  LEU A 117     -14.644 -19.112  -2.516  1.00  0.00              
ATOM   1889  CD1 LEU A 117     -15.189 -20.610  -3.845  1.00  0.00              
ATOM   1890 HD11 LEU A 117     -14.236 -20.820  -4.330  1.00  0.00              
ATOM   1891 HD12 LEU A 117     -15.354 -21.322  -3.037  1.00  0.00              
ATOM   1892 HD13 LEU A 117     -15.926 -20.847  -4.613  1.00  0.00              
ATOM   1893  CD2 LEU A 117     -15.179 -18.195  -4.399  1.00  0.00              
ATOM   1894 HD21 LEU A 117     -15.945 -18.438  -5.134  1.00  0.00              
ATOM   1895 HD22 LEU A 117     -15.301 -17.146  -4.126  1.00  0.00              
ATOM   1896 HD23 LEU A 117     -14.165 -18.266  -4.793  1.00  0.00              
ATOM   1897  C   LEU A 117     -18.685 -17.826  -1.664  1.00  0.00              
ATOM   1898  O   LEU A 117     -19.520 -17.390  -2.450  1.00  0.00              
ATOM   1899  N   LYS A 118     -19.156 -18.347  -0.524  1.00  0.00              
ATOM   1900  H   LYS A 118     -18.474 -18.637   0.162  1.00  0.00              
ATOM   1901  CA  LYS A 118     -20.648 -18.450  -0.190  1.00  0.00              
ATOM   1902  HA  LYS A 118     -21.202 -18.655  -1.106  1.00  0.00              
ATOM   1903  CB  LYS A 118     -20.759 -19.599   0.819  1.00  0.00              
ATOM   1904  HB2 LYS A 118     -19.965 -19.508   1.561  1.00  0.00              
ATOM   1905  HB3 LYS A 118     -21.767 -19.481   1.219  1.00  0.00              
ATOM   1906  CG  LYS A 118     -20.613 -20.968   0.118  1.00  0.00              
ATOM   1907  HG2 LYS A 118     -21.532 -21.230  -0.406  1.00  0.00              
ATOM   1908  HG3 LYS A 118     -19.810 -20.940  -0.618  1.00  0.00              
ATOM   1909  CD  LYS A 118     -20.244 -21.975   1.238  1.00  0.00              
ATOM   1910  HD2 LYS A 118     -19.289 -21.663   1.662  1.00  0.00              
ATOM   1911  HD3 LYS A 118     -21.079 -21.868   1.931  1.00  0.00              
ATOM   1912  CE  LYS A 118     -20.110 -23.382   0.653  1.00  0.00              
ATOM   1913  HE2 LYS A 118     -19.923 -23.949   1.565  1.00  0.00              
ATOM   1914  HE3 LYS A 118     -20.960 -23.682   0.040  1.00  0.00              
ATOM   1915  NZ  LYS A 118     -18.861 -23.513  -0.188  1.00  0.00              
ATOM   1916  HZ1 LYS A 118     -18.990 -24.457  -0.522  1.00  0.00              
ATOM   1917  HZ2 LYS A 118     -18.997 -22.896  -0.977  1.00  0.00              
ATOM   1918  HZ3 LYS A 118     -18.044 -23.361   0.385  1.00  0.00              
ATOM   1919  C   LYS A 118     -21.141 -17.139   0.397  1.00  0.00              
ATOM   1920  O   LYS A 118     -22.277 -16.727   0.112  1.00  0.00              
ATOM   1921  N   ARG A 119     -20.255 -16.372   1.102  1.00  0.00              
ATOM   1922  H   ARG A 119     -19.296 -16.679   1.185  1.00  0.00              
ATOM   1923  CA  ARG A 119     -20.541 -14.933   1.464  1.00  0.00              
ATOM   1924  HA  ARG A 119     -21.540 -15.065   1.880  1.00  0.00              
ATOM   1925  CB  ARG A 119     -19.558 -14.421   2.515  1.00  0.00              
ATOM   1926  HB2 ARG A 119     -18.525 -14.590   2.211  1.00  0.00              
ATOM   1927  HB3 ARG A 119     -19.716 -13.368   2.749  1.00  0.00              
ATOM   1928  CG  ARG A 119     -19.579 -15.190   3.903  1.00  0.00              
ATOM   1929  HG2 ARG A 119     -20.633 -15.307   4.156  1.00  0.00              
ATOM   1930  HG3 ARG A 119     -19.175 -16.192   3.760  1.00  0.00              
ATOM   1931  CD  ARG A 119     -18.811 -14.327   4.939  1.00  0.00              
ATOM   1932  HD2 ARG A 119     -19.285 -13.366   5.140  1.00  0.00              
ATOM   1933  HD3 ARG A 119     -18.940 -14.764   5.929  1.00  0.00              
ATOM   1934  NE  ARG A 119     -17.412 -14.152   4.588  1.00  0.00              
ATOM   1935  HE  ARG A 119     -17.060 -13.214   4.462  1.00  0.00              
ATOM   1936  CZ  ARG A 119     -16.492 -14.986   4.854  1.00  0.00              
ATOM   1937  NH1 ARG A 119     -16.698 -16.185   5.369  1.00  0.00              
ATOM   1938 HH11 ARG A 119     -17.614 -16.567   5.557  1.00  0.00              
ATOM   1939 HH12 ARG A 119     -15.912 -16.819   5.400  1.00  0.00              
ATOM   1940  NH2 ARG A 119     -15.240 -14.717   4.570  1.00  0.00              
ATOM   1941 HH21 ARG A 119     -15.008 -13.959   3.944  1.00  0.00              
ATOM   1942 HH22 ARG A 119     -14.612 -15.484   4.764  1.00  0.00              
ATOM   1943  C   ARG A 119     -20.756 -14.135   0.151  1.00  0.00              
ATOM   1944  O   ARG A 119     -21.842 -13.617  -0.096  1.00  0.00              
ATOM   1945  N   LEU A 120     -19.819 -14.302  -0.794  1.00  0.00              
ATOM   1946  H   LEU A 120     -18.988 -14.834  -0.578  1.00  0.00              
ATOM   1947  CA  LEU A 120     -19.890 -13.532  -2.040  1.00  0.00              
ATOM   1948  HA  LEU A 120     -20.190 -12.509  -1.810  1.00  0.00              
ATOM   1949  CB  LEU A 120     -18.461 -13.602  -2.783  1.00  0.00              
ATOM   1950  HB2 LEU A 120     -18.305 -14.667  -2.955  1.00  0.00              
ATOM   1951  HB3 LEU A 120     -18.660 -13.195  -3.775  1.00  0.00              
ATOM   1952  CG  LEU A 120     -17.298 -12.896  -1.996  1.00  0.00              
ATOM   1953  HG  LEU A 120     -17.334 -13.190  -0.947  1.00  0.00              
ATOM   1954  CD1 LEU A 120     -15.975 -13.304  -2.635  1.00  0.00              
ATOM   1955 HD11 LEU A 120     -15.714 -14.303  -2.284  1.00  0.00              
ATOM   1956 HD12 LEU A 120     -16.013 -13.490  -3.708  1.00  0.00              
ATOM   1957 HD13 LEU A 120     -15.198 -12.585  -2.374  1.00  0.00              
ATOM   1958  CD2 LEU A 120     -17.555 -11.421  -2.190  1.00  0.00              
ATOM   1959 HD21 LEU A 120     -18.398 -11.082  -1.587  1.00  0.00              
ATOM   1960 HD22 LEU A 120     -16.663 -10.835  -1.967  1.00  0.00              
ATOM   1961 HD23 LEU A 120     -17.749 -11.222  -3.244  1.00  0.00              
ATOM   1962  C   LEU A 120     -21.018 -14.083  -2.935  1.00  0.00              
ATOM   1963  O   LEU A 120     -21.354 -13.538  -4.015  1.00  0.00              
ATOM   1964  N   GLY A 121     -21.519 -15.316  -2.683  1.00  0.00              
ATOM   1965  H   GLY A 121     -20.995 -15.881  -2.030  1.00  0.00              
ATOM   1966  CA  GLY A 121     -22.519 -15.913  -3.653  1.00  0.00              
ATOM   1967  HA2 GLY A 121     -22.899 -16.872  -3.303  1.00  0.00              
ATOM   1968  HA3 GLY A 121     -23.381 -15.246  -3.649  1.00  0.00              
ATOM   1969  C   GLY A 121     -22.053 -16.086  -5.157  1.00  0.00              
ATOM   1970  O   GLY A 121     -22.806 -15.721  -6.106  1.00  0.00              
ATOM   1971  N   THR A 122     -20.861 -16.688  -5.302  1.00  0.00              
ATOM   1972  H   THR A 122     -20.438 -17.014  -4.444  1.00  0.00              
ATOM   1973  CA  THR A 122     -20.164 -16.889  -6.590  1.00  0.00              
ATOM   1974  HA  THR A 122     -20.877 -17.377  -7.255  1.00  0.00              
ATOM   1975  CB  THR A 122     -19.680 -15.588  -7.210  1.00  0.00              
ATOM   1976  HB  THR A 122     -20.549 -14.980  -7.459  1.00  0.00              
ATOM   1977  CG2 THR A 122     -18.576 -14.875  -6.345  1.00  0.00              
ATOM   1978 HG21 THR A 122     -18.786 -15.044  -5.289  1.00  0.00              
ATOM   1979 HG22 THR A 122     -17.556 -15.091  -6.663  1.00  0.00              
ATOM   1980 HG23 THR A 122     -18.747 -13.807  -6.482  1.00  0.00              
ATOM   1981  OG1 THR A 122     -19.119 -15.741  -8.484  1.00  0.00              
ATOM   1982  HG1 THR A 122     -19.736 -16.289  -8.975  1.00  0.00              
ATOM   1983  C   THR A 122     -19.058 -17.963  -6.465  1.00  0.00              
ATOM   1984  O   THR A 122     -18.517 -18.201  -5.356  1.00  0.00              
ATOM   1985  N   ASP A 123     -18.859 -18.719  -7.549  1.00  0.00              
ATOM   1986  H   ASP A 123     -19.407 -18.601  -8.388  1.00  0.00              
ATOM   1987  CA  ASP A 123     -18.061 -19.917  -7.612  1.00  0.00              
ATOM   1988  HA  ASP A 123     -18.113 -20.443  -6.659  1.00  0.00              
ATOM   1989  CB  ASP A 123     -18.722 -20.831  -8.621  1.00  0.00              
ATOM   1990  HB2 ASP A 123     -18.961 -20.194  -9.473  1.00  0.00              
ATOM   1991  HB3 ASP A 123     -18.026 -21.623  -8.896  1.00  0.00              
ATOM   1992  CG  ASP A 123     -20.065 -21.446  -8.059  1.00  0.00              
ATOM   1993  OD1 ASP A 123     -20.937 -21.871  -8.965  1.00  0.00              
ATOM   1994  OD2 ASP A 123     -20.340 -21.449  -6.837  1.00  0.00              
ATOM   1995  C   ASP A 123     -16.558 -19.663  -7.902  1.00  0.00              
ATOM   1996  O   ASP A 123     -15.827 -20.638  -8.080  1.00  0.00              
ATOM   1997  N   HIE A 124     -16.052 -18.338  -8.027  1.00  0.00              
ATOM   1998  H   HIE A 124     -16.704 -17.577  -7.905  1.00  0.00              
ATOM   1999  CA  HIE A 124     -14.605 -18.039  -8.199  1.00  0.00              
ATOM   2000  HA  HIE A 124     -14.088 -18.792  -7.605  1.00  0.00              
ATOM   2001  CB  HIE A 124     -14.197 -18.269  -9.719  1.00  0.00              
ATOM   2002  HB2 HIE A 124     -13.128 -18.480  -9.693  1.00  0.00              
ATOM   2003  HB3 HIE A 124     -14.733 -19.133 -10.112  1.00  0.00              
ATOM   2004  CG  HIE A 124     -14.357 -16.967 -10.425  1.00  0.00              
ATOM   2005  ND1 HIE A 124     -15.560 -16.417 -10.883  1.00  0.00              
ATOM   2006  CE1 HIE A 124     -15.265 -15.227 -11.452  1.00  0.00              
ATOM   2007  HE1 HIE A 124     -16.034 -14.566 -11.824  1.00  0.00              
ATOM   2008  NE2 HIE A 124     -13.896 -15.008 -11.423  1.00  0.00              
ATOM   2009  HE2 HIE A 124     -13.357 -14.226 -11.767  1.00  0.00              
ATOM   2010  CD2 HIE A 124     -13.363 -16.081 -10.685  1.00  0.00              
ATOM   2011  HD2 HIE A 124     -12.339 -16.311 -10.429  1.00  0.00              
ATOM   2012  C   HIE A 124     -14.223 -16.642  -7.585  1.00  0.00              
ATOM   2013  O   HIE A 124     -15.028 -15.681  -7.537  1.00  0.00              
ATOM   2014  N   ILE A 125     -13.009 -16.576  -7.139  1.00  0.00              
ATOM   2015  H   ILE A 125     -12.490 -17.427  -7.300  1.00  0.00              
ATOM   2016  CA  ILE A 125     -12.284 -15.392  -6.836  1.00  0.00              
ATOM   2017  HA  ILE A 125     -13.021 -14.636  -6.566  1.00  0.00              
ATOM   2018  CB  ILE A 125     -11.481 -15.768  -5.559  1.00  0.00              
ATOM   2019  HB  ILE A 125     -11.003 -16.745  -5.636  1.00  0.00              
ATOM   2020  CG2 ILE A 125     -10.475 -14.668  -5.377  1.00  0.00              
ATOM   2021 HG21 ILE A 125      -9.956 -14.911  -4.449  1.00  0.00              
ATOM   2022 HG22 ILE A 125      -9.745 -14.676  -6.187  1.00  0.00              
ATOM   2023 HG23 ILE A 125     -10.855 -13.649  -5.445  1.00  0.00              
ATOM   2024  CG1 ILE A 125     -12.324 -15.800  -4.275  1.00  0.00              
ATOM   2025 HG12 ILE A 125     -12.519 -14.787  -3.925  1.00  0.00              
ATOM   2026 HG13 ILE A 125     -13.301 -16.165  -4.591  1.00  0.00              
ATOM   2027  CD1 ILE A 125     -11.797 -16.649  -3.200  1.00  0.00              
ATOM   2028 HD11 ILE A 125     -12.597 -16.630  -2.460  1.00  0.00              
ATOM   2029 HD12 ILE A 125     -11.756 -17.661  -3.604  1.00  0.00              
ATOM   2030 HD13 ILE A 125     -10.787 -16.389  -2.884  1.00  0.00              
ATOM   2031  C   ILE A 125     -11.506 -14.798  -8.076  1.00  0.00              
ATOM   2032  O   ILE A 125     -10.817 -15.548  -8.774  1.00  0.00              
ATOM   2033  N   ASP A 126     -11.395 -13.497  -8.314  1.00  0.00              
ATOM   2034  H   ASP A 126     -11.831 -12.887  -7.637  1.00  0.00              
ATOM   2035  CA  ASP A 126     -10.568 -12.996  -9.383  1.00  0.00              
ATOM   2036  HA  ASP A 126     -10.631 -13.669 -10.238  1.00  0.00              
ATOM   2037  CB  ASP A 126     -11.229 -11.713  -9.890  1.00  0.00              
ATOM   2038  HB2 ASP A 126     -11.003 -11.022  -9.077  1.00  0.00              
ATOM   2039  HB3 ASP A 126     -10.659 -11.389 -10.761  1.00  0.00              
ATOM   2040  CG  ASP A 126     -12.663 -11.815 -10.287  1.00  0.00              
ATOM   2041  OD1 ASP A 126     -13.431 -11.546  -9.350  1.00  0.00              
ATOM   2042  OD2 ASP A 126     -12.989 -12.287 -11.378  1.00  0.00              
ATOM   2043  C   ASP A 126      -9.129 -12.742  -8.955  1.00  0.00              
ATOM   2044  O   ASP A 126      -8.270 -13.128  -9.688  1.00  0.00              
ATOM   2045  N   LEU A 127      -8.953 -12.317  -7.678  1.00  0.00              
ATOM   2046  H   LEU A 127      -9.787 -12.163  -7.128  1.00  0.00              
ATOM   2047  CA  LEU A 127      -7.647 -12.148  -7.005  1.00  0.00              
ATOM   2048  HA  LEU A 127      -6.948 -12.786  -7.545  1.00  0.00              
ATOM   2049  CB  LEU A 127      -7.143 -10.707  -7.217  1.00  0.00              
ATOM   2050  HB2 LEU A 127      -7.136 -10.496  -8.286  1.00  0.00              
ATOM   2051  HB3 LEU A 127      -7.942 -10.038  -6.896  1.00  0.00              
ATOM   2052  CG  LEU A 127      -5.724 -10.527  -6.561  1.00  0.00              
ATOM   2053  HG  LEU A 127      -5.791 -10.669  -5.483  1.00  0.00              
ATOM   2054  CD1 LEU A 127      -4.677 -11.450  -7.258  1.00  0.00              
ATOM   2055 HD11 LEU A 127      -3.717 -10.934  -7.225  1.00  0.00              
ATOM   2056 HD12 LEU A 127      -4.601 -12.438  -6.804  1.00  0.00              
ATOM   2057 HD13 LEU A 127      -5.041 -11.571  -8.279  1.00  0.00              
ATOM   2058  CD2 LEU A 127      -5.301  -9.088  -6.708  1.00  0.00              
ATOM   2059 HD21 LEU A 127      -4.355  -8.761  -6.278  1.00  0.00              
ATOM   2060 HD22 LEU A 127      -5.046  -8.854  -7.742  1.00  0.00              
ATOM   2061 HD23 LEU A 127      -6.082  -8.361  -6.486  1.00  0.00              
ATOM   2062  C   LEU A 127      -7.792 -12.623  -5.523  1.00  0.00              
ATOM   2063  O   LEU A 127      -8.394 -12.038  -4.644  1.00  0.00              
ATOM   2064  N   TYR A 128      -7.195 -13.808  -5.242  1.00  0.00              
ATOM   2065  H   TYR A 128      -6.782 -14.366  -5.975  1.00  0.00              
ATOM   2066  CA  TYR A 128      -6.882 -14.264  -3.872  1.00  0.00              
ATOM   2067  HA  TYR A 128      -7.803 -14.082  -3.317  1.00  0.00              
ATOM   2068  CB  TYR A 128      -6.506 -15.754  -3.917  1.00  0.00              
ATOM   2069  HB2 TYR A 128      -7.423 -16.313  -4.106  1.00  0.00              
ATOM   2070  HB3 TYR A 128      -5.906 -15.974  -4.800  1.00  0.00              
ATOM   2071  CG  TYR A 128      -5.869 -16.424  -2.694  1.00  0.00              
ATOM   2072  CD1 TYR A 128      -4.594 -16.116  -2.278  1.00  0.00              
ATOM   2073  HD1 TYR A 128      -4.018 -15.508  -2.960  1.00  0.00              
ATOM   2074  CE1 TYR A 128      -4.101 -16.642  -1.123  1.00  0.00              
ATOM   2075  HE1 TYR A 128      -3.088 -16.433  -0.813  1.00  0.00              
ATOM   2076  CZ  TYR A 128      -4.858 -17.537  -0.320  1.00  0.00              
ATOM   2077  OH  TYR A 128      -4.367 -18.012   0.823  1.00  0.00              
ATOM   2078  HH  TYR A 128      -5.073 -18.225   1.438  1.00  0.00              
ATOM   2079  CE2 TYR A 128      -6.134 -17.879  -0.736  1.00  0.00              
ATOM   2080  HE2 TYR A 128      -6.734 -18.621  -0.231  1.00  0.00              
ATOM   2081  CD2 TYR A 128      -6.676 -17.271  -1.882  1.00  0.00              
ATOM   2082  HD2 TYR A 128      -7.663 -17.532  -2.233  1.00  0.00              
ATOM   2083  C   TYR A 128      -5.764 -13.359  -3.350  1.00  0.00              
ATOM   2084  O   TYR A 128      -4.950 -12.986  -4.086  1.00  0.00              
ATOM   2085  N   GLN A 129      -5.799 -13.152  -2.049  1.00  0.00              
ATOM   2086  H   GLN A 129      -6.652 -13.396  -1.565  1.00  0.00              
ATOM   2087  CA  GLN A 129      -4.637 -12.596  -1.375  1.00  0.00              
ATOM   2088  HA  GLN A 129      -3.781 -12.755  -2.031  1.00  0.00              
ATOM   2089  CB  GLN A 129      -4.821 -11.128  -1.128  1.00  0.00              
ATOM   2090  HB2 GLN A 129      -5.778 -10.961  -0.635  1.00  0.00              
ATOM   2091  HB3 GLN A 129      -3.951 -10.866  -0.527  1.00  0.00              
ATOM   2092  CG  GLN A 129      -4.920 -10.260  -2.374  1.00  0.00              
ATOM   2093  HG2 GLN A 129      -3.968 -10.223  -2.902  1.00  0.00              
ATOM   2094  HG3 GLN A 129      -5.813 -10.529  -2.940  1.00  0.00              
ATOM   2095  CD  GLN A 129      -5.202  -8.797  -1.834  1.00  0.00              
ATOM   2096  OE1 GLN A 129      -6.330  -8.409  -1.552  1.00  0.00              
ATOM   2097  NE2 GLN A 129      -4.244  -7.927  -1.651  1.00  0.00              
ATOM   2098 HE21 GLN A 129      -4.479  -7.119  -1.092  1.00  0.00              
ATOM   2099 HE22 GLN A 129      -3.286  -8.174  -1.855  1.00  0.00              
ATOM   2100  C   GLN A 129      -4.494 -13.386  -0.005  1.00  0.00              
ATOM   2101  O   GLN A 129      -5.452 -13.773   0.677  1.00  0.00              
ATOM   2102  N   PHE A 130      -3.241 -13.533   0.403  1.00  0.00              
ATOM   2103  H   PHE A 130      -2.523 -13.121  -0.176  1.00  0.00              
ATOM   2104  CA  PHE A 130      -2.756 -13.966   1.726  1.00  0.00              
ATOM   2105  HA  PHE A 130      -3.293 -14.863   2.035  1.00  0.00              
ATOM   2106  CB  PHE A 130      -1.261 -14.292   1.657  1.00  0.00              
ATOM   2107  HB2 PHE A 130      -0.707 -13.500   1.153  1.00  0.00              
ATOM   2108  HB3 PHE A 130      -0.854 -14.426   2.660  1.00  0.00              
ATOM   2109  CG  PHE A 130      -0.838 -15.533   0.884  1.00  0.00              
ATOM   2110  CD1 PHE A 130      -1.219 -16.819   1.308  1.00  0.00              
ATOM   2111  HD1 PHE A 130      -1.744 -17.011   2.232  1.00  0.00              
ATOM   2112  CE1 PHE A 130      -0.923 -17.957   0.459  1.00  0.00              
ATOM   2113  HE1 PHE A 130      -1.272 -18.925   0.788  1.00  0.00              
ATOM   2114  CZ  PHE A 130      -0.336 -17.764  -0.775  1.00  0.00              
ATOM   2115  HZ  PHE A 130      -0.219 -18.636  -1.402  1.00  0.00              
ATOM   2116  CE2 PHE A 130      -0.013 -16.472  -1.233  1.00  0.00              
ATOM   2117  HE2 PHE A 130       0.317 -16.286  -2.245  1.00  0.00              
ATOM   2118  CD2 PHE A 130      -0.228 -15.412  -0.401  1.00  0.00              
ATOM   2119  HD2 PHE A 130       0.128 -14.451  -0.741  1.00  0.00              
ATOM   2120  C   PHE A 130      -3.026 -12.844   2.791  1.00  0.00              
ATOM   2121  O   PHE A 130      -2.353 -11.811   2.718  1.00  0.00              
ATOM   2122  N   HIE A 131      -3.840 -13.091   3.770  1.00  0.00              
ATOM   2123  H   HIE A 131      -4.349 -13.964   3.772  1.00  0.00              
ATOM   2124  CA  HIE A 131      -4.102 -12.104   4.872  1.00  0.00              
ATOM   2125  HA  HIE A 131      -4.109 -11.128   4.387  1.00  0.00              
ATOM   2126  CB  HIE A 131      -5.528 -12.306   5.423  1.00  0.00              
ATOM   2127  HB2 HIE A 131      -6.318 -12.087   4.705  1.00  0.00              
ATOM   2128  HB3 HIE A 131      -5.575 -13.369   5.657  1.00  0.00              
ATOM   2129  CG  HIE A 131      -5.864 -11.523   6.693  1.00  0.00              
ATOM   2130  ND1 HIE A 131      -6.398 -10.220   6.723  1.00  0.00              
ATOM   2131  CE1 HIE A 131      -6.381  -9.962   8.013  1.00  0.00              
ATOM   2132  HE1 HIE A 131      -6.868  -9.087   8.419  1.00  0.00              
ATOM   2133  NE2 HIE A 131      -6.031 -11.008   8.751  1.00  0.00              
ATOM   2134  HE2 HIE A 131      -6.218 -11.150   9.734  1.00  0.00              
ATOM   2135  CD2 HIE A 131      -5.689 -12.066   7.911  1.00  0.00              
ATOM   2136  HD2 HIE A 131      -5.250 -13.034   8.100  1.00  0.00              
ATOM   2137  C   HIE A 131      -3.089 -12.229   5.983  1.00  0.00              
ATOM   2138  O   HIE A 131      -2.356 -11.324   6.369  1.00  0.00              
ATOM   2139  N   HIE A 132      -2.658 -13.458   6.327  1.00  0.00              
ATOM   2140  H   HIE A 132      -3.131 -14.246   5.909  1.00  0.00              
ATOM   2141  CA  HIE A 132      -1.500 -13.830   7.184  1.00  0.00              
ATOM   2142  HA  HIE A 132      -0.696 -13.133   6.946  1.00  0.00              
ATOM   2143  CB  HIE A 132      -1.968 -13.718   8.615  1.00  0.00              
ATOM   2144  HB2 HIE A 132      -2.481 -12.783   8.838  1.00  0.00              
ATOM   2145  HB3 HIE A 132      -2.709 -14.500   8.781  1.00  0.00              
ATOM   2146  CG  HIE A 132      -0.811 -13.765   9.562  1.00  0.00              
ATOM   2147  ND1 HIE A 132      -0.276 -12.642  10.139  1.00  0.00              
ATOM   2148  CE1 HIE A 132       0.598 -13.084  11.050  1.00  0.00              
ATOM   2149  HE1 HIE A 132       1.264 -12.446  11.613  1.00  0.00              
ATOM   2150  NE2 HIE A 132       0.712 -14.409  10.944  1.00  0.00              
ATOM   2151  HE2 HIE A 132       1.033 -15.001  11.697  1.00  0.00              
ATOM   2152  CD2 HIE A 132      -0.214 -14.889  10.018  1.00  0.00              
ATOM   2153  HD2 HIE A 132      -0.411 -15.897   9.684  1.00  0.00              
ATOM   2154  C   HIE A 132      -0.944 -15.186   6.829  1.00  0.00              
ATOM   2155  O   HIE A 132      -1.748 -16.025   6.428  1.00  0.00              
ATOM   2156  N   VAL A 133       0.389 -15.350   6.882  1.00  0.00              
ATOM   2157  H   VAL A 133       0.872 -14.542   7.248  1.00  0.00              
ATOM   2158  CA  VAL A 133       1.145 -16.617   6.758  1.00  0.00              
ATOM   2159  HA  VAL A 133       0.467 -17.355   6.330  1.00  0.00              
ATOM   2160  CB  VAL A 133       2.289 -16.549   5.713  1.00  0.00              
ATOM   2161  HB  VAL A 133       2.867 -17.466   5.822  1.00  0.00              
ATOM   2162  CG1 VAL A 133       1.657 -16.441   4.322  1.00  0.00              
ATOM   2163 HG11 VAL A 133       2.462 -16.458   3.587  1.00  0.00              
ATOM   2164 HG12 VAL A 133       1.027 -17.310   4.130  1.00  0.00              
ATOM   2165 HG13 VAL A 133       1.057 -15.531   4.330  1.00  0.00              
ATOM   2166  CG2 VAL A 133       3.279 -15.374   5.867  1.00  0.00              
ATOM   2167 HG21 VAL A 133       2.768 -14.413   5.798  1.00  0.00              
ATOM   2168 HG22 VAL A 133       3.918 -15.375   6.750  1.00  0.00              
ATOM   2169 HG23 VAL A 133       3.895 -15.409   4.968  1.00  0.00              
ATOM   2170  C   VAL A 133       1.741 -16.990   8.034  1.00  0.00              
ATOM   2171  O   VAL A 133       2.451 -16.201   8.646  1.00  0.00              
ATOM   2172  N   ASP A 134       1.659 -18.271   8.407  1.00  0.00              
ATOM   2173  H   ASP A 134       1.019 -18.887   7.927  1.00  0.00              
ATOM   2174  CA  ASP A 134       2.557 -18.897   9.365  1.00  0.00              
ATOM   2175  HA  ASP A 134       2.564 -18.376  10.322  1.00  0.00              
ATOM   2176  CB  ASP A 134       2.030 -20.319   9.566  1.00  0.00              
ATOM   2177  HB2 ASP A 134       0.963 -20.334   9.788  1.00  0.00              
ATOM   2178  HB3 ASP A 134       2.088 -20.832   8.606  1.00  0.00              
ATOM   2179  CG  ASP A 134       2.828 -21.193  10.664  1.00  0.00              
ATOM   2180  OD1 ASP A 134       2.772 -22.421  10.527  1.00  0.00              
ATOM   2181  OD2 ASP A 134       3.557 -20.651  11.521  1.00  0.00              
ATOM   2182  C   ASP A 134       3.967 -18.895   8.884  1.00  0.00              
ATOM   2183  O   ASP A 134       4.253 -19.321   7.773  1.00  0.00              
ATOM   2184  N   ARG A 135       4.870 -18.314   9.740  1.00  0.00              
ATOM   2185  H   ARG A 135       4.521 -17.827  10.554  1.00  0.00              
ATOM   2186  CA  ARG A 135       6.284 -18.257   9.503  1.00  0.00              
ATOM   2187  HA  ARG A 135       6.487 -17.785   8.541  1.00  0.00              
ATOM   2188  CB  ARG A 135       6.832 -17.468  10.706  1.00  0.00              
ATOM   2189  HB2 ARG A 135       6.199 -16.592  10.846  1.00  0.00              
ATOM   2190  HB3 ARG A 135       6.818 -18.070  11.615  1.00  0.00              
ATOM   2191  CG  ARG A 135       8.274 -16.892  10.380  1.00  0.00              
ATOM   2192  HG2 ARG A 135       8.997 -17.705  10.450  1.00  0.00              
ATOM   2193  HG3 ARG A 135       8.427 -16.540   9.360  1.00  0.00              
ATOM   2194  CD  ARG A 135       8.718 -15.885  11.494  1.00  0.00              
ATOM   2195  HD2 ARG A 135       8.179 -14.939  11.449  1.00  0.00              
ATOM   2196  HD3 ARG A 135       8.588 -16.408  12.442  1.00  0.00              
ATOM   2197  NE  ARG A 135      10.157 -15.530  11.424  1.00  0.00              
ATOM   2198  HE  ARG A 135      10.686 -15.951  10.674  1.00  0.00              
ATOM   2199  CZ  ARG A 135      10.826 -14.699  12.113  1.00  0.00              
ATOM   2200  NH1 ARG A 135      10.309 -13.995  13.039  1.00  0.00              
ATOM   2201 HH11 ARG A 135       9.384 -14.177  13.402  1.00  0.00              
ATOM   2202 HH12 ARG A 135      10.913 -13.287  13.433  1.00  0.00              
ATOM   2203  NH2 ARG A 135      12.033 -14.446  11.896  1.00  0.00              
ATOM   2204 HH21 ARG A 135      12.509 -15.042  11.234  1.00  0.00              
ATOM   2205 HH22 ARG A 135      12.525 -13.720  12.398  1.00  0.00              
ATOM   2206  C   ARG A 135       6.879 -19.674   9.497  1.00  0.00              
ATOM   2207  O   ARG A 135       7.812 -19.997   8.805  1.00  0.00              
ATOM   2208  N   ASP A 136       6.411 -20.607  10.317  1.00  0.00              
ATOM   2209  H   ASP A 136       5.510 -20.427  10.737  1.00  0.00              
ATOM   2210  CA  ASP A 136       6.956 -21.915  10.469  1.00  0.00              
ATOM   2211  HA  ASP A 136       8.039 -21.923  10.353  1.00  0.00              
ATOM   2212  CB  ASP A 136       6.684 -22.507  11.820  1.00  0.00              
ATOM   2213  HB2 ASP A 136       5.597 -22.421  11.840  1.00  0.00              
ATOM   2214  HB3 ASP A 136       7.013 -23.530  12.002  1.00  0.00              
ATOM   2215  CG  ASP A 136       7.210 -21.694  12.965  1.00  0.00              
ATOM   2216  OD1 ASP A 136       8.244 -20.909  12.896  1.00  0.00              
ATOM   2217  OD2 ASP A 136       6.527 -21.689  14.058  1.00  0.00              
ATOM   2218  C   ASP A 136       6.428 -22.929   9.428  1.00  0.00              
ATOM   2219  O   ASP A 136       7.062 -23.936   9.269  1.00  0.00              
ATOM   2220  N   THR A 137       5.406 -22.615   8.586  1.00  0.00              
ATOM   2221  H   THR A 137       4.995 -21.695   8.657  1.00  0.00              
ATOM   2222  CA  THR A 137       4.937 -23.380   7.429  1.00  0.00              
ATOM   2223  HA  THR A 137       5.027 -24.437   7.678  1.00  0.00              
ATOM   2224  CB  THR A 137       3.465 -23.010   7.055  1.00  0.00              
ATOM   2225  HB  THR A 137       3.291 -21.936   6.992  1.00  0.00              
ATOM   2226  CG2 THR A 137       2.972 -23.826   5.890  1.00  0.00              
ATOM   2227 HG21 THR A 137       3.131 -24.903   5.951  1.00  0.00              
ATOM   2228 HG22 THR A 137       1.927 -23.684   5.615  1.00  0.00              
ATOM   2229 HG23 THR A 137       3.522 -23.446   5.029  1.00  0.00              
ATOM   2230  OG1 THR A 137       2.708 -23.569   8.094  1.00  0.00              
ATOM   2231  HG1 THR A 137       2.844 -23.051   8.891  1.00  0.00              
ATOM   2232  C   THR A 137       5.891 -23.101   6.254  1.00  0.00              
ATOM   2233  O   THR A 137       5.994 -21.943   5.930  1.00  0.00              
ATOM   2234  N   PRO A 138       6.455 -24.115   5.537  1.00  0.00              
ATOM   2235  CD  PRO A 138       6.268 -25.523   5.896  1.00  0.00              
ATOM   2236  HD2 PRO A 138       5.225 -25.795   6.053  1.00  0.00              
ATOM   2237  HD3 PRO A 138       6.792 -25.701   6.835  1.00  0.00              
ATOM   2238  CG  PRO A 138       6.792 -26.276   4.712  1.00  0.00              
ATOM   2239  HG2 PRO A 138       5.887 -26.522   4.155  1.00  0.00              
ATOM   2240  HG3 PRO A 138       7.284 -27.218   4.954  1.00  0.00              
ATOM   2241  CB  PRO A 138       7.783 -25.307   4.019  1.00  0.00              
ATOM   2242  HB2 PRO A 138       7.722 -25.508   2.949  1.00  0.00              
ATOM   2243  HB3 PRO A 138       8.829 -25.419   4.302  1.00  0.00              
ATOM   2244  CA  PRO A 138       7.246 -23.878   4.335  1.00  0.00              
ATOM   2245  HA  PRO A 138       8.054 -23.170   4.516  1.00  0.00              
ATOM   2246  C   PRO A 138       6.459 -23.356   3.137  1.00  0.00              
ATOM   2247  O   PRO A 138       5.400 -23.794   2.775  1.00  0.00              
ATOM   2248  N   TRP A 139       7.107 -22.441   2.392  1.00  0.00              
ATOM   2249  H   TRP A 139       8.054 -22.232   2.673  1.00  0.00              
ATOM   2250  CA  TRP A 139       6.679 -21.901   1.083  1.00  0.00              
ATOM   2251  HA  TRP A 139       5.656 -21.595   1.300  1.00  0.00              
ATOM   2252  CB  TRP A 139       7.475 -20.716   0.697  1.00  0.00              
ATOM   2253  HB2 TRP A 139       8.528 -20.809   0.963  1.00  0.00              
ATOM   2254  HB3 TRP A 139       7.459 -20.710  -0.393  1.00  0.00              
ATOM   2255  CG  TRP A 139       6.920 -19.411   0.983  1.00  0.00              
ATOM   2256  CD1 TRP A 139       7.472 -18.602   1.859  1.00  0.00              
ATOM   2257  HD1 TRP A 139       8.299 -18.754   2.536  1.00  0.00              
ATOM   2258  NE1 TRP A 139       6.636 -17.482   2.032  1.00  0.00              
ATOM   2259  HE1 TRP A 139       6.932 -16.747   2.659  1.00  0.00              
ATOM   2260  CE2 TRP A 139       5.561 -17.484   1.173  1.00  0.00              
ATOM   2261  CZ2 TRP A 139       4.452 -16.596   1.051  1.00  0.00              
ATOM   2262  HZ2 TRP A 139       4.405 -15.747   1.717  1.00  0.00              
ATOM   2263  CH2 TRP A 139       3.510 -16.824   0.008  1.00  0.00              
ATOM   2264  HH2 TRP A 139       2.642 -16.182  -0.026  1.00  0.00              
ATOM   2265  CZ3 TRP A 139       3.610 -17.978  -0.734  1.00  0.00              
ATOM   2266  HZ3 TRP A 139       2.912 -18.166  -1.537  1.00  0.00              
ATOM   2267  CE3 TRP A 139       4.677 -18.907  -0.505  1.00  0.00              
ATOM   2268  HE3 TRP A 139       4.767 -19.796  -1.112  1.00  0.00              
ATOM   2269  CD2 TRP A 139       5.713 -18.714   0.470  1.00  0.00              
ATOM   2270  C   TRP A 139       6.500 -23.111   0.078  1.00  0.00              
ATOM   2271  O   TRP A 139       5.652 -22.973  -0.783  1.00  0.00              
ATOM   2272  N   ASP A 140       7.100 -24.268   0.270  1.00  0.00              
ATOM   2273  H   ASP A 140       7.690 -24.408   1.078  1.00  0.00              
ATOM   2274  CA  ASP A 140       6.906 -25.457  -0.588  1.00  0.00              
ATOM   2275  HA  ASP A 140       7.001 -25.088  -1.609  1.00  0.00              
ATOM   2276  CB  ASP A 140       8.041 -26.563  -0.262  1.00  0.00              
ATOM   2277  HB2 ASP A 140       8.197 -26.625   0.815  1.00  0.00              
ATOM   2278  HB3 ASP A 140       7.818 -27.533  -0.705  1.00  0.00              
ATOM   2279  CG  ASP A 140       9.367 -26.066  -0.926  1.00  0.00              
ATOM   2280  OD1 ASP A 140       9.991 -25.194  -0.315  1.00  0.00              
ATOM   2281  OD2 ASP A 140       9.757 -26.632  -1.965  1.00  0.00              
ATOM   2282  C   ASP A 140       5.559 -26.214  -0.341  1.00  0.00              
ATOM   2283  O   ASP A 140       5.020 -26.774  -1.257  1.00  0.00              
ATOM   2284  N   GLU A 141       5.016 -26.058   0.853  1.00  0.00              
ATOM   2285  H   GLU A 141       5.471 -25.354   1.417  1.00  0.00              
ATOM   2286  CA  GLU A 141       3.663 -26.460   1.124  1.00  0.00              
ATOM   2287  HA  GLU A 141       3.451 -27.294   0.454  1.00  0.00              
ATOM   2288  CB  GLU A 141       3.631 -26.976   2.586  1.00  0.00              
ATOM   2289  HB2 GLU A 141       3.926 -26.243   3.337  1.00  0.00              
ATOM   2290  HB3 GLU A 141       2.580 -27.128   2.833  1.00  0.00              
ATOM   2291  CG  GLU A 141       4.404 -28.332   2.779  1.00  0.00              
ATOM   2292  HG2 GLU A 141       5.443 -28.025   2.656  1.00  0.00              
ATOM   2293  HG3 GLU A 141       4.170 -28.784   3.742  1.00  0.00              
ATOM   2294  CD  GLU A 141       3.920 -29.379   1.750  1.00  0.00              
ATOM   2295  OE1 GLU A 141       2.722 -29.633   1.721  1.00  0.00              
ATOM   2296  OE2 GLU A 141       4.762 -30.011   0.954  1.00  0.00              
ATOM   2297  C   GLU A 141       2.599 -25.429   0.715  1.00  0.00              
ATOM   2298  O   GLU A 141       1.606 -25.820   0.153  1.00  0.00              
ATOM   2299  N   ILE A 142       2.896 -24.140   0.944  1.00  0.00              
ATOM   2300  H   ILE A 142       3.786 -23.962   1.387  1.00  0.00              
ATOM   2301  CA  ILE A 142       1.875 -23.037   0.644  1.00  0.00              
ATOM   2302  HA  ILE A 142       0.993 -23.231   1.254  1.00  0.00              
ATOM   2303  CB  ILE A 142       2.454 -21.726   1.066  1.00  0.00              
ATOM   2304  HB  ILE A 142       3.438 -21.639   0.606  1.00  0.00              
ATOM   2305  CG2 ILE A 142       1.641 -20.504   0.548  1.00  0.00              
ATOM   2306 HG21 ILE A 142       0.682 -20.376   1.051  1.00  0.00              
ATOM   2307 HG22 ILE A 142       2.213 -19.587   0.685  1.00  0.00              
ATOM   2308 HG23 ILE A 142       1.421 -20.604  -0.515  1.00  0.00              
ATOM   2309  CG1 ILE A 142       2.592 -21.517   2.600  1.00  0.00              
ATOM   2310 HG12 ILE A 142       1.593 -21.322   2.989  1.00  0.00              
ATOM   2311 HG13 ILE A 142       2.990 -22.434   3.034  1.00  0.00              
ATOM   2312  CD1 ILE A 142       3.478 -20.301   3.037  1.00  0.00              
ATOM   2313 HD11 ILE A 142       3.106 -19.363   2.625  1.00  0.00              
ATOM   2314 HD12 ILE A 142       3.388 -20.155   4.113  1.00  0.00              
ATOM   2315 HD13 ILE A 142       4.493 -20.471   2.678  1.00  0.00              
ATOM   2316  C   ILE A 142       1.392 -23.077  -0.846  1.00  0.00              
ATOM   2317  O   ILE A 142       0.214 -23.134  -1.108  1.00  0.00              
ATOM   2318  N   TRP A 143       2.294 -23.196  -1.860  1.00  0.00              
ATOM   2319  H   TRP A 143       3.268 -23.100  -1.613  1.00  0.00              
ATOM   2320  CA  TRP A 143       2.006 -23.191  -3.283  1.00  0.00              
ATOM   2321  HA  TRP A 143       1.320 -22.373  -3.506  1.00  0.00              
ATOM   2322  CB  TRP A 143       3.241 -22.883  -4.118  1.00  0.00              
ATOM   2323  HB2 TRP A 143       4.100 -23.475  -3.801  1.00  0.00              
ATOM   2324  HB3 TRP A 143       2.943 -23.185  -5.122  1.00  0.00              
ATOM   2325  CG  TRP A 143       3.688 -21.439  -4.311  1.00  0.00              
ATOM   2326  CD1 TRP A 143       4.839 -20.896  -4.030  1.00  0.00              
ATOM   2327  HD1 TRP A 143       5.608 -21.493  -3.562  1.00  0.00              
ATOM   2328  NE1 TRP A 143       4.810 -19.504  -4.328  1.00  0.00              
ATOM   2329  HE1 TRP A 143       5.628 -18.922  -4.222  1.00  0.00              
ATOM   2330  CE2 TRP A 143       3.633 -19.079  -4.920  1.00  0.00              
ATOM   2331  CZ2 TRP A 143       3.099 -17.880  -5.342  1.00  0.00              
ATOM   2332  HZ2 TRP A 143       3.627 -16.971  -5.091  1.00  0.00              
ATOM   2333  CH2 TRP A 143       1.798 -17.851  -5.856  1.00  0.00              
ATOM   2334  HH2 TRP A 143       1.338 -16.914  -6.135  1.00  0.00              
ATOM   2335  CZ3 TRP A 143       1.084 -19.023  -6.034  1.00  0.00              
ATOM   2336  HZ3 TRP A 143       0.051 -18.940  -6.337  1.00  0.00              
ATOM   2337  CE3 TRP A 143       1.614 -20.223  -5.528  1.00  0.00              
ATOM   2338  HE3 TRP A 143       1.043 -21.136  -5.612  1.00  0.00              
ATOM   2339  CD2 TRP A 143       2.920 -20.315  -4.968  1.00  0.00              
ATOM   2340  C   TRP A 143       1.330 -24.490  -3.691  1.00  0.00              
ATOM   2341  O   TRP A 143       0.600 -24.480  -4.696  1.00  0.00              
ATOM   2342  N   GLN A 144       1.654 -25.598  -3.012  1.00  0.00              
ATOM   2343  H   GLN A 144       2.160 -25.506  -2.143  1.00  0.00              
ATOM   2344  CA  GLN A 144       1.000 -26.928  -3.227  1.00  0.00              
ATOM   2345  HA  GLN A 144       0.859 -27.123  -4.290  1.00  0.00              
ATOM   2346  CB  GLN A 144       1.996 -28.017  -2.753  1.00  0.00              
ATOM   2347  HB2 GLN A 144       2.973 -27.901  -3.223  1.00  0.00              
ATOM   2348  HB3 GLN A 144       2.170 -27.780  -1.704  1.00  0.00              
ATOM   2349  CG  GLN A 144       1.617 -29.506  -3.000  1.00  0.00              
ATOM   2350  HG2 GLN A 144       2.523 -30.068  -2.772  1.00  0.00              
ATOM   2351  HG3 GLN A 144       0.814 -29.884  -2.368  1.00  0.00              
ATOM   2352  CD  GLN A 144       1.355 -29.823  -4.464  1.00  0.00              
ATOM   2353  OE1 GLN A 144       1.605 -28.958  -5.370  1.00  0.00              
ATOM   2354  NE2 GLN A 144       0.946 -30.976  -4.823  1.00  0.00              
ATOM   2355 HE21 GLN A 144       0.611 -30.900  -5.773  1.00  0.00              
ATOM   2356 HE22 GLN A 144       0.663 -31.703  -4.181  1.00  0.00              
ATOM   2357  C   GLN A 144      -0.435 -27.040  -2.686  1.00  0.00              
ATOM   2358  O   GLN A 144      -1.230 -27.757  -3.307  1.00  0.00              
ATOM   2359  N   ALA A 145      -0.753 -26.242  -1.649  1.00  0.00              
ATOM   2360  H   ALA A 145      -0.017 -25.633  -1.321  1.00  0.00              
ATOM   2361  CA  ALA A 145      -2.139 -25.986  -1.252  1.00  0.00              
ATOM   2362  HA  ALA A 145      -2.629 -26.949  -1.103  1.00  0.00              
ATOM   2363  CB  ALA A 145      -2.076 -25.332   0.109  1.00  0.00              
ATOM   2364  HB1 ALA A 145      -1.405 -25.868   0.780  1.00  0.00              
ATOM   2365  HB2 ALA A 145      -1.837 -24.276  -0.021  1.00  0.00              
ATOM   2366  HB3 ALA A 145      -3.021 -25.300   0.651  1.00  0.00              
ATOM   2367  C   ALA A 145      -2.965 -25.154  -2.323  1.00  0.00              
ATOM   2368  O   ALA A 145      -4.103 -25.485  -2.618  1.00  0.00              
ATOM   2369  N   MET A 146      -2.397 -24.105  -2.857  1.00  0.00              
ATOM   2370  H   MET A 146      -1.446 -23.916  -2.573  1.00  0.00              
ATOM   2371  CA  MET A 146      -3.013 -23.199  -3.850  1.00  0.00              
ATOM   2372  HA  MET A 146      -3.981 -22.822  -3.519  1.00  0.00              
ATOM   2373  CB  MET A 146      -1.989 -22.005  -4.060  1.00  0.00              
ATOM   2374  HB2 MET A 146      -1.925 -21.420  -3.142  1.00  0.00              
ATOM   2375  HB3 MET A 146      -1.040 -22.470  -4.326  1.00  0.00              
ATOM   2376  CG  MET A 146      -2.448 -21.118  -5.179  1.00  0.00              
ATOM   2377  HG2 MET A 146      -1.702 -20.350  -5.383  1.00  0.00              
ATOM   2378  HG3 MET A 146      -2.536 -21.636  -6.133  1.00  0.00              
ATOM   2379  SD  MET A 146      -4.093 -20.428  -4.861  1.00  0.00              
ATOM   2380  CE  MET A 146      -4.022 -19.926  -3.183  1.00  0.00              
ATOM   2381  HE1 MET A 146      -3.163 -19.271  -3.034  1.00  0.00              
ATOM   2382  HE2 MET A 146      -4.911 -19.342  -2.945  1.00  0.00              
ATOM   2383  HE3 MET A 146      -3.923 -20.759  -2.487  1.00  0.00              
ATOM   2384  C   MET A 146      -3.245 -23.932  -5.214  1.00  0.00              
ATOM   2385  O   MET A 146      -4.294 -23.818  -5.796  1.00  0.00              
ATOM   2386  N   ASP A 147      -2.275 -24.766  -5.720  1.00  0.00              
ATOM   2387  H   ASP A 147      -1.391 -24.764  -5.233  1.00  0.00              
ATOM   2388  CA  ASP A 147      -2.354 -25.330  -7.087  1.00  0.00              
ATOM   2389  HA  ASP A 147      -2.198 -24.552  -7.834  1.00  0.00              
ATOM   2390  CB  ASP A 147      -1.242 -26.459  -7.031  1.00  0.00              
ATOM   2391  HB2 ASP A 147      -0.259 -26.031  -6.829  1.00  0.00              
ATOM   2392  HB3 ASP A 147      -1.554 -27.171  -6.267  1.00  0.00              
ATOM   2393  CG  ASP A 147      -1.054 -27.195  -8.352  1.00  0.00              
ATOM   2394  OD1 ASP A 147      -0.610 -26.580  -9.304  1.00  0.00              
ATOM   2395  OD2 ASP A 147      -1.222 -28.441  -8.359  1.00  0.00              
ATOM   2396  C   ASP A 147      -3.700 -25.895  -7.387  1.00  0.00              
ATOM   2397  O   ASP A 147      -4.307 -25.491  -8.394  1.00  0.00              
ATOM   2398  N   VAL A 148      -4.302 -26.740  -6.552  1.00  0.00              
ATOM   2399  H   VAL A 148      -3.911 -26.823  -5.625  1.00  0.00              
ATOM   2400  CA  VAL A 148      -5.589 -27.423  -6.830  1.00  0.00              
ATOM   2401  HA  VAL A 148      -5.528 -28.003  -7.751  1.00  0.00              
ATOM   2402  CB  VAL A 148      -6.008 -28.422  -5.722  1.00  0.00              
ATOM   2403  HB  VAL A 148      -6.132 -27.901  -4.773  1.00  0.00              
ATOM   2404  CG1 VAL A 148      -7.361 -29.089  -6.092  1.00  0.00              
ATOM   2405 HG11 VAL A 148      -8.088 -28.466  -6.614  1.00  0.00              
ATOM   2406 HG12 VAL A 148      -7.162 -29.963  -6.712  1.00  0.00              
ATOM   2407 HG13 VAL A 148      -7.830 -29.494  -5.195  1.00  0.00              
ATOM   2408  CG2 VAL A 148      -5.052 -29.648  -5.637  1.00  0.00              
ATOM   2409 HG21 VAL A 148      -5.396 -30.411  -4.938  1.00  0.00              
ATOM   2410 HG22 VAL A 148      -4.914 -30.054  -6.639  1.00  0.00              
ATOM   2411 HG23 VAL A 148      -4.052 -29.265  -5.431  1.00  0.00              
ATOM   2412  C   VAL A 148      -6.688 -26.339  -7.032  1.00  0.00              
ATOM   2413  O   VAL A 148      -7.447 -26.438  -7.943  1.00  0.00              
ATOM   2414  N   LEU A 149      -6.708 -25.325  -6.135  1.00  0.00              
ATOM   2415  H   LEU A 149      -6.047 -25.299  -5.373  1.00  0.00              
ATOM   2416  CA  LEU A 149      -7.691 -24.218  -6.167  1.00  0.00              
ATOM   2417  HA  LEU A 149      -8.699 -24.627  -6.103  1.00  0.00              
ATOM   2418  CB  LEU A 149      -7.546 -23.296  -5.043  1.00  0.00              
ATOM   2419  HB2 LEU A 149      -6.494 -23.024  -4.958  1.00  0.00              
ATOM   2420  HB3 LEU A 149      -8.084 -22.379  -5.280  1.00  0.00              
ATOM   2421  CG  LEU A 149      -7.977 -23.896  -3.699  1.00  0.00              
ATOM   2422  HG  LEU A 149      -7.676 -24.941  -3.635  1.00  0.00              
ATOM   2423  CD1 LEU A 149      -7.295 -23.269  -2.440  1.00  0.00              
ATOM   2424 HD11 LEU A 149      -6.328 -23.773  -2.435  1.00  0.00              
ATOM   2425 HD12 LEU A 149      -7.367 -22.197  -2.621  1.00  0.00              
ATOM   2426 HD13 LEU A 149      -7.776 -23.545  -1.502  1.00  0.00              
ATOM   2427  CD2 LEU A 149      -9.544 -23.865  -3.606  1.00  0.00              
ATOM   2428 HD21 LEU A 149      -9.732 -22.801  -3.754  1.00  0.00              
ATOM   2429 HD22 LEU A 149      -9.920 -24.521  -4.391  1.00  0.00              
ATOM   2430 HD23 LEU A 149      -9.803 -24.229  -2.612  1.00  0.00              
ATOM   2431  C   LEU A 149      -7.599 -23.388  -7.458  1.00  0.00              
ATOM   2432  O   LEU A 149      -8.584 -22.976  -7.996  1.00  0.00              
ATOM   2433  N   VAL A 150      -6.383 -23.200  -8.046  1.00  0.00              
ATOM   2434  H   VAL A 150      -5.587 -23.685  -7.656  1.00  0.00              
ATOM   2435  CA  VAL A 150      -6.161 -22.556  -9.416  1.00  0.00              
ATOM   2436  HA  VAL A 150      -6.977 -21.837  -9.485  1.00  0.00              
ATOM   2437  CB  VAL A 150      -4.740 -21.833  -9.456  1.00  0.00              
ATOM   2438  HB  VAL A 150      -4.580 -21.354 -10.423  1.00  0.00              
ATOM   2439  CG1 VAL A 150      -4.814 -20.636  -8.461  1.00  0.00              
ATOM   2440 HG11 VAL A 150      -4.822 -20.945  -7.415  1.00  0.00              
ATOM   2441 HG12 VAL A 150      -3.931 -20.044  -8.703  1.00  0.00              
ATOM   2442 HG13 VAL A 150      -5.717 -20.037  -8.573  1.00  0.00              
ATOM   2443  CG2 VAL A 150      -3.707 -22.834  -9.153  1.00  0.00              
ATOM   2444 HG21 VAL A 150      -3.659 -23.560  -9.964  1.00  0.00              
ATOM   2445 HG22 VAL A 150      -2.812 -22.223  -9.038  1.00  0.00              
ATOM   2446 HG23 VAL A 150      -3.849 -23.249  -8.155  1.00  0.00              
ATOM   2447  C   VAL A 150      -6.359 -23.538 -10.648  1.00  0.00              
ATOM   2448  O   VAL A 150      -6.786 -23.073 -11.719  1.00  0.00              
ATOM   2449  N   ARG A 151      -6.208 -24.863 -10.474  1.00  0.00              
ATOM   2450  H   ARG A 151      -5.825 -25.212  -9.607  1.00  0.00              
ATOM   2451  CA  ARG A 151      -6.593 -25.806 -11.526  1.00  0.00              
ATOM   2452  HA  ARG A 151      -6.124 -25.393 -12.419  1.00  0.00              
ATOM   2453  CB  ARG A 151      -5.868 -27.157 -11.254  1.00  0.00              
ATOM   2454  HB2 ARG A 151      -6.077 -27.415 -10.216  1.00  0.00              
ATOM   2455  HB3 ARG A 151      -6.205 -27.937 -11.937  1.00  0.00              
ATOM   2456  CG  ARG A 151      -4.385 -27.150 -11.349  1.00  0.00              
ATOM   2457  HG2 ARG A 151      -4.076 -27.020 -12.386  1.00  0.00              
ATOM   2458  HG3 ARG A 151      -4.103 -26.269 -10.773  1.00  0.00              
ATOM   2459  CD  ARG A 151      -3.618 -28.242 -10.698  1.00  0.00              
ATOM   2460  HD2 ARG A 151      -2.580 -27.916 -10.636  1.00  0.00              
ATOM   2461  HD3 ARG A 151      -4.183 -28.468  -9.794  1.00  0.00              
ATOM   2462  NE  ARG A 151      -3.493 -29.484 -11.405  1.00  0.00              
ATOM   2463  HE  ARG A 151      -4.262 -29.860 -11.941  1.00  0.00              
ATOM   2464  CZ  ARG A 151      -2.617 -30.398 -11.118  1.00  0.00              
ATOM   2465  NH1 ARG A 151      -1.664 -30.340 -10.168  1.00  0.00              
ATOM   2466 HH11 ARG A 151      -1.569 -29.554  -9.541  1.00  0.00              
ATOM   2467 HH12 ARG A 151      -1.311 -31.247  -9.897  1.00  0.00              
ATOM   2468  NH2 ARG A 151      -2.686 -31.563 -11.730  1.00  0.00              
ATOM   2469 HH21 ARG A 151      -3.289 -31.609 -12.539  1.00  0.00              
ATOM   2470 HH22 ARG A 151      -2.071 -32.350 -11.582  1.00  0.00              
ATOM   2471  C   ARG A 151      -8.104 -25.948 -11.653  1.00  0.00              
ATOM   2472  O   ARG A 151      -8.579 -25.969 -12.773  1.00  0.00              
ATOM   2473  N   GLN A 152      -8.748 -25.957 -10.515  1.00  0.00              
ATOM   2474  H   GLN A 152      -8.187 -25.961  -9.675  1.00  0.00              
ATOM   2475  CA  GLN A 152     -10.177 -26.128 -10.381  1.00  0.00              
ATOM   2476  HA  GLN A 152     -10.448 -26.849 -11.153  1.00  0.00              
ATOM   2477  CB  GLN A 152     -10.498 -26.580  -8.981  1.00  0.00              
ATOM   2478  HB2 GLN A 152      -9.935 -26.002  -8.248  1.00  0.00              
ATOM   2479  HB3 GLN A 152     -11.586 -26.617  -8.927  1.00  0.00              
ATOM   2480  CG  GLN A 152     -10.208 -28.067  -8.896  1.00  0.00              
ATOM   2481  HG2 GLN A 152     -10.660 -28.606  -9.729  1.00  0.00              
ATOM   2482  HG3 GLN A 152      -9.135 -28.212  -8.764  1.00  0.00              
ATOM   2483  CD  GLN A 152     -10.875 -28.735  -7.645  1.00  0.00              
ATOM   2484  OE1 GLN A 152     -11.763 -28.145  -6.960  1.00  0.00              
ATOM   2485  NE2 GLN A 152     -10.538 -29.933  -7.298  1.00  0.00              
ATOM   2486 HE21 GLN A 152     -11.051 -30.219  -6.476  1.00  0.00              
ATOM   2487 HE22 GLN A 152      -9.757 -30.424  -7.709  1.00  0.00              
ATOM   2488  C   GLN A 152     -10.960 -24.816 -10.606  1.00  0.00              
ATOM   2489  O   GLN A 152     -12.174 -24.866 -10.594  1.00  0.00              
ATOM   2490  N   GLY A 153     -10.267 -23.789 -10.954  1.00  0.00              
ATOM   2491  H   GLY A 153      -9.259 -23.815 -11.016  1.00  0.00              
ATOM   2492  CA  GLY A 153     -10.857 -22.502 -11.348  1.00  0.00              
ATOM   2493  HA2 GLY A 153     -10.065 -21.879 -11.766  1.00  0.00              
ATOM   2494  HA3 GLY A 153     -11.588 -22.750 -12.118  1.00  0.00              
ATOM   2495  C   GLY A 153     -11.493 -21.681 -10.298  1.00  0.00              
ATOM   2496  O   GLY A 153     -11.972 -20.569 -10.558  1.00  0.00              
ATOM   2497  N   LYS A 154     -11.480 -22.111  -9.061  1.00  0.00              
ATOM   2498  H   LYS A 154     -11.310 -23.099  -8.939  1.00  0.00              
ATOM   2499  CA  LYS A 154     -12.034 -21.434  -7.916  1.00  0.00              
ATOM   2500  HA  LYS A 154     -13.047 -21.133  -8.183  1.00  0.00              
ATOM   2501  CB  LYS A 154     -11.973 -22.339  -6.696  1.00  0.00              
ATOM   2502  HB2 LYS A 154     -10.945 -22.617  -6.465  1.00  0.00              
ATOM   2503  HB3 LYS A 154     -12.316 -21.754  -5.842  1.00  0.00              
ATOM   2504  CG  LYS A 154     -12.706 -23.699  -6.731  1.00  0.00              
ATOM   2505  HG2 LYS A 154     -13.644 -23.596  -7.276  1.00  0.00              
ATOM   2506  HG3 LYS A 154     -12.175 -24.439  -7.331  1.00  0.00              
ATOM   2507  CD  LYS A 154     -12.878 -24.351  -5.374  1.00  0.00              
ATOM   2508  HD2 LYS A 154     -11.892 -24.623  -4.999  1.00  0.00              
ATOM   2509  HD3 LYS A 154     -13.312 -23.583  -4.734  1.00  0.00              
ATOM   2510  CE  LYS A 154     -13.707 -25.636  -5.531  1.00  0.00              
ATOM   2511  HE2 LYS A 154     -14.741 -25.300  -5.609  1.00  0.00              
ATOM   2512  HE3 LYS A 154     -13.385 -26.199  -6.406  1.00  0.00              
ATOM   2513  NZ  LYS A 154     -13.604 -26.481  -4.283  1.00  0.00              
ATOM   2514  HZ1 LYS A 154     -14.281 -27.230  -4.296  1.00  0.00              
ATOM   2515  HZ2 LYS A 154     -12.703 -26.883  -4.065  1.00  0.00              
ATOM   2516  HZ3 LYS A 154     -13.785 -25.970  -3.431  1.00  0.00              
ATOM   2517  C   LYS A 154     -11.298 -20.123  -7.591  1.00  0.00              
ATOM   2518  O   LYS A 154     -11.831 -19.287  -6.882  1.00  0.00              
ATOM   2519  N   ILE A 155     -10.051 -19.979  -8.026  1.00  0.00              
ATOM   2520  H   ILE A 155      -9.691 -20.681  -8.657  1.00  0.00              
ATOM   2521  CA  ILE A 155      -9.179 -18.830  -7.948  1.00  0.00              
ATOM   2522  HA  ILE A 155      -9.835 -17.985  -7.738  1.00  0.00              
ATOM   2523  CB  ILE A 155      -8.102 -18.941  -6.818  1.00  0.00              
ATOM   2524  HB  ILE A 155      -7.316 -19.641  -7.104  1.00  0.00              
ATOM   2525  CG2 ILE A 155      -7.419 -17.542  -6.822  1.00  0.00              
ATOM   2526 HG21 ILE A 155      -6.509 -17.643  -6.231  1.00  0.00              
ATOM   2527 HG22 ILE A 155      -7.206 -17.117  -7.802  1.00  0.00              
ATOM   2528 HG23 ILE A 155      -8.046 -16.811  -6.312  1.00  0.00              
ATOM   2529  CG1 ILE A 155      -8.579 -19.405  -5.448  1.00  0.00              
ATOM   2530 HG12 ILE A 155      -9.494 -18.866  -5.205  1.00  0.00              
ATOM   2531 HG13 ILE A 155      -9.004 -20.403  -5.550  1.00  0.00              
ATOM   2532  CD1 ILE A 155      -7.664 -19.363  -4.289  1.00  0.00              
ATOM   2533 HD11 ILE A 155      -7.042 -20.255  -4.214  1.00  0.00              
ATOM   2534 HD12 ILE A 155      -6.933 -18.556  -4.332  1.00  0.00              
ATOM   2535 HD13 ILE A 155      -8.294 -19.254  -3.406  1.00  0.00              
ATOM   2536  C   ILE A 155      -8.579 -18.674  -9.323  1.00  0.00              
ATOM   2537  O   ILE A 155      -7.867 -19.553  -9.819  1.00  0.00              
ATOM   2538  N   LEU A 156      -8.697 -17.519  -9.957  1.00  0.00              
ATOM   2539  H   LEU A 156      -9.340 -16.867  -9.531  1.00  0.00              
ATOM   2540  CA  LEU A 156      -8.044 -17.073 -11.241  1.00  0.00              
ATOM   2541  HA  LEU A 156      -7.884 -17.983 -11.819  1.00  0.00              
ATOM   2542  CB  LEU A 156      -8.707 -15.934 -12.043  1.00  0.00              
ATOM   2543  HB2 LEU A 156      -8.756 -15.053 -11.402  1.00  0.00              
ATOM   2544  HB3 LEU A 156      -8.119 -15.744 -12.941  1.00  0.00              
ATOM   2545  CG  LEU A 156     -10.136 -16.350 -12.497  1.00  0.00              
ATOM   2546  HG  LEU A 156     -10.699 -16.855 -11.713  1.00  0.00              
ATOM   2547  CD1 LEU A 156     -10.861 -15.109 -13.086  1.00  0.00              
ATOM   2548 HD11 LEU A 156     -11.738 -15.349 -13.686  1.00  0.00              
ATOM   2549 HD12 LEU A 156     -11.206 -14.425 -12.310  1.00  0.00              
ATOM   2550 HD13 LEU A 156     -10.166 -14.544 -13.707  1.00  0.00              
ATOM   2551  CD2 LEU A 156     -10.113 -17.369 -13.627  1.00  0.00              
ATOM   2552 HD21 LEU A 156      -9.651 -16.869 -14.478  1.00  0.00              
ATOM   2553 HD22 LEU A 156      -9.641 -18.260 -13.212  1.00  0.00              
ATOM   2554 HD23 LEU A 156     -11.109 -17.741 -13.865  1.00  0.00              
ATOM   2555  C   LEU A 156      -6.601 -16.613 -10.961  1.00  0.00              
ATOM   2556  O   LEU A 156      -5.648 -17.076 -11.581  1.00  0.00              
ATOM   2557  N   TYR A 157      -6.331 -15.792  -9.933  1.00  0.00              
ATOM   2558  H   TYR A 157      -7.108 -15.243  -9.595  1.00  0.00              
ATOM   2559  CA  TYR A 157      -4.978 -15.192  -9.523  1.00  0.00              
ATOM   2560  HA  TYR A 157      -4.237 -15.902  -9.889  1.00  0.00              
ATOM   2561  CB  TYR A 157      -4.791 -13.875 -10.244  1.00  0.00              
ATOM   2562  HB2 TYR A 157      -5.455 -13.090  -9.883  1.00  0.00              
ATOM   2563  HB3 TYR A 157      -3.768 -13.609  -9.978  1.00  0.00              
ATOM   2564  CG  TYR A 157      -4.967 -14.000 -11.732  1.00  0.00              
ATOM   2565  CD1 TYR A 157      -3.931 -14.605 -12.551  1.00  0.00              
ATOM   2566  HD1 TYR A 157      -2.931 -14.780 -12.183  1.00  0.00              
ATOM   2567  CE1 TYR A 157      -4.143 -14.704 -13.926  1.00  0.00              
ATOM   2568  HE1 TYR A 157      -3.439 -15.031 -14.677  1.00  0.00              
ATOM   2569  CZ  TYR A 157      -5.355 -14.218 -14.507  1.00  0.00              
ATOM   2570  OH  TYR A 157      -5.618 -14.364 -15.827  1.00  0.00              
ATOM   2571  HH  TYR A 157      -6.565 -14.306 -15.970  1.00  0.00              
ATOM   2572  CE2 TYR A 157      -6.352 -13.604 -13.696  1.00  0.00              
ATOM   2573  HE2 TYR A 157      -7.268 -13.332 -14.199  1.00  0.00              
ATOM   2574  CD2 TYR A 157      -6.175 -13.589 -12.292  1.00  0.00              
ATOM   2575  HD2 TYR A 157      -6.963 -13.245 -11.638  1.00  0.00              
ATOM   2576  C   TYR A 157      -4.641 -15.079  -8.010  1.00  0.00              
ATOM   2577  O   TYR A 157      -5.501 -14.945  -7.157  1.00  0.00              
ATOM   2578  N   VAL A 158      -3.370 -15.210  -7.647  1.00  0.00              
ATOM   2579  H   VAL A 158      -2.719 -15.335  -8.409  1.00  0.00              
ATOM   2580  CA  VAL A 158      -2.747 -15.145  -6.287  1.00  0.00              
ATOM   2581  HA  VAL A 158      -3.514 -15.080  -5.516  1.00  0.00              
ATOM   2582  CB  VAL A 158      -1.912 -16.405  -5.997  1.00  0.00              
ATOM   2583  HB  VAL A 158      -0.928 -16.314  -6.458  1.00  0.00              
ATOM   2584  CG1 VAL A 158      -1.755 -16.574  -4.466  1.00  0.00              
ATOM   2585 HG11 VAL A 158      -2.771 -16.846  -4.178  1.00  0.00              
ATOM   2586 HG12 VAL A 158      -1.110 -17.370  -4.095  1.00  0.00              
ATOM   2587 HG13 VAL A 158      -1.386 -15.616  -4.100  1.00  0.00              
ATOM   2588  CG2 VAL A 158      -2.517 -17.736  -6.491  1.00  0.00              
ATOM   2589 HG21 VAL A 158      -3.548 -17.940  -6.200  1.00  0.00              
ATOM   2590 HG22 VAL A 158      -2.535 -17.740  -7.580  1.00  0.00              
ATOM   2591 HG23 VAL A 158      -1.951 -18.620  -6.199  1.00  0.00              
ATOM   2592  C   VAL A 158      -1.930 -13.852  -6.113  1.00  0.00              
ATOM   2593  O   VAL A 158      -0.922 -13.702  -6.842  1.00  0.00              
ATOM   2594  N   GLY A 159      -2.270 -13.029  -5.111  1.00  0.00              
ATOM   2595  H   GLY A 159      -3.185 -13.115  -4.691  1.00  0.00              
ATOM   2596  CA  GLY A 159      -1.547 -11.853  -4.602  1.00  0.00              
ATOM   2597  HA2 GLY A 159      -0.704 -11.565  -5.230  1.00  0.00              
ATOM   2598  HA3 GLY A 159      -2.192 -10.980  -4.696  1.00  0.00              
ATOM   2599  C   GLY A 159      -1.201 -11.938  -3.139  1.00  0.00              
ATOM   2600  O   GLY A 159      -1.491 -12.935  -2.474  1.00  0.00              
ATOM   2601  N   SER A 160      -0.578 -10.943  -2.560  1.00  0.00              
ATOM   2602  H   SER A 160      -0.235 -10.195  -3.147  1.00  0.00              
ATOM   2603  CA  SER A 160      -0.308 -10.802  -1.126  1.00  0.00              
ATOM   2604  HA  SER A 160      -0.755 -11.569  -0.493  1.00  0.00              
ATOM   2605  CB  SER A 160       1.190 -11.029  -0.838  1.00  0.00              
ATOM   2606  HB2 SER A 160       1.403 -10.904   0.224  1.00  0.00              
ATOM   2607  HB3 SER A 160       1.378 -12.074  -1.086  1.00  0.00              
ATOM   2608  OG  SER A 160       1.912 -10.057  -1.548  1.00  0.00              
ATOM   2609  HG  SER A 160       1.724  -9.242  -1.077  1.00  0.00              
ATOM   2610  C   SER A 160      -0.862  -9.525  -0.626  1.00  0.00              
ATOM   2611  O   SER A 160      -1.360  -8.728  -1.465  1.00  0.00              
ATOM   2612  N   SER A 161      -0.856  -9.341   0.720  1.00  0.00              
ATOM   2613  H   SER A 161      -0.533 -10.124   1.271  1.00  0.00              
ATOM   2614  CA  SER A 161      -1.346  -8.198   1.461  1.00  0.00              
ATOM   2615  HA  SER A 161      -1.282  -7.278   0.881  1.00  0.00              
ATOM   2616  CB  SER A 161      -2.900  -8.367   1.731  1.00  0.00              
ATOM   2617  HB2 SER A 161      -3.323  -8.562   0.745  1.00  0.00              
ATOM   2618  HB3 SER A 161      -2.962  -9.222   2.403  1.00  0.00              
ATOM   2619  OG  SER A 161      -3.340  -7.246   2.401  1.00  0.00              
ATOM   2620  HG  SER A 161      -2.969  -7.267   3.286  1.00  0.00              
ATOM   2621  C   SER A 161      -0.618  -7.992   2.777  1.00  0.00              
ATOM   2622  O   SER A 161      -0.690  -8.901   3.616  1.00  0.00              
ATOM   2623  N   ASN A 162      -0.024  -6.851   2.978  1.00  0.00              
ATOM   2624  H   ASN A 162      -0.148  -6.192   2.223  1.00  0.00              
ATOM   2625  CA  ASN A 162       0.940  -6.454   3.991  1.00  0.00              
ATOM   2626  HA  ASN A 162       1.455  -5.616   3.523  1.00  0.00              
ATOM   2627  CB  ASN A 162       0.248  -5.959   5.282  1.00  0.00              
ATOM   2628  HB2 ASN A 162      -0.314  -6.811   5.666  1.00  0.00              
ATOM   2629  HB3 ASN A 162       1.027  -5.708   6.002  1.00  0.00              
ATOM   2630  CG  ASN A 162      -0.542  -4.751   5.022  1.00  0.00              
ATOM   2631  OD1 ASN A 162       0.009  -3.685   4.806  1.00  0.00              
ATOM   2632  ND2 ASN A 162      -1.877  -4.807   5.069  1.00  0.00              
ATOM   2633 HD21 ASN A 162      -2.457  -4.014   4.836  1.00  0.00              
ATOM   2634 HD22 ASN A 162      -2.394  -5.664   5.202  1.00  0.00              
ATOM   2635  C   ASN A 162       2.149  -7.423   4.208  1.00  0.00              
ATOM   2636  O   ASN A 162       2.463  -7.743   5.393  1.00  0.00              
ATOM   2637  N   PHE A 163       2.729  -7.974   3.099  1.00  0.00              
ATOM   2638  H   PHE A 163       2.548  -7.510   2.220  1.00  0.00              
ATOM   2639  CA  PHE A 163       3.907  -8.880   3.241  1.00  0.00              
ATOM   2640  HA  PHE A 163       3.741  -9.532   4.099  1.00  0.00              
ATOM   2641  CB  PHE A 163       4.077  -9.711   1.972  1.00  0.00              
ATOM   2642  HB2 PHE A 163       3.752  -9.052   1.167  1.00  0.00              
ATOM   2643  HB3 PHE A 163       5.147  -9.885   1.854  1.00  0.00              
ATOM   2644  CG  PHE A 163       3.356 -11.070   1.951  1.00  0.00              
ATOM   2645  CD1 PHE A 163       2.268 -11.318   2.826  1.00  0.00              
ATOM   2646  HD1 PHE A 163       1.777 -10.509   3.345  1.00  0.00              
ATOM   2647  CE1 PHE A 163       1.723 -12.644   2.785  1.00  0.00              
ATOM   2648  HE1 PHE A 163       0.870 -12.790   3.431  1.00  0.00              
ATOM   2649  CZ  PHE A 163       2.172 -13.652   1.835  1.00  0.00              
ATOM   2650  HZ  PHE A 163       1.725 -14.634   1.809  1.00  0.00              
ATOM   2651  CE2 PHE A 163       3.209 -13.289   0.956  1.00  0.00              
ATOM   2652  HE2 PHE A 163       3.679 -14.019   0.314  1.00  0.00              
ATOM   2653  CD2 PHE A 163       3.863 -12.038   1.089  1.00  0.00              
ATOM   2654  HD2 PHE A 163       4.749 -11.846   0.501  1.00  0.00              
ATOM   2655  C   PHE A 163       5.155  -8.141   3.578  1.00  0.00              
ATOM   2656  O   PHE A 163       5.406  -6.976   3.225  1.00  0.00              
ATOM   2657  N   ALA A 164       6.141  -8.859   4.169  1.00  0.00              
ATOM   2658  H   ALA A 164       5.952  -9.805   4.468  1.00  0.00              
ATOM   2659  CA  ALA A 164       7.554  -8.405   4.229  1.00  0.00              
ATOM   2660  HA  ALA A 164       7.558  -7.319   4.324  1.00  0.00              
ATOM   2661  CB  ALA A 164       8.219  -9.000   5.420  1.00  0.00              
ATOM   2662  HB1 ALA A 164       7.750  -8.463   6.244  1.00  0.00              
ATOM   2663  HB2 ALA A 164       8.095 -10.083   5.420  1.00  0.00              
ATOM   2664  HB3 ALA A 164       9.299  -8.877   5.342  1.00  0.00              
ATOM   2665  C   ALA A 164       8.276  -8.762   2.868  1.00  0.00              
ATOM   2666  O   ALA A 164       8.071  -9.832   2.263  1.00  0.00              
ATOM   2667  N   GLY A 165       9.258  -7.997   2.568  1.00  0.00              
ATOM   2668  H   GLY A 165       9.449  -7.265   3.238  1.00  0.00              
ATOM   2669  CA  GLY A 165      10.034  -8.090   1.331  1.00  0.00              
ATOM   2670  HA2 GLY A 165       9.376  -7.946   0.474  1.00  0.00              
ATOM   2671  HA3 GLY A 165      10.732  -7.260   1.227  1.00  0.00              
ATOM   2672  C   GLY A 165      10.857  -9.349   1.102  1.00  0.00              
ATOM   2673  O   GLY A 165      10.759  -9.953   0.056  1.00  0.00              
ATOM   2674  N   TRP A 166      11.526  -9.812   2.125  1.00  0.00              
ATOM   2675  H   TRP A 166      11.517  -9.193   2.923  1.00  0.00              
ATOM   2676  CA  TRP A 166      12.262 -11.038   2.104  1.00  0.00              
ATOM   2677  HA  TRP A 166      12.996 -10.984   1.300  1.00  0.00              
ATOM   2678  CB  TRP A 166      13.148 -11.039   3.433  1.00  0.00              
ATOM   2679  HB2 TRP A 166      13.603 -12.015   3.601  1.00  0.00              
ATOM   2680  HB3 TRP A 166      13.924 -10.296   3.246  1.00  0.00              
ATOM   2681  CG  TRP A 166      12.355 -10.787   4.749  1.00  0.00              
ATOM   2682  CD1 TRP A 166      12.301  -9.675   5.453  1.00  0.00              
ATOM   2683  HD1 TRP A 166      12.851  -8.777   5.213  1.00  0.00              
ATOM   2684  NE1 TRP A 166      11.601  -9.809   6.658  1.00  0.00              
ATOM   2685  HE1 TRP A 166      11.590  -9.045   7.318  1.00  0.00              
ATOM   2686  CE2 TRP A 166      11.039 -11.058   6.741  1.00  0.00              
ATOM   2687  CZ2 TRP A 166      10.218 -11.663   7.702  1.00  0.00              
ATOM   2688  HZ2 TRP A 166       9.875 -11.018   8.498  1.00  0.00              
ATOM   2689  CH2 TRP A 166       9.845 -12.979   7.597  1.00  0.00              
ATOM   2690  HH2 TRP A 166       9.219 -13.408   8.365  1.00  0.00              
ATOM   2691  CZ3 TRP A 166      10.247 -13.657   6.359  1.00  0.00              
ATOM   2692  HZ3 TRP A 166       9.789 -14.620   6.191  1.00  0.00              
ATOM   2693  CE3 TRP A 166      11.157 -13.014   5.387  1.00  0.00              
ATOM   2694  HE3 TRP A 166      11.585 -13.581   4.573  1.00  0.00              
ATOM   2695  CD2 TRP A 166      11.504 -11.701   5.537  1.00  0.00              
ATOM   2696  C   TRP A 166      11.262 -12.283   2.036  1.00  0.00              
ATOM   2697  O   TRP A 166      11.664 -13.383   1.590  1.00  0.00              
ATOM   2698  N   ASN A 167       9.968 -12.102   2.321  1.00  0.00              
ATOM   2699  H   ASN A 167       9.670 -11.145   2.444  1.00  0.00              
ATOM   2700  CA  ASN A 167       8.891 -13.061   2.127  1.00  0.00              
ATOM   2701  HA  ASN A 167       9.270 -14.074   2.260  1.00  0.00              
ATOM   2702  CB  ASN A 167       7.898 -12.844   3.299  1.00  0.00              
ATOM   2703  HB2 ASN A 167       8.519 -12.676   4.179  1.00  0.00              
ATOM   2704  HB3 ASN A 167       7.341 -11.920   3.143  1.00  0.00              
ATOM   2705  CG  ASN A 167       6.794 -13.918   3.628  1.00  0.00              
ATOM   2706  OD1 ASN A 167       6.985 -15.144   3.715  1.00  0.00              
ATOM   2707  ND2 ASN A 167       5.536 -13.538   3.786  1.00  0.00              
ATOM   2708 HD21 ASN A 167       4.883 -14.218   4.149  1.00  0.00              
ATOM   2709 HD22 ASN A 167       5.411 -12.539   3.859  1.00  0.00              
ATOM   2710  C   ASN A 167       8.396 -13.006   0.737  1.00  0.00              
ATOM   2711  O   ASN A 167       8.198 -13.989   0.026  1.00  0.00              
ATOM   2712  N   ILE A 168       8.221 -11.856   0.135  1.00  0.00              
ATOM   2713  H   ILE A 168       8.375 -11.031   0.697  1.00  0.00              
ATOM   2714  CA  ILE A 168       7.879 -11.590  -1.243  1.00  0.00              
ATOM   2715  HA  ILE A 168       6.898 -12.037  -1.403  1.00  0.00              
ATOM   2716  CB  ILE A 168       7.695 -10.056  -1.595  1.00  0.00              
ATOM   2717  HB  ILE A 168       8.598  -9.525  -1.294  1.00  0.00              
ATOM   2718  CG2 ILE A 168       7.404  -9.971  -3.118  1.00  0.00              
ATOM   2719 HG21 ILE A 168       7.067  -8.983  -3.433  1.00  0.00              
ATOM   2720 HG22 ILE A 168       8.311 -10.253  -3.652  1.00  0.00              
ATOM   2721 HG23 ILE A 168       6.676 -10.702  -3.468  1.00  0.00              
ATOM   2722  CG1 ILE A 168       6.553  -9.455  -0.813  1.00  0.00              
ATOM   2723 HG12 ILE A 168       5.685 -10.088  -0.991  1.00  0.00              
ATOM   2724 HG13 ILE A 168       6.787  -9.512   0.250  1.00  0.00              
ATOM   2725  CD1 ILE A 168       6.153  -8.029  -1.179  1.00  0.00              
ATOM   2726 HD11 ILE A 168       5.326  -7.731  -0.535  1.00  0.00              
ATOM   2727 HD12 ILE A 168       7.023  -7.390  -1.026  1.00  0.00              
ATOM   2728 HD13 ILE A 168       5.749  -7.872  -2.179  1.00  0.00              
ATOM   2729  C   ILE A 168       8.925 -12.265  -2.135  1.00  0.00              
ATOM   2730  O   ILE A 168       8.539 -13.035  -3.019  1.00  0.00              
ATOM   2731  N   ALA A 169      10.234 -12.175  -1.845  1.00  0.00              
ATOM   2732  H   ALA A 169      10.515 -11.412  -1.246  1.00  0.00              
ATOM   2733  CA  ALA A 169      11.374 -12.966  -2.386  1.00  0.00              
ATOM   2734  HA  ALA A 169      11.271 -12.761  -3.452  1.00  0.00              
ATOM   2735  CB  ALA A 169      12.712 -12.439  -1.844  1.00  0.00              
ATOM   2736  HB1 ALA A 169      13.597 -12.817  -2.356  1.00  0.00              
ATOM   2737  HB2 ALA A 169      12.848 -11.362  -1.943  1.00  0.00              
ATOM   2738  HB3 ALA A 169      12.756 -12.730  -0.795  1.00  0.00              
ATOM   2739  C   ALA A 169      11.047 -14.465  -2.206  1.00  0.00              
ATOM   2740  O   ALA A 169      10.739 -15.151  -3.219  1.00  0.00              
ATOM   2741  N   GLN A 170      10.989 -14.988  -0.966  1.00  0.00              
ATOM   2742  H   GLN A 170      11.233 -14.465  -0.137  1.00  0.00              
ATOM   2743  CA  GLN A 170      11.032 -16.444  -0.796  1.00  0.00              
ATOM   2744  HA  GLN A 170      11.942 -16.897  -1.189  1.00  0.00              
ATOM   2745  CB  GLN A 170      11.112 -16.736   0.718  1.00  0.00              
ATOM   2746  HB2 GLN A 170      11.812 -16.048   1.194  1.00  0.00              
ATOM   2747  HB3 GLN A 170      10.146 -16.569   1.193  1.00  0.00              
ATOM   2748  CG  GLN A 170      11.507 -18.214   1.101  1.00  0.00              
ATOM   2749  HG2 GLN A 170      11.315 -18.531   2.126  1.00  0.00              
ATOM   2750  HG3 GLN A 170      11.048 -18.923   0.411  1.00  0.00              
ATOM   2751  CD  GLN A 170      13.016 -18.506   0.955  1.00  0.00              
ATOM   2752  OE1 GLN A 170      13.455 -19.517   0.452  1.00  0.00              
ATOM   2753  NE2 GLN A 170      13.924 -17.676   1.398  1.00  0.00              
ATOM   2754 HE21 GLN A 170      14.926 -17.795   1.375  1.00  0.00              
ATOM   2755 HE22 GLN A 170      13.566 -16.920   1.964  1.00  0.00              
ATOM   2756  C   GLN A 170       9.827 -17.121  -1.530  1.00  0.00              
ATOM   2757  O   GLN A 170       9.894 -18.272  -1.986  1.00  0.00              
ATOM   2758  N   ALA A 171       8.727 -16.408  -1.658  1.00  0.00              
ATOM   2759  H   ALA A 171       8.560 -15.631  -1.036  1.00  0.00              
ATOM   2760  CA  ALA A 171       7.501 -16.955  -2.288  1.00  0.00              
ATOM   2761  HA  ALA A 171       7.370 -17.923  -1.805  1.00  0.00              
ATOM   2762  CB  ALA A 171       6.377 -15.970  -1.989  1.00  0.00              
ATOM   2763  HB1 ALA A 171       5.416 -16.479  -2.063  1.00  0.00              
ATOM   2764  HB2 ALA A 171       6.459 -15.569  -0.979  1.00  0.00              
ATOM   2765  HB3 ALA A 171       6.377 -15.170  -2.729  1.00  0.00              
ATOM   2766  C   ALA A 171       7.623 -17.031  -3.824  1.00  0.00              
ATOM   2767  O   ALA A 171       7.242 -17.998  -4.505  1.00  0.00              
ATOM   2768  N   ASN A 172       8.216 -15.966  -4.455  1.00  0.00              
ATOM   2769  H   ASN A 172       8.708 -15.303  -3.873  1.00  0.00              
ATOM   2770  CA  ASN A 172       8.387 -15.958  -5.927  1.00  0.00              
ATOM   2771  HA  ASN A 172       7.478 -16.301  -6.421  1.00  0.00              
ATOM   2772  CB  ASN A 172       8.585 -14.506  -6.409  1.00  0.00              
ATOM   2773  HB2 ASN A 172       9.319 -14.034  -5.756  1.00  0.00              
ATOM   2774  HB3 ASN A 172       9.033 -14.435  -7.400  1.00  0.00              
ATOM   2775  CG  ASN A 172       7.347 -13.646  -6.326  1.00  0.00              
ATOM   2776  OD1 ASN A 172       6.657 -13.418  -7.308  1.00  0.00              
ATOM   2777  ND2 ASN A 172       6.887 -13.110  -5.221  1.00  0.00              
ATOM   2778 HD21 ASN A 172       6.347 -12.273  -5.389  1.00  0.00              
ATOM   2779 HD22 ASN A 172       7.464 -13.227  -4.401  1.00  0.00              
ATOM   2780  C   ASN A 172       9.557 -16.885  -6.380  1.00  0.00              
ATOM   2781  O   ASN A 172       9.475 -17.486  -7.410  1.00  0.00              
ATOM   2782  N   GLU A 173      10.657 -17.037  -5.655  1.00  0.00              
ATOM   2783  H   GLU A 173      10.649 -16.515  -4.790  1.00  0.00              
ATOM   2784  CA  GLU A 173      11.571 -18.159  -5.811  1.00  0.00              
ATOM   2785  HA  GLU A 173      12.132 -18.185  -6.745  1.00  0.00              
ATOM   2786  CB  GLU A 173      12.695 -18.005  -4.758  1.00  0.00              
ATOM   2787  HB2 GLU A 173      12.177 -18.017  -3.799  1.00  0.00              
ATOM   2788  HB3 GLU A 173      13.364 -18.865  -4.731  1.00  0.00              
ATOM   2789  CG  GLU A 173      13.524 -16.688  -4.746  1.00  0.00              
ATOM   2790  HG2 GLU A 173      12.871 -15.860  -4.469  1.00  0.00              
ATOM   2791  HG3 GLU A 173      14.279 -16.787  -3.966  1.00  0.00              
ATOM   2792  CD  GLU A 173      14.197 -16.430  -6.101  1.00  0.00              
ATOM   2793  OE1 GLU A 173      14.629 -15.279  -6.266  1.00  0.00              
ATOM   2794  OE2 GLU A 173      14.486 -17.348  -6.915  1.00  0.00              
ATOM   2795  C   GLU A 173      10.965 -19.647  -5.706  1.00  0.00              
ATOM   2796  O   GLU A 173      11.303 -20.427  -6.540  1.00  0.00              
ATOM   2797  N   THR A 174      10.054 -19.885  -4.801  1.00  0.00              
ATOM   2798  H   THR A 174       9.687 -19.095  -4.289  1.00  0.00              
ATOM   2799  CA  THR A 174       9.574 -21.209  -4.590  1.00  0.00              
ATOM   2800  HA  THR A 174      10.441 -21.870  -4.567  1.00  0.00              
ATOM   2801  CB  THR A 174       8.890 -21.348  -3.205  1.00  0.00              
ATOM   2802  HB  THR A 174       8.020 -20.719  -3.018  1.00  0.00              
ATOM   2803  CG2 THR A 174       8.432 -22.775  -3.045  1.00  0.00              
ATOM   2804 HG21 THR A 174       7.913 -22.824  -2.088  1.00  0.00              
ATOM   2805 HG22 THR A 174       7.626 -22.960  -3.755  1.00  0.00              
ATOM   2806 HG23 THR A 174       9.197 -23.534  -3.209  1.00  0.00              
ATOM   2807  OG1 THR A 174       9.834 -21.026  -2.208  1.00  0.00              
ATOM   2808  HG1 THR A 174      10.050 -20.091  -2.241  1.00  0.00              
ATOM   2809  C   THR A 174       8.609 -21.596  -5.725  1.00  0.00              
ATOM   2810  O   THR A 174       8.351 -22.746  -5.988  1.00  0.00              
ATOM   2811  N   ALA A 175       8.024 -20.556  -6.407  1.00  0.00              
ATOM   2812  H   ALA A 175       7.886 -19.743  -5.824  1.00  0.00              
ATOM   2813  CA  ALA A 175       7.136 -20.718  -7.583  1.00  0.00              
ATOM   2814  HA  ALA A 175       6.451 -21.509  -7.279  1.00  0.00              
ATOM   2815  CB  ALA A 175       6.317 -19.356  -7.850  1.00  0.00              
ATOM   2816  HB1 ALA A 175       5.709 -19.551  -8.733  1.00  0.00              
ATOM   2817  HB2 ALA A 175       5.708 -19.267  -6.950  1.00  0.00              
ATOM   2818  HB3 ALA A 175       7.050 -18.564  -8.008  1.00  0.00              
ATOM   2819  C   ALA A 175       7.970 -21.157  -8.760  1.00  0.00              
ATOM   2820  O   ALA A 175       7.556 -22.150  -9.427  1.00  0.00              
ATOM   2821  N   ALA A 176       9.186 -20.614  -9.015  1.00  0.00              
ATOM   2822  H   ALA A 176       9.676 -19.998  -8.382  1.00  0.00              
ATOM   2823  CA  ALA A 176      10.113 -21.293  -9.960  1.00  0.00              
ATOM   2824  HA  ALA A 176       9.567 -21.410 -10.896  1.00  0.00              
ATOM   2825  CB  ALA A 176      11.288 -20.396 -10.114  1.00  0.00              
ATOM   2826  HB1 ALA A 176      11.997 -20.845 -10.810  1.00  0.00              
ATOM   2827  HB2 ALA A 176      11.111 -19.424 -10.574  1.00  0.00              
ATOM   2828  HB3 ALA A 176      11.726 -20.182  -9.139  1.00  0.00              
ATOM   2829  C   ALA A 176      10.569 -22.726  -9.548  1.00  0.00              
ATOM   2830  O   ALA A 176      10.517 -23.610 -10.389  1.00  0.00              
ATOM   2831  N   ARG A 177      10.880 -23.011  -8.270  1.00  0.00              
ATOM   2832  H   ARG A 177      11.022 -22.284  -7.584  1.00  0.00              
ATOM   2833  CA  ARG A 177      11.112 -24.363  -7.741  1.00  0.00              
ATOM   2834  HA  ARG A 177      11.925 -24.769  -8.343  1.00  0.00              
ATOM   2835  CB  ARG A 177      11.586 -24.303  -6.254  1.00  0.00              
ATOM   2836  HB2 ARG A 177      12.364 -23.543  -6.184  1.00  0.00              
ATOM   2837  HB3 ARG A 177      10.745 -23.969  -5.647  1.00  0.00              
ATOM   2838  CG  ARG A 177      12.304 -25.623  -5.839  1.00  0.00              
ATOM   2839  HG2 ARG A 177      11.533 -26.366  -6.045  1.00  0.00              
ATOM   2840  HG3 ARG A 177      13.143 -25.774  -6.518  1.00  0.00              
ATOM   2841  CD  ARG A 177      12.866 -25.722  -4.384  1.00  0.00              
ATOM   2842  HD2 ARG A 177      13.078 -26.762  -4.137  1.00  0.00              
ATOM   2843  HD3 ARG A 177      13.808 -25.183  -4.284  1.00  0.00              
ATOM   2844  NE  ARG A 177      11.971 -25.212  -3.339  1.00  0.00              
ATOM   2845  HE  ARG A 177      11.421 -25.870  -2.805  1.00  0.00              
ATOM   2846  CZ  ARG A 177      11.972 -23.949  -2.908  1.00  0.00              
ATOM   2847  NH1 ARG A 177      12.672 -22.996  -3.455  1.00  0.00              
ATOM   2848 HH11 ARG A 177      13.459 -23.333  -3.991  1.00  0.00              
ATOM   2849 HH12 ARG A 177      12.743 -22.122  -2.954  1.00  0.00              
ATOM   2850  NH2 ARG A 177      11.318 -23.643  -1.905  1.00  0.00              
ATOM   2851 HH21 ARG A 177      11.024 -24.366  -1.264  1.00  0.00              
ATOM   2852 HH22 ARG A 177      11.206 -22.668  -1.664  1.00  0.00              
ATOM   2853  C   ARG A 177      10.027 -25.402  -7.902  1.00  0.00              
ATOM   2854  O   ARG A 177      10.196 -26.544  -8.203  1.00  0.00              
ATOM   2855  N   HIE A 178       8.749 -24.994  -7.683  1.00  0.00              
ATOM   2856  H   HIE A 178       8.703 -23.991  -7.573  1.00  0.00              
ATOM   2857  CA  HIE A 178       7.483 -25.633  -8.066  1.00  0.00              
ATOM   2858  HA  HIE A 178       7.659 -26.614  -7.626  1.00  0.00              
ATOM   2859  CB  HIE A 178       6.235 -24.973  -7.504  1.00  0.00              
ATOM   2860  HB2 HIE A 178       6.332 -24.685  -6.457  1.00  0.00              
ATOM   2861  HB3 HIE A 178       5.936 -24.106  -8.093  1.00  0.00              
ATOM   2862  CG  HIE A 178       5.116 -25.940  -7.610  1.00  0.00              
ATOM   2863  ND1 HIE A 178       4.144 -25.984  -8.616  1.00  0.00              
ATOM   2864  CE1 HIE A 178       3.198 -26.898  -8.233  1.00  0.00              
ATOM   2865  HE1 HIE A 178       2.383 -27.277  -8.832  1.00  0.00              
ATOM   2866  NE2 HIE A 178       3.495 -27.365  -7.012  1.00  0.00              
ATOM   2867  HE2 HIE A 178       2.934 -28.041  -6.514  1.00  0.00              
ATOM   2868  CD2 HIE A 178       4.641 -26.713  -6.571  1.00  0.00              
ATOM   2869  HD2 HIE A 178       5.142 -26.809  -5.619  1.00  0.00              
ATOM   2870  C   HIE A 178       7.316 -25.868  -9.569  1.00  0.00              
ATOM   2871  O   HIE A 178       7.067 -26.986  -9.935  1.00  0.00              
ATOM   2872  N   GLY A 179       7.476 -24.896 -10.450  1.00  0.00              
ATOM   2873  H   GLY A 179       7.798 -23.993 -10.132  1.00  0.00              
ATOM   2874  CA  GLY A 179       7.137 -24.955 -11.895  1.00  0.00              
ATOM   2875  HA2 GLY A 179       7.926 -24.482 -12.479  1.00  0.00              
ATOM   2876  HA3 GLY A 179       6.957 -26.006 -12.119  1.00  0.00              
ATOM   2877  C   GLY A 179       5.914 -24.155 -12.200  1.00  0.00              
ATOM   2878  O   GLY A 179       5.118 -24.702 -13.007  1.00  0.00              
ATOM   2879  N   ARG A 180       5.808 -22.934 -11.709  1.00  0.00              
ATOM   2880  H   ARG A 180       6.511 -22.542 -11.099  1.00  0.00              
ATOM   2881  CA  ARG A 180       4.619 -22.046 -11.719  1.00  0.00              
ATOM   2882  HA  ARG A 180       4.120 -22.287 -12.658  1.00  0.00              
ATOM   2883  CB  ARG A 180       3.600 -22.419 -10.639  1.00  0.00              
ATOM   2884  HB2 ARG A 180       2.702 -21.856 -10.895  1.00  0.00              
ATOM   2885  HB3 ARG A 180       3.398 -23.489 -10.693  1.00  0.00              
ATOM   2886  CG  ARG A 180       4.044 -22.010  -9.238  1.00  0.00              
ATOM   2887  HG2 ARG A 180       5.048 -22.371  -9.016  1.00  0.00              
ATOM   2888  HG3 ARG A 180       3.953 -20.925  -9.297  1.00  0.00              
ATOM   2889  CD  ARG A 180       3.102 -22.535  -8.116  1.00  0.00              
ATOM   2890  HD2 ARG A 180       3.295 -23.575  -7.854  1.00  0.00              
ATOM   2891  HD3 ARG A 180       3.340 -21.983  -7.207  1.00  0.00              
ATOM   2892  NE  ARG A 180       1.713 -22.202  -8.387  1.00  0.00              
ATOM   2893  HE  ARG A 180       1.357 -21.260  -8.317  1.00  0.00              
ATOM   2894  CZ  ARG A 180       0.908 -23.088  -8.987  1.00  0.00              
ATOM   2895  NH1 ARG A 180       1.296 -24.330  -9.008  1.00  0.00              
ATOM   2896 HH11 ARG A 180       2.128 -24.574  -8.490  1.00  0.00              
ATOM   2897 HH12 ARG A 180       0.693 -24.999  -9.465  1.00  0.00              
ATOM   2898  NH2 ARG A 180      -0.230 -22.707  -9.508  1.00  0.00              
ATOM   2899 HH21 ARG A 180      -0.480 -21.729  -9.480  1.00  0.00              
ATOM   2900 HH22 ARG A 180      -0.742 -23.370 -10.071  1.00  0.00              
ATOM   2901  C   ARG A 180       4.894 -20.570 -11.743  1.00  0.00              
ATOM   2902  O   ARG A 180       5.970 -20.040 -11.358  1.00  0.00              
ATOM   2903  N   LEU A 181       3.922 -19.789 -12.224  1.00  0.00              
ATOM   2904  H   LEU A 181       3.108 -20.227 -12.630  1.00  0.00              
ATOM   2905  CA  LEU A 181       3.830 -18.371 -12.007  1.00  0.00              
ATOM   2906  HA  LEU A 181       4.623 -17.887 -12.578  1.00  0.00              
ATOM   2907  CB  LEU A 181       2.446 -17.938 -12.577  1.00  0.00              
ATOM   2908  HB2 LEU A 181       2.372 -18.223 -13.626  1.00  0.00              
ATOM   2909  HB3 LEU A 181       1.610 -18.336 -12.001  1.00  0.00              
ATOM   2910  CG  LEU A 181       2.166 -16.406 -12.468  1.00  0.00              
ATOM   2911  HG  LEU A 181       2.511 -16.060 -11.494  1.00  0.00              
ATOM   2912  CD1 LEU A 181       2.937 -15.564 -13.494  1.00  0.00              
ATOM   2913 HD11 LEU A 181       3.995 -15.590 -13.231  1.00  0.00              
ATOM   2914 HD12 LEU A 181       2.862 -15.946 -14.512  1.00  0.00              
ATOM   2915 HD13 LEU A 181       2.686 -14.513 -13.351  1.00  0.00              
ATOM   2916  CD2 LEU A 181       0.650 -16.121 -12.650  1.00  0.00              
ATOM   2917 HD21 LEU A 181       0.351 -16.439 -13.648  1.00  0.00              
ATOM   2918 HD22 LEU A 181       0.082 -16.766 -11.980  1.00  0.00              
ATOM   2919 HD23 LEU A 181       0.326 -15.083 -12.579  1.00  0.00              
ATOM   2920  C   LEU A 181       3.893 -18.025 -10.559  1.00  0.00              
ATOM   2921  O   LEU A 181       3.101 -18.528  -9.768  1.00  0.00              
ATOM   2922  N   GLY A 182       4.762 -17.037 -10.212  1.00  0.00              
ATOM   2923  H   GLY A 182       5.393 -16.768 -10.953  1.00  0.00              
ATOM   2924  CA  GLY A 182       4.875 -16.356  -8.905  1.00  0.00              
ATOM   2925  HA2 GLY A 182       5.022 -17.094  -8.117  1.00  0.00              
ATOM   2926  HA3 GLY A 182       5.798 -15.778  -8.955  1.00  0.00              
ATOM   2927  C   GLY A 182       3.708 -15.387  -8.559  1.00  0.00              
ATOM   2928  O   GLY A 182       2.654 -15.458  -9.144  1.00  0.00              
ATOM   2929  N   LEU A 183       3.797 -14.561  -7.446  1.00  0.00              
ATOM   2930  H   LEU A 183       4.645 -14.596  -6.898  1.00  0.00              
ATOM   2931  CA  LEU A 183       2.795 -13.565  -7.065  1.00  0.00              
ATOM   2932  HA  LEU A 183       1.898 -14.183  -7.043  1.00  0.00              
ATOM   2933  CB  LEU A 183       3.156 -12.955  -5.679  1.00  0.00              
ATOM   2934  HB2 LEU A 183       4.130 -12.475  -5.776  1.00  0.00              
ATOM   2935  HB3 LEU A 183       2.378 -12.229  -5.444  1.00  0.00              
ATOM   2936  CG  LEU A 183       3.426 -13.916  -4.521  1.00  0.00              
ATOM   2937  HG  LEU A 183       4.134 -14.646  -4.912  1.00  0.00              
ATOM   2938  CD1 LEU A 183       4.083 -13.184  -3.308  1.00  0.00              
ATOM   2939 HD11 LEU A 183       3.400 -12.520  -2.779  1.00  0.00              
ATOM   2940 HD12 LEU A 183       4.470 -13.913  -2.596  1.00  0.00              
ATOM   2941 HD13 LEU A 183       5.005 -12.680  -3.598  1.00  0.00              
ATOM   2942  CD2 LEU A 183       2.236 -14.703  -4.043  1.00  0.00              
ATOM   2943 HD21 LEU A 183       2.524 -15.618  -3.526  1.00  0.00              
ATOM   2944 HD22 LEU A 183       1.649 -14.134  -3.322  1.00  0.00              
ATOM   2945 HD23 LEU A 183       1.633 -15.059  -4.879  1.00  0.00              
ATOM   2946  C   LEU A 183       2.564 -12.540  -8.145  1.00  0.00              
ATOM   2947  O   LEU A 183       3.515 -12.251  -8.880  1.00  0.00              
ATOM   2948  N   VAL A 184       1.345 -12.029  -8.204  1.00  0.00              
ATOM   2949  H   VAL A 184       0.516 -12.473  -7.837  1.00  0.00              
ATOM   2950  CA  VAL A 184       1.001 -11.023  -9.261  1.00  0.00              
ATOM   2951  HA  VAL A 184       1.861 -10.796  -9.891  1.00  0.00              
ATOM   2952  CB  VAL A 184      -0.208 -11.433 -10.206  1.00  0.00              
ATOM   2953  HB  VAL A 184      -0.279 -10.745 -11.049  1.00  0.00              
ATOM   2954  CG1 VAL A 184       0.192 -12.738 -10.888  1.00  0.00              
ATOM   2955 HG11 VAL A 184      -0.474 -12.948 -11.726  1.00  0.00              
ATOM   2956 HG12 VAL A 184       1.129 -12.568 -11.418  1.00  0.00              
ATOM   2957 HG13 VAL A 184       0.192 -13.588 -10.206  1.00  0.00              
ATOM   2958  CG2 VAL A 184      -1.546 -11.491  -9.575  1.00  0.00              
ATOM   2959 HG21 VAL A 184      -2.293 -11.902 -10.255  1.00  0.00              
ATOM   2960 HG22 VAL A 184      -1.403 -12.134  -8.707  1.00  0.00              
ATOM   2961 HG23 VAL A 184      -1.960 -10.568  -9.170  1.00  0.00              
ATOM   2962  C   VAL A 184       0.773  -9.684  -8.715  1.00  0.00              
ATOM   2963  O   VAL A 184       0.806  -8.674  -9.489  1.00  0.00              
ATOM   2964  N   SER A 185       0.699  -9.536  -7.403  1.00  0.00              
ATOM   2965  H   SER A 185       0.758 -10.328  -6.779  1.00  0.00              
ATOM   2966  CA  SER A 185       0.266  -8.314  -6.769  1.00  0.00              
ATOM   2967  HA  SER A 185       0.838  -7.503  -7.219  1.00  0.00              
ATOM   2968  CB  SER A 185      -1.215  -8.176  -6.914  1.00  0.00              
ATOM   2969  HB2 SER A 185      -1.571  -8.353  -7.928  1.00  0.00              
ATOM   2970  HB3 SER A 185      -1.727  -9.013  -6.440  1.00  0.00              
ATOM   2971  OG  SER A 185      -1.736  -7.042  -6.374  1.00  0.00              
ATOM   2972  HG  SER A 185      -1.540  -6.264  -6.901  1.00  0.00              
ATOM   2973  C   SER A 185       0.611  -8.356  -5.290  1.00  0.00              
ATOM   2974  O   SER A 185       0.498  -9.399  -4.654  1.00  0.00              
ATOM   2975  N   GLU A 186       0.973  -7.186  -4.767  1.00  0.00              
ATOM   2976  H   GLU A 186       1.000  -6.388  -5.385  1.00  0.00              
ATOM   2977  CA  GLU A 186       1.166  -7.026  -3.342  1.00  0.00              
ATOM   2978  HA  GLU A 186       0.844  -7.934  -2.833  1.00  0.00              
ATOM   2979  CB  GLU A 186       2.561  -6.747  -2.927  1.00  0.00              
ATOM   2980  HB2 GLU A 186       3.117  -7.683  -2.972  1.00  0.00              
ATOM   2981  HB3 GLU A 186       3.017  -6.086  -3.664  1.00  0.00              
ATOM   2982  CG  GLU A 186       2.827  -6.112  -1.533  1.00  0.00              
ATOM   2983  HG2 GLU A 186       3.915  -6.078  -1.493  1.00  0.00              
ATOM   2984  HG3 GLU A 186       2.407  -5.106  -1.565  1.00  0.00              
ATOM   2985  CD  GLU A 186       2.232  -6.771  -0.301  1.00  0.00              
ATOM   2986  OE1 GLU A 186       1.524  -7.828  -0.463  1.00  0.00              
ATOM   2987  OE2 GLU A 186       2.388  -6.305   0.880  1.00  0.00              
ATOM   2988  C   GLU A 186       0.311  -5.791  -2.890  1.00  0.00              
ATOM   2989  O   GLU A 186       0.344  -4.706  -3.503  1.00  0.00              
ATOM   2990  N   GLN A 187      -0.536  -5.948  -1.918  1.00  0.00              
ATOM   2991  H   GLN A 187      -0.663  -6.851  -1.482  1.00  0.00              
ATOM   2992  CA  GLN A 187      -1.319  -4.811  -1.363  1.00  0.00              
ATOM   2993  HA  GLN A 187      -1.413  -3.985  -2.069  1.00  0.00              
ATOM   2994  CB  GLN A 187      -2.751  -5.215  -0.946  1.00  0.00              
ATOM   2995  HB2 GLN A 187      -3.181  -5.716  -1.814  1.00  0.00              
ATOM   2996  HB3 GLN A 187      -2.780  -6.002  -0.193  1.00  0.00              
ATOM   2997  CG  GLN A 187      -3.685  -4.034  -0.560  1.00  0.00              
ATOM   2998  HG2 GLN A 187      -3.331  -3.546   0.349  1.00  0.00              
ATOM   2999  HG3 GLN A 187      -3.586  -3.372  -1.421  1.00  0.00              
ATOM   3000  CD  GLN A 187      -5.042  -4.570  -0.306  1.00  0.00              
ATOM   3001  OE1 GLN A 187      -5.459  -5.710  -0.564  1.00  0.00              
ATOM   3002  NE2 GLN A 187      -5.951  -3.698   0.066  1.00  0.00              
ATOM   3003 HE21 GLN A 187      -6.889  -4.053  -0.059  1.00  0.00              
ATOM   3004 HE22 GLN A 187      -5.753  -2.708   0.054  1.00  0.00              
ATOM   3005  C   GLN A 187      -0.514  -4.296  -0.193  1.00  0.00              
ATOM   3006  O   GLN A 187      -0.251  -5.016   0.806  1.00  0.00              
ATOM   3007  N   CYS A 188      -0.059  -3.032  -0.286  1.00  0.00              
ATOM   3008  H   CYS A 188      -0.230  -2.658  -1.208  1.00  0.00              
ATOM   3009  CA  CYS A 188       0.945  -2.381   0.503  1.00  0.00              
ATOM   3010  HA  CYS A 188       1.270  -2.945   1.378  1.00  0.00              
ATOM   3011  CB  CYS A 188       2.259  -2.285  -0.314  1.00  0.00              
ATOM   3012  HB2 CYS A 188       2.500  -3.219  -0.821  1.00  0.00              
ATOM   3013  HB3 CYS A 188       2.162  -1.440  -0.995  1.00  0.00              
ATOM   3014  SG  CYS A 188       3.533  -1.962   0.850  1.00  0.00              
ATOM   3015  HG  CYS A 188       3.598  -3.251   1.197  1.00  0.00              
ATOM   3016  C   CYS A 188       0.563  -1.016   1.185  1.00  0.00              
ATOM   3017  O   CYS A 188      -0.184  -0.251   0.531  1.00  0.00              
ATOM   3018  N   LEU A 189       0.897  -0.767   2.427  1.00  0.00              
ATOM   3019  H   LEU A 189       1.395  -1.498   2.914  1.00  0.00              
ATOM   3020  CA  LEU A 189       0.799   0.519   3.015  1.00  0.00              
ATOM   3021  HA  LEU A 189      -0.189   0.941   2.833  1.00  0.00              
ATOM   3022  CB  LEU A 189       0.961   0.283   4.538  1.00  0.00              
ATOM   3023  HB2 LEU A 189       0.254  -0.485   4.853  1.00  0.00              
ATOM   3024  HB3 LEU A 189       1.866  -0.310   4.668  1.00  0.00              
ATOM   3025  CG  LEU A 189       1.013   1.524   5.417  1.00  0.00              
ATOM   3026  HG  LEU A 189       1.852   2.083   5.003  1.00  0.00              
ATOM   3027  CD1 LEU A 189      -0.263   2.382   5.255  1.00  0.00              
ATOM   3028 HD11 LEU A 189      -1.076   1.819   4.795  1.00  0.00              
ATOM   3029 HD12 LEU A 189      -0.650   2.655   6.237  1.00  0.00              
ATOM   3030 HD13 LEU A 189      -0.249   3.312   4.687  1.00  0.00              
ATOM   3031  CD2 LEU A 189       1.279   1.170   6.855  1.00  0.00              
ATOM   3032 HD21 LEU A 189       1.238   2.077   7.457  1.00  0.00              
ATOM   3033 HD22 LEU A 189       0.546   0.414   7.136  1.00  0.00              
ATOM   3034 HD23 LEU A 189       2.242   0.662   6.901  1.00  0.00              
ATOM   3035  C   LEU A 189       1.866   1.532   2.404  1.00  0.00              
ATOM   3036  O   LEU A 189       3.051   1.508   2.658  1.00  0.00              
ATOM   3037  N   TYR A 190       1.445   2.397   1.480  1.00  0.00              
ATOM   3038  H   TYR A 190       0.469   2.413   1.222  1.00  0.00              
ATOM   3039  CA  TYR A 190       2.310   3.355   0.804  1.00  0.00              
ATOM   3040  HA  TYR A 190       3.176   3.561   1.433  1.00  0.00              
ATOM   3041  CB  TYR A 190       2.852   2.621  -0.474  1.00  0.00              
ATOM   3042  HB2 TYR A 190       3.397   1.734  -0.151  1.00  0.00              
ATOM   3043  HB3 TYR A 190       1.996   2.332  -1.083  1.00  0.00              
ATOM   3044  CG  TYR A 190       3.877   3.439  -1.328  1.00  0.00              
ATOM   3045  CD1 TYR A 190       4.869   4.192  -0.707  1.00  0.00              
ATOM   3046  HD1 TYR A 190       4.843   4.325   0.364  1.00  0.00              
ATOM   3047  CE1 TYR A 190       5.868   4.904  -1.446  1.00  0.00              
ATOM   3048  HE1 TYR A 190       6.617   5.495  -0.938  1.00  0.00              
ATOM   3049  CZ  TYR A 190       5.901   4.754  -2.830  1.00  0.00              
ATOM   3050  OH  TYR A 190       6.865   5.351  -3.560  1.00  0.00              
ATOM   3051  HH  TYR A 190       7.534   5.757  -3.004  1.00  0.00              
ATOM   3052  CE2 TYR A 190       4.951   3.963  -3.452  1.00  0.00              
ATOM   3053  HE2 TYR A 190       4.996   3.880  -4.528  1.00  0.00              
ATOM   3054  CD2 TYR A 190       3.939   3.290  -2.712  1.00  0.00              
ATOM   3055  HD2 TYR A 190       3.384   2.474  -3.151  1.00  0.00              
ATOM   3056  C   TYR A 190       1.743   4.735   0.400  1.00  0.00              
ATOM   3057  O   TYR A 190       0.768   4.864  -0.277  1.00  0.00              
ATOM   3058  N   ASN A 191       2.367   5.815   0.942  1.00  0.00              
ATOM   3059  H   ASN A 191       3.133   5.650   1.580  1.00  0.00              
ATOM   3060  CA  ASN A 191       2.090   7.204   0.756  1.00  0.00              
ATOM   3061  HA  ASN A 191       1.980   7.386  -0.313  1.00  0.00              
ATOM   3062  CB  ASN A 191       0.805   7.689   1.508  1.00  0.00              
ATOM   3063  HB2 ASN A 191       0.563   8.714   1.226  1.00  0.00              
ATOM   3064  HB3 ASN A 191      -0.001   7.002   1.253  1.00  0.00              
ATOM   3065  CG  ASN A 191       1.006   7.574   3.001  1.00  0.00              
ATOM   3066  OD1 ASN A 191       1.753   8.323   3.571  1.00  0.00              
ATOM   3067  ND2 ASN A 191       0.182   6.761   3.681  1.00  0.00              
ATOM   3068 HD21 ASN A 191      -0.035   7.099   4.607  1.00  0.00              
ATOM   3069 HD22 ASN A 191      -0.495   6.284   3.103  1.00  0.00              
ATOM   3070  C   ASN A 191       3.291   8.090   1.119  1.00  0.00              
ATOM   3071  O   ASN A 191       4.435   7.509   1.345  1.00  0.00              
ATOM   3072  N   LEU A 192       3.156   9.456   1.057  1.00  0.00              
ATOM   3073  H   LEU A 192       2.212   9.813   1.072  1.00  0.00              
ATOM   3074  CA  LEU A 192       4.303  10.277   1.278  1.00  0.00              
ATOM   3075  HA  LEU A 192       5.160   9.900   0.720  1.00  0.00              
ATOM   3076  CB  LEU A 192       4.141  11.640   0.690  1.00  0.00              
ATOM   3077  HB2 LEU A 192       3.247  12.147   1.052  1.00  0.00              
ATOM   3078  HB3 LEU A 192       4.988  12.205   1.078  1.00  0.00              
ATOM   3079  CG  LEU A 192       4.121  11.657  -0.840  1.00  0.00              
ATOM   3080  HG  LEU A 192       4.838  10.938  -1.237  1.00  0.00              
ATOM   3081  CD1 LEU A 192       2.762  11.292  -1.422  1.00  0.00              
ATOM   3082 HD11 LEU A 192       2.008  12.029  -1.147  1.00  0.00              
ATOM   3083 HD12 LEU A 192       2.821  11.183  -2.505  1.00  0.00              
ATOM   3084 HD13 LEU A 192       2.363  10.348  -1.051  1.00  0.00              
ATOM   3085  CD2 LEU A 192       4.408  13.133  -1.293  1.00  0.00              
ATOM   3086 HD21 LEU A 192       4.177  13.135  -2.358  1.00  0.00              
ATOM   3087 HD22 LEU A 192       3.927  13.906  -0.693  1.00  0.00              
ATOM   3088 HD23 LEU A 192       5.479  13.313  -1.197  1.00  0.00              
ATOM   3089  C   LEU A 192       4.789  10.306   2.814  1.00  0.00              
ATOM   3090  O   LEU A 192       5.986  10.587   3.052  1.00  0.00              
ATOM   3091  N   CYS A 193       3.981  10.082   3.849  1.00  0.00              
ATOM   3092  H   CYS A 193       3.032   9.770   3.700  1.00  0.00              
ATOM   3093  CA  CYS A 193       4.487   9.822   5.195  1.00  0.00              
ATOM   3094  HA  CYS A 193       5.398  10.418   5.255  1.00  0.00              
ATOM   3095  CB  CYS A 193       3.430  10.183   6.253  1.00  0.00              
ATOM   3096  HB2 CYS A 193       2.628   9.450   6.171  1.00  0.00              
ATOM   3097  HB3 CYS A 193       3.957   9.988   7.187  1.00  0.00              
ATOM   3098  SG  CYS A 193       2.825  11.920   6.108  1.00  0.00              
ATOM   3099  HG  CYS A 193       4.072  12.331   6.359  1.00  0.00              
ATOM   3100  C   CYS A 193       4.866   8.337   5.478  1.00  0.00              
ATOM   3101  O   CYS A 193       5.293   8.097   6.590  1.00  0.00              
ATOM   3102  N   GLU A 194       4.681   7.447   4.525  1.00  0.00              
ATOM   3103  H   GLU A 194       4.364   7.737   3.611  1.00  0.00              
ATOM   3104  CA  GLU A 194       4.943   6.014   4.619  1.00  0.00              
ATOM   3105  HA  GLU A 194       5.514   5.837   5.530  1.00  0.00              
ATOM   3106  CB  GLU A 194       3.636   5.165   4.555  1.00  0.00              
ATOM   3107  HB2 GLU A 194       3.200   5.282   3.563  1.00  0.00              
ATOM   3108  HB3 GLU A 194       3.840   4.094   4.538  1.00  0.00              
ATOM   3109  CG  GLU A 194       2.613   5.502   5.653  1.00  0.00              
ATOM   3110  HG2 GLU A 194       2.449   6.577   5.719  1.00  0.00              
ATOM   3111  HG3 GLU A 194       1.651   5.039   5.435  1.00  0.00              
ATOM   3112  CD  GLU A 194       3.012   4.840   6.963  1.00  0.00              
ATOM   3113  OE1 GLU A 194       2.773   5.473   8.019  1.00  0.00              
ATOM   3114  OE2 GLU A 194       3.530   3.698   6.967  1.00  0.00              
ATOM   3115  C   GLU A 194       5.958   5.537   3.593  1.00  0.00              
ATOM   3116  O   GLU A 194       5.954   4.320   3.397  1.00  0.00              
ATOM   3117  N   ARG A 195       6.906   6.330   3.087  1.00  0.00              
ATOM   3118  H   ARG A 195       6.763   7.288   3.372  1.00  0.00              
ATOM   3119  CA  ARG A 195       8.019   5.958   2.263  1.00  0.00              
ATOM   3120  HA  ARG A 195       7.544   5.325   1.515  1.00  0.00              
ATOM   3121  CB  ARG A 195       8.738   7.168   1.690  1.00  0.00              
ATOM   3122  HB2 ARG A 195       9.350   7.644   2.457  1.00  0.00              
ATOM   3123  HB3 ARG A 195       9.428   6.711   0.981  1.00  0.00              
ATOM   3124  CG  ARG A 195       7.795   8.102   0.981  1.00  0.00              
ATOM   3125  HG2 ARG A 195       7.080   7.527   0.393  1.00  0.00              
ATOM   3126  HG3 ARG A 195       7.023   8.518   1.627  1.00  0.00              
ATOM   3127  CD  ARG A 195       8.505   9.215   0.263  1.00  0.00              
ATOM   3128  HD2 ARG A 195       7.912  10.123   0.148  1.00  0.00              
ATOM   3129  HD3 ARG A 195       9.462   9.403   0.751  1.00  0.00              
ATOM   3130  NE  ARG A 195       8.908   8.777  -1.108  1.00  0.00              
ATOM   3131  HE  ARG A 195       8.784   7.782  -1.230  1.00  0.00              
ATOM   3132  CZ  ARG A 195       9.449   9.564  -2.042  1.00  0.00              
ATOM   3133  NH1 ARG A 195       9.434  10.868  -2.032  1.00  0.00              
ATOM   3134 HH11 ARG A 195       9.228  11.373  -1.182  1.00  0.00              
ATOM   3135 HH12 ARG A 195       9.575  11.511  -2.798  1.00  0.00              
ATOM   3136  NH2 ARG A 195      10.074   8.926  -3.010  1.00  0.00              
ATOM   3137 HH21 ARG A 195      10.182   7.929  -2.887  1.00  0.00              
ATOM   3138 HH22 ARG A 195      10.555   9.311  -3.810  1.00  0.00              
ATOM   3139  C   ARG A 195       8.994   4.927   2.802  1.00  0.00              
ATOM   3140  O   ARG A 195       9.701   4.271   2.024  1.00  0.00              
ATOM   3141  N   ARG A 196       8.936   4.492   4.102  1.00  0.00              
ATOM   3142  H   ARG A 196       8.397   5.039   4.759  1.00  0.00              
ATOM   3143  CA  ARG A 196       9.558   3.229   4.569  1.00  0.00              
ATOM   3144  HA  ARG A 196      10.636   3.324   4.438  1.00  0.00              
ATOM   3145  CB  ARG A 196       9.205   3.122   6.115  1.00  0.00              
ATOM   3146  HB2 ARG A 196       9.604   2.216   6.571  1.00  0.00              
ATOM   3147  HB3 ARG A 196       9.769   3.921   6.596  1.00  0.00              
ATOM   3148  CG  ARG A 196       7.727   3.233   6.485  1.00  0.00              
ATOM   3149  HG2 ARG A 196       7.199   4.089   6.067  1.00  0.00              
ATOM   3150  HG3 ARG A 196       7.145   2.456   5.989  1.00  0.00              
ATOM   3151  CD  ARG A 196       7.477   3.167   7.947  1.00  0.00              
ATOM   3152  HD2 ARG A 196       7.933   2.286   8.399  1.00  0.00              
ATOM   3153  HD3 ARG A 196       7.931   3.979   8.515  1.00  0.00              
ATOM   3154  NE  ARG A 196       6.058   3.183   8.345  1.00  0.00              
ATOM   3155  HE  ARG A 196       5.351   3.197   7.624  1.00  0.00              
ATOM   3156  CZ  ARG A 196       5.514   3.322   9.604  1.00  0.00              
ATOM   3157  NH1 ARG A 196       6.302   3.464  10.677  1.00  0.00              
ATOM   3158 HH11 ARG A 196       7.280   3.705  10.590  1.00  0.00              
ATOM   3159 HH12 ARG A 196       5.791   3.691  11.518  1.00  0.00              
ATOM   3160  NH2 ARG A 196       4.199   3.329   9.773  1.00  0.00              
ATOM   3161 HH21 ARG A 196       3.722   3.372   8.884  1.00  0.00              
ATOM   3162 HH22 ARG A 196       3.754   3.463  10.670  1.00  0.00              
ATOM   3163  C   ARG A 196       9.202   1.956   3.770  1.00  0.00              
ATOM   3164  O   ARG A 196       9.968   0.985   3.831  1.00  0.00              
ATOM   3165  N   ALA A 197       8.118   1.952   2.998  1.00  0.00              
ATOM   3166  H   ALA A 197       7.380   2.589   3.262  1.00  0.00              
ATOM   3167  CA  ALA A 197       7.877   0.967   1.917  1.00  0.00              
ATOM   3168  HA  ALA A 197       7.833  -0.008   2.401  1.00  0.00              
ATOM   3169  CB  ALA A 197       6.436   1.255   1.425  1.00  0.00              
ATOM   3170  HB1 ALA A 197       5.658   1.175   2.184  1.00  0.00              
ATOM   3171  HB2 ALA A 197       6.455   2.252   0.987  1.00  0.00              
ATOM   3172  HB3 ALA A 197       6.209   0.554   0.621  1.00  0.00              
ATOM   3173  C   ALA A 197       8.962   0.828   0.770  1.00  0.00              
ATOM   3174  O   ALA A 197       9.240  -0.260   0.201  1.00  0.00              
ATOM   3175  N   GLU A 198       9.664   1.882   0.443  1.00  0.00              
ATOM   3176  H   GLU A 198       9.501   2.679   1.043  1.00  0.00              
ATOM   3177  CA  GLU A 198      10.784   1.945  -0.468  1.00  0.00              
ATOM   3178  HA  GLU A 198      10.603   1.258  -1.294  1.00  0.00              
ATOM   3179  CB  GLU A 198      10.866   3.350  -1.083  1.00  0.00              
ATOM   3180  HB2 GLU A 198      10.957   4.031  -0.237  1.00  0.00              
ATOM   3181  HB3 GLU A 198      11.726   3.415  -1.749  1.00  0.00              
ATOM   3182  CG  GLU A 198       9.541   3.861  -1.787  1.00  0.00              
ATOM   3183  HG2 GLU A 198       9.406   3.398  -2.764  1.00  0.00              
ATOM   3184  HG3 GLU A 198       8.661   3.767  -1.150  1.00  0.00              
ATOM   3185  CD  GLU A 198       9.743   5.338  -2.036  1.00  0.00              
ATOM   3186  OE1 GLU A 198      10.807   5.788  -2.519  1.00  0.00              
ATOM   3187  OE2 GLU A 198       8.758   6.123  -1.887  1.00  0.00              
ATOM   3188  C   GLU A 198      12.113   1.550   0.107  1.00  0.00              
ATOM   3189  O   GLU A 198      13.146   1.660  -0.557  1.00  0.00              
ATOM   3190  N   MET A 199      12.216   1.014   1.330  1.00  0.00              
ATOM   3191  H   MET A 199      11.361   1.065   1.866  1.00  0.00              
ATOM   3192  CA  MET A 199      13.427   0.380   1.901  1.00  0.00              
ATOM   3193  HA  MET A 199      14.259   1.013   1.594  1.00  0.00              
ATOM   3194  CB  MET A 199      13.260   0.240   3.459  1.00  0.00              
ATOM   3195  HB2 MET A 199      12.193   0.153   3.664  1.00  0.00              
ATOM   3196  HB3 MET A 199      13.750  -0.694   3.733  1.00  0.00              
ATOM   3197  CG  MET A 199      13.852   1.458   4.086  1.00  0.00              
ATOM   3198  HG2 MET A 199      14.777   1.668   3.548  1.00  0.00              
ATOM   3199  HG3 MET A 199      13.184   2.318   4.046  1.00  0.00              
ATOM   3200  SD  MET A 199      14.428   1.069   5.815  1.00  0.00              
ATOM   3201  CE  MET A 199      12.961   1.500   6.794  1.00  0.00              
ATOM   3202  HE1 MET A 199      12.604   2.524   6.689  1.00  0.00              
ATOM   3203  HE2 MET A 199      12.156   0.818   6.517  1.00  0.00              
ATOM   3204  HE3 MET A 199      13.167   1.425   7.862  1.00  0.00              
ATOM   3205  C   MET A 199      13.700  -0.961   1.302  1.00  0.00              
ATOM   3206  O   MET A 199      14.883  -1.277   1.132  1.00  0.00              
ATOM   3207  N   GLU A 200      12.556  -1.676   1.099  1.00  0.00              
ATOM   3208  H   GLU A 200      11.679  -1.330   1.463  1.00  0.00              
ATOM   3209  CA  GLU A 200      12.627  -3.083   0.842  1.00  0.00              
ATOM   3210  HA  GLU A 200      13.520  -3.171   0.223  1.00  0.00              
ATOM   3211  CB  GLU A 200      12.975  -3.880   2.160  1.00  0.00              
ATOM   3212  HB2 GLU A 200      13.989  -3.577   2.421  1.00  0.00              
ATOM   3213  HB3 GLU A 200      12.228  -3.629   2.913  1.00  0.00              
ATOM   3214  CG  GLU A 200      13.069  -5.454   1.920  1.00  0.00              
ATOM   3215  HG2 GLU A 200      12.084  -5.738   1.549  1.00  0.00              
ATOM   3216  HG3 GLU A 200      13.810  -5.753   1.178  1.00  0.00              
ATOM   3217  CD  GLU A 200      13.181  -6.136   3.248  1.00  0.00              
ATOM   3218  OE1 GLU A 200      14.293  -6.091   3.813  1.00  0.00              
ATOM   3219  OE2 GLU A 200      12.245  -6.793   3.725  1.00  0.00              
ATOM   3220  C   GLU A 200      11.415  -3.587   0.090  1.00  0.00              
ATOM   3221  O   GLU A 200      11.607  -4.313  -0.894  1.00  0.00              
ATOM   3222  N   VAL A 201      10.244  -3.365   0.617  1.00  0.00              
ATOM   3223  H   VAL A 201      10.178  -2.893   1.507  1.00  0.00              
ATOM   3224  CA  VAL A 201       8.969  -4.033   0.250  1.00  0.00              
ATOM   3225  HA  VAL A 201       9.087  -5.116   0.281  1.00  0.00              
ATOM   3226  CB  VAL A 201       7.790  -3.673   1.136  1.00  0.00              
ATOM   3227  HB  VAL A 201       7.711  -2.587   1.198  1.00  0.00              
ATOM   3228  CG1 VAL A 201       6.482  -4.317   0.724  1.00  0.00              
ATOM   3229 HG11 VAL A 201       5.682  -3.862   1.307  1.00  0.00              
ATOM   3230 HG12 VAL A 201       6.305  -4.194  -0.344  1.00  0.00              
ATOM   3231 HG13 VAL A 201       6.551  -5.395   0.871  1.00  0.00              
ATOM   3232  CG2 VAL A 201       8.129  -4.254   2.498  1.00  0.00              
ATOM   3233 HG21 VAL A 201       8.990  -3.759   2.946  1.00  0.00              
ATOM   3234 HG22 VAL A 201       7.332  -4.036   3.209  1.00  0.00              
ATOM   3235 HG23 VAL A 201       8.285  -5.332   2.540  1.00  0.00              
ATOM   3236  C   VAL A 201       8.701  -3.638  -1.207  1.00  0.00              
ATOM   3237  O   VAL A 201       8.416  -4.547  -2.027  1.00  0.00              
ATOM   3238  N   VAL A 202       8.577  -2.357  -1.572  1.00  0.00              
ATOM   3239  H   VAL A 202       8.548  -1.664  -0.838  1.00  0.00              
ATOM   3240  CA  VAL A 202       8.204  -1.966  -2.928  1.00  0.00              
ATOM   3241  HA  VAL A 202       7.340  -2.592  -3.150  1.00  0.00              
ATOM   3242  CB  VAL A 202       7.754  -0.483  -2.986  1.00  0.00              
ATOM   3243  HB  VAL A 202       8.512   0.132  -2.501  1.00  0.00              
ATOM   3244  CG1 VAL A 202       7.554   0.040  -4.406  1.00  0.00              
ATOM   3245 HG11 VAL A 202       7.330   1.105  -4.343  1.00  0.00              
ATOM   3246 HG12 VAL A 202       8.500   0.081  -4.946  1.00  0.00              
ATOM   3247 HG13 VAL A 202       6.818  -0.538  -4.966  1.00  0.00              
ATOM   3248  CG2 VAL A 202       6.423  -0.287  -2.360  1.00  0.00              
ATOM   3249 HG21 VAL A 202       6.031   0.726  -2.453  1.00  0.00              
ATOM   3250 HG22 VAL A 202       5.640  -0.884  -2.827  1.00  0.00              
ATOM   3251 HG23 VAL A 202       6.551  -0.619  -1.330  1.00  0.00              
ATOM   3252  C   VAL A 202       9.328  -2.298  -3.974  1.00  0.00              
ATOM   3253  O   VAL A 202       8.961  -2.794  -5.076  1.00  0.00              
ATOM   3254  N   PRO A 203      10.635  -2.251  -3.554  1.00  0.00              
ATOM   3255  CD  PRO A 203      11.222  -1.492  -2.504  1.00  0.00              
ATOM   3256  HD2 PRO A 203      11.007  -1.989  -1.558  1.00  0.00              
ATOM   3257  HD3 PRO A 203      10.940  -0.445  -2.395  1.00  0.00              
ATOM   3258  CG  PRO A 203      12.755  -1.407  -2.745  1.00  0.00              
ATOM   3259  HG2 PRO A 203      13.237  -1.589  -1.785  1.00  0.00              
ATOM   3260  HG3 PRO A 203      13.019  -0.434  -3.159  1.00  0.00              
ATOM   3261  CB  PRO A 203      13.022  -2.466  -3.802  1.00  0.00              
ATOM   3262  HB2 PRO A 203      13.374  -3.346  -3.263  1.00  0.00              
ATOM   3263  HB3 PRO A 203      13.726  -2.036  -4.514  1.00  0.00              
ATOM   3264  CA  PRO A 203      11.675  -2.800  -4.393  1.00  0.00              
ATOM   3265  HA  PRO A 203      11.579  -2.212  -5.306  1.00  0.00              
ATOM   3266  C   PRO A 203      11.569  -4.311  -4.705  1.00  0.00              
ATOM   3267  O   PRO A 203      11.667  -4.671  -5.827  1.00  0.00              
ATOM   3268  N   ALA A 204      11.206  -5.125  -3.725  1.00  0.00              
ATOM   3269  H   ALA A 204      11.089  -4.630  -2.852  1.00  0.00              
ATOM   3270  CA  ALA A 204      11.005  -6.560  -3.941  1.00  0.00              
ATOM   3271  HA  ALA A 204      11.761  -7.071  -4.537  1.00  0.00              
ATOM   3272  CB  ALA A 204      10.855  -7.203  -2.581  1.00  0.00              
ATOM   3273  HB1 ALA A 204      11.854  -7.173  -2.148  1.00  0.00              
ATOM   3274  HB2 ALA A 204      10.177  -6.595  -1.983  1.00  0.00              
ATOM   3275  HB3 ALA A 204      10.496  -8.228  -2.680  1.00  0.00              
ATOM   3276  C   ALA A 204       9.693  -6.867  -4.711  1.00  0.00              
ATOM   3277  O   ALA A 204       9.657  -7.883  -5.338  1.00  0.00              
ATOM   3278  N   ALA A 205       8.627  -6.092  -4.481  1.00  0.00              
ATOM   3279  H   ALA A 205       8.814  -5.333  -3.842  1.00  0.00              
ATOM   3280  CA  ALA A 205       7.424  -6.194  -5.412  1.00  0.00              
ATOM   3281  HA  ALA A 205       6.943  -7.172  -5.390  1.00  0.00              
ATOM   3282  CB  ALA A 205       6.322  -5.268  -4.915  1.00  0.00              
ATOM   3283  HB1 ALA A 205       5.457  -5.373  -5.570  1.00  0.00              
ATOM   3284  HB2 ALA A 205       6.015  -5.659  -3.945  1.00  0.00              
ATOM   3285  HB3 ALA A 205       6.733  -4.270  -4.765  1.00  0.00              
ATOM   3286  C   ALA A 205       7.784  -5.875  -6.895  1.00  0.00              
ATOM   3287  O   ALA A 205       7.557  -6.628  -7.797  1.00  0.00              
ATOM   3288  N   ARG A 206       8.503  -4.764  -7.183  1.00  0.00              
ATOM   3289  H   ARG A 206       8.637  -4.214  -6.347  1.00  0.00              
ATOM   3290  CA  ARG A 206       9.238  -4.462  -8.442  1.00  0.00              
ATOM   3291  HA  ARG A 206       8.524  -4.295  -9.248  1.00  0.00              
ATOM   3292  CB  ARG A 206       9.952  -3.166  -8.388  1.00  0.00              
ATOM   3293  HB2 ARG A 206      10.726  -3.135  -7.622  1.00  0.00              
ATOM   3294  HB3 ARG A 206      10.370  -2.984  -9.378  1.00  0.00              
ATOM   3295  CG  ARG A 206       9.049  -1.959  -8.160  1.00  0.00              
ATOM   3296  HG2 ARG A 206       8.185  -2.094  -8.810  1.00  0.00              
ATOM   3297  HG3 ARG A 206       8.623  -1.824  -7.166  1.00  0.00              
ATOM   3298  CD  ARG A 206       9.902  -0.702  -8.420  1.00  0.00              
ATOM   3299  HD2 ARG A 206       9.578   0.143  -7.812  1.00  0.00              
ATOM   3300  HD3 ARG A 206      10.924  -0.802  -8.055  1.00  0.00              
ATOM   3301  NE  ARG A 206       9.743  -0.340  -9.803  1.00  0.00              
ATOM   3302  HE  ARG A 206       9.370  -1.117 -10.329  1.00  0.00              
ATOM   3303  CZ  ARG A 206      10.350   0.570 -10.479  1.00  0.00              
ATOM   3304  NH1 ARG A 206      11.095   1.476  -9.950  1.00  0.00              
ATOM   3305 HH11 ARG A 206      11.105   1.598  -8.947  1.00  0.00              
ATOM   3306 HH12 ARG A 206      11.763   1.938 -10.550  1.00  0.00              
ATOM   3307  NH2 ARG A 206      10.201   0.508 -11.824  1.00  0.00              
ATOM   3308 HH21 ARG A 206       9.571  -0.187 -12.197  1.00  0.00              
ATOM   3309 HH22 ARG A 206      10.718   1.154 -12.402  1.00  0.00              
ATOM   3310  C   ARG A 206      10.240  -5.532  -8.881  1.00  0.00              
ATOM   3311  O   ARG A 206      10.226  -5.840 -10.082  1.00  0.00              
ATOM   3312  N   GLU A 207      10.935  -6.207  -7.969  1.00  0.00              
ATOM   3313  H   GLU A 207      10.875  -6.005  -6.982  1.00  0.00              
ATOM   3314  CA  GLU A 207      11.948  -7.156  -8.317  1.00  0.00              
ATOM   3315  HA  GLU A 207      12.663  -6.798  -9.058  1.00  0.00              
ATOM   3316  CB  GLU A 207      12.861  -7.401  -7.083  1.00  0.00              
ATOM   3317  HB2 GLU A 207      12.953  -6.485  -6.499  1.00  0.00              
ATOM   3318  HB3 GLU A 207      12.419  -8.158  -6.435  1.00  0.00              
ATOM   3319  CG  GLU A 207      14.299  -7.865  -7.445  1.00  0.00              
ATOM   3320  HG2 GLU A 207      14.702  -8.081  -6.456  1.00  0.00              
ATOM   3321  HG3 GLU A 207      14.375  -8.770  -8.049  1.00  0.00              
ATOM   3322  CD  GLU A 207      15.243  -6.755  -7.892  1.00  0.00              
ATOM   3323  OE1 GLU A 207      16.423  -7.060  -8.274  1.00  0.00              
ATOM   3324  OE2 GLU A 207      14.893  -5.575  -7.877  1.00  0.00              
ATOM   3325  C   GLU A 207      11.432  -8.504  -8.907  1.00  0.00              
ATOM   3326  O   GLU A 207      12.030  -9.075  -9.833  1.00  0.00              
ATOM   3327  N   TYR A 208      10.182  -8.875  -8.481  1.00  0.00              
ATOM   3328  H   TYR A 208       9.907  -8.507  -7.582  1.00  0.00              
ATOM   3329  CA  TYR A 208       9.511 -10.088  -8.940  1.00  0.00              
ATOM   3330  HA  TYR A 208      10.295 -10.585  -9.510  1.00  0.00              
ATOM   3331  CB  TYR A 208       9.091 -10.999  -7.788  1.00  0.00              
ATOM   3332  HB2 TYR A 208       8.405 -10.488  -7.113  1.00  0.00              
ATOM   3333  HB3 TYR A 208       8.508 -11.866  -8.101  1.00  0.00              
ATOM   3334  CG  TYR A 208      10.276 -11.570  -7.108  1.00  0.00              
ATOM   3335  CD1 TYR A 208      10.772 -10.853  -5.988  1.00  0.00              
ATOM   3336  HD1 TYR A 208      10.137 -10.126  -5.504  1.00  0.00              
ATOM   3337  CE1 TYR A 208      12.038 -11.273  -5.472  1.00  0.00              
ATOM   3338  HE1 TYR A 208      12.530 -10.731  -4.678  1.00  0.00              
ATOM   3339  CZ  TYR A 208      12.754 -12.400  -5.999  1.00  0.00              
ATOM   3340  OH  TYR A 208      13.866 -12.909  -5.376  1.00  0.00              
ATOM   3341  HH  TYR A 208      14.223 -13.696  -5.795  1.00  0.00              
ATOM   3342  CE2 TYR A 208      12.154 -13.131  -7.024  1.00  0.00              
ATOM   3343  HE2 TYR A 208      12.590 -14.055  -7.372  1.00  0.00              
ATOM   3344  CD2 TYR A 208      10.991 -12.664  -7.590  1.00  0.00              
ATOM   3345  HD2 TYR A 208      10.630 -13.079  -8.519  1.00  0.00              
ATOM   3346  C   TYR A 208       8.390  -9.848  -9.875  1.00  0.00              
ATOM   3347  O   TYR A 208       8.027 -10.727 -10.564  1.00  0.00              
ATOM   3348  N   GLY A 209       7.869  -8.643  -9.995  1.00  0.00              
ATOM   3349  H   GLY A 209       8.230  -7.879  -9.441  1.00  0.00              
ATOM   3350  CA  GLY A 209       6.840  -8.372 -10.937  1.00  0.00              
ATOM   3351  HA2 GLY A 209       7.042  -7.459 -11.498  1.00  0.00              
ATOM   3352  HA3 GLY A 209       6.880  -9.133 -11.717  1.00  0.00              
ATOM   3353  C   GLY A 209       5.400  -8.294 -10.442  1.00  0.00              
ATOM   3354  O   GLY A 209       4.518  -8.703 -11.183  1.00  0.00              
ATOM   3355  N   LEU A 210       5.142  -7.722  -9.273  1.00  0.00              
ATOM   3356  H   LEU A 210       5.912  -7.423  -8.691  1.00  0.00              
ATOM   3357  CA  LEU A 210       3.844  -7.624  -8.578  1.00  0.00              
ATOM   3358  HA  LEU A 210       3.092  -8.344  -8.901  1.00  0.00              
ATOM   3359  CB  LEU A 210       4.031  -7.952  -7.105  1.00  0.00              
ATOM   3360  HB2 LEU A 210       4.855  -7.390  -6.666  1.00  0.00              
ATOM   3361  HB3 LEU A 210       3.169  -7.563  -6.562  1.00  0.00              
ATOM   3362  CG  LEU A 210       4.192  -9.389  -6.722  1.00  0.00              
ATOM   3363  HG  LEU A 210       3.337  -9.949  -7.099  1.00  0.00              
ATOM   3364  CD1 LEU A 210       5.457 -10.146  -7.141  1.00  0.00              
ATOM   3365 HD11 LEU A 210       6.289  -9.548  -6.767  1.00  0.00              
ATOM   3366 HD12 LEU A 210       5.403 -11.186  -6.821  1.00  0.00              
ATOM   3367 HD13 LEU A 210       5.557 -10.118  -8.226  1.00  0.00              
ATOM   3368  CD2 LEU A 210       4.162  -9.475  -5.185  1.00  0.00              
ATOM   3369 HD21 LEU A 210       3.172  -9.195  -4.826  1.00  0.00              
ATOM   3370 HD22 LEU A 210       4.406 -10.459  -4.786  1.00  0.00              
ATOM   3371 HD23 LEU A 210       4.983  -8.945  -4.701  1.00  0.00              
ATOM   3372  C   LEU A 210       3.339  -6.188  -8.767  1.00  0.00              
ATOM   3373  O   LEU A 210       4.062  -5.281  -8.396  1.00  0.00              
ATOM   3374  N   GLY A 211       2.054  -5.976  -9.115  1.00  0.00              
ATOM   3375  H   GLY A 211       1.518  -6.823  -9.241  1.00  0.00              
ATOM   3376  CA  GLY A 211       1.511  -4.670  -9.106  1.00  0.00              
ATOM   3377  HA2 GLY A 211       2.148  -3.951  -9.622  1.00  0.00              
ATOM   3378  HA3 GLY A 211       0.523  -4.697  -9.565  1.00  0.00              
ATOM   3379  C   GLY A 211       1.260  -4.157  -7.653  1.00  0.00              
ATOM   3380  O   GLY A 211       0.602  -4.826  -6.852  1.00  0.00              
ATOM   3381  N   VAL A 212       1.826  -3.030  -7.278  1.00  0.00              
ATOM   3382  H   VAL A 212       2.263  -2.495  -8.015  1.00  0.00              
ATOM   3383  CA  VAL A 212       1.749  -2.502  -5.940  1.00  0.00              
ATOM   3384  HA  VAL A 212       1.729  -3.341  -5.245  1.00  0.00              
ATOM   3385  CB  VAL A 212       2.880  -1.584  -5.539  1.00  0.00              
ATOM   3386  HB  VAL A 212       2.784  -0.700  -6.170  1.00  0.00              
ATOM   3387  CG1 VAL A 212       2.976  -1.209  -4.096  1.00  0.00              
ATOM   3388 HG11 VAL A 212       3.073  -2.053  -3.414  1.00  0.00              
ATOM   3389 HG12 VAL A 212       3.771  -0.483  -3.924  1.00  0.00              
ATOM   3390 HG13 VAL A 212       2.062  -0.689  -3.810  1.00  0.00              
ATOM   3391  CG2 VAL A 212       4.199  -2.237  -5.934  1.00  0.00              
ATOM   3392 HG21 VAL A 212       4.290  -3.259  -5.566  1.00  0.00              
ATOM   3393 HG22 VAL A 212       4.327  -2.192  -7.016  1.00  0.00              
ATOM   3394 HG23 VAL A 212       5.005  -1.603  -5.564  1.00  0.00              
ATOM   3395  C   VAL A 212       0.394  -1.796  -5.824  1.00  0.00              
ATOM   3396  O   VAL A 212       0.097  -0.921  -6.576  1.00  0.00              
ATOM   3397  N   ILE A 213      -0.394  -2.259  -4.873  1.00  0.00              
ATOM   3398  H   ILE A 213      -0.086  -3.125  -4.454  1.00  0.00              
ATOM   3399  CA  ILE A 213      -1.744  -1.734  -4.669  1.00  0.00              
ATOM   3400  HA  ILE A 213      -2.037  -1.071  -5.483  1.00  0.00              
ATOM   3401  CB  ILE A 213      -2.818  -2.797  -4.748  1.00  0.00              
ATOM   3402  HB  ILE A 213      -2.505  -3.619  -4.103  1.00  0.00              
ATOM   3403  CG2 ILE A 213      -4.279  -2.266  -4.434  1.00  0.00              
ATOM   3404 HG21 ILE A 213      -4.185  -1.752  -3.477  1.00  0.00              
ATOM   3405 HG22 ILE A 213      -4.608  -1.521  -5.159  1.00  0.00              
ATOM   3406 HG23 ILE A 213      -5.036  -3.043  -4.336  1.00  0.00              
ATOM   3407  CG1 ILE A 213      -2.876  -3.417  -6.109  1.00  0.00              
ATOM   3408 HG12 ILE A 213      -3.254  -2.712  -6.849  1.00  0.00              
ATOM   3409 HG13 ILE A 213      -1.884  -3.808  -6.335  1.00  0.00              
ATOM   3410  CD1 ILE A 213      -3.817  -4.662  -6.043  1.00  0.00              
ATOM   3411 HD11 ILE A 213      -3.570  -5.181  -5.118  1.00  0.00              
ATOM   3412 HD12 ILE A 213      -4.851  -4.321  -6.097  1.00  0.00              
ATOM   3413 HD13 ILE A 213      -3.455  -5.298  -6.851  1.00  0.00              
ATOM   3414  C   ILE A 213      -1.832  -0.973  -3.316  1.00  0.00              
ATOM   3415  O   ILE A 213      -1.716  -1.534  -2.210  1.00  0.00              
ATOM   3416  N   ALA A 214      -1.872   0.358  -3.428  1.00  0.00              
ATOM   3417  H   ALA A 214      -1.931   0.786  -4.342  1.00  0.00              
ATOM   3418  CA  ALA A 214      -1.495   1.204  -2.282  1.00  0.00              
ATOM   3419  HA  ALA A 214      -0.791   0.626  -1.684  1.00  0.00              
ATOM   3420  CB  ALA A 214      -0.738   2.408  -2.890  1.00  0.00              
ATOM   3421  HB1 ALA A 214      -0.403   3.013  -2.048  1.00  0.00              
ATOM   3422  HB2 ALA A 214       0.192   2.059  -3.339  1.00  0.00              
ATOM   3423  HB3 ALA A 214      -1.199   2.998  -3.683  1.00  0.00              
ATOM   3424  C   ALA A 214      -2.650   1.632  -1.273  1.00  0.00              
ATOM   3425  O   ALA A 214      -3.306   2.636  -1.496  1.00  0.00              
ATOM   3426  N   TRP A 215      -2.880   0.907  -0.147  1.00  0.00              
ATOM   3427  H   TRP A 215      -2.213   0.183   0.077  1.00  0.00              
ATOM   3428  CA  TRP A 215      -3.843   1.336   0.886  1.00  0.00              
ATOM   3429  HA  TRP A 215      -4.776   1.729   0.484  1.00  0.00              
ATOM   3430  CB  TRP A 215      -4.357   0.118   1.770  1.00  0.00              
ATOM   3431  HB2 TRP A 215      -5.123   0.498   2.445  1.00  0.00              
ATOM   3432  HB3 TRP A 215      -4.687  -0.711   1.144  1.00  0.00              
ATOM   3433  CG  TRP A 215      -3.341  -0.368   2.704  1.00  0.00              
ATOM   3434  CD1 TRP A 215      -2.394  -1.323   2.479  1.00  0.00              
ATOM   3435  HD1 TRP A 215      -2.312  -1.810   1.519  1.00  0.00              
ATOM   3436  NE1 TRP A 215      -1.816  -1.786   3.641  1.00  0.00              
ATOM   3437  HE1 TRP A 215      -1.060  -2.455   3.672  1.00  0.00              
ATOM   3438  CE2 TRP A 215      -2.337  -1.157   4.708  1.00  0.00              
ATOM   3439  CZ2 TRP A 215      -1.997  -1.139   6.048  1.00  0.00              
ATOM   3440  HZ2 TRP A 215      -1.307  -1.874   6.434  1.00  0.00              
ATOM   3441  CH2 TRP A 215      -2.690  -0.345   6.972  1.00  0.00              
ATOM   3442  HH2 TRP A 215      -2.494  -0.312   8.033  1.00  0.00              
ATOM   3443  CZ3 TRP A 215      -3.723   0.496   6.491  1.00  0.00              
ATOM   3444  HZ3 TRP A 215      -4.230   1.116   7.216  1.00  0.00              
ATOM   3445  CE3 TRP A 215      -3.855   0.742   5.087  1.00  0.00              
ATOM   3446  HE3 TRP A 215      -4.567   1.420   4.641  1.00  0.00              
ATOM   3447  CD2 TRP A 215      -3.277  -0.175   4.141  1.00  0.00              
ATOM   3448  C   TRP A 215      -3.318   2.458   1.812  1.00  0.00              
ATOM   3449  O   TRP A 215      -2.124   2.604   2.076  1.00  0.00              
ATOM   3450  N   SER A 216      -4.250   3.231   2.452  1.00  0.00              
ATOM   3451  H   SER A 216      -5.221   3.044   2.242  1.00  0.00              
ATOM   3452  CA  SER A 216      -4.023   4.508   3.140  1.00  0.00              
ATOM   3453  HA  SER A 216      -5.018   4.907   3.337  1.00  0.00              
ATOM   3454  CB  SER A 216      -3.379   4.184   4.522  1.00  0.00              
ATOM   3455  HB2 SER A 216      -3.849   3.389   5.102  1.00  0.00              
ATOM   3456  HB3 SER A 216      -2.372   3.843   4.281  1.00  0.00              
ATOM   3457  OG  SER A 216      -3.201   5.390   5.255  1.00  0.00              
ATOM   3458  HG  SER A 216      -4.091   5.726   5.382  1.00  0.00              
ATOM   3459  C   SER A 216      -3.272   5.650   2.288  1.00  0.00              
ATOM   3460  O   SER A 216      -2.519   6.520   2.781  1.00  0.00              
ATOM   3461  N   PRO A 217      -3.694   5.880   0.995  1.00  0.00              
ATOM   3462  CD  PRO A 217      -4.677   5.123   0.326  1.00  0.00              
ATOM   3463  HD2 PRO A 217      -5.562   5.099   0.962  1.00  0.00              
ATOM   3464  HD3 PRO A 217      -4.273   4.177  -0.037  1.00  0.00              
ATOM   3465  CG  PRO A 217      -4.944   5.969  -0.828  1.00  0.00              
ATOM   3466  HG2 PRO A 217      -5.618   6.761  -0.503  1.00  0.00              
ATOM   3467  HG3 PRO A 217      -5.392   5.345  -1.601  1.00  0.00              
ATOM   3468  CB  PRO A 217      -3.621   6.437  -1.317  1.00  0.00              
ATOM   3469  HB2 PRO A 217      -3.655   7.394  -1.839  1.00  0.00              
ATOM   3470  HB3 PRO A 217      -3.099   5.589  -1.762  1.00  0.00              
ATOM   3471  CA  PRO A 217      -2.965   6.744   0.091  1.00  0.00              
ATOM   3472  HA  PRO A 217      -1.930   6.405   0.138  1.00  0.00              
ATOM   3473  C   PRO A 217      -2.911   8.297   0.507  1.00  0.00              
ATOM   3474  O   PRO A 217      -1.929   8.998   0.244  1.00  0.00              
ATOM   3475  N   LEU A 218      -3.995   8.662   1.189  1.00  0.00              
ATOM   3476  H   LEU A 218      -4.749   8.001   1.315  1.00  0.00              
ATOM   3477  CA  LEU A 218      -4.222   9.890   1.884  1.00  0.00              
ATOM   3478  HA  LEU A 218      -3.590  10.591   1.338  1.00  0.00              
ATOM   3479  CB  LEU A 218      -5.699  10.315   1.786  1.00  0.00              
ATOM   3480  HB2 LEU A 218      -6.309   9.781   2.515  1.00  0.00              
ATOM   3481  HB3 LEU A 218      -5.737  11.377   2.029  1.00  0.00              
ATOM   3482  CG  LEU A 218      -6.351  10.304   0.388  1.00  0.00              
ATOM   3483  HG  LEU A 218      -6.321   9.278   0.022  1.00  0.00              
ATOM   3484  CD1 LEU A 218      -7.815  10.757   0.534  1.00  0.00              
ATOM   3485 HD11 LEU A 218      -8.358  10.019   1.125  1.00  0.00              
ATOM   3486 HD12 LEU A 218      -8.004  11.727   0.994  1.00  0.00              
ATOM   3487 HD13 LEU A 218      -8.233  10.601  -0.461  1.00  0.00              
ATOM   3488  CD2 LEU A 218      -5.773  11.225  -0.690  1.00  0.00              
ATOM   3489 HD21 LEU A 218      -6.372  11.344  -1.593  1.00  0.00              
ATOM   3490 HD22 LEU A 218      -5.748  12.217  -0.238  1.00  0.00              
ATOM   3491 HD23 LEU A 218      -4.762  10.881  -0.909  1.00  0.00              
ATOM   3492  C   LEU A 218      -3.749  10.117   3.360  1.00  0.00              
ATOM   3493  O   LEU A 218      -3.914  11.203   3.841  1.00  0.00              
ATOM   3494  N   HIE A 219      -3.293   9.085   4.016  1.00  0.00              
ATOM   3495  H   HIE A 219      -3.015   8.268   3.492  1.00  0.00              
ATOM   3496  CA  HIE A 219      -2.799   9.080   5.425  1.00  0.00              
ATOM   3497  HA  HIE A 219      -2.869   8.051   5.779  1.00  0.00              
ATOM   3498  CB  HIE A 219      -1.355   9.513   5.355  1.00  0.00              
ATOM   3499  HB2 HIE A 219      -0.899   9.102   4.455  1.00  0.00              
ATOM   3500  HB3 HIE A 219      -1.281  10.579   5.143  1.00  0.00              
ATOM   3501  CG  HIE A 219      -0.504   9.148   6.559  1.00  0.00              
ATOM   3502  ND1 HIE A 219      -0.131   7.854   6.892  1.00  0.00              
ATOM   3503  CE1 HIE A 219       0.710   7.915   7.921  1.00  0.00              
ATOM   3504  HE1 HIE A 219       1.063   7.036   8.440  1.00  0.00              
ATOM   3505  NE2 HIE A 219       0.785   9.174   8.352  1.00  0.00              
ATOM   3506  HE2 HIE A 219       1.276   9.456   9.189  1.00  0.00              
ATOM   3507  CD2 HIE A 219       0.034   9.980   7.478  1.00  0.00              
ATOM   3508  HD2 HIE A 219      -0.169  11.040   7.462  1.00  0.00              
ATOM   3509  C   HIE A 219      -3.692   9.768   6.493  1.00  0.00              
ATOM   3510  O   HIE A 219      -3.389  10.836   6.997  1.00  0.00              
ATOM   3511  N   GLY A 220      -4.962   9.298   6.485  1.00  0.00              
ATOM   3512  H   GLY A 220      -5.103   8.494   5.889  1.00  0.00              
ATOM   3513  CA  GLY A 220      -6.152   9.920   7.217  1.00  0.00              
ATOM   3514  HA2 GLY A 220      -7.042   9.292   7.185  1.00  0.00              
ATOM   3515  HA3 GLY A 220      -5.876   9.890   8.271  1.00  0.00              
ATOM   3516  C   GLY A 220      -6.599  11.331   6.839  1.00  0.00              
ATOM   3517  O   GLY A 220      -7.422  12.011   7.474  1.00  0.00              
ATOM   3518  N   GLY A 221      -6.214  11.707   5.680  1.00  0.00              
ATOM   3519  H   GLY A 221      -5.693  11.073   5.092  1.00  0.00              
ATOM   3520  CA  GLY A 221      -6.351  13.083   5.231  1.00  0.00              
ATOM   3521  HA2 GLY A 221      -6.585  13.084   4.166  1.00  0.00              
ATOM   3522  HA3 GLY A 221      -7.184  13.569   5.738  1.00  0.00              
ATOM   3523  C   GLY A 221      -5.131  13.995   5.322  1.00  0.00              
ATOM   3524  O   GLY A 221      -5.223  15.112   4.832  1.00  0.00              
ATOM   3525  N   LEU A 222      -4.021  13.594   5.920  1.00  0.00              
ATOM   3526  H   LEU A 222      -3.931  12.633   6.218  1.00  0.00              
ATOM   3527  CA  LEU A 222      -2.848  14.456   6.110  1.00  0.00              
ATOM   3528  HA  LEU A 222      -3.047  15.491   6.388  1.00  0.00              
ATOM   3529  CB  LEU A 222      -1.805  13.758   7.025  1.00  0.00              
ATOM   3530  HB2 LEU A 222      -2.282  13.328   7.905  1.00  0.00              
ATOM   3531  HB3 LEU A 222      -1.387  12.988   6.377  1.00  0.00              
ATOM   3532  CG  LEU A 222      -0.697  14.639   7.506  1.00  0.00              
ATOM   3533  HG  LEU A 222      -0.284  15.205   6.670  1.00  0.00              
ATOM   3534  CD1 LEU A 222      -1.230  15.622   8.586  1.00  0.00              
ATOM   3535 HD11 LEU A 222      -0.392  16.147   9.045  1.00  0.00              
ATOM   3536 HD12 LEU A 222      -1.935  16.309   8.118  1.00  0.00              
ATOM   3537 HD13 LEU A 222      -1.889  15.046   9.236  1.00  0.00              
ATOM   3538  CD2 LEU A 222       0.458  13.833   7.995  1.00  0.00              
ATOM   3539 HD21 LEU A 222       0.193  12.999   8.645  1.00  0.00              
ATOM   3540 HD22 LEU A 222       1.005  13.518   7.106  1.00  0.00              
ATOM   3541 HD23 LEU A 222       1.144  14.552   8.442  1.00  0.00              
ATOM   3542  C   LEU A 222      -2.232  14.904   4.740  1.00  0.00              
ATOM   3543  O   LEU A 222      -1.974  16.140   4.559  1.00  0.00              
ATOM   3544  N   LEU A 223      -2.131  14.045   3.675  1.00  0.00              
ATOM   3545  H   LEU A 223      -2.371  13.067   3.749  1.00  0.00              
ATOM   3546  CA  LEU A 223      -1.806  14.297   2.257  1.00  0.00              
ATOM   3547  HA  LEU A 223      -1.160  15.175   2.238  1.00  0.00              
ATOM   3548  CB  LEU A 223      -1.212  13.076   1.566  1.00  0.00              
ATOM   3549  HB2 LEU A 223      -1.886  12.226   1.461  1.00  0.00              
ATOM   3550  HB3 LEU A 223      -0.915  13.442   0.584  1.00  0.00              
ATOM   3551  CG  LEU A 223       0.064  12.638   2.225  1.00  0.00              
ATOM   3552  HG  LEU A 223      -0.065  12.623   3.307  1.00  0.00              
ATOM   3553  CD1 LEU A 223       0.617  11.290   1.790  1.00  0.00              
ATOM   3554 HD11 LEU A 223      -0.158  10.556   2.015  1.00  0.00              
ATOM   3555 HD12 LEU A 223       0.755  11.306   0.709  1.00  0.00              
ATOM   3556 HD13 LEU A 223       1.486  10.993   2.377  1.00  0.00              
ATOM   3557  CD2 LEU A 223       1.131  13.681   2.129  1.00  0.00              
ATOM   3558 HD21 LEU A 223       0.892  14.582   2.694  1.00  0.00              
ATOM   3559 HD22 LEU A 223       2.038  13.344   2.631  1.00  0.00              
ATOM   3560 HD23 LEU A 223       1.363  13.956   1.100  1.00  0.00              
ATOM   3561  C   LEU A 223      -3.050  14.815   1.535  1.00  0.00              
ATOM   3562  O   LEU A 223      -2.843  15.182   0.400  1.00  0.00              
ATOM   3563  N   GLY A 224      -4.283  14.873   2.106  1.00  0.00              
ATOM   3564  H   GLY A 224      -4.273  14.594   3.077  1.00  0.00              
ATOM   3565  CA  GLY A 224      -5.538  15.226   1.483  1.00  0.00              
ATOM   3566  HA2 GLY A 224      -5.345  15.392   0.423  1.00  0.00              
ATOM   3567  HA3 GLY A 224      -6.279  14.432   1.571  1.00  0.00              
ATOM   3568  C   GLY A 224      -6.251  16.476   1.936  1.00  0.00              
ATOM   3569  O   GLY A 224      -7.323  16.636   1.325  1.00  0.00              
ATOM   3570  N   GLY A 225      -5.809  17.404   2.750  1.00  0.00              
ATOM   3571  H   GLY A 225      -4.972  17.195   3.275  1.00  0.00              
ATOM   3572  CA  GLY A 225      -6.498  18.725   3.045  1.00  0.00              
ATOM   3573  HA2 GLY A 225      -5.806  19.568   3.044  1.00  0.00              
ATOM   3574  HA3 GLY A 225      -7.352  18.894   2.389  1.00  0.00              
ATOM   3575  C   GLY A 225      -6.951  18.829   4.451  1.00  0.00              
ATOM   3576  O   GLY A 225      -7.599  19.741   4.820  1.00  0.00              
ATOM   3577  N   ALA A 226      -6.510  17.942   5.345  1.00  0.00              
ATOM   3578  H   ALA A 226      -5.704  17.380   5.109  1.00  0.00              
ATOM   3579  CA  ALA A 226      -6.925  17.944   6.784  1.00  0.00              
ATOM   3580  HA  ALA A 226      -7.998  18.133   6.767  1.00  0.00              
ATOM   3581  CB  ALA A 226      -6.421  16.644   7.462  1.00  0.00              
ATOM   3582  HB1 ALA A 226      -6.488  16.710   8.548  1.00  0.00              
ATOM   3583  HB2 ALA A 226      -6.854  15.687   7.175  1.00  0.00              
ATOM   3584  HB3 ALA A 226      -5.346  16.604   7.285  1.00  0.00              
ATOM   3585  C   ALA A 226      -6.375  19.120   7.548  1.00  0.00              
ATOM   3586  O   ALA A 226      -6.986  19.578   8.488  1.00  0.00              
ATOM   3587  N   ILE A 227      -5.244  19.706   7.062  1.00  0.00              
ATOM   3588  H   ILE A 227      -4.783  19.183   6.332  1.00  0.00              
ATOM   3589  CA  ILE A 227      -4.629  20.980   7.503  1.00  0.00              
ATOM   3590  HA  ILE A 227      -4.422  20.797   8.557  1.00  0.00              
ATOM   3591  CB  ILE A 227      -3.454  21.296   6.657  1.00  0.00              
ATOM   3592  HB  ILE A 227      -2.901  20.357   6.645  1.00  0.00              
ATOM   3593  CG2 ILE A 227      -3.775  21.763   5.256  1.00  0.00              
ATOM   3594 HG21 ILE A 227      -2.868  21.843   4.657  1.00  0.00              
ATOM   3595 HG22 ILE A 227      -4.528  21.053   4.913  1.00  0.00              
ATOM   3596 HG23 ILE A 227      -4.123  22.796   5.287  1.00  0.00              
ATOM   3597  CG1 ILE A 227      -2.536  22.428   7.218  1.00  0.00              
ATOM   3598 HG12 ILE A 227      -1.737  22.543   6.486  1.00  0.00              
ATOM   3599 HG13 ILE A 227      -2.986  23.416   7.311  1.00  0.00              
ATOM   3600  CD1 ILE A 227      -1.964  22.035   8.634  1.00  0.00              
ATOM   3601 HD11 ILE A 227      -2.738  22.006   9.401  1.00  0.00              
ATOM   3602 HD12 ILE A 227      -1.476  21.068   8.507  1.00  0.00              
ATOM   3603 HD13 ILE A 227      -1.322  22.832   9.010  1.00  0.00              
ATOM   3604  C   ILE A 227      -5.564  22.164   7.421  1.00  0.00              
ATOM   3605  O   ILE A 227      -5.352  23.120   8.159  1.00  0.00              
ATOM   3606  N   ARG A 228      -6.598  22.075   6.590  1.00  0.00              
ATOM   3607  H   ARG A 228      -6.599  21.309   5.932  1.00  0.00              
ATOM   3608  CA  ARG A 228      -7.595  23.179   6.372  1.00  0.00              
ATOM   3609  HA  ARG A 228      -7.064  24.131   6.386  1.00  0.00              
ATOM   3610  CB  ARG A 228      -8.117  23.168   4.969  1.00  0.00              
ATOM   3611  HB2 ARG A 228      -8.876  22.393   4.859  1.00  0.00              
ATOM   3612  HB3 ARG A 228      -8.590  24.147   4.894  1.00  0.00              
ATOM   3613  CG  ARG A 228      -7.101  22.970   3.821  1.00  0.00              
ATOM   3614  HG2 ARG A 228      -6.444  23.839   3.864  1.00  0.00              
ATOM   3615  HG3 ARG A 228      -6.522  22.078   4.056  1.00  0.00              
ATOM   3616  CD  ARG A 228      -7.787  22.870   2.400  1.00  0.00              
ATOM   3617  HD2 ARG A 228      -8.418  21.983   2.340  1.00  0.00              
ATOM   3618  HD3 ARG A 228      -8.415  23.760   2.362  1.00  0.00              
ATOM   3619  NE  ARG A 228      -6.693  22.819   1.379  1.00  0.00              
ATOM   3620  HE  ARG A 228      -5.751  22.657   1.705  1.00  0.00              
ATOM   3621  CZ  ARG A 228      -6.870  22.914   0.079  1.00  0.00              
ATOM   3622  NH1 ARG A 228      -8.008  23.071  -0.510  1.00  0.00              
ATOM   3623 HH11 ARG A 228      -8.793  23.390   0.040  1.00  0.00              
ATOM   3624 HH12 ARG A 228      -7.998  23.211  -1.511  1.00  0.00              
ATOM   3625  NH2 ARG A 228      -5.789  22.894  -0.683  1.00  0.00              
ATOM   3626 HH21 ARG A 228      -4.881  22.874  -0.242  1.00  0.00              
ATOM   3627 HH22 ARG A 228      -5.874  22.911  -1.689  1.00  0.00              
ATOM   3628  C   ARG A 228      -8.597  23.123   7.425  1.00  0.00              
ATOM   3629  O   ARG A 228      -8.750  24.143   8.130  1.00  0.00              
ATOM   3630  N   LYS A 229      -9.245  21.937   7.587  1.00  0.00              
ATOM   3631  H   LYS A 229      -8.886  21.249   6.940  1.00  0.00              
ATOM   3632  CA  LYS A 229     -10.291  21.648   8.539  1.00  0.00              
ATOM   3633  HA  LYS A 229     -11.046  22.396   8.294  1.00  0.00              
ATOM   3634  CB  LYS A 229     -10.895  20.224   8.305  1.00  0.00              
ATOM   3635  HB2 LYS A 229     -10.109  19.472   8.365  1.00  0.00              
ATOM   3636  HB3 LYS A 229     -11.632  19.978   9.070  1.00  0.00              
ATOM   3637  CG  LYS A 229     -11.516  20.114   6.893  1.00  0.00              
ATOM   3638  HG2 LYS A 229     -12.268  20.868   6.660  1.00  0.00              
ATOM   3639  HG3 LYS A 229     -10.696  20.185   6.178  1.00  0.00              
ATOM   3640  CD  LYS A 229     -12.198  18.726   6.705  1.00  0.00              
ATOM   3641  HD2 LYS A 229     -11.395  17.994   6.780  1.00  0.00              
ATOM   3642  HD3 LYS A 229     -12.996  18.675   7.446  1.00  0.00              
ATOM   3643  CE  LYS A 229     -12.836  18.718   5.276  1.00  0.00              
ATOM   3644  HE2 LYS A 229     -13.625  17.966   5.260  1.00  0.00              
ATOM   3645  HE3 LYS A 229     -13.202  19.695   4.960  1.00  0.00              
ATOM   3646  NZ  LYS A 229     -11.963  18.209   4.207  1.00  0.00              
ATOM   3647  HZ1 LYS A 229     -11.393  17.430   4.505  1.00  0.00              
ATOM   3648  HZ2 LYS A 229     -12.532  17.769   3.499  1.00  0.00              
ATOM   3649  HZ3 LYS A 229     -11.326  18.938   3.916  1.00  0.00              
ATOM   3650  C   LYS A 229      -9.856  21.810   9.958  1.00  0.00              
ATOM   3651  O   LYS A 229     -10.654  22.210  10.813  1.00  0.00              
ATOM   3652  N   GLU A 230      -8.550  21.680  10.297  1.00  0.00              
ATOM   3653  H   GLU A 230      -7.907  21.123   9.752  1.00  0.00              
ATOM   3654  CA  GLU A 230      -7.864  21.940  11.595  1.00  0.00              
ATOM   3655  HA  GLU A 230      -8.334  21.420  12.430  1.00  0.00              
ATOM   3656  CB  GLU A 230      -6.461  21.329  11.458  1.00  0.00              
ATOM   3657  HB2 GLU A 230      -6.489  20.269  11.205  1.00  0.00              
ATOM   3658  HB3 GLU A 230      -5.964  21.681  10.554  1.00  0.00              
ATOM   3659  CG  GLU A 230      -5.504  21.573  12.584  1.00  0.00              
ATOM   3660  HG2 GLU A 230      -4.518  21.177  12.345  1.00  0.00              
ATOM   3661  HG3 GLU A 230      -5.353  22.645  12.718  1.00  0.00              
ATOM   3662  CD  GLU A 230      -5.998  21.046  13.995  1.00  0.00              
ATOM   3663  OE1 GLU A 230      -5.508  21.547  15.027  1.00  0.00              
ATOM   3664  OE2 GLU A 230      -6.642  20.002  13.974  1.00  0.00              
ATOM   3665  C   GLU A 230      -7.872  23.472  12.056  1.00  0.00              
ATOM   3666  O   GLU A 230      -7.637  23.762  13.234  1.00  0.00              
ATOM   3667  N   GLN A 231      -8.162  24.404  11.164  1.00  0.00              
ATOM   3668  H   GLN A 231      -8.249  24.062  10.217  1.00  0.00              
ATOM   3669  CA  GLN A 231      -8.167  25.827  11.515  1.00  0.00              
ATOM   3670  HA  GLN A 231      -7.472  26.003  12.336  1.00  0.00              
ATOM   3671  CB  GLN A 231      -7.552  26.598  10.321  1.00  0.00              
ATOM   3672  HB2 GLN A 231      -8.177  26.425   9.445  1.00  0.00              
ATOM   3673  HB3 GLN A 231      -7.646  27.665  10.524  1.00  0.00              
ATOM   3674  CG  GLN A 231      -6.129  26.188   9.792  1.00  0.00              
ATOM   3675  HG2 GLN A 231      -5.314  26.553  10.417  1.00  0.00              
ATOM   3676  HG3 GLN A 231      -5.989  25.107   9.769  1.00  0.00              
ATOM   3677  CD  GLN A 231      -5.829  26.655   8.383  1.00  0.00              
ATOM   3678  OE1 GLN A 231      -6.335  27.670   7.959  1.00  0.00              
ATOM   3679  NE2 GLN A 231      -5.073  25.860   7.647  1.00  0.00              
ATOM   3680 HE21 GLN A 231      -5.062  26.088   6.663  1.00  0.00              
ATOM   3681 HE22 GLN A 231      -4.990  24.905   7.966  1.00  0.00              
ATOM   3682  C   GLN A 231      -9.556  26.314  11.920  1.00  0.00              
ATOM   3683  O   GLN A 231      -9.752  27.435  12.368  1.00  0.00              
ATOM   3684  N   GLU A 232     -10.557  25.432  11.707  1.00  0.00              
ATOM   3685  H   GLU A 232     -10.328  24.536  11.301  1.00  0.00              
ATOM   3686  CA  GLU A 232     -11.999  25.786  11.718  1.00  0.00              
ATOM   3687  HA  GLU A 232     -12.151  26.785  11.311  1.00  0.00              
ATOM   3688  CB  GLU A 232     -12.948  24.823  11.036  1.00  0.00              
ATOM   3689  HB2 GLU A 232     -12.848  23.789  11.367  1.00  0.00              
ATOM   3690  HB3 GLU A 232     -13.990  25.104  11.188  1.00  0.00              
ATOM   3691  CG  GLU A 232     -12.742  24.637   9.480  1.00  0.00              
ATOM   3692  HG2 GLU A 232     -11.674  24.501   9.306  1.00  0.00              
ATOM   3693  HG3 GLU A 232     -13.361  23.801   9.155  1.00  0.00              
ATOM   3694  CD  GLU A 232     -13.049  25.971   8.771  1.00  0.00              
ATOM   3695  OE1 GLU A 232     -14.077  26.057   8.108  1.00  0.00              
ATOM   3696  OE2 GLU A 232     -12.291  26.952   8.851  1.00  0.00              
ATOM   3697  C   GLU A 232     -12.491  25.914  13.170  1.00  0.00              
ATOM   3698  O   GLU A 232     -12.249  25.049  14.052  1.00  0.00              
ATOM   3699  N   GLY A 233     -12.934  27.139  13.550  1.00  0.00              
ATOM   3700  H   GLY A 233     -13.318  27.712  12.813  1.00  0.00              
ATOM   3701  CA  GLY A 233     -12.762  27.552  14.947  1.00  0.00              
ATOM   3702  HA2 GLY A 233     -11.704  27.448  15.185  1.00  0.00              
ATOM   3703  HA3 GLY A 233     -12.961  28.604  15.148  1.00  0.00              
ATOM   3704  C   GLY A 233     -13.623  26.750  16.008  1.00  0.00              
ATOM   3705  O   GLY A 233     -14.780  26.387  15.801  1.00  0.00              
ATOM   3706  N   GLY A 234     -13.075  26.544  17.189  1.00  0.00              
ATOM   3707  H   GLY A 234     -12.147  26.925  17.307  1.00  0.00              
ATOM   3708  CA  GLY A 234     -13.632  25.799  18.294  1.00  0.00              
ATOM   3709  HA2 GLY A 234     -13.075  26.155  19.162  1.00  0.00              
ATOM   3710  HA3 GLY A 234     -14.709  25.939  18.379  1.00  0.00              
ATOM   3711  C   GLY A 234     -13.349  24.307  18.150  1.00  0.00              
ATOM   3712  O   GLY A 234     -12.164  23.837  18.140  1.00  0.00              
ATOM   3713  N   ASN A 235     -14.421  23.510  18.247  1.00  0.00              
ATOM   3714  H   ASN A 235     -15.330  23.946  18.305  1.00  0.00              
ATOM   3715  CA  ASN A 235     -14.266  22.053  18.170  1.00  0.00              
ATOM   3716  HA  ASN A 235     -13.455  21.757  18.835  1.00  0.00              
ATOM   3717  CB  ASN A 235     -15.570  21.429  18.708  1.00  0.00              
ATOM   3718  HB2 ASN A 235     -15.903  21.815  19.671  1.00  0.00              
ATOM   3719  HB3 ASN A 235     -16.294  21.662  17.927  1.00  0.00              
ATOM   3720  CG  ASN A 235     -15.382  19.917  18.773  1.00  0.00              
ATOM   3721  OD1 ASN A 235     -15.848  19.162  17.899  1.00  0.00              
ATOM   3722  ND2 ASN A 235     -14.849  19.368  19.797  1.00  0.00              
ATOM   3723 HD21 ASN A 235     -14.826  18.358  19.792  1.00  0.00              
ATOM   3724 HD22 ASN A 235     -14.780  19.913  20.644  1.00  0.00              
ATOM   3725  C   ASN A 235     -13.838  21.539  16.760  1.00  0.00              
ATOM   3726  O   ASN A 235     -14.227  22.207  15.772  1.00  0.00              
ATOM   3727  N   ARG A 236     -13.121  20.402  16.729  1.00  0.00              
ATOM   3728  H   ARG A 236     -12.785  20.209  17.661  1.00  0.00              
ATOM   3729  CA  ARG A 236     -12.651  19.685  15.573  1.00  0.00              
ATOM   3730  HA  ARG A 236     -12.980  20.291  14.729  1.00  0.00              
ATOM   3731  CB  ARG A 236     -11.126  19.502  15.528  1.00  0.00              
ATOM   3732  HB2 ARG A 236     -10.831  18.810  16.317  1.00  0.00              
ATOM   3733  HB3 ARG A 236     -10.787  18.927  14.666  1.00  0.00              
ATOM   3734  CG  ARG A 236     -10.101  20.642  15.571  1.00  0.00              
ATOM   3735  HG2 ARG A 236      -9.766  20.860  14.557  1.00  0.00              
ATOM   3736  HG3 ARG A 236     -10.551  21.488  16.090  1.00  0.00              
ATOM   3737  CD  ARG A 236      -8.833  20.203  16.389  1.00  0.00              
ATOM   3738  HD2 ARG A 236      -9.121  19.936  17.406  1.00  0.00              
ATOM   3739  HD3 ARG A 236      -8.401  19.328  15.903  1.00  0.00              
ATOM   3740  NE  ARG A 236      -7.803  21.262  16.375  1.00  0.00              
ATOM   3741  HE  ARG A 236      -7.185  21.207  15.577  1.00  0.00              
ATOM   3742  CZ  ARG A 236      -7.626  22.282  17.110  1.00  0.00              
ATOM   3743  NH1 ARG A 236      -8.287  22.467  18.184  1.00  0.00              
ATOM   3744 HH11 ARG A 236      -8.865  21.713  18.526  1.00  0.00              
ATOM   3745 HH12 ARG A 236      -8.127  23.283  18.758  1.00  0.00              
ATOM   3746  NH2 ARG A 236      -6.779  23.168  16.690  1.00  0.00              
ATOM   3747 HH21 ARG A 236      -6.205  22.887  15.908  1.00  0.00              
ATOM   3748 HH22 ARG A 236      -6.731  24.077  17.127  1.00  0.00              
ATOM   3749  C   ARG A 236     -13.203  18.288  15.271  1.00  0.00              
ATOM   3750  O   ARG A 236     -13.706  17.648  16.196  1.00  0.00              
ATOM   3751  N   ARG A 237     -13.214  17.850  13.991  1.00  0.00              
ATOM   3752  H   ARG A 237     -12.644  18.339  13.317  1.00  0.00              
ATOM   3753  CA  ARG A 237     -13.868  16.554  13.599  1.00  0.00              
ATOM   3754  HA  ARG A 237     -14.921  16.634  13.869  1.00  0.00              
ATOM   3755  CB  ARG A 237     -13.785  16.495  12.036  1.00  0.00              
ATOM   3756  HB2 ARG A 237     -14.528  15.816  11.617  1.00  0.00              
ATOM   3757  HB3 ARG A 237     -14.058  17.427  11.540  1.00  0.00              
ATOM   3758  CG  ARG A 237     -12.448  15.980  11.464  1.00  0.00              
ATOM   3759  HG2 ARG A 237     -11.722  16.789  11.549  1.00  0.00              
ATOM   3760  HG3 ARG A 237     -12.156  15.141  12.096  1.00  0.00              
ATOM   3761  CD  ARG A 237     -12.625  15.542   9.976  1.00  0.00              
ATOM   3762  HD2 ARG A 237     -12.981  16.357   9.346  1.00  0.00              
ATOM   3763  HD3 ARG A 237     -11.630  15.316   9.591  1.00  0.00              
ATOM   3764  NE  ARG A 237     -13.293  14.341   9.828  1.00  0.00              
ATOM   3765  HE  ARG A 237     -14.295  14.469   9.820  1.00  0.00              
ATOM   3766  CZ  ARG A 237     -12.847  13.128   9.607  1.00  0.00              
ATOM   3767  NH1 ARG A 237     -11.606  12.680   9.473  1.00  0.00              
ATOM   3768 HH11 ARG A 237     -10.857  13.355   9.541  1.00  0.00              
ATOM   3769 HH12 ARG A 237     -11.410  11.696   9.355  1.00  0.00              
ATOM   3770  NH2 ARG A 237     -13.711  12.214   9.389  1.00  0.00              
ATOM   3771 HH21 ARG A 237     -14.692  12.351   9.588  1.00  0.00              
ATOM   3772 HH22 ARG A 237     -13.425  11.253   9.272  1.00  0.00              
ATOM   3773  C   ARG A 237     -13.262  15.318  14.249  1.00  0.00              
ATOM   3774  O   ARG A 237     -12.081  15.332  14.567  1.00  0.00              
ATOM   3775  N   ALA A 238     -14.012  14.241  14.372  1.00  0.00              
ATOM   3776  H   ALA A 238     -14.898  14.286  13.888  1.00  0.00              
ATOM   3777  CA  ALA A 238     -13.457  12.956  14.761  1.00  0.00              
ATOM   3778  HA  ALA A 238     -12.837  13.159  15.635  1.00  0.00              
ATOM   3779  CB  ALA A 238     -14.608  12.012  15.142  1.00  0.00              
ATOM   3780  HB1 ALA A 238     -14.209  11.056  15.482  1.00  0.00              
ATOM   3781  HB2 ALA A 238     -15.110  12.401  16.028  1.00  0.00              
ATOM   3782  HB3 ALA A 238     -15.290  11.933  14.296  1.00  0.00              
ATOM   3783  C   ALA A 238     -12.507  12.414  13.667  1.00  0.00              
ATOM   3784  O   ALA A 238     -12.902  12.262  12.523  1.00  0.00              
ATOM   3785  N   ALA A 239     -11.264  12.127  13.918  1.00  0.00              
ATOM   3786  H   ALA A 239     -11.004  12.132  14.894  1.00  0.00              
ATOM   3787  CA  ALA A 239     -10.133  11.832  12.965  1.00  0.00              
ATOM   3788  HA  ALA A 239     -10.563  11.381  12.071  1.00  0.00              
ATOM   3789  CB  ALA A 239      -9.360  13.118  12.599  1.00  0.00              
ATOM   3790  HB1 ALA A 239      -9.038  13.751  13.427  1.00  0.00              
ATOM   3791  HB2 ALA A 239      -8.483  12.915  11.985  1.00  0.00              
ATOM   3792  HB3 ALA A 239     -10.069  13.674  11.986  1.00  0.00              
ATOM   3793  C   ALA A 239      -9.167  10.767  13.415  1.00  0.00              
ATOM   3794  O   ALA A 239      -8.906  10.673  14.620  1.00  0.00              
ATOM   3795  N   SER A 240      -8.516  10.126  12.457  1.00  0.00              
ATOM   3796  H   SER A 240      -8.729  10.227  11.475  1.00  0.00              
ATOM   3797  CA  SER A 240      -7.393   9.182  12.706  1.00  0.00              
ATOM   3798  HA  SER A 240      -7.759   8.478  13.453  1.00  0.00              
ATOM   3799  CB  SER A 240      -7.128   8.428  11.422  1.00  0.00              
ATOM   3800  HB2 SER A 240      -6.425   7.631  11.668  1.00  0.00              
ATOM   3801  HB3 SER A 240      -8.032   7.956  11.039  1.00  0.00              
ATOM   3802  OG  SER A 240      -6.543   9.292  10.449  1.00  0.00              
ATOM   3803  HG  SER A 240      -7.188   9.876  10.043  1.00  0.00              
ATOM   3804  C   SER A 240      -6.136   9.791  13.300  1.00  0.00              
ATOM   3805  O   SER A 240      -5.837  10.968  12.960  1.00  0.00              
ATOM   3806  N   GLY A 241      -5.345   9.012  14.068  1.00  0.00              
ATOM   3807  H   GLY A 241      -5.553   8.043  14.262  1.00  0.00              
ATOM   3808  CA  GLY A 241      -4.158   9.618  14.767  1.00  0.00              
ATOM   3809  HA2 GLY A 241      -4.501  10.559  15.197  1.00  0.00              
ATOM   3810  HA3 GLY A 241      -3.910   8.854  15.503  1.00  0.00              
ATOM   3811  C   GLY A 241      -2.844   9.818  13.932  1.00  0.00              
ATOM   3812  O   GLY A 241      -2.155  10.755  14.303  1.00  0.00              
ATOM   3813  N   ARG A 242      -2.694   9.054  12.815  1.00  0.00              
ATOM   3814  H   ARG A 242      -3.248   8.210  12.782  1.00  0.00              
ATOM   3815  CA  ARG A 242      -1.784   9.346  11.694  1.00  0.00              
ATOM   3816  HA  ARG A 242      -0.791   9.313  12.141  1.00  0.00              
ATOM   3817  CB  ARG A 242      -1.941   8.233  10.603  1.00  0.00              
ATOM   3818  HB2 ARG A 242      -1.556   8.650   9.672  1.00  0.00              
ATOM   3819  HB3 ARG A 242      -1.512   7.287  10.936  1.00  0.00              
ATOM   3820  CG  ARG A 242      -3.459   7.920  10.272  1.00  0.00              
ATOM   3821  HG2 ARG A 242      -3.992   7.522  11.136  1.00  0.00              
ATOM   3822  HG3 ARG A 242      -3.940   8.824   9.898  1.00  0.00              
ATOM   3823  CD  ARG A 242      -3.487   6.837   9.147  1.00  0.00              
ATOM   3824  HD2 ARG A 242      -3.085   7.297   8.244  1.00  0.00              
ATOM   3825  HD3 ARG A 242      -2.926   5.966   9.487  1.00  0.00              
ATOM   3826  NE  ARG A 242      -4.872   6.446   8.861  1.00  0.00              
ATOM   3827  HE  ARG A 242      -5.209   6.499   7.910  1.00  0.00              
ATOM   3828  CZ  ARG A 242      -5.629   5.717   9.691  1.00  0.00              
ATOM   3829  NH1 ARG A 242      -5.165   5.108  10.708  1.00  0.00              
ATOM   3830 HH11 ARG A 242      -4.198   4.965  10.961  1.00  0.00              
ATOM   3831 HH12 ARG A 242      -5.859   4.621  11.257  1.00  0.00              
ATOM   3832  NH2 ARG A 242      -6.902   5.588   9.545  1.00  0.00              
ATOM   3833 HH21 ARG A 242      -7.370   6.061   8.786  1.00  0.00              
ATOM   3834 HH22 ARG A 242      -7.399   4.836  10.001  1.00  0.00              
ATOM   3835  C   ARG A 242      -2.020  10.723  11.095  1.00  0.00              
ATOM   3836  O   ARG A 242      -1.009  11.356  10.729  1.00  0.00              
ATOM   3837  N   ALA A 243      -3.267  11.160  10.937  1.00  0.00              
ATOM   3838  H   ALA A 243      -4.051  10.588  11.214  1.00  0.00              
ATOM   3839  CA  ALA A 243      -3.482  12.613  10.664  1.00  0.00              
ATOM   3840  HA  ALA A 243      -2.671  12.948  10.018  1.00  0.00              
ATOM   3841  CB  ALA A 243      -4.695  12.873   9.909  1.00  0.00              
ATOM   3842  HB1 ALA A 243      -4.874  13.940   9.774  1.00  0.00              
ATOM   3843  HB2 ALA A 243      -4.605  12.518   8.882  1.00  0.00              
ATOM   3844  HB3 ALA A 243      -5.528  12.260  10.252  1.00  0.00              
ATOM   3845  C   ALA A 243      -3.439  13.598  11.930  1.00  0.00              
ATOM   3846  O   ALA A 243      -2.642  14.521  11.913  1.00  0.00              
ATOM   3847  N   ALA A 244      -4.254  13.346  12.957  1.00  0.00              
ATOM   3848  H   ALA A 244      -4.902  12.580  12.843  1.00  0.00              
ATOM   3849  CA  ALA A 244      -4.419  14.300  14.066  1.00  0.00              
ATOM   3850  HA  ALA A 244      -4.658  15.292  13.680  1.00  0.00              
ATOM   3851  CB  ALA A 244      -5.597  13.673  14.765  1.00  0.00              
ATOM   3852  HB1 ALA A 244      -5.871  14.400  15.530  1.00  0.00              
ATOM   3853  HB2 ALA A 244      -6.426  13.569  14.065  1.00  0.00              
ATOM   3854  HB3 ALA A 244      -5.318  12.669  15.085  1.00  0.00              
ATOM   3855  C   ALA A 244      -3.205  14.449  15.043  1.00  0.00              
ATOM   3856  O   ALA A 244      -3.005  15.527  15.619  1.00  0.00              
ATOM   3857  N   ASP A 245      -2.387  13.403  15.367  1.00  0.00              
ATOM   3858  H   ASP A 245      -2.487  12.510  14.907  1.00  0.00              
ATOM   3859  CA  ASP A 245      -1.128  13.578  16.026  1.00  0.00              
ATOM   3860  HA  ASP A 245      -1.287  14.147  16.942  1.00  0.00              
ATOM   3861  CB  ASP A 245      -0.471  12.243  16.487  1.00  0.00              
ATOM   3862  HB2 ASP A 245      -0.006  11.771  15.621  1.00  0.00              
ATOM   3863  HB3 ASP A 245       0.346  12.510  17.157  1.00  0.00              
ATOM   3864  CG  ASP A 245      -1.355  11.217  17.210  1.00  0.00              
ATOM   3865  OD1 ASP A 245      -1.120   9.990  17.046  1.00  0.00              
ATOM   3866  OD2 ASP A 245      -2.235  11.629  17.989  1.00  0.00              
ATOM   3867  C   ASP A 245      -0.082  14.372  15.198  1.00  0.00              
ATOM   3868  O   ASP A 245       0.872  14.889  15.783  1.00  0.00              
ATOM   3869  N   ALA A 246      -0.222  14.447  13.861  1.00  0.00              
ATOM   3870  H   ALA A 246      -1.094  14.076  13.513  1.00  0.00              
ATOM   3871  CA  ALA A 246       0.702  15.218  12.990  1.00  0.00              
ATOM   3872  HA  ALA A 246       1.709  15.206  13.407  1.00  0.00              
ATOM   3873  CB  ALA A 246       0.837  14.452  11.614  1.00  0.00              
ATOM   3874  HB1 ALA A 246      -0.150  14.463  11.152  1.00  0.00              
ATOM   3875  HB2 ALA A 246       1.610  14.948  11.028  1.00  0.00              
ATOM   3876  HB3 ALA A 246       1.055  13.406  11.831  1.00  0.00              
ATOM   3877  C   ALA A 246       0.308  16.735  12.834  1.00  0.00              
ATOM   3878  O   ALA A 246       1.206  17.559  12.991  1.00  0.00              
ATOM   3879  N   LEU A 247      -1.011  17.074  12.761  1.00  0.00              
ATOM   3880  H   LEU A 247      -1.577  16.253  12.922  1.00  0.00              
ATOM   3881  CA  LEU A 247      -1.693  18.333  12.896  1.00  0.00              
ATOM   3882  HA  LEU A 247      -1.190  19.090  12.294  1.00  0.00              
ATOM   3883  CB  LEU A 247      -3.091  18.193  12.513  1.00  0.00              
ATOM   3884  HB2 LEU A 247      -3.512  17.389  13.117  1.00  0.00              
ATOM   3885  HB3 LEU A 247      -3.566  19.136  12.784  1.00  0.00              
ATOM   3886  CG  LEU A 247      -3.189  17.814  11.015  1.00  0.00              
ATOM   3887  HG  LEU A 247      -2.515  17.005  10.733  1.00  0.00              
ATOM   3888  CD1 LEU A 247      -4.661  17.433  10.686  1.00  0.00              
ATOM   3889 HD11 LEU A 247      -4.731  16.914   9.730  1.00  0.00              
ATOM   3890 HD12 LEU A 247      -5.170  16.802  11.415  1.00  0.00              
ATOM   3891 HD13 LEU A 247      -5.127  18.410  10.563  1.00  0.00              
ATOM   3892  CD2 LEU A 247      -2.774  18.937  10.154  1.00  0.00              
ATOM   3893 HD21 LEU A 247      -1.686  18.901  10.106  1.00  0.00              
ATOM   3894 HD22 LEU A 247      -3.143  18.847   9.132  1.00  0.00              
ATOM   3895 HD23 LEU A 247      -3.071  19.937  10.470  1.00  0.00              
ATOM   3896  C   LEU A 247      -1.598  18.966  14.266  1.00  0.00              
ATOM   3897  O   LEU A 247      -1.763  20.197  14.278  1.00  0.00              
ATOM   3898  N   LYS A 248      -1.409  18.249  15.362  1.00  0.00              
ATOM   3899  H   LYS A 248      -1.178  17.288  15.151  1.00  0.00              
ATOM   3900  CA  LYS A 248      -0.936  18.744  16.662  1.00  0.00              
ATOM   3901  HA  LYS A 248      -1.662  19.507  16.942  1.00  0.00              
ATOM   3902  CB  LYS A 248      -1.102  17.605  17.665  1.00  0.00              
ATOM   3903  HB2 LYS A 248      -2.098  17.192  17.507  1.00  0.00              
ATOM   3904  HB3 LYS A 248      -0.421  16.776  17.471  1.00  0.00              
ATOM   3905  CG  LYS A 248      -1.050  17.861  19.076  1.00  0.00              
ATOM   3906  HG2 LYS A 248      -0.179  18.467  19.325  1.00  0.00              
ATOM   3907  HG3 LYS A 248      -2.021  18.326  19.250  1.00  0.00              
ATOM   3908  CD  LYS A 248      -1.086  16.549  19.901  1.00  0.00              
ATOM   3909  HD2 LYS A 248      -1.871  15.899  19.513  1.00  0.00              
ATOM   3910  HD3 LYS A 248      -0.167  15.964  19.858  1.00  0.00              
ATOM   3911  CE  LYS A 248      -1.461  16.771  21.406  1.00  0.00              
ATOM   3912  HE2 LYS A 248      -0.796  17.518  21.839  1.00  0.00              
ATOM   3913  HE3 LYS A 248      -2.436  17.245  21.518  1.00  0.00              
ATOM   3914  NZ  LYS A 248      -1.370  15.541  22.150  1.00  0.00              
ATOM   3915  HZ1 LYS A 248      -0.597  14.992  21.800  1.00  0.00              
ATOM   3916  HZ2 LYS A 248      -1.239  15.746  23.130  1.00  0.00              
ATOM   3917  HZ3 LYS A 248      -2.222  15.017  22.014  1.00  0.00              
ATOM   3918  C   LYS A 248       0.490  19.331  16.803  1.00  0.00              
ATOM   3919  O   LYS A 248       0.801  20.336  17.524  1.00  0.00              
ATOM   3920  N   ASP A 249       1.442  18.700  16.153  1.00  0.00              
ATOM   3921  H   ASP A 249       1.108  17.965  15.547  1.00  0.00              
ATOM   3922  CA  ASP A 249       2.905  19.056  16.232  1.00  0.00              
ATOM   3923  HA  ASP A 249       3.023  19.418  17.254  1.00  0.00              
ATOM   3924  CB  ASP A 249       3.704  17.791  15.966  1.00  0.00              
ATOM   3925  HB2 ASP A 249       3.499  17.057  16.745  1.00  0.00              
ATOM   3926  HB3 ASP A 249       3.387  17.363  15.015  1.00  0.00              
ATOM   3927  CG  ASP A 249       5.194  18.013  15.773  1.00  0.00              
ATOM   3928  OD1 ASP A 249       5.880  17.121  15.109  1.00  0.00              
ATOM   3929  OD2 ASP A 249       5.725  18.919  16.439  1.00  0.00              
ATOM   3930  C   ASP A 249       3.286  20.237  15.289  1.00  0.00              
ATOM   3931  O   ASP A 249       2.971  20.090  14.068  1.00  0.00              
ATOM   3932  N   PRO A 250       3.898  21.356  15.741  1.00  0.00              
ATOM   3933  CD  PRO A 250       4.315  21.691  17.080  1.00  0.00              
ATOM   3934  HD2 PRO A 250       5.278  21.302  17.410  1.00  0.00              
ATOM   3935  HD3 PRO A 250       3.559  21.349  17.787  1.00  0.00              
ATOM   3936  CG  PRO A 250       4.346  23.216  17.166  1.00  0.00              
ATOM   3937  HG2 PRO A 250       5.051  23.604  17.902  1.00  0.00              
ATOM   3938  HG3 PRO A 250       3.340  23.599  17.338  1.00  0.00              
ATOM   3939  CB  PRO A 250       4.730  23.531  15.702  1.00  0.00              
ATOM   3940  HB2 PRO A 250       5.809  23.635  15.592  1.00  0.00              
ATOM   3941  HB3 PRO A 250       4.244  24.475  15.452  1.00  0.00              
ATOM   3942  CA  PRO A 250       4.117  22.411  14.848  1.00  0.00              
ATOM   3943  HA  PRO A 250       3.128  22.683  14.479  1.00  0.00              
ATOM   3944  C   PRO A 250       5.028  22.064  13.714  1.00  0.00              
ATOM   3945  O   PRO A 250       4.835  22.556  12.653  1.00  0.00              
ATOM   3946  N   GLN A 251       6.075  21.185  13.873  1.00  0.00              
ATOM   3947  H   GLN A 251       6.096  20.702  14.760  1.00  0.00              
ATOM   3948  CA  GLN A 251       7.106  20.976  12.843  1.00  0.00              
ATOM   3949  HA  GLN A 251       7.535  21.938  12.562  1.00  0.00              
ATOM   3950  CB  GLN A 251       8.355  20.302  13.331  1.00  0.00              
ATOM   3951  HB2 GLN A 251       8.677  20.859  14.211  1.00  0.00              
ATOM   3952  HB3 GLN A 251       8.053  19.341  13.747  1.00  0.00              
ATOM   3953  CG  GLN A 251       9.503  20.305  12.363  1.00  0.00              
ATOM   3954  HG2 GLN A 251       9.263  19.805  11.425  1.00  0.00              
ATOM   3955  HG3 GLN A 251       9.868  21.325  12.241  1.00  0.00              
ATOM   3956  CD  GLN A 251      10.702  19.578  12.865  1.00  0.00              
ATOM   3957  OE1 GLN A 251      11.771  20.106  13.027  1.00  0.00              
ATOM   3958  NE2 GLN A 251      10.489  18.308  13.389  1.00  0.00              
ATOM   3959 HE21 GLN A 251      11.244  17.789  13.815  1.00  0.00              
ATOM   3960 HE22 GLN A 251       9.593  17.850  13.305  1.00  0.00              
ATOM   3961  C   GLN A 251       6.514  20.337  11.598  1.00  0.00              
ATOM   3962  O   GLN A 251       6.587  20.886  10.483  1.00  0.00              
ATOM   3963  N   GLN A 252       5.727  19.317  11.890  1.00  0.00              
ATOM   3964  H   GLN A 252       5.542  19.021  12.837  1.00  0.00              
ATOM   3965  CA  GLN A 252       4.829  18.635  10.923  1.00  0.00              
ATOM   3966  HA  GLN A 252       5.409  18.268  10.076  1.00  0.00              
ATOM   3967  CB  GLN A 252       4.150  17.520  11.769  1.00  0.00              
ATOM   3968  HB2 GLN A 252       3.876  17.925  12.743  1.00  0.00              
ATOM   3969  HB3 GLN A 252       3.271  17.289  11.168  1.00  0.00              
ATOM   3970  CG  GLN A 252       5.040  16.302  11.812  1.00  0.00              
ATOM   3971  HG2 GLN A 252       5.299  16.099  10.772  1.00  0.00              
ATOM   3972  HG3 GLN A 252       6.003  16.526  12.271  1.00  0.00              
ATOM   3973  CD  GLN A 252       4.418  15.096  12.489  1.00  0.00              
ATOM   3974  OE1 GLN A 252       3.912  14.199  11.862  1.00  0.00              
ATOM   3975  NE2 GLN A 252       4.738  14.880  13.763  1.00  0.00              
ATOM   3976 HE21 GLN A 252       4.467  14.020  14.217  1.00  0.00              
ATOM   3977 HE22 GLN A 252       5.241  15.541  14.338  1.00  0.00              
ATOM   3978  C   GLN A 252       3.780  19.607  10.353  1.00  0.00              
ATOM   3979  O   GLN A 252       3.561  19.706   9.142  1.00  0.00              
ATOM   3980  N   ARG A 253       3.109  20.479  11.163  1.00  0.00              
ATOM   3981  H   ARG A 253       3.309  20.420  12.151  1.00  0.00              
ATOM   3982  CA  ARG A 253       2.181  21.514  10.730  1.00  0.00              
ATOM   3983  HA  ARG A 253       1.367  21.043  10.180  1.00  0.00              
ATOM   3984  CB  ARG A 253       1.506  22.073  11.989  1.00  0.00              
ATOM   3985  HB2 ARG A 253       1.031  21.317  12.615  1.00  0.00              
ATOM   3986  HB3 ARG A 253       2.281  22.520  12.611  1.00  0.00              
ATOM   3987  CG  ARG A 253       0.463  23.051  11.596  1.00  0.00              
ATOM   3988  HG2 ARG A 253       0.868  24.020  11.306  1.00  0.00              
ATOM   3989  HG3 ARG A 253      -0.021  22.696  10.686  1.00  0.00              
ATOM   3990  CD  ARG A 253      -0.504  23.398  12.690  1.00  0.00              
ATOM   3991  HD2 ARG A 253      -1.332  24.047  12.404  1.00  0.00              
ATOM   3992  HD3 ARG A 253      -1.017  22.502  13.040  1.00  0.00              
ATOM   3993  NE  ARG A 253       0.157  24.111  13.895  1.00  0.00              
ATOM   3994  HE  ARG A 253       0.375  25.097  13.846  1.00  0.00              
ATOM   3995  CZ  ARG A 253       0.402  23.568  15.035  1.00  0.00              
ATOM   3996  NH1 ARG A 253       0.021  22.367  15.395  1.00  0.00              
ATOM   3997 HH11 ARG A 253      -0.797  21.976  14.952  1.00  0.00              
ATOM   3998 HH12 ARG A 253       0.290  22.025  16.306  1.00  0.00              
ATOM   3999  NH2 ARG A 253       1.025  24.191  15.932  1.00  0.00              
ATOM   4000 HH21 ARG A 253       1.497  25.048  15.680  1.00  0.00              
ATOM   4001 HH22 ARG A 253       0.773  23.954  16.881  1.00  0.00              
ATOM   4002  C   ARG A 253       2.816  22.511   9.722  1.00  0.00              
ATOM   4003  O   ARG A 253       2.183  22.958   8.752  1.00  0.00              
ATOM   4004  N   GLU A 254       4.072  22.811   9.950  1.00  0.00              
ATOM   4005  H   GLU A 254       4.470  22.401  10.782  1.00  0.00              
ATOM   4006  CA  GLU A 254       4.807  23.564   8.939  1.00  0.00              
ATOM   4007  HA  GLU A 254       4.157  24.383   8.630  1.00  0.00              
ATOM   4008  CB  GLU A 254       6.065  24.153   9.585  1.00  0.00              
ATOM   4009  HB2 GLU A 254       5.678  24.746  10.414  1.00  0.00              
ATOM   4010  HB3 GLU A 254       6.761  23.405   9.965  1.00  0.00              
ATOM   4011  CG  GLU A 254       6.733  25.104   8.605  1.00  0.00              
ATOM   4012  HG2 GLU A 254       7.603  25.388   9.197  1.00  0.00              
ATOM   4013  HG3 GLU A 254       7.126  24.512   7.779  1.00  0.00              
ATOM   4014  CD  GLU A 254       5.968  26.365   8.115  1.00  0.00              
ATOM   4015  OE1 GLU A 254       6.434  26.953   7.100  1.00  0.00              
ATOM   4016  OE2 GLU A 254       4.930  26.748   8.706  1.00  0.00              
ATOM   4017  C   GLU A 254       5.086  22.791   7.695  1.00  0.00              
ATOM   4018  O   GLU A 254       4.910  23.344   6.578  1.00  0.00              
ATOM   4019  N   GLN A 255       5.558  21.514   7.761  1.00  0.00              
ATOM   4020  H   GLN A 255       5.597  21.020   8.641  1.00  0.00              
ATOM   4021  CA  GLN A 255       5.813  20.714   6.609  1.00  0.00              
ATOM   4022  HA  GLN A 255       6.538  21.260   6.005  1.00  0.00              
ATOM   4023  CB  GLN A 255       6.367  19.389   7.122  1.00  0.00              
ATOM   4024  HB2 GLN A 255       7.414  19.461   7.417  1.00  0.00              
ATOM   4025  HB3 GLN A 255       5.805  19.022   7.980  1.00  0.00              
ATOM   4026  CG  GLN A 255       6.443  18.220   6.126  1.00  0.00              
ATOM   4027  HG2 GLN A 255       5.545  18.303   5.515  1.00  0.00              
ATOM   4028  HG3 GLN A 255       7.330  18.275   5.495  1.00  0.00              
ATOM   4029  CD  GLN A 255       6.210  16.799   6.678  1.00  0.00              
ATOM   4030  OE1 GLN A 255       5.381  16.508   7.518  1.00  0.00              
ATOM   4031  NE2 GLN A 255       6.812  15.784   6.080  1.00  0.00              
ATOM   4032 HE21 GLN A 255       6.461  14.902   6.425  1.00  0.00              
ATOM   4033 HE22 GLN A 255       7.513  15.991   5.383  1.00  0.00              
ATOM   4034  C   GLN A 255       4.546  20.634   5.742  1.00  0.00              
ATOM   4035  O   GLN A 255       4.694  21.002   4.537  1.00  0.00              
ATOM   4036  N   ILE A 256       3.403  20.268   6.266  1.00  0.00              
ATOM   4037  H   ILE A 256       3.428  20.083   7.259  1.00  0.00              
ATOM   4038  CA  ILE A 256       2.058  20.197   5.539  1.00  0.00              
ATOM   4039  HA  ILE A 256       2.157  19.637   4.610  1.00  0.00              
ATOM   4040  CB  ILE A 256       0.995  19.576   6.454  1.00  0.00              
ATOM   4041  HB  ILE A 256       0.900  20.168   7.365  1.00  0.00              
ATOM   4042  CG2 ILE A 256      -0.426  19.588   5.831  1.00  0.00              
ATOM   4043 HG21 ILE A 256      -0.372  19.330   4.773  1.00  0.00              
ATOM   4044 HG22 ILE A 256      -1.119  18.928   6.352  1.00  0.00              
ATOM   4045 HG23 ILE A 256      -0.873  20.577   5.937  1.00  0.00              
ATOM   4046  CG1 ILE A 256       1.345  18.211   7.032  1.00  0.00              
ATOM   4047 HG12 ILE A 256       2.129  18.319   7.783  1.00  0.00              
ATOM   4048 HG13 ILE A 256       0.495  17.905   7.642  1.00  0.00              
ATOM   4049  CD1 ILE A 256       1.806  17.160   6.090  1.00  0.00              
ATOM   4050 HD11 ILE A 256       2.842  17.319   5.791  1.00  0.00              
ATOM   4051 HD12 ILE A 256       1.849  16.277   6.727  1.00  0.00              
ATOM   4052 HD13 ILE A 256       1.216  16.839   5.232  1.00  0.00              
ATOM   4053  C   ILE A 256       1.593  21.558   5.071  1.00  0.00              
ATOM   4054  O   ILE A 256       0.930  21.643   4.029  1.00  0.00              
ATOM   4055  N   GLN A 257       1.975  22.722   5.706  1.00  0.00              
ATOM   4056  H   GLN A 257       2.500  22.709   6.569  1.00  0.00              
ATOM   4057  CA  GLN A 257       1.591  24.020   5.028  1.00  0.00              
ATOM   4058  HA  GLN A 257       0.604  23.916   4.578  1.00  0.00              
ATOM   4059  CB  GLN A 257       1.606  25.166   6.030  1.00  0.00              
ATOM   4060  HB2 GLN A 257       2.424  25.111   6.748  1.00  0.00              
ATOM   4061  HB3 GLN A 257       1.600  26.086   5.445  1.00  0.00              
ATOM   4062  CG  GLN A 257       0.396  25.100   6.954  1.00  0.00              
ATOM   4063  HG2 GLN A 257       0.096  24.096   7.255  1.00  0.00              
ATOM   4064  HG3 GLN A 257       0.616  25.759   7.794  1.00  0.00              
ATOM   4065  CD  GLN A 257      -0.915  25.685   6.456  1.00  0.00              
ATOM   4066  OE1 GLN A 257      -1.265  25.714   5.291  1.00  0.00              
ATOM   4067  NE2 GLN A 257      -1.729  26.171   7.375  1.00  0.00              
ATOM   4068 HE21 GLN A 257      -2.657  26.493   7.139  1.00  0.00              
ATOM   4069 HE22 GLN A 257      -1.315  26.246   8.294  1.00  0.00              
ATOM   4070  C   GLN A 257       2.547  24.393   3.833  1.00  0.00              
ATOM   4071  O   GLN A 257       2.068  25.046   2.909  1.00  0.00              
ATOM   4072  N   ARG A 258       3.768  23.953   3.800  1.00  0.00              
ATOM   4073  H   ARG A 258       4.120  23.487   4.624  1.00  0.00              
ATOM   4074  CA  ARG A 258       4.664  24.125   2.626  1.00  0.00              
ATOM   4075  HA  ARG A 258       4.605  25.178   2.351  1.00  0.00              
ATOM   4076  CB  ARG A 258       6.138  23.842   2.959  1.00  0.00              
ATOM   4077  HB2 ARG A 258       6.276  22.851   3.390  1.00  0.00              
ATOM   4078  HB3 ARG A 258       6.718  23.787   2.037  1.00  0.00              
ATOM   4079  CG  ARG A 258       6.653  24.805   4.021  1.00  0.00              
ATOM   4080  HG2 ARG A 258       5.921  24.859   4.826  1.00  0.00              
ATOM   4081  HG3 ARG A 258       7.521  24.426   4.560  1.00  0.00              
ATOM   4082  CD  ARG A 258       7.003  26.216   3.560  1.00  0.00              
ATOM   4083  HD2 ARG A 258       7.676  26.150   2.705  1.00  0.00              
ATOM   4084  HD3 ARG A 258       6.116  26.706   3.159  1.00  0.00              
ATOM   4085  NE  ARG A 258       7.597  26.942   4.613  1.00  0.00              
ATOM   4086  HE  ARG A 258       7.353  26.751   5.574  1.00  0.00              
ATOM   4087  CZ  ARG A 258       8.469  27.874   4.440  1.00  0.00              
ATOM   4088  NH1 ARG A 258       8.940  28.460   5.537  1.00  0.00              
ATOM   4089 HH11 ARG A 258       8.670  28.104   6.443  1.00  0.00              
ATOM   4090 HH12 ARG A 258       9.767  29.039   5.502  1.00  0.00              
ATOM   4091  NH2 ARG A 258       9.018  28.203   3.317  1.00  0.00              
ATOM   4092 HH21 ARG A 258       8.673  27.716   2.503  1.00  0.00              
ATOM   4093 HH22 ARG A 258       9.507  29.082   3.409  1.00  0.00              
ATOM   4094  C   ARG A 258       4.300  23.245   1.467  1.00  0.00              
ATOM   4095  O   ARG A 258       4.494  23.643   0.320  1.00  0.00              
ATOM   4096  N   TYR A 259       3.634  22.171   1.786  1.00  0.00              
ATOM   4097  H   TYR A 259       3.603  22.068   2.790  1.00  0.00              
ATOM   4098  CA  TYR A 259       3.045  21.252   0.851  1.00  0.00              
ATOM   4099  HA  TYR A 259       3.679  21.007  -0.001  1.00  0.00              
ATOM   4100  CB  TYR A 259       2.780  19.938   1.571  1.00  0.00              
ATOM   4101  HB2 TYR A 259       3.721  19.427   1.773  1.00  0.00              
ATOM   4102  HB3 TYR A 259       2.409  20.120   2.580  1.00  0.00              
ATOM   4103  CG  TYR A 259       1.814  18.863   0.884  1.00  0.00              
ATOM   4104  CD1 TYR A 259       2.142  18.384  -0.386  1.00  0.00              
ATOM   4105  HD1 TYR A 259       3.076  18.752  -0.784  1.00  0.00              
ATOM   4106  CE1 TYR A 259       1.389  17.455  -1.083  1.00  0.00              
ATOM   4107  HE1 TYR A 259       1.632  17.316  -2.126  1.00  0.00              
ATOM   4108  CZ  TYR A 259       0.199  16.921  -0.517  1.00  0.00              
ATOM   4109  OH  TYR A 259      -0.662  16.008  -1.015  1.00  0.00              
ATOM   4110  HH  TYR A 259      -1.350  15.879  -0.359  1.00  0.00              
ATOM   4111  CE2 TYR A 259      -0.145  17.407   0.778  1.00  0.00              
ATOM   4112  HE2 TYR A 259      -1.004  16.995   1.286  1.00  0.00              
ATOM   4113  CD2 TYR A 259       0.666  18.353   1.473  1.00  0.00              
ATOM   4114  HD2 TYR A 259       0.400  18.594   2.492  1.00  0.00              
ATOM   4115  C   TYR A 259       1.797  21.855   0.146  1.00  0.00              
ATOM   4116  O   TYR A 259       1.656  21.791  -1.090  1.00  0.00              
ATOM   4117  N   GLU A 260       0.975  22.626   0.894  1.00  0.00              
ATOM   4118  H   GLU A 260       1.178  22.621   1.884  1.00  0.00              
ATOM   4119  CA  GLU A 260      -0.091  23.416   0.378  1.00  0.00              
ATOM   4120  HA  GLU A 260      -0.750  22.766  -0.199  1.00  0.00              
ATOM   4121  CB  GLU A 260      -0.856  24.022   1.594  1.00  0.00              
ATOM   4122  HB2 GLU A 260      -0.156  24.325   2.373  1.00  0.00              
ATOM   4123  HB3 GLU A 260      -1.457  24.865   1.254  1.00  0.00              
ATOM   4124  CG  GLU A 260      -1.855  23.049   2.322  1.00  0.00              
ATOM   4125  HG2 GLU A 260      -1.515  22.054   2.609  1.00  0.00              
ATOM   4126  HG3 GLU A 260      -2.132  23.448   3.297  1.00  0.00              
ATOM   4127  CD  GLU A 260      -3.227  22.825   1.604  1.00  0.00              
ATOM   4128  OE1 GLU A 260      -3.303  23.327   0.472  1.00  0.00              
ATOM   4129  OE2 GLU A 260      -4.101  22.067   2.099  1.00  0.00              
ATOM   4130  C   GLU A 260       0.409  24.610  -0.542  1.00  0.00              
ATOM   4131  O   GLU A 260      -0.097  24.711  -1.689  1.00  0.00              
ATOM   4132  N   ASP A 261       1.453  25.266  -0.138  1.00  0.00              
ATOM   4133  H   ASP A 261       1.804  25.022   0.777  1.00  0.00              
ATOM   4134  CA  ASP A 261       2.134  26.298  -0.918  1.00  0.00              
ATOM   4135  HA  ASP A 261       1.382  26.955  -1.354  1.00  0.00              
ATOM   4136  CB  ASP A 261       3.099  27.023   0.020  1.00  0.00              
ATOM   4137  HB2 ASP A 261       3.886  26.371   0.398  1.00  0.00              
ATOM   4138  HB3 ASP A 261       3.643  27.748  -0.586  1.00  0.00              
ATOM   4139  CG  ASP A 261       2.524  27.797   1.174  1.00  0.00              
ATOM   4140  OD1 ASP A 261       1.314  28.192   1.176  1.00  0.00              
ATOM   4141  OD2 ASP A 261       3.188  28.068   2.214  1.00  0.00              
ATOM   4142  C   ASP A 261       2.886  25.776  -2.209  1.00  0.00              
ATOM   4143  O   ASP A 261       2.871  26.549  -3.159  1.00  0.00              
ATOM   4144  N   LEU A 262       3.513  24.610  -2.267  1.00  0.00              
ATOM   4145  H   LEU A 262       3.713  23.949  -1.531  1.00  0.00              
ATOM   4146  CA  LEU A 262       3.954  24.072  -3.573  1.00  0.00              
ATOM   4147  HA  LEU A 262       4.724  24.696  -4.027  1.00  0.00              
ATOM   4148  CB  LEU A 262       4.656  22.773  -3.236  1.00  0.00              
ATOM   4149  HB2 LEU A 262       5.412  23.044  -2.500  1.00  0.00              
ATOM   4150  HB3 LEU A 262       3.854  22.165  -2.818  1.00  0.00              
ATOM   4151  CG  LEU A 262       5.387  22.015  -4.363  1.00  0.00              
ATOM   4152  HG  LEU A 262       4.707  22.066  -5.214  1.00  0.00              
ATOM   4153  CD1 LEU A 262       6.724  22.715  -4.879  1.00  0.00              
ATOM   4154 HD11 LEU A 262       6.653  23.724  -5.286  1.00  0.00              
ATOM   4155 HD12 LEU A 262       7.445  22.783  -4.064  1.00  0.00              
ATOM   4156 HD13 LEU A 262       7.134  22.286  -5.793  1.00  0.00              
ATOM   4157  CD2 LEU A 262       5.648  20.553  -3.933  1.00  0.00              
ATOM   4158 HD21 LEU A 262       6.445  20.542  -3.189  1.00  0.00              
ATOM   4159 HD22 LEU A 262       4.712  20.112  -3.590  1.00  0.00              
ATOM   4160 HD23 LEU A 262       6.088  19.924  -4.707  1.00  0.00              
ATOM   4161  C   LEU A 262       2.789  23.887  -4.566  1.00  0.00              
ATOM   4162  O   LEU A 262       2.995  24.237  -5.711  1.00  0.00              
ATOM   4163  N   LEU A 263       1.679  23.387  -4.094  1.00  0.00              
ATOM   4164  H   LEU A 263       1.613  23.318  -3.089  1.00  0.00              
ATOM   4165  CA  LEU A 263       0.589  23.143  -5.057  1.00  0.00              
ATOM   4166  HA  LEU A 263       1.044  22.849  -6.003  1.00  0.00              
ATOM   4167  CB  LEU A 263      -0.205  22.025  -4.219  1.00  0.00              
ATOM   4168  HB2 LEU A 263      -0.473  22.430  -3.242  1.00  0.00              
ATOM   4169  HB3 LEU A 263      -1.132  21.753  -4.724  1.00  0.00              
ATOM   4170  CG  LEU A 263       0.637  20.739  -4.067  1.00  0.00              
ATOM   4171  HG  LEU A 263       1.571  20.842  -3.515  1.00  0.00              
ATOM   4172  CD1 LEU A 263      -0.258  19.693  -3.374  1.00  0.00              
ATOM   4173 HD11 LEU A 263      -1.223  19.685  -3.880  1.00  0.00              
ATOM   4174 HD12 LEU A 263       0.212  18.716  -3.486  1.00  0.00              
ATOM   4175 HD13 LEU A 263      -0.254  19.829  -2.293  1.00  0.00              
ATOM   4176  CD2 LEU A 263       1.013  20.064  -5.349  1.00  0.00              
ATOM   4177 HD21 LEU A 263       1.466  20.830  -5.978  1.00  0.00              
ATOM   4178 HD22 LEU A 263       1.796  19.335  -5.137  1.00  0.00              
ATOM   4179 HD23 LEU A 263       0.151  19.723  -5.922  1.00  0.00              
ATOM   4180  C   LEU A 263      -0.319  24.330  -5.401  1.00  0.00              
ATOM   4181  O   LEU A 263      -0.775  24.401  -6.549  1.00  0.00              
ATOM   4182  N   ASP A 264      -0.480  25.342  -4.536  1.00  0.00              
ATOM   4183  H   ASP A 264      -0.130  25.277  -3.590  1.00  0.00              
ATOM   4184  CA  ASP A 264      -1.002  26.690  -4.971  1.00  0.00              
ATOM   4185  HA  ASP A 264      -1.880  26.544  -5.600  1.00  0.00              
ATOM   4186  CB  ASP A 264      -1.208  27.638  -3.890  1.00  0.00              
ATOM   4187  HB2 ASP A 264      -0.325  27.813  -3.276  1.00  0.00              
ATOM   4188  HB3 ASP A 264      -1.572  28.569  -4.324  1.00  0.00              
ATOM   4189  CG  ASP A 264      -2.288  27.211  -2.892  1.00  0.00              
ATOM   4190  OD1 ASP A 264      -2.980  26.213  -3.136  1.00  0.00              
ATOM   4191  OD2 ASP A 264      -2.523  27.982  -1.953  1.00  0.00              
ATOM   4192  C   ASP A 264      -0.064  27.353  -6.023  1.00  0.00              
ATOM   4193  O   ASP A 264      -0.559  27.887  -6.965  1.00  0.00              
ATOM   4194  N   LYS A 265       1.243  27.186  -5.916  1.00  0.00              
ATOM   4195  H   LYS A 265       1.552  26.740  -5.064  1.00  0.00              
ATOM   4196  CA  LYS A 265       2.179  27.549  -6.979  1.00  0.00              
ATOM   4197  HA  LYS A 265       2.002  28.597  -7.220  1.00  0.00              
ATOM   4198  CB  LYS A 265       3.606  27.456  -6.371  1.00  0.00              
ATOM   4199  HB2 LYS A 265       3.664  28.160  -5.541  1.00  0.00              
ATOM   4200  HB3 LYS A 265       3.961  26.515  -5.950  1.00  0.00              
ATOM   4201  CG  LYS A 265       4.745  27.864  -7.319  1.00  0.00              
ATOM   4202  HG2 LYS A 265       5.716  27.654  -6.870  1.00  0.00              
ATOM   4203  HG3 LYS A 265       4.741  27.191  -8.177  1.00  0.00              
ATOM   4204  CD  LYS A 265       4.838  29.218  -7.855  1.00  0.00              
ATOM   4205  HD2 LYS A 265       5.625  29.273  -8.607  1.00  0.00              
ATOM   4206  HD3 LYS A 265       3.877  29.353  -8.352  1.00  0.00              
ATOM   4207  CE  LYS A 265       5.120  30.106  -6.615  1.00  0.00              
ATOM   4208  HE2 LYS A 265       4.548  29.704  -5.779  1.00  0.00              
ATOM   4209  HE3 LYS A 265       6.150  29.992  -6.276  1.00  0.00              
ATOM   4210  NZ  LYS A 265       4.650  31.472  -6.882  1.00  0.00              
ATOM   4211  HZ1 LYS A 265       3.642  31.459  -6.932  1.00  0.00              
ATOM   4212  HZ2 LYS A 265       4.831  31.981  -6.029  1.00  0.00              
ATOM   4213  HZ3 LYS A 265       5.048  32.061  -7.600  1.00  0.00              
ATOM   4214  C   LYS A 265       1.991  26.792  -8.309  1.00  0.00              
ATOM   4215  O   LYS A 265       2.086  27.525  -9.277  1.00  0.00              
ATOM   4216  N   HIE A 266       1.735  25.536  -8.497  1.00  0.00              
ATOM   4217  H   HIE A 266       1.704  25.009  -7.636  1.00  0.00              
ATOM   4218  CA  HIE A 266       1.491  24.932  -9.817  1.00  0.00              
ATOM   4219  HA  HIE A 266       1.749  25.683 -10.564  1.00  0.00              
ATOM   4220  CB  HIE A 266       2.445  23.749 -10.020  1.00  0.00              
ATOM   4221  HB2 HIE A 266       2.106  22.937  -9.377  1.00  0.00              
ATOM   4222  HB3 HIE A 266       2.394  23.443 -11.065  1.00  0.00              
ATOM   4223  CG  HIE A 266       3.847  24.160  -9.680  1.00  0.00              
ATOM   4224  ND1 HIE A 266       4.696  24.816 -10.536  1.00  0.00              
ATOM   4225  CE1 HIE A 266       5.850  24.988  -9.941  1.00  0.00              
ATOM   4226  HE1 HIE A 266       6.686  25.504 -10.389  1.00  0.00              
ATOM   4227  NE2 HIE A 266       5.886  24.227  -8.827  1.00  0.00              
ATOM   4228  HE2 HIE A 266       6.704  24.019  -8.273  1.00  0.00              
ATOM   4229  CD2 HIE A 266       4.657  23.705  -8.700  1.00  0.00              
ATOM   4230  HD2 HIE A 266       4.353  23.125  -7.841  1.00  0.00              
ATOM   4231  C   HIE A 266       0.011  24.667 -10.158  1.00  0.00              
ATOM   4232  O   HIE A 266      -0.229  23.930 -11.150  1.00  0.00              
ATOM   4233  N   GLY A 267      -0.942  25.303  -9.445  1.00  0.00              
ATOM   4234  H   GLY A 267      -0.656  25.745  -8.583  1.00  0.00              
ATOM   4235  CA  GLY A 267      -2.358  25.055  -9.726  1.00  0.00              
ATOM   4236  HA2 GLY A 267      -2.992  25.697  -9.114  1.00  0.00              
ATOM   4237  HA3 GLY A 267      -2.542  25.245 -10.783  1.00  0.00              
ATOM   4238  C   GLY A 267      -2.938  23.677  -9.422  1.00  0.00              
ATOM   4239  O   GLY A 267      -3.542  23.068 -10.305  1.00  0.00              
ATOM   4240  N   LEU A 268      -2.693  23.220  -8.212  1.00  0.00              
ATOM   4241  H   LEU A 268      -2.162  23.904  -7.692  1.00  0.00              
ATOM   4242  CA  LEU A 268      -3.069  21.858  -7.772  1.00  0.00              
ATOM   4243  HA  LEU A 268      -3.829  21.506  -8.468  1.00  0.00              
ATOM   4244  CB  LEU A 268      -1.811  21.048  -7.750  1.00  0.00              
ATOM   4245  HB2 LEU A 268      -1.151  21.535  -7.032  1.00  0.00              
ATOM   4246  HB3 LEU A 268      -1.873  20.010  -7.423  1.00  0.00              
ATOM   4247  CG  LEU A 268      -1.067  20.941  -9.149  1.00  0.00              
ATOM   4248  HG  LEU A 268      -0.838  21.897  -9.619  1.00  0.00              
ATOM   4249  CD1 LEU A 268       0.261  20.323  -9.010  1.00  0.00              
ATOM   4250 HD11 LEU A 268       0.130  19.271  -8.759  1.00  0.00              
ATOM   4251 HD12 LEU A 268       0.740  20.333  -9.990  1.00  0.00              
ATOM   4252 HD13 LEU A 268       0.809  20.921  -8.282  1.00  0.00              
ATOM   4253  CD2 LEU A 268      -1.787  19.965 -10.059  1.00  0.00              
ATOM   4254 HD21 LEU A 268      -1.378  19.915 -11.068  1.00  0.00              
ATOM   4255 HD22 LEU A 268      -1.882  19.030  -9.507  1.00  0.00              
ATOM   4256 HD23 LEU A 268      -2.759  20.426 -10.235  1.00  0.00              
ATOM   4257  C   LEU A 268      -3.648  21.820  -6.360  1.00  0.00              
ATOM   4258  O   LEU A 268      -3.460  22.655  -5.505  1.00  0.00              
ATOM   4259  N   GLU A 269      -4.517  20.822  -6.099  1.00  0.00              
ATOM   4260  H   GLU A 269      -4.831  20.156  -6.790  1.00  0.00              
ATOM   4261  CA  GLU A 269      -5.086  20.617  -4.776  1.00  0.00              
ATOM   4262  HA  GLU A 269      -4.653  21.360  -4.107  1.00  0.00              
ATOM   4263  CB  GLU A 269      -6.554  20.829  -4.904  1.00  0.00              
ATOM   4264  HB2 GLU A 269      -6.917  20.137  -5.664  1.00  0.00              
ATOM   4265  HB3 GLU A 269      -7.094  20.610  -3.983  1.00  0.00              
ATOM   4266  CG  GLU A 269      -7.069  22.261  -5.188  1.00  0.00              
ATOM   4267  HG2 GLU A 269      -6.552  22.788  -5.990  1.00  0.00              
ATOM   4268  HG3 GLU A 269      -8.096  22.094  -5.514  1.00  0.00              
ATOM   4269  CD  GLU A 269      -6.922  23.081  -3.881  1.00  0.00              
ATOM   4270  OE1 GLU A 269      -7.995  23.326  -3.256  1.00  0.00              
ATOM   4271  OE2 GLU A 269      -5.824  23.349  -3.397  1.00  0.00              
ATOM   4272  C   GLU A 269      -4.733  19.223  -4.140  1.00  0.00              
ATOM   4273  O   GLU A 269      -4.498  18.237  -4.889  1.00  0.00              
ATOM   4274  N   PRO A 270      -4.499  19.100  -2.827  1.00  0.00              
ATOM   4275  CD  PRO A 270      -4.754  20.114  -1.835  1.00  0.00              
ATOM   4276  HD2 PRO A 270      -5.648  20.715  -2.005  1.00  0.00              
ATOM   4277  HD3 PRO A 270      -3.817  20.671  -1.816  1.00  0.00              
ATOM   4278  CG  PRO A 270      -4.764  19.526  -0.521  1.00  0.00              
ATOM   4279  HG2 PRO A 270      -5.755  19.114  -0.332  1.00  0.00              
ATOM   4280  HG3 PRO A 270      -4.357  20.142   0.280  1.00  0.00              
ATOM   4281  CB  PRO A 270      -3.705  18.417  -0.703  1.00  0.00              
ATOM   4282  HB2 PRO A 270      -3.885  17.558  -0.056  1.00  0.00              
ATOM   4283  HB3 PRO A 270      -2.765  18.936  -0.517  1.00  0.00              
ATOM   4284  CA  PRO A 270      -3.825  17.997  -2.198  1.00  0.00              
ATOM   4285  HA  PRO A 270      -2.797  17.821  -2.516  1.00  0.00              
ATOM   4286  C   PRO A 270      -4.630  16.682  -2.419  1.00  0.00              
ATOM   4287  O   PRO A 270      -4.051  15.635  -2.345  1.00  0.00              
ATOM   4288  N   GLY A 271      -5.998  16.747  -2.514  1.00  0.00              
ATOM   4289  H   GLY A 271      -6.448  17.646  -2.415  1.00  0.00              
ATOM   4290  CA  GLY A 271      -6.956  15.607  -2.441  1.00  0.00              
ATOM   4291  HA2 GLY A 271      -6.766  15.059  -1.518  1.00  0.00              
ATOM   4292  HA3 GLY A 271      -7.936  16.035  -2.233  1.00  0.00              
ATOM   4293  C   GLY A 271      -7.001  14.651  -3.658  1.00  0.00              
ATOM   4294  O   GLY A 271      -6.871  13.445  -3.461  1.00  0.00              
ATOM   4295  N   GLU A 272      -6.871  15.236  -4.860  1.00  0.00              
ATOM   4296  H   GLU A 272      -7.163  16.201  -4.928  1.00  0.00              
ATOM   4297  CA  GLU A 272      -6.369  14.561  -6.067  1.00  0.00              
ATOM   4298  HA  GLU A 272      -6.956  13.659  -6.236  1.00  0.00              
ATOM   4299  CB  GLU A 272      -6.690  15.400  -7.325  1.00  0.00              
ATOM   4300  HB2 GLU A 272      -6.409  16.433  -7.120  1.00  0.00              
ATOM   4301  HB3 GLU A 272      -6.106  14.933  -8.118  1.00  0.00              
ATOM   4302  CG  GLU A 272      -8.207  15.409  -7.788  1.00  0.00              
ATOM   4303  HG2 GLU A 272      -8.291  15.750  -8.820  1.00  0.00              
ATOM   4304  HG3 GLU A 272      -8.375  14.333  -7.824  1.00  0.00              
ATOM   4305  CD  GLU A 272      -9.173  16.183  -6.826  1.00  0.00              
ATOM   4306  OE1 GLU A 272      -8.843  17.225  -6.267  1.00  0.00              
ATOM   4307  OE2 GLU A 272     -10.415  15.787  -6.768  1.00  0.00              
ATOM   4308  C   GLU A 272      -4.829  14.235  -6.008  1.00  0.00              
ATOM   4309  O   GLU A 272      -4.453  13.114  -6.374  1.00  0.00              
ATOM   4310  N   VAL A 273      -4.036  15.249  -5.602  1.00  0.00              
ATOM   4311  H   VAL A 273      -4.489  16.100  -5.302  1.00  0.00              
ATOM   4312  CA  VAL A 273      -2.533  15.169  -5.735  1.00  0.00              
ATOM   4313  HA  VAL A 273      -2.249  15.025  -6.777  1.00  0.00              
ATOM   4314  CB  VAL A 273      -1.834  16.480  -5.276  1.00  0.00              
ATOM   4315  HB  VAL A 273      -2.310  17.009  -4.450  1.00  0.00              
ATOM   4316  CG1 VAL A 273      -0.319  16.385  -5.130  1.00  0.00              
ATOM   4317 HG11 VAL A 273       0.088  17.396  -5.140  1.00  0.00              
ATOM   4318 HG12 VAL A 273      -0.047  15.941  -4.173  1.00  0.00              
ATOM   4319 HG13 VAL A 273       0.125  15.792  -5.930  1.00  0.00              
ATOM   4320  CG2 VAL A 273      -2.022  17.590  -6.395  1.00  0.00              
ATOM   4321 HG21 VAL A 273      -3.025  17.408  -6.781  1.00  0.00              
ATOM   4322 HG22 VAL A 273      -1.921  18.584  -5.960  1.00  0.00              
ATOM   4323 HG23 VAL A 273      -1.271  17.525  -7.183  1.00  0.00              
ATOM   4324  C   VAL A 273      -1.873  13.989  -5.109  1.00  0.00              
ATOM   4325  O   VAL A 273      -1.060  13.288  -5.711  1.00  0.00              
ATOM   4326  N   ALA A 274      -2.313  13.693  -3.854  1.00  0.00              
ATOM   4327  H   ALA A 274      -2.899  14.340  -3.346  1.00  0.00              
ATOM   4328  CA  ALA A 274      -1.703  12.546  -3.118  1.00  0.00              
ATOM   4329  HA  ALA A 274      -0.638  12.776  -3.143  1.00  0.00              
ATOM   4330  CB  ALA A 274      -2.185  12.501  -1.743  1.00  0.00              
ATOM   4331  HB1 ALA A 274      -1.586  11.842  -1.115  1.00  0.00              
ATOM   4332  HB2 ALA A 274      -2.265  13.477  -1.263  1.00  0.00              
ATOM   4333  HB3 ALA A 274      -3.182  12.063  -1.785  1.00  0.00              
ATOM   4334  C   ALA A 274      -1.981  11.240  -3.857  1.00  0.00              
ATOM   4335  O   ALA A 274      -1.138  10.364  -3.943  1.00  0.00              
ATOM   4336  N   LEU A 275      -3.218  11.154  -4.452  1.00  0.00              
ATOM   4337  H   LEU A 275      -3.812  11.971  -4.456  1.00  0.00              
ATOM   4338  CA  LEU A 275      -3.617   9.968  -5.252  1.00  0.00              
ATOM   4339  HA  LEU A 275      -3.342   9.036  -4.758  1.00  0.00              
ATOM   4340  CB  LEU A 275      -5.167  10.021  -5.491  1.00  0.00              
ATOM   4341  HB2 LEU A 275      -5.465  10.888  -6.081  1.00  0.00              
ATOM   4342  HB3 LEU A 275      -5.419   9.131  -6.068  1.00  0.00              
ATOM   4343  CG  LEU A 275      -6.168   9.992  -4.285  1.00  0.00              
ATOM   4344  HG  LEU A 275      -6.161  10.933  -3.736  1.00  0.00              
ATOM   4345  CD1 LEU A 275      -7.548   9.620  -4.676  1.00  0.00              
ATOM   4346 HD11 LEU A 275      -8.101   9.819  -3.758  1.00  0.00              
ATOM   4347 HD12 LEU A 275      -7.805  10.175  -5.578  1.00  0.00              
ATOM   4348 HD13 LEU A 275      -7.652   8.548  -4.843  1.00  0.00              
ATOM   4349  CD2 LEU A 275      -5.589   9.013  -3.166  1.00  0.00              
ATOM   4350 HD21 LEU A 275      -4.624   9.276  -2.730  1.00  0.00              
ATOM   4351 HD22 LEU A 275      -6.308   8.977  -2.348  1.00  0.00              
ATOM   4352 HD23 LEU A 275      -5.443   8.030  -3.612  1.00  0.00              
ATOM   4353  C   LEU A 275      -2.906   9.843  -6.597  1.00  0.00              
ATOM   4354  O   LEU A 275      -2.597   8.702  -7.007  1.00  0.00              
ATOM   4355  N   ALA A 276      -2.728  10.951  -7.301  1.00  0.00              
ATOM   4356  H   ALA A 276      -3.199  11.701  -6.815  1.00  0.00              
ATOM   4357  CA  ALA A 276      -2.084  11.128  -8.636  1.00  0.00              
ATOM   4358  HA  ALA A 276      -2.551  10.483  -9.379  1.00  0.00              
ATOM   4359  CB  ALA A 276      -2.329  12.504  -9.210  1.00  0.00              
ATOM   4360  HB1 ALA A 276      -1.821  12.528 -10.174  1.00  0.00              
ATOM   4361  HB2 ALA A 276      -3.371  12.759  -9.403  1.00  0.00              
ATOM   4362  HB3 ALA A 276      -1.890  13.193  -8.488  1.00  0.00              
ATOM   4363  C   ALA A 276      -0.585  10.934  -8.491  1.00  0.00              
ATOM   4364  O   ALA A 276       0.095  10.559  -9.455  1.00  0.00              
ATOM   4365  N   TRP A 277       0.010  11.139  -7.291  1.00  0.00              
ATOM   4366  H   TRP A 277      -0.545  11.498  -6.527  1.00  0.00              
ATOM   4367  CA  TRP A 277       1.385  10.677  -6.972  1.00  0.00              
ATOM   4368  HA  TRP A 277       2.069  11.142  -7.681  1.00  0.00              
ATOM   4369  CB  TRP A 277       1.764  11.151  -5.578  1.00  0.00              
ATOM   4370  HB2 TRP A 277       1.593  12.227  -5.550  1.00  0.00              
ATOM   4371  HB3 TRP A 277       1.132  10.769  -4.776  1.00  0.00              
ATOM   4372  CG  TRP A 277       3.206  10.998  -5.188  1.00  0.00              
ATOM   4373  CD1 TRP A 277       4.174  11.801  -5.597  1.00  0.00              
ATOM   4374  HD1 TRP A 277       3.947  12.703  -6.146  1.00  0.00              
ATOM   4375  NE1 TRP A 277       5.360  11.371  -5.135  1.00  0.00              
ATOM   4376  HE1 TRP A 277       6.212  11.887  -5.305  1.00  0.00              
ATOM   4377  CE2 TRP A 277       5.244  10.301  -4.262  1.00  0.00              
ATOM   4378  CZ2 TRP A 277       6.148   9.530  -3.543  1.00  0.00              
ATOM   4379  HZ2 TRP A 277       7.180   9.844  -3.489  1.00  0.00              
ATOM   4380  CH2 TRP A 277       5.741   8.395  -2.851  1.00  0.00              
ATOM   4381  HH2 TRP A 277       6.470   7.808  -2.313  1.00  0.00              
ATOM   4382  CZ3 TRP A 277       4.386   7.979  -2.933  1.00  0.00              
ATOM   4383  HZ3 TRP A 277       3.985   7.111  -2.431  1.00  0.00              
ATOM   4384  CE3 TRP A 277       3.529   8.761  -3.714  1.00  0.00              
ATOM   4385  HE3 TRP A 277       2.480   8.511  -3.659  1.00  0.00              
ATOM   4386  CD2 TRP A 277       3.876   9.910  -4.405  1.00  0.00              
ATOM   4387  C   TRP A 277       1.385   9.141  -7.075  1.00  0.00              
ATOM   4388  O   TRP A 277       2.368   8.551  -7.641  1.00  0.00              
ATOM   4389  N   LEU A 278       0.363   8.432  -6.514  1.00  0.00              
ATOM   4390  H   LEU A 278      -0.420   8.957  -6.153  1.00  0.00              
ATOM   4391  CA  LEU A 278       0.346   6.965  -6.655  1.00  0.00              
ATOM   4392  HA  LEU A 278       1.368   6.619  -6.498  1.00  0.00              
ATOM   4393  CB  LEU A 278      -0.479   6.369  -5.543  1.00  0.00              
ATOM   4394  HB2 LEU A 278      -1.477   6.806  -5.599  1.00  0.00              
ATOM   4395  HB3 LEU A 278      -0.556   5.316  -5.812  1.00  0.00              
ATOM   4396  CG  LEU A 278       0.185   6.571  -4.149  1.00  0.00              
ATOM   4397  HG  LEU A 278       0.569   7.575  -3.970  1.00  0.00              
ATOM   4398  CD1 LEU A 278      -0.731   6.133  -3.017  1.00  0.00              
ATOM   4399 HD11 LEU A 278      -1.542   6.853  -2.906  1.00  0.00              
ATOM   4400 HD12 LEU A 278      -1.106   5.124  -3.186  1.00  0.00              
ATOM   4401 HD13 LEU A 278      -0.167   6.058  -2.088  1.00  0.00              
ATOM   4402  CD2 LEU A 278       1.473   5.714  -4.136  1.00  0.00              
ATOM   4403 HD21 LEU A 278       2.253   6.134  -4.771  1.00  0.00              
ATOM   4404 HD22 LEU A 278       1.856   5.724  -3.116  1.00  0.00              
ATOM   4405 HD23 LEU A 278       1.198   4.709  -4.457  1.00  0.00              
ATOM   4406  C   LEU A 278       0.046   6.459  -8.093  1.00  0.00              
ATOM   4407  O   LEU A 278       0.227   5.250  -8.416  1.00  0.00              
ATOM   4408  N   LEU A 279      -0.352   7.389  -8.901  1.00  0.00              
ATOM   4409  H   LEU A 279      -0.330   8.337  -8.551  1.00  0.00              
ATOM   4410  CA  LEU A 279      -0.427   7.196 -10.346  1.00  0.00              
ATOM   4411  HA  LEU A 279      -0.487   6.133 -10.579  1.00  0.00              
ATOM   4412  CB  LEU A 279      -1.639   7.891 -10.926  1.00  0.00              
ATOM   4413  HB2 LEU A 279      -1.535   8.971 -10.818  1.00  0.00              
ATOM   4414  HB3 LEU A 279      -1.621   7.670 -11.993  1.00  0.00              
ATOM   4415  CG  LEU A 279      -2.974   7.430 -10.299  1.00  0.00              
ATOM   4416  HG  LEU A 279      -3.104   7.591  -9.229  1.00  0.00              
ATOM   4417  CD1 LEU A 279      -4.146   8.225 -10.843  1.00  0.00              
ATOM   4418 HD11 LEU A 279      -4.415   7.800 -11.811  1.00  0.00              
ATOM   4419 HD12 LEU A 279      -4.950   8.200 -10.107  1.00  0.00              
ATOM   4420 HD13 LEU A 279      -3.912   9.272 -11.032  1.00  0.00              
ATOM   4421  CD2 LEU A 279      -3.247   5.947 -10.713  1.00  0.00              
ATOM   4422 HD21 LEU A 279      -3.513   5.867 -11.767  1.00  0.00              
ATOM   4423 HD22 LEU A 279      -2.436   5.228 -10.596  1.00  0.00              
ATOM   4424 HD23 LEU A 279      -4.098   5.560 -10.152  1.00  0.00              
ATOM   4425  C   LEU A 279       0.829   7.554 -11.119  1.00  0.00              
ATOM   4426  O   LEU A 279       0.876   7.509 -12.366  1.00  0.00              
ATOM   4427  N   THR A 280       1.887   8.105 -10.447  1.00  0.00              
ATOM   4428  H   THR A 280       1.888   8.208  -9.442  1.00  0.00              
ATOM   4429  CA  THR A 280       3.073   8.592 -11.238  1.00  0.00              
ATOM   4430  HA  THR A 280       3.068   8.285 -12.284  1.00  0.00              
ATOM   4431  CB  THR A 280       3.291  10.103 -11.057  1.00  0.00              
ATOM   4432  HB  THR A 280       3.667  10.271 -10.048  1.00  0.00              
ATOM   4433  CG2 THR A 280       4.268  10.702 -12.079  1.00  0.00              
ATOM   4434 HG21 THR A 280       5.246  10.222 -12.039  1.00  0.00              
ATOM   4435 HG22 THR A 280       3.885  10.446 -13.067  1.00  0.00              
ATOM   4436 HG23 THR A 280       4.416  11.780 -12.011  1.00  0.00              
ATOM   4437  OG1 THR A 280       2.121  10.755 -11.265  1.00  0.00              
ATOM   4438  HG1 THR A 280       1.535  10.424 -10.582  1.00  0.00              
ATOM   4439  C   THR A 280       4.358   7.729 -10.845  1.00  0.00              
ATOM   4440  O   THR A 280       5.336   7.650 -11.582  1.00  0.00              
ATOM   4441  N   ARG A 281       4.325   7.020  -9.686  1.00  0.00              
ATOM   4442  H   ARG A 281       3.438   6.924  -9.213  1.00  0.00              
ATOM   4443  CA  ARG A 281       5.380   6.293  -9.007  1.00  0.00              
ATOM   4444  HA  ARG A 281       6.291   6.885  -9.100  1.00  0.00              
ATOM   4445  CB  ARG A 281       5.071   6.004  -7.520  1.00  0.00              
ATOM   4446  HB2 ARG A 281       4.054   5.674  -7.306  1.00  0.00              
ATOM   4447  HB3 ARG A 281       5.604   5.100  -7.227  1.00  0.00              
ATOM   4448  CG  ARG A 281       5.614   7.132  -6.544  1.00  0.00              
ATOM   4449  HG2 ARG A 281       5.236   8.101  -6.870  1.00  0.00              
ATOM   4450  HG3 ARG A 281       5.210   7.038  -5.536  1.00  0.00              
ATOM   4451  CD  ARG A 281       7.115   7.220  -6.265  1.00  0.00              
ATOM   4452  HD2 ARG A 281       7.213   7.980  -5.490  1.00  0.00              
ATOM   4453  HD3 ARG A 281       7.506   6.283  -5.868  1.00  0.00              
ATOM   4454  NE  ARG A 281       7.874   7.737  -7.477  1.00  0.00              
ATOM   4455  HE  ARG A 281       7.272   8.264  -8.094  1.00  0.00              
ATOM   4456  CZ  ARG A 281       9.135   7.749  -7.795  1.00  0.00              
ATOM   4457  NH1 ARG A 281      10.040   6.974  -7.282  1.00  0.00              
ATOM   4458 HH11 ARG A 281       9.792   6.179  -6.711  1.00  0.00              
ATOM   4459 HH12 ARG A 281      11.013   7.142  -7.497  1.00  0.00              
ATOM   4460  NH2 ARG A 281       9.580   8.498  -8.750  1.00  0.00              
ATOM   4461 HH21 ARG A 281       9.003   9.265  -9.066  1.00  0.00              
ATOM   4462 HH22 ARG A 281      10.552   8.308  -8.950  1.00  0.00              
ATOM   4463  C   ARG A 281       5.636   5.070  -9.898  1.00  0.00              
ATOM   4464  O   ARG A 281       4.711   4.372 -10.235  1.00  0.00              
ATOM   4465  N   PRO A 282       6.885   4.751 -10.296  1.00  0.00              
ATOM   4466  CD  PRO A 282       8.118   5.334  -9.873  1.00  0.00              
ATOM   4467  HD2 PRO A 282       8.127   5.540  -8.803  1.00  0.00              
ATOM   4468  HD3 PRO A 282       8.301   6.225 -10.473  1.00  0.00              
ATOM   4469  CG  PRO A 282       9.184   4.381 -10.374  1.00  0.00              
ATOM   4470  HG2 PRO A 282       9.282   3.548  -9.678  1.00  0.00              
ATOM   4471  HG3 PRO A 282      10.162   4.847 -10.494  1.00  0.00              
ATOM   4472  CB  PRO A 282       8.599   3.735 -11.621  1.00  0.00              
ATOM   4473  HB2 PRO A 282       9.091   2.793 -11.863  1.00  0.00              
ATOM   4474  HB3 PRO A 282       8.578   4.420 -12.469  1.00  0.00              
ATOM   4475  CA  PRO A 282       7.143   3.559 -11.162  1.00  0.00              
ATOM   4476  HA  PRO A 282       6.470   3.558 -12.019  1.00  0.00              
ATOM   4477  C   PRO A 282       6.809   2.134 -10.547  1.00  0.00              
ATOM   4478  O   PRO A 282       7.020   2.029  -9.357  1.00  0.00              
ATOM   4479  N   GLY A 283       6.356   1.166 -11.314  1.00  0.00              
ATOM   4480  H   GLY A 283       6.256   1.312 -12.309  1.00  0.00              
ATOM   4481  CA  GLY A 283       6.063  -0.215 -10.805  1.00  0.00              
ATOM   4482  HA2 GLY A 283       6.062  -0.940 -11.619  1.00  0.00              
ATOM   4483  HA3 GLY A 283       6.909  -0.518 -10.187  1.00  0.00              
ATOM   4484  C   GLY A 283       4.859  -0.385  -9.907  1.00  0.00              
ATOM   4485  O   GLY A 283       4.461  -1.543  -9.514  1.00  0.00              
ATOM   4486  N   VAL A 284       4.140   0.720  -9.721  1.00  0.00              
ATOM   4487  H   VAL A 284       4.297   1.563 -10.253  1.00  0.00              
ATOM   4488  CA  VAL A 284       2.919   0.848  -8.927  1.00  0.00              
ATOM   4489  HA  VAL A 284       2.917   0.053  -8.182  1.00  0.00              
ATOM   4490  CB  VAL A 284       2.947   2.120  -8.043  1.00  0.00              
ATOM   4491  HB  VAL A 284       3.014   3.026  -8.644  1.00  0.00              
ATOM   4492  CG1 VAL A 284       1.709   2.200  -7.068  1.00  0.00              
ATOM   4493 HG11 VAL A 284       1.739   3.091  -6.441  1.00  0.00              
ATOM   4494 HG12 VAL A 284       0.744   2.291  -7.566  1.00  0.00              
ATOM   4495 HG13 VAL A 284       1.613   1.372  -6.365  1.00  0.00              
ATOM   4496  CG2 VAL A 284       4.136   2.080  -7.056  1.00  0.00              
ATOM   4497 HG21 VAL A 284       5.075   1.931  -7.589  1.00  0.00              
ATOM   4498 HG22 VAL A 284       4.218   3.002  -6.481  1.00  0.00              
ATOM   4499 HG23 VAL A 284       4.045   1.237  -6.372  1.00  0.00              
ATOM   4500  C   VAL A 284       1.636   0.910  -9.768  1.00  0.00              
ATOM   4501  O   VAL A 284       1.544   1.596 -10.776  1.00  0.00              
ATOM   4502  N   THR A 285       0.602   0.190  -9.352  1.00  0.00              
ATOM   4503  H   THR A 285       0.796  -0.336  -8.511  1.00  0.00              
ATOM   4504  CA  THR A 285      -0.728  -0.047 -10.010  1.00  0.00              
ATOM   4505  HA  THR A 285      -0.623  -0.048 -11.095  1.00  0.00              
ATOM   4506  CB  THR A 285      -1.299  -1.346  -9.468  1.00  0.00              
ATOM   4507  HB  THR A 285      -1.478  -1.204  -8.402  1.00  0.00              
ATOM   4508  CG2 THR A 285      -2.528  -1.702 -10.320  1.00  0.00              
ATOM   4509 HG21 THR A 285      -2.857  -2.702 -10.037  1.00  0.00              
ATOM   4510 HG22 THR A 285      -3.341  -0.990 -10.179  1.00  0.00              
ATOM   4511 HG23 THR A 285      -2.349  -1.666 -11.395  1.00  0.00              
ATOM   4512  OG1 THR A 285      -0.435  -2.388  -9.752  1.00  0.00              
ATOM   4513  HG1 THR A 285      -0.119  -2.311 -10.655  1.00  0.00              
ATOM   4514  C   THR A 285      -1.677   1.057  -9.698  1.00  0.00              
ATOM   4515  O   THR A 285      -2.433   1.465 -10.572  1.00  0.00              
ATOM   4516  N   GLY A 286      -1.747   1.497  -8.451  1.00  0.00              
ATOM   4517  H   GLY A 286      -1.285   0.900  -7.780  1.00  0.00              
ATOM   4518  CA  GLY A 286      -2.340   2.769  -8.033  1.00  0.00              
ATOM   4519  HA2 GLY A 286      -1.506   3.452  -7.867  1.00  0.00              
ATOM   4520  HA3 GLY A 286      -2.995   3.072  -8.850  1.00  0.00              
ATOM   4521  C   GLY A 286      -2.910   2.595  -6.696  1.00  0.00              
ATOM   4522  O   GLY A 286      -2.681   1.619  -5.990  1.00  0.00              
ATOM   4523  N   PRO A 287      -3.629   3.609  -6.174  1.00  0.00              
ATOM   4524  CD  PRO A 287      -3.996   4.858  -6.850  1.00  0.00              
ATOM   4525  HD2 PRO A 287      -4.707   4.715  -7.664  1.00  0.00              
ATOM   4526  HD3 PRO A 287      -3.122   5.417  -7.184  1.00  0.00              
ATOM   4527  CG  PRO A 287      -4.751   5.709  -5.798  1.00  0.00              
ATOM   4528  HG2 PRO A 287      -5.838   5.690  -5.877  1.00  0.00              
ATOM   4529  HG3 PRO A 287      -4.496   6.747  -6.008  1.00  0.00              
ATOM   4530  CB  PRO A 287      -4.280   5.140  -4.489  1.00  0.00              
ATOM   4531  HB2 PRO A 287      -4.942   5.438  -3.677  1.00  0.00              
ATOM   4532  HB3 PRO A 287      -3.300   5.605  -4.377  1.00  0.00              
ATOM   4533  CA  PRO A 287      -4.188   3.686  -4.835  1.00  0.00              
ATOM   4534  HA  PRO A 287      -3.455   3.239  -4.163  1.00  0.00              
ATOM   4535  C   PRO A 287      -5.537   2.953  -4.593  1.00  0.00              
ATOM   4536  O   PRO A 287      -6.288   2.792  -5.560  1.00  0.00              
ATOM   4537  N   ILE A 288      -5.886   2.723  -3.334  1.00  0.00              
ATOM   4538  H   ILE A 288      -5.241   2.821  -2.563  1.00  0.00              
ATOM   4539  CA  ILE A 288      -7.297   2.357  -2.943  1.00  0.00              
ATOM   4540  HA  ILE A 288      -7.639   2.032  -3.926  1.00  0.00              
ATOM   4541  CB  ILE A 288      -7.345   1.193  -1.932  1.00  0.00              
ATOM   4542  HB  ILE A 288      -7.025   1.582  -0.965  1.00  0.00              
ATOM   4543  CG2 ILE A 288      -8.793   0.612  -1.963  1.00  0.00              
ATOM   4544 HG21 ILE A 288      -8.968   0.075  -2.895  1.00  0.00              
ATOM   4545 HG22 ILE A 288      -8.865  -0.113  -1.152  1.00  0.00              
ATOM   4546 HG23 ILE A 288      -9.585   1.358  -1.900  1.00  0.00              
ATOM   4547  CG1 ILE A 288      -6.220   0.178  -2.220  1.00  0.00              
ATOM   4548 HG12 ILE A 288      -6.167  -0.029  -3.289  1.00  0.00              
ATOM   4549 HG13 ILE A 288      -5.291   0.602  -1.841  1.00  0.00              
ATOM   4550  CD1 ILE A 288      -6.276  -1.129  -1.571  1.00  0.00              
ATOM   4551 HD11 ILE A 288      -6.831  -1.032  -0.638  1.00  0.00              
ATOM   4552 HD12 ILE A 288      -6.786  -1.822  -2.241  1.00  0.00              
ATOM   4553 HD13 ILE A 288      -5.220  -1.376  -1.466  1.00  0.00              
ATOM   4554  C   ILE A 288      -8.055   3.692  -2.555  1.00  0.00              
ATOM   4555  O   ILE A 288      -7.640   4.331  -1.603  1.00  0.00              
ATOM   4556  N   VAL A 289      -9.152   3.984  -3.239  1.00  0.00              
ATOM   4557  H   VAL A 289      -9.478   3.266  -3.870  1.00  0.00              
ATOM   4558  CA  VAL A 289     -10.160   4.965  -2.794  1.00  0.00              
ATOM   4559  HA  VAL A 289      -9.798   5.780  -2.167  1.00  0.00              
ATOM   4560  CB  VAL A 289     -10.723   5.560  -4.100  1.00  0.00              
ATOM   4561  HB  VAL A 289      -9.904   6.050  -4.627  1.00  0.00              
ATOM   4562  CG1 VAL A 289     -11.344   4.533  -5.074  1.00  0.00              
ATOM   4563 HG11 VAL A 289     -10.560   3.846  -5.393  1.00  0.00              
ATOM   4564 HG12 VAL A 289     -12.230   4.084  -4.625  1.00  0.00              
ATOM   4565 HG13 VAL A 289     -11.672   4.977  -6.014  1.00  0.00              
ATOM   4566  CG2 VAL A 289     -11.775   6.650  -3.994  1.00  0.00              
ATOM   4567 HG21 VAL A 289     -12.615   6.347  -3.370  1.00  0.00              
ATOM   4568 HG22 VAL A 289     -11.270   7.457  -3.463  1.00  0.00              
ATOM   4569 HG23 VAL A 289     -11.890   7.051  -5.001  1.00  0.00              
ATOM   4570  C   VAL A 289     -11.215   4.220  -1.959  1.00  0.00              
ATOM   4571  O   VAL A 289     -11.464   3.051  -2.165  1.00  0.00              
ATOM   4572  N   GLY A 290     -11.836   4.914  -1.005  1.00  0.00              
ATOM   4573  H   GLY A 290     -11.539   5.871  -0.879  1.00  0.00              
ATOM   4574  CA  GLY A 290     -12.619   4.296   0.121  1.00  0.00              
ATOM   4575  HA2 GLY A 290     -12.734   3.218   0.008  1.00  0.00              
ATOM   4576  HA3 GLY A 290     -12.084   4.397   1.066  1.00  0.00              
ATOM   4577  C   GLY A 290     -13.980   5.033   0.210  1.00  0.00              
ATOM   4578  O   GLY A 290     -14.165   5.843   1.129  1.00  0.00              
ATOM   4579  N   PRO A 291     -15.009   4.747  -0.657  1.00  0.00              
ATOM   4580  CD  PRO A 291     -15.021   3.902  -1.780  1.00  0.00              
ATOM   4581  HD2 PRO A 291     -14.713   2.867  -1.638  1.00  0.00              
ATOM   4582  HD3 PRO A 291     -14.489   4.397  -2.593  1.00  0.00              
ATOM   4583  CG  PRO A 291     -16.484   3.718  -2.178  1.00  0.00              
ATOM   4584  HG2 PRO A 291     -16.969   2.991  -1.526  1.00  0.00              
ATOM   4585  HG3 PRO A 291     -16.544   3.376  -3.211  1.00  0.00              
ATOM   4586  CB  PRO A 291     -17.027   5.044  -1.824  1.00  0.00              
ATOM   4587  HB2 PRO A 291     -18.110   5.109  -1.711  1.00  0.00              
ATOM   4588  HB3 PRO A 291     -16.662   5.708  -2.607  1.00  0.00              
ATOM   4589  CA  PRO A 291     -16.242   5.523  -0.632  1.00  0.00              
ATOM   4590  HA  PRO A 291     -16.084   6.598  -0.720  1.00  0.00              
ATOM   4591  C   PRO A 291     -17.154   5.262   0.562  1.00  0.00              
ATOM   4592  O   PRO A 291     -17.513   4.164   0.864  1.00  0.00              
ATOM   4593  N   ARG A 292     -17.449   6.389   1.180  1.00  0.00              
ATOM   4594  H   ARG A 292     -16.910   7.187   0.874  1.00  0.00              
ATOM   4595  CA  ARG A 292     -18.704   6.672   1.963  1.00  0.00              
ATOM   4596  HA  ARG A 292     -19.204   5.717   2.124  1.00  0.00              
ATOM   4597  CB  ARG A 292     -18.528   7.262   3.394  1.00  0.00              
ATOM   4598  HB2 ARG A 292     -18.236   8.311   3.336  1.00  0.00              
ATOM   4599  HB3 ARG A 292     -19.482   7.186   3.917  1.00  0.00              
ATOM   4600  CG  ARG A 292     -17.514   6.452   4.199  1.00  0.00              
ATOM   4601  HG2 ARG A 292     -17.763   5.391   4.188  1.00  0.00              
ATOM   4602  HG3 ARG A 292     -16.544   6.381   3.706  1.00  0.00              
ATOM   4603  CD  ARG A 292     -17.233   6.944   5.636  1.00  0.00              
ATOM   4604  HD2 ARG A 292     -18.119   6.763   6.245  1.00  0.00              
ATOM   4605  HD3 ARG A 292     -16.490   6.279   6.076  1.00  0.00              
ATOM   4606  NE  ARG A 292     -16.670   8.384   5.722  1.00  0.00              
ATOM   4607  HE  ARG A 292     -17.209   9.148   5.340  1.00  0.00              
ATOM   4608  CZ  ARG A 292     -15.691   8.760   6.404  1.00  0.00              
ATOM   4609  NH1 ARG A 292     -14.783   7.834   6.800  1.00  0.00              
ATOM   4610 HH11 ARG A 292     -14.770   6.855   6.551  1.00  0.00              
ATOM   4611 HH12 ARG A 292     -14.019   8.137   7.387  1.00  0.00              
ATOM   4612  NH2 ARG A 292     -15.431  10.072   6.571  1.00  0.00              
ATOM   4613 HH21 ARG A 292     -16.246  10.660   6.466  1.00  0.00              
ATOM   4614 HH22 ARG A 292     -14.643  10.300   7.160  1.00  0.00              
ATOM   4615  C   ARG A 292     -19.792   7.399   1.136  1.00  0.00              
ATOM   4616  O   ARG A 292     -20.999   7.385   1.449  1.00  0.00              
ATOM   4617  N   THR A 293     -19.297   8.011   0.071  1.00  0.00              
ATOM   4618  H   THR A 293     -18.309   7.888  -0.096  1.00  0.00              
ATOM   4619  CA  THR A 293     -19.996   8.741  -0.961  1.00  0.00              
ATOM   4620  HA  THR A 293     -21.011   8.342  -0.972  1.00  0.00              
ATOM   4621  CB  THR A 293     -20.039  10.275  -0.754  1.00  0.00              
ATOM   4622  HB  THR A 293     -20.604  10.387   0.172  1.00  0.00              
ATOM   4623  CG2 THR A 293     -18.651  10.974  -0.608  1.00  0.00              
ATOM   4624 HG21 THR A 293     -18.057  10.520   0.184  1.00  0.00              
ATOM   4625 HG22 THR A 293     -18.077  10.932  -1.534  1.00  0.00              
ATOM   4626 HG23 THR A 293     -18.882  12.025  -0.432  1.00  0.00              
ATOM   4627  OG1 THR A 293     -20.654  10.887  -1.842  1.00  0.00              
ATOM   4628  HG1 THR A 293     -21.602  10.757  -1.770  1.00  0.00              
ATOM   4629  C   THR A 293     -19.335   8.398  -2.355  1.00  0.00              
ATOM   4630  O   THR A 293     -18.154   8.507  -2.523  1.00  0.00              
ATOM   4631  N   ALA A 294     -20.181   8.266  -3.373  1.00  0.00              
ATOM   4632  H   ALA A 294     -21.143   8.485  -3.157  1.00  0.00              
ATOM   4633  CA  ALA A 294     -19.877   8.240  -4.810  1.00  0.00              
ATOM   4634  HA  ALA A 294     -19.241   7.369  -4.966  1.00  0.00              
ATOM   4635  CB  ALA A 294     -21.216   7.919  -5.512  1.00  0.00              
ATOM   4636  HB1 ALA A 294     -21.047   7.964  -6.588  1.00  0.00              
ATOM   4637  HB2 ALA A 294     -21.710   7.039  -5.100  1.00  0.00              
ATOM   4638  HB3 ALA A 294     -21.772   8.812  -5.228  1.00  0.00              
ATOM   4639  C   ALA A 294     -19.134   9.496  -5.346  1.00  0.00              
ATOM   4640  O   ALA A 294     -18.382   9.447  -6.380  1.00  0.00              
ATOM   4641  N   ASP A 295     -19.205  10.625  -4.659  1.00  0.00              
ATOM   4642  H   ASP A 295     -19.905  10.755  -3.942  1.00  0.00              
ATOM   4643  CA  ASP A 295     -18.329  11.749  -4.825  1.00  0.00              
ATOM   4644  HA  ASP A 295     -18.401  11.926  -5.898  1.00  0.00              
ATOM   4645  CB  ASP A 295     -18.852  12.917  -4.021  1.00  0.00              
ATOM   4646  HB2 ASP A 295     -18.745  12.679  -2.962  1.00  0.00              
ATOM   4647  HB3 ASP A 295     -18.210  13.791  -4.135  1.00  0.00              
ATOM   4648  CG  ASP A 295     -20.254  13.400  -4.283  1.00  0.00              
ATOM   4649  OD1 ASP A 295     -20.915  12.853  -5.171  1.00  0.00              
ATOM   4650  OD2 ASP A 295     -20.783  14.258  -3.570  1.00  0.00              
ATOM   4651  C   ASP A 295     -16.861  11.563  -4.574  1.00  0.00              
ATOM   4652  O   ASP A 295     -16.086  12.389  -5.064  1.00  0.00              
ATOM   4653  N   GLN A 296     -16.387  10.580  -3.799  1.00  0.00              
ATOM   4654  H   GLN A 296     -17.063   9.901  -3.478  1.00  0.00              
ATOM   4655  CA  GLN A 296     -14.983  10.162  -3.740  1.00  0.00              
ATOM   4656  HA  GLN A 296     -14.364  11.057  -3.686  1.00  0.00              
ATOM   4657  CB  GLN A 296     -14.676   9.367  -2.470  1.00  0.00              
ATOM   4658  HB2 GLN A 296     -15.246   8.442  -2.553  1.00  0.00              
ATOM   4659  HB3 GLN A 296     -13.603   9.188  -2.529  1.00  0.00              
ATOM   4660  CG  GLN A 296     -15.022  10.087  -1.202  1.00  0.00              
ATOM   4661  HG2 GLN A 296     -14.303  10.888  -1.032  1.00  0.00              
ATOM   4662  HG3 GLN A 296     -16.027  10.498  -1.302  1.00  0.00              
ATOM   4663  CD  GLN A 296     -14.931   9.162   0.013  1.00  0.00              
ATOM   4664  OE1 GLN A 296     -15.992   8.799   0.553  1.00  0.00              
ATOM   4665  NE2 GLN A 296     -13.792   8.581   0.350  1.00  0.00              
ATOM   4666 HE21 GLN A 296     -13.827   7.797   0.986  1.00  0.00              
ATOM   4667 HE22 GLN A 296     -12.921   9.027   0.102  1.00  0.00              
ATOM   4668  C   GLN A 296     -14.528   9.428  -4.987  1.00  0.00              
ATOM   4669  O   GLN A 296     -13.364   9.445  -5.365  1.00  0.00              
ATOM   4670  N   LEU A 297     -15.462   8.817  -5.728  1.00  0.00              
ATOM   4671  H   LEU A 297     -16.427   8.907  -5.443  1.00  0.00              
ATOM   4672  CA  LEU A 297     -15.207   8.232  -7.003  1.00  0.00              
ATOM   4673  HA  LEU A 297     -14.236   7.760  -6.850  1.00  0.00              
ATOM   4674  CB  LEU A 297     -16.128   7.075  -7.295  1.00  0.00              
ATOM   4675  HB2 LEU A 297     -17.108   7.499  -7.513  1.00  0.00              
ATOM   4676  HB3 LEU A 297     -15.757   6.396  -8.063  1.00  0.00              
ATOM   4677  CG  LEU A 297     -16.451   6.161  -6.134  1.00  0.00              
ATOM   4678  HG  LEU A 297     -16.864   6.730  -5.301  1.00  0.00              
ATOM   4679  CD1 LEU A 297     -17.395   4.997  -6.494  1.00  0.00              
ATOM   4680 HD11 LEU A 297     -16.874   4.198  -7.022  1.00  0.00              
ATOM   4681 HD12 LEU A 297     -17.846   4.587  -5.591  1.00  0.00              
ATOM   4682 HD13 LEU A 297     -18.301   5.193  -7.068  1.00  0.00              
ATOM   4683  CD2 LEU A 297     -15.161   5.464  -5.657  1.00  0.00              
ATOM   4684 HD21 LEU A 297     -14.560   5.038  -6.461  1.00  0.00              
ATOM   4685 HD22 LEU A 297     -14.497   6.123  -5.097  1.00  0.00              
ATOM   4686 HD23 LEU A 297     -15.397   4.764  -4.856  1.00  0.00              
ATOM   4687  C   LEU A 297     -14.977   9.240  -8.170  1.00  0.00              
ATOM   4688  O   LEU A 297     -14.049   9.087  -8.968  1.00  0.00              
ATOM   4689  N   ALA A 298     -15.700  10.362  -8.140  1.00  0.00              
ATOM   4690  H   ALA A 298     -16.529  10.355  -7.562  1.00  0.00              
ATOM   4691  CA  ALA A 298     -15.359  11.554  -8.846  1.00  0.00              
ATOM   4692  HA  ALA A 298     -15.421  11.252  -9.891  1.00  0.00              
ATOM   4693  CB  ALA A 298     -16.547  12.558  -8.607  1.00  0.00              
ATOM   4694  HB1 ALA A 298     -16.411  13.391  -9.296  1.00  0.00              
ATOM   4695  HB2 ALA A 298     -17.582  12.233  -8.709  1.00  0.00              
ATOM   4696  HB3 ALA A 298     -16.429  12.899  -7.578  1.00  0.00              
ATOM   4697  C   ALA A 298     -14.005  12.152  -8.578  1.00  0.00              
ATOM   4698  O   ALA A 298     -13.298  12.307  -9.543  1.00  0.00              
ATOM   4699  N   SER A 299     -13.558  12.314  -7.357  1.00  0.00              
ATOM   4700  H   SER A 299     -14.201  12.345  -6.579  1.00  0.00              
ATOM   4701  CA  SER A 299     -12.135  12.717  -7.113  1.00  0.00              
ATOM   4702  HA  SER A 299     -11.970  13.664  -7.629  1.00  0.00              
ATOM   4703  CB  SER A 299     -11.939  12.887  -5.637  1.00  0.00              
ATOM   4704  HB2 SER A 299     -12.630  13.610  -5.203  1.00  0.00              
ATOM   4705  HB3 SER A 299     -12.057  11.919  -5.149  1.00  0.00              
ATOM   4706  OG  SER A 299     -10.658  13.320  -5.561  1.00  0.00              
ATOM   4707  HG  SER A 299     -10.597  14.235  -5.845  1.00  0.00              
ATOM   4708  C   SER A 299     -11.140  11.706  -7.748  1.00  0.00              
ATOM   4709  O   SER A 299     -10.275  12.156  -8.451  1.00  0.00              
ATOM   4710  N   ALA A 300     -11.360  10.398  -7.650  1.00  0.00              
ATOM   4711  H   ALA A 300     -12.112  10.025  -7.089  1.00  0.00              
ATOM   4712  CA  ALA A 300     -10.594   9.376  -8.316  1.00  0.00              
ATOM   4713  HA  ALA A 300      -9.563   9.462  -7.972  1.00  0.00              
ATOM   4714  CB  ALA A 300     -10.989   8.054  -7.768  1.00  0.00              
ATOM   4715  HB1 ALA A 300     -10.368   7.276  -8.212  1.00  0.00              
ATOM   4716  HB2 ALA A 300     -10.894   8.122  -6.684  1.00  0.00              
ATOM   4717  HB3 ALA A 300     -12.057   7.917  -7.943  1.00  0.00              
ATOM   4718  C   ALA A 300     -10.517   9.540  -9.875  1.00  0.00              
ATOM   4719  O   ALA A 300      -9.430   9.508 -10.392  1.00  0.00              
ATOM   4720  N   VAL A 301     -11.578   9.828 -10.542  1.00  0.00              
ATOM   4721  H   VAL A 301     -12.418   9.922  -9.989  1.00  0.00              
ATOM   4722  CA  VAL A 301     -11.709  10.077 -11.972  1.00  0.00              
ATOM   4723  HA  VAL A 301     -11.302   9.301 -12.620  1.00  0.00              
ATOM   4724  CB  VAL A 301     -13.253  10.139 -12.162  1.00  0.00              
ATOM   4725  HB  VAL A 301     -13.581  10.685 -11.277  1.00  0.00              
ATOM   4726  CG1 VAL A 301     -13.774  10.914 -13.401  1.00  0.00              
ATOM   4727 HG11 VAL A 301     -13.460  10.440 -14.331  1.00  0.00              
ATOM   4728 HG12 VAL A 301     -14.860  10.843 -13.467  1.00  0.00              
ATOM   4729 HG13 VAL A 301     -13.483  11.964 -13.354  1.00  0.00              
ATOM   4730  CG2 VAL A 301     -13.909   8.772 -12.356  1.00  0.00              
ATOM   4731 HG21 VAL A 301     -13.575   8.270 -13.264  1.00  0.00              
ATOM   4732 HG22 VAL A 301     -13.705   8.270 -11.410  1.00  0.00              
ATOM   4733 HG23 VAL A 301     -14.981   8.966 -12.369  1.00  0.00              
ATOM   4734  C   VAL A 301     -10.960  11.328 -12.308  1.00  0.00              
ATOM   4735  O   VAL A 301     -10.097  11.346 -13.232  1.00  0.00              
ATOM   4736  N   ARG A 302     -11.109  12.493 -11.562  1.00  0.00              
ATOM   4737  H   ARG A 302     -11.707  12.392 -10.754  1.00  0.00              
ATOM   4738  CA  ARG A 302     -10.355  13.757 -11.735  1.00  0.00              
ATOM   4739  HA  ARG A 302     -10.495  14.157 -12.739  1.00  0.00              
ATOM   4740  CB  ARG A 302     -10.776  14.808 -10.694  1.00  0.00              
ATOM   4741  HB2 ARG A 302     -10.651  14.334  -9.720  1.00  0.00              
ATOM   4742  HB3 ARG A 302     -10.039  15.608 -10.619  1.00  0.00              
ATOM   4743  CG  ARG A 302     -12.226  15.350 -11.045  1.00  0.00              
ATOM   4744  HG2 ARG A 302     -12.339  15.587 -12.103  1.00  0.00              
ATOM   4745  HG3 ARG A 302     -13.027  14.650 -10.808  1.00  0.00              
ATOM   4746  CD  ARG A 302     -12.541  16.565 -10.204  1.00  0.00              
ATOM   4747  HD2 ARG A 302     -11.778  17.324 -10.377  1.00  0.00              
ATOM   4748  HD3 ARG A 302     -13.424  17.122 -10.515  1.00  0.00              
ATOM   4749  NE  ARG A 302     -12.478  16.216  -8.736  1.00  0.00              
ATOM   4750  HE  ARG A 302     -11.570  16.308  -8.303  1.00  0.00              
ATOM   4751  CZ  ARG A 302     -13.438  15.905  -7.902  1.00  0.00              
ATOM   4752  NH1 ARG A 302     -14.643  15.809  -8.306  1.00  0.00              
ATOM   4753 HH11 ARG A 302     -14.929  16.105  -9.228  1.00  0.00              
ATOM   4754 HH12 ARG A 302     -15.410  15.747  -7.652  1.00  0.00              
ATOM   4755  NH2 ARG A 302     -13.182  15.628  -6.637  1.00  0.00              
ATOM   4756 HH21 ARG A 302     -12.280  15.822  -6.225  1.00  0.00              
ATOM   4757 HH22 ARG A 302     -13.967  15.590  -6.002  1.00  0.00              
ATOM   4758  C   ARG A 302      -8.896  13.515 -11.540  1.00  0.00              
ATOM   4759  O   ARG A 302      -8.103  13.966 -12.321  1.00  0.00              
ATOM   4760  N   ALA A 303      -8.534  12.774 -10.453  1.00  0.00              
ATOM   4761  H   ALA A 303      -9.264  12.453  -9.833  1.00  0.00              
ATOM   4762  CA  ALA A 303      -7.125  12.452 -10.217  1.00  0.00              
ATOM   4763  HA  ALA A 303      -6.556  13.379 -10.142  1.00  0.00              
ATOM   4764  CB  ALA A 303      -7.105  11.691  -8.907  1.00  0.00              
ATOM   4765  HB1 ALA A 303      -7.439  10.690  -9.183  1.00  0.00              
ATOM   4766  HB2 ALA A 303      -6.048  11.564  -8.672  1.00  0.00              
ATOM   4767  HB3 ALA A 303      -7.702  12.163  -8.127  1.00  0.00              
ATOM   4768  C   ALA A 303      -6.425  11.611 -11.321  1.00  0.00              
ATOM   4769  O   ALA A 303      -5.276  11.888 -11.584  1.00  0.00              
ATOM   4770  N   ALA A 304      -7.174  10.651 -11.872  1.00  0.00              
ATOM   4771  H   ALA A 304      -8.101  10.534 -11.489  1.00  0.00              
ATOM   4772  CA  ALA A 304      -6.733   9.896 -13.008  1.00  0.00              
ATOM   4773  HA  ALA A 304      -5.767   9.415 -12.852  1.00  0.00              
ATOM   4774  CB  ALA A 304      -7.709   8.766 -13.247  1.00  0.00              
ATOM   4775  HB1 ALA A 304      -7.764   8.187 -12.325  1.00  0.00              
ATOM   4776  HB2 ALA A 304      -8.703   9.172 -13.432  1.00  0.00              
ATOM   4777  HB3 ALA A 304      -7.348   8.143 -14.066  1.00  0.00              
ATOM   4778  C   ALA A 304      -6.539  10.785 -14.213  1.00  0.00              
ATOM   4779  O   ALA A 304      -5.572  10.594 -14.950  1.00  0.00              
ATOM   4780  N   GLU A 305      -7.256  11.850 -14.442  1.00  0.00              
ATOM   4781  H   GLU A 305      -8.149  11.980 -13.988  1.00  0.00              
ATOM   4782  CA  GLU A 305      -6.982  12.769 -15.586  1.00  0.00              
ATOM   4783  HA  GLU A 305      -6.577  12.166 -16.398  1.00  0.00              
ATOM   4784  CB  GLU A 305      -8.218  13.362 -16.372  1.00  0.00              
ATOM   4785  HB2 GLU A 305      -8.984  12.588 -16.319  1.00  0.00              
ATOM   4786  HB3 GLU A 305      -8.516  14.259 -15.829  1.00  0.00              
ATOM   4787  CG  GLU A 305      -8.192  13.825 -17.852  1.00  0.00              
ATOM   4788  HG2 GLU A 305      -9.219  14.104 -18.087  1.00  0.00              
ATOM   4789  HG3 GLU A 305      -7.571  14.711 -17.979  1.00  0.00              
ATOM   4790  CD  GLU A 305      -7.674  12.866 -18.920  1.00  0.00              
ATOM   4791  OE1 GLU A 305      -7.535  11.657 -18.657  1.00  0.00              
ATOM   4792  OE2 GLU A 305      -7.336  13.302 -20.055  1.00  0.00              
ATOM   4793  C   GLU A 305      -5.933  13.876 -15.271  1.00  0.00              
ATOM   4794  O   GLU A 305      -5.588  14.602 -16.158  1.00  0.00              
ATOM   4795  N   LEU A 306      -5.444  14.008 -14.047  1.00  0.00              
ATOM   4796  H   LEU A 306      -5.818  13.401 -13.332  1.00  0.00              
ATOM   4797  CA  LEU A 306      -4.428  15.014 -13.596  1.00  0.00              
ATOM   4798  HA  LEU A 306      -4.728  15.937 -14.094  1.00  0.00              
ATOM   4799  CB  LEU A 306      -4.570  15.045 -12.042  1.00  0.00              
ATOM   4800  HB2 LEU A 306      -5.631  15.011 -11.792  1.00  0.00              
ATOM   4801  HB3 LEU A 306      -4.115  14.115 -11.702  1.00  0.00              
ATOM   4802  CG  LEU A 306      -3.864  16.105 -11.238  1.00  0.00              
ATOM   4803  HG  LEU A 306      -2.787  16.052 -11.394  1.00  0.00              
ATOM   4804  CD1 LEU A 306      -4.323  17.537 -11.629  1.00  0.00              
ATOM   4805 HD11 LEU A 306      -3.787  17.864 -12.520  1.00  0.00              
ATOM   4806 HD12 LEU A 306      -5.386  17.770 -11.692  1.00  0.00              
ATOM   4807 HD13 LEU A 306      -3.882  18.193 -10.879  1.00  0.00              
ATOM   4808  CD2 LEU A 306      -4.134  15.955  -9.729  1.00  0.00              
ATOM   4809 HD21 LEU A 306      -3.867  14.937  -9.444  1.00  0.00              
ATOM   4810 HD22 LEU A 306      -3.592  16.722  -9.176  1.00  0.00              
ATOM   4811 HD23 LEU A 306      -5.184  16.226  -9.622  1.00  0.00              
ATOM   4812  C   LEU A 306      -2.999  14.759 -13.857  1.00  0.00              
ATOM   4813  O   LEU A 306      -2.570  13.646 -13.638  1.00  0.00              
ATOM   4814  N   THR A 307      -2.315  15.742 -14.362  1.00  0.00              
ATOM   4815  H   THR A 307      -2.822  16.572 -14.635  1.00  0.00              
ATOM   4816  CA  THR A 307      -0.859  15.619 -14.593  1.00  0.00              
ATOM   4817  HA  THR A 307      -0.584  14.566 -14.654  1.00  0.00              
ATOM   4818  CB  THR A 307      -0.445  16.224 -15.968  1.00  0.00              
ATOM   4819  HB  THR A 307      -0.946  17.171 -16.170  1.00  0.00              
ATOM   4820  CG2 THR A 307       1.060  16.269 -16.172  1.00  0.00              
ATOM   4821 HG21 THR A 307       1.565  16.926 -15.464  1.00  0.00              
ATOM   4822 HG22 THR A 307       1.500  15.290 -15.979  1.00  0.00              
ATOM   4823 HG23 THR A 307       1.256  16.756 -17.127  1.00  0.00              
ATOM   4824  OG1 THR A 307      -0.830  15.358 -16.980  1.00  0.00              
ATOM   4825  HG1 THR A 307      -1.766  15.363 -17.192  1.00  0.00              
ATOM   4826  C   THR A 307       0.007  16.189 -13.450  1.00  0.00              
ATOM   4827  O   THR A 307      -0.194  17.347 -13.116  1.00  0.00              
ATOM   4828  N   LEU A 308       0.974  15.464 -12.861  1.00  0.00              
ATOM   4829  H   LEU A 308       1.158  14.556 -13.262  1.00  0.00              
ATOM   4830  CA  LEU A 308       1.903  16.013 -11.849  1.00  0.00              
ATOM   4831  HA  LEU A 308       1.524  16.965 -11.475  1.00  0.00              
ATOM   4832  CB  LEU A 308       2.206  15.002 -10.658  1.00  0.00              
ATOM   4833  HB2 LEU A 308       2.432  14.060 -11.158  1.00  0.00              
ATOM   4834  HB3 LEU A 308       3.100  15.380 -10.162  1.00  0.00              
ATOM   4835  CG  LEU A 308       1.050  14.727  -9.635  1.00  0.00              
ATOM   4836  HG  LEU A 308       0.349  14.091 -10.176  1.00  0.00              
ATOM   4837  CD1 LEU A 308       1.656  14.026  -8.336  1.00  0.00              
ATOM   4838 HD11 LEU A 308       0.824  13.818  -7.664  1.00  0.00              
ATOM   4839 HD12 LEU A 308       2.093  13.091  -8.687  1.00  0.00              
ATOM   4840 HD13 LEU A 308       2.379  14.766  -7.994  1.00  0.00              
ATOM   4841  CD2 LEU A 308       0.378  16.018  -9.202  1.00  0.00              
ATOM   4842 HD21 LEU A 308      -0.378  15.939  -8.421  1.00  0.00              
ATOM   4843 HD22 LEU A 308       1.144  16.768  -9.006  1.00  0.00              
ATOM   4844 HD23 LEU A 308      -0.043  16.321 -10.160  1.00  0.00              
ATOM   4845  C   LEU A 308       3.135  16.434 -12.587  1.00  0.00              
ATOM   4846  O   LEU A 308       3.807  15.562 -13.066  1.00  0.00              
ATOM   4847  N   THR A 309       3.407  17.687 -12.809  1.00  0.00              
ATOM   4848  H   THR A 309       2.724  18.372 -12.517  1.00  0.00              
ATOM   4849  CA  THR A 309       4.679  18.240 -13.378  1.00  0.00              
ATOM   4850  HA  THR A 309       4.819  17.774 -14.353  1.00  0.00              
ATOM   4851  CB  THR A 309       4.648  19.753 -13.544  1.00  0.00              
ATOM   4852  HB  THR A 309       4.633  20.184 -12.543  1.00  0.00              
ATOM   4853  CG2 THR A 309       5.867  20.321 -14.327  1.00  0.00              
ATOM   4854 HG21 THR A 309       5.781  21.387 -14.537  1.00  0.00              
ATOM   4855 HG22 THR A 309       6.854  20.219 -13.876  1.00  0.00              
ATOM   4856 HG23 THR A 309       5.940  19.955 -15.351  1.00  0.00              
ATOM   4857  OG1 THR A 309       3.522  20.314 -14.270  1.00  0.00              
ATOM   4858  HG1 THR A 309       2.805  20.193 -13.644  1.00  0.00              
ATOM   4859  C   THR A 309       5.878  17.712 -12.609  1.00  0.00              
ATOM   4860  O   THR A 309       5.955  17.642 -11.381  1.00  0.00              
ATOM   4861  N   ASP A 310       6.983  17.639 -13.328  1.00  0.00              
ATOM   4862  H   ASP A 310       6.844  17.777 -14.319  1.00  0.00              
ATOM   4863  CA  ASP A 310       8.263  17.198 -12.760  1.00  0.00              
ATOM   4864  HA  ASP A 310       8.107  16.185 -12.390  1.00  0.00              
ATOM   4865  CB  ASP A 310       9.262  17.041 -13.949  1.00  0.00              
ATOM   4866  HB2 ASP A 310       9.910  16.232 -13.614  1.00  0.00              
ATOM   4867  HB3 ASP A 310       8.632  16.653 -14.749  1.00  0.00              
ATOM   4868  CG  ASP A 310       9.846  18.265 -14.674  1.00  0.00              
ATOM   4869  OD1 ASP A 310       9.205  19.372 -14.690  1.00  0.00              
ATOM   4870  OD2 ASP A 310      10.931  18.103 -15.377  1.00  0.00              
ATOM   4871  C   ASP A 310       8.843  18.162 -11.747  1.00  0.00              
ATOM   4872  O   ASP A 310       9.429  17.702 -10.793  1.00  0.00              
ATOM   4873  N   GLU A 311       8.756  19.467 -11.812  1.00  0.00              
ATOM   4874  H   GLU A 311       8.269  19.897 -12.585  1.00  0.00              
ATOM   4875  CA  GLU A 311       9.112  20.374 -10.721  1.00  0.00              
ATOM   4876  HA  GLU A 311      10.190  20.337 -10.564  1.00  0.00              
ATOM   4877  CB  GLU A 311       8.770  21.821 -11.215  1.00  0.00              
ATOM   4878  HB2 GLU A 311       9.072  22.062 -12.235  1.00  0.00              
ATOM   4879  HB3 GLU A 311       7.689  21.944 -11.285  1.00  0.00              
ATOM   4880  CG  GLU A 311       9.113  22.964 -10.177  1.00  0.00              
ATOM   4881  HG2 GLU A 311       8.877  23.954 -10.567  1.00  0.00              
ATOM   4882  HG3 GLU A 311       8.454  22.743  -9.337  1.00  0.00              
ATOM   4883  CD  GLU A 311      10.555  23.113  -9.700  1.00  0.00              
ATOM   4884  OE1 GLU A 311      11.412  22.258 -10.090  1.00  0.00              
ATOM   4885  OE2 GLU A 311      10.764  24.107  -8.973  1.00  0.00              
ATOM   4886  C   GLU A 311       8.322  20.112  -9.428  1.00  0.00              
ATOM   4887  O   GLU A 311       9.030  19.951  -8.397  1.00  0.00              
ATOM   4888  N   VAL A 312       7.042  19.862  -9.502  1.00  0.00              
ATOM   4889  H   VAL A 312       6.653  19.983 -10.426  1.00  0.00              
ATOM   4890  CA  VAL A 312       6.167  19.424  -8.359  1.00  0.00              
ATOM   4891  HA  VAL A 312       6.261  20.207  -7.607  1.00  0.00              
ATOM   4892  CB  VAL A 312       4.688  19.217  -8.725  1.00  0.00              
ATOM   4893  HB  VAL A 312       4.644  18.745  -9.707  1.00  0.00              
ATOM   4894  CG1 VAL A 312       3.902  18.435  -7.662  1.00  0.00              
ATOM   4895 HG11 VAL A 312       2.859  18.418  -7.978  1.00  0.00              
ATOM   4896 HG12 VAL A 312       4.042  17.356  -7.728  1.00  0.00              
ATOM   4897 HG13 VAL A 312       4.057  18.857  -6.669  1.00  0.00              
ATOM   4898  CG2 VAL A 312       3.942  20.624  -8.762  1.00  0.00              
ATOM   4899 HG21 VAL A 312       3.951  21.069  -7.767  1.00  0.00              
ATOM   4900 HG22 VAL A 312       4.404  21.252  -9.524  1.00  0.00              
ATOM   4901 HG23 VAL A 312       2.988  20.530  -9.280  1.00  0.00              
ATOM   4902  C   VAL A 312       6.649  18.097  -7.830  1.00  0.00              
ATOM   4903  O   VAL A 312       6.975  17.896  -6.664  1.00  0.00              
ATOM   4904  N   LEU A 313       6.889  17.115  -8.697  1.00  0.00              
ATOM   4905  H   LEU A 313       6.558  17.226  -9.645  1.00  0.00              
ATOM   4906  CA  LEU A 313       7.349  15.762  -8.331  1.00  0.00              
ATOM   4907  HA  LEU A 313       6.635  15.357  -7.614  1.00  0.00              
ATOM   4908  CB  LEU A 313       7.473  14.819  -9.499  1.00  0.00              
ATOM   4909  HB2 LEU A 313       8.076  15.376 -10.216  1.00  0.00              
ATOM   4910  HB3 LEU A 313       8.021  13.914  -9.235  1.00  0.00              
ATOM   4911  CG  LEU A 313       6.150  14.330 -10.161  1.00  0.00              
ATOM   4912  HG  LEU A 313       5.475  15.166 -10.345  1.00  0.00              
ATOM   4913  CD1 LEU A 313       6.593  13.627 -11.483  1.00  0.00              
ATOM   4914 HD11 LEU A 313       7.109  12.679 -11.329  1.00  0.00              
ATOM   4915 HD12 LEU A 313       5.761  13.554 -12.183  1.00  0.00              
ATOM   4916 HD13 LEU A 313       7.289  14.245 -12.051  1.00  0.00              
ATOM   4917  CD2 LEU A 313       5.333  13.374  -9.400  1.00  0.00              
ATOM   4918 HD21 LEU A 313       5.858  12.476  -9.074  1.00  0.00              
ATOM   4919 HD22 LEU A 313       4.908  13.886  -8.537  1.00  0.00              
ATOM   4920 HD23 LEU A 313       4.572  13.143 -10.145  1.00  0.00              
ATOM   4921  C   LEU A 313       8.739  15.894  -7.588  1.00  0.00              
ATOM   4922  O   LEU A 313       8.908  15.318  -6.535  1.00  0.00              
ATOM   4923  N   THR A 314       9.736  16.702  -8.154  1.00  0.00              
ATOM   4924  H   THR A 314       9.346  17.229  -8.923  1.00  0.00              
ATOM   4925  CA  THR A 314      11.120  16.883  -7.586  1.00  0.00              
ATOM   4926  HA  THR A 314      11.455  15.856  -7.442  1.00  0.00              
ATOM   4927  CB  THR A 314      11.956  17.625  -8.634  1.00  0.00              
ATOM   4928  HB  THR A 314      11.500  18.612  -8.693  1.00  0.00              
ATOM   4929  CG2 THR A 314      13.457  17.758  -8.369  1.00  0.00              
ATOM   4930 HG21 THR A 314      13.558  18.160  -7.361  1.00  0.00              
ATOM   4931 HG22 THR A 314      13.946  16.784  -8.353  1.00  0.00              
ATOM   4932 HG23 THR A 314      13.872  18.395  -9.150  1.00  0.00              
ATOM   4933  OG1 THR A 314      11.857  16.926  -9.767  1.00  0.00              
ATOM   4934  HG1 THR A 314      10.962  17.025 -10.098  1.00  0.00              
ATOM   4935  C   THR A 314      11.104  17.629  -6.273  1.00  0.00              
ATOM   4936  O   THR A 314      11.789  17.281  -5.286  1.00  0.00              
ATOM   4937  N   ALA A 315      10.178  18.577  -6.142  1.00  0.00
[truncated: 26,650 more chars]
