# Supplementary material for: A three-level regulatory mechanism of the aldo-keto reductase subfamily AKR12D
Source: Nat Commun. 2024 Mar 8;15:2128. doi: 10.1038/s41467-024-46363-z (PMC10923870; doi:10.1038/s41467-024-46363-z)
Supplement: Supplementary file 5 — Supplementary Data 2 [file 41467_2024_46363_MOESM5_ESM.zip › 2_initial_and_representative_conformations/monomer-allosteric_tylosin/monomer-tyk_halfOutFolded_traj2_frame5089_x6.5_y5.0.pdb]

REMARK AtomGroup tmp Selection 'chain A'
ATOM      1  N   MET A   1      11.228 -12.898  16.123  1.00  0.00              
ATOM      2  H1  MET A   1      11.966 -13.412  15.664  1.00  0.00              
ATOM      3  H2  MET A   1      10.806 -13.334  16.930  1.00  0.00              
ATOM      4  H3  MET A   1      11.722 -12.090  16.475  1.00  0.00              
ATOM      5  CA  MET A   1      10.343 -12.552  15.058  1.00  0.00              
ATOM      6  HA  MET A   1       9.809 -11.678  15.431  1.00  0.00              
ATOM      7  CB  MET A   1      10.974 -12.265  13.719  1.00  0.00              
ATOM      8  HB2 MET A   1      11.759 -11.515  13.822  1.00  0.00              
ATOM      9  HB3 MET A   1      11.463 -13.159  13.330  1.00  0.00              
ATOM     10  CG  MET A   1      10.039 -11.587  12.695  1.00  0.00              
ATOM     11  HG2 MET A   1      10.697 -11.020  12.037  1.00  0.00              
ATOM     12  HG3 MET A   1       9.483 -12.264  12.046  1.00  0.00              
ATOM     13  SD  MET A   1       8.907 -10.235  13.243  1.00  0.00              
ATOM     14  CE  MET A   1      10.032  -9.182  14.156  1.00  0.00              
ATOM     15  HE1 MET A   1      10.842  -8.752  13.567  1.00  0.00              
ATOM     16  HE2 MET A   1       9.419  -8.375  14.560  1.00  0.00              
ATOM     17  HE3 MET A   1      10.490  -9.778  14.945  1.00  0.00              
ATOM     18  C   MET A   1       9.147 -13.487  14.971  1.00  0.00              
ATOM     19  O   MET A   1       9.380 -14.672  15.002  1.00  0.00              
ATOM     20  N   GLU A   2       7.912 -12.986  14.854  1.00  0.00              
ATOM     21  H   GLU A   2       7.852 -11.989  15.007  1.00  0.00              
ATOM     22  CA  GLU A   2       6.691 -13.740  14.573  1.00  0.00              
ATOM     23  HA  GLU A   2       6.828 -14.677  15.112  1.00  0.00              
ATOM     24  CB  GLU A   2       5.537 -13.008  15.322  1.00  0.00              
ATOM     25  HB2 GLU A   2       5.805 -12.763  16.350  1.00  0.00              
ATOM     26  HB3 GLU A   2       5.405 -12.065  14.790  1.00  0.00              
ATOM     27  CG  GLU A   2       4.256 -13.850  15.341  1.00  0.00              
ATOM     28  HG2 GLU A   2       3.845 -14.118  14.367  1.00  0.00              
ATOM     29  HG3 GLU A   2       4.504 -14.749  15.906  1.00  0.00              
ATOM     30  CD  GLU A   2       3.134 -13.185  16.162  1.00  0.00              
ATOM     31  OE1 GLU A   2       2.904 -13.694  17.302  1.00  0.00              
ATOM     32  OE2 GLU A   2       2.643 -12.072  15.797  1.00  0.00              
ATOM     33  C   GLU A   2       6.449 -13.864  13.079  1.00  0.00              
ATOM     34  O   GLU A   2       6.467 -12.895  12.307  1.00  0.00              
ATOM     35  N   TYR A   3       6.153 -15.076  12.644  1.00  0.00              
ATOM     36  H   TYR A   3       6.180 -15.801  13.346  1.00  0.00              
ATOM     37  CA  TYR A   3       5.791 -15.464  11.270  1.00  0.00              
ATOM     38  HA  TYR A   3       6.105 -14.684  10.576  1.00  0.00              
ATOM     39  CB  TYR A   3       6.640 -16.666  10.946  1.00  0.00              
ATOM     40  HB2 TYR A   3       6.701 -17.341  11.799  1.00  0.00              
ATOM     41  HB3 TYR A   3       6.060 -17.157  10.164  1.00  0.00              
ATOM     42  CG  TYR A   3       8.086 -16.289  10.535  1.00  0.00              
ATOM     43  CD1 TYR A   3       9.069 -15.927  11.451  1.00  0.00              
ATOM     44  HD1 TYR A   3       8.878 -15.760  12.501  1.00  0.00              
ATOM     45  CE1 TYR A   3      10.401 -15.704  11.077  1.00  0.00              
ATOM     46  HE1 TYR A   3      11.169 -15.369  11.759  1.00  0.00              
ATOM     47  CZ  TYR A   3      10.735 -15.764   9.728  1.00  0.00              
ATOM     48  OH  TYR A   3      11.995 -15.484   9.391  1.00  0.00              
ATOM     49  HH  TYR A   3      12.307 -14.712   9.869  1.00  0.00              
ATOM     50  CE2 TYR A   3       9.784 -16.145   8.734  1.00  0.00              
ATOM     51  HE2 TYR A   3      10.034 -16.243   7.688  1.00  0.00              
ATOM     52  CD2 TYR A   3       8.462 -16.446   9.169  1.00  0.00              
ATOM     53  HD2 TYR A   3       7.820 -16.655   8.326  1.00  0.00              
ATOM     54  C   TYR A   3       4.313 -15.759  10.962  1.00  0.00              
ATOM     55  O   TYR A   3       3.644 -16.350  11.829  1.00  0.00              
ATOM     56  N   THR A   4       3.853 -15.375   9.766  1.00  0.00              
ATOM     57  H   THR A   4       4.630 -15.068   9.199  1.00  0.00              
ATOM     58  CA  THR A   4       2.609 -15.909   9.269  1.00  0.00              
ATOM     59  HA  THR A   4       2.318 -16.777   9.860  1.00  0.00              
ATOM     60  CB  THR A   4       1.458 -14.854   9.378  1.00  0.00              
ATOM     61  HB  THR A   4       1.548 -14.408  10.369  1.00  0.00              
ATOM     62  CG2 THR A   4       1.500 -13.717   8.368  1.00  0.00              
ATOM     63 HG21 THR A   4       2.428 -13.176   8.555  1.00  0.00              
ATOM     64 HG22 THR A   4       1.478 -14.082   7.341  1.00  0.00              
ATOM     65 HG23 THR A   4       0.725 -12.975   8.559  1.00  0.00              
ATOM     66  OG1 THR A   4       0.178 -15.477   9.234  1.00  0.00              
ATOM     67  HG1 THR A   4      -0.479 -14.851   9.547  1.00  0.00              
ATOM     68  C   THR A   4       2.855 -16.407   7.798  1.00  0.00              
ATOM     69  O   THR A   4       3.974 -16.255   7.293  1.00  0.00              
ATOM     70  N   GLN A   5       1.979 -17.236   7.180  1.00  0.00              
ATOM     71  H   GLN A   5       1.150 -17.561   7.657  1.00  0.00              
ATOM     72  CA  GLN A   5       2.051 -17.531   5.698  1.00  0.00              
ATOM     73  HA  GLN A   5       3.104 -17.723   5.493  1.00  0.00              
ATOM     74  CB  GLN A   5       1.288 -18.834   5.307  1.00  0.00              
ATOM     75  HB2 GLN A   5       1.572 -19.096   4.288  1.00  0.00              
ATOM     76  HB3 GLN A   5       1.527 -19.641   6.000  1.00  0.00              
ATOM     77  CG  GLN A   5      -0.218 -18.584   5.336  1.00  0.00              
ATOM     78  HG2 GLN A   5      -0.403 -18.175   6.329  1.00  0.00              
ATOM     79  HG3 GLN A   5      -0.522 -17.871   4.570  1.00  0.00              
ATOM     80  CD  GLN A   5      -0.948 -19.837   5.076  1.00  0.00              
ATOM     81  OE1 GLN A   5      -1.484 -20.449   5.953  1.00  0.00              
ATOM     82  NE2 GLN A   5      -0.918 -20.330   3.893  1.00  0.00              
ATOM     83 HE21 GLN A   5      -1.578 -21.056   3.652  1.00  0.00              
ATOM     84 HE22 GLN A   5      -0.481 -19.851   3.119  1.00  0.00              
ATOM     85  C   GLN A   5       1.615 -16.299   4.907  1.00  0.00              
ATOM     86  O   GLN A   5       0.723 -15.563   5.431  1.00  0.00              
ATOM     87  N   LEU A   6       2.049 -16.139   3.654  1.00  0.00              
ATOM     88  H   LEU A   6       2.674 -16.836   3.276  1.00  0.00              
ATOM     89  CA  LEU A   6       1.605 -15.150   2.711  1.00  0.00              
ATOM     90  HA  LEU A   6       1.416 -14.255   3.304  1.00  0.00              
ATOM     91  CB  LEU A   6       2.793 -14.826   1.735  1.00  0.00              
ATOM     92  HB2 LEU A   6       3.669 -14.634   2.353  1.00  0.00              
ATOM     93  HB3 LEU A   6       2.963 -15.679   1.078  1.00  0.00              
ATOM     94  CG  LEU A   6       2.551 -13.584   0.849  1.00  0.00              
ATOM     95  HG  LEU A   6       1.770 -13.652   0.092  1.00  0.00              
ATOM     96  CD1 LEU A   6       2.391 -12.280   1.724  1.00  0.00              
ATOM     97 HD11 LEU A   6       1.438 -12.284   2.254  1.00  0.00              
ATOM     98 HD12 LEU A   6       3.145 -12.100   2.489  1.00  0.00              
ATOM     99 HD13 LEU A   6       2.418 -11.479   0.985  1.00  0.00              
ATOM    100  CD2 LEU A   6       3.832 -13.452   0.080  1.00  0.00              
ATOM    101 HD21 LEU A   6       4.166 -14.364  -0.415  1.00  0.00              
ATOM    102 HD22 LEU A   6       3.687 -12.759  -0.748  1.00  0.00              
ATOM    103 HD23 LEU A   6       4.685 -13.095   0.657  1.00  0.00              
ATOM    104  C   LEU A   6       0.324 -15.622   2.042  1.00  0.00              
ATOM    105  O   LEU A   6       0.374 -16.203   0.963  1.00  0.00              
ATOM    106  N   GLY A   7      -0.826 -15.216   2.622  1.00  0.00              
ATOM    107  H   GLY A   7      -0.706 -14.873   3.564  1.00  0.00              
ATOM    108  CA  GLY A   7      -2.186 -15.513   2.087  1.00  0.00              
ATOM    109  HA2 GLY A   7      -2.882 -15.544   2.926  1.00  0.00              
ATOM    110  HA3 GLY A   7      -2.496 -14.760   1.362  1.00  0.00              
ATOM    111  C   GLY A   7      -2.239 -16.886   1.390  1.00  0.00              
ATOM    112  O   GLY A   7      -1.805 -17.873   1.981  1.00  0.00              
ATOM    113  N   ARG A   8      -2.656 -16.899   0.159  1.00  0.00              
ATOM    114  H   ARG A   8      -3.011 -16.033  -0.220  1.00  0.00              
ATOM    115  CA  ARG A   8      -2.999 -18.062  -0.665  1.00  0.00              
ATOM    116  HA  ARG A   8      -3.621 -18.665  -0.004  1.00  0.00              
ATOM    117  CB  ARG A   8      -3.901 -17.611  -1.879  1.00  0.00              
ATOM    118  HB2 ARG A   8      -4.314 -18.518  -2.322  1.00  0.00              
ATOM    119  HB3 ARG A   8      -4.741 -16.978  -1.594  1.00  0.00              
ATOM    120  CG  ARG A   8      -3.014 -16.892  -2.929  1.00  0.00              
ATOM    121  HG2 ARG A   8      -2.444 -16.109  -2.430  1.00  0.00              
ATOM    122  HG3 ARG A   8      -2.421 -17.646  -3.446  1.00  0.00              
ATOM    123  CD  ARG A   8      -3.701 -16.142  -4.103  1.00  0.00              
ATOM    124  HD2 ARG A   8      -4.230 -15.388  -3.520  1.00  0.00              
ATOM    125  HD3 ARG A   8      -2.938 -15.624  -4.683  1.00  0.00              
ATOM    126  NE  ARG A   8      -4.576 -16.930  -4.946  1.00  0.00              
ATOM    127  HE  ARG A   8      -4.566 -17.932  -4.818  1.00  0.00              
ATOM    128  CZ  ARG A   8      -5.458 -16.409  -5.762  1.00  0.00              
ATOM    129  NH1 ARG A   8      -6.065 -17.214  -6.577  1.00  0.00              
ATOM    130 HH11 ARG A   8      -5.751 -18.171  -6.658  1.00  0.00              
ATOM    131 HH12 ARG A   8      -6.891 -16.903  -7.069  1.00  0.00              
ATOM    132  NH2 ARG A   8      -5.731 -15.123  -5.754  1.00  0.00              
ATOM    133 HH21 ARG A   8      -5.178 -14.510  -5.172  1.00  0.00              
ATOM    134 HH22 ARG A   8      -6.446 -14.810  -6.395  1.00  0.00              
ATOM    135  C   ARG A   8      -1.851 -19.071  -0.903  1.00  0.00              
ATOM    136  O   ARG A   8      -2.070 -20.032  -1.592  1.00  0.00              
ATOM    137  N   ILE A   9      -0.684 -18.935  -0.355  1.00  0.00              
ATOM    138  H   ILE A   9      -0.579 -18.118   0.228  1.00  0.00              
ATOM    139  CA  ILE A   9       0.498 -19.788  -0.554  1.00  0.00              
ATOM    140  HA  ILE A   9       0.203 -20.748  -0.978  1.00  0.00              
ATOM    141  CB  ILE A   9       1.450 -19.112  -1.641  1.00  0.00              
ATOM    142  HB  ILE A   9       2.305 -19.787  -1.606  1.00  0.00              
ATOM    143  CG2 ILE A   9       1.024 -19.120  -3.095  1.00  0.00              
ATOM    144 HG21 ILE A   9       0.389 -18.255  -3.286  1.00  0.00              
ATOM    145 HG22 ILE A   9       1.976 -19.070  -3.624  1.00  0.00              
ATOM    146 HG23 ILE A   9       0.493 -20.054  -3.283  1.00  0.00              
ATOM    147  CG1 ILE A   9       1.933 -17.712  -1.213  1.00  0.00              
ATOM    148 HG12 ILE A   9       1.180 -16.958  -1.443  1.00  0.00              
ATOM    149 HG13 ILE A   9       2.089 -17.659  -0.136  1.00  0.00              
ATOM    150  CD1 ILE A   9       3.289 -17.255  -1.790  1.00  0.00              
ATOM    151 HD11 ILE A   9       3.183 -16.853  -2.797  1.00  0.00              
ATOM    152 HD12 ILE A   9       3.810 -16.551  -1.140  1.00  0.00              
ATOM    153 HD13 ILE A   9       4.018 -18.064  -1.732  1.00  0.00              
ATOM    154  C   ILE A   9       1.179 -20.175   0.767  1.00  0.00              
ATOM    155  O   ILE A   9       0.975 -19.483   1.731  1.00  0.00              
ATOM    156  N   GLY A  10       1.862 -21.273   0.765  1.00  0.00              
ATOM    157  H   GLY A  10       1.881 -21.762  -0.119  1.00  0.00              
ATOM    158  CA  GLY A  10       2.498 -21.949   1.926  1.00  0.00              
ATOM    159  HA2 GLY A  10       1.737 -21.821   2.696  1.00  0.00              
ATOM    160  HA3 GLY A  10       2.601 -22.996   1.640  1.00  0.00              
ATOM    161  C   GLY A  10       3.738 -21.224   2.388  1.00  0.00              
ATOM    162  O   GLY A  10       4.240 -21.586   3.418  1.00  0.00              
ATOM    163  N   LEU A  11       4.190 -20.134   1.707  1.00  0.00              
ATOM    164  H   LEU A  11       3.625 -19.781   0.949  1.00  0.00              
ATOM    165  CA  LEU A  11       5.455 -19.414   1.945  1.00  0.00              
ATOM    166  HA  LEU A  11       6.285 -20.118   1.887  1.00  0.00              
ATOM    167  CB  LEU A  11       5.662 -18.368   0.831  1.00  0.00              
ATOM    168  HB2 LEU A  11       5.846 -18.938  -0.079  1.00  0.00              
ATOM    169  HB3 LEU A  11       4.776 -17.736   0.774  1.00  0.00              
ATOM    170  CG  LEU A  11       6.864 -17.369   0.981  1.00  0.00              
ATOM    171  HG  LEU A  11       6.940 -17.079   2.029  1.00  0.00              
ATOM    172  CD1 LEU A  11       8.119 -18.112   0.579  1.00  0.00              
ATOM    173 HD11 LEU A  11       8.914 -17.416   0.847  1.00  0.00              
ATOM    174 HD12 LEU A  11       8.151 -19.095   1.050  1.00  0.00              
ATOM    175 HD13 LEU A  11       8.096 -18.330  -0.488  1.00  0.00              
ATOM    176  CD2 LEU A  11       6.757 -16.180  -0.003  1.00  0.00              
ATOM    177 HD21 LEU A  11       7.732 -15.756  -0.242  1.00  0.00              
ATOM    178 HD22 LEU A  11       6.459 -16.618  -0.955  1.00  0.00              
ATOM    179 HD23 LEU A  11       6.093 -15.404   0.380  1.00  0.00              
ATOM    180  C   LEU A  11       5.386 -18.753   3.385  1.00  0.00              
ATOM    181  O   LEU A  11       4.632 -17.802   3.587  1.00  0.00              
ATOM    182  N   LYS A  12       6.341 -19.101   4.268  1.00  0.00              
ATOM    183  H   LYS A  12       7.016 -19.803   3.999  1.00  0.00              
ATOM    184  CA  LYS A  12       6.495 -18.442   5.628  1.00  0.00              
ATOM    185  HA  LYS A  12       5.495 -18.170   5.966  1.00  0.00              
ATOM    186  CB  LYS A  12       7.143 -19.472   6.555  1.00  0.00              
ATOM    187  HB2 LYS A  12       8.111 -19.828   6.205  1.00  0.00              
ATOM    188  HB3 LYS A  12       7.471 -18.992   7.477  1.00  0.00              
ATOM    189  CG  LYS A  12       6.178 -20.567   6.959  1.00  0.00              
ATOM    190  HG2 LYS A  12       5.201 -20.106   7.103  1.00  0.00              
ATOM    191  HG3 LYS A  12       6.241 -21.438   6.306  1.00  0.00              
ATOM    192  CD  LYS A  12       6.425 -21.115   8.376  1.00  0.00              
ATOM    193  HD2 LYS A  12       7.447 -21.486   8.444  1.00  0.00              
ATOM    194  HD3 LYS A  12       6.354 -20.369   9.168  1.00  0.00              
ATOM    195  CE  LYS A  12       5.405 -22.213   8.709  1.00  0.00              
ATOM    196  HE2 LYS A  12       4.440 -21.733   8.873  1.00  0.00              
ATOM    197  HE3 LYS A  12       5.416 -22.870   7.839  1.00  0.00              
ATOM    198  NZ  LYS A  12       5.821 -23.008   9.945  1.00  0.00              
ATOM    199  HZ1 LYS A  12       5.123 -23.737   9.990  1.00  0.00              
ATOM    200  HZ2 LYS A  12       6.719 -23.468   9.969  1.00  0.00              
ATOM    201  HZ3 LYS A  12       5.722 -22.522  10.825  1.00  0.00              
ATOM    202  C   LYS A  12       7.203 -17.096   5.600  1.00  0.00              
ATOM    203  O   LYS A  12       8.331 -17.051   5.169  1.00  0.00              
ATOM    204  N   VAL A  13       6.655 -16.019   6.147  1.00  0.00              
ATOM    205  H   VAL A  13       5.722 -16.095   6.525  1.00  0.00              
ATOM    206  CA  VAL A  13       7.202 -14.636   6.100  1.00  0.00              
ATOM    207  HA  VAL A  13       8.260 -14.701   5.846  1.00  0.00              
ATOM    208  CB  VAL A  13       6.566 -13.673   5.014  1.00  0.00              
ATOM    209  HB  VAL A  13       6.745 -12.636   5.298  1.00  0.00              
ATOM    210  CG1 VAL A  13       7.258 -14.020   3.680  1.00  0.00              
ATOM    211 HG11 VAL A  13       8.317 -13.782   3.782  1.00  0.00              
ATOM    212 HG12 VAL A  13       7.174 -15.084   3.461  1.00  0.00              
ATOM    213 HG13 VAL A  13       7.022 -13.273   2.923  1.00  0.00              
ATOM    214  CG2 VAL A  13       5.053 -13.776   4.774  1.00  0.00              
ATOM    215 HG21 VAL A  13       4.769 -12.948   4.123  1.00  0.00              
ATOM    216 HG22 VAL A  13       4.770 -14.751   4.377  1.00  0.00              
ATOM    217 HG23 VAL A  13       4.601 -13.634   5.756  1.00  0.00              
ATOM    218  C   VAL A  13       7.074 -13.987   7.482  1.00  0.00              
ATOM    219  O   VAL A  13       6.085 -14.225   8.176  1.00  0.00              
ATOM    220  N   SER A  14       7.940 -13.064   7.877  1.00  0.00              
ATOM    221  H   SER A  14       8.535 -12.817   7.099  1.00  0.00              
ATOM    222  CA  SER A  14       7.924 -12.250   9.101  1.00  0.00              
ATOM    223  HA  SER A  14       7.740 -12.908   9.950  1.00  0.00              
ATOM    224  CB  SER A  14       9.242 -11.584   9.317  1.00  0.00              
ATOM    225  HB2 SER A  14       9.238 -10.915  10.177  1.00  0.00              
ATOM    226  HB3 SER A  14      10.005 -12.350   9.461  1.00  0.00              
ATOM    227  OG  SER A  14       9.547 -10.678   8.195  1.00  0.00              
ATOM    228  HG  SER A  14       9.063  -9.851   8.133  1.00  0.00              
ATOM    229  C   SER A  14       6.795 -11.255   9.046  1.00  0.00              
ATOM    230  O   SER A  14       6.545 -10.661   7.990  1.00  0.00              
ATOM    231  N   ARG A  15       6.066 -11.007  10.134  1.00  0.00              
ATOM    232  H   ARG A  15       6.406 -11.448  10.976  1.00  0.00              
ATOM    233  CA  ARG A  15       4.999  -9.973  10.156  1.00  0.00              
ATOM    234  HA  ARG A  15       4.367  -9.993   9.268  1.00  0.00              
ATOM    235  CB  ARG A  15       4.152 -10.107  11.454  1.00  0.00              
ATOM    236  HB2 ARG A  15       4.810 -10.228  12.315  1.00  0.00              
ATOM    237  HB3 ARG A  15       3.535  -9.216  11.574  1.00  0.00              
ATOM    238  CG  ARG A  15       3.201 -11.291  11.197  1.00  0.00              
ATOM    239  HG2 ARG A  15       2.622 -11.169  10.282  1.00  0.00              
ATOM    240  HG3 ARG A  15       3.797 -12.203  11.182  1.00  0.00              
ATOM    241  CD  ARG A  15       2.190 -11.520  12.402  1.00  0.00              
ATOM    242  HD2 ARG A  15       1.606 -12.414  12.185  1.00  0.00              
ATOM    243  HD3 ARG A  15       2.783 -11.824  13.265  1.00  0.00              
ATOM    244  NE  ARG A  15       1.283 -10.400  12.525  1.00  0.00              
ATOM    245  HE  ARG A  15       1.196  -9.858  11.677  1.00  0.00              
ATOM    246  CZ  ARG A  15       0.567  -9.910  13.518  1.00  0.00              
ATOM    247  NH1 ARG A  15      -0.074  -8.769  13.371  1.00  0.00              
ATOM    248 HH11 ARG A  15      -0.101  -8.271  12.493  1.00  0.00              
ATOM    249 HH12 ARG A  15      -0.594  -8.310  14.105  1.00  0.00              
ATOM    250  NH2 ARG A  15       0.570 -10.522  14.700  1.00  0.00              
ATOM    251 HH21 ARG A  15       1.312 -11.189  14.858  1.00  0.00              
ATOM    252 HH22 ARG A  15       0.020 -10.179  15.475  1.00  0.00              
ATOM    253  C   ARG A  15       5.537  -8.571  10.087  1.00  0.00              
ATOM    254  O   ARG A  15       4.710  -7.693   9.748  1.00  0.00              
ATOM    255  N   LEU A  16       6.764  -8.287  10.471  1.00  0.00              
ATOM    256  H   LEU A  16       7.215  -9.077  10.911  1.00  0.00              
ATOM    257  CA  LEU A  16       7.425  -7.068  10.116  1.00  0.00              
ATOM    258  HA  LEU A  16       6.732  -6.234  10.008  1.00  0.00              
ATOM    259  CB  LEU A  16       8.581  -6.733  11.170  1.00  0.00              
ATOM    260  HB2 LEU A  16       9.165  -7.612  11.443  1.00  0.00              
ATOM    261  HB3 LEU A  16       9.224  -5.946  10.777  1.00  0.00              
ATOM    262  CG  LEU A  16       7.989  -6.147  12.502  1.00  0.00              
ATOM    263  HG  LEU A  16       7.455  -6.944  13.020  1.00  0.00              
ATOM    264  CD1 LEU A  16       9.055  -5.609  13.516  1.00  0.00              
ATOM    265 HD11 LEU A  16      10.026  -6.104  13.504  1.00  0.00              
ATOM    266 HD12 LEU A  16       9.294  -4.572  13.282  1.00  0.00              
ATOM    267 HD13 LEU A  16       8.607  -5.480  14.502  1.00  0.00              
ATOM    268  CD2 LEU A  16       7.073  -4.926  12.271  1.00  0.00              
ATOM    269 HD21 LEU A  16       6.772  -4.519  13.237  1.00  0.00              
ATOM    270 HD22 LEU A  16       7.450  -4.188  11.564  1.00  0.00              
ATOM    271 HD23 LEU A  16       6.087  -5.044  11.823  1.00  0.00              
ATOM    272  C   LEU A  16       8.016  -7.131   8.716  1.00  0.00              
ATOM    273  O   LEU A  16       8.656  -8.121   8.418  1.00  0.00              
ATOM    274  N   VAL A  17       7.951  -6.029   7.890  1.00  0.00              
ATOM    275  H   VAL A  17       7.282  -5.308   8.122  1.00  0.00              
ATOM    276  CA  VAL A  17       8.655  -5.915   6.659  1.00  0.00              
ATOM    277  HA  VAL A  17       9.261  -6.810   6.519  1.00  0.00              
ATOM    278  CB  VAL A  17       7.676  -5.786   5.395  1.00  0.00              
ATOM    279  HB  VAL A  17       7.273  -4.775   5.331  1.00  0.00              
ATOM    280  CG1 VAL A  17       8.340  -5.892   3.965  1.00  0.00              
ATOM    281 HG11 VAL A  17       9.158  -5.192   3.796  1.00  0.00              
ATOM    282 HG12 VAL A  17       8.596  -6.950   3.896  1.00  0.00              
ATOM    283 HG13 VAL A  17       7.652  -5.725   3.136  1.00  0.00              
ATOM    284  CG2 VAL A  17       6.479  -6.777   5.451  1.00  0.00              
ATOM    285 HG21 VAL A  17       6.799  -7.748   5.827  1.00  0.00              
ATOM    286 HG22 VAL A  17       5.811  -6.253   6.134  1.00  0.00              
ATOM    287 HG23 VAL A  17       6.098  -6.774   4.429  1.00  0.00              
ATOM    288  C   VAL A  17       9.712  -4.752   6.592  1.00  0.00              
ATOM    289  O   VAL A  17       9.474  -3.607   7.084  1.00  0.00              
ATOM    290  N   LEU A  18      10.853  -4.948   5.934  1.00  0.00              
ATOM    291  H   LEU A  18      10.881  -5.804   5.398  1.00  0.00              
ATOM    292  CA  LEU A  18      11.814  -3.834   5.641  1.00  0.00              
ATOM    293  HA  LEU A  18      11.692  -3.068   6.407  1.00  0.00              
ATOM    294  CB  LEU A  18      13.256  -4.380   5.859  1.00  0.00              
ATOM    295  HB2 LEU A  18      13.273  -4.659   6.912  1.00  0.00              
ATOM    296  HB3 LEU A  18      13.371  -5.294   5.276  1.00  0.00              
ATOM    297  CG  LEU A  18      14.415  -3.384   5.773  1.00  0.00              
ATOM    298  HG  LEU A  18      14.415  -3.009   4.749  1.00  0.00              
ATOM    299  CD1 LEU A  18      14.305  -2.158   6.735  1.00  0.00              
ATOM    300 HD11 LEU A  18      14.551  -2.508   7.737  1.00  0.00              
ATOM    301 HD12 LEU A  18      15.075  -1.445   6.437  1.00  0.00              
ATOM    302 HD13 LEU A  18      13.337  -1.657   6.747  1.00  0.00              
ATOM    303  CD2 LEU A  18      15.815  -4.048   5.903  1.00  0.00              
ATOM    304 HD21 LEU A  18      15.840  -4.757   6.731  1.00  0.00              
ATOM    305 HD22 LEU A  18      15.980  -4.540   4.945  1.00  0.00              
ATOM    306 HD23 LEU A  18      16.585  -3.301   6.100  1.00  0.00              
ATOM    307  C   LEU A  18      11.582  -3.127   4.308  1.00  0.00              
ATOM    308  O   LEU A  18      11.903  -3.751   3.291  1.00  0.00              
ATOM    309  N   GLY A  19      11.174  -1.844   4.326  1.00  0.00              
ATOM    310  H   GLY A  19      10.989  -1.380   5.203  1.00  0.00              
ATOM    311  CA  GLY A  19      11.229  -1.055   3.140  1.00  0.00              
ATOM    312  HA2 GLY A  19      11.013  -1.616   2.230  1.00  0.00              
ATOM    313  HA3 GLY A  19      10.439  -0.307   3.210  1.00  0.00              
ATOM    314  C   GLY A  19      12.529  -0.385   3.006  1.00  0.00              
ATOM    315  O   GLY A  19      13.251  -0.145   4.006  1.00  0.00              
ATOM    316  N   THR A  20      12.938  -0.269   1.744  1.00  0.00              
ATOM    317  H   THR A  20      12.364  -0.740   1.058  1.00  0.00              
ATOM    318  CA  THR A  20      14.273   0.174   1.360  1.00  0.00              
ATOM    319  HA  THR A  20      14.812   0.234   2.305  1.00  0.00              
ATOM    320  CB  THR A  20      15.079  -0.944   0.625  1.00  0.00              
ATOM    321  HB  THR A  20      16.073  -0.502   0.555  1.00  0.00              
ATOM    322  CG2 THR A  20      15.119  -2.305   1.372  1.00  0.00              
ATOM    323 HG21 THR A  20      15.957  -2.263   2.067  1.00  0.00              
ATOM    324 HG22 THR A  20      14.167  -2.392   1.895  1.00  0.00              
ATOM    325 HG23 THR A  20      15.369  -3.147   0.726  1.00  0.00              
ATOM    326  OG1 THR A  20      14.562  -1.210  -0.587  1.00  0.00              
ATOM    327  HG1 THR A  20      13.772  -1.728  -0.412  1.00  0.00              
ATOM    328  C   THR A  20      14.481   1.537   0.639  1.00  0.00              
ATOM    329  O   THR A  20      15.539   1.800   0.106  1.00  0.00              
ATOM    330  N   MET A  21      13.405   2.320   0.550  1.00  0.00              
ATOM    331  H   MET A  21      12.543   2.061   1.007  1.00  0.00              
ATOM    332  CA  MET A  21      13.538   3.631  -0.079  1.00  0.00              
ATOM    333  HA  MET A  21      13.968   3.462  -1.066  1.00  0.00              
ATOM    334  CB  MET A  21      12.044   4.081  -0.401  1.00  0.00              
ATOM    335  HB2 MET A  21      11.570   3.220  -0.873  1.00  0.00              
ATOM    336  HB3 MET A  21      11.560   4.364   0.534  1.00  0.00              
ATOM    337  CG  MET A  21      12.173   5.269  -1.365  1.00  0.00              
ATOM    338  HG2 MET A  21      12.485   6.182  -0.859  1.00  0.00              
ATOM    339  HG3 MET A  21      12.976   4.980  -2.043  1.00  0.00              
ATOM    340  SD  MET A  21      10.736   5.591  -2.367  1.00  0.00              
ATOM    341  CE  MET A  21       9.765   6.658  -1.294  1.00  0.00              
ATOM    342  HE1 MET A  21       8.865   6.923  -1.849  1.00  0.00              
ATOM    343  HE2 MET A  21       9.404   6.106  -0.427  1.00  0.00              
ATOM    344  HE3 MET A  21      10.374   7.478  -0.913  1.00  0.00              
ATOM    345  C   MET A  21      14.387   4.685   0.626  1.00  0.00              
ATOM    346  O   MET A  21      14.816   5.618  -0.054  1.00  0.00              
ATOM    347  N   ASN A  22      14.814   4.466   1.901  1.00  0.00              
ATOM    348  H   ASN A  22      14.285   3.736   2.356  1.00  0.00              
ATOM    349  CA  ASN A  22      15.845   5.171   2.492  1.00  0.00              
ATOM    350  HA  ASN A  22      15.708   6.247   2.380  1.00  0.00              
ATOM    351  CB  ASN A  22      15.990   4.880   3.994  1.00  0.00              
ATOM    352  HB2 ASN A  22      16.149   3.808   4.114  1.00  0.00              
ATOM    353  HB3 ASN A  22      16.822   5.497   4.331  1.00  0.00              
ATOM    354  CG  ASN A  22      14.858   5.161   4.863  1.00  0.00              
ATOM    355  OD1 ASN A  22      14.344   6.248   4.645  1.00  0.00              
ATOM    356  ND2 ASN A  22      14.574   4.275   5.853  1.00  0.00              
ATOM    357 HD21 ASN A  22      13.787   4.521   6.436  1.00  0.00              
ATOM    358 HD22 ASN A  22      15.019   3.371   5.925  1.00  0.00              
ATOM    359  C   ASN A  22      17.279   4.988   1.862  1.00  0.00              
ATOM    360  O   ASN A  22      18.119   5.839   1.999  1.00  0.00              
ATOM    361  N   PHE A  23      17.529   3.922   1.124  1.00  0.00              
ATOM    362  H   PHE A  23      16.766   3.289   0.934  1.00  0.00              
ATOM    363  CA  PHE A  23      18.926   3.536   0.672  1.00  0.00              
ATOM    364  HA  PHE A  23      19.583   3.475   1.540  1.00  0.00              
ATOM    365  CB  PHE A  23      18.825   2.140   0.091  1.00  0.00              
ATOM    366  HB2 PHE A  23      17.973   2.013  -0.577  1.00  0.00              
ATOM    367  HB3 PHE A  23      19.677   1.892  -0.543  1.00  0.00              
ATOM    368  CG  PHE A  23      18.709   0.919   1.006  1.00  0.00              
ATOM    369  CD1 PHE A  23      18.546   1.048   2.399  1.00  0.00              
ATOM    370  HD1 PHE A  23      18.667   2.034   2.822  1.00  0.00              
ATOM    371  CE1 PHE A  23      18.499  -0.145   3.185  1.00  0.00              
ATOM    372  HE1 PHE A  23      18.597  -0.225   4.258  1.00  0.00              
ATOM    373  CZ  PHE A  23      18.536  -1.341   2.546  1.00  0.00              
ATOM    374  HZ  PHE A  23      18.442  -2.225   3.159  1.00  0.00              
ATOM    375  CE2 PHE A  23      18.788  -1.548   1.176  1.00  0.00              
ATOM    376  HE2 PHE A  23      18.776  -2.548   0.770  1.00  0.00              
ATOM    377  CD2 PHE A  23      18.825  -0.376   0.400  1.00  0.00              
ATOM    378  HD2 PHE A  23      18.952  -0.493  -0.666  1.00  0.00              
ATOM    379  C   PHE A  23      19.634   4.492  -0.372  1.00  0.00              
ATOM    380  O   PHE A  23      19.078   4.688  -1.497  1.00  0.00              
ATOM    381  N   GLY A  24      20.800   5.085  -0.088  1.00  0.00              
ATOM    382  H   GLY A  24      21.192   4.795   0.796  1.00  0.00              
ATOM    383  CA  GLY A  24      21.402   6.221  -0.745  1.00  0.00              
ATOM    384  HA2 GLY A  24      22.475   6.031  -0.760  1.00  0.00              
ATOM    385  HA3 GLY A  24      21.063   6.271  -1.779  1.00  0.00              
ATOM    386  C   GLY A  24      21.133   7.526   0.046  1.00  0.00              
ATOM    387  O   GLY A  24      21.762   7.767   1.049  1.00  0.00              
ATOM    388  N   PRO A  25      20.187   8.427  -0.392  1.00  0.00              
ATOM    389  CD  PRO A  25      19.218   8.151  -1.382  1.00  0.00              
ATOM    390  HD2 PRO A  25      18.904   7.108  -1.433  1.00  0.00              
ATOM    391  HD3 PRO A  25      19.577   8.427  -2.373  1.00  0.00              
ATOM    392  CG  PRO A  25      18.023   9.055  -1.051  1.00  0.00              
ATOM    393  HG2 PRO A  25      17.473   8.572  -0.244  1.00  0.00              
ATOM    394  HG3 PRO A  25      17.446   9.321  -1.937  1.00  0.00              
ATOM    395  CB  PRO A  25      18.780  10.270  -0.520  1.00  0.00              
ATOM    396  HB2 PRO A  25      18.166  10.936   0.086  1.00  0.00              
ATOM    397  HB3 PRO A  25      19.038  10.865  -1.396  1.00  0.00              
ATOM    398  CA  PRO A  25      20.002   9.774   0.204  1.00  0.00              
ATOM    399  HA  PRO A  25      20.825  10.488   0.174  1.00  0.00              
ATOM    400  C   PRO A  25      19.736   9.746   1.768  1.00  0.00              
ATOM    401  O   PRO A  25      20.018  10.777   2.399  1.00  0.00              
ATOM    402  N   THR A  26      19.231   8.601   2.395  1.00  0.00              
ATOM    403  H   THR A  26      19.085   7.828   1.761  1.00  0.00              
ATOM    404  CA  THR A  26      18.956   8.608   3.856  1.00  0.00              
ATOM    405  HA  THR A  26      19.631   9.265   4.404  1.00  0.00              
ATOM    406  CB  THR A  26      17.627   9.118   4.156  1.00  0.00              
ATOM    407  HB  THR A  26      17.600   9.185   5.243  1.00  0.00              
ATOM    408  CG2 THR A  26      17.251  10.495   3.632  1.00  0.00              
ATOM    409 HG21 THR A  26      17.483  10.640   2.577  1.00  0.00              
ATOM    410 HG22 THR A  26      16.218  10.711   3.905  1.00  0.00              
ATOM    411 HG23 THR A  26      17.872  11.234   4.137  1.00  0.00              
ATOM    412  OG1 THR A  26      16.670   8.188   3.801  1.00  0.00              
ATOM    413  HG1 THR A  26      15.977   8.297   4.457  1.00  0.00              
ATOM    414  C   THR A  26      19.310   7.336   4.587  1.00  0.00              
ATOM    415  O   THR A  26      18.836   7.049   5.663  1.00  0.00              
ATOM    416  N   THR A  27      20.158   6.574   4.019  1.00  0.00              
ATOM    417  H   THR A  27      20.483   6.853   3.104  1.00  0.00              
ATOM    418  CA  THR A  27      20.853   5.400   4.611  1.00  0.00              
ATOM    419  HA  THR A  27      21.374   5.729   5.511  1.00  0.00              
ATOM    420  CB  THR A  27      20.065   4.072   4.852  1.00  0.00              
ATOM    421  HB  THR A  27      19.875   3.526   3.928  1.00  0.00              
ATOM    422  CG2 THR A  27      20.999   3.154   5.691  1.00  0.00              
ATOM    423 HG21 THR A  27      21.243   3.677   6.615  1.00  0.00              
ATOM    424 HG22 THR A  27      20.453   2.251   5.961  1.00  0.00              
ATOM    425 HG23 THR A  27      21.843   2.809   5.094  1.00  0.00              
ATOM    426  OG1 THR A  27      19.084   4.348   5.855  1.00  0.00              
ATOM    427  HG1 THR A  27      18.810   5.239   5.626  1.00  0.00              
ATOM    428  C   THR A  27      21.987   5.147   3.679  1.00  0.00              
ATOM    429  O   THR A  27      21.839   4.657   2.518  1.00  0.00              
ATOM    430  N   ASP A  28      23.197   5.442   4.037  1.00  0.00              
ATOM    431  H   ASP A  28      23.356   5.916   4.915  1.00  0.00              
ATOM    432  CA  ASP A  28      24.402   5.088   3.283  1.00  0.00              
ATOM    433  HA  ASP A  28      24.233   5.424   2.260  1.00  0.00              
ATOM    434  CB  ASP A  28      25.582   5.765   3.870  1.00  0.00              
ATOM    435  HB2 ASP A  28      26.125   5.224   4.644  1.00  0.00              
ATOM    436  HB3 ASP A  28      26.394   5.775   3.143  1.00  0.00              
ATOM    437  CG  ASP A  28      25.377   7.174   4.401  1.00  0.00              
ATOM    438  OD1 ASP A  28      25.306   7.420   5.589  1.00  0.00              
ATOM    439  OD2 ASP A  28      25.083   8.101   3.594  1.00  0.00              
ATOM    440  C   ASP A  28      24.644   3.567   3.242  1.00  0.00              
ATOM    441  O   ASP A  28      24.282   2.849   4.202  1.00  0.00              
ATOM    442  N   GLU A  29      25.349   3.110   2.216  1.00  0.00              
ATOM    443  H   GLU A  29      25.740   3.745   1.535  1.00  0.00              
ATOM    444  CA  GLU A  29      25.520   1.682   2.002  1.00  0.00              
ATOM    445  HA  GLU A  29      24.541   1.222   1.869  1.00  0.00              
ATOM    446  CB  GLU A  29      26.369   1.473   0.705  1.00  0.00              
ATOM    447  HB2 GLU A  29      25.788   1.825  -0.147  1.00  0.00              
ATOM    448  HB3 GLU A  29      27.234   2.132   0.779  1.00  0.00              
ATOM    449  CG  GLU A  29      26.712   0.084   0.218  1.00  0.00              
ATOM    450  HG2 GLU A  29      27.415  -0.292   0.962  1.00  0.00              
ATOM    451  HG3 GLU A  29      25.808  -0.522   0.166  1.00  0.00              
ATOM    452  CD  GLU A  29      27.372   0.083  -1.148  1.00  0.00              
ATOM    453  OE1 GLU A  29      27.323  -0.961  -1.789  1.00  0.00              
ATOM    454  OE2 GLU A  29      28.086   1.054  -1.497  1.00  0.00              
ATOM    455  C   GLU A  29      26.195   0.845   3.136  1.00  0.00              
ATOM    456  O   GLU A  29      25.754  -0.291   3.305  1.00  0.00              
ATOM    457  N   ALA A  30      27.203   1.412   3.829  1.00  0.00              
ATOM    458  H   ALA A  30      27.426   2.383   3.665  1.00  0.00              
ATOM    459  CA  ALA A  30      27.795   0.637   4.924  1.00  0.00              
ATOM    460  HA  ALA A  30      28.165  -0.315   4.545  1.00  0.00              
ATOM    461  CB  ALA A  30      28.995   1.364   5.595  1.00  0.00              
ATOM    462  HB1 ALA A  30      29.861   1.564   4.964  1.00  0.00              
ATOM    463  HB2 ALA A  30      28.751   2.372   5.931  1.00  0.00              
ATOM    464  HB3 ALA A  30      29.338   0.874   6.506  1.00  0.00              
ATOM    465  C   ALA A  30      26.703   0.359   6.025  1.00  0.00              
ATOM    466  O   ALA A  30      26.663  -0.694   6.657  1.00  0.00              
ATOM    467  N   GLU A  31      25.792   1.345   6.186  1.00  0.00              
ATOM    468  H   GLU A  31      25.633   2.067   5.497  1.00  0.00              
ATOM    469  CA  GLU A  31      24.761   1.250   7.229  1.00  0.00              
ATOM    470  HA  GLU A  31      25.186   0.821   8.137  1.00  0.00              
ATOM    471  CB  GLU A  31      24.102   2.623   7.502  1.00  0.00              
ATOM    472  HB2 GLU A  31      23.489   2.826   6.623  1.00  0.00              
ATOM    473  HB3 GLU A  31      23.450   2.540   8.372  1.00  0.00              
ATOM    474  CG  GLU A  31      24.977   3.826   7.787  1.00  0.00              
ATOM    475  HG2 GLU A  31      25.398   4.160   6.839  1.00  0.00              
ATOM    476  HG3 GLU A  31      24.370   4.687   8.069  1.00  0.00              
ATOM    477  CD  GLU A  31      26.125   3.665   8.779  1.00  0.00              
ATOM    478  OE1 GLU A  31      26.986   4.554   8.829  1.00  0.00              
ATOM    479  OE2 GLU A  31      26.129   2.650   9.579  1.00  0.00              
ATOM    480  C   GLU A  31      23.588   0.290   6.800  1.00  0.00              
ATOM    481  O   GLU A  31      23.346  -0.678   7.509  1.00  0.00              
ATOM    482  N   SER A  32      23.037   0.432   5.572  1.00  0.00              
ATOM    483  H   SER A  32      23.297   1.277   5.083  1.00  0.00              
ATOM    484  CA  SER A  32      22.238  -0.534   4.900  1.00  0.00              
ATOM    485  HA  SER A  32      21.204  -0.359   5.196  1.00  0.00              
ATOM    486  CB  SER A  32      22.159  -0.323   3.371  1.00  0.00              
ATOM    487  HB2 SER A  32      23.096  -0.672   2.936  1.00  0.00              
ATOM    488  HB3 SER A  32      21.291  -0.846   2.971  1.00  0.00              
ATOM    489  OG  SER A  32      21.924   1.025   3.016  1.00  0.00              
ATOM    490  HG  SER A  32      22.639   1.651   3.156  1.00  0.00              
ATOM    491  C   SER A  32      22.488  -2.032   5.177  1.00  0.00              
ATOM    492  O   SER A  32      21.572  -2.766   5.452  1.00  0.00              
ATOM    493  N   HIE A  33      23.801  -2.405   5.031  1.00  0.00              
ATOM    494  H   HIE A  33      24.418  -1.678   4.701  1.00  0.00              
ATOM    495  CA  HIE A  33      24.231  -3.780   5.143  1.00  0.00              
ATOM    496  HA  HIE A  33      23.545  -4.502   4.699  1.00  0.00              
ATOM    497  CB  HIE A  33      25.661  -3.974   4.663  1.00  0.00              
ATOM    498  HB2 HIE A  33      26.077  -3.096   5.157  1.00  0.00              
ATOM    499  HB3 HIE A  33      26.094  -4.895   5.054  1.00  0.00              
ATOM    500  CG  HIE A  33      25.936  -3.763   3.218  1.00  0.00              
ATOM    501  ND1 HIE A  33      27.172  -4.142   2.637  1.00  0.00              
ATOM    502  CE1 HIE A  33      27.020  -3.930   1.338  1.00  0.00              
ATOM    503  HE1 HIE A  33      27.838  -4.003   0.637  1.00  0.00              
ATOM    504  NE2 HIE A  33      25.804  -3.428   1.048  1.00  0.00              
ATOM    505  HE2 HIE A  33      25.434  -3.289   0.118  1.00  0.00              
ATOM    506  CD2 HIE A  33      25.088  -3.364   2.214  1.00  0.00              
ATOM    507  HD2 HIE A  33      24.116  -2.909   2.334  1.00  0.00              
ATOM    508  C   HIE A  33      24.278  -4.189   6.589  1.00  0.00              
ATOM    509  O   HIE A  33      23.835  -5.311   6.863  1.00  0.00              
ATOM    510  N   ALA A  34      24.605  -3.352   7.578  1.00  0.00              
ATOM    511  H   ALA A  34      24.886  -2.436   7.258  1.00  0.00              
ATOM    512  CA  ALA A  34      24.503  -3.581   9.003  1.00  0.00              
ATOM    513  HA  ALA A  34      24.864  -4.597   9.168  1.00  0.00              
ATOM    514  CB  ALA A  34      25.383  -2.626   9.825  1.00  0.00              
ATOM    515  HB1 ALA A  34      26.432  -2.875   9.662  1.00  0.00              
ATOM    516  HB2 ALA A  34      25.144  -1.565   9.749  1.00  0.00              
ATOM    517  HB3 ALA A  34      25.214  -2.941  10.854  1.00  0.00              
ATOM    518  C   ALA A  34      23.001  -3.620   9.470  1.00  0.00              
ATOM    519  O   ALA A  34      22.611  -4.432  10.343  1.00  0.00              
ATOM    520  N   ILE A  35      22.135  -2.733   8.909  1.00  0.00              
ATOM    521  H   ILE A  35      22.508  -2.305   8.074  1.00  0.00              
ATOM    522  CA  ILE A  35      20.717  -2.629   9.297  1.00  0.00              
ATOM    523  HA  ILE A  35      20.594  -2.770  10.371  1.00  0.00              
ATOM    524  CB  ILE A  35      20.126  -1.298   8.797  1.00  0.00              
ATOM    525  HB  ILE A  35      20.290  -1.213   7.723  1.00  0.00              
ATOM    526  CG2 ILE A  35      18.594  -1.281   8.906  1.00  0.00              
ATOM    527 HG21 ILE A  35      18.147  -0.359   8.533  1.00  0.00              
ATOM    528 HG22 ILE A  35      18.087  -2.084   8.371  1.00  0.00              
ATOM    529 HG23 ILE A  35      18.375  -1.342   9.972  1.00  0.00              
ATOM    530  CG1 ILE A  35      20.687  -0.047   9.526  1.00  0.00              
ATOM    531 HG12 ILE A  35      20.336   0.153  10.539  1.00  0.00              
ATOM    532 HG13 ILE A  35      21.763  -0.173   9.647  1.00  0.00              
ATOM    533  CD1 ILE A  35      20.423   1.219   8.738  1.00  0.00              
ATOM    534 HD11 ILE A  35      20.576   1.030   7.676  1.00  0.00              
ATOM    535 HD12 ILE A  35      19.351   1.415   8.764  1.00  0.00              
ATOM    536 HD13 ILE A  35      21.048   2.053   9.059  1.00  0.00              
ATOM    537  C   ILE A  35      19.952  -3.952   8.816  1.00  0.00              
ATOM    538  O   ILE A  35      19.322  -4.642   9.635  1.00  0.00              
ATOM    539  N   MET A  36      20.171  -4.430   7.544  1.00  0.00              
ATOM    540  H   MET A  36      20.895  -3.981   7.002  1.00  0.00              
ATOM    541  CA  MET A  36      19.675  -5.723   7.011  1.00  0.00              
ATOM    542  HA  MET A  36      18.586  -5.674   7.021  1.00  0.00              
ATOM    543  CB  MET A  36      19.987  -5.982   5.520  1.00  0.00              
ATOM    544  HB2 MET A  36      21.022  -6.091   5.193  1.00  0.00              
ATOM    545  HB3 MET A  36      19.466  -6.876   5.178  1.00  0.00              
ATOM    546  CG  MET A  36      19.335  -4.838   4.703  1.00  0.00              
ATOM    547  HG2 MET A  36      18.284  -4.812   4.993  1.00  0.00              
ATOM    548  HG3 MET A  36      19.776  -3.882   4.985  1.00  0.00              
ATOM    549  SD  MET A  36      19.344  -4.880   2.932  1.00  0.00              
ATOM    550  CE  MET A  36      20.988  -4.242   2.551  1.00  0.00              
ATOM    551  HE1 MET A  36      21.376  -4.599   1.597  1.00  0.00              
ATOM    552  HE2 MET A  36      20.995  -3.154   2.620  1.00  0.00              
ATOM    553  HE3 MET A  36      21.712  -4.674   3.242  1.00  0.00              
ATOM    554  C   MET A  36      20.219  -6.906   7.816  1.00  0.00              
ATOM    555  O   MET A  36      19.383  -7.788   8.142  1.00  0.00              
ATOM    556  N   ASP A  37      21.552  -6.908   8.183  1.00  0.00              
ATOM    557  H   ASP A  37      22.179  -6.269   7.716  1.00  0.00              
ATOM    558  CA  ASP A  37      22.202  -7.988   8.959  1.00  0.00              
ATOM    559  HA  ASP A  37      22.042  -8.922   8.421  1.00  0.00              
ATOM    560  CB  ASP A  37      23.728  -7.774   9.042  1.00  0.00              
ATOM    561  HB2 ASP A  37      24.014  -6.736   9.214  1.00  0.00              
ATOM    562  HB3 ASP A  37      24.158  -8.337   9.870  1.00  0.00              
ATOM    563  CG  ASP A  37      24.540  -8.332   7.848  1.00  0.00              
ATOM    564  OD1 ASP A  37      25.768  -8.231   7.856  1.00  0.00              
ATOM    565  OD2 ASP A  37      23.884  -9.039   7.021  1.00  0.00              
ATOM    566  C   ASP A  37      21.580  -8.067  10.291  1.00  0.00              
ATOM    567  O   ASP A  37      21.515  -9.180  10.858  1.00  0.00              
ATOM    568  N   ALA A  38      21.023  -6.951  10.855  1.00  0.00              
ATOM    569  H   ALA A  38      21.029  -6.038  10.424  1.00  0.00              
ATOM    570  CA  ALA A  38      20.487  -6.955  12.249  1.00  0.00              
ATOM    571  HA  ALA A  38      20.886  -7.813  12.790  1.00  0.00              
ATOM    572  CB  ALA A  38      20.840  -5.633  13.050  1.00  0.00              
ATOM    573  HB1 ALA A  38      20.724  -5.842  14.114  1.00  0.00              
ATOM    574  HB2 ALA A  38      21.885  -5.376  12.875  1.00  0.00              
ATOM    575  HB3 ALA A  38      20.214  -4.772  12.819  1.00  0.00              
ATOM    576  C   ALA A  38      18.922  -7.205  12.124  1.00  0.00              
ATOM    577  O   ALA A  38      18.228  -7.571  13.096  1.00  0.00              
ATOM    578  N   ALA A  39      18.278  -6.979  10.973  1.00  0.00              
ATOM    579  H   ALA A  39      18.714  -6.654  10.122  1.00  0.00              
ATOM    580  CA  ALA A  39      16.905  -7.514  10.652  1.00  0.00              
ATOM    581  HA  ALA A  39      16.296  -7.186  11.494  1.00  0.00              
ATOM    582  CB  ALA A  39      16.346  -6.797   9.400  1.00  0.00              
ATOM    583  HB1 ALA A  39      15.340  -7.116   9.127  1.00  0.00              
ATOM    584  HB2 ALA A  39      16.268  -5.717   9.521  1.00  0.00              
ATOM    585  HB3 ALA A  39      16.966  -7.009   8.530  1.00  0.00              
ATOM    586  C   ALA A  39      16.850  -9.057  10.604  1.00  0.00              
ATOM    587  O   ALA A  39      15.892  -9.656  11.178  1.00  0.00              
ATOM    588  N   LEU A  40      17.833  -9.659   9.921  1.00  0.00              
ATOM    589  H   LEU A  40      18.458  -9.167   9.299  1.00  0.00              
ATOM    590  CA  LEU A  40      18.163 -11.080  10.084  1.00  0.00              
ATOM    591  HA  LEU A  40      17.400 -11.753   9.692  1.00  0.00              
ATOM    592  CB  LEU A  40      19.359 -11.442   9.156  1.00  0.00              
ATOM    593  HB2 LEU A  40      20.142 -10.684   9.110  1.00  0.00              
ATOM    594  HB3 LEU A  40      19.875 -12.303   9.581  1.00  0.00              
ATOM    595  CG  LEU A  40      18.916 -11.987   7.727  1.00  0.00              
ATOM    596  HG  LEU A  40      18.459 -12.960   7.906  1.00  0.00              
ATOM    597  CD1 LEU A  40      18.095 -11.133   6.843  1.00  0.00              
ATOM    598 HD11 LEU A  40      18.782 -10.314   6.630  1.00  0.00              
ATOM    599 HD12 LEU A  40      17.711 -11.649   5.963  1.00  0.00              
ATOM    600 HD13 LEU A  40      17.256 -10.743   7.420  1.00  0.00              
ATOM    601  CD2 LEU A  40      20.222 -12.231   6.857  1.00  0.00              
ATOM    602 HD21 LEU A  40      21.004 -11.498   7.052  1.00  0.00              
ATOM    603 HD22 LEU A  40      20.614 -13.085   7.410  1.00  0.00              
ATOM    604 HD23 LEU A  40      20.062 -12.444   5.800  1.00  0.00              
ATOM    605  C   LEU A  40      18.427 -11.562  11.538  1.00  0.00              
ATOM    606  O   LEU A  40      17.917 -12.614  11.928  1.00  0.00              
ATOM    607  N   ASP A  41      19.351 -10.904  12.349  1.00  0.00              
ATOM    608  H   ASP A  41      19.916 -10.166  11.953  1.00  0.00              
ATOM    609  CA  ASP A  41      19.516 -11.270  13.785  1.00  0.00              
ATOM    610  HA  ASP A  41      19.895 -12.292  13.782  1.00  0.00              
ATOM    611  CB  ASP A  41      20.570 -10.279  14.348  1.00  0.00              
ATOM    612  HB2 ASP A  41      21.444 -10.330  13.699  1.00  0.00              
ATOM    613  HB3 ASP A  41      20.118  -9.287  14.332  1.00  0.00              
ATOM    614  CG  ASP A  41      20.841 -10.594  15.848  1.00  0.00              
ATOM    615  OD1 ASP A  41      21.196 -11.745  16.162  1.00  0.00              
ATOM    616  OD2 ASP A  41      20.735  -9.701  16.748  1.00  0.00              
ATOM    617  C   ASP A  41      18.207 -11.263  14.545  1.00  0.00              
ATOM    618  O   ASP A  41      18.036 -12.121  15.380  1.00  0.00              
ATOM    619  N   ALA A  42      17.310 -10.308  14.252  1.00  0.00              
ATOM    620  H   ALA A  42      17.557  -9.609  13.567  1.00  0.00              
ATOM    621  CA  ALA A  42      15.990 -10.260  14.832  1.00  0.00              
ATOM    622  HA  ALA A  42      16.066 -10.311  15.919  1.00  0.00              
ATOM    623  CB  ALA A  42      15.385  -8.892  14.613  1.00  0.00              
ATOM    624  HB1 ALA A  42      15.771  -8.191  15.353  1.00  0.00              
ATOM    625  HB2 ALA A  42      15.557  -8.572  13.586  1.00  0.00              
ATOM    626  HB3 ALA A  42      14.301  -8.938  14.715  1.00  0.00              
ATOM    627  C   ALA A  42      15.028 -11.377  14.217  1.00  0.00              
ATOM    628  O   ALA A  42      13.999 -11.651  14.791  1.00  0.00              
ATOM    629  N   GLY A  43      15.393 -12.057  13.131  1.00  0.00              
ATOM    630  H   GLY A  43      16.293 -11.788  12.762  1.00  0.00              
ATOM    631  CA  GLY A  43      14.546 -13.025  12.366  1.00  0.00              
ATOM    632  HA2 GLY A  43      15.193 -13.689  11.791  1.00  0.00              
ATOM    633  HA3 GLY A  43      14.149 -13.586  13.212  1.00  0.00              
ATOM    634  C   GLY A  43      13.477 -12.490  11.401  1.00  0.00              
ATOM    635  O   GLY A  43      12.609 -13.236  11.007  1.00  0.00              
ATOM    636  N   ILE A  44      13.534 -11.216  10.999  1.00  0.00              
ATOM    637  H   ILE A  44      14.304 -10.618  11.263  1.00  0.00              
ATOM    638  CA  ILE A  44      12.746 -10.658   9.869  1.00  0.00              
ATOM    639  HA  ILE A  44      11.753 -11.102   9.942  1.00  0.00              
ATOM    640  CB  ILE A  44      12.785  -9.107   9.828  1.00  0.00              
ATOM    641  HB  ILE A  44      13.850  -8.883   9.770  1.00  0.00              
ATOM    642  CG2 ILE A  44      12.060  -8.343   8.636  1.00  0.00              
ATOM    643 HG21 ILE A  44      11.229  -7.727   8.978  1.00  0.00              
ATOM    644 HG22 ILE A  44      12.754  -7.770   8.021  1.00  0.00              
ATOM    645 HG23 ILE A  44      11.641  -9.131   8.010  1.00  0.00              
ATOM    646  CG1 ILE A  44      12.240  -8.494  11.148  1.00  0.00              
ATOM    647 HG12 ILE A  44      11.155  -8.435  11.060  1.00  0.00              
ATOM    648 HG13 ILE A  44      12.471  -9.155  11.984  1.00  0.00              
ATOM    649  CD1 ILE A  44      12.667  -7.088  11.520  1.00  0.00              
ATOM    650 HD11 ILE A  44      12.164  -6.722  12.415  1.00  0.00              
ATOM    651 HD12 ILE A  44      13.743  -7.141  11.687  1.00  0.00              
ATOM    652 HD13 ILE A  44      12.348  -6.417  10.722  1.00  0.00              
ATOM    653  C   ILE A  44      13.297 -11.313   8.667  1.00  0.00              
ATOM    654  O   ILE A  44      14.509 -11.583   8.537  1.00  0.00              
ATOM    655  N   ASN A  45      12.446 -11.586   7.639  1.00  0.00              
ATOM    656  H   ASN A  45      11.476 -11.381   7.832  1.00  0.00              
ATOM    657  CA  ASN A  45      12.870 -12.216   6.349  1.00  0.00              
ATOM    658  HA  ASN A  45      13.954 -12.160   6.252  1.00  0.00              
ATOM    659  CB  ASN A  45      12.412 -13.697   6.295  1.00  0.00              
ATOM    660  HB2 ASN A  45      13.085 -14.048   5.512  1.00  0.00              
ATOM    661  HB3 ASN A  45      12.578 -14.220   7.237  1.00  0.00              
ATOM    662  CG  ASN A  45      11.022 -13.987   5.760  1.00  0.00              
ATOM    663  OD1 ASN A  45      10.024 -13.364   6.112  1.00  0.00              
ATOM    664  ND2 ASN A  45      10.979 -14.836   4.761  1.00  0.00              
ATOM    665 HD21 ASN A  45      10.095 -15.060   4.326  1.00  0.00              
ATOM    666 HD22 ASN A  45      11.740 -15.389   4.392  1.00  0.00              
ATOM    667  C   ASN A  45      12.288 -11.365   5.115  1.00  0.00              
ATOM    668  O   ASN A  45      12.706 -11.535   3.973  1.00  0.00              
ATOM    669  N   PHE A  46      11.233 -10.575   5.370  1.00  0.00              
ATOM    670  H   PHE A  46      10.611 -10.729   6.151  1.00  0.00              
ATOM    671  CA  PHE A  46      10.603  -9.850   4.136  1.00  0.00              
ATOM    672  HA  PHE A  46      10.758 -10.380   3.196  1.00  0.00              
ATOM    673  CB  PHE A  46       9.126  -9.857   4.465  1.00  0.00              
ATOM    674  HB2 PHE A  46       8.928 -10.783   5.005  1.00  0.00              
ATOM    675  HB3 PHE A  46       8.903  -9.004   5.105  1.00  0.00              
ATOM    676  CG  PHE A  46       8.096  -9.933   3.342  1.00  0.00              
ATOM    677  CD1 PHE A  46       8.272  -9.946   1.954  1.00  0.00              
ATOM    678  HD1 PHE A  46       9.263  -9.838   1.537  1.00  0.00              
ATOM    679  CE1 PHE A  46       7.262 -10.094   0.985  1.00  0.00              
ATOM    680  HE1 PHE A  46       7.491 -10.328  -0.044  1.00  0.00              
ATOM    681  CZ  PHE A  46       5.961 -10.197   1.454  1.00  0.00              
ATOM    682  HZ  PHE A  46       5.169 -10.307   0.729  1.00  0.00              
ATOM    683  CE2 PHE A  46       5.699 -10.059   2.849  1.00  0.00              
ATOM    684  HE2 PHE A  46       4.663 -10.165   3.138  1.00  0.00              
ATOM    685  CD2 PHE A  46       6.755  -9.959   3.759  1.00  0.00              
ATOM    686  HD2 PHE A  46       6.583  -9.951   4.826  1.00  0.00              
ATOM    687  C   PHE A  46      11.139  -8.434   3.857  1.00  0.00              
ATOM    688  O   PHE A  46      10.998  -7.572   4.695  1.00  0.00              
ATOM    689  N   PHE A  47      11.732  -8.263   2.648  1.00  0.00              
ATOM    690  H   PHE A  47      11.715  -9.016   1.975  1.00  0.00              
ATOM    691  CA  PHE A  47      12.435  -7.109   2.149  1.00  0.00              
ATOM    692  HA  PHE A  47      12.265  -6.258   2.809  1.00  0.00              
ATOM    693  CB  PHE A  47      13.924  -7.295   1.906  1.00  0.00              
ATOM    694  HB2 PHE A  47      13.980  -8.108   1.182  1.00  0.00              
ATOM    695  HB3 PHE A  47      14.276  -6.455   1.307  1.00  0.00              
ATOM    696  CG  PHE A  47      14.815  -7.603   3.109  1.00  0.00              
ATOM    697  CD1 PHE A  47      14.422  -7.750   4.444  1.00  0.00              
ATOM    698  HD1 PHE A  47      13.396  -7.795   4.780  1.00  0.00              
ATOM    699  CE1 PHE A  47      15.385  -7.856   5.446  1.00  0.00              
ATOM    700  HE1 PHE A  47      15.047  -7.920   6.470  1.00  0.00              
ATOM    701  CZ  PHE A  47      16.702  -7.819   5.081  1.00  0.00              
ATOM    702  HZ  PHE A  47      17.509  -7.921   5.791  1.00  0.00              
ATOM    703  CE2 PHE A  47      17.111  -7.702   3.750  1.00  0.00              
ATOM    704  HE2 PHE A  47      18.157  -7.744   3.487  1.00  0.00              
ATOM    705  CD2 PHE A  47      16.156  -7.545   2.755  1.00  0.00              
ATOM    706  HD2 PHE A  47      16.440  -7.331   1.735  1.00  0.00              
ATOM    707  C   PHE A  47      11.793  -6.595   0.865  1.00  0.00              
ATOM    708  O   PHE A  47      11.667  -7.405  -0.110  1.00  0.00              
ATOM    709  N   ASP A  48      11.572  -5.263   0.850  1.00  0.00              
ATOM    710  H   ASP A  48      11.805  -4.715   1.666  1.00  0.00              
ATOM    711  CA  ASP A  48      10.892  -4.532  -0.179  1.00  0.00              
ATOM    712  HA  ASP A  48      10.608  -5.247  -0.951  1.00  0.00              
ATOM    713  CB  ASP A  48       9.630  -3.853   0.459  1.00  0.00              
ATOM    714  HB2 ASP A  48       8.920  -4.677   0.531  1.00  0.00              
ATOM    715  HB3 ASP A  48       9.876  -3.425   1.431  1.00  0.00              
ATOM    716  CG  ASP A  48       9.092  -2.772  -0.437  1.00  0.00              
ATOM    717  OD1 ASP A  48       8.642  -3.150  -1.574  1.00  0.00              
ATOM    718  OD2 ASP A  48       9.022  -1.592  -0.030  1.00  0.00              
ATOM    719  C   ASP A  48      11.789  -3.544  -0.929  1.00  0.00              
ATOM    720  O   ASP A  48      12.535  -2.829  -0.297  1.00  0.00              
ATOM    721  N   THR A  49      11.704  -3.416  -2.278  1.00  0.00              
ATOM    722  H   THR A  49      11.018  -4.023  -2.704  1.00  0.00              
ATOM    723  CA  THR A  49      12.500  -2.536  -3.080  1.00  0.00              
ATOM    724  HA  THR A  49      12.557  -1.594  -2.535  1.00  0.00              
ATOM    725  CB  THR A  49      13.847  -3.161  -3.279  1.00  0.00              
ATOM    726  HB  THR A  49      14.204  -3.600  -2.348  1.00  0.00              
ATOM    727  CG2 THR A  49      13.977  -4.218  -4.430  1.00  0.00              
ATOM    728 HG21 THR A  49      15.018  -4.484  -4.619  1.00  0.00              
ATOM    729 HG22 THR A  49      13.457  -5.105  -4.068  1.00  0.00              
ATOM    730 HG23 THR A  49      13.495  -3.782  -5.305  1.00  0.00              
ATOM    731  OG1 THR A  49      14.650  -2.062  -3.409  1.00  0.00              
ATOM    732  HG1 THR A  49      14.657  -1.610  -2.562  1.00  0.00              
ATOM    733  C   THR A  49      11.753  -2.178  -4.448  1.00  0.00              
ATOM    734  O   THR A  49      10.707  -2.673  -4.798  1.00  0.00              
ATOM    735  N   ALA A  50      12.413  -1.318  -5.284  1.00  0.00              
ATOM    736  H   ALA A  50      13.151  -0.785  -4.847  1.00  0.00              
ATOM    737  CA  ALA A  50      12.056  -1.121  -6.714  1.00  0.00              
ATOM    738  HA  ALA A  50      11.880  -2.052  -7.252  1.00  0.00              
ATOM    739  CB  ALA A  50      10.706  -0.412  -6.830  1.00  0.00              
ATOM    740  HB1 ALA A  50       9.941  -0.847  -6.186  1.00  0.00              
ATOM    741  HB2 ALA A  50      10.724   0.625  -6.496  1.00  0.00              
ATOM    742  HB3 ALA A  50      10.238  -0.448  -7.814  1.00  0.00              
ATOM    743  C   ALA A  50      13.134  -0.265  -7.411  1.00  0.00              
ATOM    744  O   ALA A  50      13.747   0.552  -6.776  1.00  0.00              
ATOM    745  N   ASN A  51      13.106  -0.344  -8.731  1.00  0.00              
ATOM    746  H   ASN A  51      12.426  -0.893  -9.238  1.00  0.00              
ATOM    747  CA  ASN A  51      13.807   0.738  -9.494  1.00  0.00              
ATOM    748  HA  ASN A  51      14.866   0.637  -9.259  1.00  0.00              
ATOM    749  CB  ASN A  51      13.550   0.590 -10.997  1.00  0.00              
ATOM    750  HB2 ASN A  51      14.026  -0.354 -11.265  1.00  0.00              
ATOM    751  HB3 ASN A  51      12.462   0.654 -11.024  1.00  0.00              
ATOM    752  CG  ASN A  51      14.125   1.731 -11.751  1.00  0.00              
ATOM    753  OD1 ASN A  51      15.288   1.995 -11.772  1.00  0.00              
ATOM    754  ND2 ASN A  51      13.304   2.494 -12.409  1.00  0.00              
ATOM    755 HD21 ASN A  51      13.650   3.114 -13.127  1.00  0.00              
ATOM    756 HD22 ASN A  51      12.315   2.303 -12.483  1.00  0.00              
ATOM    757  C   ASN A  51      13.248   2.156  -9.111  1.00  0.00              
ATOM    758  O   ASN A  51      14.012   3.044  -8.724  1.00  0.00              
ATOM    759  N   VAL A  52      11.914   2.301  -9.211  1.00  0.00              
ATOM    760  H   VAL A  52      11.428   1.509  -9.607  1.00  0.00              
ATOM    761  CA  VAL A  52      11.261   3.585  -9.082  1.00  0.00              
ATOM    762  HA  VAL A  52      11.782   4.263  -9.758  1.00  0.00              
ATOM    763  CB  VAL A  52       9.812   3.493  -9.648  1.00  0.00              
ATOM    764  HB  VAL A  52       9.733   3.047 -10.639  1.00  0.00              
ATOM    765  CG1 VAL A  52       8.904   2.839  -8.609  1.00  0.00              
ATOM    766 HG11 VAL A  52       7.987   2.882  -9.197  1.00  0.00              
ATOM    767 HG12 VAL A  52       9.036   1.787  -8.353  1.00  0.00              
ATOM    768 HG13 VAL A  52       8.826   3.369  -7.660  1.00  0.00              
ATOM    769  CG2 VAL A  52       9.234   4.920  -9.967  1.00  0.00              
ATOM    770 HG21 VAL A  52       9.212   5.472  -9.027  1.00  0.00              
ATOM    771 HG22 VAL A  52       9.997   5.495 -10.491  1.00  0.00              
ATOM    772 HG23 VAL A  52       8.290   4.989 -10.508  1.00  0.00              
ATOM    773  C   VAL A  52      11.338   4.300  -7.699  1.00  0.00              
ATOM    774  O   VAL A  52      10.953   5.436  -7.522  1.00  0.00              
ATOM    775  N   TYR A  53      11.931   3.624  -6.654  1.00  0.00              
ATOM    776  H   TYR A  53      12.089   2.633  -6.768  1.00  0.00              
ATOM    777  CA  TYR A  53      12.062   4.149  -5.335  1.00  0.00              
ATOM    778  HA  TYR A  53      11.155   4.696  -5.077  1.00  0.00              
ATOM    779  CB  TYR A  53      12.405   3.031  -4.295  1.00  0.00              
ATOM    780  HB2 TYR A  53      13.176   2.362  -4.678  1.00  0.00              
ATOM    781  HB3 TYR A  53      12.700   3.471  -3.342  1.00  0.00              
ATOM    782  CG  TYR A  53      11.267   2.118  -3.897  1.00  0.00              
ATOM    783  CD1 TYR A  53       9.959   2.231  -4.453  1.00  0.00              
ATOM    784  HD1 TYR A  53       9.853   2.924  -5.275  1.00  0.00              
ATOM    785  CE1 TYR A  53       8.949   1.318  -4.157  1.00  0.00              
ATOM    786  HE1 TYR A  53       8.004   1.240  -4.674  1.00  0.00              
ATOM    787  CZ  TYR A  53       9.188   0.376  -3.138  1.00  0.00              
ATOM    788  OH  TYR A  53       8.178  -0.505  -2.739  1.00  0.00              
ATOM    789  HH  TYR A  53       8.492  -1.274  -2.258  1.00  0.00              
ATOM    790  CE2 TYR A  53      10.439   0.300  -2.542  1.00  0.00              
ATOM    791  HE2 TYR A  53      10.625  -0.454  -1.790  1.00  0.00              
ATOM    792  CD2 TYR A  53      11.501   1.163  -2.938  1.00  0.00              
ATOM    793  HD2 TYR A  53      12.441   1.191  -2.406  1.00  0.00              
ATOM    794  C   TYR A  53      13.187   5.228  -5.301  1.00  0.00              
ATOM    795  O   TYR A  53      13.306   6.020  -4.345  1.00  0.00              
ATOM    796  N   GLY A  54      14.128   5.226  -6.174  1.00  0.00              
ATOM    797  H   GLY A  54      14.175   4.625  -6.984  1.00  0.00              
ATOM    798  CA  GLY A  54      15.259   6.129  -6.043  1.00  0.00              
ATOM    799  HA2 GLY A  54      15.605   6.126  -5.010  1.00  0.00              
ATOM    800  HA3 GLY A  54      16.088   5.757  -6.645  1.00  0.00              
ATOM    801  C   GLY A  54      15.135   7.547  -6.538  1.00  0.00              
ATOM    802  O   GLY A  54      14.890   7.718  -7.758  1.00  0.00              
ATOM    803  N   TRP A  55      15.386   8.564  -5.698  1.00  0.00              
ATOM    804  H   TRP A  55      15.492   8.385  -4.709  1.00  0.00              
ATOM    805  CA  TRP A  55      15.262   9.966  -6.092  1.00  0.00              
ATOM    806  HA  TRP A  55      14.325  10.046  -6.643  1.00  0.00              
ATOM    807  CB  TRP A  55      15.132  10.809  -4.843  1.00  0.00              
ATOM    808  HB2 TRP A  55      14.339  10.424  -4.202  1.00  0.00              
ATOM    809  HB3 TRP A  55      16.084  10.856  -4.315  1.00  0.00              
ATOM    810  CG  TRP A  55      14.655  12.260  -5.093  1.00  0.00              
ATOM    811  CD1 TRP A  55      15.483  13.309  -5.146  1.00  0.00              
ATOM    812  HD1 TRP A  55      16.553  13.256  -5.011  1.00  0.00              
ATOM    813  NE1 TRP A  55      14.777  14.387  -5.423  1.00  0.00              
ATOM    814  HE1 TRP A  55      15.249  15.275  -5.514  1.00  0.00              
ATOM    815  CE2 TRP A  55      13.388  14.214  -5.327  1.00  0.00              
ATOM    816  CZ2 TRP A  55      12.231  15.065  -5.474  1.00  0.00              
ATOM    817  HZ2 TRP A  55      12.402  16.115  -5.662  1.00  0.00              
ATOM    818  CH2 TRP A  55      10.928  14.512  -5.382  1.00  0.00              
ATOM    819  HH2 TRP A  55      10.044  15.123  -5.496  1.00  0.00              
ATOM    820  CZ3 TRP A  55      10.842  13.107  -5.319  1.00  0.00              
ATOM    821  HZ3 TRP A  55       9.918  12.550  -5.370  1.00  0.00              
ATOM    822  CE3 TRP A  55      11.993  12.302  -5.332  1.00  0.00              
ATOM    823  HE3 TRP A  55      11.873  11.257  -5.089  1.00  0.00              
ATOM    824  CD2 TRP A  55      13.307  12.801  -5.238  1.00  0.00              
ATOM    825  C   TRP A  55      16.330  10.555  -7.067  1.00  0.00              
ATOM    826  O   TRP A  55      17.539  10.386  -6.852  1.00  0.00              
ATOM    827  N   GLY A  56      15.866  11.303  -8.070  1.00  0.00              
ATOM    828  H   GLY A  56      14.861  11.394  -8.113  1.00  0.00              
ATOM    829  CA  GLY A  56      16.713  11.795  -9.196  1.00  0.00              
ATOM    830  HA2 GLY A  56      16.056  12.196  -9.969  1.00  0.00              
ATOM    831  HA3 GLY A  56      17.317  12.606  -8.791  1.00  0.00              
ATOM    832  C   GLY A  56      17.567  10.685  -9.840  1.00  0.00              
ATOM    833  O   GLY A  56      17.024   9.734 -10.472  1.00  0.00              
ATOM    834  N   GLU A  57      18.874  10.882  -9.906  1.00  0.00              
ATOM    835  H   GLU A  57      19.147  11.820  -9.652  1.00  0.00              
ATOM    836  CA  GLU A  57      19.859   9.892 -10.343  1.00  0.00              
ATOM    837  HA  GLU A  57      19.660   9.834 -11.413  1.00  0.00              
ATOM    838  CB  GLU A  57      21.290  10.368 -10.044  1.00  0.00              
ATOM    839  HB2 GLU A  57      21.982   9.671 -10.516  1.00  0.00              
ATOM    840  HB3 GLU A  57      21.462  11.338 -10.509  1.00  0.00              
ATOM    841  CG  GLU A  57      21.722  10.520  -8.542  1.00  0.00              
ATOM    842  HG2 GLU A  57      20.979  11.160  -8.065  1.00  0.00              
ATOM    843  HG3 GLU A  57      21.779   9.524  -8.105  1.00  0.00              
ATOM    844  CD  GLU A  57      23.146  11.119  -8.482  1.00  0.00              
ATOM    845  OE1 GLU A  57      24.003  10.671  -9.301  1.00  0.00              
ATOM    846  OE2 GLU A  57      23.479  11.992  -7.607  1.00  0.00              
ATOM    847  C   GLU A  57      19.767   8.509  -9.808  1.00  0.00              
ATOM    848  O   GLU A  57      20.334   7.552 -10.333  1.00  0.00              
ATOM    849  N   ASN A  58      19.046   8.293  -8.720  1.00  0.00              
ATOM    850  H   ASN A  58      18.663   9.109  -8.263  1.00  0.00              
ATOM    851  CA  ASN A  58      19.206   7.104  -7.878  1.00  0.00              
ATOM    852  HA  ASN A  58      20.267   6.856  -7.917  1.00  0.00              
ATOM    853  CB  ASN A  58      18.952   7.397  -6.413  1.00  0.00              
ATOM    854  HB2 ASN A  58      17.999   7.913  -6.295  1.00  0.00              
ATOM    855  HB3 ASN A  58      18.808   6.503  -5.806  1.00  0.00              
ATOM    856  CG  ASN A  58      20.025   8.262  -5.771  1.00  0.00              
ATOM    857  OD1 ASN A  58      21.176   7.855  -5.398  1.00  0.00              
ATOM    858  ND2 ASN A  58      19.719   9.523  -5.540  1.00  0.00              
ATOM    859 HD21 ASN A  58      20.410  10.092  -5.073  1.00  0.00              
ATOM    860 HD22 ASN A  58      18.823   9.891  -5.828  1.00  0.00              
ATOM    861  C   ASN A  58      18.333   5.929  -8.385  1.00  0.00              
ATOM    862  O   ASN A  58      18.108   4.942  -7.715  1.00  0.00              
ATOM    863  N   LYS A  59      17.894   5.921  -9.666  1.00  0.00              
ATOM    864  H   LYS A  59      18.187   6.701 -10.237  1.00  0.00              
ATOM    865  CA  LYS A  59      17.005   4.912 -10.170  1.00  0.00              
ATOM    866  HA  LYS A  59      16.173   4.774  -9.479  1.00  0.00              
ATOM    867  CB  LYS A  59      16.562   5.354 -11.537  1.00  0.00              
ATOM    868  HB2 LYS A  59      17.372   5.522 -12.247  1.00  0.00              
ATOM    869  HB3 LYS A  59      15.963   4.552 -11.969  1.00  0.00              
ATOM    870  CG  LYS A  59      15.646   6.593 -11.573  1.00  0.00              
ATOM    871  HG2 LYS A  59      16.233   7.409 -11.151  1.00  0.00              
ATOM    872  HG3 LYS A  59      15.442   6.802 -12.623  1.00  0.00              
ATOM    873  CD  LYS A  59      14.301   6.370 -10.768  1.00  0.00              
ATOM    874  HD2 LYS A  59      13.759   5.537 -11.215  1.00  0.00              
ATOM    875  HD3 LYS A  59      14.526   5.985  -9.774  1.00  0.00              
ATOM    876  CE  LYS A  59      13.397   7.645 -10.689  1.00  0.00              
ATOM    877  HE2 LYS A  59      13.012   7.757 -11.703  1.00  0.00              
ATOM    878  HE3 LYS A  59      12.672   7.489  -9.890  1.00  0.00              
ATOM    879  NZ  LYS A  59      14.205   8.852 -10.336  1.00  0.00              
ATOM    880  HZ1 LYS A  59      13.612   9.659 -10.463  1.00  0.00              
ATOM    881  HZ2 LYS A  59      14.253   9.002  -9.338  1.00  0.00              
ATOM    882  HZ3 LYS A  59      15.062   8.886 -10.870  1.00  0.00              
ATOM    883  C   LYS A  59      17.732   3.601 -10.187  1.00  0.00              
ATOM    884  O   LYS A  59      18.676   3.414 -11.053  1.00  0.00              
ATOM    885  N   GLY A  60      17.299   2.706  -9.266  1.00  0.00              
ATOM    886  H   GLY A  60      16.607   2.988  -8.586  1.00  0.00              
ATOM    887  CA  GLY A  60      17.880   1.325  -9.148  1.00  0.00              
ATOM    888  HA2 GLY A  60      17.187   0.581  -8.754  1.00  0.00              
ATOM    889  HA3 GLY A  60      18.265   0.947 -10.095  1.00  0.00              
ATOM    890  C   GLY A  60      18.954   1.236  -8.035  1.00  0.00              
ATOM    891  O   GLY A  60      19.329   0.064  -7.777  1.00  0.00              
ATOM    892  N   ARG A  61      19.328   2.305  -7.327  1.00  0.00              
ATOM    893  H   ARG A  61      18.997   3.220  -7.594  1.00  0.00              
ATOM    894  CA  ARG A  61      20.404   2.296  -6.300  1.00  0.00              
ATOM    895  HA  ARG A  61      21.261   1.817  -6.774  1.00  0.00              
ATOM    896  CB  ARG A  61      20.707   3.781  -5.986  1.00  0.00              
ATOM    897  HB2 ARG A  61      20.832   4.308  -6.932  1.00  0.00              
ATOM    898  HB3 ARG A  61      19.979   4.436  -5.507  1.00  0.00              
ATOM    899  CG  ARG A  61      22.008   3.989  -5.211  1.00  0.00              
ATOM    900  HG2 ARG A  61      22.178   4.976  -4.781  1.00  0.00              
ATOM    901  HG3 ARG A  61      21.855   3.284  -4.394  1.00  0.00              
ATOM    902  CD  ARG A  61      23.195   3.613  -6.039  1.00  0.00              
ATOM    903  HD2 ARG A  61      23.083   2.645  -6.528  1.00  0.00              
ATOM    904  HD3 ARG A  61      23.428   4.325  -6.831  1.00  0.00              
ATOM    905  NE  ARG A  61      24.344   3.416  -5.155  1.00  0.00              
ATOM    906  HE  ARG A  61      24.517   4.215  -4.562  1.00  0.00              
ATOM    907  CZ  ARG A  61      25.254   2.481  -4.996  1.00  0.00              
ATOM    908  NH1 ARG A  61      25.321   1.394  -5.690  1.00  0.00              
ATOM    909 HH11 ARG A  61      24.894   1.361  -6.605  1.00  0.00              
ATOM    910 HH12 ARG A  61      25.990   0.722  -5.341  1.00  0.00              
ATOM    911  NH2 ARG A  61      26.127   2.489  -4.078  1.00  0.00              
ATOM    912 HH21 ARG A  61      26.277   3.240  -3.419  1.00  0.00              
ATOM    913 HH22 ARG A  61      26.734   1.700  -3.908  1.00  0.00              
ATOM    914  C   ARG A  61      19.895   1.460  -5.055  1.00  0.00              
ATOM    915  O   ARG A  61      20.735   0.745  -4.510  1.00  0.00              
ATOM    916  N   THR A  62      18.605   1.375  -4.742  1.00  0.00              
ATOM    917  H   THR A  62      17.862   1.789  -5.288  1.00  0.00              
ATOM    918  CA  THR A  62      18.163   0.412  -3.660  1.00  0.00              
ATOM    919  HA  THR A  62      18.659   0.552  -2.700  1.00  0.00              
ATOM    920  CB  THR A  62      16.723   0.718  -3.252  1.00  0.00              
ATOM    921  HB  THR A  62      16.477   0.138  -2.363  1.00  0.00              
ATOM    922  CG2 THR A  62      16.328   2.196  -3.025  1.00  0.00              
ATOM    923 HG21 THR A  62      16.340   2.772  -3.950  1.00  0.00              
ATOM    924 HG22 THR A  62      15.295   2.269  -2.686  1.00  0.00              
ATOM    925 HG23 THR A  62      17.045   2.634  -2.330  1.00  0.00              
ATOM    926  OG1 THR A  62      15.816   0.294  -4.183  1.00  0.00              
ATOM    927  HG1 THR A  62      15.708  -0.644  -4.011  1.00  0.00              
ATOM    928  C   THR A  62      18.382  -1.085  -3.955  1.00  0.00              
ATOM    929  O   THR A  62      18.774  -1.840  -3.052  1.00  0.00              
ATOM    930  N   GLU A  63      18.259  -1.403  -5.187  1.00  0.00              
ATOM    931  H   GLU A  63      17.877  -0.634  -5.719  1.00  0.00              
ATOM    932  CA  GLU A  63      18.518  -2.759  -5.724  1.00  0.00              
ATOM    933  HA  GLU A  63      18.116  -3.529  -5.066  1.00  0.00              
ATOM    934  CB  GLU A  63      17.699  -2.935  -7.048  1.00  0.00              
ATOM    935  HB2 GLU A  63      18.224  -2.329  -7.786  1.00  0.00              
ATOM    936  HB3 GLU A  63      17.576  -3.967  -7.377  1.00  0.00              
ATOM    937  CG  GLU A  63      16.237  -2.479  -6.949  1.00  0.00              
ATOM    938  HG2 GLU A  63      15.809  -2.741  -5.981  1.00  0.00              
ATOM    939  HG3 GLU A  63      16.249  -1.390  -6.986  1.00  0.00              
ATOM    940  CD  GLU A  63      15.413  -3.127  -8.085  1.00  0.00              
ATOM    941  OE1 GLU A  63      14.306  -3.663  -7.812  1.00  0.00              
ATOM    942  OE2 GLU A  63      15.917  -3.153  -9.175  1.00  0.00              
ATOM    943  C   GLU A  63      19.977  -3.087  -5.809  1.00  0.00              
ATOM    944  O   GLU A  63      20.505  -4.194  -5.537  1.00  0.00              
ATOM    945  N   GLU A  64      20.832  -2.107  -6.154  1.00  0.00              
ATOM    946  H   GLU A  64      20.394  -1.225  -6.378  1.00  0.00              
ATOM    947  CA  GLU A  64      22.259  -2.216  -6.303  1.00  0.00              
ATOM    948  HA  GLU A  64      22.591  -3.031  -6.945  1.00  0.00              
ATOM    949  CB  GLU A  64      22.882  -0.953  -6.976  1.00  0.00              
ATOM    950  HB2 GLU A  64      22.403  -0.130  -6.447  1.00  0.00              
ATOM    951  HB3 GLU A  64      23.964  -0.949  -6.842  1.00  0.00              
ATOM    952  CG  GLU A  64      22.660  -0.894  -8.476  1.00  0.00              
ATOM    953  HG2 GLU A  64      23.336  -1.626  -8.917  1.00  0.00              
ATOM    954  HG3 GLU A  64      21.640  -1.195  -8.712  1.00  0.00              
ATOM    955  CD  GLU A  64      23.083   0.469  -8.928  1.00  0.00              
ATOM    956  OE1 GLU A  64      24.136   1.002  -8.478  1.00  0.00              
ATOM    957  OE2 GLU A  64      22.461   1.033  -9.827  1.00  0.00              
ATOM    958  C   GLU A  64      22.870  -2.404  -4.920  1.00  0.00              
ATOM    959  O   GLU A  64      23.804  -3.211  -4.702  1.00  0.00              
ATOM    960  N   ILE A  65      22.270  -1.633  -3.946  1.00  0.00              
ATOM    961  H   ILE A  65      21.477  -1.083  -4.245  1.00  0.00              
ATOM    962  CA  ILE A  65      22.724  -1.693  -2.545  1.00  0.00              
ATOM    963  HA  ILE A  65      23.810  -1.623  -2.488  1.00  0.00              
ATOM    964  CB  ILE A  65      22.132  -0.498  -1.793  1.00  0.00              
ATOM    965  HB  ILE A  65      21.094  -0.373  -2.100  1.00  0.00              
ATOM    966  CG2 ILE A  65      22.190  -0.651  -0.240  1.00  0.00              
ATOM    967 HG21 ILE A  65      21.763  -1.584   0.129  1.00  0.00              
ATOM    968 HG22 ILE A  65      23.237  -0.607   0.061  1.00  0.00              
ATOM    969 HG23 ILE A  65      21.644   0.208   0.149  1.00  0.00              
ATOM    970  CG1 ILE A  65      23.036   0.769  -2.129  1.00  0.00              
ATOM    971 HG12 ILE A  65      24.052   0.392  -2.245  1.00  0.00              
ATOM    972 HG13 ILE A  65      22.768   1.114  -3.127  1.00  0.00              
ATOM    973  CD1 ILE A  65      23.024   1.963  -1.184  1.00  0.00              
ATOM    974 HD11 ILE A  65      21.989   2.297  -1.107  1.00  0.00              
ATOM    975 HD12 ILE A  65      23.532   1.739  -0.246  1.00  0.00              
ATOM    976 HD13 ILE A  65      23.507   2.829  -1.637  1.00  0.00              
ATOM    977  C   ILE A  65      22.392  -3.016  -1.854  1.00  0.00              
ATOM    978  O   ILE A  65      23.115  -3.597  -1.047  1.00  0.00              
ATOM    979  N   LEU A  66      21.219  -3.629  -2.131  1.00  0.00              
ATOM    980  H   LEU A  66      20.660  -3.098  -2.783  1.00  0.00              
ATOM    981  CA  LEU A  66      20.777  -5.004  -1.837  1.00  0.00              
ATOM    982  HA  LEU A  66      20.955  -5.176  -0.775  1.00  0.00              
ATOM    983  CB  LEU A  66      19.268  -5.292  -2.348  1.00  0.00              
ATOM    984  HB2 LEU A  66      19.196  -4.875  -3.353  1.00  0.00              
ATOM    985  HB3 LEU A  66      19.082  -6.365  -2.402  1.00  0.00              
ATOM    986  CG  LEU A  66      18.200  -4.637  -1.463  1.00  0.00              
ATOM    987  HG  LEU A  66      18.460  -3.651  -1.078  1.00  0.00              
ATOM    988  CD1 LEU A  66      16.767  -4.448  -2.023  1.00  0.00              
ATOM    989 HD11 LEU A  66      16.345  -5.436  -2.208  1.00  0.00              
ATOM    990 HD12 LEU A  66      16.369  -3.885  -1.178  1.00  0.00              
ATOM    991 HD13 LEU A  66      16.673  -3.836  -2.920  1.00  0.00              
ATOM    992  CD2 LEU A  66      18.102  -5.501  -0.174  1.00  0.00              
ATOM    993 HD21 LEU A  66      17.438  -5.073   0.578  1.00  0.00              
ATOM    994 HD22 LEU A  66      17.698  -6.429  -0.579  1.00  0.00              
ATOM    995 HD23 LEU A  66      19.071  -5.661   0.298  1.00  0.00              
ATOM    996  C   LEU A  66      21.750  -5.934  -2.561  1.00  0.00              
ATOM    997  O   LEU A  66      22.225  -6.933  -2.002  1.00  0.00              
ATOM    998  N   GLY A  67      22.080  -5.681  -3.805  1.00  0.00              
ATOM    999  H   GLY A  67      21.530  -4.933  -4.201  1.00  0.00              
ATOM   1000  CA  GLY A  67      23.135  -6.347  -4.605  1.00  0.00              
ATOM   1001  HA2 GLY A  67      22.740  -7.278  -5.010  1.00  0.00              
ATOM   1002  HA3 GLY A  67      23.120  -5.804  -5.550  1.00  0.00              
ATOM   1003  C   GLY A  67      24.558  -6.504  -4.001  1.00  0.00              
ATOM   1004  O   GLY A  67      25.135  -7.621  -3.946  1.00  0.00              
ATOM   1005  N   SER A  68      25.082  -5.375  -3.489  1.00  0.00              
ATOM   1006  H   SER A  68      24.503  -4.548  -3.518  1.00  0.00              
ATOM   1007  CA  SER A  68      26.397  -5.424  -2.630  1.00  0.00              
ATOM   1008  HA  SER A  68      27.100  -6.028  -3.202  1.00  0.00              
ATOM   1009  CB  SER A  68      26.923  -3.986  -2.483  1.00  0.00              
ATOM   1010  HB2 SER A  68      27.757  -3.927  -1.784  1.00  0.00              
ATOM   1011  HB3 SER A  68      27.047  -3.553  -3.476  1.00  0.00              
ATOM   1012  OG  SER A  68      26.005  -3.257  -1.770  1.00  0.00              
ATOM   1013  HG  SER A  68      26.339  -2.360  -1.846  1.00  0.00              
ATOM   1014  C   SER A  68      26.270  -6.190  -1.297  1.00  0.00              
ATOM   1015  O   SER A  68      27.239  -6.796  -0.946  1.00  0.00              
ATOM   1016  N   TRP A  69      25.080  -6.226  -0.713  1.00  0.00              
ATOM   1017  H   TRP A  69      24.299  -5.876  -1.249  1.00  0.00              
ATOM   1018  CA  TRP A  69      24.730  -6.987   0.480  1.00  0.00              
ATOM   1019  HA  TRP A  69      25.628  -6.845   1.082  1.00  0.00              
ATOM   1020  CB  TRP A  69      23.546  -6.470   1.165  1.00  0.00              
ATOM   1021  HB2 TRP A  69      23.680  -5.391   1.239  1.00  0.00              
ATOM   1022  HB3 TRP A  69      22.682  -6.547   0.505  1.00  0.00              
ATOM   1023  CG  TRP A  69      23.212  -7.033   2.505  1.00  0.00              
ATOM   1024  CD1 TRP A  69      23.986  -6.979   3.572  1.00  0.00              
ATOM   1025  HD1 TRP A  69      24.949  -6.503   3.682  1.00  0.00              
ATOM   1026  NE1 TRP A  69      23.406  -7.694   4.615  1.00  0.00              
ATOM   1027  HE1 TRP A  69      23.872  -7.969   5.468  1.00  0.00              
ATOM   1028  CE2 TRP A  69      22.182  -8.260   4.199  1.00  0.00              
ATOM   1029  CZ2 TRP A  69      21.183  -9.091   4.858  1.00  0.00              
ATOM   1030  HZ2 TRP A  69      21.430  -9.461   5.842  1.00  0.00              
ATOM   1031  CH2 TRP A  69      20.099  -9.532   4.072  1.00  0.00              
ATOM   1032  HH2 TRP A  69      19.497 -10.322   4.495  1.00  0.00              
ATOM   1033  CZ3 TRP A  69      20.007  -9.185   2.708  1.00  0.00              
ATOM   1034  HZ3 TRP A  69      19.189  -9.540   2.098  1.00  0.00              
ATOM   1035  CE3 TRP A  69      20.895  -8.230   2.120  1.00  0.00              
ATOM   1036  HE3 TRP A  69      20.699  -7.871   1.121  1.00  0.00              
ATOM   1037  CD2 TRP A  69      22.041  -7.885   2.806  1.00  0.00              
ATOM   1038  C   TRP A  69      24.696  -8.527   0.214  1.00  0.00              
ATOM   1039  O   TRP A  69      25.367  -9.266   0.950  1.00  0.00              
ATOM   1040  N   PHE A  70      24.030  -8.989  -0.901  1.00  0.00              
ATOM   1041  H   PHE A  70      23.525  -8.311  -1.454  1.00  0.00              
ATOM   1042  CA  PHE A  70      24.055 -10.428  -1.287  1.00  0.00              
ATOM   1043  HA  PHE A  70      23.741 -11.052  -0.450  1.00  0.00              
ATOM   1044  CB  PHE A  70      22.962 -10.622  -2.462  1.00  0.00              
ATOM   1045  HB2 PHE A  70      23.332 -10.145  -3.369  1.00  0.00              
ATOM   1046  HB3 PHE A  70      22.970 -11.691  -2.675  1.00  0.00              
ATOM   1047  CG  PHE A  70      21.561 -10.406  -1.989  1.00  0.00              
ATOM   1048  CD1 PHE A  70      21.034 -10.903  -0.738  1.00  0.00              
ATOM   1049  HD1 PHE A  70      21.749 -11.331  -0.051  1.00  0.00              
ATOM   1050  CE1 PHE A  70      19.726 -10.636  -0.451  1.00  0.00              
ATOM   1051  HE1 PHE A  70      19.336 -11.038   0.472  1.00  0.00              
ATOM   1052  CZ  PHE A  70      18.847  -9.889  -1.246  1.00  0.00              
ATOM   1053  HZ  PHE A  70      17.825  -9.721  -0.939  1.00  0.00              
ATOM   1054  CE2 PHE A  70      19.313  -9.425  -2.519  1.00  0.00              
ATOM   1055  HE2 PHE A  70      18.600  -8.880  -3.120  1.00  0.00              
ATOM   1056  CD2 PHE A  70      20.661  -9.609  -2.864  1.00  0.00              
ATOM   1057  HD2 PHE A  70      21.131  -9.216  -3.754  1.00  0.00              
ATOM   1058  C   PHE A  70      25.501 -10.793  -1.650  1.00  0.00              
ATOM   1059  O   PHE A  70      25.807 -11.972  -1.442  1.00  0.00              
ATOM   1060  N   ALA A  71      26.398  -9.895  -2.058  1.00  0.00              
ATOM   1061  H   ALA A  71      26.049  -8.966  -2.245  1.00  0.00              
ATOM   1062  CA  ALA A  71      27.782 -10.306  -2.457  1.00  0.00              
ATOM   1063  HA  ALA A  71      27.672 -11.269  -2.955  1.00  0.00              
ATOM   1064  CB  ALA A  71      28.376  -9.296  -3.525  1.00  0.00              
ATOM   1065  HB1 ALA A  71      27.873  -9.341  -4.491  1.00  0.00              
ATOM   1066  HB2 ALA A  71      28.271  -8.315  -3.062  1.00  0.00              
ATOM   1067  HB3 ALA A  71      29.447  -9.473  -3.625  1.00  0.00              
ATOM   1068  C   ALA A  71      28.612 -10.624  -1.162  1.00  0.00              
ATOM   1069  O   ALA A  71      29.790 -10.985  -1.286  1.00  0.00              
ATOM   1070  N   GLN A  72      28.095 -10.367   0.036  1.00  0.00              
ATOM   1071  H   GLN A  72      27.156 -10.000   0.098  1.00  0.00              
ATOM   1072  CA  GLN A  72      28.739 -10.698   1.306  1.00  0.00              
ATOM   1073  HA  GLN A  72      29.820 -10.660   1.177  1.00  0.00              
ATOM   1074  CB  GLN A  72      28.303  -9.835   2.517  1.00  0.00              
ATOM   1075  HB2 GLN A  72      27.337 -10.158   2.905  1.00  0.00              
ATOM   1076  HB3 GLN A  72      29.044 -10.104   3.270  1.00  0.00              
ATOM   1077  CG  GLN A  72      28.342  -8.338   2.150  1.00  0.00              
ATOM   1078  HG2 GLN A  72      27.611  -8.225   1.350  1.00  0.00              
ATOM   1079  HG3 GLN A  72      27.937  -7.708   2.942  1.00  0.00              
ATOM   1080  CD  GLN A  72      29.679  -7.839   1.688  1.00  0.00              
ATOM   1081  OE1 GLN A  72      30.763  -8.119   2.228  1.00  0.00              
ATOM   1082  NE2 GLN A  72      29.621  -7.164   0.575  1.00  0.00              
ATOM   1083 HE21 GLN A  72      30.465  -6.832   0.130  1.00  0.00              
ATOM   1084 HE22 GLN A  72      28.765  -7.073   0.047  1.00  0.00              
ATOM   1085  C   GLN A  72      28.428 -12.153   1.762  1.00  0.00              
ATOM   1086  O   GLN A  72      28.919 -12.572   2.798  1.00  0.00              
ATOM   1087  N   GLY A  73      27.650 -12.871   0.918  1.00  0.00              
ATOM   1088  H   GLY A  73      27.048 -12.364   0.286  1.00  0.00              
ATOM   1089  CA  GLY A  73      27.409 -14.341   1.115  1.00  0.00              
ATOM   1090  HA2 GLY A  73      26.867 -14.581   0.200  1.00  0.00              
ATOM   1091  HA3 GLY A  73      28.276 -14.999   1.070  1.00  0.00              
ATOM   1092  C   GLY A  73      26.483 -14.619   2.362  1.00  0.00              
ATOM   1093  O   GLY A  73      25.534 -13.822   2.558  1.00  0.00              
ATOM   1094  N   GLY A  74      26.775 -15.669   3.114  1.00  0.00              
ATOM   1095  H   GLY A  74      27.554 -16.213   2.771  1.00  0.00              
ATOM   1096  CA  GLY A  74      26.090 -15.885   4.449  1.00  0.00              
ATOM   1097  HA2 GLY A  74      26.619 -16.707   4.931  1.00  0.00              
ATOM   1098  HA3 GLY A  74      26.246 -15.096   5.184  1.00  0.00              
ATOM   1099  C   GLY A  74      24.675 -16.321   4.285  1.00  0.00              
ATOM   1100  O   GLY A  74      23.851 -16.191   5.178  1.00  0.00              
ATOM   1101  N   ASP A  75      24.387 -16.976   3.142  1.00  0.00              
ATOM   1102  H   ASP A  75      25.140 -17.075   2.476  1.00  0.00              
ATOM   1103  CA  ASP A  75      23.062 -17.248   2.615  1.00  0.00              
ATOM   1104  HA  ASP A  75      23.338 -17.414   1.574  1.00  0.00              
ATOM   1105  CB  ASP A  75      22.601 -18.634   3.152  1.00  0.00              
ATOM   1106  HB2 ASP A  75      22.349 -18.571   4.211  1.00  0.00              
ATOM   1107  HB3 ASP A  75      21.650 -18.881   2.679  1.00  0.00              
ATOM   1108  CG  ASP A  75      23.556 -19.817   2.877  1.00  0.00              
ATOM   1109  OD1 ASP A  75      23.435 -20.785   3.573  1.00  0.00              
ATOM   1110  OD2 ASP A  75      24.287 -19.687   1.869  1.00  0.00              
ATOM   1111  C   ASP A  75      21.998 -16.158   2.509  1.00  0.00              
ATOM   1112  O   ASP A  75      20.814 -16.427   2.656  1.00  0.00              
ATOM   1113  N   ARG A  76      22.420 -14.886   2.472  1.00  0.00              
ATOM   1114  H   ARG A  76      23.382 -14.580   2.433  1.00  0.00              
ATOM   1115  CA  ARG A  76      21.467 -13.716   2.727  1.00  0.00              
ATOM   1116  HA  ARG A  76      21.107 -13.951   3.729  1.00  0.00              
ATOM   1117  CB  ARG A  76      22.281 -12.424   2.810  1.00  0.00              
ATOM   1118  HB2 ARG A  76      22.876 -12.324   1.902  1.00  0.00              
ATOM   1119  HB3 ARG A  76      21.480 -11.691   2.709  1.00  0.00              
ATOM   1120  CG  ARG A  76      23.219 -12.220   4.008  1.00  0.00              
ATOM   1121  HG2 ARG A  76      22.701 -11.829   4.883  1.00  0.00              
ATOM   1122  HG3 ARG A  76      23.651 -13.207   4.175  1.00  0.00              
ATOM   1123  CD  ARG A  76      24.287 -11.129   3.782  1.00  0.00              
ATOM   1124  HD2 ARG A  76      24.964 -11.401   2.972  1.00  0.00              
ATOM   1125  HD3 ARG A  76      23.747 -10.293   3.338  1.00  0.00              
ATOM   1126  NE  ARG A  76      25.044 -10.636   4.972  1.00  0.00              
ATOM   1127  HE  ARG A  76      24.691  -9.914   5.584  1.00  0.00              
ATOM   1128  CZ  ARG A  76      26.190 -11.165   5.450  1.00  0.00              
ATOM   1129  NH1 ARG A  76      26.706 -10.612   6.449  1.00  0.00              
ATOM   1130 HH11 ARG A  76      26.282  -9.736   6.717  1.00  0.00              
ATOM   1131 HH12 ARG A  76      27.482 -10.993   6.973  1.00  0.00              
ATOM   1132  NH2 ARG A  76      26.684 -12.240   4.937  1.00  0.00              
ATOM   1133 HH21 ARG A  76      26.044 -12.763   4.357  1.00  0.00              
ATOM   1134 HH22 ARG A  76      27.580 -12.586   5.249  1.00  0.00              
ATOM   1135  C   ARG A  76      20.350 -13.638   1.807  1.00  0.00              
ATOM   1136  O   ARG A  76      19.294 -13.219   2.277  1.00  0.00              
ATOM   1137  N   ARG A  77      20.529 -14.014   0.549  1.00  0.00              
ATOM   1138  H   ARG A  77      21.470 -14.351   0.403  1.00  0.00              
ATOM   1139  CA  ARG A  77      19.484 -14.194  -0.440  1.00  0.00              
ATOM   1140  HA  ARG A  77      18.966 -13.235  -0.422  1.00  0.00              
ATOM   1141  CB  ARG A  77      20.115 -14.338  -1.790  1.00  0.00              
ATOM   1142  HB2 ARG A  77      20.767 -13.489  -1.997  1.00  0.00              
ATOM   1143  HB3 ARG A  77      20.683 -15.264  -1.879  1.00  0.00              
ATOM   1144  CG  ARG A  77      19.144 -14.231  -2.939  1.00  0.00              
ATOM   1145  HG2 ARG A  77      19.662 -14.350  -3.891  1.00  0.00              
ATOM   1146  HG3 ARG A  77      18.561 -15.149  -2.860  1.00  0.00              
ATOM   1147  CD  ARG A  77      18.320 -12.947  -3.001  1.00  0.00              
ATOM   1148  HD2 ARG A  77      17.849 -12.607  -2.079  1.00  0.00              
ATOM   1149  HD3 ARG A  77      19.001 -12.130  -3.238  1.00  0.00              
ATOM   1150  NE  ARG A  77      17.243 -12.984  -3.994  1.00  0.00              
ATOM   1151  HE  ARG A  77      17.493 -12.981  -4.972  1.00  0.00              
ATOM   1152  CZ  ARG A  77      15.987 -13.439  -3.754  1.00  0.00              
ATOM   1153  NH1 ARG A  77      15.057 -13.452  -4.649  1.00  0.00              
ATOM   1154 HH11 ARG A  77      15.276 -13.416  -5.634  1.00  0.00              
ATOM   1155 HH12 ARG A  77      14.128 -13.690  -4.333  1.00  0.00              
ATOM   1156  NH2 ARG A  77      15.591 -13.906  -2.641  1.00  0.00              
ATOM   1157 HH21 ARG A  77      16.160 -14.011  -1.813  1.00  0.00              
ATOM   1158 HH22 ARG A  77      14.627 -13.988  -2.352  1.00  0.00              
ATOM   1159  C   ARG A  77      18.448 -15.310  -0.270  1.00  0.00              
ATOM   1160  O   ARG A  77      17.281 -15.168  -0.617  1.00  0.00              
ATOM   1161  N   ASP A  78      18.880 -16.361   0.329  1.00  0.00              
ATOM   1162  H   ASP A  78      19.851 -16.466   0.585  1.00  0.00              
ATOM   1163  CA  ASP A  78      17.957 -17.354   0.746  1.00  0.00              
ATOM   1164  HA  ASP A  78      17.224 -17.548  -0.038  1.00  0.00              
ATOM   1165  CB  ASP A  78      18.836 -18.660   0.967  1.00  0.00              
ATOM   1166  HB2 ASP A  78      19.297 -18.606   1.953  1.00  0.00              
ATOM   1167  HB3 ASP A  78      18.089 -19.432   1.150  1.00  0.00              
ATOM   1168  CG  ASP A  78      19.777 -19.130  -0.170  1.00  0.00              
ATOM   1169  OD1 ASP A  78      19.686 -18.665  -1.322  1.00  0.00              
ATOM   1170  OD2 ASP A  78      20.593 -20.049   0.051  1.00  0.00              
ATOM   1171  C   ASP A  78      17.192 -16.889   2.052  1.00  0.00              
ATOM   1172  O   ASP A  78      15.989 -17.183   2.107  1.00  0.00              
ATOM   1173  N   LYS A  79      17.837 -16.230   2.982  1.00  0.00              
ATOM   1174  H   LYS A  79      18.777 -15.955   2.733  1.00  0.00              
ATOM   1175  CA  LYS A  79      17.243 -15.761   4.258  1.00  0.00              
ATOM   1176  HA  LYS A  79      16.694 -16.595   4.697  1.00  0.00              
ATOM   1177  CB  LYS A  79      18.392 -15.407   5.141  1.00  0.00              
ATOM   1178  HB2 LYS A  79      19.076 -14.720   4.643  1.00  0.00              
ATOM   1179  HB3 LYS A  79      18.074 -14.842   6.017  1.00  0.00              
ATOM   1180  CG  LYS A  79      19.190 -16.604   5.680  1.00  0.00              
ATOM   1181  HG2 LYS A  79      18.523 -17.342   6.127  1.00  0.00              
ATOM   1182  HG3 LYS A  79      19.542 -17.097   4.774  1.00  0.00              
ATOM   1183  CD  LYS A  79      20.392 -16.144   6.559  1.00  0.00              
ATOM   1184  HD2 LYS A  79      21.089 -15.508   6.013  1.00  0.00              
ATOM   1185  HD3 LYS A  79      20.027 -15.528   7.381  1.00  0.00              
ATOM   1186  CE  LYS A  79      21.112 -17.323   7.183  1.00  0.00              
ATOM   1187  HE2 LYS A  79      20.636 -17.633   8.114  1.00  0.00              
ATOM   1188  HE3 LYS A  79      21.345 -18.114   6.470  1.00  0.00              
ATOM   1189  NZ  LYS A  79      22.456 -16.839   7.549  1.00  0.00              
ATOM   1190  HZ1 LYS A  79      23.004 -16.601   6.734  1.00  0.00              
ATOM   1191  HZ2 LYS A  79      22.424 -16.038   8.164  1.00  0.00              
ATOM   1192  HZ3 LYS A  79      23.006 -17.539   8.026  1.00  0.00              
ATOM   1193  C   LYS A  79      16.360 -14.543   4.065  1.00  0.00              
ATOM   1194  O   LYS A  79      15.912 -13.974   5.063  1.00  0.00              
ATOM   1195  N   VAL A  80      16.012 -14.235   2.784  1.00  0.00              
ATOM   1196  H   VAL A  80      16.345 -14.946   2.149  1.00  0.00              
ATOM   1197  CA  VAL A  80      15.130 -13.126   2.417  1.00  0.00              
ATOM   1198  HA  VAL A  80      14.540 -12.742   3.250  1.00  0.00              
ATOM   1199  CB  VAL A  80      15.924 -11.938   1.844  1.00  0.00              
ATOM   1200  HB  VAL A  80      16.788 -12.184   1.227  1.00  0.00              
ATOM   1201  CG1 VAL A  80      15.131 -10.806   1.139  1.00  0.00              
ATOM   1202 HG11 VAL A  80      14.967 -11.202   0.136  1.00  0.00              
ATOM   1203 HG12 VAL A  80      14.144 -10.623   1.565  1.00  0.00              
ATOM   1204 HG13 VAL A  80      15.715  -9.895   1.005  1.00  0.00              
ATOM   1205  CG2 VAL A  80      16.553 -11.245   3.072  1.00  0.00              
ATOM   1206 HG21 VAL A  80      17.012 -11.974   3.740  1.00  0.00              
ATOM   1207 HG22 VAL A  80      17.270 -10.525   2.676  1.00  0.00              
ATOM   1208 HG23 VAL A  80      15.839 -10.734   3.716  1.00  0.00              
ATOM   1209  C   VAL A  80      14.182 -13.579   1.392  1.00  0.00              
ATOM   1210  O   VAL A  80      14.531 -14.101   0.308  1.00  0.00              
ATOM   1211  N   VAL A  81      12.892 -13.157   1.536  1.00  0.00              
ATOM   1212  H   VAL A  81      12.660 -12.733   2.423  1.00  0.00              
ATOM   1213  CA  VAL A  81      11.819 -13.125   0.462  1.00  0.00              
ATOM   1214  HA  VAL A  81      12.101 -13.760  -0.377  1.00  0.00              
ATOM   1215  CB  VAL A  81      10.463 -13.494   1.125  1.00  0.00              
ATOM   1216  HB  VAL A  81      10.331 -12.893   2.025  1.00  0.00              
ATOM   1217  CG1 VAL A  81       9.282 -13.138   0.231  1.00  0.00              
ATOM   1218 HG11 VAL A  81       9.333 -13.693  -0.706  1.00  0.00              
ATOM   1219 HG12 VAL A  81       8.374 -13.373   0.787  1.00  0.00              
ATOM   1220 HG13 VAL A  81       9.209 -12.055   0.140  1.00  0.00              
ATOM   1221  CG2 VAL A  81      10.422 -14.958   1.555  1.00  0.00              
ATOM   1222 HG21 VAL A  81       9.600 -15.305   2.182  1.00  0.00              
ATOM   1223 HG22 VAL A  81      10.370 -15.593   0.671  1.00  0.00              
ATOM   1224 HG23 VAL A  81      11.361 -15.207   2.049  1.00  0.00              
ATOM   1225  C   VAL A  81      11.754 -11.668  -0.032  1.00  0.00              
ATOM   1226  O   VAL A  81      11.572 -10.693   0.696  1.00  0.00              
ATOM   1227  N   LEU A  82      12.153 -11.510  -1.307  1.00  0.00              
ATOM   1228  H   LEU A  82      12.392 -12.430  -1.647  1.00  0.00              
ATOM   1229  CA  LEU A  82      12.393 -10.305  -1.929  1.00  0.00              
ATOM   1230  HA  LEU A  82      12.507  -9.476  -1.230  1.00  0.00              
ATOM   1231  CB  LEU A  82      13.729 -10.426  -2.630  1.00  0.00              
ATOM   1232  HB2 LEU A  82      14.492 -10.575  -1.866  1.00  0.00              
ATOM   1233  HB3 LEU A  82      13.629 -11.255  -3.331  1.00  0.00              
ATOM   1234  CG  LEU A  82      14.117  -9.157  -3.406  1.00  0.00              
ATOM   1235  HG  LEU A  82      13.388  -8.987  -4.199  1.00  0.00              
ATOM   1236  CD1 LEU A  82      14.234  -7.961  -2.494  1.00  0.00              
ATOM   1237 HD11 LEU A  82      14.884  -8.188  -1.650  1.00  0.00              
ATOM   1238 HD12 LEU A  82      14.942  -7.367  -3.071  1.00  0.00              
ATOM   1239 HD13 LEU A  82      13.273  -7.493  -2.279  1.00  0.00              
ATOM   1240  CD2 LEU A  82      15.497  -9.533  -3.977  1.00  0.00              
ATOM   1241 HD21 LEU A  82      15.346 -10.400  -4.620  1.00  0.00              
ATOM   1242 HD22 LEU A  82      15.847  -8.662  -4.532  1.00  0.00              
ATOM   1243 HD23 LEU A  82      16.079  -9.717  -3.073  1.00  0.00              
ATOM   1244  C   LEU A  82      11.269  -9.812  -2.822  1.00  0.00              
ATOM   1245  O   LEU A  82      10.833 -10.519  -3.707  1.00  0.00              
ATOM   1246  N   ALA A  83      10.745  -8.571  -2.462  1.00  0.00              
ATOM   1247  H   ALA A  83      11.014  -8.090  -1.616  1.00  0.00              
ATOM   1248  CA  ALA A  83       9.574  -7.994  -3.141  1.00  0.00              
ATOM   1249  HA  ALA A  83       9.094  -8.742  -3.772  1.00  0.00              
ATOM   1250  CB  ALA A  83       8.594  -7.412  -2.104  1.00  0.00              
ATOM   1251  HB1 ALA A  83       8.445  -8.177  -1.342  1.00  0.00              
ATOM   1252  HB2 ALA A  83       9.055  -6.641  -1.488  1.00  0.00              
ATOM   1253  HB3 ALA A  83       7.610  -7.096  -2.451  1.00  0.00              
ATOM   1254  C   ALA A  83      10.072  -6.772  -4.015  1.00  0.00              
ATOM   1255  O   ALA A  83      10.634  -5.812  -3.430  1.00  0.00              
ATOM   1256  N   THR A  84       9.639  -6.756  -5.298  1.00  0.00              
ATOM   1257  H   THR A  84       9.072  -7.565  -5.509  1.00  0.00              
ATOM   1258  CA  THR A  84       9.969  -5.687  -6.239  1.00  0.00              
ATOM   1259  HA  THR A  84      10.109  -4.794  -5.630  1.00  0.00              
ATOM   1260  CB  THR A  84      11.273  -5.700  -7.000  1.00  0.00              
ATOM   1261  HB  THR A  84      11.996  -5.965  -6.228  1.00  0.00              
ATOM   1262  CG2 THR A  84      11.399  -6.595  -8.199  1.00  0.00              
ATOM   1263 HG21 THR A  84      10.656  -7.392  -8.161  1.00  0.00              
ATOM   1264 HG22 THR A  84      11.473  -6.003  -9.111  1.00  0.00              
ATOM   1265 HG23 THR A  84      12.409  -7.002  -8.139  1.00  0.00              
ATOM   1266  OG1 THR A  84      11.584  -4.409  -7.469  1.00  0.00              
ATOM   1267  HG1 THR A  84      12.538  -4.357  -7.374  1.00  0.00              
ATOM   1268  C   THR A  84       8.844  -5.351  -7.238  1.00  0.00              
ATOM   1269  O   THR A  84       8.003  -6.241  -7.372  1.00  0.00              
ATOM   1270  N   LYS A  85       8.746  -4.146  -7.758  1.00  0.00              
ATOM   1271  H   LYS A  85       9.448  -3.473  -7.486  1.00  0.00              
ATOM   1272  CA  LYS A  85       7.664  -3.620  -8.621  1.00  0.00              
ATOM   1273  HA  LYS A  85       6.812  -4.282  -8.469  1.00  0.00              
ATOM   1274  CB  LYS A  85       7.274  -2.290  -8.108  1.00  0.00              
ATOM   1275  HB2 LYS A  85       8.112  -1.820  -7.595  1.00  0.00              
ATOM   1276  HB3 LYS A  85       7.026  -1.655  -8.959  1.00  0.00              
ATOM   1277  CG  LYS A  85       6.060  -2.211  -7.125  1.00  0.00              
ATOM   1278  HG2 LYS A  85       5.938  -1.202  -6.729  1.00  0.00              
ATOM   1279  HG3 LYS A  85       5.173  -2.609  -7.618  1.00  0.00              
ATOM   1280  CD  LYS A  85       6.329  -3.151  -5.852  1.00  0.00              
ATOM   1281  HD2 LYS A  85       5.408  -3.193  -5.271  1.00  0.00              
ATOM   1282  HD3 LYS A  85       6.576  -4.135  -6.251  1.00  0.00              
ATOM   1283  CE  LYS A  85       7.508  -2.748  -4.929  1.00  0.00              
ATOM   1284  HE2 LYS A  85       8.257  -2.301  -5.582  1.00  0.00              
ATOM   1285  HE3 LYS A  85       6.996  -2.036  -4.281  1.00  0.00              
ATOM   1286  NZ  LYS A  85       8.017  -3.842  -4.125  1.00  0.00              
ATOM   1287  HZ1 LYS A  85       7.284  -4.505  -3.917  1.00  0.00              
ATOM   1288  HZ2 LYS A  85       8.786  -4.298  -4.595  1.00  0.00              
ATOM   1289  HZ3 LYS A  85       8.274  -3.594  -3.181  1.00  0.00              
ATOM   1290  C   LYS A  85       7.994  -3.528 -10.095  1.00  0.00              
ATOM   1291  O   LYS A  85       9.186  -3.389 -10.433  1.00  0.00              
ATOM   1292  N   VAL A  86       7.040  -3.720 -11.030  1.00  0.00              
ATOM   1293  H   VAL A  86       6.144  -4.072 -10.724  1.00  0.00              
ATOM   1294  CA  VAL A  86       7.140  -3.343 -12.463  1.00  0.00              
ATOM   1295  HA  VAL A  86       8.107  -2.863 -12.610  1.00  0.00              
ATOM   1296  CB  VAL A  86       7.235  -4.669 -13.276  1.00  0.00              
ATOM   1297  HB  VAL A  86       8.170  -5.133 -12.962  1.00  0.00              
ATOM   1298  CG1 VAL A  86       6.096  -5.698 -12.981  1.00  0.00              
ATOM   1299 HG11 VAL A  86       6.317  -6.198 -12.038  1.00  0.00              
ATOM   1300 HG12 VAL A  86       5.079  -5.333 -12.836  1.00  0.00              
ATOM   1301 HG13 VAL A  86       6.148  -6.541 -13.670  1.00  0.00              
ATOM   1302  CG2 VAL A  86       7.229  -4.289 -14.771  1.00  0.00              
ATOM   1303 HG21 VAL A  86       7.554  -5.158 -15.344  1.00  0.00              
ATOM   1304 HG22 VAL A  86       6.224  -3.998 -15.074  1.00  0.00              
ATOM   1305 HG23 VAL A  86       7.975  -3.511 -14.932  1.00  0.00              
ATOM   1306  C   VAL A  86       6.034  -2.368 -12.874  1.00  0.00              
ATOM   1307  O   VAL A  86       4.885  -2.540 -12.406  1.00  0.00              
ATOM   1308  N   TYR A  87       6.312  -1.375 -13.670  1.00  0.00              
ATOM   1309  H   TYR A  87       7.283  -1.169 -13.858  1.00  0.00              
ATOM   1310  CA  TYR A  87       5.367  -0.583 -14.494  1.00  0.00              
ATOM   1311  HA  TYR A  87       4.783  -1.294 -15.077  1.00  0.00              
ATOM   1312  CB  TYR A  87       4.369   0.305 -13.671  1.00  0.00              
ATOM   1313  HB2 TYR A  87       3.773  -0.346 -13.031  1.00  0.00              
ATOM   1314  HB3 TYR A  87       4.981   0.862 -12.962  1.00  0.00              
ATOM   1315  CG  TYR A  87       3.477   1.212 -14.496  1.00  0.00              
ATOM   1316  CD1 TYR A  87       3.528   2.643 -14.406  1.00  0.00              
ATOM   1317  HD1 TYR A  87       4.134   3.153 -13.672  1.00  0.00              
ATOM   1318  CE1 TYR A  87       2.822   3.557 -15.310  1.00  0.00              
ATOM   1319  HE1 TYR A  87       2.838   4.627 -15.163  1.00  0.00              
ATOM   1320  CZ  TYR A  87       1.988   2.929 -16.269  1.00  0.00              
ATOM   1321  OH  TYR A  87       1.123   3.642 -16.962  1.00  0.00              
ATOM   1322  HH  TYR A  87       1.413   4.557 -16.981  1.00  0.00              
ATOM   1323  CE2 TYR A  87       1.899   1.536 -16.283  1.00  0.00              
ATOM   1324  HE2 TYR A  87       1.188   1.133 -16.989  1.00  0.00              
ATOM   1325  CD2 TYR A  87       2.670   0.654 -15.474  1.00  0.00              
ATOM   1326  HD2 TYR A  87       2.538  -0.411 -15.595  1.00  0.00              
ATOM   1327  C   TYR A  87       6.036   0.408 -15.517  1.00  0.00              
ATOM   1328  O   TYR A  87       5.783   0.329 -16.727  1.00  0.00              
ATOM   1329  N   GLY A  88       6.998   1.243 -15.067  1.00  0.00              
ATOM   1330  H   GLY A  88       7.191   1.219 -14.076  1.00  0.00              
ATOM   1331  CA  GLY A  88       7.703   2.287 -15.906  1.00  0.00              
ATOM   1332  HA2 GLY A  88       6.980   2.788 -16.551  1.00  0.00              
ATOM   1333  HA3 GLY A  88       8.152   3.058 -15.279  1.00  0.00              
ATOM   1334  C   GLY A  88       8.824   1.611 -16.713  1.00  0.00              
ATOM   1335  O   GLY A  88       8.834   0.416 -17.145  1.00  0.00              
ATOM   1336  N   ASN A  89       9.833   2.464 -17.076  1.00  0.00              
ATOM   1337  H   ASN A  89       9.803   3.391 -16.677  1.00  0.00              
ATOM   1338  CA  ASN A  89      11.097   2.081 -17.633  1.00  0.00              
ATOM   1339  HA  ASN A  89      10.778   1.503 -18.501  1.00  0.00              
ATOM   1340  CB  ASN A  89      11.798   3.436 -18.129  1.00  0.00              
ATOM   1341  HB2 ASN A  89      11.166   4.045 -18.775  1.00  0.00              
ATOM   1342  HB3 ASN A  89      11.996   4.067 -17.263  1.00  0.00              
ATOM   1343  CG  ASN A  89      13.028   3.120 -18.913  1.00  0.00              
ATOM   1344  OD1 ASN A  89      14.111   2.793 -18.408  1.00  0.00              
ATOM   1345  ND2 ASN A  89      12.866   2.991 -20.181  1.00  0.00              
ATOM   1346 HD21 ASN A  89      13.656   2.692 -20.735  1.00  0.00              
ATOM   1347 HD22 ASN A  89      12.034   3.337 -20.639  1.00  0.00              
ATOM   1348  C   ASN A  89      11.938   1.185 -16.722  1.00  0.00              
ATOM   1349  O   ASN A  89      11.905   1.427 -15.524  1.00  0.00              
ATOM   1350  N   MET A  90      12.592   0.159 -17.283  1.00  0.00              
ATOM   1351  H   MET A  90      12.518   0.112 -18.289  1.00  0.00              
ATOM   1352  CA  MET A  90      13.481  -0.774 -16.523  1.00  0.00              
ATOM   1353  HA  MET A  90      12.894  -1.206 -15.712  1.00  0.00              
ATOM   1354  CB  MET A  90      13.795  -1.940 -17.466  1.00  0.00              
ATOM   1355  HB2 MET A  90      14.504  -2.655 -17.049  1.00  0.00              
ATOM   1356  HB3 MET A  90      12.852  -2.470 -17.603  1.00  0.00              
ATOM   1357  CG  MET A  90      14.297  -1.563 -18.888  1.00  0.00              
ATOM   1358  HG2 MET A  90      14.993  -0.727 -18.819  1.00  0.00              
ATOM   1359  HG3 MET A  90      14.866  -2.413 -19.264  1.00  0.00              
ATOM   1360  SD  MET A  90      12.889  -1.152 -19.928  1.00  0.00              
ATOM   1361  CE  MET A  90      13.565  -0.009 -21.196  1.00  0.00              
ATOM   1362  HE1 MET A  90      12.924   0.691 -21.732  1.00  0.00              
ATOM   1363  HE2 MET A  90      14.349   0.606 -20.756  1.00  0.00              
ATOM   1364  HE3 MET A  90      14.121  -0.646 -21.884  1.00  0.00              
ATOM   1365  C   MET A  90      14.823  -0.080 -15.941  1.00  0.00              
ATOM   1366  O   MET A  90      15.616  -0.819 -15.391  1.00  0.00              
ATOM   1367  N   GLY A  91      14.982   1.243 -16.008  1.00  0.00              
ATOM   1368  H   GLY A  91      14.296   1.706 -16.587  1.00  0.00              
ATOM   1369  CA  GLY A  91      16.072   2.022 -15.449  1.00  0.00              
ATOM   1370  HA2 GLY A  91      16.158   1.702 -14.411  1.00  0.00              
ATOM   1371  HA3 GLY A  91      17.009   1.815 -15.967  1.00  0.00              
ATOM   1372  C   GLY A  91      15.760   3.507 -15.357  1.00  0.00              
ATOM   1373  O   GLY A  91      14.633   3.927 -15.131  1.00  0.00              
ATOM   1374  N   LEU A  92      16.809   4.377 -15.505  1.00  0.00              
ATOM   1375  H   LEU A  92      17.768   4.079 -15.620  1.00  0.00              
ATOM   1376  CA  LEU A  92      16.709   5.843 -15.354  1.00  0.00              
ATOM   1377  HA  LEU A  92      16.134   6.109 -14.468  1.00  0.00              
ATOM   1378  CB  LEU A  92      18.214   6.175 -15.218  1.00  0.00              
ATOM   1379  HB2 LEU A  92      18.666   5.590 -14.417  1.00  0.00              
ATOM   1380  HB3 LEU A  92      18.772   5.837 -16.091  1.00  0.00              
ATOM   1381  CG  LEU A  92      18.524   7.660 -14.964  1.00  0.00              
ATOM   1382  HG  LEU A  92      18.287   8.155 -15.907  1.00  0.00              
ATOM   1383  CD1 LEU A  92      17.630   8.254 -13.846  1.00  0.00              
ATOM   1384 HD11 LEU A  92      17.798   7.669 -12.942  1.00  0.00              
ATOM   1385 HD12 LEU A  92      17.836   9.318 -13.728  1.00  0.00              
ATOM   1386 HD13 LEU A  92      16.567   8.161 -14.070  1.00  0.00              
ATOM   1387  CD2 LEU A  92      20.028   7.800 -14.740  1.00  0.00              
ATOM   1388 HD21 LEU A  92      20.633   7.428 -15.567  1.00  0.00              
ATOM   1389 HD22 LEU A  92      20.309   8.846 -14.614  1.00  0.00              
ATOM   1390 HD23 LEU A  92      20.404   7.377 -13.808  1.00  0.00              
ATOM   1391  C   LEU A  92      16.058   6.576 -16.613  1.00  0.00              
ATOM   1392  O   LEU A  92      15.815   7.757 -16.463  1.00  0.00              
ATOM   1393  N   ASP A  93      15.778   5.936 -17.763  1.00  0.00              
ATOM   1394  H   ASP A  93      15.722   4.928 -17.733  1.00  0.00              
ATOM   1395  CA  ASP A  93      15.281   6.652 -18.965  1.00  0.00              
ATOM   1396  HA  ASP A  93      15.771   7.623 -19.041  1.00  0.00              
ATOM   1397  CB  ASP A  93      15.706   5.741 -20.102  1.00  0.00              
ATOM   1398  HB2 ASP A  93      15.075   4.853 -20.091  1.00  0.00              
ATOM   1399  HB3 ASP A  93      15.503   6.256 -21.041  1.00  0.00              
ATOM   1400  CG  ASP A  93      17.110   5.286 -20.231  1.00  0.00              
ATOM   1401  OD1 ASP A  93      18.045   6.074 -20.508  1.00  0.00              
ATOM   1402  OD2 ASP A  93      17.368   4.030 -20.110  1.00  0.00              
ATOM   1403  C   ASP A  93      13.787   6.808 -18.851  1.00  0.00              
ATOM   1404  O   ASP A  93      13.052   6.226 -18.094  1.00  0.00              
ATOM   1405  N   GLY A  94      13.343   7.642 -19.823  1.00  0.00              
ATOM   1406  H   GLY A  94      13.970   8.155 -20.426  1.00  0.00              
ATOM   1407  CA  GLY A  94      11.887   7.766 -20.139  1.00  0.00              
ATOM   1408  HA2 GLY A  94      11.342   7.783 -19.195  1.00  0.00              
ATOM   1409  HA3 GLY A  94      11.727   8.707 -20.666  1.00  0.00              
ATOM   1410  C   GLY A  94      11.269   6.638 -20.928  1.00  0.00              
ATOM   1411  O   GLY A  94      12.092   5.883 -21.449  1.00  0.00              
ATOM   1412  N   PRO A  95       9.954   6.427 -20.917  1.00  0.00              
ATOM   1413  CD  PRO A  95       8.986   7.325 -20.452  1.00  0.00              
ATOM   1414  HD2 PRO A  95       8.873   8.243 -21.029  1.00  0.00              
ATOM   1415  HD3 PRO A  95       9.223   7.552 -19.412  1.00  0.00              
ATOM   1416  CG  PRO A  95       7.664   6.549 -20.309  1.00  0.00              
ATOM   1417  HG2 PRO A  95       6.820   7.220 -20.467  1.00  0.00              
ATOM   1418  HG3 PRO A  95       7.652   6.001 -19.367  1.00  0.00              
ATOM   1419  CB  PRO A  95       7.709   5.474 -21.476  1.00  0.00              
ATOM   1420  HB2 PRO A  95       7.539   6.042 -22.391  1.00  0.00              
ATOM   1421  HB3 PRO A  95       7.011   4.670 -21.242  1.00  0.00              
ATOM   1422  CA  PRO A  95       9.227   5.209 -21.491  1.00  0.00              
ATOM   1423  HA  PRO A  95       9.430   4.420 -20.766  1.00  0.00              
ATOM   1424  C   PRO A  95       9.741   4.789 -22.834  1.00  0.00              
ATOM   1425  O   PRO A  95      10.102   5.540 -23.718  1.00  0.00              
ATOM   1426  N   ALA A  96       9.697   3.474 -22.950  1.00  0.00              
ATOM   1427  H   ALA A  96       9.339   2.883 -22.213  1.00  0.00              
ATOM   1428  CA  ALA A  96      10.098   2.718 -24.198  1.00  0.00              
ATOM   1429  HA  ALA A  96      11.089   3.051 -24.506  1.00  0.00              
ATOM   1430  CB  ALA A  96      10.127   1.213 -23.862  1.00  0.00              
ATOM   1431  HB1 ALA A  96      10.462   0.657 -24.737  1.00  0.00              
ATOM   1432  HB2 ALA A  96      10.782   1.132 -22.994  1.00  0.00              
ATOM   1433  HB3 ALA A  96       9.132   0.884 -23.560  1.00  0.00              
ATOM   1434  C   ALA A  96       9.116   2.987 -25.289  1.00  0.00              
ATOM   1435  O   ALA A  96       8.164   3.761 -25.122  1.00  0.00              
ATOM   1436  N   TRP A  97       9.441   2.433 -26.472  1.00  0.00              
ATOM   1437  H   TRP A  97      10.128   1.695 -26.529  1.00  0.00              
ATOM   1438  CA  TRP A  97       8.550   2.624 -27.628  1.00  0.00              
ATOM   1439  HA  TRP A  97       8.307   3.682 -27.728  1.00  0.00              
ATOM   1440  CB  TRP A  97       9.143   1.954 -28.854  1.00  0.00              
ATOM   1441  HB2 TRP A  97      10.176   2.241 -29.051  1.00  0.00              
ATOM   1442  HB3 TRP A  97       9.233   0.947 -28.446  1.00  0.00              
ATOM   1443  CG  TRP A  97       8.459   1.974 -30.213  1.00  0.00              
ATOM   1444  CD1 TRP A  97       7.773   0.993 -30.821  1.00  0.00              
ATOM   1445  HD1 TRP A  97       7.583  -0.034 -30.547  1.00  0.00              
ATOM   1446  NE1 TRP A  97       7.465   1.492 -32.077  1.00  0.00              
ATOM   1447  HE1 TRP A  97       6.982   0.834 -32.672  1.00  0.00              
ATOM   1448  CE2 TRP A  97       7.839   2.781 -32.320  1.00  0.00              
ATOM   1449  CZ2 TRP A  97       7.691   3.585 -33.405  1.00  0.00              
ATOM   1450  HZ2 TRP A  97       7.209   3.293 -34.326  1.00  0.00              
ATOM   1451  CH2 TRP A  97       8.329   4.807 -33.369  1.00  0.00              
ATOM   1452  HH2 TRP A  97       8.240   5.459 -34.226  1.00  0.00              
ATOM   1453  CZ3 TRP A  97       8.964   5.277 -32.207  1.00  0.00              
ATOM   1454  HZ3 TRP A  97       9.424   6.252 -32.272  1.00  0.00              
ATOM   1455  CE3 TRP A  97       9.024   4.466 -31.095  1.00  0.00              
ATOM   1456  HE3 TRP A  97       9.469   4.877 -30.201  1.00  0.00              
ATOM   1457  CD2 TRP A  97       8.553   3.144 -31.119  1.00  0.00              
ATOM   1458  C   TRP A  97       7.118   1.920 -27.457  1.00  0.00              
ATOM   1459  O   TRP A  97       6.994   0.812 -26.868  1.00  0.00              
ATOM   1460  N   PRO A  98       6.048   2.504 -28.011  1.00  0.00              
ATOM   1461  CD  PRO A  98       6.001   3.772 -28.743  1.00  0.00              
ATOM   1462  HD2 PRO A  98       6.167   3.618 -29.809  1.00  0.00              
ATOM   1463  HD3 PRO A  98       6.601   4.513 -28.214  1.00  0.00              
ATOM   1464  CG  PRO A  98       4.583   4.270 -28.749  1.00  0.00              
ATOM   1465  HG2 PRO A  98       4.342   4.937 -29.578  1.00  0.00              
ATOM   1466  HG3 PRO A  98       4.295   4.784 -27.831  1.00  0.00              
ATOM   1467  CB  PRO A  98       3.873   2.907 -28.847  1.00  0.00              
ATOM   1468  HB2 PRO A  98       4.028   2.606 -29.883  1.00  0.00              
ATOM   1469  HB3 PRO A  98       2.817   3.012 -28.599  1.00  0.00              
ATOM   1470  CA  PRO A  98       4.706   1.898 -27.955  1.00  0.00              
ATOM   1471  HA  PRO A  98       4.347   1.815 -26.929  1.00  0.00              
ATOM   1472  C   PRO A  98       4.613   0.380 -28.438  1.00  0.00              
ATOM   1473  O   PRO A  98       5.447  -0.147 -29.148  1.00  0.00              
ATOM   1474  N   ASN A  99       3.630  -0.432 -27.945  1.00  0.00              
ATOM   1475  H   ASN A  99       2.929   0.024 -27.378  1.00  0.00              
ATOM   1476  CA  ASN A  99       3.603  -1.915 -27.961  1.00  0.00              
ATOM   1477  HA  ASN A  99       2.737  -2.299 -27.421  1.00  0.00              
ATOM   1478  CB  ASN A  99       3.465  -2.477 -29.373  1.00  0.00              
ATOM   1479  HB2 ASN A  99       4.252  -2.049 -29.995  1.00  0.00              
ATOM   1480  HB3 ASN A  99       3.647  -3.552 -29.344  1.00  0.00              
ATOM   1481  CG  ASN A  99       2.119  -2.055 -30.054  1.00  0.00              
ATOM   1482  OD1 ASN A  99       2.100  -1.066 -30.748  1.00  0.00              
ATOM   1483  ND2 ASN A  99       0.982  -2.725 -29.794  1.00  0.00              
ATOM   1484 HD21 ASN A  99       0.139  -2.244 -30.075  1.00  0.00              
ATOM   1485 HD22 ASN A  99       1.001  -3.568 -29.238  1.00  0.00              
ATOM   1486  C   ASN A  99       4.774  -2.582 -27.202  1.00  0.00              
ATOM   1487  O   ASN A  99       4.724  -3.782 -26.974  1.00  0.00              
ATOM   1488  N   HIE A 100       5.806  -1.855 -26.733  1.00  0.00              
ATOM   1489  H   HIE A 100       5.767  -0.854 -26.860  1.00  0.00              
ATOM   1490  CA  HIE A 100       6.908  -2.445 -25.917  1.00  0.00              
ATOM   1491  HA  HIE A 100       6.593  -3.442 -25.608  1.00  0.00              
ATOM   1492  CB  HIE A 100       8.145  -2.511 -26.808  1.00  0.00              
ATOM   1493  HB2 HIE A 100       8.436  -1.577 -27.287  1.00  0.00              
ATOM   1494  HB3 HIE A 100       9.009  -2.927 -26.288  1.00  0.00              
ATOM   1495  CG  HIE A 100       7.822  -3.402 -28.004  1.00  0.00              
ATOM   1496  ND1 HIE A 100       7.799  -4.765 -27.900  1.00  0.00              
ATOM   1497  CE1 HIE A 100       7.668  -5.222 -29.139  1.00  0.00              
ATOM   1498  HE1 HIE A 100       7.715  -6.276 -29.369  1.00  0.00              
ATOM   1499  NE2 HIE A 100       7.412  -4.173 -30.000  1.00  0.00              
ATOM   1500  HE2 HIE A 100       7.178  -4.232 -30.980  1.00  0.00              
ATOM   1501  CD2 HIE A 100       7.450  -3.015 -29.254  1.00  0.00              
ATOM   1502  HD2 HIE A 100       7.215  -2.011 -29.573  1.00  0.00              
ATOM   1503  C   HIE A 100       7.049  -1.651 -24.621  1.00  0.00              
ATOM   1504  O   HIE A 100       8.170  -1.443 -24.193  1.00  0.00              
ATOM   1505  N   ASP A 101       5.921  -1.152 -24.050  1.00  0.00              
ATOM   1506  H   ASP A 101       5.021  -1.380 -24.448  1.00  0.00              
ATOM   1507  CA  ASP A 101       5.902  -0.377 -22.833  1.00  0.00              
ATOM   1508  HA  ASP A 101       6.868  -0.503 -22.343  1.00  0.00              
ATOM   1509  CB  ASP A 101       5.479   1.137 -23.122  1.00  0.00              
ATOM   1510  HB2 ASP A 101       5.582   1.821 -22.280  1.00  0.00              
ATOM   1511  HB3 ASP A 101       6.315   1.452 -23.747  1.00  0.00              
ATOM   1512  CG  ASP A 101       4.131   1.396 -23.736  1.00  0.00              
ATOM   1513  OD1 ASP A 101       4.002   2.471 -24.369  1.00  0.00              
ATOM   1514  OD2 ASP A 101       3.152   0.638 -23.619  1.00  0.00              
ATOM   1515  C   ASP A 101       4.845  -0.956 -21.798  1.00  0.00              
ATOM   1516  O   ASP A 101       4.138  -1.934 -22.107  1.00  0.00              
ATOM   1517  N   LYS A 102       4.860  -0.364 -20.596  1.00  0.00              
ATOM   1518  H   LYS A 102       5.593   0.307 -20.419  1.00  0.00              
ATOM   1519  CA  LYS A 102       4.035  -0.676 -19.438  1.00  0.00              
ATOM   1520  HA  LYS A 102       4.457  -0.089 -18.622  1.00  0.00              
ATOM   1521  CB  LYS A 102       2.597  -0.078 -19.728  1.00  0.00              
ATOM   1522  HB2 LYS A 102       2.133  -0.727 -20.471  1.00  0.00              
ATOM   1523  HB3 LYS A 102       1.995  -0.219 -18.830  1.00  0.00              
ATOM   1524  CG  LYS A 102       2.522   1.376 -20.081  1.00  0.00              
ATOM   1525  HG2 LYS A 102       3.020   1.954 -19.302  1.00  0.00              
ATOM   1526  HG3 LYS A 102       3.217   1.511 -20.910  1.00  0.00              
ATOM   1527  CD  LYS A 102       1.106   1.999 -20.403  1.00  0.00              
ATOM   1528  HD2 LYS A 102       0.479   1.735 -19.551  1.00  0.00              
ATOM   1529  HD3 LYS A 102       1.078   3.076 -20.565  1.00  0.00              
ATOM   1530  CE  LYS A 102       0.291   1.362 -21.551  1.00  0.00              
ATOM   1531  HE2 LYS A 102       0.453   0.284 -21.569  1.00  0.00              
ATOM   1532  HE3 LYS A 102      -0.794   1.446 -21.493  1.00  0.00              
ATOM   1533  NZ  LYS A 102       0.680   1.906 -22.876  1.00  0.00              
ATOM   1534  HZ1 LYS A 102       1.542   1.561 -23.274  1.00  0.00              
ATOM   1535  HZ2 LYS A 102      -0.079   1.646 -23.490  1.00  0.00              
ATOM   1536  HZ3 LYS A 102       0.641   2.912 -22.802  1.00  0.00              
ATOM   1537  C   LYS A 102       4.084  -2.171 -18.992  1.00  0.00              
ATOM   1538  O   LYS A 102       5.089  -2.555 -18.483  1.00  0.00              
ATOM   1539  N   LEU A 103       3.039  -2.998 -19.200  1.00  0.00              
ATOM   1540  H   LEU A 103       2.328  -2.586 -19.787  1.00  0.00              
ATOM   1541  CA  LEU A 103       3.050  -4.438 -18.901  1.00  0.00              
ATOM   1542  HA  LEU A 103       3.985  -4.735 -18.426  1.00  0.00              
ATOM   1543  CB  LEU A 103       1.989  -4.851 -17.888  1.00  0.00              
ATOM   1544  HB2 LEU A 103       1.030  -4.762 -18.397  1.00  0.00              
ATOM   1545  HB3 LEU A 103       2.202  -5.896 -17.660  1.00  0.00              
ATOM   1546  CG  LEU A 103       2.015  -4.062 -16.589  1.00  0.00              
ATOM   1547  HG  LEU A 103       1.902  -3.011 -16.856  1.00  0.00              
ATOM   1548  CD1 LEU A 103       0.855  -4.442 -15.709  1.00  0.00              
ATOM   1549 HD11 LEU A 103       0.794  -5.513 -15.515  1.00  0.00              
ATOM   1550 HD12 LEU A 103       0.927  -3.871 -14.783  1.00  0.00              
ATOM   1551 HD13 LEU A 103      -0.107  -4.126 -16.111  1.00  0.00              
ATOM   1552  CD2 LEU A 103       3.348  -4.427 -15.949  1.00  0.00              
ATOM   1553 HD21 LEU A 103       3.391  -4.124 -14.903  1.00  0.00              
ATOM   1554 HD22 LEU A 103       3.578  -5.473 -16.152  1.00  0.00              
ATOM   1555 HD23 LEU A 103       4.113  -3.818 -16.431  1.00  0.00              
ATOM   1556  C   LEU A 103       3.013  -5.316 -20.222  1.00  0.00              
ATOM   1557  O   LEU A 103       2.447  -6.384 -20.229  1.00  0.00              
ATOM   1558  N   SER A 104       3.638  -4.785 -21.270  1.00  0.00              
ATOM   1559  H   SER A 104       3.673  -3.777 -21.227  1.00  0.00              
ATOM   1560  CA  SER A 104       3.973  -5.505 -22.496  1.00  0.00              
ATOM   1561  HA  SER A 104       3.103  -6.075 -22.820  1.00  0.00              
ATOM   1562  CB  SER A 104       4.445  -4.562 -23.588  1.00  0.00              
ATOM   1563  HB2 SER A 104       5.190  -3.820 -23.301  1.00  0.00              
ATOM   1564  HB3 SER A 104       4.792  -5.143 -24.443  1.00  0.00              
ATOM   1565  OG  SER A 104       3.303  -3.821 -23.941  1.00  0.00              
ATOM   1566  HG  SER A 104       3.428  -3.050 -23.382  1.00  0.00              
ATOM   1567  C   SER A 104       5.151  -6.425 -22.314  1.00  0.00              
ATOM   1568  O   SER A 104       6.069  -6.075 -21.565  1.00  0.00              
ATOM   1569  N   ALA A 105       5.166  -7.572 -22.952  1.00  0.00              
ATOM   1570  H   ALA A 105       4.486  -7.662 -23.694  1.00  0.00              
ATOM   1571  CA  ALA A 105       6.060  -8.666 -22.801  1.00  0.00              
ATOM   1572  HA  ALA A 105       5.755  -9.314 -21.979  1.00  0.00              
ATOM   1573  CB  ALA A 105       5.803  -9.667 -24.001  1.00  0.00              
ATOM   1574  HB1 ALA A 105       6.325  -9.456 -24.934  1.00  0.00              
ATOM   1575  HB2 ALA A 105       6.109 -10.685 -23.756  1.00  0.00              
ATOM   1576  HB3 ALA A 105       4.757  -9.889 -24.215  1.00  0.00              
ATOM   1577  C   ALA A 105       7.552  -8.330 -22.690  1.00  0.00              
ATOM   1578  O   ALA A 105       8.178  -8.764 -21.725  1.00  0.00              
ATOM   1579  N   LEU A 106       8.084  -7.517 -23.609  1.00  0.00              
ATOM   1580  H   LEU A 106       7.484  -7.318 -24.397  1.00  0.00              
ATOM   1581  CA  LEU A 106       9.379  -7.069 -23.620  1.00  0.00              
ATOM   1582  HA  LEU A 106      10.109  -7.873 -23.521  1.00  0.00              
ATOM   1583  CB  LEU A 106       9.598  -6.463 -24.998  1.00  0.00              
ATOM   1584  HB2 LEU A 106       9.229  -7.237 -25.671  1.00  0.00              
ATOM   1585  HB3 LEU A 106       9.016  -5.542 -24.984  1.00  0.00              
ATOM   1586  CG  LEU A 106      11.067  -6.131 -25.326  1.00  0.00              
ATOM   1587  HG  LEU A 106      11.438  -5.386 -24.622  1.00  0.00              
ATOM   1588  CD1 LEU A 106      12.024  -7.344 -25.351  1.00  0.00              
ATOM   1589 HD11 LEU A 106      11.727  -7.978 -26.186  1.00  0.00              
ATOM   1590 HD12 LEU A 106      13.050  -7.084 -25.615  1.00  0.00              
ATOM   1591 HD13 LEU A 106      11.912  -7.857 -24.396  1.00  0.00              
ATOM   1592  CD2 LEU A 106      11.176  -5.579 -26.729  1.00  0.00              
ATOM   1593 HD21 LEU A 106      10.758  -6.279 -27.452  1.00  0.00              
ATOM   1594 HD22 LEU A 106      10.694  -4.605 -26.821  1.00  0.00              
ATOM   1595 HD23 LEU A 106      12.234  -5.351 -26.857  1.00  0.00              
ATOM   1596  C   LEU A 106       9.672  -6.125 -22.514  1.00  0.00              
ATOM   1597  O   LEU A 106      10.708  -6.155 -21.884  1.00  0.00              
ATOM   1598  N   ASN A 107       8.777  -5.234 -22.125  1.00  0.00              
ATOM   1599  H   ASN A 107       7.910  -5.242 -22.643  1.00  0.00              
ATOM   1600  CA  ASN A 107       8.902  -4.302 -21.029  1.00  0.00              
ATOM   1601  HA  ASN A 107       9.872  -3.807 -21.073  1.00  0.00              
ATOM   1602  CB  ASN A 107       7.760  -3.191 -21.055  1.00  0.00              
ATOM   1603  HB2 ASN A 107       7.491  -3.058 -22.103  1.00  0.00              
ATOM   1604  HB3 ASN A 107       6.883  -3.562 -20.525  1.00  0.00              
ATOM   1605  CG  ASN A 107       8.254  -1.881 -20.337  1.00  0.00              
ATOM   1606  OD1 ASN A 107       9.213  -1.248 -20.710  1.00  0.00              
ATOM   1607  ND2 ASN A 107       7.733  -1.543 -19.147  1.00  0.00              
ATOM   1608 HD21 ASN A 107       8.149  -0.752 -18.677  1.00  0.00              
ATOM   1609 HD22 ASN A 107       6.944  -2.055 -18.779  1.00  0.00              
ATOM   1610  C   ASN A 107       8.967  -4.953 -19.627  1.00  0.00              
ATOM   1611  O   ASN A 107       9.801  -4.512 -18.796  1.00  0.00              
ATOM   1612  N   ILE A 108       8.193  -6.016 -19.395  1.00  0.00              
ATOM   1613  H   ILE A 108       7.627  -6.281 -20.188  1.00  0.00              
ATOM   1614  CA  ILE A 108       8.282  -6.991 -18.282  1.00  0.00              
ATOM   1615  HA  ILE A 108       8.280  -6.349 -17.401  1.00  0.00              
ATOM   1616  CB  ILE A 108       7.089  -7.976 -18.277  1.00  0.00              
ATOM   1617  HB  ILE A 108       7.210  -8.604 -19.159  1.00  0.00              
ATOM   1618  CG2 ILE A 108       7.177  -8.911 -17.075  1.00  0.00              
ATOM   1619 HG21 ILE A 108       6.594  -9.798 -17.325  1.00  0.00              
ATOM   1620 HG22 ILE A 108       8.164  -9.277 -16.793  1.00  0.00              
ATOM   1621 HG23 ILE A 108       6.810  -8.363 -16.207  1.00  0.00              
ATOM   1622  CG1 ILE A 108       5.706  -7.204 -18.285  1.00  0.00              
ATOM   1623 HG12 ILE A 108       5.646  -6.550 -17.415  1.00  0.00              
ATOM   1624 HG13 ILE A 108       5.688  -6.537 -19.147  1.00  0.00              
ATOM   1625  CD1 ILE A 108       4.545  -8.103 -18.147  1.00  0.00              
ATOM   1626 HD11 ILE A 108       3.634  -7.534 -17.962  1.00  0.00              
ATOM   1627 HD12 ILE A 108       4.558  -8.752 -19.023  1.00  0.00              
ATOM   1628 HD13 ILE A 108       4.672  -8.644 -17.210  1.00  0.00              
ATOM   1629  C   ILE A 108       9.609  -7.764 -18.247  1.00  0.00              
ATOM   1630  O   ILE A 108      10.282  -7.715 -17.212  1.00  0.00              
ATOM   1631  N   ARG A 109       9.980  -8.435 -19.341  1.00  0.00              
ATOM   1632  H   ARG A 109       9.426  -8.297 -20.174  1.00  0.00              
ATOM   1633  CA  ARG A 109      11.233  -9.093 -19.536  1.00  0.00              
ATOM   1634  HA  ARG A 109      11.311  -9.889 -18.795  1.00  0.00              
ATOM   1635  CB  ARG A 109      11.299  -9.511 -21.084  1.00  0.00              
ATOM   1636  HB2 ARG A 109      11.005  -8.728 -21.783  1.00  0.00              
ATOM   1637  HB3 ARG A 109      12.349  -9.693 -21.314  1.00  0.00              
ATOM   1638  CG  ARG A 109      10.559 -10.832 -21.335  1.00  0.00              
ATOM   1639  HG2 ARG A 109      11.134 -11.613 -20.838  1.00  0.00              
ATOM   1640  HG3 ARG A 109       9.534 -10.773 -20.971  1.00  0.00              
ATOM   1641  CD  ARG A 109      10.490 -11.047 -22.890  1.00  0.00              
ATOM   1642  HD2 ARG A 109      10.141 -10.121 -23.347  1.00  0.00              
ATOM   1643  HD3 ARG A 109      11.443 -11.331 -23.336  1.00  0.00              
ATOM   1644  NE  ARG A 109       9.533 -12.154 -23.176  1.00  0.00              
ATOM   1645  HE  ARG A 109       8.946 -12.438 -22.405  1.00  0.00              
ATOM   1646  CZ  ARG A 109       8.955 -12.207 -24.383  1.00  0.00              
ATOM   1647  NH1 ARG A 109       9.512 -11.779 -25.462  1.00  0.00              
ATOM   1648 HH11 ARG A 109      10.472 -11.470 -25.404  1.00  0.00              
ATOM   1649 HH12 ARG A 109       9.068 -12.003 -26.341  1.00  0.00              
ATOM   1650  NH2 ARG A 109       7.820 -12.812 -24.543  1.00  0.00              
ATOM   1651 HH21 ARG A 109       7.343 -13.345 -23.830  1.00  0.00              
ATOM   1652 HH22 ARG A 109       7.267 -12.782 -25.387  1.00  0.00              
ATOM   1653  C   ARG A 109      12.427  -8.232 -19.208  1.00  0.00              
ATOM   1654  O   ARG A 109      13.255  -8.563 -18.389  1.00  0.00              
ATOM   1655  N   ARG A 110      12.432  -7.051 -19.826  1.00  0.00              
ATOM   1656  H   ARG A 110      11.770  -6.814 -20.552  1.00  0.00              
ATOM   1657  CA  ARG A 110      13.451  -6.029 -19.545  1.00  0.00              
ATOM   1658  HA  ARG A 110      14.388  -6.418 -19.942  1.00  0.00              
ATOM   1659  CB  ARG A 110      13.185  -4.775 -20.490  1.00  0.00              
ATOM   1660  HB2 ARG A 110      12.182  -4.372 -20.354  1.00  0.00              
ATOM   1661  HB3 ARG A 110      13.755  -3.952 -20.058  1.00  0.00              
ATOM   1662  CG  ARG A 110      13.579  -4.946 -21.954  1.00  0.00              
ATOM   1663  HG2 ARG A 110      14.661  -4.952 -22.080  1.00  0.00              
ATOM   1664  HG3 ARG A 110      13.209  -5.922 -22.267  1.00  0.00              
ATOM   1665  CD  ARG A 110      12.915  -3.779 -22.756  1.00  0.00              
ATOM   1666  HD2 ARG A 110      11.856  -3.980 -22.919  1.00  0.00              
ATOM   1667  HD3 ARG A 110      13.137  -2.885 -22.173  1.00  0.00              
ATOM   1668  NE  ARG A 110      13.503  -3.661 -24.093  1.00  0.00              
ATOM   1669  HE  ARG A 110      14.277  -4.303 -24.178  1.00  0.00              
ATOM   1670  CZ  ARG A 110      13.137  -2.929 -25.139  1.00  0.00              
ATOM   1671  NH1 ARG A 110      13.783  -3.012 -26.251  1.00  0.00              
ATOM   1672 HH11 ARG A 110      14.505  -3.703 -26.398  1.00  0.00              
ATOM   1673 HH12 ARG A 110      13.553  -2.474 -27.074  1.00  0.00              
ATOM   1674  NH2 ARG A 110      12.159  -2.094 -25.120  1.00  0.00              
ATOM   1675 HH21 ARG A 110      11.737  -2.002 -24.207  1.00  0.00              
ATOM   1676 HH22 ARG A 110      12.084  -1.354 -25.803  1.00  0.00              
ATOM   1677  C   ARG A 110      13.525  -5.649 -18.013  1.00  0.00              
ATOM   1678  O   ARG A 110      14.582  -5.717 -17.414  1.00  0.00              
ATOM   1679  N   SER A 111      12.373  -5.189 -17.373  1.00  0.00              
ATOM   1680  H   SER A 111      11.554  -5.217 -17.963  1.00  0.00              
ATOM   1681  CA  SER A 111      12.210  -4.769 -15.958  1.00  0.00              
ATOM   1682  HA  SER A 111      12.883  -3.925 -15.805  1.00  0.00              
ATOM   1683  CB  SER A 111      10.722  -4.515 -15.620  1.00  0.00              
ATOM   1684  HB2 SER A 111      10.120  -5.374 -15.918  1.00  0.00              
ATOM   1685  HB3 SER A 111      10.816  -4.210 -14.578  1.00  0.00              
ATOM   1686  OG  SER A 111      10.354  -3.360 -16.386  1.00  0.00              
ATOM   1687  HG  SER A 111      10.412  -3.738 -17.267  1.00  0.00              
ATOM   1688  C   SER A 111      12.655  -5.873 -14.986  1.00  0.00              
ATOM   1689  O   SER A 111      13.422  -5.617 -14.032  1.00  0.00              
ATOM   1690  N   VAL A 112      12.337  -7.125 -15.187  1.00  0.00              
ATOM   1691  H   VAL A 112      11.660  -7.320 -15.910  1.00  0.00              
ATOM   1692  CA  VAL A 112      12.861  -8.212 -14.280  1.00  0.00              
ATOM   1693  HA  VAL A 112      12.689  -7.897 -13.251  1.00  0.00              
ATOM   1694  CB  VAL A 112      12.040  -9.524 -14.430  1.00  0.00              
ATOM   1695  HB  VAL A 112      11.025  -9.283 -14.746  1.00  0.00              
ATOM   1696  CG1 VAL A 112      12.580 -10.708 -15.263  1.00  0.00              
ATOM   1697 HG11 VAL A 112      11.872 -11.534 -15.194  1.00  0.00              
ATOM   1698 HG12 VAL A 112      12.678 -10.478 -16.323  1.00  0.00              
ATOM   1699 HG13 VAL A 112      13.509 -11.062 -14.815  1.00  0.00              
ATOM   1700  CG2 VAL A 112      11.767 -10.168 -13.019  1.00  0.00              
ATOM   1701 HG21 VAL A 112      11.611 -11.246 -13.038  1.00  0.00              
ATOM   1702 HG22 VAL A 112      12.660 -10.047 -12.406  1.00  0.00              
ATOM   1703 HG23 VAL A 112      10.953  -9.716 -12.452  1.00  0.00              
ATOM   1704  C   VAL A 112      14.351  -8.474 -14.444  1.00  0.00              
ATOM   1705  O   VAL A 112      15.042  -8.439 -13.436  1.00  0.00              
ATOM   1706  N   ASP A 113      14.892  -8.573 -15.650  1.00  0.00              
ATOM   1707  H   ASP A 113      14.248  -8.589 -16.428  1.00  0.00              
ATOM   1708  CA  ASP A 113      16.315  -8.869 -15.965  1.00  0.00              
ATOM   1709  HA  ASP A 113      16.532  -9.827 -15.490  1.00  0.00              
ATOM   1710  CB  ASP A 113      16.359  -8.900 -17.472  1.00  0.00              
ATOM   1711  HB2 ASP A 113      15.700  -9.609 -17.972  1.00  0.00              
ATOM   1712  HB3 ASP A 113      16.096  -7.919 -17.868  1.00  0.00              
ATOM   1713  CG  ASP A 113      17.801  -9.157 -17.946  1.00  0.00              
ATOM   1714  OD1 ASP A 113      18.275  -8.504 -18.886  1.00  0.00              
ATOM   1715  OD2 ASP A 113      18.409 -10.061 -17.398  1.00  0.00              
ATOM   1716  C   ASP A 113      17.129  -7.669 -15.417  1.00  0.00              
ATOM   1717  O   ASP A 113      18.153  -7.940 -14.775  1.00  0.00              
ATOM   1718  N   ALA A 114      16.770  -6.403 -15.606  1.00  0.00              
ATOM   1719  H   ALA A 114      15.957  -6.266 -16.189  1.00  0.00              
ATOM   1720  CA  ALA A 114      17.402  -5.257 -15.067  1.00  0.00              
ATOM   1721  HA  ALA A 114      18.411  -5.235 -15.478  1.00  0.00              
ATOM   1722  CB  ALA A 114      16.744  -3.978 -15.460  1.00  0.00              
ATOM   1723  HB1 ALA A 114      16.627  -3.949 -16.543  1.00  0.00              
ATOM   1724  HB2 ALA A 114      15.717  -3.954 -15.096  1.00  0.00              
ATOM   1725  HB3 ALA A 114      17.388  -3.160 -15.137  1.00  0.00              
ATOM   1726  C   ALA A 114      17.467  -5.322 -13.515  1.00  0.00              
ATOM   1727  O   ALA A 114      18.528  -4.972 -12.936  1.00  0.00              
ATOM   1728  N   SER A 115      16.401  -5.797 -12.861  1.00  0.00              
ATOM   1729  H   SER A 115      15.496  -5.971 -13.274  1.00  0.00              
ATOM   1730  CA  SER A 115      16.324  -5.787 -11.373  1.00  0.00              
ATOM   1731  HA  SER A 115      16.669  -4.797 -11.074  1.00  0.00              
ATOM   1732  CB  SER A 115      14.852  -5.990 -10.994  1.00  0.00              
ATOM   1733  HB2 SER A 115      14.207  -5.153 -11.262  1.00  0.00              
ATOM   1734  HB3 SER A 115      14.480  -6.927 -11.407  1.00  0.00              
ATOM   1735  OG  SER A 115      14.811  -6.088  -9.545  1.00  0.00              
ATOM   1736  HG  SER A 115      14.848  -5.200  -9.182  1.00  0.00              
ATOM   1737  C   SER A 115      17.238  -6.928 -10.813  1.00  0.00              
ATOM   1738  O   SER A 115      18.170  -6.688 -10.048  1.00  0.00              
ATOM   1739  N   LEU A 116      16.995  -8.116 -11.329  1.00  0.00              
ATOM   1740  H   LEU A 116      16.205  -8.195 -11.954  1.00  0.00              
ATOM   1741  CA  LEU A 116      17.683  -9.439 -11.048  1.00  0.00              
ATOM   1742  HA  LEU A 116      17.502  -9.711 -10.009  1.00  0.00              
ATOM   1743  CB  LEU A 116      17.251 -10.570 -11.994  1.00  0.00              
ATOM   1744  HB2 LEU A 116      17.403 -10.156 -12.990  1.00  0.00              
ATOM   1745  HB3 LEU A 116      17.926 -11.420 -11.893  1.00  0.00              
ATOM   1746  CG  LEU A 116      15.842 -11.175 -11.920  1.00  0.00              
ATOM   1747  HG  LEU A 116      15.056 -10.425 -12.012  1.00  0.00              
ATOM   1748  CD1 LEU A 116      15.654 -12.196 -13.130  1.00  0.00              
ATOM   1749 HD11 LEU A 116      14.672 -12.669 -13.128  1.00  0.00              
ATOM   1750 HD12 LEU A 116      15.607 -11.591 -14.035  1.00  0.00              
ATOM   1751 HD13 LEU A 116      16.463 -12.927 -13.131  1.00  0.00              
ATOM   1752  CD2 LEU A 116      15.681 -11.895 -10.602  1.00  0.00              
ATOM   1753 HD21 LEU A 116      14.830 -12.571 -10.522  1.00  0.00              
ATOM   1754 HD22 LEU A 116      16.564 -12.518 -10.459  1.00  0.00              
ATOM   1755 HD23 LEU A 116      15.629 -11.166  -9.794  1.00  0.00              
ATOM   1756  C   LEU A 116      19.204  -9.170 -11.261  1.00  0.00              
ATOM   1757  O   LEU A 116      20.009  -9.522 -10.390  1.00  0.00              
ATOM   1758  N   LYS A 117      19.699  -8.428 -12.283  1.00  0.00              
ATOM   1759  H   LYS A 117      18.987  -8.177 -12.954  1.00  0.00              
ATOM   1760  CA  LYS A 117      21.125  -7.967 -12.480  1.00  0.00              
ATOM   1761  HA  LYS A 117      21.693  -8.897 -12.461  1.00  0.00              
ATOM   1762  CB  LYS A 117      21.276  -7.332 -13.876  1.00  0.00              
ATOM   1763  HB2 LYS A 117      21.088  -8.142 -14.581  1.00  0.00              
ATOM   1764  HB3 LYS A 117      20.609  -6.513 -14.146  1.00  0.00              
ATOM   1765  CG  LYS A 117      22.717  -6.872 -14.212  1.00  0.00              
ATOM   1766  HG2 LYS A 117      22.658  -6.513 -15.239  1.00  0.00              
ATOM   1767  HG3 LYS A 117      22.988  -6.046 -13.554  1.00  0.00              
ATOM   1768  CD  LYS A 117      23.786  -7.923 -14.165  1.00  0.00              
ATOM   1769  HD2 LYS A 117      24.695  -7.366 -14.390  1.00  0.00              
ATOM   1770  HD3 LYS A 117      23.886  -8.267 -13.135  1.00  0.00              
ATOM   1771  CE  LYS A 117      23.623  -9.163 -15.096  1.00  0.00              
ATOM   1772  HE2 LYS A 117      22.808  -9.772 -14.706  1.00  0.00              
ATOM   1773  HE3 LYS A 117      23.336  -8.836 -16.096  1.00  0.00              
ATOM   1774  NZ  LYS A 117      24.916  -9.896 -15.236  1.00  0.00              
ATOM   1775  HZ1 LYS A 117      25.645  -9.298 -15.599  1.00  0.00              
ATOM   1776  HZ2 LYS A 117      25.163 -10.307 -14.347  1.00  0.00              
ATOM   1777  HZ3 LYS A 117      24.875 -10.632 -15.927  1.00  0.00              
ATOM   1778  C   LYS A 117      21.646  -7.080 -11.311  1.00  0.00              
ATOM   1779  O   LYS A 117      22.793  -7.255 -10.827  1.00  0.00              
ATOM   1780  N   ARG A 118      20.918  -6.092 -10.823  1.00  0.00              
ATOM   1781  H   ARG A 118      19.971  -6.037 -11.171  1.00  0.00              
ATOM   1782  CA  ARG A 118      21.284  -5.104  -9.755  1.00  0.00              
ATOM   1783  HA  ARG A 118      22.311  -4.752  -9.850  1.00  0.00              
ATOM   1784  CB  ARG A 118      20.314  -3.903  -9.744  1.00  0.00              
ATOM   1785  HB2 ARG A 118      19.295  -4.273  -9.856  1.00  0.00              
ATOM   1786  HB3 ARG A 118      20.420  -3.442  -8.762  1.00  0.00              
ATOM   1787  CG  ARG A 118      20.373  -2.860 -10.933  1.00  0.00              
ATOM   1788  HG2 ARG A 118      21.348  -2.386 -11.041  1.00  0.00              
ATOM   1789  HG3 ARG A 118      20.368  -3.357 -11.903  1.00  0.00              
ATOM   1790  CD  ARG A 118      19.334  -1.660 -10.812  1.00  0.00              
ATOM   1791  HD2 ARG A 118      19.333  -1.247  -9.803  1.00  0.00              
ATOM   1792  HD3 ARG A 118      19.588  -0.847 -11.493  1.00  0.00              
ATOM   1793  NE  ARG A 118      17.923  -2.096 -11.000  1.00  0.00              
ATOM   1794  HE  ARG A 118      17.494  -2.598 -10.236  1.00  0.00              
ATOM   1795  CZ  ARG A 118      17.021  -1.729 -11.953  1.00  0.00              
ATOM   1796  NH1 ARG A 118      15.878  -2.244 -11.814  1.00  0.00              
ATOM   1797 HH11 ARG A 118      15.523  -2.656 -10.962  1.00  0.00              
ATOM   1798 HH12 ARG A 118      15.273  -2.366 -12.614  1.00  0.00              
ATOM   1799  NH2 ARG A 118      17.301  -0.965 -13.019  1.00  0.00              
ATOM   1800 HH21 ARG A 118      18.219  -0.561 -13.139  1.00  0.00              
ATOM   1801 HH22 ARG A 118      16.560  -0.808 -13.686  1.00  0.00              
ATOM   1802  C   ARG A 118      21.405  -5.897  -8.472  1.00  0.00              
ATOM   1803  O   ARG A 118      22.364  -5.869  -7.729  1.00  0.00              
ATOM   1804  N   LEU A 119      20.297  -6.564  -8.184  1.00  0.00              
ATOM   1805  H   LEU A 119      19.454  -6.337  -8.692  1.00  0.00              
ATOM   1806  CA  LEU A 119      20.240  -7.531  -7.040  1.00  0.00              
ATOM   1807  HA  LEU A 119      20.486  -6.943  -6.156  1.00  0.00              
ATOM   1808  CB  LEU A 119      18.859  -8.245  -6.944  1.00  0.00              
ATOM   1809  HB2 LEU A 119      18.683  -8.747  -7.895  1.00  0.00              
ATOM   1810  HB3 LEU A 119      18.839  -8.932  -6.098  1.00  0.00              
ATOM   1811  CG  LEU A 119      17.732  -7.183  -6.761  1.00  0.00              
ATOM   1812  HG  LEU A 119      17.958  -6.348  -7.425  1.00  0.00              
ATOM   1813  CD1 LEU A 119      16.408  -7.834  -7.101  1.00  0.00              
ATOM   1814 HD11 LEU A 119      16.230  -7.964  -8.168  1.00  0.00              
ATOM   1815 HD12 LEU A 119      16.356  -8.875  -6.783  1.00  0.00              
ATOM   1816 HD13 LEU A 119      15.566  -7.307  -6.650  1.00  0.00              
ATOM   1817  CD2 LEU A 119      17.699  -6.603  -5.346  1.00  0.00              
ATOM   1818 HD21 LEU A 119      18.556  -5.946  -5.200  1.00  0.00              
ATOM   1819 HD22 LEU A 119      16.780  -6.020  -5.295  1.00  0.00              
ATOM   1820 HD23 LEU A 119      17.771  -7.485  -4.709  1.00  0.00              
ATOM   1821  C   LEU A 119      21.310  -8.673  -7.144  1.00  0.00              
ATOM   1822  O   LEU A 119      21.726  -9.240  -6.135  1.00  0.00              
ATOM   1823  N   GLY A 120      21.651  -8.996  -8.322  1.00  0.00              
ATOM   1824  H   GLY A 120      21.153  -8.547  -9.078  1.00  0.00              
ATOM   1825  CA  GLY A 120      22.608  -9.943  -8.748  1.00  0.00              
ATOM   1826  HA2 GLY A 120      22.699  -9.692  -9.805  1.00  0.00              
ATOM   1827  HA3 GLY A 120      23.573  -9.899  -8.243  1.00  0.00              
ATOM   1828  C   GLY A 120      22.105 -11.427  -8.585  1.00  0.00              
ATOM   1829  O   GLY A 120      22.848 -12.203  -8.013  1.00  0.00              
ATOM   1830  N   THR A 121      20.848 -11.667  -8.825  1.00  0.00              
ATOM   1831  H   THR A 121      20.367 -10.990  -9.400  1.00  0.00              
ATOM   1832  CA  THR A 121      20.087 -12.863  -8.271  1.00  0.00              
ATOM   1833  HA  THR A 121      20.813 -13.598  -7.924  1.00  0.00              
ATOM   1834  CB  THR A 121      19.292 -12.411  -7.059  1.00  0.00              
ATOM   1835  HB  THR A 121      19.976 -11.858  -6.416  1.00  0.00              
ATOM   1836  CG2 THR A 121      18.168 -11.495  -7.354  1.00  0.00              
ATOM   1837 HG21 THR A 121      18.594 -10.781  -8.059  1.00  0.00              
ATOM   1838 HG22 THR A 121      17.296 -11.865  -7.892  1.00  0.00              
ATOM   1839 HG23 THR A 121      17.857 -11.015  -6.426  1.00  0.00              
ATOM   1840  OG1 THR A 121      18.727 -13.542  -6.372  1.00  0.00              
ATOM   1841  HG1 THR A 121      19.459 -13.994  -5.948  1.00  0.00              
ATOM   1842  C   THR A 121      19.267 -13.573  -9.345  1.00  0.00              
ATOM   1843  O   THR A 121      19.016 -12.950 -10.351  1.00  0.00              
ATOM   1844  N   ASP A 122      18.933 -14.829  -9.124  1.00  0.00              
ATOM   1845  H   ASP A 122      19.149 -15.224  -8.220  1.00  0.00              
ATOM   1846  CA  ASP A 122      18.306 -15.711 -10.112  1.00  0.00              
ATOM   1847  HA  ASP A 122      18.689 -15.613 -11.128  1.00  0.00              
ATOM   1848  CB  ASP A 122      18.572 -17.206  -9.779  1.00  0.00              
ATOM   1849  HB2 ASP A 122      18.085 -17.491  -8.847  1.00  0.00              
ATOM   1850  HB3 ASP A 122      17.980 -17.814 -10.463  1.00  0.00              
ATOM   1851  CG  ASP A 122      20.057 -17.727  -9.769  1.00  0.00              
ATOM   1852  OD1 ASP A 122      20.802 -17.110 -10.567  1.00  0.00              
ATOM   1853  OD2 ASP A 122      20.379 -18.731  -9.104  1.00  0.00              
ATOM   1854  C   ASP A 122      16.814 -15.440 -10.227  1.00  0.00              
ATOM   1855  O   ASP A 122      16.215 -15.505 -11.291  1.00  0.00              
ATOM   1856  N   HIE A 123      16.113 -15.235  -9.058  1.00  0.00              
ATOM   1857  H   HIE A 123      16.632 -15.110  -8.201  1.00  0.00              
ATOM   1858  CA  HIE A 123      14.639 -15.055  -8.917  1.00  0.00              
ATOM   1859  HA  HIE A 123      14.277 -14.957  -9.940  1.00  0.00              
ATOM   1860  CB  HIE A 123      13.945 -16.288  -8.347  1.00  0.00              
ATOM   1861  HB2 HIE A 123      12.880 -16.309  -8.578  1.00  0.00              
ATOM   1862  HB3 HIE A 123      14.372 -17.180  -8.807  1.00  0.00              
ATOM   1863  CG  HIE A 123      14.161 -16.595  -6.872  1.00  0.00              
ATOM   1864  ND1 HIE A 123      15.329 -17.076  -6.239  1.00  0.00              
ATOM   1865  CE1 HIE A 123      15.009 -17.021  -4.917  1.00  0.00              
ATOM   1866  HE1 HIE A 123      15.842 -17.144  -4.239  1.00  0.00              
ATOM   1867  NE2 HIE A 123      13.719 -16.585  -4.697  1.00  0.00              
ATOM   1868  HE2 HIE A 123      13.362 -16.313  -3.792  1.00  0.00              
ATOM   1869  CD2 HIE A 123      13.205 -16.323  -5.946  1.00  0.00              
ATOM   1870  HD2 HIE A 123      12.253 -15.852  -6.140  1.00  0.00              
ATOM   1871  C   HIE A 123      14.279 -13.775  -8.207  1.00  0.00              
ATOM   1872  O   HIE A 123      15.103 -13.229  -7.468  1.00  0.00              
ATOM   1873  N   ILE A 124      13.069 -13.271  -8.389  1.00  0.00              
ATOM   1874  H   ILE A 124      12.509 -13.551  -9.181  1.00  0.00              
ATOM   1875  CA  ILE A 124      12.405 -12.505  -7.347  1.00  0.00              
ATOM   1876  HA  ILE A 124      13.147 -12.321  -6.570  1.00  0.00              
ATOM   1877  CB  ILE A 124      11.913 -11.131  -7.871  1.00  0.00              
ATOM   1878  HB  ILE A 124      11.322 -11.309  -8.769  1.00  0.00              
ATOM   1879  CG2 ILE A 124      10.993 -10.376  -6.883  1.00  0.00              
ATOM   1880 HG21 ILE A 124      10.079 -10.947  -6.718  1.00  0.00              
ATOM   1881 HG22 ILE A 124      11.582 -10.152  -5.994  1.00  0.00              
ATOM   1882 HG23 ILE A 124      10.634  -9.438  -7.308  1.00  0.00              
ATOM   1883  CG1 ILE A 124      13.105 -10.185  -8.113  1.00  0.00              
ATOM   1884 HG12 ILE A 124      13.069  -9.341  -7.423  1.00  0.00              
ATOM   1885 HG13 ILE A 124      14.038 -10.734  -7.983  1.00  0.00              
ATOM   1886  CD1 ILE A 124      13.087  -9.634  -9.571  1.00  0.00              
ATOM   1887 HD11 ILE A 124      12.440  -8.757  -9.615  1.00  0.00              
ATOM   1888 HD12 ILE A 124      14.107  -9.316  -9.786  1.00  0.00              
ATOM   1889 HD13 ILE A 124      12.748 -10.433 -10.231  1.00  0.00              
ATOM   1890  C   ILE A 124      11.324 -13.299  -6.696  1.00  0.00              
ATOM   1891  O   ILE A 124      10.604 -14.030  -7.358  1.00  0.00              
ATOM   1892  N   ASP A 125      11.216 -13.276  -5.380  1.00  0.00              
ATOM   1893  H   ASP A 125      11.618 -12.562  -4.790  1.00  0.00              
ATOM   1894  CA  ASP A 125      10.130 -14.038  -4.735  1.00  0.00              
ATOM   1895  HA  ASP A 125      10.144 -15.022  -5.205  1.00  0.00              
ATOM   1896  CB  ASP A 125      10.412 -14.146  -3.214  1.00  0.00              
ATOM   1897  HB2 ASP A 125      10.284 -13.133  -2.832  1.00  0.00              
ATOM   1898  HB3 ASP A 125       9.702 -14.809  -2.720  1.00  0.00              
ATOM   1899  CG  ASP A 125      11.848 -14.595  -2.898  1.00  0.00              
ATOM   1900  OD1 ASP A 125      12.784 -13.775  -2.904  1.00  0.00              
ATOM   1901  OD2 ASP A 125      12.016 -15.702  -2.372  1.00  0.00              
ATOM   1902  C   ASP A 125       8.778 -13.400  -5.079  1.00  0.00              
ATOM   1903  O   ASP A 125       8.003 -14.162  -5.631  1.00  0.00              
ATOM   1904  N   LEU A 126       8.604 -12.109  -4.785  1.00  0.00              
ATOM   1905  H   LEU A 126       9.349 -11.599  -4.332  1.00  0.00              
ATOM   1906  CA  LEU A 126       7.358 -11.344  -5.059  1.00  0.00              
ATOM   1907  HA  LEU A 126       6.519 -11.941  -5.417  1.00  0.00              
ATOM   1908  CB  LEU A 126       6.793 -10.895  -3.685  1.00  0.00              
ATOM   1909  HB2 LEU A 126       6.783 -11.550  -2.813  1.00  0.00              
ATOM   1910  HB3 LEU A 126       7.434 -10.117  -3.270  1.00  0.00              
ATOM   1911  CG  LEU A 126       5.344 -10.355  -3.868  1.00  0.00              
ATOM   1912  HG  LEU A 126       5.283  -9.603  -4.655  1.00  0.00              
ATOM   1913  CD1 LEU A 126       4.366 -11.399  -4.124  1.00  0.00              
ATOM   1914 HD11 LEU A 126       4.363 -12.248  -3.441  1.00  0.00              
ATOM   1915 HD12 LEU A 126       3.362 -11.007  -4.283  1.00  0.00              
ATOM   1916 HD13 LEU A 126       4.560 -11.781  -5.126  1.00  0.00              
ATOM   1917  CD2 LEU A 126       5.013  -9.711  -2.546  1.00  0.00              
ATOM   1918 HD21 LEU A 126       3.985  -9.352  -2.495  1.00  0.00              
ATOM   1919 HD22 LEU A 126       5.119 -10.482  -1.783  1.00  0.00              
ATOM   1920 HD23 LEU A 126       5.658  -8.868  -2.302  1.00  0.00              
ATOM   1921  C   LEU A 126       7.498 -10.114  -6.052  1.00  0.00              
ATOM   1922  O   LEU A 126       7.814  -8.981  -5.726  1.00  0.00              
ATOM   1923  N   TYR A 127       7.230 -10.378  -7.327  1.00  0.00              
ATOM   1924  H   TYR A 127       6.886 -11.311  -7.503  1.00  0.00              
ATOM   1925  CA  TYR A 127       7.191  -9.435  -8.463  1.00  0.00              
ATOM   1926  HA  TYR A 127       7.936  -8.650  -8.330  1.00  0.00              
ATOM   1927  CB  TYR A 127       7.834 -10.215  -9.580  1.00  0.00              
ATOM   1928  HB2 TYR A 127       8.862 -10.446  -9.297  1.00  0.00              
ATOM   1929  HB3 TYR A 127       7.218 -11.060  -9.886  1.00  0.00              
ATOM   1930  CG  TYR A 127       8.064  -9.410 -10.839  1.00  0.00              
ATOM   1931  CD1 TYR A 127       8.751  -8.145 -10.786  1.00  0.00              
ATOM   1932  HD1 TYR A 127       8.978  -7.671  -9.843  1.00  0.00              
ATOM   1933  CE1 TYR A 127       9.181  -7.531 -11.944  1.00  0.00              
ATOM   1934  HE1 TYR A 127       9.794  -6.643 -11.895  1.00  0.00              
ATOM   1935  CZ  TYR A 127       8.813  -8.081 -13.162  1.00  0.00              
ATOM   1936  OH  TYR A 127       9.115  -7.436 -14.362  1.00  0.00              
ATOM   1937  HH  TYR A 127       9.346  -8.093 -15.023  1.00  0.00              
ATOM   1938  CE2 TYR A 127       8.095  -9.298 -13.269  1.00  0.00              
ATOM   1939  HE2 TYR A 127       8.001  -9.892 -14.166  1.00  0.00              
ATOM   1940  CD2 TYR A 127       7.757  -9.930 -12.079  1.00  0.00              
ATOM   1941  HD2 TYR A 127       7.203 -10.852 -12.179  1.00  0.00              
ATOM   1942  C   TYR A 127       5.816  -8.811  -8.704  1.00  0.00              
ATOM   1943  O   TYR A 127       4.874  -9.567  -9.034  1.00  0.00              
ATOM   1944  N   GLN A 128       5.662  -7.505  -8.488  1.00  0.00              
ATOM   1945  H   GLN A 128       6.460  -6.965  -8.183  1.00  0.00              
ATOM   1946  CA  GLN A 128       4.352  -6.878  -8.441  1.00  0.00              
ATOM   1947  HA  GLN A 128       3.598  -7.665  -8.411  1.00  0.00              
ATOM   1948  CB  GLN A 128       4.233  -6.137  -7.075  1.00  0.00              
ATOM   1949  HB2 GLN A 128       4.779  -5.203  -7.210  1.00  0.00              
ATOM   1950  HB3 GLN A 128       3.194  -5.901  -6.845  1.00  0.00              
ATOM   1951  CG  GLN A 128       4.630  -6.881  -5.792  1.00  0.00              
ATOM   1952  HG2 GLN A 128       3.847  -7.581  -5.502  1.00  0.00              
ATOM   1953  HG3 GLN A 128       5.502  -7.506  -5.982  1.00  0.00              
ATOM   1954  CD  GLN A 128       4.964  -6.071  -4.547  1.00  0.00              
ATOM   1955  OE1 GLN A 128       6.170  -5.983  -4.274  1.00  0.00              
ATOM   1956  NE2 GLN A 128       4.083  -5.405  -3.926  1.00  0.00              
ATOM   1957 HE21 GLN A 128       4.440  -4.681  -3.319  1.00  0.00              
ATOM   1958 HE22 GLN A 128       3.089  -5.471  -4.095  1.00  0.00              
ATOM   1959  C   GLN A 128       4.033  -5.851  -9.508  1.00  0.00              
ATOM   1960  O   GLN A 128       4.878  -5.020  -9.802  1.00  0.00              
ATOM   1961  N   PHE A 129       2.793  -5.826  -9.939  1.00  0.00              
ATOM   1962  H   PHE A 129       2.185  -6.581  -9.656  1.00  0.00              
ATOM   1963  CA  PHE A 129       2.352  -4.831 -10.859  1.00  0.00              
ATOM   1964  HA  PHE A 129       3.117  -4.646 -11.613  1.00  0.00              
ATOM   1965  CB  PHE A 129       1.101  -5.320 -11.582  1.00  0.00              
ATOM   1966  HB2 PHE A 129       0.300  -5.211 -10.850  1.00  0.00              
ATOM   1967  HB3 PHE A 129       0.976  -4.581 -12.373  1.00  0.00              
ATOM   1968  CG  PHE A 129       1.106  -6.667 -12.279  1.00  0.00              
ATOM   1969  CD1 PHE A 129       1.961  -6.898 -13.358  1.00  0.00              
ATOM   1970  HD1 PHE A 129       2.815  -6.283 -13.604  1.00  0.00              
ATOM   1971  CE1 PHE A 129       1.795  -8.092 -14.133  1.00  0.00              
ATOM   1972  HE1 PHE A 129       2.335  -8.134 -15.067  1.00  0.00              
ATOM   1973  CZ  PHE A 129       0.834  -9.064 -13.680  1.00  0.00              
ATOM   1974  HZ  PHE A 129       0.708  -9.997 -14.209  1.00  0.00              
ATOM   1975  CE2 PHE A 129       0.113  -8.851 -12.519  1.00  0.00              
ATOM   1976  HE2 PHE A 129      -0.579  -9.605 -12.172  1.00  0.00              
ATOM   1977  CD2 PHE A 129       0.175  -7.634 -11.858  1.00  0.00              
ATOM   1978  HD2 PHE A 129      -0.427  -7.466 -10.977  1.00  0.00              
ATOM   1979  C   PHE A 129       2.001  -3.510 -10.173  1.00  0.00              
ATOM   1980  O   PHE A 129       1.273  -3.447  -9.247  1.00  0.00              
ATOM   1981  N   HIE A 130       2.840  -2.548 -10.443  1.00  0.00              
ATOM   1982  H   HIE A 130       3.666  -2.721 -10.997  1.00  0.00              
ATOM   1983  CA  HIE A 130       2.815  -1.263  -9.707  1.00  0.00              
ATOM   1984  HA  HIE A 130       2.442  -1.460  -8.702  1.00  0.00              
ATOM   1985  CB  HIE A 130       4.234  -0.740  -9.713  1.00  0.00              
ATOM   1986  HB2 HIE A 130       4.934  -1.557  -9.542  1.00  0.00              
ATOM   1987  HB3 HIE A 130       4.467  -0.365 -10.710  1.00  0.00              
ATOM   1988  CG  HIE A 130       4.520   0.384  -8.743  1.00  0.00              
ATOM   1989  ND1 HIE A 130       5.723   1.004  -8.615  1.00  0.00              
ATOM   1990  CE1 HIE A 130       5.707   1.807  -7.544  1.00  0.00              
ATOM   1991  HE1 HIE A 130       6.521   2.455  -7.253  1.00  0.00              
ATOM   1992  NE2 HIE A 130       4.534   1.670  -6.887  1.00  0.00              
ATOM   1993  HE2 HIE A 130       4.235   2.228  -6.100  1.00  0.00              
ATOM   1994  CD2 HIE A 130       3.732   0.742  -7.611  1.00  0.00              
ATOM   1995  HD2 HIE A 130       2.733   0.396  -7.390  1.00  0.00              
ATOM   1996  C   HIE A 130       1.884  -0.255 -10.320  1.00  0.00              
ATOM   1997  O   HIE A 130       1.521   0.745  -9.687  1.00  0.00              
ATOM   1998  N   HIE A 131       1.475  -0.498 -11.587  1.00  0.00              
ATOM   1999  H   HIE A 131       1.744  -1.381 -11.996  1.00  0.00              
ATOM   2000  CA  HIE A 131       0.216   0.176 -12.041  1.00  0.00              
ATOM   2001  HA  HIE A 131      -0.427   0.218 -11.162  1.00  0.00              
ATOM   2002  CB  HIE A 131       0.381   1.588 -12.616  1.00  0.00              
ATOM   2003  HB2 HIE A 131       1.035   2.224 -12.020  1.00  0.00              
ATOM   2004  HB3 HIE A 131       0.812   1.532 -13.616  1.00  0.00              
ATOM   2005  CG  HIE A 131      -0.917   2.361 -12.737  1.00  0.00              
ATOM   2006  ND1 HIE A 131      -1.945   2.500 -11.794  1.00  0.00              
ATOM   2007  CE1 HIE A 131      -2.912   3.077 -12.512  1.00  0.00              
ATOM   2008  HE1 HIE A 131      -3.871   3.355 -12.099  1.00  0.00              
ATOM   2009  NE2 HIE A 131      -2.576   3.421 -13.733  1.00  0.00              
ATOM   2010  HE2 HIE A 131      -3.053   4.058 -14.354  1.00  0.00              
ATOM   2011  CD2 HIE A 131      -1.294   2.914 -13.928  1.00  0.00              
ATOM   2012  HD2 HIE A 131      -0.735   2.835 -14.849  1.00  0.00              
ATOM   2013  C   HIE A 131      -0.485  -0.679 -13.028  1.00  0.00              
ATOM   2014  O   HIE A 131       0.155  -1.440 -13.696  1.00  0.00              
ATOM   2015  N   VAL A 132      -1.725  -0.526 -13.336  1.00  0.00              
ATOM   2016  H   VAL A 132      -2.326   0.119 -12.842  1.00  0.00              
ATOM   2017  CA  VAL A 132      -2.334  -1.108 -14.551  1.00  0.00              
ATOM   2018  HA  VAL A 132      -2.048  -2.159 -14.536  1.00  0.00              
ATOM   2019  CB  VAL A 132      -3.874  -1.024 -14.370  1.00  0.00              
ATOM   2020  HB  VAL A 132      -4.165  -0.110 -13.851  1.00  0.00              
ATOM   2021  CG1 VAL A 132      -4.626  -1.052 -15.682  1.00  0.00              
ATOM   2022 HG11 VAL A 132      -5.679  -1.030 -15.402  1.00  0.00              
ATOM   2023 HG12 VAL A 132      -4.324  -0.245 -16.350  1.00  0.00              
ATOM   2024 HG13 VAL A 132      -4.478  -2.045 -16.107  1.00  0.00              
ATOM   2025  CG2 VAL A 132      -4.354  -2.129 -13.489  1.00  0.00              
ATOM   2026 HG21 VAL A 132      -3.878  -1.993 -12.517  1.00  0.00              
ATOM   2027 HG22 VAL A 132      -5.412  -1.934 -13.318  1.00  0.00              
ATOM   2028 HG23 VAL A 132      -4.265  -3.144 -13.875  1.00  0.00              
ATOM   2029  C   VAL A 132      -1.846  -0.531 -15.841  1.00  0.00              
ATOM   2030  O   VAL A 132      -1.898   0.690 -16.062  1.00  0.00              
ATOM   2031  N   ASP A 133      -1.557  -1.478 -16.798  1.00  0.00              
ATOM   2032  H   ASP A 133      -1.612  -2.427 -16.457  1.00  0.00              
ATOM   2033  CA  ASP A 133      -1.400  -1.173 -18.218  1.00  0.00              
ATOM   2034  HA  ASP A 133      -0.894  -0.216 -18.344  1.00  0.00              
ATOM   2035  CB  ASP A 133      -0.428  -2.255 -18.772  1.00  0.00              
ATOM   2036  HB2 ASP A 133       0.526  -2.199 -18.248  1.00  0.00              
ATOM   2037  HB3 ASP A 133      -0.853  -3.247 -18.623  1.00  0.00              
ATOM   2038  CG  ASP A 133      -0.131  -2.112 -20.296  1.00  0.00              
ATOM   2039  OD1 ASP A 133      -0.883  -1.327 -20.987  1.00  0.00              
ATOM   2040  OD2 ASP A 133       0.869  -2.607 -20.868  1.00  0.00              
ATOM   2041  C   ASP A 133      -2.829  -0.943 -18.922  1.00  0.00              
ATOM   2042  O   ASP A 133      -3.490  -1.875 -19.321  1.00  0.00              
ATOM   2043  N   ARG A 134      -3.019   0.376 -19.217  1.00  0.00              
ATOM   2044  H   ARG A 134      -2.400   0.964 -18.676  1.00  0.00              
ATOM   2045  CA  ARG A 134      -4.095   1.004 -20.038  1.00  0.00              
ATOM   2046  HA  ARG A 134      -5.049   0.821 -19.545  1.00  0.00              
ATOM   2047  CB  ARG A 134      -3.839   2.547 -19.938  1.00  0.00              
ATOM   2048  HB2 ARG A 134      -2.770   2.759 -19.929  1.00  0.00              
ATOM   2049  HB3 ARG A 134      -4.174   2.997 -20.873  1.00  0.00              
ATOM   2050  CG  ARG A 134      -4.547   3.119 -18.619  1.00  0.00              
ATOM   2051  HG2 ARG A 134      -5.567   2.737 -18.577  1.00  0.00              
ATOM   2052  HG3 ARG A 134      -3.938   2.707 -17.814  1.00  0.00              
ATOM   2053  CD  ARG A 134      -4.667   4.643 -18.536  1.00  0.00              
ATOM   2054  HD2 ARG A 134      -5.496   5.091 -19.084  1.00  0.00              
ATOM   2055  HD3 ARG A 134      -4.797   4.858 -17.476  1.00  0.00              
ATOM   2056  NE  ARG A 134      -3.432   5.387 -19.054  1.00  0.00              
ATOM   2057  HE  ARG A 134      -2.783   4.880 -19.639  1.00  0.00              
ATOM   2058  CZ  ARG A 134      -3.267   6.684 -18.921  1.00  0.00              
ATOM   2059  NH1 ARG A 134      -2.160   7.201 -19.385  1.00  0.00              
ATOM   2060 HH11 ARG A 134      -1.419   6.580 -19.676  1.00  0.00              
ATOM   2061 HH12 ARG A 134      -1.950   8.177 -19.233  1.00  0.00              
ATOM   2062  NH2 ARG A 134      -4.027   7.519 -18.345  1.00  0.00              
ATOM   2063 HH21 ARG A 134      -4.749   7.203 -17.713  1.00  0.00              
ATOM   2064 HH22 ARG A 134      -3.786   8.495 -18.249  1.00  0.00              
ATOM   2065  C   ARG A 134      -4.203   0.580 -21.486  1.00  0.00              
ATOM   2066  O   ARG A 134      -5.262   0.825 -22.084  1.00  0.00              
ATOM   2067  N   ASP A 135      -3.344  -0.195 -22.080  1.00  0.00              
ATOM   2068  H   ASP A 135      -2.488  -0.506 -21.644  1.00  0.00              
ATOM   2069  CA  ASP A 135      -3.487  -0.762 -23.360  1.00  0.00              
ATOM   2070  HA  ASP A 135      -4.471  -0.441 -23.704  1.00  0.00              
ATOM   2071  CB  ASP A 135      -2.393  -0.195 -24.277  1.00  0.00              
ATOM   2072  HB2 ASP A 135      -1.448  -0.382 -23.767  1.00  0.00              
ATOM   2073  HB3 ASP A 135      -2.310  -0.688 -25.245  1.00  0.00              
ATOM   2074  CG  ASP A 135      -2.449   1.356 -24.372  1.00  0.00              
ATOM   2075  OD1 ASP A 135      -1.400   1.883 -24.776  1.00  0.00              
ATOM   2076  OD2 ASP A 135      -3.485   2.035 -24.122  1.00  0.00              
ATOM   2077  C   ASP A 135      -3.589  -2.306 -23.441  1.00  0.00              
ATOM   2078  O   ASP A 135      -4.289  -2.886 -24.261  1.00  0.00              
ATOM   2079  N   THR A 136      -2.824  -2.975 -22.624  1.00  0.00              
ATOM   2080  H   THR A 136      -2.287  -2.382 -22.007  1.00  0.00              
ATOM   2081  CA  THR A 136      -2.567  -4.442 -22.636  1.00  0.00              
ATOM   2082  HA  THR A 136      -2.528  -4.821 -23.657  1.00  0.00              
ATOM   2083  CB  THR A 136      -1.171  -4.889 -22.130  1.00  0.00              
ATOM   2084  HB  THR A 136      -0.962  -4.730 -21.073  1.00  0.00              
ATOM   2085  CG2 THR A 136      -0.837  -6.321 -22.603  1.00  0.00              
ATOM   2086 HG21 THR A 136       0.134  -6.562 -22.171  1.00  0.00              
ATOM   2087 HG22 THR A 136      -1.540  -6.974 -22.087  1.00  0.00              
ATOM   2088 HG23 THR A 136      -0.906  -6.338 -23.691  1.00  0.00              
ATOM   2089  OG1 THR A 136      -0.230  -4.184 -22.720  1.00  0.00              
ATOM   2090  HG1 THR A 136      -0.028  -3.436 -22.153  1.00  0.00              
ATOM   2091  C   THR A 136      -3.724  -5.291 -22.062  1.00  0.00              
ATOM   2092  O   THR A 136      -4.192  -4.948 -20.974  1.00  0.00              
ATOM   2093  N   PRO A 137      -4.163  -6.369 -22.777  1.00  0.00              
ATOM   2094  CD  PRO A 137      -3.863  -6.761 -24.152  1.00  0.00              
ATOM   2095  HD2 PRO A 137      -2.808  -6.886 -24.399  1.00  0.00              
ATOM   2096  HD3 PRO A 137      -4.323  -6.096 -24.882  1.00  0.00              
ATOM   2097  CG  PRO A 137      -4.488  -8.139 -24.258  1.00  0.00              
ATOM   2098  HG2 PRO A 137      -3.817  -8.940 -23.949  1.00  0.00              
ATOM   2099  HG3 PRO A 137      -4.916  -8.287 -25.250  1.00  0.00              
ATOM   2100  CB  PRO A 137      -5.667  -8.034 -23.348  1.00  0.00              
ATOM   2101  HB2 PRO A 137      -6.038  -9.016 -23.053  1.00  0.00              
ATOM   2102  HB3 PRO A 137      -6.437  -7.528 -23.929  1.00  0.00              
ATOM   2103  CA  PRO A 137      -5.183  -7.249 -22.164  1.00  0.00              
ATOM   2104  HA  PRO A 137      -5.998  -6.678 -21.720  1.00  0.00              
ATOM   2105  C   PRO A 137      -4.585  -8.185 -21.056  1.00  0.00              
ATOM   2106  O   PRO A 137      -3.453  -8.680 -21.178  1.00  0.00              
ATOM   2107  N   TRP A 138      -5.369  -8.488 -20.009  1.00  0.00              
ATOM   2108  H   TRP A 138      -6.305  -8.128 -19.888  1.00  0.00              
ATOM   2109  CA  TRP A 138      -4.783  -9.383 -18.942  1.00  0.00              
ATOM   2110  HA  TRP A 138      -3.873  -8.956 -18.521  1.00  0.00              
ATOM   2111  CB  TRP A 138      -5.700  -9.606 -17.803  1.00  0.00              
ATOM   2112  HB2 TRP A 138      -6.650  -9.903 -18.248  1.00  0.00              
ATOM   2113  HB3 TRP A 138      -5.310 -10.474 -17.272  1.00  0.00              
ATOM   2114  CG  TRP A 138      -6.032  -8.565 -16.811  1.00  0.00              
ATOM   2115  CD1 TRP A 138      -7.093  -7.744 -16.821  1.00  0.00              
ATOM   2116  HD1 TRP A 138      -7.975  -7.621 -17.431  1.00  0.00              
ATOM   2117  NE1 TRP A 138      -6.973  -6.853 -15.768  1.00  0.00              
ATOM   2118  HE1 TRP A 138      -7.453  -5.965 -15.810  1.00  0.00              
ATOM   2119  CE2 TRP A 138      -5.743  -6.991 -15.146  1.00  0.00              
ATOM   2120  CZ2 TRP A 138      -4.950  -6.127 -14.365  1.00  0.00              
ATOM   2121  HZ2 TRP A 138      -5.455  -5.201 -14.132  1.00  0.00              
ATOM   2122  CH2 TRP A 138      -3.641  -6.519 -14.082  1.00  0.00              
ATOM   2123  HH2 TRP A 138      -3.020  -5.969 -13.390  1.00  0.00              
ATOM   2124  CZ3 TRP A 138      -2.990  -7.632 -14.604  1.00  0.00              
ATOM   2125  HZ3 TRP A 138      -1.956  -7.905 -14.452  1.00  0.00              
ATOM   2126  CE3 TRP A 138      -3.775  -8.462 -15.419  1.00  0.00              
ATOM   2127  HE3 TRP A 138      -3.290  -9.264 -15.955  1.00  0.00              
ATOM   2128  CD2 TRP A 138      -5.148  -8.178 -15.710  1.00  0.00              
ATOM   2129  C   TRP A 138      -4.386 -10.796 -19.451  1.00  0.00              
ATOM   2130  O   TRP A 138      -3.381 -11.353 -19.008  1.00  0.00              
ATOM   2131  N   ASP A 139      -5.059 -11.286 -20.468  1.00  0.00              
ATOM   2132  H   ASP A 139      -5.740 -10.659 -20.874  1.00  0.00              
ATOM   2133  CA  ASP A 139      -4.704 -12.411 -21.319  1.00  0.00              
ATOM   2134  HA  ASP A 139      -4.561 -13.287 -20.687  1.00  0.00              
ATOM   2135  CB  ASP A 139      -5.775 -12.616 -22.340  1.00  0.00              
ATOM   2136  HB2 ASP A 139      -6.011 -11.662 -22.812  1.00  0.00              
ATOM   2137  HB3 ASP A 139      -5.428 -13.293 -23.120  1.00  0.00              
ATOM   2138  CG  ASP A 139      -7.045 -13.268 -21.695  1.00  0.00              
ATOM   2139  OD1 ASP A 139      -6.930 -14.311 -21.055  1.00  0.00              
ATOM   2140  OD2 ASP A 139      -8.141 -12.688 -21.816  1.00  0.00              
ATOM   2141  C   ASP A 139      -3.289 -12.383 -22.031  1.00  0.00              
ATOM   2142  O   ASP A 139      -2.911 -13.414 -22.614  1.00  0.00              
ATOM   2143  N   GLU A 140      -2.494 -11.337 -21.974  1.00  0.00              
ATOM   2144  H   GLU A 140      -2.890 -10.557 -21.470  1.00  0.00              
ATOM   2145  CA  GLU A 140      -1.015 -11.358 -22.319  1.00  0.00              
ATOM   2146  HA  GLU A 140      -0.855 -12.349 -22.743  1.00  0.00              
ATOM   2147  CB  GLU A 140      -0.748 -10.300 -23.452  1.00  0.00              
ATOM   2148  HB2 GLU A 140      -1.614 -10.230 -24.109  1.00  0.00              
ATOM   2149  HB3 GLU A 140      -0.541  -9.293 -23.088  1.00  0.00              
ATOM   2150  CG  GLU A 140       0.395 -10.654 -24.424  1.00  0.00              
ATOM   2151  HG2 GLU A 140       0.531  -9.930 -25.228  1.00  0.00              
ATOM   2152  HG3 GLU A 140       1.207 -10.848 -23.724  1.00  0.00              
ATOM   2153  CD  GLU A 140       0.123 -11.963 -25.143  1.00  0.00              
ATOM   2154  OE1 GLU A 140       1.056 -12.539 -25.666  1.00  0.00              
ATOM   2155  OE2 GLU A 140      -1.056 -12.354 -25.271  1.00  0.00              
ATOM   2156  C   GLU A 140      -0.092 -11.030 -21.131  1.00  0.00              
ATOM   2157  O   GLU A 140       1.056 -11.397 -21.154  1.00  0.00              
ATOM   2158  N   ILE A 141      -0.611 -10.244 -20.178  1.00  0.00              
ATOM   2159  H   ILE A 141      -1.544  -9.858 -20.205  1.00  0.00              
ATOM   2160  CA  ILE A 141       0.113  -9.982 -18.988  1.00  0.00              
ATOM   2161  HA  ILE A 141       1.076  -9.564 -19.282  1.00  0.00              
ATOM   2162  CB  ILE A 141      -0.564  -8.824 -18.245  1.00  0.00              
ATOM   2163  HB  ILE A 141      -1.477  -9.167 -17.759  1.00  0.00              
ATOM   2164  CG2 ILE A 141       0.233  -8.422 -17.015  1.00  0.00              
ATOM   2165 HG21 ILE A 141       0.101  -9.144 -16.209  1.00  0.00              
ATOM   2166 HG22 ILE A 141       1.280  -8.431 -17.316  1.00  0.00              
ATOM   2167 HG23 ILE A 141      -0.031  -7.436 -16.633  1.00  0.00              
ATOM   2168  CG1 ILE A 141      -0.799  -7.519 -19.071  1.00  0.00              
ATOM   2169 HG12 ILE A 141       0.126  -6.945 -19.022  1.00  0.00              
ATOM   2170 HG13 ILE A 141      -1.030  -7.775 -20.105  1.00  0.00              
ATOM   2171  CD1 ILE A 141      -1.938  -6.712 -18.510  1.00  0.00              
ATOM   2172 HD11 ILE A 141      -1.967  -6.689 -17.420  1.00  0.00              
ATOM   2173 HD12 ILE A 141      -1.860  -5.692 -18.885  1.00  0.00              
ATOM   2174 HD13 ILE A 141      -2.901  -7.051 -18.893  1.00  0.00              
ATOM   2175  C   ILE A 141       0.390 -11.175 -18.043  1.00  0.00              
ATOM   2176  O   ILE A 141       1.588 -11.439 -17.797  1.00  0.00              
ATOM   2177  N   TRP A 142      -0.645 -11.919 -17.620  1.00  0.00              
ATOM   2178  H   TRP A 142      -1.600 -11.640 -17.795  1.00  0.00              
ATOM   2179  CA  TRP A 142      -0.515 -13.190 -16.884  1.00  0.00              
ATOM   2180  HA  TRP A 142       0.036 -12.934 -15.979  1.00  0.00              
ATOM   2181  CB  TRP A 142      -1.867 -13.790 -16.494  1.00  0.00              
ATOM   2182  HB2 TRP A 142      -2.501 -13.689 -17.375  1.00  0.00              
ATOM   2183  HB3 TRP A 142      -1.695 -14.852 -16.319  1.00  0.00              
ATOM   2184  CG  TRP A 142      -2.518 -13.259 -15.295  1.00  0.00              
ATOM   2185  CD1 TRP A 142      -3.620 -12.449 -15.228  1.00  0.00              
ATOM   2186  HD1 TRP A 142      -4.105 -12.045 -16.104  1.00  0.00              
ATOM   2187  NE1 TRP A 142      -3.817 -12.007 -13.940  1.00  0.00              
ATOM   2188  HE1 TRP A 142      -4.602 -11.471 -13.598  1.00  0.00              
ATOM   2189  CE2 TRP A 142      -2.816 -12.482 -13.114  1.00  0.00              
ATOM   2190  CZ2 TRP A 142      -2.480 -12.210 -11.751  1.00  0.00              
ATOM   2191  HZ2 TRP A 142      -3.005 -11.471 -11.164  1.00  0.00              
ATOM   2192  CH2 TRP A 142      -1.363 -12.854 -11.169  1.00  0.00              
ATOM   2193  HH2 TRP A 142      -1.156 -12.745 -10.115  1.00  0.00              
ATOM   2194  CZ3 TRP A 142      -0.629 -13.776 -11.930  1.00  0.00              
ATOM   2195  HZ3 TRP A 142       0.161 -14.292 -11.404  1.00  0.00              
ATOM   2196  CE3 TRP A 142      -0.902 -14.000 -13.326  1.00  0.00              
ATOM   2197  HE3 TRP A 142      -0.304 -14.748 -13.825  1.00  0.00              
ATOM   2198  CD2 TRP A 142      -2.087 -13.414 -13.958  1.00  0.00              
ATOM   2199  C   TRP A 142       0.384 -14.227 -17.642  1.00  0.00              
ATOM   2200  O   TRP A 142       0.977 -15.082 -16.996  1.00  0.00              
ATOM   2201  N   GLN A 143       0.323 -14.161 -18.982  1.00  0.00              
ATOM   2202  H   GLN A 143      -0.289 -13.455 -19.365  1.00  0.00              
ATOM   2203  CA  GLN A 143       1.053 -14.969 -19.913  1.00  0.00              
ATOM   2204  HA  GLN A 143       0.841 -16.019 -19.710  1.00  0.00              
ATOM   2205  CB  GLN A 143       0.658 -14.735 -21.396  1.00  0.00              
ATOM   2206  HB2 GLN A 143      -0.395 -14.953 -21.572  1.00  0.00              
ATOM   2207  HB3 GLN A 143       0.731 -13.680 -21.661  1.00  0.00              
ATOM   2208  CG  GLN A 143       1.350 -15.481 -22.546  1.00  0.00              
ATOM   2209  HG2 GLN A 143       0.962 -15.139 -23.506  1.00  0.00              
ATOM   2210  HG3 GLN A 143       2.404 -15.254 -22.392  1.00  0.00              
ATOM   2211  CD  GLN A 143       1.160 -16.993 -22.353  1.00  0.00              
ATOM   2212  OE1 GLN A 143       0.359 -17.531 -21.644  1.00  0.00              
ATOM   2213  NE2 GLN A 143       1.870 -17.757 -23.154  1.00  0.00              
ATOM   2214 HE21 GLN A 143       1.633 -18.723 -23.330  1.00  0.00              
ATOM   2215 HE22 GLN A 143       2.611 -17.344 -23.702  1.00  0.00              
ATOM   2216  C   GLN A 143       2.528 -14.700 -19.766  1.00  0.00              
ATOM   2217  O   GLN A 143       3.359 -15.612 -19.497  1.00  0.00              
ATOM   2218  N   ALA A 144       2.981 -13.371 -19.747  1.00  0.00              
ATOM   2219  H   ALA A 144       2.346 -12.599 -19.886  1.00  0.00              
ATOM   2220  CA  ALA A 144       4.394 -13.063 -19.540  1.00  0.00              
ATOM   2221  HA  ALA A 144       5.067 -13.642 -20.171  1.00  0.00              
ATOM   2222  CB  ALA A 144       4.706 -11.575 -19.903  1.00  0.00              
ATOM   2223  HB1 ALA A 144       5.722 -11.405 -19.545  1.00  0.00              
ATOM   2224  HB2 ALA A 144       4.716 -11.275 -20.951  1.00  0.00              
ATOM   2225  HB3 ALA A 144       4.022 -10.917 -19.365  1.00  0.00              
ATOM   2226  C   ALA A 144       4.858 -13.318 -18.164  1.00  0.00              
ATOM   2227  O   ALA A 144       6.002 -13.738 -17.963  1.00  0.00              
ATOM   2228  N   MET A 145       3.996 -13.121 -17.151  1.00  0.00              
ATOM   2229  H   MET A 145       3.062 -12.815 -17.385  1.00  0.00              
ATOM   2230  CA  MET A 145       4.301 -13.539 -15.769  1.00  0.00              
ATOM   2231  HA  MET A 145       5.250 -13.133 -15.418  1.00  0.00              
ATOM   2232  CB  MET A 145       3.286 -13.033 -14.733  1.00  0.00              
ATOM   2233  HB2 MET A 145       2.274 -13.311 -15.029  1.00  0.00              
ATOM   2234  HB3 MET A 145       3.457 -13.619 -13.830  1.00  0.00              
ATOM   2235  CG  MET A 145       3.408 -11.532 -14.420  1.00  0.00              
ATOM   2236  HG2 MET A 145       3.317 -11.015 -15.376  1.00  0.00              
ATOM   2237  HG3 MET A 145       2.582 -11.207 -13.788  1.00  0.00              
ATOM   2238  SD  MET A 145       4.884 -11.031 -13.559  1.00  0.00              
ATOM   2239  CE  MET A 145       4.649  -9.339 -12.982  1.00  0.00              
ATOM   2240  HE1 MET A 145       4.729  -8.673 -13.841  1.00  0.00              
ATOM   2241  HE2 MET A 145       3.705  -9.159 -12.467  1.00  0.00              
ATOM   2242  HE3 MET A 145       5.447  -9.102 -12.279  1.00  0.00              
ATOM   2243  C   MET A 145       4.371 -15.114 -15.675  1.00  0.00              
ATOM   2244  O   MET A 145       5.300 -15.669 -15.140  1.00  0.00              
ATOM   2245  N   ASP A 146       3.427 -15.931 -16.173  1.00  0.00              
ATOM   2246  H   ASP A 146       2.512 -15.547 -16.362  1.00  0.00              
ATOM   2247  CA  ASP A 146       3.514 -17.389 -16.140  1.00  0.00              
ATOM   2248  HA  ASP A 146       3.657 -17.587 -15.078  1.00  0.00              
ATOM   2249  CB  ASP A 146       2.236 -18.015 -16.750  1.00  0.00              
ATOM   2250  HB2 ASP A 146       1.534 -17.438 -16.148  1.00  0.00              
ATOM   2251  HB3 ASP A 146       2.195 -17.626 -17.767  1.00  0.00              
ATOM   2252  CG  ASP A 146       2.001 -19.483 -16.638  1.00  0.00              
ATOM   2253  OD1 ASP A 146       2.265 -20.007 -15.547  1.00  0.00              
ATOM   2254  OD2 ASP A 146       1.722 -20.170 -17.617  1.00  0.00              
ATOM   2255  C   ASP A 146       4.707 -18.075 -16.764  1.00  0.00              
ATOM   2256  O   ASP A 146       5.167 -19.116 -16.359  1.00  0.00              
ATOM   2257  N   VAL A 147       5.266 -17.399 -17.809  1.00  0.00              
ATOM   2258  H   VAL A 147       4.711 -16.629 -18.154  1.00  0.00              
ATOM   2259  CA  VAL A 147       6.552 -17.703 -18.484  1.00  0.00              
ATOM   2260  HA  VAL A 147       6.557 -18.769 -18.710  1.00  0.00              
ATOM   2261  CB  VAL A 147       6.540 -17.057 -19.885  1.00  0.00              
ATOM   2262  HB  VAL A 147       6.124 -16.050 -19.849  1.00  0.00              
ATOM   2263  CG1 VAL A 147       7.888 -17.076 -20.595  1.00  0.00              
ATOM   2264 HG11 VAL A 147       7.685 -16.787 -21.626  1.00  0.00              
ATOM   2265 HG12 VAL A 147       8.537 -16.439 -19.994  1.00  0.00              
ATOM   2266 HG13 VAL A 147       8.266 -18.093 -20.494  1.00  0.00              
ATOM   2267  CG2 VAL A 147       5.537 -17.772 -20.807  1.00  0.00              
ATOM   2268 HG21 VAL A 147       4.641 -18.014 -20.235  1.00  0.00              
ATOM   2269 HG22 VAL A 147       5.301 -17.102 -21.633  1.00  0.00              
ATOM   2270 HG23 VAL A 147       5.865 -18.721 -21.233  1.00  0.00              
ATOM   2271  C   VAL A 147       7.717 -17.349 -17.497  1.00  0.00              
ATOM   2272  O   VAL A 147       8.601 -18.211 -17.311  1.00  0.00              
ATOM   2273  N   LEU A 148       7.574 -16.147 -16.866  1.00  0.00              
ATOM   2274  H   LEU A 148       6.944 -15.407 -17.143  1.00  0.00              
ATOM   2275  CA  LEU A 148       8.554 -15.883 -15.832  1.00  0.00              
ATOM   2276  HA  LEU A 148       9.559 -16.055 -16.215  1.00  0.00              
ATOM   2277  CB  LEU A 148       8.376 -14.445 -15.396  1.00  0.00              
ATOM   2278  HB2 LEU A 148       7.318 -14.192 -15.324  1.00  0.00              
ATOM   2279  HB3 LEU A 148       8.786 -14.299 -14.396  1.00  0.00              
ATOM   2280  CG  LEU A 148       8.936 -13.403 -16.403  1.00  0.00              
ATOM   2281  HG  LEU A 148       8.395 -13.438 -17.349  1.00  0.00              
ATOM   2282  CD1 LEU A 148       8.744 -12.017 -15.791  1.00  0.00              
ATOM   2283 HD11 LEU A 148       9.451 -11.891 -14.971  1.00  0.00              
ATOM   2284 HD12 LEU A 148       8.980 -11.397 -16.656  1.00  0.00              
ATOM   2285 HD13 LEU A 148       7.698 -11.929 -15.498  1.00  0.00              
ATOM   2286  CD2 LEU A 148      10.474 -13.615 -16.766  1.00  0.00              
ATOM   2287 HD21 LEU A 148      11.045 -13.428 -15.856  1.00  0.00              
ATOM   2288 HD22 LEU A 148      10.747 -14.612 -17.109  1.00  0.00              
ATOM   2289 HD23 LEU A 148      10.650 -12.800 -17.468  1.00  0.00              
ATOM   2290  C   LEU A 148       8.476 -16.790 -14.640  1.00  0.00              
ATOM   2291  O   LEU A 148       9.511 -17.064 -14.066  1.00  0.00              
ATOM   2292  N   VAL A 149       7.311 -17.331 -14.279  1.00  0.00              
ATOM   2293  H   VAL A 149       6.485 -17.137 -14.827  1.00  0.00              
ATOM   2294  CA  VAL A 149       7.157 -18.309 -13.195  1.00  0.00              
ATOM   2295  HA  VAL A 149       7.772 -17.972 -12.360  1.00  0.00              
ATOM   2296  CB  VAL A 149       5.645 -18.346 -12.684  1.00  0.00              
ATOM   2297  HB  VAL A 149       4.996 -18.509 -13.544  1.00  0.00              
ATOM   2298  CG1 VAL A 149       5.378 -19.421 -11.589  1.00  0.00              
ATOM   2299 HG11 VAL A 149       5.744 -19.152 -10.598  1.00  0.00              
ATOM   2300 HG12 VAL A 149       4.317 -19.670 -11.574  1.00  0.00              
ATOM   2301 HG13 VAL A 149       5.821 -20.388 -11.828  1.00  0.00              
ATOM   2302  CG2 VAL A 149       5.107 -17.008 -12.120  1.00  0.00              
ATOM   2303 HG21 VAL A 149       5.161 -17.046 -11.032  1.00  0.00              
ATOM   2304 HG22 VAL A 149       5.646 -16.226 -12.655  1.00  0.00              
ATOM   2305 HG23 VAL A 149       4.082 -16.876 -12.467  1.00  0.00              
ATOM   2306  C   VAL A 149       7.654 -19.724 -13.655  1.00  0.00              
ATOM   2307  O   VAL A 149       8.354 -20.369 -12.903  1.00  0.00              
ATOM   2308  N   ARG A 150       7.315 -20.275 -14.785  1.00  0.00              
ATOM   2309  H   ARG A 150       6.633 -19.723 -15.285  1.00  0.00              
ATOM   2310  CA  ARG A 150       7.719 -21.578 -15.435  1.00  0.00              
ATOM   2311  HA  ARG A 150       7.430 -22.396 -14.775  1.00  0.00              
ATOM   2312  CB  ARG A 150       7.056 -21.754 -16.774  1.00  0.00              
ATOM   2313  HB2 ARG A 150       5.988 -21.894 -16.611  1.00  0.00              
ATOM   2314  HB3 ARG A 150       7.145 -20.867 -17.401  1.00  0.00              
ATOM   2315  CG  ARG A 150       7.551 -22.890 -17.641  1.00  0.00              
ATOM   2316  HG2 ARG A 150       8.463 -22.613 -18.170  1.00  0.00              
ATOM   2317  HG3 ARG A 150       7.769 -23.704 -16.951  1.00  0.00              
ATOM   2318  CD  ARG A 150       6.481 -23.284 -18.678  1.00  0.00              
ATOM   2319  HD2 ARG A 150       5.521 -23.372 -18.169  1.00  0.00              
ATOM   2320  HD3 ARG A 150       6.505 -22.530 -19.465  1.00  0.00              
ATOM   2321  NE  ARG A 150       6.873 -24.549 -19.344  1.00  0.00              
ATOM   2322  HE  ARG A 150       7.786 -24.938 -19.156  1.00  0.00              
ATOM   2323  CZ  ARG A 150       6.054 -25.268 -20.146  1.00  0.00              
ATOM   2324  NH1 ARG A 150       6.268 -26.493 -20.402  1.00  0.00              
ATOM   2325 HH11 ARG A 150       7.087 -26.989 -20.081  1.00  0.00              
ATOM   2326 HH12 ARG A 150       5.464 -26.939 -20.819  1.00  0.00              
ATOM   2327  NH2 ARG A 150       4.965 -24.670 -20.518  1.00  0.00              
ATOM   2328 HH21 ARG A 150       4.728 -23.718 -20.280  1.00  0.00              
ATOM   2329 HH22 ARG A 150       4.274 -25.285 -20.924  1.00  0.00              
ATOM   2330  C   ARG A 150       9.246 -21.589 -15.627  1.00  0.00              
ATOM   2331  O   ARG A 150       9.932 -22.600 -15.347  1.00  0.00              
ATOM   2332  N   GLN A 151       9.784 -20.430 -16.138  1.00  0.00              
ATOM   2333  H   GLN A 151       9.129 -19.681 -16.310  1.00  0.00              
ATOM   2334  CA  GLN A 151      11.246 -20.272 -16.122  1.00  0.00              
ATOM   2335  HA  GLN A 151      11.634 -21.236 -16.451  1.00  0.00              
ATOM   2336  CB  GLN A 151      11.820 -19.082 -17.070  1.00  0.00              
ATOM   2337  HB2 GLN A 151      11.402 -18.088 -16.908  1.00  0.00              
ATOM   2338  HB3 GLN A 151      12.886 -18.932 -16.902  1.00  0.00              
ATOM   2339  CG  GLN A 151      11.590 -19.285 -18.566  1.00  0.00              
ATOM   2340  HG2 GLN A 151      12.224 -20.095 -18.926  1.00  0.00              
ATOM   2341  HG3 GLN A 151      10.534 -19.465 -18.770  1.00  0.00              
ATOM   2342  CD  GLN A 151      11.807 -17.968 -19.343  1.00  0.00              
ATOM   2343  OE1 GLN A 151      12.261 -16.902 -18.944  1.00  0.00              
ATOM   2344  NE2 GLN A 151      11.521 -17.979 -20.645  1.00  0.00              
ATOM   2345 HE21 GLN A 151      11.754 -17.120 -21.122  1.00  0.00              
ATOM   2346 HE22 GLN A 151      11.308 -18.781 -21.222  1.00  0.00              
ATOM   2347  C   GLN A 151      11.969 -20.242 -14.745  1.00  0.00              
ATOM   2348  O   GLN A 151      13.136 -20.675 -14.608  1.00  0.00              
ATOM   2349  N   GLY A 152      11.301 -19.824 -13.641  1.00  0.00              
ATOM   2350  H   GLY A 152      10.323 -19.585 -13.711  1.00  0.00              
ATOM   2351  CA  GLY A 152      11.861 -19.563 -12.338  1.00  0.00              
ATOM   2352  HA2 GLY A 152      11.089 -19.524 -11.569  1.00  0.00              
ATOM   2353  HA3 GLY A 152      12.562 -20.371 -12.126  1.00  0.00              
ATOM   2354  C   GLY A 152      12.535 -18.254 -12.134  1.00  0.00              
ATOM   2355  O   GLY A 152      13.186 -18.058 -11.143  1.00  0.00              
ATOM   2356  N   LYS A 153      12.328 -17.276 -13.003  1.00  0.00              
ATOM   2357  H   LYS A 153      11.583 -17.351 -13.682  1.00  0.00              
ATOM   2358  CA  LYS A 153      12.746 -15.887 -12.748  1.00  0.00              
ATOM   2359  HA  LYS A 153      13.775 -15.896 -12.388  1.00  0.00              
ATOM   2360  CB  LYS A 153      12.857 -15.176 -14.122  1.00  0.00              
ATOM   2361  HB2 LYS A 153      11.942 -15.283 -14.704  1.00  0.00              
ATOM   2362  HB3 LYS A 153      13.003 -14.121 -13.890  1.00  0.00              
ATOM   2363  CG  LYS A 153      14.013 -15.741 -14.960  1.00  0.00              
ATOM   2364  HG2 LYS A 153      14.956 -15.473 -14.483  1.00  0.00              
ATOM   2365  HG3 LYS A 153      13.866 -16.807 -15.127  1.00  0.00              
ATOM   2366  CD  LYS A 153      14.048 -15.082 -16.440  1.00  0.00              
ATOM   2367  HD2 LYS A 153      13.042 -15.327 -16.781  1.00  0.00              
ATOM   2368  HD3 LYS A 153      14.201 -14.028 -16.208  1.00  0.00              
ATOM   2369  CE  LYS A 153      15.066 -15.657 -17.406  1.00  0.00              
ATOM   2370  HE2 LYS A 153      16.000 -15.132 -17.207  1.00  0.00              
ATOM   2371  HE3 LYS A 153      15.307 -16.684 -17.129  1.00  0.00              
ATOM   2372  NZ  LYS A 153      14.737 -15.680 -18.845  1.00  0.00              
ATOM   2373  HZ1 LYS A 153      13.801 -16.037 -18.977  1.00  0.00              
ATOM   2374  HZ2 LYS A 153      14.578 -14.753 -19.215  1.00  0.00              
ATOM   2375  HZ3 LYS A 153      15.439 -16.114 -19.426  1.00  0.00              
ATOM   2376  C   LYS A 153      11.980 -15.061 -11.677  1.00  0.00              
ATOM   2377  O   LYS A 153      12.503 -14.099 -11.151  1.00  0.00              
ATOM   2378  N   ILE A 154      10.817 -15.573 -11.319  1.00  0.00              
ATOM   2379  H   ILE A 154      10.426 -16.304 -11.895  1.00  0.00              
ATOM   2380  CA  ILE A 154      10.039 -15.148 -10.220  1.00  0.00              
ATOM   2381  HA  ILE A 154      10.766 -14.641  -9.586  1.00  0.00              
ATOM   2382  CB  ILE A 154       9.001 -14.029 -10.579  1.00  0.00              
ATOM   2383  HB  ILE A 154       8.675 -13.727  -9.584  1.00  0.00              
ATOM   2384  CG2 ILE A 154       9.699 -12.951 -11.445  1.00  0.00              
ATOM   2385 HG21 ILE A 154       9.871 -13.300 -12.463  1.00  0.00              
ATOM   2386 HG22 ILE A 154       9.035 -12.087 -11.478  1.00  0.00              
ATOM   2387 HG23 ILE A 154      10.645 -12.596 -11.036  1.00  0.00              
ATOM   2388  CG1 ILE A 154       7.834 -14.617 -11.405  1.00  0.00              
ATOM   2389 HG12 ILE A 154       8.239 -15.217 -12.219  1.00  0.00              
ATOM   2390 HG13 ILE A 154       7.317 -15.273 -10.705  1.00  0.00              
ATOM   2391  CD1 ILE A 154       6.878 -13.583 -11.822  1.00  0.00              
ATOM   2392 HD11 ILE A 154       6.651 -12.953 -10.963  1.00  0.00              
ATOM   2393 HD12 ILE A 154       7.282 -12.924 -12.591  1.00  0.00              
ATOM   2394 HD13 ILE A 154       5.999 -14.062 -12.254  1.00  0.00              
ATOM   2395  C   ILE A 154       9.396 -16.422  -9.563  1.00  0.00              
ATOM   2396  O   ILE A 154       9.331 -17.516 -10.192  1.00  0.00              
ATOM   2397  N   LEU A 155       8.969 -16.370  -8.289  1.00  0.00              
ATOM   2398  H   LEU A 155       9.346 -15.623  -7.722  1.00  0.00              
ATOM   2399  CA  LEU A 155       8.159 -17.340  -7.598  1.00  0.00              
ATOM   2400  HA  LEU A 155       8.290 -18.244  -8.192  1.00  0.00              
ATOM   2401  CB  LEU A 155       8.686 -17.733  -6.202  1.00  0.00              
ATOM   2402  HB2 LEU A 155       8.572 -17.023  -5.383  1.00  0.00              
ATOM   2403  HB3 LEU A 155       8.163 -18.589  -5.775  1.00  0.00              
ATOM   2404  CG  LEU A 155      10.230 -18.133  -6.109  1.00  0.00              
ATOM   2405  HG  LEU A 155      10.765 -17.383  -6.693  1.00  0.00              
ATOM   2406  CD1 LEU A 155      10.616 -18.136  -4.627  1.00  0.00              
ATOM   2407 HD11 LEU A 155      10.306 -17.181  -4.204  1.00  0.00              
ATOM   2408 HD12 LEU A 155      10.011 -18.886  -4.116  1.00  0.00              
ATOM   2409 HD13 LEU A 155      11.694 -18.281  -4.560  1.00  0.00              
ATOM   2410  CD2 LEU A 155      10.404 -19.445  -6.825  1.00  0.00              
ATOM   2411 HD21 LEU A 155       9.713 -20.216  -6.485  1.00  0.00              
ATOM   2412 HD22 LEU A 155      10.284 -19.329  -7.902  1.00  0.00              
ATOM   2413 HD23 LEU A 155      11.468 -19.677  -6.797  1.00  0.00              
ATOM   2414  C   LEU A 155       6.643 -17.117  -7.577  1.00  0.00              
ATOM   2415  O   LEU A 155       5.830 -18.021  -7.753  1.00  0.00              
ATOM   2416  N   TYR A 156       6.262 -15.819  -7.353  1.00  0.00              
ATOM   2417  H   TYR A 156       6.974 -15.137  -7.133  1.00  0.00              
ATOM   2418  CA  TYR A 156       4.880 -15.414  -7.091  1.00  0.00              
ATOM   2419  HA  TYR A 156       4.160 -16.116  -7.511  1.00  0.00              
ATOM   2420  CB  TYR A 156       4.650 -15.470  -5.491  1.00  0.00              
ATOM   2421  HB2 TYR A 156       5.195 -14.643  -5.034  1.00  0.00              
ATOM   2422  HB3 TYR A 156       3.587 -15.352  -5.281  1.00  0.00              
ATOM   2423  CG  TYR A 156       4.990 -16.754  -4.817  1.00  0.00              
ATOM   2424  CD1 TYR A 156       4.322 -17.989  -5.099  1.00  0.00              
ATOM   2425  HD1 TYR A 156       3.438 -18.049  -5.717  1.00  0.00              
ATOM   2426  CE1 TYR A 156       4.662 -19.165  -4.413  1.00  0.00              
ATOM   2427  HE1 TYR A 156       4.069 -20.061  -4.525  1.00  0.00              
ATOM   2428  CZ  TYR A 156       5.818 -19.205  -3.613  1.00  0.00              
ATOM   2429  OH  TYR A 156       6.057 -20.380  -2.981  1.00  0.00              
ATOM   2430  HH  TYR A 156       5.182 -20.774  -2.954  1.00  0.00              
ATOM   2431  CE2 TYR A 156       6.553 -18.072  -3.379  1.00  0.00              
ATOM   2432  HE2 TYR A 156       7.449 -18.074  -2.776  1.00  0.00              
ATOM   2433  CD2 TYR A 156       6.125 -16.869  -3.994  1.00  0.00              
ATOM   2434  HD2 TYR A 156       6.696 -16.022  -3.643  1.00  0.00              
ATOM   2435  C   TYR A 156       4.599 -13.967  -7.600  1.00  0.00              
ATOM   2436  O   TYR A 156       5.499 -13.098  -7.676  1.00  0.00              
ATOM   2437  N   VAL A 157       3.342 -13.683  -7.939  1.00  0.00              
ATOM   2438  H   VAL A 157       2.678 -14.444  -7.924  1.00  0.00              
ATOM   2439  CA  VAL A 157       2.806 -12.451  -8.611  1.00  0.00              
ATOM   2440  HA  VAL A 157       3.572 -11.686  -8.739  1.00  0.00              
ATOM   2441  CB  VAL A 157       2.082 -12.681  -9.951  1.00  0.00              
ATOM   2442  HB  VAL A 157       1.222 -13.316  -9.740  1.00  0.00              
ATOM   2443  CG1 VAL A 157       1.614 -11.414 -10.670  1.00  0.00              
ATOM   2444 HG11 VAL A 157       0.933 -10.721 -10.176  1.00  0.00              
ATOM   2445 HG12 VAL A 157       2.449 -10.723 -10.783  1.00  0.00              
ATOM   2446 HG13 VAL A 157       1.199 -11.683 -11.641  1.00  0.00              
ATOM   2447  CG2 VAL A 157       3.067 -13.356 -10.980  1.00  0.00              
ATOM   2448 HG21 VAL A 157       3.385 -14.295 -10.527  1.00  0.00              
ATOM   2449 HG22 VAL A 157       2.472 -13.609 -11.857  1.00  0.00              
ATOM   2450 HG23 VAL A 157       3.927 -12.732 -11.225  1.00  0.00              
ATOM   2451  C   VAL A 157       1.890 -11.694  -7.611  1.00  0.00              
ATOM   2452  O   VAL A 157       1.167 -12.262  -6.810  1.00  0.00              
ATOM   2453  N   GLY A 158       1.941 -10.384  -7.696  1.00  0.00              
ATOM   2454  H   GLY A 158       2.535  -9.943  -8.383  1.00  0.00              
ATOM   2455  CA  GLY A 158       1.110  -9.526  -6.877  1.00  0.00              
ATOM   2456  HA2 GLY A 158       0.093  -9.920  -6.863  1.00  0.00              
ATOM   2457  HA3 GLY A 158       1.489  -9.473  -5.856  1.00  0.00              
ATOM   2458  C   GLY A 158       0.937  -8.049  -7.408  1.00  0.00              
ATOM   2459  O   GLY A 158       1.159  -7.820  -8.566  1.00  0.00              
ATOM   2460  N   SER A 159       0.484  -7.150  -6.583  1.00  0.00              
ATOM   2461  H   SER A 159       0.350  -7.366  -5.606  1.00  0.00              
ATOM   2462  CA  SER A 159       0.159  -5.779  -6.963  1.00  0.00              
ATOM   2463  HA  SER A 159       0.651  -5.508  -7.896  1.00  0.00              
ATOM   2464  CB  SER A 159      -1.388  -5.678  -7.250  1.00  0.00              
ATOM   2465  HB2 SER A 159      -1.599  -4.669  -7.603  1.00  0.00              
ATOM   2466  HB3 SER A 159      -1.656  -6.203  -8.167  1.00  0.00              
ATOM   2467  OG  SER A 159      -2.289  -5.972  -6.213  1.00  0.00              
ATOM   2468  HG  SER A 159      -2.109  -5.226  -5.635  1.00  0.00              
ATOM   2469  C   SER A 159       0.770  -4.786  -5.924  1.00  0.00              
ATOM   2470  O   SER A 159       1.483  -5.164  -4.995  1.00  0.00              
ATOM   2471  N   SER A 160       0.553  -3.507  -6.275  1.00  0.00              
ATOM   2472  H   SER A 160       0.047  -3.376  -7.139  1.00  0.00              
ATOM   2473  CA  SER A 160       0.883  -2.383  -5.419  1.00  0.00              
ATOM   2474  HA  SER A 160       0.741  -2.742  -4.400  1.00  0.00              
ATOM   2475  CB  SER A 160       2.254  -1.823  -5.514  1.00  0.00              
ATOM   2476  HB2 SER A 160       2.988  -2.587  -5.257  1.00  0.00              
ATOM   2477  HB3 SER A 160       2.524  -1.539  -6.531  1.00  0.00              
ATOM   2478  OG  SER A 160       2.411  -0.777  -4.541  1.00  0.00              
ATOM   2479  HG  SER A 160       1.736  -0.887  -3.868  1.00  0.00              
ATOM   2480  C   SER A 160      -0.155  -1.213  -5.801  1.00  0.00              
ATOM   2481  O   SER A 160      -0.350  -1.007  -7.019  1.00  0.00              
ATOM   2482  N   ASN A 161      -0.636  -0.431  -4.845  1.00  0.00              
ATOM   2483  H   ASN A 161      -0.615  -0.753  -3.888  1.00  0.00              
ATOM   2484  CA  ASN A 161      -1.515   0.711  -5.074  1.00  0.00              
ATOM   2485  HA  ASN A 161      -1.815   1.036  -4.077  1.00  0.00              
ATOM   2486  CB  ASN A 161      -0.596   1.867  -5.632  1.00  0.00              
ATOM   2487  HB2 ASN A 161      -0.225   1.560  -6.610  1.00  0.00              
ATOM   2488  HB3 ASN A 161      -1.255   2.693  -5.902  1.00  0.00              
ATOM   2489  CG  ASN A 161       0.600   2.243  -4.786  1.00  0.00              
ATOM   2490  OD1 ASN A 161       0.668   1.956  -3.600  1.00  0.00              
ATOM   2491  ND2 ASN A 161       1.629   2.851  -5.342  1.00  0.00              
ATOM   2492 HD21 ASN A 161       2.378   3.015  -4.685  1.00  0.00              
ATOM   2493 HD22 ASN A 161       1.629   3.001  -6.341  1.00  0.00              
ATOM   2494  C   ASN A 161      -2.776   0.408  -5.915  1.00  0.00              
ATOM   2495  O   ASN A 161      -3.327   1.384  -6.414  1.00  0.00              
ATOM   2496  N   PHE A 162      -3.184  -0.851  -6.143  1.00  0.00              
ATOM   2497  H   PHE A 162      -2.724  -1.572  -5.606  1.00  0.00              
ATOM   2498  CA  PHE A 162      -4.382  -1.171  -6.990  1.00  0.00              
ATOM   2499  HA  PHE A 162      -4.423  -0.533  -7.873  1.00  0.00              
ATOM   2500  CB  PHE A 162      -4.403  -2.686  -7.282  1.00  0.00              
ATOM   2501  HB2 PHE A 162      -3.874  -3.156  -6.453  1.00  0.00              
ATOM   2502  HB3 PHE A 162      -5.396  -3.134  -7.316  1.00  0.00              
ATOM   2503  CG  PHE A 162      -3.599  -3.275  -8.444  1.00  0.00              
ATOM   2504  CD1 PHE A 162      -2.534  -2.590  -8.938  1.00  0.00              
ATOM   2505  HD1 PHE A 162      -2.188  -1.645  -8.548  1.00  0.00              
ATOM   2506  CE1 PHE A 162      -1.829  -3.197 -10.049  1.00  0.00              
ATOM   2507  HE1 PHE A 162      -0.967  -2.705 -10.474  1.00  0.00              
ATOM   2508  CZ  PHE A 162      -2.266  -4.392 -10.654  1.00  0.00              
ATOM   2509  HZ  PHE A 162      -1.731  -4.800 -11.498  1.00  0.00              
ATOM   2510  CE2 PHE A 162      -3.421  -4.998 -10.183  1.00  0.00              
ATOM   2511  HE2 PHE A 162      -3.826  -5.781 -10.807  1.00  0.00              
ATOM   2512  CD2 PHE A 162      -4.049  -4.499  -9.028  1.00  0.00              
ATOM   2513  HD2 PHE A 162      -5.004  -4.916  -8.743  1.00  0.00              
ATOM   2514  C   PHE A 162      -5.611  -0.770  -6.195  1.00  0.00              
ATOM   2515  O   PHE A 162      -5.664  -0.816  -4.981  1.00  0.00              
ATOM   2516  N   ALA A 163      -6.716  -0.405  -6.877  1.00  0.00              
ATOM   2517  H   ALA A 163      -6.598  -0.333  -7.877  1.00  0.00              
ATOM   2518  CA  ALA A 163      -8.056  -0.512  -6.395  1.00  0.00              
ATOM   2519  HA  ALA A 163      -8.250  -0.019  -5.442  1.00  0.00              
ATOM   2520  CB  ALA A 163      -8.859   0.304  -7.407  1.00  0.00              
ATOM   2521  HB1 ALA A 163      -9.820   0.480  -6.924  1.00  0.00              
ATOM   2522  HB2 ALA A 163      -8.472   1.278  -7.706  1.00  0.00              
ATOM   2523  HB3 ALA A 163      -9.074  -0.326  -8.270  1.00  0.00              
ATOM   2524  C   ALA A 163      -8.539  -1.971  -6.372  1.00  0.00              
ATOM   2525  O   ALA A 163      -8.047  -2.830  -7.071  1.00  0.00              
ATOM   2526  N   GLY A 164      -9.658  -2.186  -5.735  1.00  0.00              
ATOM   2527  H   GLY A 164     -10.068  -1.461  -5.164  1.00  0.00              
ATOM   2528  CA  GLY A 164     -10.286  -3.515  -5.573  1.00  0.00              
ATOM   2529  HA2 GLY A 164      -9.545  -4.156  -5.094  1.00  0.00              
ATOM   2530  HA3 GLY A 164     -11.121  -3.401  -4.882  1.00  0.00              
ATOM   2531  C   GLY A 164     -10.755  -4.180  -6.867  1.00  0.00              
ATOM   2532  O   GLY A 164     -10.390  -5.328  -7.123  1.00  0.00              
ATOM   2533  N   TRP A 165     -11.409  -3.332  -7.703  1.00  0.00              
ATOM   2534  H   TRP A 165     -11.624  -2.392  -7.402  1.00  0.00              
ATOM   2535  CA  TRP A 165     -11.728  -3.788  -9.018  1.00  0.00              
ATOM   2536  HA  TRP A 165     -12.440  -4.612  -8.964  1.00  0.00              
ATOM   2537  CB  TRP A 165     -12.568  -2.674  -9.663  1.00  0.00              
ATOM   2538  HB2 TRP A 165     -13.473  -2.424  -9.108  1.00  0.00              
ATOM   2539  HB3 TRP A 165     -12.025  -1.764  -9.920  1.00  0.00              
ATOM   2540  CG  TRP A 165     -13.107  -2.996 -11.081  1.00  0.00              
ATOM   2541  CD1 TRP A 165     -13.053  -2.261 -12.193  1.00  0.00              
ATOM   2542  HD1 TRP A 165     -12.621  -1.278 -12.309  1.00  0.00              
ATOM   2543  NE1 TRP A 165     -13.479  -2.967 -13.336  1.00  0.00              
ATOM   2544  HE1 TRP A 165     -13.435  -2.548 -14.254  1.00  0.00              
ATOM   2545  CE2 TRP A 165     -14.205  -4.044 -12.936  1.00  0.00              
ATOM   2546  CZ2 TRP A 165     -15.142  -4.886 -13.594  1.00  0.00              
ATOM   2547  HZ2 TRP A 165     -15.415  -4.843 -14.638  1.00  0.00              
ATOM   2548  CH2 TRP A 165     -15.609  -5.995 -12.854  1.00  0.00              
ATOM   2549  HH2 TRP A 165     -16.188  -6.757 -13.353  1.00  0.00              
ATOM   2550  CZ3 TRP A 165     -15.238  -6.190 -11.462  1.00  0.00              
ATOM   2551  HZ3 TRP A 165     -15.637  -7.075 -10.987  1.00  0.00              
ATOM   2552  CE3 TRP A 165     -14.443  -5.247 -10.798  1.00  0.00              
ATOM   2553  HE3 TRP A 165     -14.201  -5.430  -9.762  1.00  0.00              
ATOM   2554  CD2 TRP A 165     -13.922  -4.123 -11.512  1.00  0.00              
ATOM   2555  C   TRP A 165     -10.493  -4.217  -9.890  1.00  0.00              
ATOM   2556  O   TRP A 165     -10.705  -5.180 -10.602  1.00  0.00              
ATOM   2557  N   ASN A 166      -9.265  -3.697  -9.709  1.00  0.00              
ATOM   2558  H   ASN A 166      -9.062  -2.992  -9.014  1.00  0.00              
ATOM   2559  CA  ASN A 166      -8.097  -4.085 -10.491  1.00  0.00              
ATOM   2560  HA  ASN A 166      -8.461  -4.165 -11.516  1.00  0.00              
ATOM   2561  CB  ASN A 166      -6.946  -3.021 -10.333  1.00  0.00              
ATOM   2562  HB2 ASN A 166      -6.461  -3.054  -9.358  1.00  0.00              
ATOM   2563  HB3 ASN A 166      -6.100  -3.233 -10.987  1.00  0.00              
ATOM   2564  CG  ASN A 166      -7.278  -1.492 -10.605  1.00  0.00              
ATOM   2565  OD1 ASN A 166      -6.826  -0.613  -9.888  1.00  0.00              
ATOM   2566  ND2 ASN A 166      -7.988  -1.186 -11.693  1.00  0.00              
ATOM   2567 HD21 ASN A 166      -8.140  -0.196 -11.827  1.00  0.00              
ATOM   2568 HD22 ASN A 166      -8.275  -1.854 -12.394  1.00  0.00              
ATOM   2569  C   ASN A 166      -7.552  -5.453 -10.003  1.00  0.00              
ATOM   2570  O   ASN A 166      -7.125  -6.319 -10.735  1.00  0.00              
ATOM   2571  N   ILE A 167      -7.578  -5.698  -8.677  1.00  0.00              
ATOM   2572  H   ILE A 167      -8.040  -4.933  -8.207  1.00  0.00              
ATOM   2573  CA  ILE A 167      -7.348  -7.021  -8.015  1.00  0.00              
ATOM   2574  HA  ILE A 167      -6.350  -7.332  -8.325  1.00  0.00              
ATOM   2575  CB  ILE A 167      -7.091  -6.836  -6.485  1.00  0.00              
ATOM   2576  HB  ILE A 167      -7.931  -6.268  -6.084  1.00  0.00              
ATOM   2577  CG2 ILE A 167      -6.970  -8.164  -5.665  1.00  0.00              
ATOM   2578 HG21 ILE A 167      -7.103  -7.991  -4.597  1.00  0.00              
ATOM   2579 HG22 ILE A 167      -7.877  -8.726  -5.891  1.00  0.00              
ATOM   2580 HG23 ILE A 167      -6.052  -8.719  -5.862  1.00  0.00              
ATOM   2581  CG1 ILE A 167      -5.880  -5.955  -6.208  1.00  0.00              
ATOM   2582 HG12 ILE A 167      -5.012  -6.602  -6.338  1.00  0.00              
ATOM   2583 HG13 ILE A 167      -5.793  -5.176  -6.965  1.00  0.00              
ATOM   2584  CD1 ILE A 167      -5.828  -5.225  -4.867  1.00  0.00              
ATOM   2585 HD11 ILE A 167      -5.621  -5.918  -4.051  1.00  0.00              
ATOM   2586 HD12 ILE A 167      -5.001  -4.517  -4.924  1.00  0.00              
ATOM   2587 HD13 ILE A 167      -6.773  -4.717  -4.672  1.00  0.00              
ATOM   2588  C   ILE A 167      -8.341  -8.150  -8.406  1.00  0.00              
ATOM   2589  O   ILE A 167      -7.925  -9.260  -8.695  1.00  0.00              
ATOM   2590  N   ALA A 168      -9.636  -7.817  -8.431  1.00  0.00              
ATOM   2591  H   ALA A 168      -9.931  -7.000  -7.916  1.00  0.00              
ATOM   2592  CA  ALA A 168     -10.709  -8.629  -8.998  1.00  0.00              
ATOM   2593  HA  ALA A 168     -10.738  -9.605  -8.515  1.00  0.00              
ATOM   2594  CB  ALA A 168     -12.083  -7.907  -8.805  1.00  0.00              
ATOM   2595  HB1 ALA A 168     -12.019  -6.824  -8.913  1.00  0.00              
ATOM   2596  HB2 ALA A 168     -12.704  -8.334  -9.592  1.00  0.00              
ATOM   2597  HB3 ALA A 168     -12.503  -8.250  -7.859  1.00  0.00              
ATOM   2598  C   ALA A 168     -10.475  -9.014 -10.465  1.00  0.00              
ATOM   2599  O   ALA A 168     -10.368 -10.219 -10.751  1.00  0.00              
ATOM   2600  N   GLN A 169     -10.342  -8.010 -11.395  1.00  0.00              
ATOM   2601  H   GLN A 169     -10.442  -7.033 -11.161  1.00  0.00              
ATOM   2602  CA  GLN A 169     -10.270  -8.355 -12.815  1.00  0.00              
ATOM   2603  HA  GLN A 169     -11.158  -8.849 -13.209  1.00  0.00              
ATOM   2604  CB  GLN A 169     -10.030  -7.135 -13.702  1.00  0.00              
ATOM   2605  HB2 GLN A 169      -9.178  -6.607 -13.275  1.00  0.00              
ATOM   2606  HB3 GLN A 169      -9.749  -7.374 -14.728  1.00  0.00              
ATOM   2607  CG  GLN A 169     -11.242  -6.281 -13.845  1.00  0.00              
ATOM   2608  HG2 GLN A 169     -11.948  -6.784 -14.505  1.00  0.00              
ATOM   2609  HG3 GLN A 169     -11.699  -6.342 -12.857  1.00  0.00              
ATOM   2610  CD  GLN A 169     -10.924  -4.846 -14.199  1.00  0.00              
ATOM   2611  OE1 GLN A 169     -11.012  -4.355 -15.369  1.00  0.00              
ATOM   2612  NE2 GLN A 169     -10.449  -4.104 -13.193  1.00  0.00              
ATOM   2613 HE21 GLN A 169     -10.173  -3.152 -13.386  1.00  0.00              
ATOM   2614 HE22 GLN A 169     -10.562  -4.415 -12.239  1.00  0.00              
ATOM   2615  C   GLN A 169      -9.062  -9.267 -13.107  1.00  0.00              
ATOM   2616  O   GLN A 169      -9.031 -10.249 -13.887  1.00  0.00              
ATOM   2617  N   ALA A 170      -7.913  -9.039 -12.459  1.00  0.00              
ATOM   2618  H   ALA A 170      -7.945  -8.296 -11.776  1.00  0.00              
ATOM   2619  CA  ALA A 170      -6.745  -9.950 -12.542  1.00  0.00              
ATOM   2620  HA  ALA A 170      -6.482 -10.249 -13.556  1.00  0.00              
ATOM   2621  CB  ALA A 170      -5.505  -9.212 -11.828  1.00  0.00              
ATOM   2622  HB1 ALA A 170      -5.131  -8.335 -12.355  1.00  0.00              
ATOM   2623  HB2 ALA A 170      -5.721  -8.845 -10.825  1.00  0.00              
ATOM   2624  HB3 ALA A 170      -4.710  -9.946 -11.699  1.00  0.00              
ATOM   2625  C   ALA A 170      -7.058 -11.381 -11.960  1.00  0.00              
ATOM   2626  O   ALA A 170      -6.751 -12.398 -12.645  1.00  0.00              
ATOM   2627  N   ASN A 171      -7.575 -11.501 -10.736  1.00  0.00              
ATOM   2628  H   ASN A 171      -7.833 -10.667 -10.227  1.00  0.00              
ATOM   2629  CA  ASN A 171      -7.830 -12.868 -10.152  1.00  0.00              
ATOM   2630  HA  ASN A 171      -6.848 -13.333 -10.238  1.00  0.00              
ATOM   2631  CB  ASN A 171      -8.262 -12.785  -8.680  1.00  0.00              
ATOM   2632  HB2 ASN A 171      -8.868 -11.881  -8.631  1.00  0.00              
ATOM   2633  HB3 ASN A 171      -8.802 -13.701  -8.438  1.00  0.00              
ATOM   2634  CG  ASN A 171      -7.055 -12.541  -7.829  1.00  0.00              
ATOM   2635  OD1 ASN A 171      -6.198 -13.380  -7.689  1.00  0.00              
ATOM   2636  ND2 ASN A 171      -7.113 -11.560  -7.001  1.00  0.00              
ATOM   2637 HD21 ASN A 171      -6.297 -11.437  -6.418  1.00  0.00              
ATOM   2638 HD22 ASN A 171      -7.742 -10.790  -7.178  1.00  0.00              
ATOM   2639  C   ASN A 171      -8.791 -13.842 -10.917  1.00  0.00              
ATOM   2640  O   ASN A 171      -8.465 -14.937 -11.260  1.00  0.00              
ATOM   2641  N   GLU A 172      -9.827 -13.180 -11.453  1.00  0.00              
ATOM   2642  H   GLU A 172      -9.907 -12.224 -11.138  1.00  0.00              
ATOM   2643  CA  GLU A 172     -10.660 -13.782 -12.427  1.00  0.00              
ATOM   2644  HA  GLU A 172     -11.025 -14.730 -12.033  1.00  0.00              
ATOM   2645  CB  GLU A 172     -11.860 -12.829 -12.754  1.00  0.00              
ATOM   2646  HB2 GLU A 172     -11.535 -11.866 -13.148  1.00  0.00              
ATOM   2647  HB3 GLU A 172     -12.473 -13.253 -13.549  1.00  0.00              
ATOM   2648  CG  GLU A 172     -12.811 -12.523 -11.544  1.00  0.00              
ATOM   2649  HG2 GLU A 172     -12.408 -11.736 -10.907  1.00  0.00              
ATOM   2650  HG3 GLU A 172     -13.703 -12.128 -12.030  1.00  0.00              
ATOM   2651  CD  GLU A 172     -13.136 -13.744 -10.739  1.00  0.00              
ATOM   2652  OE1 GLU A 172     -13.224 -13.619  -9.485  1.00  0.00              
ATOM   2653  OE2 GLU A 172     -13.466 -14.822 -11.324  1.00  0.00              
ATOM   2654  C   GLU A 172      -9.983 -14.151 -13.763  1.00  0.00              
ATOM   2655  O   GLU A 172     -10.418 -15.149 -14.325  1.00  0.00              
ATOM   2656  N   THR A 173      -9.005 -13.369 -14.233  1.00  0.00              
ATOM   2657  H   THR A 173      -8.684 -12.568 -13.709  1.00  0.00              
ATOM   2658  CA  THR A 173      -8.300 -13.783 -15.502  1.00  0.00              
ATOM   2659  HA  THR A 173      -8.938 -14.082 -16.334  1.00  0.00              
ATOM   2660  CB  THR A 173      -7.516 -12.596 -16.113  1.00  0.00              
ATOM   2661  HB  THR A 173      -6.633 -12.241 -15.581  1.00  0.00              
ATOM   2662  CG2 THR A 173      -6.930 -12.975 -17.464  1.00  0.00              
ATOM   2663 HG21 THR A 173      -7.697 -13.566 -17.966  1.00  0.00              
ATOM   2664 HG22 THR A 173      -6.757 -12.159 -18.166  1.00  0.00              
ATOM   2665 HG23 THR A 173      -6.014 -13.557 -17.363  1.00  0.00              
ATOM   2666  OG1 THR A 173      -8.419 -11.535 -16.334  1.00  0.00              
ATOM   2667  HG1 THR A 173      -8.545 -11.012 -15.540  1.00  0.00              
ATOM   2668  C   THR A 173      -7.421 -15.059 -15.299  1.00  0.00              
ATOM   2669  O   THR A 173      -7.528 -15.946 -16.099  1.00  0.00              
ATOM   2670  N   ALA A 174      -6.641 -15.125 -14.228  1.00  0.00              
ATOM   2671  H   ALA A 174      -6.623 -14.313 -13.627  1.00  0.00              
ATOM   2672  CA  ALA A 174      -5.718 -16.278 -13.905  1.00  0.00              
ATOM   2673  HA  ALA A 174      -5.005 -16.453 -14.711  1.00  0.00              
ATOM   2674  CB  ALA A 174      -4.884 -15.773 -12.659  1.00  0.00              
ATOM   2675  HB1 ALA A 174      -5.424 -14.990 -12.128  1.00  0.00              
ATOM   2676  HB2 ALA A 174      -4.485 -16.581 -12.046  1.00  0.00              
ATOM   2677  HB3 ALA A 174      -4.001 -15.206 -12.953  1.00  0.00              
ATOM   2678  C   ALA A 174      -6.514 -17.565 -13.566  1.00  0.00              
ATOM   2679  O   ALA A 174      -6.224 -18.652 -14.074  1.00  0.00              
ATOM   2680  N   ALA A 175      -7.536 -17.389 -12.704  1.00  0.00              
ATOM   2681  H   ALA A 175      -7.769 -16.443 -12.441  1.00  0.00              
ATOM   2682  CA  ALA A 175      -8.305 -18.595 -12.376  1.00  0.00              
ATOM   2683  HA  ALA A 175      -7.645 -19.322 -11.902  1.00  0.00              
ATOM   2684  CB  ALA A 175      -9.363 -18.173 -11.343  1.00  0.00              
ATOM   2685  HB1 ALA A 175      -8.929 -17.679 -10.474  1.00  0.00              
ATOM   2686  HB2 ALA A 175     -10.063 -17.409 -11.681  1.00  0.00              
ATOM   2687  HB3 ALA A 175      -9.995 -18.945 -10.904  1.00  0.00              
ATOM   2688  C   ALA A 175      -8.875 -19.219 -13.634  1.00  0.00              
ATOM   2689  O   ALA A 175      -8.789 -20.477 -13.586  1.00  0.00              
ATOM   2690  N   ARG A 176      -9.472 -18.515 -14.639  1.00  0.00              
ATOM   2691  H   ARG A 176      -9.639 -17.520 -14.594  1.00  0.00              
ATOM   2692  CA  ARG A 176      -9.915 -19.151 -15.893  1.00  0.00              
ATOM   2693  HA  ARG A 176     -10.648 -19.885 -15.559  1.00  0.00              
ATOM   2694  CB  ARG A 176     -10.834 -18.250 -16.650  1.00  0.00              
ATOM   2695  HB2 ARG A 176     -11.137 -18.905 -17.467  1.00  0.00              
ATOM   2696  HB3 ARG A 176     -11.752 -17.956 -16.141  1.00  0.00              
ATOM   2697  CG  ARG A 176     -10.227 -16.935 -17.242  1.00  0.00              
ATOM   2698  HG2 ARG A 176     -10.150 -16.237 -16.409  1.00  0.00              
ATOM   2699  HG3 ARG A 176      -9.316 -17.187 -17.785  1.00  0.00              
ATOM   2700  CD  ARG A 176     -11.236 -16.367 -18.220  1.00  0.00              
ATOM   2701  HD2 ARG A 176     -11.309 -16.989 -19.112  1.00  0.00              
ATOM   2702  HD3 ARG A 176     -12.250 -16.344 -17.821  1.00  0.00              
ATOM   2703  NE  ARG A 176     -10.840 -15.026 -18.553  1.00  0.00              
ATOM   2704  HE  ARG A 176     -11.364 -14.278 -18.121  1.00  0.00              
ATOM   2705  CZ  ARG A 176      -9.942 -14.700 -19.425  1.00  0.00              
ATOM   2706  NH1 ARG A 176      -9.214 -15.576 -20.016  1.00  0.00              
ATOM   2707 HH11 ARG A 176      -9.459 -16.525 -19.772  1.00  0.00              
ATOM   2708 HH12 ARG A 176      -8.373 -15.384 -20.542  1.00  0.00              
ATOM   2709  NH2 ARG A 176      -9.831 -13.449 -19.715  1.00  0.00              
ATOM   2710 HH21 ARG A 176     -10.381 -12.708 -19.305  1.00  0.00              
ATOM   2711 HH22 ARG A 176      -9.181 -13.204 -20.449  1.00  0.00              
ATOM   2712  C   ARG A 176      -8.800 -19.915 -16.718  1.00  0.00              
ATOM   2713  O   ARG A 176      -9.132 -20.899 -17.390  1.00  0.00              
ATOM   2714  N   HIE A 177      -7.607 -19.379 -16.598  1.00  0.00              
ATOM   2715  H   HIE A 177      -7.468 -18.754 -15.816  1.00  0.00              
ATOM   2716  CA  HIE A 177      -6.402 -19.974 -17.200  1.00  0.00              
ATOM   2717  HA  HIE A 177      -6.685 -20.209 -18.226  1.00  0.00              
ATOM   2718  CB  HIE A 177      -5.191 -19.083 -17.348  1.00  0.00              
ATOM   2719  HB2 HIE A 177      -4.811 -18.909 -16.341  1.00  0.00              
ATOM   2720  HB3 HIE A 177      -4.409 -19.682 -17.814  1.00  0.00              
ATOM   2721  CG  HIE A 177      -5.271 -17.752 -17.947  1.00  0.00              
ATOM   2722  ND1 HIE A 177      -4.216 -16.757 -17.925  1.00  0.00              
ATOM   2723  CE1 HIE A 177      -4.552 -15.812 -18.833  1.00  0.00              
ATOM   2724  HE1 HIE A 177      -3.943 -14.941 -19.020  1.00  0.00              
ATOM   2725  NE2 HIE A 177      -5.691 -16.134 -19.465  1.00  0.00              
ATOM   2726  HE2 HIE A 177      -6.186 -15.606 -20.170  1.00  0.00              
ATOM   2727  CD2 HIE A 177      -6.111 -17.366 -18.882  1.00  0.00              
ATOM   2728  HD2 HIE A 177      -6.920 -17.983 -19.243  1.00  0.00              
ATOM   2729  C   HIE A 177      -5.951 -21.317 -16.557  1.00  0.00              
ATOM   2730  O   HIE A 177      -5.229 -22.022 -17.220  1.00  0.00              
ATOM   2731  N   GLY A 178      -6.403 -21.624 -15.350  1.00  0.00              
ATOM   2732  H   GLY A 178      -7.194 -21.128 -14.966  1.00  0.00              
ATOM   2733  CA  GLY A 178      -5.969 -22.682 -14.458  1.00  0.00              
ATOM   2734  HA2 GLY A 178      -6.721 -22.846 -13.686  1.00  0.00              
ATOM   2735  HA3 GLY A 178      -5.663 -23.580 -14.994  1.00  0.00              
ATOM   2736  C   GLY A 178      -4.780 -22.228 -13.574  1.00  0.00              
ATOM   2737  O   GLY A 178      -4.023 -22.977 -12.951  1.00  0.00              
ATOM   2738  N   ARG A 179      -4.466 -20.924 -13.659  1.00  0.00              
ATOM   2739  H   ARG A 179      -5.190 -20.327 -14.032  1.00  0.00              
ATOM   2740  CA  ARG A 179      -3.183 -20.343 -13.066  1.00  0.00              
ATOM   2741  HA  ARG A 179      -2.369 -21.053 -12.918  1.00  0.00              
ATOM   2742  CB  ARG A 179      -2.633 -19.278 -13.968  1.00  0.00              
ATOM   2743  HB2 ARG A 179      -3.388 -18.516 -14.162  1.00  0.00              
ATOM   2744  HB3 ARG A 179      -1.926 -18.652 -13.424  1.00  0.00              
ATOM   2745  CG  ARG A 179      -1.955 -19.727 -15.270  1.00  0.00              
ATOM   2746  HG2 ARG A 179      -0.950 -20.053 -15.001  1.00  0.00              
ATOM   2747  HG3 ARG A 179      -2.522 -20.525 -15.749  1.00  0.00              
ATOM   2748  CD  ARG A 179      -1.831 -18.500 -16.202  1.00  0.00              
ATOM   2749  HD2 ARG A 179      -2.796 -18.155 -16.571  1.00  0.00              
ATOM   2750  HD3 ARG A 179      -1.392 -17.664 -15.657  1.00  0.00              
ATOM   2751  NE  ARG A 179      -0.932 -18.997 -17.373  1.00  0.00              
ATOM   2752  HE  ARG A 179      -0.283 -19.713 -17.079  1.00  0.00              
ATOM   2753  CZ  ARG A 179      -0.999 -18.720 -18.628  1.00  0.00              
ATOM   2754  NH1 ARG A 179      -0.039 -19.078 -19.419  1.00  0.00              
ATOM   2755 HH11 ARG A 179       0.780 -19.455 -18.964  1.00  0.00              
ATOM   2756 HH12 ARG A 179       0.066 -18.622 -20.315  1.00  0.00              
ATOM   2757  NH2 ARG A 179      -1.969 -18.021 -19.200  1.00  0.00              
ATOM   2758 HH21 ARG A 179      -2.738 -17.697 -18.631  1.00  0.00              
ATOM   2759 HH22 ARG A 179      -2.059 -17.942 -20.203  1.00  0.00              
ATOM   2760  C   ARG A 179      -3.463 -19.763 -11.629  1.00  0.00              
ATOM   2761  O   ARG A 179      -4.579 -19.303 -11.346  1.00  0.00              
ATOM   2762  N   LEU A 180      -2.421 -19.677 -10.851  1.00  0.00              
ATOM   2763  H   LEU A 180      -1.552 -20.007 -11.246  1.00  0.00              
ATOM   2764  CA  LEU A 180      -2.439 -18.842  -9.721  1.00  0.00              
ATOM   2765  HA  LEU A 180      -3.299 -19.166  -9.135  1.00  0.00              
ATOM   2766  CB  LEU A 180      -1.238 -19.209  -8.835  1.00  0.00              
ATOM   2767  HB2 LEU A 180      -1.277 -20.284  -8.661  1.00  0.00              
ATOM   2768  HB3 LEU A 180      -0.303 -19.059  -9.374  1.00  0.00              
ATOM   2769  CG  LEU A 180      -1.048 -18.495  -7.481  1.00  0.00              
ATOM   2770  HG  LEU A 180      -1.084 -17.412  -7.597  1.00  0.00              
ATOM   2771  CD1 LEU A 180      -2.170 -18.833  -6.584  1.00  0.00              
ATOM   2772 HD11 LEU A 180      -2.236 -19.894  -6.343  1.00  0.00              
ATOM   2773 HD12 LEU A 180      -2.115 -18.208  -5.693  1.00  0.00              
ATOM   2774 HD13 LEU A 180      -3.098 -18.610  -7.110  1.00  0.00              
ATOM   2775  CD2 LEU A 180       0.250 -18.837  -6.776  1.00  0.00              
ATOM   2776 HD21 LEU A 180       0.292 -18.718  -5.694  1.00  0.00              
ATOM   2777 HD22 LEU A 180       0.374 -19.883  -7.057  1.00  0.00              
ATOM   2778 HD23 LEU A 180       1.069 -18.237  -7.174  1.00  0.00              
ATOM   2779  C   LEU A 180      -2.674 -17.316  -9.906  1.00  0.00              
ATOM   2780  O   LEU A 180      -2.052 -16.724 -10.813  1.00  0.00              
ATOM   2781  N   GLY A 181      -3.696 -16.820  -9.181  1.00  0.00              
ATOM   2782  H   GLY A 181      -4.179 -17.418  -8.525  1.00  0.00              
ATOM   2783  CA  GLY A 181      -3.904 -15.395  -9.217  1.00  0.00              
ATOM   2784  HA2 GLY A 181      -3.878 -14.968 -10.219  1.00  0.00              
ATOM   2785  HA3 GLY A 181      -4.893 -15.191  -8.806  1.00  0.00              
ATOM   2786  C   GLY A 181      -2.872 -14.516  -8.487  1.00  0.00              
ATOM   2787  O   GLY A 181      -1.790 -14.952  -8.195  1.00  0.00              
ATOM   2788  N   LEU A 182      -3.261 -13.328  -8.081  1.00  0.00              
ATOM   2789  H   LEU A 182      -4.252 -13.141  -8.039  1.00  0.00              
ATOM   2790  CA  LEU A 182      -2.451 -12.439  -7.277  1.00  0.00              
ATOM   2791  HA  LEU A 182      -1.461 -12.286  -7.708  1.00  0.00              
ATOM   2792  CB  LEU A 182      -3.031 -11.017  -7.284  1.00  0.00              
ATOM   2793  HB2 LEU A 182      -4.073 -11.032  -6.962  1.00  0.00              
ATOM   2794  HB3 LEU A 182      -2.534 -10.396  -6.538  1.00  0.00              
ATOM   2795  CG  LEU A 182      -3.089 -10.280  -8.643  1.00  0.00              
ATOM   2796  HG  LEU A 182      -3.590 -10.864  -9.415  1.00  0.00              
ATOM   2797  CD1 LEU A 182      -3.847  -8.993  -8.258  1.00  0.00              
ATOM   2798 HD11 LEU A 182      -3.974  -8.256  -9.050  1.00  0.00              
ATOM   2799 HD12 LEU A 182      -4.852  -9.187  -7.882  1.00  0.00              
ATOM   2800 HD13 LEU A 182      -3.306  -8.516  -7.441  1.00  0.00              
ATOM   2801  CD2 LEU A 182      -1.701  -9.925  -9.155  1.00  0.00              
ATOM   2802 HD21 LEU A 182      -1.817  -9.307 -10.046  1.00  0.00              
ATOM   2803 HD22 LEU A 182      -1.199  -9.266  -8.447  1.00  0.00              
ATOM   2804 HD23 LEU A 182      -1.121 -10.832  -9.325  1.00  0.00              
ATOM   2805  C   LEU A 182      -2.363 -12.939  -5.795  1.00  0.00              
ATOM   2806  O   LEU A 182      -3.370 -13.294  -5.195  1.00  0.00              
ATOM   2807  N   VAL A 183      -1.174 -12.844  -5.203  1.00  0.00              
ATOM   2808  H   VAL A 183      -0.434 -12.539  -5.820  1.00  0.00              
ATOM   2809  CA  VAL A 183      -0.933 -13.287  -3.811  1.00  0.00              
ATOM   2810  HA  VAL A 183      -1.817 -13.764  -3.388  1.00  0.00              
ATOM   2811  CB  VAL A 183       0.205 -14.309  -3.609  1.00  0.00              
ATOM   2812  HB  VAL A 183      -0.010 -14.859  -2.693  1.00  0.00              
ATOM   2813  CG1 VAL A 183       0.413 -15.446  -4.666  1.00  0.00              
ATOM   2814 HG11 VAL A 183       1.070 -16.235  -4.300  1.00  0.00              
ATOM   2815 HG12 VAL A 183      -0.554 -15.897  -4.889  1.00  0.00              
ATOM   2816 HG13 VAL A 183       0.756 -15.059  -5.625  1.00  0.00              
ATOM   2817  CG2 VAL A 183       1.665 -13.745  -3.571  1.00  0.00              
ATOM   2818 HG21 VAL A 183       2.068 -13.440  -4.536  1.00  0.00              
ATOM   2819 HG22 VAL A 183       1.601 -12.818  -3.002  1.00  0.00              
ATOM   2820 HG23 VAL A 183       2.327 -14.404  -3.009  1.00  0.00              
ATOM   2821  C   VAL A 183      -0.770 -12.191  -2.765  1.00  0.00              
ATOM   2822  O   VAL A 183      -0.832 -12.527  -1.585  1.00  0.00              
ATOM   2823  N   SER A 184      -0.558 -10.888  -3.135  1.00  0.00              
ATOM   2824  H   SER A 184      -0.558 -10.691  -4.125  1.00  0.00              
ATOM   2825  CA  SER A 184      -0.179  -9.841  -2.174  1.00  0.00              
ATOM   2826  HA  SER A 184      -0.852  -9.969  -1.326  1.00  0.00              
ATOM   2827  CB  SER A 184       1.217 -10.048  -1.652  1.00  0.00              
ATOM   2828  HB2 SER A 184       1.320 -10.979  -1.095  1.00  0.00              
ATOM   2829  HB3 SER A 184       1.959 -10.223  -2.430  1.00  0.00              
ATOM   2830  OG  SER A 184       1.636  -8.998  -0.750  1.00  0.00              
ATOM   2831  HG  SER A 184       0.904  -8.769  -0.172  1.00  0.00              
ATOM   2832  C   SER A 184      -0.401  -8.500  -2.887  1.00  0.00              
ATOM   2833  O   SER A 184      -0.110  -8.401  -4.062  1.00  0.00              
ATOM   2834  N   GLU A 185      -0.709  -7.498  -2.036  1.00  0.00              
ATOM   2835  H   GLU A 185      -0.755  -7.749  -1.059  1.00  0.00              
ATOM   2836  CA  GLU A 185      -0.967  -6.123  -2.409  1.00  0.00              
ATOM   2837  HA  GLU A 185      -0.688  -5.961  -3.451  1.00  0.00              
ATOM   2838  CB  GLU A 185      -2.499  -5.853  -2.298  1.00  0.00              
ATOM   2839  HB2 GLU A 185      -3.005  -6.292  -3.158  1.00  0.00              
ATOM   2840  HB3 GLU A 185      -2.930  -6.271  -1.388  1.00  0.00              
ATOM   2841  CG  GLU A 185      -2.811  -4.341  -2.244  1.00  0.00              
ATOM   2842  HG2 GLU A 185      -3.878  -4.124  -2.198  1.00  0.00              
ATOM   2843  HG3 GLU A 185      -2.395  -3.915  -1.331  1.00  0.00              
ATOM   2844  CD  GLU A 185      -2.248  -3.564  -3.500  1.00  0.00              
ATOM   2845  OE1 GLU A 185      -1.865  -4.119  -4.513  1.00  0.00              
ATOM   2846  OE2 GLU A 185      -2.022  -2.342  -3.370  1.00  0.00              
ATOM   2847  C   GLU A 185      -0.186  -5.188  -1.479  1.00  0.00              
ATOM   2848  O   GLU A 185      -0.117  -5.448  -0.283  1.00  0.00              
ATOM   2849  N   GLN A 186       0.309  -4.056  -1.990  1.00  0.00              
ATOM   2850  H   GLN A 186       0.149  -3.812  -2.957  1.00  0.00              
ATOM   2851  CA  GLN A 186       1.228  -3.096  -1.329  1.00  0.00              
ATOM   2852  HA  GLN A 186       1.388  -3.437  -0.306  1.00  0.00              
ATOM   2853  CB  GLN A 186       2.609  -3.200  -1.854  1.00  0.00              
ATOM   2854  HB2 GLN A 186       3.001  -4.198  -1.655  1.00  0.00              
ATOM   2855  HB3 GLN A 186       2.630  -3.093  -2.939  1.00  0.00              
ATOM   2856  CG  GLN A 186       3.666  -2.279  -1.246  1.00  0.00              
ATOM   2857  HG2 GLN A 186       3.345  -1.322  -1.658  1.00  0.00              
ATOM   2858  HG3 GLN A 186       3.595  -2.257  -0.159  1.00  0.00              
ATOM   2859  CD  GLN A 186       5.103  -2.605  -1.580  1.00  0.00              
ATOM   2860  OE1 GLN A 186       5.342  -3.222  -2.577  1.00  0.00              
ATOM   2861  NE2 GLN A 186       6.085  -2.165  -0.842  1.00  0.00              
ATOM   2862 HE21 GLN A 186       7.019  -2.529  -0.972  1.00  0.00              
ATOM   2863 HE22 GLN A 186       5.961  -1.681   0.036  1.00  0.00              
ATOM   2864  C   GLN A 186       0.694  -1.652  -1.384  1.00  0.00              
ATOM   2865  O   GLN A 186       0.759  -1.054  -2.470  1.00  0.00              
ATOM   2866  N   CYS A 187       0.192  -1.116  -0.294  1.00  0.00              
ATOM   2867  H   CYS A 187       0.136  -1.706   0.524  1.00  0.00              
ATOM   2868  CA  CYS A 187      -0.540   0.174  -0.136  1.00  0.00              
ATOM   2869  HA  CYS A 187      -0.200   0.883  -0.890  1.00  0.00              
ATOM   2870  CB  CYS A 187      -2.070  -0.065  -0.349  1.00  0.00              
ATOM   2871  HB2 CYS A 187      -2.577   0.897  -0.423  1.00  0.00              
ATOM   2872  HB3 CYS A 187      -2.178  -0.696  -1.232  1.00  0.00              
ATOM   2873  SG  CYS A 187      -2.794  -0.860   1.069  1.00  0.00              
ATOM   2874  HG  CYS A 187      -2.667  -2.059   0.493  1.00  0.00              
ATOM   2875  C   CYS A 187      -0.124   0.975   1.101  1.00  0.00              
ATOM   2876  O   CYS A 187       0.242   0.428   2.110  1.00  0.00              
ATOM   2877  N   LEU A 188      -0.288   2.351   0.983  1.00  0.00              
ATOM   2878  H   LEU A 188      -0.407   2.686   0.038  1.00  0.00              
ATOM   2879  CA  LEU A 188      -0.294   3.257   2.100  1.00  0.00              
ATOM   2880  HA  LEU A 188       0.701   3.042   2.491  1.00  0.00              
ATOM   2881  CB  LEU A 188      -0.351   4.683   1.460  1.00  0.00              
ATOM   2882  HB2 LEU A 188       0.190   4.758   0.517  1.00  0.00              
ATOM   2883  HB3 LEU A 188      -1.364   5.077   1.385  1.00  0.00              
ATOM   2884  CG  LEU A 188       0.388   5.660   2.396  1.00  0.00              
ATOM   2885  HG  LEU A 188       1.408   5.317   2.567  1.00  0.00              
ATOM   2886  CD1 LEU A 188       0.630   7.021   1.806  1.00  0.00              
ATOM   2887 HD11 LEU A 188       1.209   6.999   0.882  1.00  0.00              
ATOM   2888 HD12 LEU A 188      -0.359   7.436   1.616  1.00  0.00              
ATOM   2889 HD13 LEU A 188       1.103   7.720   2.495  1.00  0.00              
ATOM   2890  CD2 LEU A 188      -0.173   5.874   3.834  1.00  0.00              
ATOM   2891 HD21 LEU A 188       0.553   6.422   4.435  1.00  0.00              
ATOM   2892 HD22 LEU A 188      -1.161   6.332   3.794  1.00  0.00              
ATOM   2893 HD23 LEU A 188      -0.222   4.922   4.362  1.00  0.00              
ATOM   2894  C   LEU A 188      -1.443   3.019   3.130  1.00  0.00              
ATOM   2895  O   LEU A 188      -2.652   3.033   2.794  1.00  0.00              
ATOM   2896  N   TYR A 189      -1.101   2.697   4.423  1.00  0.00              
ATOM   2897  H   TYR A 189      -0.158   2.742   4.782  1.00  0.00              
ATOM   2898  CA  TYR A 189      -2.150   2.681   5.478  1.00  0.00              
ATOM   2899  HA  TYR A 189      -2.888   3.464   5.307  1.00  0.00              
ATOM   2900  CB  TYR A 189      -2.881   1.377   5.392  1.00  0.00              
ATOM   2901  HB2 TYR A 189      -3.348   1.322   4.409  1.00  0.00              
ATOM   2902  HB3 TYR A 189      -2.101   0.621   5.307  1.00  0.00              
ATOM   2903  CG  TYR A 189      -3.831   1.005   6.548  1.00  0.00              
ATOM   2904  CD1 TYR A 189      -5.019   1.739   6.778  1.00  0.00              
ATOM   2905  HD1 TYR A 189      -5.281   2.620   6.211  1.00  0.00              
ATOM   2906  CE1 TYR A 189      -5.916   1.270   7.784  1.00  0.00              
ATOM   2907  HE1 TYR A 189      -6.809   1.803   8.076  1.00  0.00              
ATOM   2908  CZ  TYR A 189      -5.445   0.212   8.673  1.00  0.00              
ATOM   2909  OH  TYR A 189      -6.333  -0.155   9.685  1.00  0.00              
ATOM   2910  HH  TYR A 189      -7.096   0.423   9.610  1.00  0.00              
ATOM   2911  CE2 TYR A 189      -4.233  -0.435   8.467  1.00  0.00              
ATOM   2912  HE2 TYR A 189      -4.060  -1.338   9.034  1.00  0.00              
ATOM   2913  CD2 TYR A 189      -3.406  -0.042   7.397  1.00  0.00              
ATOM   2914  HD2 TYR A 189      -2.478  -0.577   7.256  1.00  0.00              
ATOM   2915  C   TYR A 189      -1.418   2.924   6.844  1.00  0.00              
ATOM   2916  O   TYR A 189      -0.426   2.248   7.188  1.00  0.00              
ATOM   2917  N   ASN A 190      -1.837   4.062   7.454  1.00  0.00              
ATOM   2918  H   ASN A 190      -2.500   4.620   6.937  1.00  0.00              
ATOM   2919  CA  ASN A 190      -1.513   4.541   8.807  1.00  0.00              
ATOM   2920  HA  ASN A 190      -1.204   3.703   9.432  1.00  0.00              
ATOM   2921  CB  ASN A 190      -0.297   5.474   8.894  1.00  0.00              
ATOM   2922  HB2 ASN A 190      -0.091   5.720   9.935  1.00  0.00              
ATOM   2923  HB3 ASN A 190       0.475   4.809   8.504  1.00  0.00              
ATOM   2924  CG  ASN A 190      -0.391   6.702   7.962  1.00  0.00              
ATOM   2925  OD1 ASN A 190      -1.346   7.436   7.893  1.00  0.00              
ATOM   2926  ND2 ASN A 190       0.610   7.033   7.200  1.00  0.00              
ATOM   2927 HD21 ASN A 190       0.431   7.801   6.569  1.00  0.00              
ATOM   2928 HD22 ASN A 190       1.421   6.444   7.076  1.00  0.00              
ATOM   2929  C   ASN A 190      -2.762   5.230   9.403  1.00  0.00              
ATOM   2930  O   ASN A 190      -3.871   5.293   8.856  1.00  0.00              
ATOM   2931  N   LEU A 191      -2.636   5.884  10.562  1.00  0.00              
ATOM   2932  H   LEU A 191      -1.755   5.758  11.041  1.00  0.00              
ATOM   2933  CA  LEU A 191      -3.667   6.618  11.276  1.00  0.00              
ATOM   2934  HA  LEU A 191      -4.647   6.148  11.200  1.00  0.00              
ATOM   2935  CB  LEU A 191      -3.303   6.842  12.768  1.00  0.00              
ATOM   2936  HB2 LEU A 191      -2.320   7.310  12.805  1.00  0.00              
ATOM   2937  HB3 LEU A 191      -4.105   7.471  13.154  1.00  0.00              
ATOM   2938  CG  LEU A 191      -3.127   5.581  13.577  1.00  0.00              
ATOM   2939  HG  LEU A 191      -3.854   4.837  13.250  1.00  0.00              
ATOM   2940  CD1 LEU A 191      -1.790   4.800  13.466  1.00  0.00              
ATOM   2941 HD11 LEU A 191      -1.003   5.467  13.817  1.00  0.00              
ATOM   2942 HD12 LEU A 191      -1.957   3.985  14.170  1.00  0.00              
ATOM   2943 HD13 LEU A 191      -1.567   4.502  12.442  1.00  0.00              
ATOM   2944  CD2 LEU A 191      -3.535   5.847  15.087  1.00  0.00              
ATOM   2945 HD21 LEU A 191      -2.834   6.535  15.560  1.00  0.00              
ATOM   2946 HD22 LEU A 191      -4.480   6.323  15.349  1.00  0.00              
ATOM   2947 HD23 LEU A 191      -3.574   4.893  15.613  1.00  0.00              
ATOM   2948  C   LEU A 191      -3.983   7.925  10.713  1.00  0.00              
ATOM   2949  O   LEU A 191      -5.112   8.376  10.765  1.00  0.00              
ATOM   2950  N   CYS A 192      -3.086   8.623  10.113  1.00  0.00              
ATOM   2951  H   CYS A 192      -2.176   8.225   9.929  1.00  0.00              
ATOM   2952  CA  CYS A 192      -3.346   9.902   9.390  1.00  0.00              
ATOM   2953  HA  CYS A 192      -4.011  10.514  10.000  1.00  0.00              
ATOM   2954  CB  CYS A 192      -1.988  10.641   9.086  1.00  0.00              
ATOM   2955  HB2 CYS A 192      -1.260  10.057   8.522  1.00  0.00              
ATOM   2956  HB3 CYS A 192      -2.245  11.497   8.462  1.00  0.00              
ATOM   2957  SG  CYS A 192      -1.004  11.249  10.456  1.00  0.00              
ATOM   2958  HG  CYS A 192      -1.904  12.159  10.840  1.00  0.00              
ATOM   2959  C   CYS A 192      -4.083   9.653   8.043  1.00  0.00              
ATOM   2960  O   CYS A 192      -4.494  10.576   7.358  1.00  0.00              
ATOM   2961  N   GLU A 193      -4.120   8.434   7.520  1.00  0.00              
ATOM   2962  H   GLU A 193      -3.863   7.632   8.077  1.00  0.00              
ATOM   2963  CA  GLU A 193      -4.622   8.166   6.166  1.00  0.00              
ATOM   2964  HA  GLU A 193      -5.241   9.037   5.949  1.00  0.00              
ATOM   2965  CB  GLU A 193      -3.443   8.425   5.119  1.00  0.00              
ATOM   2966  HB2 GLU A 193      -3.073   9.449   5.174  1.00  0.00              
ATOM   2967  HB3 GLU A 193      -2.618   7.784   5.431  1.00  0.00              
ATOM   2968  CG  GLU A 193      -3.813   8.096   3.653  1.00  0.00              
ATOM   2969  HG2 GLU A 193      -3.079   8.453   2.930  1.00  0.00              
ATOM   2970  HG3 GLU A 193      -3.766   7.008   3.594  1.00  0.00              
ATOM   2971  CD  GLU A 193      -5.068   8.761   3.270  1.00  0.00              
ATOM   2972  OE1 GLU A 193      -5.923   8.089   2.643  1.00  0.00              
ATOM   2973  OE2 GLU A 193      -5.172  10.003   3.192  1.00  0.00              
ATOM   2974  C   GLU A 193      -5.180   6.730   6.230  1.00  0.00              
ATOM   2975  O   GLU A 193      -4.604   5.759   5.688  1.00  0.00              
ATOM   2976  N   ARG A 194      -6.412   6.624   6.814  1.00  0.00              
ATOM   2977  H   ARG A 194      -6.893   7.438   7.170  1.00  0.00              
ATOM   2978  CA  ARG A 194      -6.975   5.288   7.139  1.00  0.00              
ATOM   2979  HA  ARG A 194      -6.089   4.698   7.374  1.00  0.00              
ATOM   2980  CB  ARG A 194      -7.834   5.314   8.453  1.00  0.00              
ATOM   2981  HB2 ARG A 194      -8.570   6.106   8.309  1.00  0.00              
ATOM   2982  HB3 ARG A 194      -8.445   4.416   8.534  1.00  0.00              
ATOM   2983  CG  ARG A 194      -7.056   5.501   9.778  1.00  0.00              
ATOM   2984  HG2 ARG A 194      -6.354   4.685   9.949  1.00  0.00              
ATOM   2985  HG3 ARG A 194      -6.429   6.384   9.659  1.00  0.00              
ATOM   2986  CD  ARG A 194      -7.989   5.538  10.966  1.00  0.00              
ATOM   2987  HD2 ARG A 194      -7.444   5.986  11.797  1.00  0.00              
ATOM   2988  HD3 ARG A 194      -8.853   6.189  10.828  1.00  0.00              
ATOM   2989  NE  ARG A 194      -8.446   4.148  11.239  1.00  0.00              
ATOM   2990  HE  ARG A 194      -8.296   3.429  10.545  1.00  0.00              
ATOM   2991  CZ  ARG A 194      -8.837   3.687  12.382  1.00  0.00              
ATOM   2992  NH1 ARG A 194      -8.697   4.364  13.432  1.00  0.00              
ATOM   2993 HH11 ARG A 194      -8.521   5.359  13.428  1.00  0.00              
ATOM   2994 HH12 ARG A 194      -9.034   3.947  14.288  1.00  0.00              
ATOM   2995  NH2 ARG A 194      -9.279   2.463  12.350  1.00  0.00              
ATOM   2996 HH21 ARG A 194      -9.233   1.973  11.468  1.00  0.00              
ATOM   2997 HH22 ARG A 194      -9.583   2.015  13.202  1.00  0.00              
ATOM   2998  C   ARG A 194      -7.792   4.523   6.127  1.00  0.00              
ATOM   2999  O   ARG A 194      -8.122   3.396   6.405  1.00  0.00              
ATOM   3000  N   ARG A 195      -8.150   5.021   4.955  1.00  0.00              
ATOM   3001  H   ARG A 195      -7.816   5.947   4.726  1.00  0.00              
ATOM   3002  CA  ARG A 195      -9.243   4.475   4.028  1.00  0.00              
ATOM   3003  HA  ARG A 195     -10.256   4.588   4.416  1.00  0.00              
ATOM   3004  CB  ARG A 195      -9.329   5.428   2.817  1.00  0.00              
ATOM   3005  HB2 ARG A 195      -9.172   6.448   3.169  1.00  0.00              
ATOM   3006  HB3 ARG A 195      -8.551   5.193   2.090  1.00  0.00              
ATOM   3007  CG  ARG A 195     -10.648   5.266   2.033  1.00  0.00              
ATOM   3008  HG2 ARG A 195     -10.746   4.190   1.883  1.00  0.00              
ATOM   3009  HG3 ARG A 195     -11.466   5.577   2.683  1.00  0.00              
ATOM   3010  CD  ARG A 195     -10.751   5.968   0.638  1.00  0.00              
ATOM   3011  HD2 ARG A 195      -9.982   5.487   0.034  1.00  0.00              
ATOM   3012  HD3 ARG A 195     -11.749   5.787   0.241  1.00  0.00              
ATOM   3013  NE  ARG A 195     -10.451   7.378   0.562  1.00  0.00              
ATOM   3014  HE  ARG A 195      -9.633   7.761   1.015  1.00  0.00              
ATOM   3015  CZ  ARG A 195     -10.978   8.163  -0.308  1.00  0.00              
ATOM   3016  NH1 ARG A 195     -10.307   9.288  -0.531  1.00  0.00              
ATOM   3017 HH11 ARG A 195      -9.377   9.437  -0.166  1.00  0.00              
ATOM   3018 HH12 ARG A 195     -10.763  10.002  -1.081  1.00  0.00              
ATOM   3019  NH2 ARG A 195     -12.107   8.082  -0.934  1.00  0.00              
ATOM   3020 HH21 ARG A 195     -12.623   7.214  -0.933  1.00  0.00              
ATOM   3021 HH22 ARG A 195     -12.314   8.847  -1.561  1.00  0.00              
ATOM   3022  C   ARG A 195      -9.094   2.985   3.646  1.00  0.00              
ATOM   3023  O   ARG A 195     -10.056   2.273   3.396  1.00  0.00              
ATOM   3024  N   ALA A 196      -7.837   2.454   3.626  1.00  0.00              
ATOM   3025  H   ALA A 196      -7.036   3.011   3.888  1.00  0.00              
ATOM   3026  CA  ALA A 196      -7.540   1.106   3.071  1.00  0.00              
ATOM   3027  HA  ALA A 196      -8.016   1.114   2.090  1.00  0.00              
ATOM   3028  CB  ALA A 196      -6.015   0.887   3.072  1.00  0.00              
ATOM   3029  HB1 ALA A 196      -5.821  -0.033   2.520  1.00  0.00              
ATOM   3030  HB2 ALA A 196      -5.597   1.689   2.463  1.00  0.00              
ATOM   3031  HB3 ALA A 196      -5.620   0.970   4.084  1.00  0.00              
ATOM   3032  C   ALA A 196      -8.267  -0.003   3.854  1.00  0.00              
ATOM   3033  O   ALA A 196      -8.659  -1.014   3.299  1.00  0.00              
ATOM   3034  N   GLU A 197      -8.519   0.200   5.112  1.00  0.00              
ATOM   3035  H   GLU A 197      -8.244   1.083   5.517  1.00  0.00              
ATOM   3036  CA  GLU A 197      -9.244  -0.766   5.976  1.00  0.00              
ATOM   3037  HA  GLU A 197      -8.804  -1.757   5.871  1.00  0.00              
ATOM   3038  CB  GLU A 197      -9.161  -0.474   7.444  1.00  0.00              
ATOM   3039  HB2 GLU A 197      -9.714  -1.265   7.950  1.00  0.00              
ATOM   3040  HB3 GLU A 197      -8.137  -0.343   7.795  1.00  0.00              
ATOM   3041  CG  GLU A 197      -9.885   0.814   7.826  1.00  0.00              
ATOM   3042  HG2 GLU A 197      -9.528   1.617   7.181  1.00  0.00              
ATOM   3043  HG3 GLU A 197     -10.962   0.776   7.662  1.00  0.00              
ATOM   3044  CD  GLU A 197      -9.750   1.288   9.299  1.00  0.00              
ATOM   3045  OE1 GLU A 197      -8.580   1.353   9.684  1.00  0.00              
ATOM   3046  OE2 GLU A 197     -10.755   1.448  10.062  1.00  0.00              
ATOM   3047  C   GLU A 197     -10.665  -1.081   5.517  1.00  0.00              
ATOM   3048  O   GLU A 197     -11.215  -2.088   5.953  1.00  0.00              
ATOM   3049  N   MET A 198     -11.360  -0.147   4.843  1.00  0.00              
ATOM   3050  H   MET A 198     -11.030   0.802   4.744  1.00  0.00              
ATOM   3051  CA  MET A 198     -12.592  -0.563   4.127  1.00  0.00              
ATOM   3052  HA  MET A 198     -12.867  -1.581   4.403  1.00  0.00              
ATOM   3053  CB  MET A 198     -13.735   0.281   4.668  1.00  0.00              
ATOM   3054  HB2 MET A 198     -13.711   0.304   5.758  1.00  0.00              
ATOM   3055  HB3 MET A 198     -13.652   1.324   4.362  1.00  0.00              
ATOM   3056  CG  MET A 198     -15.130  -0.190   4.298  1.00  0.00              
ATOM   3057  HG2 MET A 198     -15.149  -0.150   3.209  1.00  0.00              
ATOM   3058  HG3 MET A 198     -15.246  -1.259   4.482  1.00  0.00              
ATOM   3059  SD  MET A 198     -16.529   0.835   4.914  1.00  0.00              
ATOM   3060  CE  MET A 198     -16.488   0.227   6.659  1.00  0.00              
ATOM   3061  HE1 MET A 198     -17.030  -0.717   6.711  1.00  0.00              
ATOM   3062  HE2 MET A 198     -15.471   0.174   7.046  1.00  0.00              
ATOM   3063  HE3 MET A 198     -17.123   0.939   7.186  1.00  0.00              
ATOM   3064  C   MET A 198     -12.538  -0.512   2.554  1.00  0.00              
ATOM   3065  O   MET A 198     -13.365  -1.101   1.892  1.00  0.00              
ATOM   3066  N   GLU A 199     -11.701   0.294   2.014  1.00  0.00              
ATOM   3067  H   GLU A 199     -11.031   0.823   2.553  1.00  0.00              
ATOM   3068  CA  GLU A 199     -11.470   0.402   0.596  1.00  0.00              
ATOM   3069  HA  GLU A 199     -12.453   0.653   0.197  1.00  0.00              
ATOM   3070  CB  GLU A 199     -10.553   1.656   0.327  1.00  0.00              
ATOM   3071  HB2 GLU A 199     -11.131   2.539   0.597  1.00  0.00              
ATOM   3072  HB3 GLU A 199      -9.676   1.486   0.952  1.00  0.00              
ATOM   3073  CG  GLU A 199     -10.025   1.764  -1.110  1.00  0.00              
ATOM   3074  HG2 GLU A 199      -9.104   2.344  -1.039  1.00  0.00              
ATOM   3075  HG3 GLU A 199      -9.723   0.754  -1.387  1.00  0.00              
ATOM   3076  CD  GLU A 199     -11.018   2.264  -2.190  1.00  0.00              
ATOM   3077  OE1 GLU A 199     -12.229   2.044  -2.031  1.00  0.00              
ATOM   3078  OE2 GLU A 199     -10.677   2.917  -3.263  1.00  0.00              
ATOM   3079  C   GLU A 199     -10.992  -0.872  -0.035  1.00  0.00              
ATOM   3080  O   GLU A 199     -11.608  -1.295  -0.968  1.00  0.00              
ATOM   3081  N   VAL A 200      -9.911  -1.460   0.429  1.00  0.00              
ATOM   3082  H   VAL A 200      -9.534  -0.909   1.188  1.00  0.00              
ATOM   3083  CA  VAL A 200      -9.220  -2.563  -0.337  1.00  0.00              
ATOM   3084  HA  VAL A 200      -9.920  -2.811  -1.135  1.00  0.00              
ATOM   3085  CB  VAL A 200      -7.943  -1.961  -1.043  1.00  0.00              
ATOM   3086  HB  VAL A 200      -8.177  -0.977  -1.449  1.00  0.00              
ATOM   3087  CG1 VAL A 200      -6.773  -1.537  -0.035  1.00  0.00              
ATOM   3088 HG11 VAL A 200      -7.078  -0.723   0.623  1.00  0.00              
ATOM   3089 HG12 VAL A 200      -6.517  -2.398   0.582  1.00  0.00              
ATOM   3090 HG13 VAL A 200      -5.918  -1.284  -0.662  1.00  0.00              
ATOM   3091  CG2 VAL A 200      -7.505  -2.823  -2.250  1.00  0.00              
ATOM   3092 HG21 VAL A 200      -7.005  -3.671  -1.783  1.00  0.00              
ATOM   3093 HG22 VAL A 200      -8.396  -3.049  -2.835  1.00  0.00              
ATOM   3094 HG23 VAL A 200      -6.785  -2.207  -2.789  1.00  0.00              
ATOM   3095  C   VAL A 200      -8.813  -3.846   0.368  1.00  0.00              
ATOM   3096  O   VAL A 200      -8.666  -4.914  -0.252  1.00  0.00              
ATOM   3097  N   VAL A 201      -8.639  -3.691   1.695  1.00  0.00              
ATOM   3098  H   VAL A 201      -8.507  -2.724   1.953  1.00  0.00              
ATOM   3099  CA  VAL A 201      -8.382  -4.809   2.676  1.00  0.00              
ATOM   3100  HA  VAL A 201      -7.463  -5.301   2.356  1.00  0.00              
ATOM   3101  CB  VAL A 201      -8.129  -4.287   4.120  1.00  0.00              
ATOM   3102  HB  VAL A 201      -8.875  -3.579   4.483  1.00  0.00              
ATOM   3103  CG1 VAL A 201      -7.992  -5.457   5.128  1.00  0.00              
ATOM   3104 HG11 VAL A 201      -7.758  -4.879   6.022  1.00  0.00              
ATOM   3105 HG12 VAL A 201      -8.978  -5.879   5.325  1.00  0.00              
ATOM   3106 HG13 VAL A 201      -7.165  -6.159   5.018  1.00  0.00              
ATOM   3107  CG2 VAL A 201      -6.756  -3.536   4.194  1.00  0.00              
ATOM   3108 HG21 VAL A 201      -6.635  -2.883   5.058  1.00  0.00              
ATOM   3109 HG22 VAL A 201      -5.811  -4.071   4.094  1.00  0.00              
ATOM   3110 HG23 VAL A 201      -6.794  -2.918   3.297  1.00  0.00              
ATOM   3111  C   VAL A 201      -9.460  -5.823   2.656  1.00  0.00              
ATOM   3112  O   VAL A 201      -9.118  -7.033   2.538  1.00  0.00              
ATOM   3113  N   PRO A 202     -10.811  -5.475   2.636  1.00  0.00              
ATOM   3114  CD  PRO A 202     -11.381  -4.154   2.824  1.00  0.00              
ATOM   3115  HD2 PRO A 202     -11.533  -3.680   1.853  1.00  0.00              
ATOM   3116  HD3 PRO A 202     -10.823  -3.466   3.459  1.00  0.00              
ATOM   3117  CG  PRO A 202     -12.701  -4.516   3.517  1.00  0.00              
ATOM   3118  HG2 PRO A 202     -13.558  -3.845   3.448  1.00  0.00              
ATOM   3119  HG3 PRO A 202     -12.530  -4.724   4.573  1.00  0.00              
ATOM   3120  CB  PRO A 202     -13.195  -5.768   2.781  1.00  0.00              
ATOM   3121  HB2 PRO A 202     -13.606  -5.506   1.806  1.00  0.00              
ATOM   3122  HB3 PRO A 202     -13.863  -6.408   3.357  1.00  0.00              
ATOM   3123  CA  PRO A 202     -11.859  -6.533   2.554  1.00  0.00              
ATOM   3124  HA  PRO A 202     -11.776  -7.232   3.386  1.00  0.00              
ATOM   3125  C   PRO A 202     -11.767  -7.224   1.199  1.00  0.00              
ATOM   3126  O   PRO A 202     -11.944  -8.456   1.105  1.00  0.00              
ATOM   3127  N   ALA A 203     -11.417  -6.537   0.130  1.00  0.00              
ATOM   3128  H   ALA A 203     -11.310  -5.538   0.232  1.00  0.00              
ATOM   3129  CA  ALA A 203     -11.399  -7.073  -1.251  1.00  0.00              
ATOM   3130  HA  ALA A 203     -12.264  -7.732  -1.316  1.00  0.00              
ATOM   3131  CB  ALA A 203     -11.463  -5.892  -2.283  1.00  0.00              
ATOM   3132  HB1 ALA A 203     -10.589  -5.259  -2.130  1.00  0.00              
ATOM   3133  HB2 ALA A 203     -11.489  -6.265  -3.307  1.00  0.00              
ATOM   3134  HB3 ALA A 203     -12.349  -5.257  -2.270  1.00  0.00              
ATOM   3135  C   ALA A 203     -10.238  -8.039  -1.463  1.00  0.00              
ATOM   3136  O   ALA A 203     -10.433  -9.070  -1.928  1.00  0.00              
ATOM   3137  N   ALA A 204      -9.066  -7.640  -0.915  1.00  0.00              
ATOM   3138  H   ALA A 204      -9.061  -6.744  -0.450  1.00  0.00              
ATOM   3139  CA  ALA A 204      -7.860  -8.442  -0.924  1.00  0.00              
ATOM   3140  HA  ALA A 204      -7.810  -8.947  -1.889  1.00  0.00              
ATOM   3141  CB  ALA A 204      -6.705  -7.490  -0.622  1.00  0.00              
ATOM   3142  HB1 ALA A 204      -6.595  -6.651  -1.308  1.00  0.00              
ATOM   3143  HB2 ALA A 204      -6.858  -7.100   0.384  1.00  0.00              
ATOM   3144  HB3 ALA A 204      -5.780  -8.067  -0.620  1.00  0.00              
ATOM   3145  C   ALA A 204      -7.961  -9.725  -0.012  1.00  0.00              
ATOM   3146  O   ALA A 204      -7.665 -10.814  -0.456  1.00  0.00              
ATOM   3147  N   ARG A 205      -8.459  -9.565   1.205  1.00  0.00              
ATOM   3148  H   ARG A 205      -8.581  -8.619   1.535  1.00  0.00              
ATOM   3149  CA  ARG A 205      -8.652 -10.781   1.986  1.00  0.00              
ATOM   3150  HA  ARG A 205      -7.749 -11.391   2.019  1.00  0.00              
ATOM   3151  CB  ARG A 205      -9.054 -10.342   3.415  1.00  0.00              
ATOM   3152  HB2 ARG A 205      -8.360  -9.529   3.630  1.00  0.00              
ATOM   3153  HB3 ARG A 205     -10.105 -10.053   3.398  1.00  0.00              
ATOM   3154  CG  ARG A 205      -8.883 -11.403   4.518  1.00  0.00              
ATOM   3155  HG2 ARG A 205      -9.325 -12.312   4.110  1.00  0.00              
ATOM   3156  HG3 ARG A 205      -7.814 -11.534   4.684  1.00  0.00              
ATOM   3157  CD  ARG A 205      -9.607 -10.967   5.816  1.00  0.00              
ATOM   3158  HD2 ARG A 205      -9.362 -11.631   6.646  1.00  0.00              
ATOM   3159  HD3 ARG A 205      -9.239  -9.974   6.074  1.00  0.00              
ATOM   3160  NE  ARG A 205     -11.053 -10.959   5.631  1.00  0.00              
ATOM   3161  HE  ARG A 205     -11.456 -11.230   4.746  1.00  0.00              
ATOM   3162  CZ  ARG A 205     -11.966 -10.754   6.567  1.00  0.00              
ATOM   3163  NH1 ARG A 205     -13.207 -10.650   6.253  1.00  0.00              
ATOM   3164 HH11 ARG A 205     -13.516 -10.813   5.305  1.00  0.00              
ATOM   3165 HH12 ARG A 205     -13.891 -10.614   6.995  1.00  0.00              
ATOM   3166  NH2 ARG A 205     -11.603 -10.709   7.811  1.00  0.00              
ATOM   3167 HH21 ARG A 205     -10.691 -10.954   8.170  1.00  0.00              
ATOM   3168 HH22 ARG A 205     -12.308 -10.357   8.444  1.00  0.00              
ATOM   3169  C   ARG A 205      -9.775 -11.731   1.440  1.00  0.00              
ATOM   3170  O   ARG A 205      -9.688 -12.927   1.587  1.00  0.00              
ATOM   3171  N   GLU A 206     -10.826 -11.154   0.863  1.00  0.00              
ATOM   3172  H   GLU A 206     -10.852 -10.146   0.801  1.00  0.00              
ATOM   3173  CA  GLU A 206     -11.796 -11.966   0.095  1.00  0.00              
ATOM   3174  HA  GLU A 206     -12.106 -12.805   0.719  1.00  0.00              
ATOM   3175  CB  GLU A 206     -13.020 -11.052  -0.259  1.00  0.00              
ATOM   3176  HB2 GLU A 206     -13.349 -10.587   0.670  1.00  0.00              
ATOM   3177  HB3 GLU A 206     -12.716 -10.187  -0.848  1.00  0.00              
ATOM   3178  CG  GLU A 206     -14.172 -11.728  -0.974  1.00  0.00              
ATOM   3179  HG2 GLU A 206     -14.951 -11.054  -1.331  1.00  0.00              
ATOM   3180  HG3 GLU A 206     -13.766 -12.185  -1.876  1.00  0.00              
ATOM   3181  CD  GLU A 206     -14.853 -12.834  -0.294  1.00  0.00              
ATOM   3182  OE1 GLU A 206     -15.713 -13.430  -0.914  1.00  0.00              
ATOM   3183  OE2 GLU A 206     -14.532 -13.257   0.852  1.00  0.00              
ATOM   3184  C   GLU A 206     -11.208 -12.706  -1.146  1.00  0.00              
ATOM   3185  O   GLU A 206     -11.388 -13.942  -1.361  1.00  0.00              
ATOM   3186  N   TYR A 207     -10.256 -12.060  -1.828  1.00  0.00              
ATOM   3187  H   TYR A 207     -10.251 -11.053  -1.752  1.00  0.00              
ATOM   3188  CA  TYR A 207      -9.349 -12.660  -2.818  1.00  0.00              
ATOM   3189  HA  TYR A 207      -9.886 -13.507  -3.245  1.00  0.00              
ATOM   3190  CB  TYR A 207      -9.099 -11.660  -3.981  1.00  0.00              
ATOM   3191  HB2 TYR A 207      -8.867 -10.709  -3.502  1.00  0.00              
ATOM   3192  HB3 TYR A 207      -8.247 -11.937  -4.602  1.00  0.00              
ATOM   3193  CG  TYR A 207     -10.285 -11.498  -4.963  1.00  0.00              
ATOM   3194  CD1 TYR A 207     -11.067 -10.297  -5.067  1.00  0.00              
ATOM   3195  HD1 TYR A 207     -10.984  -9.443  -4.412  1.00  0.00              
ATOM   3196  CE1 TYR A 207     -12.125 -10.230  -6.052  1.00  0.00              
ATOM   3197  HE1 TYR A 207     -12.744  -9.345  -6.046  1.00  0.00              
ATOM   3198  CZ  TYR A 207     -12.421 -11.293  -6.917  1.00  0.00              
ATOM   3199  OH  TYR A 207     -13.491 -11.103  -7.797  1.00  0.00              
ATOM   3200  HH  TYR A 207     -13.533 -11.894  -8.340  1.00  0.00              
ATOM   3201  CE2 TYR A 207     -11.603 -12.410  -6.823  1.00  0.00              
ATOM   3202  HE2 TYR A 207     -11.846 -13.247  -7.461  1.00  0.00              
ATOM   3203  CD2 TYR A 207     -10.591 -12.623  -5.821  1.00  0.00              
ATOM   3204  HD2 TYR A 207     -10.109 -13.578  -5.671  1.00  0.00              
ATOM   3205  C   TYR A 207      -8.047 -13.429  -2.411  1.00  0.00              
ATOM   3206  O   TYR A 207      -7.332 -13.907  -3.307  1.00  0.00              
ATOM   3207  N   GLY A 208      -7.831 -13.606  -1.090  1.00  0.00              
ATOM   3208  H   GLY A 208      -8.598 -13.352  -0.485  1.00  0.00              
ATOM   3209  CA  GLY A 208      -6.646 -14.376  -0.548  1.00  0.00              
ATOM   3210  HA2 GLY A 208      -6.766 -14.478   0.531  1.00  0.00              
ATOM   3211  HA3 GLY A 208      -6.635 -15.371  -0.993  1.00  0.00              
ATOM   3212  C   GLY A 208      -5.305 -13.754  -0.776  1.00  0.00              
ATOM   3213  O   GLY A 208      -4.232 -14.435  -0.864  1.00  0.00              
ATOM   3214  N   LEU A 209      -5.268 -12.466  -0.998  1.00  0.00              
ATOM   3215  H   LEU A 209      -6.179 -12.078  -1.201  1.00  0.00              
ATOM   3216  CA  LEU A 209      -4.125 -11.574  -0.946  1.00  0.00              
ATOM   3217  HA  LEU A 209      -3.286 -12.080  -1.425  1.00  0.00              
ATOM   3218  CB  LEU A 209      -4.375 -10.348  -1.847  1.00  0.00              
ATOM   3219  HB2 LEU A 209      -5.381  -9.938  -1.752  1.00  0.00              
ATOM   3220  HB3 LEU A 209      -3.809  -9.525  -1.409  1.00  0.00              
ATOM   3221  CG  LEU A 209      -4.088 -10.591  -3.376  1.00  0.00              
ATOM   3222  HG  LEU A 209      -3.217 -11.202  -3.615  1.00  0.00              
ATOM   3223  CD1 LEU A 209      -5.343 -11.190  -3.978  1.00  0.00              
ATOM   3224 HD11 LEU A 209      -6.175 -10.510  -3.795  1.00  0.00              
ATOM   3225 HD12 LEU A 209      -5.224 -11.336  -5.052  1.00  0.00              
ATOM   3226 HD13 LEU A 209      -5.620 -12.179  -3.614  1.00  0.00              
ATOM   3227  CD2 LEU A 209      -3.725  -9.287  -4.011  1.00  0.00              
ATOM   3228 HD21 LEU A 209      -4.542  -8.570  -4.097  1.00  0.00              
ATOM   3229 HD22 LEU A 209      -2.842  -8.862  -3.533  1.00  0.00              
ATOM   3230 HD23 LEU A 209      -3.434  -9.393  -5.056  1.00  0.00              
ATOM   3231  C   LEU A 209      -3.798 -11.237   0.478  1.00  0.00              
ATOM   3232  O   LEU A 209      -4.693 -10.708   1.215  1.00  0.00              
ATOM   3233  N   GLY A 210      -2.547 -11.382   0.855  1.00  0.00              
ATOM   3234  H   GLY A 210      -2.046 -11.796   0.082  1.00  0.00              
ATOM   3235  CA  GLY A 210      -1.973 -10.673   1.979  1.00  0.00              
ATOM   3236  HA2 GLY A 210      -2.511 -10.767   2.922  1.00  0.00              
ATOM   3237  HA3 GLY A 210      -0.967 -11.012   2.226  1.00  0.00              
ATOM   3238  C   GLY A 210      -1.859  -9.155   1.655  1.00  0.00              
ATOM   3239  O   GLY A 210      -1.642  -8.867   0.501  1.00  0.00              
ATOM   3240  N   VAL A 211      -1.985  -8.220   2.589  1.00  0.00              
ATOM   3241  H   VAL A 211      -1.878  -8.577   3.528  1.00  0.00              
ATOM   3242  CA  VAL A 211      -1.851  -6.778   2.299  1.00  0.00              
ATOM   3243  HA  VAL A 211      -1.495  -6.694   1.272  1.00  0.00              
ATOM   3244  CB  VAL A 211      -3.153  -5.933   2.460  1.00  0.00              
ATOM   3245  HB  VAL A 211      -3.567  -6.157   3.444  1.00  0.00              
ATOM   3246  CG1 VAL A 211      -2.848  -4.437   2.175  1.00  0.00              
ATOM   3247 HG11 VAL A 211      -2.448  -4.002   3.091  1.00  0.00              
ATOM   3248 HG12 VAL A 211      -2.213  -4.317   1.297  1.00  0.00              
ATOM   3249 HG13 VAL A 211      -3.813  -3.946   2.051  1.00  0.00              
ATOM   3250  CG2 VAL A 211      -4.196  -6.499   1.518  1.00  0.00              
ATOM   3251 HG21 VAL A 211      -3.771  -6.964   0.628  1.00  0.00              
ATOM   3252 HG22 VAL A 211      -4.744  -7.312   1.994  1.00  0.00              
ATOM   3253 HG23 VAL A 211      -4.900  -5.676   1.394  1.00  0.00              
ATOM   3254  C   VAL A 211      -0.758  -6.239   3.198  1.00  0.00              
ATOM   3255  O   VAL A 211      -0.914  -6.500   4.386  1.00  0.00              
ATOM   3256  N   ILE A 212       0.264  -5.641   2.628  1.00  0.00              
ATOM   3257  H   ILE A 212       0.174  -5.524   1.628  1.00  0.00              
ATOM   3258  CA  ILE A 212       1.459  -5.107   3.311  1.00  0.00              
ATOM   3259  HA  ILE A 212       1.330  -5.363   4.363  1.00  0.00              
ATOM   3260  CB  ILE A 212       2.696  -5.791   2.771  1.00  0.00              
ATOM   3261  HB  ILE A 212       3.646  -5.355   3.078  1.00  0.00              
ATOM   3262  CG2 ILE A 212       2.807  -7.201   3.298  1.00  0.00              
ATOM   3263 HG21 ILE A 212       1.940  -7.856   3.214  1.00  0.00              
ATOM   3264 HG22 ILE A 212       3.570  -7.750   2.745  1.00  0.00              
ATOM   3265 HG23 ILE A 212       3.192  -7.108   4.313  1.00  0.00              
ATOM   3266  CG1 ILE A 212       2.971  -5.790   1.261  1.00  0.00              
ATOM   3267 HG12 ILE A 212       2.315  -6.467   0.713  1.00  0.00              
ATOM   3268 HG13 ILE A 212       2.668  -4.831   0.842  1.00  0.00              
ATOM   3269  CD1 ILE A 212       4.418  -6.087   0.800  1.00  0.00              
ATOM   3270 HD11 ILE A 212       4.303  -6.772  -0.040  1.00  0.00              
ATOM   3271 HD12 ILE A 212       4.878  -5.172   0.428  1.00  0.00              
ATOM   3272 HD13 ILE A 212       5.029  -6.679   1.481  1.00  0.00              
ATOM   3273  C   ILE A 212       1.432  -3.579   3.152  1.00  0.00              
ATOM   3274  O   ILE A 212       1.381  -3.059   2.041  1.00  0.00              
ATOM   3275  N   ALA A 213       1.419  -2.908   4.320  1.00  0.00              
ATOM   3276  H   ALA A 213       1.528  -3.439   5.173  1.00  0.00              
ATOM   3277  CA  ALA A 213       1.083  -1.457   4.565  1.00  0.00              
ATOM   3278  HA  ALA A 213       0.402  -1.087   3.798  1.00  0.00              
ATOM   3279  CB  ALA A 213       0.244  -1.376   5.896  1.00  0.00              
ATOM   3280  HB1 ALA A 213      -0.680  -1.955   5.911  1.00  0.00              
ATOM   3281  HB2 ALA A 213       0.873  -1.799   6.679  1.00  0.00              
ATOM   3282  HB3 ALA A 213       0.117  -0.296   5.972  1.00  0.00              
ATOM   3283  C   ALA A 213       2.343  -0.523   4.588  1.00  0.00              
ATOM   3284  O   ALA A 213       3.171  -0.624   5.509  1.00  0.00              
ATOM   3285  N   TRP A 214       2.548   0.343   3.582  1.00  0.00              
ATOM   3286  H   TRP A 214       1.757   0.525   2.980  1.00  0.00              
ATOM   3287  CA  TRP A 214       3.658   1.294   3.523  1.00  0.00              
ATOM   3288  HA  TRP A 214       4.501   0.930   4.112  1.00  0.00              
ATOM   3289  CB  TRP A 214       4.256   1.359   2.116  1.00  0.00              
ATOM   3290  HB2 TRP A 214       4.993   2.157   2.213  1.00  0.00              
ATOM   3291  HB3 TRP A 214       4.808   0.443   1.908  1.00  0.00              
ATOM   3292  CG  TRP A 214       3.319   1.719   0.995  1.00  0.00              
ATOM   3293  CD1 TRP A 214       2.844   0.933  -0.003  1.00  0.00              
ATOM   3294  HD1 TRP A 214       2.842  -0.146   0.025  1.00  0.00              
ATOM   3295  NE1 TRP A 214       2.352   1.689  -1.102  1.00  0.00              
ATOM   3296  HE1 TRP A 214       1.833   1.394  -1.917  1.00  0.00              
ATOM   3297  CE2 TRP A 214       2.535   3.030  -0.817  1.00  0.00              
ATOM   3298  CZ2 TRP A 214       2.290   4.215  -1.571  1.00  0.00              
ATOM   3299  HZ2 TRP A 214       1.923   4.297  -2.584  1.00  0.00              
ATOM   3300  CH2 TRP A 214       2.746   5.448  -1.110  1.00  0.00              
ATOM   3301  HH2 TRP A 214       2.584   6.377  -1.635  1.00  0.00              
ATOM   3302  CZ3 TRP A 214       3.526   5.517   0.060  1.00  0.00              
ATOM   3303  HZ3 TRP A 214       3.958   6.425   0.454  1.00  0.00              
ATOM   3304  CE3 TRP A 214       3.721   4.276   0.819  1.00  0.00              
ATOM   3305  HE3 TRP A 214       4.289   4.351   1.734  1.00  0.00              
ATOM   3306  CD2 TRP A 214       3.165   3.097   0.473  1.00  0.00              
ATOM   3307  C   TRP A 214       3.364   2.591   4.237  1.00  0.00              
ATOM   3308  O   TRP A 214       2.202   2.977   4.596  1.00  0.00              
ATOM   3309  N   SER A 215       4.425   3.333   4.470  1.00  0.00              
ATOM   3310  H   SER A 215       5.251   3.045   3.965  1.00  0.00              
ATOM   3311  CA  SER A 215       4.511   4.595   5.247  1.00  0.00              
ATOM   3312  HA  SER A 215       5.586   4.760   5.314  1.00  0.00              
ATOM   3313  CB  SER A 215       3.978   5.814   4.404  1.00  0.00              
ATOM   3314  HB2 SER A 215       4.312   5.681   3.375  1.00  0.00              
ATOM   3315  HB3 SER A 215       2.896   5.768   4.520  1.00  0.00              
ATOM   3316  OG  SER A 215       4.384   7.094   4.893  1.00  0.00              
ATOM   3317  HG  SER A 215       5.274   6.995   5.238  1.00  0.00              
ATOM   3318  C   SER A 215       3.879   4.569   6.663  1.00  0.00              
ATOM   3319  O   SER A 215       2.967   5.349   6.928  1.00  0.00              
ATOM   3320  N   PRO A 216       4.335   3.715   7.627  1.00  0.00              
ATOM   3321  CD  PRO A 216       5.317   2.648   7.547  1.00  0.00              
ATOM   3322  HD2 PRO A 216       6.281   3.009   7.189  1.00  0.00              
ATOM   3323  HD3 PRO A 216       4.893   1.863   6.921  1.00  0.00              
ATOM   3324  CG  PRO A 216       5.542   2.261   9.051  1.00  0.00              
ATOM   3325  HG2 PRO A 216       6.211   2.898   9.630  1.00  0.00              
ATOM   3326  HG3 PRO A 216       5.927   1.245   9.145  1.00  0.00              
ATOM   3327  CB  PRO A 216       4.146   2.391   9.618  1.00  0.00              
ATOM   3328  HB2 PRO A 216       4.203   2.617  10.683  1.00  0.00              
ATOM   3329  HB3 PRO A 216       3.602   1.447   9.585  1.00  0.00              
ATOM   3330  CA  PRO A 216       3.525   3.607   8.859  1.00  0.00              
ATOM   3331  HA  PRO A 216       2.499   3.358   8.591  1.00  0.00              
ATOM   3332  C   PRO A 216       3.532   4.786   9.785  1.00  0.00              
ATOM   3333  O   PRO A 216       2.561   5.080  10.459  1.00  0.00              
ATOM   3334  N   LEU A 217       4.678   5.471   9.823  1.00  0.00              
ATOM   3335  H   LEU A 217       5.439   5.154   9.239  1.00  0.00              
ATOM   3336  CA  LEU A 217       4.875   6.722  10.612  1.00  0.00              
ATOM   3337  HA  LEU A 217       4.106   6.811  11.380  1.00  0.00              
ATOM   3338  CB  LEU A 217       6.273   6.602  11.300  1.00  0.00              
ATOM   3339  HB2 LEU A 217       7.025   6.757  10.526  1.00  0.00              
ATOM   3340  HB3 LEU A 217       6.494   7.483  11.903  1.00  0.00              
ATOM   3341  CG  LEU A 217       6.464   5.291  12.133  1.00  0.00              
ATOM   3342  HG  LEU A 217       6.627   4.501  11.400  1.00  0.00              
ATOM   3343  CD1 LEU A 217       7.691   5.516  12.993  1.00  0.00              
ATOM   3344 HD11 LEU A 217       7.721   6.522  13.411  1.00  0.00              
ATOM   3345 HD12 LEU A 217       7.848   4.619  13.593  1.00  0.00              
ATOM   3346 HD13 LEU A 217       8.531   5.482  12.300  1.00  0.00              
ATOM   3347  CD2 LEU A 217       5.363   4.947  13.064  1.00  0.00              
ATOM   3348 HD21 LEU A 217       4.383   5.210  12.667  1.00  0.00              
ATOM   3349 HD22 LEU A 217       5.406   3.869  13.218  1.00  0.00              
ATOM   3350 HD23 LEU A 217       5.467   5.543  13.971  1.00  0.00              
ATOM   3351  C   LEU A 217       4.657   7.979   9.813  1.00  0.00              
ATOM   3352  O   LEU A 217       4.897   9.045  10.381  1.00  0.00              
ATOM   3353  N   HIE A 218       4.239   7.880   8.542  1.00  0.00              
ATOM   3354  H   HIE A 218       4.244   6.987   8.071  1.00  0.00              
ATOM   3355  CA  HIE A 218       3.962   9.040   7.663  1.00  0.00              
ATOM   3356  HA  HIE A 218       3.708   8.620   6.690  1.00  0.00              
ATOM   3357  CB  HIE A 218       2.694   9.740   8.068  1.00  0.00              
ATOM   3358  HB2 HIE A 218       1.928   9.022   8.361  1.00  0.00              
ATOM   3359  HB3 HIE A 218       3.051  10.448   8.816  1.00  0.00              
ATOM   3360  CG  HIE A 218       2.144  10.461   6.844  1.00  0.00              
ATOM   3361  ND1 HIE A 218       1.438   9.864   5.822  1.00  0.00              
ATOM   3362  CE1 HIE A 218       1.306  10.761   4.870  1.00  0.00              
ATOM   3363  HE1 HIE A 218       0.586  10.604   4.081  1.00  0.00              
ATOM   3364  NE2 HIE A 218       1.842  11.914   5.208  1.00  0.00              
ATOM   3365  HE2 HIE A 218       1.768  12.858   4.856  1.00  0.00              
ATOM   3366  CD2 HIE A 218       2.465  11.754   6.427  1.00  0.00              
ATOM   3367  HD2 HIE A 218       3.059  12.493   6.945  1.00  0.00              
ATOM   3368  C   HIE A 218       5.197  10.004   7.547  1.00  0.00              
ATOM   3369  O   HIE A 218       4.969  11.171   7.475  1.00  0.00              
ATOM   3370  N   GLY A 219       6.404   9.490   7.425  1.00  0.00              
ATOM   3371  H   GLY A 219       6.544   8.498   7.296  1.00  0.00              
ATOM   3372  CA  GLY A 219       7.597  10.298   7.461  1.00  0.00              
ATOM   3373  HA2 GLY A 219       8.379   9.798   6.890  1.00  0.00              
ATOM   3374  HA3 GLY A 219       7.461  11.213   6.884  1.00  0.00              
ATOM   3375  C   GLY A 219       8.152  10.616   8.863  1.00  0.00              
ATOM   3376  O   GLY A 219       8.671  11.706   9.090  1.00  0.00              
ATOM   3377  N   GLY A 220       7.903   9.706   9.778  1.00  0.00              
ATOM   3378  H   GLY A 220       7.458   8.850   9.479  1.00  0.00              
ATOM   3379  CA  GLY A 220       8.339   9.921  11.172  1.00  0.00              
ATOM   3380  HA2 GLY A 220       8.276   8.998  11.747  1.00  0.00              
ATOM   3381  HA3 GLY A 220       9.369  10.258  11.297  1.00  0.00              
ATOM   3382  C   GLY A 220       7.446  10.877  11.970  1.00  0.00              
ATOM   3383  O   GLY A 220       7.778  11.222  13.081  1.00  0.00              
ATOM   3384  N   LEU A 221       6.292  11.254  11.361  1.00  0.00              
ATOM   3385  H   LEU A 221       6.179  10.879  10.430  1.00  0.00              
ATOM   3386  CA  LEU A 221       5.308  12.174  11.956  1.00  0.00              
ATOM   3387  HA  LEU A 221       5.750  13.125  12.254  1.00  0.00              
ATOM   3388  CB  LEU A 221       4.313  12.338  10.813  1.00  0.00              
ATOM   3389  HB2 LEU A 221       4.869  12.830  10.015  1.00  0.00              
ATOM   3390  HB3 LEU A 221       4.041  11.338  10.475  1.00  0.00              
ATOM   3391  CG  LEU A 221       3.078  13.214  11.107  1.00  0.00              
ATOM   3392  HG  LEU A 221       2.428  12.770  11.862  1.00  0.00              
ATOM   3393  CD1 LEU A 221       3.422  14.665  11.503  1.00  0.00              
ATOM   3394 HD11 LEU A 221       2.507  15.254  11.567  1.00  0.00              
ATOM   3395 HD12 LEU A 221       3.982  14.684  12.437  1.00  0.00              
ATOM   3396 HD13 LEU A 221       4.194  15.036  10.829  1.00  0.00              
ATOM   3397  CD2 LEU A 221       2.158  13.147   9.948  1.00  0.00              
ATOM   3398 HD21 LEU A 221       2.405  13.646   9.011  1.00  0.00              
ATOM   3399 HD22 LEU A 221       2.188  12.087   9.692  1.00  0.00              
ATOM   3400 HD23 LEU A 221       1.153  13.455  10.236  1.00  0.00              
ATOM   3401  C   LEU A 221       4.699  11.532  13.201  1.00  0.00              
ATOM   3402  O   LEU A 221       4.773  12.144  14.296  1.00  0.00              
ATOM   3403  N   LEU A 222       4.079  10.349  13.060  1.00  0.00              
ATOM   3404  H   LEU A 222       3.995   9.915  12.152  1.00  0.00              
ATOM   3405  CA  LEU A 222       3.669   9.513  14.173  1.00  0.00              
ATOM   3406  HA  LEU A 222       3.088  10.081  14.899  1.00  0.00              
ATOM   3407  CB  LEU A 222       2.676   8.376  13.750  1.00  0.00              
ATOM   3408  HB2 LEU A 222       3.137   7.774  12.967  1.00  0.00              
ATOM   3409  HB3 LEU A 222       2.425   7.744  14.601  1.00  0.00              
ATOM   3410  CG  LEU A 222       1.288   8.951  13.290  1.00  0.00              
ATOM   3411  HG  LEU A 222       1.503   9.839  12.695  1.00  0.00              
ATOM   3412  CD1 LEU A 222       0.612   7.965  12.369  1.00  0.00              
ATOM   3413 HD11 LEU A 222       0.572   6.962  12.795  1.00  0.00              
ATOM   3414 HD12 LEU A 222      -0.372   8.349  12.099  1.00  0.00              
ATOM   3415 HD13 LEU A 222       1.146   7.841  11.427  1.00  0.00              
ATOM   3416  CD2 LEU A 222       0.338   9.392  14.385  1.00  0.00              
ATOM   3417 HD21 LEU A 222      -0.616   9.588  13.896  1.00  0.00              
ATOM   3418 HD22 LEU A 222       0.256   8.642  15.172  1.00  0.00              
ATOM   3419 HD23 LEU A 222       0.674  10.309  14.868  1.00  0.00              
ATOM   3420  C   LEU A 222       4.898   8.993  14.987  1.00  0.00              
ATOM   3421  O   LEU A 222       4.833   8.861  16.194  1.00  0.00              
ATOM   3422  N   GLY A 223       6.103   9.025  14.407  1.00  0.00              
ATOM   3423  H   GLY A 223       6.148   9.301  13.437  1.00  0.00              
ATOM   3424  CA  GLY A 223       7.394   8.792  15.115  1.00  0.00              
ATOM   3425  HA2 GLY A 223       7.426   7.749  15.428  1.00  0.00              
ATOM   3426  HA3 GLY A 223       8.236   8.837  14.425  1.00  0.00              
ATOM   3427  C   GLY A 223       7.590   9.832  16.201  1.00  0.00              
ATOM   3428  O   GLY A 223       8.491   9.676  17.046  1.00  0.00              
ATOM   3429  N   GLY A 224       6.871  10.990  16.084  1.00  0.00              
ATOM   3430  H   GLY A 224       6.083  10.915  15.457  1.00  0.00              
ATOM   3431  CA  GLY A 224       6.847  12.121  17.011  1.00  0.00              
ATOM   3432  HA2 GLY A 224       5.840  12.455  17.259  1.00  0.00              
ATOM   3433  HA3 GLY A 224       7.434  11.835  17.884  1.00  0.00              
ATOM   3434  C   GLY A 224       7.555  13.343  16.533  1.00  0.00              
ATOM   3435  O   GLY A 224       8.214  13.966  17.379  1.00  0.00              
ATOM   3436  N   ALA A 225       7.350  13.711  15.256  1.00  0.00              
ATOM   3437  H   ALA A 225       6.645  13.300  14.660  1.00  0.00              
ATOM   3438  CA  ALA A 225       8.143  14.784  14.608  1.00  0.00              
ATOM   3439  HA  ALA A 225       9.155  14.380  14.642  1.00  0.00              
ATOM   3440  CB  ALA A 225       7.721  14.889  13.112  1.00  0.00              
ATOM   3441  HB1 ALA A 225       8.384  15.650  12.699  1.00  0.00              
ATOM   3442  HB2 ALA A 225       7.927  13.953  12.593  1.00  0.00              
ATOM   3443  HB3 ALA A 225       6.694  15.164  12.873  1.00  0.00              
ATOM   3444  C   ALA A 225       7.934  16.136  15.299  1.00  0.00              
ATOM   3445  O   ALA A 225       8.845  16.937  15.190  1.00  0.00              
ATOM   3446  N   ILE A 226       6.791  16.332  15.983  1.00  0.00              
ATOM   3447  H   ILE A 226       6.081  15.616  15.918  1.00  0.00              
ATOM   3448  CA  ILE A 226       6.523  17.600  16.745  1.00  0.00              
ATOM   3449  HA  ILE A 226       6.721  18.405  16.038  1.00  0.00              
ATOM   3450  CB  ILE A 226       5.069  17.534  17.251  1.00  0.00              
ATOM   3451  HB  ILE A 226       4.468  17.375  16.356  1.00  0.00              
ATOM   3452  CG2 ILE A 226       4.807  16.483  18.325  1.00  0.00              
ATOM   3453 HG21 ILE A 226       5.023  15.485  17.941  1.00  0.00              
ATOM   3454 HG22 ILE A 226       5.463  16.796  19.137  1.00  0.00              
ATOM   3455 HG23 ILE A 226       3.747  16.567  18.561  1.00  0.00              
ATOM   3456  CG1 ILE A 226       4.768  18.971  17.705  1.00  0.00              
ATOM   3457 HG12 ILE A 226       5.046  18.991  18.759  1.00  0.00              
ATOM   3458 HG13 ILE A 226       5.347  19.722  17.167  1.00  0.00              
ATOM   3459  CD1 ILE A 226       3.239  19.300  17.658  1.00  0.00              
ATOM   3460 HD11 ILE A 226       2.616  18.568  18.170  1.00  0.00              
ATOM   3461 HD12 ILE A 226       3.064  20.283  18.096  1.00  0.00              
ATOM   3462 HD13 ILE A 226       2.939  19.413  16.616  1.00  0.00              
ATOM   3463  C   ILE A 226       7.614  17.882  17.921  1.00  0.00              
ATOM   3464  O   ILE A 226       7.911  19.098  18.207  1.00  0.00              
ATOM   3465  N   ARG A 227       8.297  16.783  18.386  1.00  0.00              
ATOM   3466  H   ARG A 227       8.024  15.842  18.143  1.00  0.00              
ATOM   3467  CA  ARG A 227       9.345  16.834  19.413  1.00  0.00              
ATOM   3468  HA  ARG A 227       9.043  17.497  20.224  1.00  0.00              
ATOM   3469  CB  ARG A 227       9.613  15.444  20.049  1.00  0.00              
ATOM   3470  HB2 ARG A 227       9.885  14.733  19.269  1.00  0.00              
ATOM   3471  HB3 ARG A 227      10.373  15.570  20.821  1.00  0.00              
ATOM   3472  CG  ARG A 227       8.417  14.875  20.778  1.00  0.00              
ATOM   3473  HG2 ARG A 227       8.077  15.480  21.618  1.00  0.00              
ATOM   3474  HG3 ARG A 227       7.613  14.712  20.060  1.00  0.00              
ATOM   3475  CD  ARG A 227       8.726  13.550  21.466  1.00  0.00              
ATOM   3476  HD2 ARG A 227       8.986  12.801  20.718  1.00  0.00              
ATOM   3477  HD3 ARG A 227       9.587  13.647  22.127  1.00  0.00              
ATOM   3478  NE  ARG A 227       7.559  13.094  22.228  1.00  0.00              
ATOM   3479  HE  ARG A 227       6.674  13.578  22.183  1.00  0.00              
ATOM   3480  CZ  ARG A 227       7.541  11.968  22.899  1.00  0.00              
ATOM   3481  NH1 ARG A 227       6.494  11.545  23.561  1.00  0.00              
ATOM   3482 HH11 ARG A 227       5.591  11.986  23.460  1.00  0.00              
ATOM   3483 HH12 ARG A 227       6.534  10.672  24.066  1.00  0.00              
ATOM   3484  NH2 ARG A 227       8.579  11.218  23.003  1.00  0.00              
ATOM   3485 HH21 ARG A 227       9.454  11.485  22.575  1.00  0.00              
ATOM   3486 HH22 ARG A 227       8.458  10.369  23.537  1.00  0.00              
ATOM   3487  C   ARG A 227      10.641  17.424  18.794  1.00  0.00              
ATOM   3488  O   ARG A 227      11.568  17.799  19.489  1.00  0.00              
ATOM   3489  N   LYS A 228      10.742  17.335  17.433  1.00  0.00              
ATOM   3490  H   LYS A 228       9.942  17.016  16.906  1.00  0.00              
ATOM   3491  CA  LYS A 228      11.931  17.819  16.686  1.00  0.00              
ATOM   3492  HA  LYS A 228      12.580  18.397  17.344  1.00  0.00              
ATOM   3493  CB  LYS A 228      12.793  16.624  16.288  1.00  0.00              
ATOM   3494  HB2 LYS A 228      13.815  16.941  16.078  1.00  0.00              
ATOM   3495  HB3 LYS A 228      13.057  16.164  17.240  1.00  0.00              
ATOM   3496  CG  LYS A 228      12.240  15.655  15.207  1.00  0.00              
ATOM   3497  HG2 LYS A 228      11.345  15.133  15.547  1.00  0.00              
ATOM   3498  HG3 LYS A 228      11.910  16.330  14.417  1.00  0.00              
ATOM   3499  CD  LYS A 228      13.341  14.698  14.703  1.00  0.00              
ATOM   3500  HD2 LYS A 228      14.261  15.244  14.493  1.00  0.00              
ATOM   3501  HD3 LYS A 228      13.556  13.945  15.460  1.00  0.00              
ATOM   3502  CE  LYS A 228      12.698  14.067  13.522  1.00  0.00              
ATOM   3503  HE2 LYS A 228      11.831  13.545  13.927  1.00  0.00              
ATOM   3504  HE3 LYS A 228      12.339  14.867  12.875  1.00  0.00              
ATOM   3505  NZ  LYS A 228      13.599  13.021  12.981  1.00  0.00              
ATOM   3506  HZ1 LYS A 228      13.811  12.293  13.648  1.00  0.00              
ATOM   3507  HZ2 LYS A 228      13.107  12.595  12.209  1.00  0.00              
ATOM   3508  HZ3 LYS A 228      14.415  13.302  12.456  1.00  0.00              
ATOM   3509  C   LYS A 228      11.665  18.678  15.419  1.00  0.00              
ATOM   3510  O   LYS A 228      12.599  18.877  14.649  1.00  0.00              
ATOM   3511  N   GLU A 229      10.489  19.298  15.174  1.00  0.00              
ATOM   3512  H   GLU A 229       9.684  19.063  15.737  1.00  0.00              
ATOM   3513  CA  GLU A 229      10.235  19.957  13.865  1.00  0.00              
ATOM   3514  HA  GLU A 229      10.515  19.189  13.145  1.00  0.00              
ATOM   3515  CB  GLU A 229       8.765  20.293  13.634  1.00  0.00              
ATOM   3516  HB2 GLU A 229       8.669  20.716  12.634  1.00  0.00              
ATOM   3517  HB3 GLU A 229       8.186  19.371  13.696  1.00  0.00              
ATOM   3518  CG  GLU A 229       8.241  21.434  14.532  1.00  0.00              
ATOM   3519  HG2 GLU A 229       8.569  21.295  15.561  1.00  0.00              
ATOM   3520  HG3 GLU A 229       8.803  22.325  14.253  1.00  0.00              
ATOM   3521  CD  GLU A 229       6.706  21.719  14.487  1.00  0.00              
ATOM   3522  OE1 GLU A 229       6.095  21.843  15.569  1.00  0.00              
ATOM   3523  OE2 GLU A 229       6.149  22.010  13.440  1.00  0.00              
ATOM   3524  C   GLU A 229      11.085  21.246  13.608  1.00  0.00              
ATOM   3525  O   GLU A 229      11.492  21.572  12.499  1.00  0.00              
ATOM   3526  N   GLN A 230      11.589  21.821  14.672  1.00  0.00              
ATOM   3527  H   GLN A 230      11.392  21.432  15.583  1.00  0.00              
ATOM   3528  CA  GLN A 230      12.604  22.942  14.673  1.00  0.00              
ATOM   3529  HA  GLN A 230      12.238  23.581  13.870  1.00  0.00              
ATOM   3530  CB  GLN A 230      12.318  23.879  15.920  1.00  0.00              
ATOM   3531  HB2 GLN A 230      12.921  24.771  15.751  1.00  0.00              
ATOM   3532  HB3 GLN A 230      11.287  24.225  15.848  1.00  0.00              
ATOM   3533  CG  GLN A 230      12.633  23.253  17.320  1.00  0.00              
ATOM   3534  HG2 GLN A 230      13.668  22.912  17.325  1.00  0.00              
ATOM   3535  HG3 GLN A 230      12.399  23.974  18.103  1.00  0.00              
ATOM   3536  CD  GLN A 230      11.829  22.025  17.714  1.00  0.00              
ATOM   3537  OE1 GLN A 230      10.629  21.903  17.378  1.00  0.00              
ATOM   3538  NE2 GLN A 230      12.339  21.032  18.341  1.00  0.00              
ATOM   3539 HE21 GLN A 230      11.706  20.279  18.569  1.00  0.00              
ATOM   3540 HE22 GLN A 230      13.290  20.990  18.680  1.00  0.00              
ATOM   3541  C   GLN A 230      14.084  22.571  14.393  1.00  0.00              
ATOM   3542  O   GLN A 230      14.949  23.393  14.176  1.00  0.00              
ATOM   3543  N   GLU A 231      14.387  21.249  14.450  1.00  0.00              
ATOM   3544  H   GLU A 231      13.654  20.599  14.696  1.00  0.00              
ATOM   3545  CA  GLU A 231      15.776  20.796  14.094  1.00  0.00              
ATOM   3546  HA  GLU A 231      16.359  21.581  13.612  1.00  0.00              
ATOM   3547  CB  GLU A 231      16.531  20.442  15.371  1.00  0.00              
ATOM   3548  HB2 GLU A 231      17.524  20.137  15.042  1.00  0.00              
ATOM   3549  HB3 GLU A 231      16.718  21.341  15.959  1.00  0.00              
ATOM   3550  CG  GLU A 231      15.972  19.264  16.322  1.00  0.00              
ATOM   3551  HG2 GLU A 231      15.123  19.717  16.835  1.00  0.00              
ATOM   3552  HG3 GLU A 231      15.831  18.423  15.643  1.00  0.00              
ATOM   3553  CD  GLU A 231      16.875  18.904  17.493  1.00  0.00              
ATOM   3554  OE1 GLU A 231      17.424  19.757  18.230  1.00  0.00              
ATOM   3555  OE2 GLU A 231      16.925  17.648  17.776  1.00  0.00              
ATOM   3556  C   GLU A 231      15.909  19.652  13.073  1.00  0.00              
ATOM   3557  O   GLU A 231      16.993  19.484  12.507  1.00  0.00              
ATOM   3558  N   GLY A 232      14.836  18.958  12.624  1.00  0.00              
ATOM   3559  H   GLY A 232      13.935  19.188  13.020  1.00  0.00              
ATOM   3560  CA  GLY A 232      14.849  17.863  11.643  1.00  0.00              
ATOM   3561  HA2 GLY A 232      15.684  17.201  11.871  1.00  0.00              
ATOM   3562  HA3 GLY A 232      13.958  17.236  11.606  1.00  0.00              
ATOM   3563  C   GLY A 232      15.027  18.462  10.195  1.00  0.00              
ATOM   3564  O   GLY A 232      14.851  19.684   9.956  1.00  0.00              
ATOM   3565  N   GLY A 233      15.514  17.602   9.243  1.00  0.00              
ATOM   3566  H   GLY A 233      15.804  16.709   9.614  1.00  0.00              
ATOM   3567  CA  GLY A 233      15.799  17.977   7.865  1.00  0.00              
ATOM   3568  HA2 GLY A 233      15.529  19.024   7.728  1.00  0.00              
ATOM   3569  HA3 GLY A 233      16.872  17.847   7.727  1.00  0.00              
ATOM   3570  C   GLY A 233      15.056  17.258   6.796  1.00  0.00              
ATOM   3571  O   GLY A 233      13.981  16.681   6.970  1.00  0.00              
ATOM   3572  N   ASN A 234      15.652  17.413   5.626  1.00  0.00              
ATOM   3573  H   ASN A 234      16.549  17.877   5.623  1.00  0.00              
ATOM   3574  CA  ASN A 234      15.224  16.649   4.377  1.00  0.00              
ATOM   3575  HA  ASN A 234      14.599  15.794   4.637  1.00  0.00              
ATOM   3576  CB  ASN A 234      14.376  17.608   3.548  1.00  0.00              
ATOM   3577  HB2 ASN A 234      13.530  18.092   4.036  1.00  0.00              
ATOM   3578  HB3 ASN A 234      15.050  18.433   3.316  1.00  0.00              
ATOM   3579  CG  ASN A 234      13.993  17.059   2.217  1.00  0.00              
ATOM   3580  OD1 ASN A 234      13.484  15.948   2.176  1.00  0.00              
ATOM   3581  ND2 ASN A 234      14.339  17.707   1.126  1.00  0.00              
ATOM   3582 HD21 ASN A 234      14.035  17.408   0.211  1.00  0.00              
ATOM   3583 HD22 ASN A 234      14.758  18.625   1.086  1.00  0.00              
ATOM   3584  C   ASN A 234      16.513  16.212   3.567  1.00  0.00              
ATOM   3585  O   ASN A 234      17.515  16.951   3.550  1.00  0.00              
ATOM   3586  N   ARG A 235      16.362  15.188   2.729  1.00  0.00              
ATOM   3587  H   ARG A 235      15.459  14.736   2.712  1.00  0.00              
ATOM   3588  CA  ARG A 235      17.224  14.859   1.507  1.00  0.00              
ATOM   3589  HA  ARG A 235      17.487  15.760   0.953  1.00  0.00              
ATOM   3590  CB  ARG A 235      18.641  14.305   1.978  1.00  0.00              
ATOM   3591  HB2 ARG A 235      19.161  15.082   2.538  1.00  0.00              
ATOM   3592  HB3 ARG A 235      18.525  13.485   2.687  1.00  0.00              
ATOM   3593  CG  ARG A 235      19.633  13.768   0.928  1.00  0.00              
ATOM   3594  HG2 ARG A 235      20.547  13.420   1.409  1.00  0.00              
ATOM   3595  HG3 ARG A 235      19.133  12.959   0.397  1.00  0.00              
ATOM   3596  CD  ARG A 235      20.070  14.882  -0.084  1.00  0.00              
ATOM   3597  HD2 ARG A 235      19.204  15.398  -0.498  1.00  0.00              
ATOM   3598  HD3 ARG A 235      20.775  15.545   0.417  1.00  0.00              
ATOM   3599  NE  ARG A 235      20.794  14.319  -1.229  1.00  0.00              
ATOM   3600  HE  ARG A 235      21.801  14.248  -1.264  1.00  0.00              
ATOM   3601  CZ  ARG A 235      20.287  13.925  -2.369  1.00  0.00              
ATOM   3602  NH1 ARG A 235      19.019  13.931  -2.705  1.00  0.00              
ATOM   3603 HH11 ARG A 235      18.305  14.150  -2.024  1.00  0.00              
ATOM   3604 HH12 ARG A 235      18.815  13.844  -3.690  1.00  0.00              
ATOM   3605  NH2 ARG A 235      21.069  13.411  -3.276  1.00  0.00              
ATOM   3606 HH21 ARG A 235      22.070  13.384  -3.147  1.00  0.00              
ATOM   3607 HH22 ARG A 235      20.670  12.930  -4.069  1.00  0.00              
ATOM   3608  C   ARG A 235      16.526  13.857   0.527  1.00  0.00              
ATOM   3609  O   ARG A 235      16.860  13.829  -0.660  1.00  0.00              
ATOM   3610  N   ARG A 236      15.573  13.038   0.956  1.00  0.00              
ATOM   3611  H   ARG A 236      15.322  13.138   1.929  1.00  0.00              
ATOM   3612  CA  ARG A 236      14.984  11.915   0.107  1.00  0.00              
ATOM   3613  HA  ARG A 236      15.732  11.540  -0.591  1.00  0.00              
ATOM   3614  CB  ARG A 236      14.495  10.773   1.012  1.00  0.00              
ATOM   3615  HB2 ARG A 236      15.253  10.482   1.739  1.00  0.00              
ATOM   3616  HB3 ARG A 236      13.648  11.184   1.561  1.00  0.00              
ATOM   3617  CG  ARG A 236      14.010   9.424   0.331  1.00  0.00              
ATOM   3618  HG2 ARG A 236      13.206   9.470  -0.404  1.00  0.00              
ATOM   3619  HG3 ARG A 236      14.850   8.959  -0.186  1.00  0.00              
ATOM   3620  CD  ARG A 236      13.613   8.477   1.493  1.00  0.00              
ATOM   3621  HD2 ARG A 236      13.910   7.447   1.299  1.00  0.00              
ATOM   3622  HD3 ARG A 236      14.079   8.758   2.438  1.00  0.00              
ATOM   3623  NE  ARG A 236      12.133   8.496   1.685  1.00  0.00              
ATOM   3624  HE  ARG A 236      11.631   9.102   1.052  1.00  0.00              
ATOM   3625  CZ  ARG A 236      11.445   7.540   2.305  1.00  0.00              
ATOM   3626  NH1 ARG A 236      11.851   6.588   3.082  1.00  0.00              
ATOM   3627 HH11 ARG A 236      12.767   6.643   3.505  1.00  0.00              
ATOM   3628 HH12 ARG A 236      11.167   5.944   3.451  1.00  0.00              
ATOM   3629  NH2 ARG A 236      10.162   7.602   2.035  1.00  0.00              
ATOM   3630 HH21 ARG A 236       9.787   8.393   1.531  1.00  0.00              
ATOM   3631 HH22 ARG A 236       9.503   7.049   2.563  1.00  0.00              
ATOM   3632  C   ARG A 236      13.964  12.440  -0.868  1.00  0.00              
ATOM   3633  O   ARG A 236      13.507  11.692  -1.727  1.00  0.00              
ATOM   3634  N   ALA A 237      13.550  13.697  -0.728  1.00  0.00              
ATOM   3635  H   ALA A 237      13.917  14.358  -0.058  1.00  0.00              
ATOM   3636  CA  ALA A 237      12.480  14.138  -1.674  1.00  0.00              
ATOM   3637  HA  ALA A 237      12.666  13.684  -2.648  1.00  0.00              
ATOM   3638  CB  ALA A 237      11.141  13.611  -1.154  1.00  0.00              
ATOM   3639  HB1 ALA A 237      10.890  14.268  -0.321  1.00  0.00              
ATOM   3640  HB2 ALA A 237      10.409  13.784  -1.943  1.00  0.00              
ATOM   3641  HB3 ALA A 237      11.254  12.619  -0.716  1.00  0.00              
ATOM   3642  C   ALA A 237      12.500  15.699  -1.822  1.00  0.00              
ATOM   3643  O   ALA A 237      13.261  16.425  -1.173  1.00  0.00              
ATOM   3644  N   ALA A 238      11.647  16.260  -2.641  1.00  0.00              
ATOM   3645  H   ALA A 238      11.124  15.717  -3.313  1.00  0.00              
ATOM   3646  CA  ALA A 238      11.475  17.743  -2.680  1.00  0.00              
ATOM   3647  HA  ALA A 238      12.396  18.265  -2.940  1.00  0.00              
ATOM   3648  CB  ALA A 238      10.696  18.158  -3.930  1.00  0.00              
ATOM   3649  HB1 ALA A 238      11.168  17.646  -4.769  1.00  0.00              
ATOM   3650  HB2 ALA A 238       9.636  17.905  -3.939  1.00  0.00              
ATOM   3651  HB3 ALA A 238      10.738  19.228  -4.134  1.00  0.00              
ATOM   3652  C   ALA A 238      10.906  18.463  -1.407  1.00  0.00              
ATOM   3653  O   ALA A 238      10.721  19.699  -1.454  1.00  0.00              
ATOM   3654  N   SER A 239      10.507  17.735  -0.323  1.00  0.00              
ATOM   3655  H   SER A 239      10.325  16.747  -0.428  1.00  0.00              
ATOM   3656  CA  SER A 239      10.039  18.383   0.973  1.00  0.00              
ATOM   3657  HA  SER A 239      10.753  19.190   1.143  1.00  0.00              
ATOM   3658  CB  SER A 239       8.622  19.041   0.769  1.00  0.00              
ATOM   3659  HB2 SER A 239       8.624  19.744  -0.065  1.00  0.00              
ATOM   3660  HB3 SER A 239       7.901  18.276   0.483  1.00  0.00              
ATOM   3661  OG  SER A 239       8.124  19.749   1.896  1.00  0.00              
ATOM   3662  HG  SER A 239       7.172  19.644   1.834  1.00  0.00              
ATOM   3663  C   SER A 239      10.096  17.420   2.164  1.00  0.00              
ATOM   3664  O   SER A 239      10.184  16.221   1.984  1.00  0.00              
ATOM   3665  N   GLY A 240       9.888  17.854   3.355  1.00  0.00              
ATOM   3666  H   GLY A 240       9.619  18.827   3.374  1.00  0.00              
ATOM   3667  CA  GLY A 240       9.597  17.090   4.559  1.00  0.00              
ATOM   3668  HA2 GLY A 240      10.161  16.159   4.604  1.00  0.00              
ATOM   3669  HA3 GLY A 240       9.893  17.632   5.457  1.00  0.00              
ATOM   3670  C   GLY A 240       8.085  16.819   4.640  1.00  0.00              
ATOM   3671  O   GLY A 240       7.280  17.721   4.816  1.00  0.00              
ATOM   3672  N   ARG A 241       7.709  15.547   4.612  1.00  0.00              
ATOM   3673  H   ARG A 241       8.448  14.860   4.666  1.00  0.00              
ATOM   3674  CA  ARG A 241       6.369  14.991   4.790  1.00  0.00              
ATOM   3675  HA  ARG A 241       5.719  15.346   3.991  1.00  0.00              
ATOM   3676  CB  ARG A 241       6.357  13.478   4.633  1.00  0.00              
ATOM   3677  HB2 ARG A 241       7.059  13.020   5.329  1.00  0.00              
ATOM   3678  HB3 ARG A 241       5.393  13.146   5.018  1.00  0.00              
ATOM   3679  CG  ARG A 241       6.566  13.069   3.183  1.00  0.00              
ATOM   3680  HG2 ARG A 241       5.665  13.400   2.666  1.00  0.00              
ATOM   3681  HG3 ARG A 241       7.472  13.427   2.695  1.00  0.00              
ATOM   3682  CD  ARG A 241       6.499  11.555   3.102  1.00  0.00              
ATOM   3683  HD2 ARG A 241       5.529  11.224   3.473  1.00  0.00              
ATOM   3684  HD3 ARG A 241       6.452  11.334   2.036  1.00  0.00              
ATOM   3685  NE  ARG A 241       7.649  10.864   3.606  1.00  0.00              
ATOM   3686  HE  ARG A 241       8.424  11.436   3.910  1.00  0.00              
ATOM   3687  CZ  ARG A 241       7.819   9.608   3.859  1.00  0.00              
ATOM   3688  NH1 ARG A 241       6.919   8.798   3.396  1.00  0.00              
ATOM   3689 HH11 ARG A 241       6.161   9.097   2.800  1.00  0.00              
ATOM   3690 HH12 ARG A 241       7.193   7.830   3.489  1.00  0.00              
ATOM   3691  NH2 ARG A 241       8.838   9.159   4.535  1.00  0.00              
ATOM   3692 HH21 ARG A 241       9.612   9.767   4.760  1.00  0.00              
ATOM   3693 HH22 ARG A 241       8.985   8.174   4.703  1.00  0.00              
ATOM   3694  C   ARG A 241       5.754  15.332   6.124  1.00  0.00              
ATOM   3695  O   ARG A 241       4.572  15.709   6.093  1.00  0.00              
ATOM   3696  N   ALA A 242       6.516  15.318   7.171  1.00  0.00              
ATOM   3697  H   ALA A 242       7.349  14.755   7.079  1.00  0.00              
ATOM   3698  CA  ALA A 242       6.167  15.722   8.523  1.00  0.00              
ATOM   3699  HA  ALA A 242       5.125  15.436   8.662  1.00  0.00              
ATOM   3700  CB  ALA A 242       7.084  14.954   9.482  1.00  0.00              
ATOM   3701  HB1 ALA A 242       8.076  15.393   9.371  1.00  0.00              
ATOM   3702  HB2 ALA A 242       6.711  15.128  10.491  1.00  0.00              
ATOM   3703  HB3 ALA A 242       7.115  13.887   9.261  1.00  0.00              
ATOM   3704  C   ALA A 242       6.061  17.258   8.677  1.00  0.00              
ATOM   3705  O   ALA A 242       5.112  17.642   9.321  1.00  0.00              
ATOM   3706  N   ALA A 243       6.878  18.076   8.065  1.00  0.00              
ATOM   3707  H   ALA A 243       7.633  17.589   7.603  1.00  0.00              
ATOM   3708  CA  ALA A 243       6.759  19.491   8.118  1.00  0.00              
ATOM   3709  HA  ALA A 243       6.518  19.697   9.161  1.00  0.00              
ATOM   3710  CB  ALA A 243       8.119  20.119   7.673  1.00  0.00              
ATOM   3711  HB1 ALA A 243       7.999  21.202   7.639  1.00  0.00              
ATOM   3712  HB2 ALA A 243       8.866  19.855   8.421  1.00  0.00              
ATOM   3713  HB3 ALA A 243       8.506  19.692   6.748  1.00  0.00              
ATOM   3714  C   ALA A 243       5.513  19.933   7.347  1.00  0.00              
ATOM   3715  O   ALA A 243       4.685  20.739   7.825  1.00  0.00              
ATOM   3716  N   ASP A 244       5.266  19.395   6.155  1.00  0.00              
ATOM   3717  H   ASP A 244       5.958  18.878   5.632  1.00  0.00              
ATOM   3718  CA  ASP A 244       4.061  19.688   5.354  1.00  0.00              
ATOM   3719  HA  ASP A 244       4.150  20.770   5.252  1.00  0.00              
ATOM   3720  CB  ASP A 244       4.110  19.004   3.998  1.00  0.00              
ATOM   3721  HB2 ASP A 244       4.396  17.956   4.095  1.00  0.00              
ATOM   3722  HB3 ASP A 244       3.182  19.109   3.435  1.00  0.00              
ATOM   3723  CG  ASP A 244       5.073  19.619   3.084  1.00  0.00              
ATOM   3724  OD1 ASP A 244       5.415  19.036   2.032  1.00  0.00              
ATOM   3725  OD2 ASP A 244       5.660  20.662   3.498  1.00  0.00              
ATOM   3726  C   ASP A 244       2.799  19.313   6.073  1.00  0.00              
ATOM   3727  O   ASP A 244       1.855  20.051   6.065  1.00  0.00              
ATOM   3728  N   ALA A 245       2.737  18.151   6.796  1.00  0.00              
ATOM   3729  H   ALA A 245       3.517  17.519   6.681  1.00  0.00              
ATOM   3730  CA  ALA A 245       1.669  17.651   7.694  1.00  0.00              
ATOM   3731  HA  ALA A 245       0.754  17.726   7.106  1.00  0.00              
ATOM   3732  CB  ALA A 245       1.949  16.263   8.150  1.00  0.00              
ATOM   3733  HB1 ALA A 245       2.873  16.223   8.727  1.00  0.00              
ATOM   3734  HB2 ALA A 245       1.031  16.002   8.677  1.00  0.00              
ATOM   3735  HB3 ALA A 245       2.195  15.657   7.278  1.00  0.00              
ATOM   3736  C   ALA A 245       1.507  18.585   8.891  1.00  0.00              
ATOM   3737  O   ALA A 245       0.397  19.044   9.200  1.00  0.00              
ATOM   3738  N   LEU A 246       2.592  19.109   9.540  1.00  0.00              
ATOM   3739  H   LEU A 246       3.473  18.751   9.199  1.00  0.00              
ATOM   3740  CA  LEU A 246       2.498  20.020  10.697  1.00  0.00              
ATOM   3741  HA  LEU A 246       1.645  19.625  11.248  1.00  0.00              
ATOM   3742  CB  LEU A 246       3.804  19.855  11.568  1.00  0.00              
ATOM   3743  HB2 LEU A 246       4.624  20.127  10.904  1.00  0.00              
ATOM   3744  HB3 LEU A 246       3.753  20.530  12.422  1.00  0.00              
ATOM   3745  CG  LEU A 246       4.025  18.428  12.198  1.00  0.00              
ATOM   3746  HG  LEU A 246       3.888  17.594  11.510  1.00  0.00              
ATOM   3747  CD1 LEU A 246       5.397  18.412  12.791  1.00  0.00              
ATOM   3748 HD11 LEU A 246       5.593  17.397  13.138  1.00  0.00              
ATOM   3749 HD12 LEU A 246       6.144  18.753  12.075  1.00  0.00              
ATOM   3750 HD13 LEU A 246       5.453  19.095  13.639  1.00  0.00              
ATOM   3751  CD2 LEU A 246       3.049  18.176  13.404  1.00  0.00              
ATOM   3752 HD21 LEU A 246       3.062  19.007  14.109  1.00  0.00              
ATOM   3753 HD22 LEU A 246       2.084  18.034  12.918  1.00  0.00              
ATOM   3754 HD23 LEU A 246       3.285  17.174  13.761  1.00  0.00              
ATOM   3755  C   LEU A 246       2.186  21.484  10.342  1.00  0.00              
ATOM   3756  O   LEU A 246       2.047  22.294  11.212  1.00  0.00              
ATOM   3757  N   LYS A 247       2.134  21.814   9.042  1.00  0.00              
ATOM   3758  H   LYS A 247       2.283  21.090   8.354  1.00  0.00              
ATOM   3759  CA  LYS A 247       1.708  23.153   8.629  1.00  0.00              
ATOM   3760  HA  LYS A 247       2.167  23.966   9.192  1.00  0.00              
ATOM   3761  CB  LYS A 247       2.094  23.456   7.153  1.00  0.00              
ATOM   3762  HB2 LYS A 247       3.171  23.359   7.016  1.00  0.00              
ATOM   3763  HB3 LYS A 247       1.580  22.769   6.481  1.00  0.00              
ATOM   3764  CG  LYS A 247       1.663  24.875   6.528  1.00  0.00              
ATOM   3765  HG2 LYS A 247       1.734  24.803   5.442  1.00  0.00              
ATOM   3766  HG3 LYS A 247       0.607  25.031   6.747  1.00  0.00              
ATOM   3767  CD  LYS A 247       2.516  25.948   7.118  1.00  0.00              
ATOM   3768  HD2 LYS A 247       2.026  26.900   6.915  1.00  0.00              
ATOM   3769  HD3 LYS A 247       2.748  25.858   8.179  1.00  0.00              
ATOM   3770  CE  LYS A 247       3.761  26.040   6.273  1.00  0.00              
ATOM   3771  HE2 LYS A 247       4.373  25.148   6.402  1.00  0.00              
ATOM   3772  HE3 LYS A 247       3.498  26.131   5.219  1.00  0.00              
ATOM   3773  NZ  LYS A 247       4.609  27.265   6.568  1.00  0.00              
ATOM   3774  HZ1 LYS A 247       5.041  27.241   7.481  1.00  0.00              
ATOM   3775  HZ2 LYS A 247       5.444  27.259   6.000  1.00  0.00              
ATOM   3776  HZ3 LYS A 247       4.193  28.170   6.400  1.00  0.00              
ATOM   3777  C   LYS A 247       0.234  23.343   8.843  1.00  0.00              
ATOM   3778  O   LYS A 247      -0.138  24.408   9.233  1.00  0.00              
ATOM   3779  N   ASP A 248      -0.601  22.394   8.480  1.00  0.00              
ATOM   3780  H   ASP A 248      -0.156  21.522   8.232  1.00  0.00              
ATOM   3781  CA  ASP A 248      -2.026  22.324   8.788  1.00  0.00              
ATOM   3782  HA  ASP A 248      -2.469  23.220   8.352  1.00  0.00              
ATOM   3783  CB  ASP A 248      -2.722  21.124   8.128  1.00  0.00              
ATOM   3784  HB2 ASP A 248      -2.587  21.368   7.074  1.00  0.00              
ATOM   3785  HB3 ASP A 248      -2.047  20.289   8.317  1.00  0.00              
ATOM   3786  CG  ASP A 248      -4.195  20.944   8.425  1.00  0.00              
ATOM   3787  OD1 ASP A 248      -4.596  19.800   8.216  1.00  0.00              
ATOM   3788  OD2 ASP A 248      -4.930  21.915   8.750  1.00  0.00              
ATOM   3789  C   ASP A 248      -2.454  22.319  10.274  1.00  0.00              
ATOM   3790  O   ASP A 248      -2.337  21.219  10.851  1.00  0.00              
ATOM   3791  N   PRO A 249      -2.874  23.429  10.910  1.00  0.00              
ATOM   3792  CD  PRO A 249      -3.208  24.682  10.357  1.00  0.00              
ATOM   3793  HD2 PRO A 249      -4.203  24.609   9.919  1.00  0.00              
ATOM   3794  HD3 PRO A 249      -2.507  24.993   9.582  1.00  0.00              
ATOM   3795  CG  PRO A 249      -3.301  25.624  11.596  1.00  0.00              
ATOM   3796  HG2 PRO A 249      -4.033  26.420  11.457  1.00  0.00              
ATOM   3797  HG3 PRO A 249      -2.311  26.062  11.727  1.00  0.00              
ATOM   3798  CB  PRO A 249      -3.630  24.761  12.821  1.00  0.00              
ATOM   3799  HB2 PRO A 249      -4.714  24.681  12.903  1.00  0.00              
ATOM   3800  HB3 PRO A 249      -3.165  25.132  13.735  1.00  0.00              
ATOM   3801  CA  PRO A 249      -3.079  23.366  12.365  1.00  0.00              
ATOM   3802  HA  PRO A 249      -2.118  23.137  12.826  1.00  0.00              
ATOM   3803  C   PRO A 249      -4.074  22.245  12.846  1.00  0.00              
ATOM   3804  O   PRO A 249      -4.208  21.978  14.011  1.00  0.00              
ATOM   3805  N   GLN A 250      -4.896  21.681  11.946  1.00  0.00              
ATOM   3806  H   GLN A 250      -4.811  21.905  10.965  1.00  0.00              
ATOM   3807  CA  GLN A 250      -5.851  20.645  12.290  1.00  0.00              
ATOM   3808  HA  GLN A 250      -6.047  20.757  13.356  1.00  0.00              
ATOM   3809  CB  GLN A 250      -7.129  20.761  11.456  1.00  0.00              
ATOM   3810  HB2 GLN A 250      -6.964  20.368  10.452  1.00  0.00              
ATOM   3811  HB3 GLN A 250      -7.879  20.129  11.931  1.00  0.00              
ATOM   3812  CG  GLN A 250      -7.620  22.201  11.413  1.00  0.00              
ATOM   3813  HG2 GLN A 250      -7.733  22.772  12.334  1.00  0.00              
ATOM   3814  HG3 GLN A 250      -6.988  22.780  10.739  1.00  0.00              
ATOM   3815  CD  GLN A 250      -9.033  22.234  10.798  1.00  0.00              
ATOM   3816  OE1 GLN A 250      -9.539  21.182  10.453  1.00  0.00              
ATOM   3817  NE2 GLN A 250      -9.610  23.394  10.564  1.00  0.00              
ATOM   3818 HE21 GLN A 250     -10.442  23.428   9.993  1.00  0.00              
ATOM   3819 HE22 GLN A 250      -9.332  24.301  10.913  1.00  0.00              
ATOM   3820  C   GLN A 250      -5.325  19.179  12.091  1.00  0.00              
ATOM   3821  O   GLN A 250      -5.688  18.321  12.879  1.00  0.00              
ATOM   3822  N   GLN A 251      -4.385  19.013  11.140  1.00  0.00              
ATOM   3823  H   GLN A 251      -4.005  19.874  10.774  1.00  0.00              
ATOM   3824  CA  GLN A 251      -3.481  17.813  11.182  1.00  0.00              
ATOM   3825  HA  GLN A 251      -4.106  16.933  11.335  1.00  0.00              
ATOM   3826  CB  GLN A 251      -2.758  17.685   9.809  1.00  0.00              
ATOM   3827  HB2 GLN A 251      -3.418  17.582   8.947  1.00  0.00              
ATOM   3828  HB3 GLN A 251      -2.161  18.595   9.745  1.00  0.00              
ATOM   3829  CG  GLN A 251      -1.867  16.411   9.808  1.00  0.00              
ATOM   3830  HG2 GLN A 251      -0.850  16.607  10.149  1.00  0.00              
ATOM   3831  HG3 GLN A 251      -2.315  15.690  10.491  1.00  0.00              
ATOM   3832  CD  GLN A 251      -1.788  15.810   8.454  1.00  0.00              
ATOM   3833  OE1 GLN A 251      -1.469  16.516   7.498  1.00  0.00              
ATOM   3834  NE2 GLN A 251      -2.080  14.561   8.251  1.00  0.00              
ATOM   3835 HE21 GLN A 251      -2.401  14.376   7.312  1.00  0.00              
ATOM   3836 HE22 GLN A 251      -2.238  13.975   9.058  1.00  0.00              
ATOM   3837  C   GLN A 251      -2.671  17.928  12.488  1.00  0.00              
ATOM   3838  O   GLN A 251      -2.586  16.921  13.171  1.00  0.00              
ATOM   3839  N   ARG A 252      -2.030  19.090  12.782  1.00  0.00              
ATOM   3840  H   ARG A 252      -2.198  19.871  12.165  1.00  0.00              
ATOM   3841  CA  ARG A 252      -1.285  19.394  14.052  1.00  0.00              
ATOM   3842  HA  ARG A 252      -0.536  18.603  14.016  1.00  0.00              
ATOM   3843  CB  ARG A 252      -0.756  20.883  13.976  1.00  0.00              
ATOM   3844  HB2 ARG A 252      -0.141  21.065  13.095  1.00  0.00              
ATOM   3845  HB3 ARG A 252      -1.630  21.532  14.007  1.00  0.00              
ATOM   3846  CG  ARG A 252       0.008  21.237  15.268  1.00  0.00              
ATOM   3847  HG2 ARG A 252      -0.586  21.150  16.178  1.00  0.00              
ATOM   3848  HG3 ARG A 252       0.866  20.572  15.369  1.00  0.00              
ATOM   3849  CD  ARG A 252       0.415  22.720  15.251  1.00  0.00              
ATOM   3850  HD2 ARG A 252      -0.521  23.278  15.230  1.00  0.00              
ATOM   3851  HD3 ARG A 252       0.851  22.820  16.244  1.00  0.00              
ATOM   3852  NE  ARG A 252       1.337  22.941  14.173  1.00  0.00              
ATOM   3853  HE  ARG A 252       1.017  23.206  13.252  1.00  0.00              
ATOM   3854  CZ  ARG A 252       2.661  22.749  14.417  1.00  0.00              
ATOM   3855  NH1 ARG A 252       3.221  22.462  15.602  1.00  0.00              
ATOM   3856 HH11 ARG A 252       2.821  22.601  16.519  1.00  0.00              
ATOM   3857 HH12 ARG A 252       4.225  22.348  15.585  1.00  0.00              
ATOM   3858  NH2 ARG A 252       3.526  22.818  13.432  1.00  0.00              
ATOM   3859 HH21 ARG A 252       3.236  23.028  12.487  1.00  0.00              
ATOM   3860 HH22 ARG A 252       4.520  22.651  13.494  1.00  0.00              
ATOM   3861  C   ARG A 252      -2.137  19.042  15.266  1.00  0.00              
ATOM   3862  O   ARG A 252      -1.690  18.390  16.184  1.00  0.00              
ATOM   3863  N   GLU A 253      -3.441  19.360  15.264  1.00  0.00              
ATOM   3864  H   GLU A 253      -3.802  19.902  14.492  1.00  0.00              
ATOM   3865  CA  GLU A 253      -4.327  19.106  16.365  1.00  0.00              
ATOM   3866  HA  GLU A 253      -3.843  19.515  17.252  1.00  0.00              
ATOM   3867  CB  GLU A 253      -5.595  19.883  16.220  1.00  0.00              
ATOM   3868  HB2 GLU A 253      -5.307  20.934  16.222  1.00  0.00              
ATOM   3869  HB3 GLU A 253      -6.160  19.521  15.362  1.00  0.00              
ATOM   3870  CG  GLU A 253      -6.486  19.867  17.488  1.00  0.00              
ATOM   3871  HG2 GLU A 253      -6.902  18.861  17.437  1.00  0.00              
ATOM   3872  HG3 GLU A 253      -5.909  19.988  18.405  1.00  0.00              
ATOM   3873  CD  GLU A 253      -7.583  20.921  17.537  1.00  0.00              
ATOM   3874  OE1 GLU A 253      -7.267  22.112  17.440  1.00  0.00              
ATOM   3875  OE2 GLU A 253      -8.789  20.582  17.640  1.00  0.00              
ATOM   3876  C   GLU A 253      -4.526  17.630  16.556  1.00  0.00              
ATOM   3877  O   GLU A 253      -4.314  17.150  17.666  1.00  0.00              
ATOM   3878  N   GLN A 254      -4.706  16.832  15.553  1.00  0.00              
ATOM   3879  H   GLN A 254      -4.851  17.191  14.620  1.00  0.00              
ATOM   3880  CA  GLN A 254      -4.627  15.342  15.645  1.00  0.00              
ATOM   3881  HA  GLN A 254      -5.424  14.957  16.281  1.00  0.00              
ATOM   3882  CB  GLN A 254      -4.881  14.663  14.329  1.00  0.00              
ATOM   3883  HB2 GLN A 254      -4.311  15.182  13.558  1.00  0.00              
ATOM   3884  HB3 GLN A 254      -4.662  13.596  14.366  1.00  0.00              
ATOM   3885  CG  GLN A 254      -6.356  14.736  13.949  1.00  0.00              
ATOM   3886  HG2 GLN A 254      -6.958  14.270  14.729  1.00  0.00              
ATOM   3887  HG3 GLN A 254      -6.530  15.809  13.861  1.00  0.00              
ATOM   3888  CD  GLN A 254      -6.661  14.006  12.614  1.00  0.00              
ATOM   3889  OE1 GLN A 254      -6.020  14.260  11.614  1.00  0.00              
ATOM   3890  NE2 GLN A 254      -7.365  12.919  12.705  1.00  0.00              
ATOM   3891 HE21 GLN A 254      -7.626  12.509  11.820  1.00  0.00              
ATOM   3892 HE22 GLN A 254      -7.887  12.644  13.525  1.00  0.00              
ATOM   3893  C   GLN A 254      -3.258  14.850  16.255  1.00  0.00              
ATOM   3894  O   GLN A 254      -3.225  13.973  17.081  1.00  0.00              
ATOM   3895  N   ILE A 255      -2.141  15.476  15.795  1.00  0.00              
ATOM   3896  H   ILE A 255      -2.206  16.086  14.994  1.00  0.00              
ATOM   3897  CA  ILE A 255      -0.831  15.101  16.303  1.00  0.00              
ATOM   3898  HA  ILE A 255      -0.557  14.046  16.300  1.00  0.00              
ATOM   3899  CB  ILE A 255       0.273  15.584  15.267  1.00  0.00              
ATOM   3900  HB  ILE A 255       0.343  16.670  15.322  1.00  0.00              
ATOM   3901  CG2 ILE A 255       1.675  15.172  15.867  1.00  0.00              
ATOM   3902 HG21 ILE A 255       1.612  14.144  16.223  1.00  0.00              
ATOM   3903 HG22 ILE A 255       2.379  15.333  15.050  1.00  0.00              
ATOM   3904 HG23 ILE A 255       2.130  15.857  16.583  1.00  0.00              
ATOM   3905  CG1 ILE A 255       0.174  15.036  13.790  1.00  0.00              
ATOM   3906 HG12 ILE A 255      -0.774  15.343  13.349  1.00  0.00              
ATOM   3907 HG13 ILE A 255       0.962  15.527  13.218  1.00  0.00              
ATOM   3908  CD1 ILE A 255       0.308  13.524  13.663  1.00  0.00              
ATOM   3909 HD11 ILE A 255       0.222  13.130  12.650  1.00  0.00              
ATOM   3910 HD12 ILE A 255       1.345  13.245  13.852  1.00  0.00              
ATOM   3911 HD13 ILE A 255      -0.370  12.952  14.296  1.00  0.00              
ATOM   3912  C   ILE A 255      -0.662  15.492  17.758  1.00  0.00              
ATOM   3913  O   ILE A 255      -0.032  14.664  18.452  1.00  0.00              
ATOM   3914  N   GLN A 256      -1.265  16.611  18.162  1.00  0.00              
ATOM   3915  H   GLN A 256      -1.719  17.168  17.453  1.00  0.00              
ATOM   3916  CA  GLN A 256      -1.214  17.045  19.569  1.00  0.00              
ATOM   3917  HA  GLN A 256      -0.222  16.772  19.930  1.00  0.00              
ATOM   3918  CB  GLN A 256      -1.388  18.556  19.635  1.00  0.00              
ATOM   3919  HB2 GLN A 256      -2.307  18.715  19.071  1.00  0.00              
ATOM   3920  HB3 GLN A 256      -1.615  18.857  20.657  1.00  0.00              
ATOM   3921  CG  GLN A 256      -0.229  19.436  19.052  1.00  0.00              
ATOM   3922  HG2 GLN A 256       0.659  19.211  19.644  1.00  0.00              
ATOM   3923  HG3 GLN A 256       0.030  19.234  18.013  1.00  0.00              
ATOM   3924  CD  GLN A 256      -0.691  20.901  19.166  1.00  0.00              
ATOM   3925  OE1 GLN A 256      -1.888  21.191  18.992  1.00  0.00              
ATOM   3926  NE2 GLN A 256       0.292  21.786  19.352  1.00  0.00              
ATOM   3927 HE21 GLN A 256       0.036  22.738  19.572  1.00  0.00              
ATOM   3928 HE22 GLN A 256       1.151  21.451  19.763  1.00  0.00              
ATOM   3929  C   GLN A 256      -2.151  16.206  20.499  1.00  0.00              
ATOM   3930  O   GLN A 256      -1.821  16.005  21.670  1.00  0.00              
ATOM   3931  N   ARG A 257      -3.334  15.806  20.047  1.00  0.00              
ATOM   3932  H   ARG A 257      -3.724  16.143  19.178  1.00  0.00              
ATOM   3933  CA  ARG A 257      -4.140  14.747  20.726  1.00  0.00              
ATOM   3934  HA  ARG A 257      -4.389  15.045  21.745  1.00  0.00              
ATOM   3935  CB  ARG A 257      -5.365  14.594  19.810  1.00  0.00              
ATOM   3936  HB2 ARG A 257      -5.091  14.350  18.784  1.00  0.00              
ATOM   3937  HB3 ARG A 257      -5.932  13.772  20.248  1.00  0.00              
ATOM   3938  CG  ARG A 257      -6.365  15.852  20.124  1.00  0.00              
ATOM   3939  HG2 ARG A 257      -6.470  16.111  21.178  1.00  0.00              
ATOM   3940  HG3 ARG A 257      -5.812  16.679  19.680  1.00  0.00              
ATOM   3941  CD  ARG A 257      -7.711  15.649  19.385  1.00  0.00              
ATOM   3942  HD2 ARG A 257      -8.266  16.585  19.432  1.00  0.00              
ATOM   3943  HD3 ARG A 257      -7.437  15.460  18.347  1.00  0.00              
ATOM   3944  NE  ARG A 257      -8.487  14.599  19.941  1.00  0.00              
ATOM   3945  HE  ARG A 257      -8.325  14.365  20.910  1.00  0.00              
ATOM   3946  CZ  ARG A 257      -9.325  13.848  19.289  1.00  0.00              
ATOM   3947  NH1 ARG A 257      -9.893  12.923  19.957  1.00  0.00              
ATOM   3948 HH11 ARG A 257      -9.889  13.033  20.961  1.00  0.00              
ATOM   3949 HH12 ARG A 257     -10.587  12.358  19.489  1.00  0.00              
ATOM   3950  NH2 ARG A 257      -9.598  14.073  18.038  1.00  0.00              
ATOM   3951 HH21 ARG A 257      -9.135  14.730  17.426  1.00  0.00              
ATOM   3952 HH22 ARG A 257     -10.370  13.633  17.559  1.00  0.00              
ATOM   3953  C   ARG A 257      -3.369  13.381  20.891  1.00  0.00              
ATOM   3954  O   ARG A 257      -3.558  12.690  21.877  1.00  0.00              
ATOM   3955  N   TYR A 258      -2.578  12.991  19.914  1.00  0.00              
ATOM   3956  H   TYR A 258      -2.417  13.481  19.045  1.00  0.00              
ATOM   3957  CA  TYR A 258      -1.803  11.707  20.068  1.00  0.00              
ATOM   3958  HA  TYR A 258      -2.391  10.908  20.519  1.00  0.00              
ATOM   3959  CB  TYR A 258      -1.457  11.211  18.663  1.00  0.00              
ATOM   3960  HB2 TYR A 258      -2.391  11.037  18.129  1.00  0.00              
ATOM   3961  HB3 TYR A 258      -0.909  12.007  18.158  1.00  0.00              
ATOM   3962  CG  TYR A 258      -0.619   9.984  18.471  1.00  0.00              
ATOM   3963  CD1 TYR A 258      -1.205   8.718  18.449  1.00  0.00              
ATOM   3964  HD1 TYR A 258      -2.276   8.601  18.374  1.00  0.00              
ATOM   3965  CE1 TYR A 258      -0.445   7.571  18.177  1.00  0.00              
ATOM   3966  HE1 TYR A 258      -0.912   6.599  18.229  1.00  0.00              
ATOM   3967  CZ  TYR A 258       0.959   7.686  18.060  1.00  0.00              
ATOM   3968  OH  TYR A 258       1.661   6.612  17.766  1.00  0.00              
ATOM   3969  HH  TYR A 258       2.510   6.593  18.214  1.00  0.00              
ATOM   3970  CE2 TYR A 258       1.572   8.990  18.184  1.00  0.00              
ATOM   3971  HE2 TYR A 258       2.607   9.167  17.928  1.00  0.00              
ATOM   3972  CD2 TYR A 258       0.786  10.107  18.315  1.00  0.00              
ATOM   3973  HD2 TYR A 258       1.191  11.100  18.439  1.00  0.00              
ATOM   3974  C   TYR A 258      -0.651  11.921  21.044  1.00  0.00              
ATOM   3975  O   TYR A 258      -0.583  11.085  21.907  1.00  0.00              
ATOM   3976  N   GLU A 259       0.032  13.032  21.065  1.00  0.00              
ATOM   3977  H   GLU A 259      -0.003  13.662  20.276  1.00  0.00              
ATOM   3978  CA  GLU A 259       1.076  13.353  22.125  1.00  0.00              
ATOM   3979  HA  GLU A 259       1.812  12.554  22.031  1.00  0.00              
ATOM   3980  CB  GLU A 259       1.824  14.681  21.855  1.00  0.00              
ATOM   3981  HB2 GLU A 259       2.240  14.711  20.848  1.00  0.00              
ATOM   3982  HB3 GLU A 259       1.176  15.548  21.989  1.00  0.00              
ATOM   3983  CG  GLU A 259       2.958  14.893  22.839  1.00  0.00              
ATOM   3984  HG2 GLU A 259       3.693  15.636  22.528  1.00  0.00              
ATOM   3985  HG3 GLU A 259       2.374  15.332  23.647  1.00  0.00              
ATOM   3986  CD  GLU A 259       3.762  13.784  23.496  1.00  0.00              
ATOM   3987  OE1 GLU A 259       4.260  12.852  22.802  1.00  0.00              
ATOM   3988  OE2 GLU A 259       3.927  13.829  24.706  1.00  0.00              
ATOM   3989  C   GLU A 259       0.406  13.319  23.495  1.00  0.00              
ATOM   3990  O   GLU A 259       1.021  12.852  24.473  1.00  0.00              
ATOM   3991  N   ASP A 260      -0.822  13.815  23.615  1.00  0.00              
ATOM   3992  H   ASP A 260      -1.223  14.332  22.846  1.00  0.00              
ATOM   3993  CA  ASP A 260      -1.491  13.846  24.926  1.00  0.00              
ATOM   3994  HA  ASP A 260      -0.781  14.143  25.698  1.00  0.00              
ATOM   3995  CB  ASP A 260      -2.656  14.933  24.770  1.00  0.00              
ATOM   3996  HB2 ASP A 260      -2.148  15.894  24.688  1.00  0.00              
ATOM   3997  HB3 ASP A 260      -3.212  14.802  23.842  1.00  0.00              
ATOM   3998  CG  ASP A 260      -3.619  14.944  25.934  1.00  0.00              
ATOM   3999  OD1 ASP A 260      -3.192  14.986  27.102  1.00  0.00              
ATOM   4000  OD2 ASP A 260      -4.837  14.906  25.736  1.00  0.00              
ATOM   4001  C   ASP A 260      -2.062  12.511  25.399  1.00  0.00              
ATOM   4002  O   ASP A 260      -2.244  12.247  26.567  1.00  0.00              
ATOM   4003  N   LEU A 261      -2.249  11.566  24.444  1.00  0.00              
ATOM   4004  H   LEU A 261      -1.966  11.739  23.490  1.00  0.00              
ATOM   4005  CA  LEU A 261      -2.503  10.134  24.737  1.00  0.00              
ATOM   4006  HA  LEU A 261      -3.268  10.085  25.512  1.00  0.00              
ATOM   4007  CB  LEU A 261      -3.016   9.433  23.464  1.00  0.00              
ATOM   4008  HB2 LEU A 261      -3.890  10.023  23.187  1.00  0.00              
ATOM   4009  HB3 LEU A 261      -2.255   9.431  22.684  1.00  0.00              
ATOM   4010  CG  LEU A 261      -3.322   7.870  23.703  1.00  0.00              
ATOM   4011  HG  LEU A 261      -3.645   7.659  24.722  1.00  0.00              
ATOM   4012  CD1 LEU A 261      -4.527   7.615  22.776  1.00  0.00              
ATOM   4013 HD11 LEU A 261      -4.135   7.648  21.760  1.00  0.00              
ATOM   4014 HD12 LEU A 261      -5.040   6.666  22.933  1.00  0.00              
ATOM   4015 HD13 LEU A 261      -5.270   8.360  23.061  1.00  0.00              
ATOM   4016  CD2 LEU A 261      -2.115   6.971  23.109  1.00  0.00              
ATOM   4017 HD21 LEU A 261      -2.476   5.947  23.014  1.00  0.00              
ATOM   4018 HD22 LEU A 261      -1.686   7.287  22.159  1.00  0.00              
ATOM   4019 HD23 LEU A 261      -1.255   7.066  23.772  1.00  0.00              
ATOM   4020  C   LEU A 261      -1.218   9.397  25.308  1.00  0.00              
ATOM   4021  O   LEU A 261      -1.237   8.619  26.262  1.00  0.00              
ATOM   4022  N   LEU A 262      -0.053   9.754  24.800  1.00  0.00              
ATOM   4023  H   LEU A 262      -0.060  10.372  24.001  1.00  0.00              
ATOM   4024  CA  LEU A 262       1.203   8.963  25.170  1.00  0.00              
ATOM   4025  HA  LEU A 262       1.085   7.879  25.143  1.00  0.00              
ATOM   4026  CB  LEU A 262       2.336   9.250  24.135  1.00  0.00              
ATOM   4027  HB2 LEU A 262       2.670  10.288  24.157  1.00  0.00              
ATOM   4028  HB3 LEU A 262       3.162   8.586  24.389  1.00  0.00              
ATOM   4029  CG  LEU A 262       2.031   9.009  22.629  1.00  0.00              
ATOM   4030  HG  LEU A 262       1.163   9.658  22.511  1.00  0.00              
ATOM   4031  CD1 LEU A 262       3.201   9.507  21.803  1.00  0.00              
ATOM   4032 HD11 LEU A 262       3.566  10.429  22.257  1.00  0.00              
ATOM   4033 HD12 LEU A 262       3.961   8.732  21.896  1.00  0.00              
ATOM   4034 HD13 LEU A 262       2.986   9.684  20.749  1.00  0.00              
ATOM   4035  CD2 LEU A 262       1.837   7.497  22.324  1.00  0.00              
ATOM   4036 HD21 LEU A 262       0.952   7.179  22.876  1.00  0.00              
ATOM   4037 HD22 LEU A 262       1.593   7.313  21.277  1.00  0.00              
ATOM   4038 HD23 LEU A 262       2.704   6.913  22.633  1.00  0.00              
ATOM   4039  C   LEU A 262       1.713   9.323  26.623  1.00  0.00              
ATOM   4040  O   LEU A 262       2.569   8.570  27.162  1.00  0.00              
ATOM   4041  N   ASP A 263       1.139  10.282  27.390  1.00  0.00              
ATOM   4042  H   ASP A 263       0.516  10.946  26.953  1.00  0.00              
ATOM   4043  CA  ASP A 263       1.669  10.469  28.762  1.00  0.00              
ATOM   4044  HA  ASP A 263       2.755  10.369  28.742  1.00  0.00              
ATOM   4045  CB  ASP A 263       1.240  11.830  29.375  1.00  0.00              
ATOM   4046  HB2 ASP A 263       0.183  11.877  29.638  1.00  0.00              
ATOM   4047  HB3 ASP A 263       1.923  12.049  30.196  1.00  0.00              
ATOM   4048  CG  ASP A 263       1.577  12.925  28.347  1.00  0.00              
ATOM   4049  OD1 ASP A 263       2.710  13.146  27.925  1.00  0.00              
ATOM   4050  OD2 ASP A 263       0.653  13.547  27.778  1.00  0.00              
ATOM   4051  C   ASP A 263       1.151   9.413  29.757  1.00  0.00              
ATOM   4052  O   ASP A 263       1.888   8.863  30.548  1.00  0.00              
ATOM   4053  N   LYS A 264      -0.071   8.924  29.488  1.00  0.00              
ATOM   4054  H   LYS A 264      -0.512   9.111  28.599  1.00  0.00              
ATOM   4055  CA  LYS A 264      -0.759   8.000  30.445  1.00  0.00              
ATOM   4056  HA  LYS A 264      -0.744   8.494  31.416  1.00  0.00              
ATOM   4057  CB  LYS A 264      -2.209   7.773  29.983  1.00  0.00              
ATOM   4058  HB2 LYS A 264      -2.654   8.663  29.538  1.00  0.00              
ATOM   4059  HB3 LYS A 264      -2.192   7.069  29.152  1.00  0.00              
ATOM   4060  CG  LYS A 264      -3.134   7.278  31.126  1.00  0.00              
ATOM   4061  HG2 LYS A 264      -2.858   6.262  31.407  1.00  0.00              
ATOM   4062  HG3 LYS A 264      -2.968   7.958  31.961  1.00  0.00              
ATOM   4063  CD  LYS A 264      -4.649   7.421  30.845  1.00  0.00              
ATOM   4064  HD2 LYS A 264      -4.721   8.415  30.403  1.00  0.00              
ATOM   4065  HD3 LYS A 264      -4.922   6.584  30.202  1.00  0.00              
ATOM   4066  CE  LYS A 264      -5.505   7.318  32.107  1.00  0.00              
ATOM   4067  HE2 LYS A 264      -5.321   6.310  32.480  1.00  0.00              
ATOM   4068  HE3 LYS A 264      -5.223   7.924  32.968  1.00  0.00              
ATOM   4069  NZ  LYS A 264      -6.945   7.521  31.886  1.00  0.00              
ATOM   4070  HZ1 LYS A 264      -7.126   8.505  32.023  1.00  0.00              
ATOM   4071  HZ2 LYS A 264      -7.297   7.259  30.976  1.00  0.00              
ATOM   4072  HZ3 LYS A 264      -7.574   7.035  32.509  1.00  0.00              
ATOM   4073  C   LYS A 264      -0.053   6.616  30.448  1.00  0.00              
ATOM   4074  O   LYS A 264      -0.148   5.877  31.424  1.00  0.00              
ATOM   4075  N   HIE A 265       0.770   6.225  29.512  1.00  0.00              
ATOM   4076  H   HIE A 265       0.864   6.879  28.748  1.00  0.00              
ATOM   4077  CA  HIE A 265       1.494   4.933  29.484  1.00  0.00              
ATOM   4078  HA  HIE A 265       1.542   4.514  30.489  1.00  0.00              
ATOM   4079  CB  HIE A 265       0.720   3.984  28.562  1.00  0.00              
ATOM   4080  HB2 HIE A 265       0.834   4.356  27.544  1.00  0.00              
ATOM   4081  HB3 HIE A 265       1.086   2.957  28.552  1.00  0.00              
ATOM   4082  CG  HIE A 265      -0.810   3.908  28.743  1.00  0.00              
ATOM   4083  ND1 HIE A 265      -1.781   4.179  27.813  1.00  0.00              
ATOM   4084  CE1 HIE A 265      -2.941   4.057  28.501  1.00  0.00              
ATOM   4085  HE1 HIE A 265      -3.870   4.023  27.953  1.00  0.00              
ATOM   4086  NE2 HIE A 265      -2.734   3.938  29.835  1.00  0.00              
ATOM   4087  HE2 HIE A 265      -3.350   3.801  30.623  1.00  0.00              
ATOM   4088  CD2 HIE A 265      -1.373   3.717  29.957  1.00  0.00              
ATOM   4089  HD2 HIE A 265      -0.811   3.467  30.845  1.00  0.00              
ATOM   4090  C   HIE A 265       2.971   4.998  28.949  1.00  0.00              
ATOM   4091  O   HIE A 265       3.595   3.956  28.656  1.00  0.00              
ATOM   4092  N   GLY A 266       3.527   6.203  28.698  1.00  0.00              
ATOM   4093  H   GLY A 266       2.993   6.986  29.047  1.00  0.00              
ATOM   4094  CA  GLY A 266       4.974   6.392  28.489  1.00  0.00              
ATOM   4095  HA2 GLY A 266       5.139   7.462  28.357  1.00  0.00              
ATOM   4096  HA3 GLY A 266       5.375   6.066  29.448  1.00  0.00              
ATOM   4097  C   GLY A 266       5.607   5.656  27.350  1.00  0.00              
ATOM   4098  O   GLY A 266       6.760   5.145  27.317  1.00  0.00              
ATOM   4099  N   LEU A 267       4.801   5.601  26.278  1.00  0.00              
ATOM   4100  H   LEU A 267       3.891   6.026  26.389  1.00  0.00              
ATOM   4101  CA  LEU A 267       5.080   4.806  25.055  1.00  0.00              
ATOM   4102  HA  LEU A 267       5.661   3.935  25.358  1.00  0.00              
ATOM   4103  CB  LEU A 267       3.846   4.194  24.420  1.00  0.00              
ATOM   4104  HB2 LEU A 267       3.274   5.020  23.996  1.00  0.00              
ATOM   4105  HB3 LEU A 267       4.155   3.592  23.565  1.00  0.00              
ATOM   4106  CG  LEU A 267       3.014   3.424  25.407  1.00  0.00              
ATOM   4107  HG  LEU A 267       2.644   4.181  26.099  1.00  0.00              
ATOM   4108  CD1 LEU A 267       1.792   2.985  24.689  1.00  0.00              
ATOM   4109 HD11 LEU A 267       1.989   2.051  24.165  1.00  0.00              
ATOM   4110 HD12 LEU A 267       1.002   2.820  25.422  1.00  0.00              
ATOM   4111 HD13 LEU A 267       1.358   3.758  24.055  1.00  0.00              
ATOM   4112  CD2 LEU A 267       3.655   2.299  26.078  1.00  0.00              
ATOM   4113 HD21 LEU A 267       2.834   1.933  26.695  1.00  0.00              
ATOM   4114 HD22 LEU A 267       4.046   1.629  25.313  1.00  0.00              
ATOM   4115 HD23 LEU A 267       4.545   2.534  26.661  1.00  0.00              
ATOM   4116  C   LEU A 267       5.878   5.649  23.998  1.00  0.00              
ATOM   4117  O   LEU A 267       5.623   6.851  23.759  1.00  0.00              
ATOM   4118  N   GLU A 268       6.955   5.100  23.409  1.00  0.00              
ATOM   4119  H   GLU A 268       7.172   4.135  23.613  1.00  0.00              
ATOM   4120  CA  GLU A 268       7.685   5.750  22.332  1.00  0.00              
ATOM   4121  HA  GLU A 268       8.122   6.701  22.634  1.00  0.00              
ATOM   4122  CB  GLU A 268       8.844   4.870  21.871  1.00  0.00              
ATOM   4123  HB2 GLU A 268       8.586   3.839  22.112  1.00  0.00              
ATOM   4124  HB3 GLU A 268       8.935   5.008  20.793  1.00  0.00              
ATOM   4125  CG  GLU A 268      10.135   5.220  22.622  1.00  0.00              
ATOM   4126  HG2 GLU A 268       9.844   5.356  23.664  1.00  0.00              
ATOM   4127  HG3 GLU A 268      10.729   4.310  22.700  1.00  0.00              
ATOM   4128  CD  GLU A 268      10.906   6.467  22.077  1.00  0.00              
ATOM   4129  OE1 GLU A 268      10.476   6.997  20.988  1.00  0.00              
ATOM   4130  OE2 GLU A 268      11.901   6.864  22.694  1.00  0.00              
ATOM   4131  C   GLU A 268       6.704   6.021  21.168  1.00  0.00              
ATOM   4132  O   GLU A 268       6.080   5.069  20.742  1.00  0.00              
ATOM   4133  N   PRO A 269       6.522   7.231  20.596  1.00  0.00              
ATOM   4134  CD  PRO A 269       7.199   8.491  20.910  1.00  0.00              
ATOM   4135  HD2 PRO A 269       8.249   8.522  20.619  1.00  0.00              
ATOM   4136  HD3 PRO A 269       7.153   8.706  21.978  1.00  0.00              
ATOM   4137  CG  PRO A 269       6.458   9.584  20.079  1.00  0.00              
ATOM   4138  HG2 PRO A 269       7.208  10.201  19.585  1.00  0.00              
ATOM   4139  HG3 PRO A 269       5.782  10.148  20.721  1.00  0.00              
ATOM   4140  CB  PRO A 269       5.675   8.846  19.005  1.00  0.00              
ATOM   4141  HB2 PRO A 269       6.321   8.770  18.130  1.00  0.00              
ATOM   4142  HB3 PRO A 269       4.758   9.406  18.824  1.00  0.00              
ATOM   4143  CA  PRO A 269       5.486   7.435  19.589  1.00  0.00              
ATOM   4144  HA  PRO A 269       4.498   7.418  20.049  1.00  0.00              
ATOM   4145  C   PRO A 269       5.373   6.433  18.381  1.00  0.00              
ATOM   4146  O   PRO A 269       4.299   5.912  18.047  1.00  0.00              
ATOM   4147  N   GLY A 270       6.483   6.158  17.691  1.00  0.00              
ATOM   4148  H   GLY A 270       7.409   6.536  17.834  1.00  0.00              
ATOM   4149  CA  GLY A 270       6.529   5.179  16.562  1.00  0.00              
ATOM   4150  HA2 GLY A 270       5.818   5.498  15.800  1.00  0.00              
ATOM   4151  HA3 GLY A 270       7.465   5.201  16.005  1.00  0.00              
ATOM   4152  C   GLY A 270       6.185   3.779  17.056  1.00  0.00              
ATOM   4153  O   GLY A 270       5.634   2.965  16.303  1.00  0.00              
ATOM   4154  N   GLU A 271       6.539   3.435  18.338  1.00  0.00              
ATOM   4155  H   GLU A 271       6.919   4.179  18.906  1.00  0.00              
ATOM   4156  CA  GLU A 271       6.260   2.070  18.848  1.00  0.00              
ATOM   4157  HA  GLU A 271       6.744   1.356  18.182  1.00  0.00              
ATOM   4158  CB  GLU A 271       6.994   1.766  20.162  1.00  0.00              
ATOM   4159  HB2 GLU A 271       6.678   2.442  20.957  1.00  0.00              
ATOM   4160  HB3 GLU A 271       6.646   0.811  20.555  1.00  0.00              
ATOM   4161  CG  GLU A 271       8.520   1.802  19.971  1.00  0.00              
ATOM   4162  HG2 GLU A 271       8.763   1.193  19.100  1.00  0.00              
ATOM   4163  HG3 GLU A 271       8.795   2.789  19.601  1.00  0.00              
ATOM   4164  CD  GLU A 271       9.405   1.369  21.122  1.00  0.00              
ATOM   4165  OE1 GLU A 271      10.655   1.336  21.012  1.00  0.00              
ATOM   4166  OE2 GLU A 271       8.826   1.123  22.204  1.00  0.00              
ATOM   4167  C   GLU A 271       4.756   1.707  18.948  1.00  0.00              
ATOM   4168  O   GLU A 271       4.323   0.640  18.633  1.00  0.00              
ATOM   4169  N   VAL A 272       3.888   2.657  19.325  1.00  0.00              
ATOM   4170  H   VAL A 272       4.399   3.400  19.780  1.00  0.00              
ATOM   4171  CA  VAL A 272       2.431   2.716  19.259  1.00  0.00              
ATOM   4172  HA  VAL A 272       1.929   1.905  19.787  1.00  0.00              
ATOM   4173  CB  VAL A 272       1.891   3.996  19.874  1.00  0.00              
ATOM   4174  HB  VAL A 272       2.432   4.860  19.487  1.00  0.00              
ATOM   4175  CG1 VAL A 272       0.443   4.248  19.752  1.00  0.00              
ATOM   4176 HG11 VAL A 272       0.099   5.163  20.232  1.00  0.00              
ATOM   4177 HG12 VAL A 272       0.207   4.235  18.688  1.00  0.00              
ATOM   4178 HG13 VAL A 272      -0.018   3.366  20.196  1.00  0.00              
ATOM   4179  CG2 VAL A 272       2.359   4.002  21.327  1.00  0.00              
ATOM   4180 HG21 VAL A 272       3.413   4.235  21.472  1.00  0.00              
ATOM   4181 HG22 VAL A 272       1.853   4.756  21.931  1.00  0.00              
ATOM   4182 HG23 VAL A 272       2.110   3.001  21.681  1.00  0.00              
ATOM   4183  C   VAL A 272       1.920   2.485  17.816  1.00  0.00              
ATOM   4184  O   VAL A 272       1.098   1.612  17.576  1.00  0.00              
ATOM   4185  N   ALA A 273       2.431   3.163  16.823  1.00  0.00              
ATOM   4186  H   ALA A 273       3.073   3.919  17.015  1.00  0.00              
ATOM   4187  CA  ALA A 273       1.913   3.076  15.453  1.00  0.00              
ATOM   4188  HA  ALA A 273       0.837   3.210  15.562  1.00  0.00              
ATOM   4189  CB  ALA A 273       2.400   4.304  14.646  1.00  0.00              
ATOM   4190  HB1 ALA A 273       1.991   4.247  13.637  1.00  0.00              
ATOM   4191  HB2 ALA A 273       1.836   5.075  15.171  1.00  0.00              
ATOM   4192  HB3 ALA A 273       3.485   4.397  14.706  1.00  0.00              
ATOM   4193  C   ALA A 273       2.115   1.729  14.835  1.00  0.00              
ATOM   4194  O   ALA A 273       1.255   1.213  14.137  1.00  0.00              
ATOM   4195  N   LEU A 274       3.301   1.112  14.957  1.00  0.00              
ATOM   4196  H   LEU A 274       4.052   1.543  15.477  1.00  0.00              
ATOM   4197  CA  LEU A 274       3.602  -0.177  14.447  1.00  0.00              
ATOM   4198  HA  LEU A 274       3.265  -0.201  13.411  1.00  0.00              
ATOM   4199  CB  LEU A 274       5.131  -0.308  14.640  1.00  0.00              
ATOM   4200  HB2 LEU A 274       5.307  -0.056  15.686  1.00  0.00              
ATOM   4201  HB3 LEU A 274       5.509  -1.322  14.509  1.00  0.00              
ATOM   4202  CG  LEU A 274       6.096   0.533  13.824  1.00  0.00              
ATOM   4203  HG  LEU A 274       5.862   1.582  14.003  1.00  0.00              
ATOM   4204  CD1 LEU A 274       7.518   0.338  14.482  1.00  0.00              
ATOM   4205 HD11 LEU A 274       7.659  -0.697  14.793  1.00  0.00              
ATOM   4206 HD12 LEU A 274       8.273   0.631  13.752  1.00  0.00              
ATOM   4207 HD13 LEU A 274       7.652   1.031  15.313  1.00  0.00              
ATOM   4208  CD2 LEU A 274       6.088   0.298  12.371  1.00  0.00              
ATOM   4209 HD21 LEU A 274       5.082   0.369  11.958  1.00  0.00              
ATOM   4210 HD22 LEU A 274       6.782   0.992  11.896  1.00  0.00              
ATOM   4211 HD23 LEU A 274       6.544  -0.679  12.205  1.00  0.00              
ATOM   4212  C   LEU A 274       2.871  -1.290  15.191  1.00  0.00              
ATOM   4213  O   LEU A 274       2.338  -2.098  14.498  1.00  0.00              
ATOM   4214  N   ALA A 275       2.666  -1.174  16.557  1.00  0.00              
ATOM   4215  H   ALA A 275       3.126  -0.462  17.106  1.00  0.00              
ATOM   4216  CA  ALA A 275       1.843  -2.098  17.307  1.00  0.00              
ATOM   4217  HA  ALA A 275       2.174  -3.135  17.250  1.00  0.00              
ATOM   4218  CB  ALA A 275       2.033  -1.644  18.782  1.00  0.00              
ATOM   4219  HB1 ALA A 275       3.057  -1.869  19.079  1.00  0.00              
ATOM   4220  HB2 ALA A 275       1.902  -0.573  18.935  1.00  0.00              
ATOM   4221  HB3 ALA A 275       1.453  -2.297  19.434  1.00  0.00              
ATOM   4222  C   ALA A 275       0.364  -2.063  16.856  1.00  0.00              
ATOM   4223  O   ALA A 275      -0.278  -3.090  16.742  1.00  0.00              
ATOM   4224  N   TRP A 276      -0.243  -0.937  16.656  1.00  0.00              
ATOM   4225  H   TRP A 276       0.288  -0.103  16.863  1.00  0.00              
ATOM   4226  CA  TRP A 276      -1.531  -0.686  16.044  1.00  0.00              
ATOM   4227  HA  TRP A 276      -2.356  -0.908  16.720  1.00  0.00              
ATOM   4228  CB  TRP A 276      -1.785   0.808  16.001  1.00  0.00              
ATOM   4229  HB2 TRP A 276      -1.581   1.175  17.006  1.00  0.00              
ATOM   4230  HB3 TRP A 276      -1.156   1.296  15.257  1.00  0.00              
ATOM   4231  CG  TRP A 276      -3.211   1.195  15.631  1.00  0.00              
ATOM   4232  CD1 TRP A 276      -4.231   1.326  16.522  1.00  0.00              
ATOM   4233  HD1 TRP A 276      -4.252   1.123  17.583  1.00  0.00              
ATOM   4234  NE1 TRP A 276      -5.343   1.751  15.847  1.00  0.00              
ATOM   4235  HE1 TRP A 276      -6.256   1.884  16.259  1.00  0.00              
ATOM   4236  CE2 TRP A 276      -5.107   1.811  14.500  1.00  0.00              
ATOM   4237  CZ2 TRP A 276      -5.899   2.231  13.385  1.00  0.00              
ATOM   4238  HZ2 TRP A 276      -6.955   2.460  13.405  1.00  0.00              
ATOM   4239  CH2 TRP A 276      -5.324   2.189  12.116  1.00  0.00              
ATOM   4240  HH2 TRP A 276      -5.906   2.399  11.231  1.00  0.00              
ATOM   4241  CZ3 TRP A 276      -3.946   1.975  11.933  1.00  0.00              
ATOM   4242  HZ3 TRP A 276      -3.567   2.022  10.923  1.00  0.00              
ATOM   4243  CE3 TRP A 276      -3.191   1.634  13.072  1.00  0.00              
ATOM   4244  HE3 TRP A 276      -2.159   1.426  12.833  1.00  0.00              
ATOM   4245  CD2 TRP A 276      -3.693   1.589  14.381  1.00  0.00              
ATOM   4246  C   TRP A 276      -1.720  -1.404  14.745  1.00  0.00              
ATOM   4247  O   TRP A 276      -2.750  -1.948  14.471  1.00  0.00              
ATOM   4248  N   LEU A 277      -0.654  -1.293  13.905  1.00  0.00              
ATOM   4249  H   LEU A 277       0.018  -0.606  14.215  1.00  0.00              
ATOM   4250  CA  LEU A 277      -0.696  -1.917  12.524  1.00  0.00              
ATOM   4251  HA  LEU A 277      -1.689  -1.805  12.087  1.00  0.00              
ATOM   4252  CB  LEU A 277       0.332  -1.260  11.579  1.00  0.00              
ATOM   4253  HB2 LEU A 277       1.293  -1.206  12.089  1.00  0.00              
ATOM   4254  HB3 LEU A 277       0.439  -1.932  10.727  1.00  0.00              
ATOM   4255  CG  LEU A 277       0.092   0.196  11.158  1.00  0.00              
ATOM   4256  HG  LEU A 277      -0.150   0.871  11.979  1.00  0.00              
ATOM   4257  CD1 LEU A 277       1.299   0.729  10.333  1.00  0.00              
ATOM   4258 HD11 LEU A 277       1.160   1.810  10.341  1.00  0.00              
ATOM   4259 HD12 LEU A 277       2.213   0.512  10.886  1.00  0.00              
ATOM   4260 HD13 LEU A 277       1.367   0.209   9.377  1.00  0.00              
ATOM   4261  CD2 LEU A 277      -1.198   0.229  10.270  1.00  0.00              
ATOM   4262 HD21 LEU A 277      -1.085  -0.460   9.433  1.00  0.00              
ATOM   4263 HD22 LEU A 277      -2.000  -0.114  10.924  1.00  0.00              
ATOM   4264 HD23 LEU A 277      -1.398   1.165   9.748  1.00  0.00              
ATOM   4265  C   LEU A 277      -0.394  -3.407  12.604  1.00  0.00              
ATOM   4266  O   LEU A 277      -0.922  -4.146  11.760  1.00  0.00              
ATOM   4267  N   LEU A 278       0.247  -3.825  13.673  1.00  0.00              
ATOM   4268  H   LEU A 278       0.791  -3.105  14.127  1.00  0.00              
ATOM   4269  CA  LEU A 278       0.365  -5.202  14.129  1.00  0.00              
ATOM   4270  HA  LEU A 278       0.544  -5.780  13.223  1.00  0.00              
ATOM   4271  CB  LEU A 278       1.573  -5.333  15.030  1.00  0.00              
ATOM   4272  HB2 LEU A 278       1.587  -4.556  15.794  1.00  0.00              
ATOM   4273  HB3 LEU A 278       1.434  -6.226  15.639  1.00  0.00              
ATOM   4274  CG  LEU A 278       2.917  -5.271  14.230  1.00  0.00              
ATOM   4275  HG  LEU A 278       2.869  -4.385  13.597  1.00  0.00              
ATOM   4276  CD1 LEU A 278       4.054  -5.399  15.293  1.00  0.00              
ATOM   4277 HD11 LEU A 278       5.015  -5.254  14.798  1.00  0.00              
ATOM   4278 HD12 LEU A 278       3.947  -4.616  16.044  1.00  0.00              
ATOM   4279 HD13 LEU A 278       4.086  -6.338  15.845  1.00  0.00              
ATOM   4280  CD2 LEU A 278       2.983  -6.568  13.345  1.00  0.00              
ATOM   4281 HD21 LEU A 278       2.824  -7.409  14.020  1.00  0.00              
ATOM   4282 HD22 LEU A 278       2.283  -6.496  12.512  1.00  0.00              
ATOM   4283 HD23 LEU A 278       3.971  -6.644  12.892  1.00  0.00              
ATOM   4284  C   LEU A 278      -0.901  -5.771  14.782  1.00  0.00              
ATOM   4285  O   LEU A 278      -0.928  -6.975  15.159  1.00  0.00              
ATOM   4286  N   THR A 279      -1.929  -4.948  14.940  1.00  0.00              
ATOM   4287  H   THR A 279      -1.732  -3.972  15.112  1.00  0.00              
ATOM   4288  CA  THR A 279      -3.115  -5.462  15.720  1.00  0.00              
ATOM   4289  HA  THR A 279      -2.965  -6.500  16.019  1.00  0.00              
ATOM   4290  CB  THR A 279      -3.273  -4.560  16.948  1.00  0.00              
ATOM   4291  HB  THR A 279      -3.229  -3.506  16.676  1.00  0.00              
ATOM   4292  CG2 THR A 279      -4.578  -4.872  17.725  1.00  0.00              
ATOM   4293 HG21 THR A 279      -5.438  -4.382  17.270  1.00  0.00              
ATOM   4294 HG22 THR A 279      -4.714  -5.953  17.760  1.00  0.00              
ATOM   4295 HG23 THR A 279      -4.513  -4.584  18.774  1.00  0.00              
ATOM   4296  OG1 THR A 279      -2.209  -4.755  17.771  1.00  0.00              
ATOM   4297  HG1 THR A 279      -1.477  -4.377  17.278  1.00  0.00              
ATOM   4298  C   THR A 279      -4.339  -5.436  14.795  1.00  0.00              
ATOM   4299  O   THR A 279      -5.170  -6.355  14.775  1.00  0.00              
ATOM   4300  N   ARG A 280      -4.582  -4.329  14.050  1.00  0.00              
ATOM   4301  H   ARG A 280      -3.944  -3.555  14.171  1.00  0.00              
ATOM   4302  CA  ARG A 280      -5.602  -4.063  13.054  1.00  0.00              
ATOM   4303  HA  ARG A 280      -6.547  -3.954  13.586  1.00  0.00              
ATOM   4304  CB  ARG A 280      -5.257  -2.729  12.243  1.00  0.00              
ATOM   4305  HB2 ARG A 280      -4.191  -2.714  12.014  1.00  0.00              
ATOM   4306  HB3 ARG A 280      -5.653  -2.745  11.228  1.00  0.00              
ATOM   4307  CG  ARG A 280      -5.689  -1.341  12.944  1.00  0.00              
ATOM   4308  HG2 ARG A 280      -5.215  -1.250  13.921  1.00  0.00              
ATOM   4309  HG3 ARG A 280      -5.332  -0.534  12.304  1.00  0.00              
ATOM   4310  CD  ARG A 280      -7.200  -1.152  13.225  1.00  0.00              
ATOM   4311  HD2 ARG A 280      -7.617  -1.845  13.956  1.00  0.00              
ATOM   4312  HD3 ARG A 280      -7.422  -0.154  13.603  1.00  0.00              
ATOM   4313  NE  ARG A 280      -7.913  -1.264  11.961  1.00  0.00              
ATOM   4314  HE  ARG A 280      -7.404  -1.169  11.093  1.00  0.00              
ATOM   4315  CZ  ARG A 280      -9.120  -1.749  11.875  1.00  0.00              
ATOM   4316  NH1 ARG A 280      -9.918  -1.766  12.901  1.00  0.00              
ATOM   4317 HH11 ARG A 280      -9.823  -1.090  13.646  1.00  0.00              
ATOM   4318 HH12 ARG A 280     -10.845  -2.162  12.833  1.00  0.00              
ATOM   4319  NH2 ARG A 280      -9.535  -2.324  10.850  1.00  0.00              
ATOM   4320 HH21 ARG A 280      -8.929  -2.633  10.104  1.00  0.00              
ATOM   4321 HH22 ARG A 280     -10.530  -2.452  10.727  1.00  0.00              
ATOM   4322  C   ARG A 280      -5.800  -5.287  12.158  1.00  0.00              
ATOM   4323  O   ARG A 280      -4.787  -5.632  11.516  1.00  0.00              
ATOM   4324  N   PRO A 281      -6.981  -5.909  11.979  1.00  0.00              
ATOM   4325  CD  PRO A 281      -8.230  -5.482  12.603  1.00  0.00              
ATOM   4326  HD2 PRO A 281      -8.504  -4.440  12.437  1.00  0.00              
ATOM   4327  HD3 PRO A 281      -8.132  -5.597  13.683  1.00  0.00              
ATOM   4328  CG  PRO A 281      -9.286  -6.417  12.024  1.00  0.00              
ATOM   4329  HG2 PRO A 281      -9.715  -5.942  11.142  1.00  0.00              
ATOM   4330  HG3 PRO A 281     -10.100  -6.690  12.696  1.00  0.00              
ATOM   4331  CB  PRO A 281      -8.544  -7.657  11.562  1.00  0.00              
ATOM   4332  HB2 PRO A 281      -8.967  -8.123  10.672  1.00  0.00              
ATOM   4333  HB3 PRO A 281      -8.450  -8.338  12.408  1.00  0.00              
ATOM   4334  CA  PRO A 281      -7.135  -7.122  11.275  1.00  0.00              
ATOM   4335  HA  PRO A 281      -6.447  -7.836  11.729  1.00  0.00              
ATOM   4336  C   PRO A 281      -6.964  -6.948   9.753  1.00  0.00              
ATOM   4337  O   PRO A 281      -6.753  -5.846   9.197  1.00  0.00              
ATOM   4338  N   GLY A 282      -6.874  -8.086   9.060  1.00  0.00              
ATOM   4339  H   GLY A 282      -6.873  -8.924   9.624  1.00  0.00              
ATOM   4340  CA  GLY A 282      -6.603  -8.211   7.613  1.00  0.00              
ATOM   4341  HA2 GLY A 282      -6.805  -9.230   7.282  1.00  0.00              
ATOM   4342  HA3 GLY A 282      -7.314  -7.591   7.067  1.00  0.00              
ATOM   4343  C   GLY A 282      -5.321  -7.766   7.094  1.00  0.00              
ATOM   4344  O   GLY A 282      -5.118  -7.865   5.863  1.00  0.00              
ATOM   4345  N   VAL A 283      -4.371  -7.316   7.931  1.00  0.00              
ATOM   4346  H   VAL A 283      -4.568  -7.099   8.898  1.00  0.00              
ATOM   4347  CA  VAL A 283      -3.018  -6.847   7.401  1.00  0.00              
ATOM   4348  HA  VAL A 283      -2.962  -6.715   6.321  1.00  0.00              
ATOM   4349  CB  VAL A 283      -2.709  -5.570   8.142  1.00  0.00              
ATOM   4350  HB  VAL A 283      -2.979  -5.754   9.183  1.00  0.00              
ATOM   4351  CG1 VAL A 283      -1.203  -5.229   8.068  1.00  0.00              
ATOM   4352 HG11 VAL A 283      -0.983  -5.238   7.000  1.00  0.00              
ATOM   4353 HG12 VAL A 283      -1.027  -4.246   8.504  1.00  0.00              
ATOM   4354 HG13 VAL A 283      -0.626  -5.958   8.637  1.00  0.00              
ATOM   4355  CG2 VAL A 283      -3.656  -4.460   7.641  1.00  0.00              
ATOM   4356 HG21 VAL A 283      -3.794  -3.705   8.415  1.00  0.00              
ATOM   4357 HG22 VAL A 283      -3.218  -4.203   6.676  1.00  0.00              
ATOM   4358 HG23 VAL A 283      -4.641  -4.806   7.330  1.00  0.00              
ATOM   4359  C   VAL A 283      -1.952  -7.899   7.691  1.00  0.00              
ATOM   4360  O   VAL A 283      -1.735  -8.304   8.869  1.00  0.00              
ATOM   4361  N   THR A 284      -1.187  -8.344   6.701  1.00  0.00              
ATOM   4362  H   THR A 284      -1.165  -7.802   5.850  1.00  0.00              
ATOM   4363  CA  THR A 284      -0.000  -9.175   6.837  1.00  0.00              
ATOM   4364  HA  THR A 284      -0.203 -10.174   7.223  1.00  0.00              
ATOM   4365  CB  THR A 284       0.565  -9.553   5.482  1.00  0.00              
ATOM   4366  HB  THR A 284       0.810  -8.607   4.999  1.00  0.00              
ATOM   4367  CG2 THR A 284       1.746 -10.576   5.469  1.00  0.00              
ATOM   4368 HG21 THR A 284       1.563 -11.451   6.092  1.00  0.00              
ATOM   4369 HG22 THR A 284       1.791 -10.779   4.399  1.00  0.00              
ATOM   4370 HG23 THR A 284       2.704 -10.227   5.855  1.00  0.00              
ATOM   4371  OG1 THR A 284      -0.464 -10.051   4.649  1.00  0.00              
ATOM   4372  HG1 THR A 284      -1.039 -10.540   5.243  1.00  0.00              
ATOM   4373  C   THR A 284       1.134  -8.448   7.592  1.00  0.00              
ATOM   4374  O   THR A 284       1.708  -9.089   8.417  1.00  0.00              
ATOM   4375  N   GLY A 285       1.392  -7.190   7.274  1.00  0.00              
ATOM   4376  H   GLY A 285       0.837  -6.661   6.617  1.00  0.00              
ATOM   4377  CA  GLY A 285       2.494  -6.525   7.990  1.00  0.00              
ATOM   4378  HA2 GLY A 285       2.163  -6.484   9.028  1.00  0.00              
ATOM   4379  HA3 GLY A 285       3.410  -7.102   7.863  1.00  0.00              
ATOM   4380  C   GLY A 285       2.635  -5.050   7.522  1.00  0.00              
ATOM   4381  O   GLY A 285       2.210  -4.735   6.399  1.00  0.00              
ATOM   4382  N   PRO A 286       3.068  -4.149   8.444  1.00  0.00              
ATOM   4383  CD  PRO A 286       3.418  -4.357   9.798  1.00  0.00              
ATOM   4384  HD2 PRO A 286       4.179  -5.135   9.844  1.00  0.00              
ATOM   4385  HD3 PRO A 286       2.548  -4.667  10.377  1.00  0.00              
ATOM   4386  CG  PRO A 286       3.858  -3.126  10.470  1.00  0.00              
ATOM   4387  HG2 PRO A 286       4.922  -3.275  10.652  1.00  0.00              
ATOM   4388  HG3 PRO A 286       3.256  -2.821  11.327  1.00  0.00              
ATOM   4389  CB  PRO A 286       3.728  -2.030   9.393  1.00  0.00              
ATOM   4390  HB2 PRO A 286       4.614  -1.402   9.301  1.00  0.00              
ATOM   4391  HB3 PRO A 286       2.833  -1.434   9.570  1.00  0.00              
ATOM   4392  CA  PRO A 286       3.614  -2.872   8.054  1.00  0.00              
ATOM   4393  HA  PRO A 286       2.974  -2.360   7.335  1.00  0.00              
ATOM   4394  C   PRO A 286       5.028  -3.104   7.413  1.00  0.00              
ATOM   4395  O   PRO A 286       5.732  -4.040   7.876  1.00  0.00              
ATOM   4396  N   ILE A 287       5.387  -2.217   6.496  1.00  0.00              
ATOM   4397  H   ILE A 287       4.695  -1.518   6.266  1.00  0.00              
ATOM   4398  CA  ILE A 287       6.711  -1.937   5.858  1.00  0.00              
ATOM   4399  HA  ILE A 287       7.460  -2.712   6.016  1.00  0.00              
ATOM   4400  CB  ILE A 287       6.513  -1.800   4.294  1.00  0.00              
ATOM   4401  HB  ILE A 287       5.904  -0.900   4.207  1.00  0.00              
ATOM   4402  CG2 ILE A 287       7.966  -1.613   3.699  1.00  0.00              
ATOM   4403 HG21 ILE A 287       8.506  -2.541   3.887  1.00  0.00              
ATOM   4404 HG22 ILE A 287       7.789  -1.363   2.653  1.00  0.00              
ATOM   4405 HG23 ILE A 287       8.484  -0.868   4.302  1.00  0.00              
ATOM   4406  CG1 ILE A 287       5.772  -2.979   3.606  1.00  0.00              
ATOM   4407 HG12 ILE A 287       6.618  -3.555   3.230  1.00  0.00              
ATOM   4408 HG13 ILE A 287       5.376  -3.650   4.368  1.00  0.00              
ATOM   4409  CD1 ILE A 287       4.724  -2.701   2.574  1.00  0.00              
ATOM   4410 HD11 ILE A 287       5.308  -2.234   1.782  1.00  0.00              
ATOM   4411 HD12 ILE A 287       4.211  -3.616   2.276  1.00  0.00              
ATOM   4412 HD13 ILE A 287       4.046  -1.919   2.917  1.00  0.00              
ATOM   4413  C   ILE A 287       7.295  -0.719   6.597  1.00  0.00              
ATOM   4414  O   ILE A 287       7.143   0.430   6.148  1.00  0.00              
ATOM   4415  N   VAL A 288       8.137  -0.957   7.711  1.00  0.00              
ATOM   4416  H   VAL A 288       8.453  -1.907   7.841  1.00  0.00              
ATOM   4417  CA  VAL A 288       9.001   0.089   8.352  1.00  0.00              
ATOM   4418  HA  VAL A 288       8.305   0.928   8.335  1.00  0.00              
ATOM   4419  CB  VAL A 288       9.277  -0.462   9.736  1.00  0.00              
ATOM   4420  HB  VAL A 288       8.379  -0.944  10.124  1.00  0.00              
ATOM   4421  CG1 VAL A 288      10.286  -1.636   9.842  1.00  0.00              
ATOM   4422 HG11 VAL A 288      11.269  -1.314   9.497  1.00  0.00              
ATOM   4423 HG12 VAL A 288      10.483  -1.825  10.898  1.00  0.00              
ATOM   4424 HG13 VAL A 288       9.957  -2.545   9.339  1.00  0.00              
ATOM   4425  CG2 VAL A 288       9.543   0.731  10.668  1.00  0.00              
ATOM   4426 HG21 VAL A 288       9.626   0.381  11.697  1.00  0.00              
ATOM   4427 HG22 VAL A 288      10.457   1.213  10.321  1.00  0.00              
ATOM   4428 HG23 VAL A 288       8.754   1.473  10.546  1.00  0.00              
ATOM   4429  C   VAL A 288      10.236   0.398   7.487  1.00  0.00              
ATOM   4430  O   VAL A 288      10.811  -0.455   6.830  1.00  0.00              
ATOM   4431  N   GLY A 289      10.541   1.711   7.422  1.00  0.00              
ATOM   4432  H   GLY A 289       9.860   2.373   7.766  1.00  0.00              
ATOM   4433  CA  GLY A 289      11.714   2.198   6.802  1.00  0.00              
ATOM   4434  HA2 GLY A 289      12.309   1.425   6.316  1.00  0.00              
ATOM   4435  HA3 GLY A 289      11.500   2.969   6.063  1.00  0.00              
ATOM   4436  C   GLY A 289      12.540   2.897   7.840  1.00  0.00              
ATOM   4437  O   GLY A 289      12.563   4.163   7.840  1.00  0.00              
ATOM   4438  N   PRO A 290      13.351   2.174   8.665  1.00  0.00              
ATOM   4439  CD  PRO A 290      13.345   0.788   8.801  1.00  0.00              
ATOM   4440  HD2 PRO A 290      13.589   0.182   7.929  1.00  0.00              
ATOM   4441  HD3 PRO A 290      12.336   0.558   9.142  1.00  0.00              
ATOM   4442  CG  PRO A 290      14.300   0.371   9.908  1.00  0.00              
ATOM   4443  HG2 PRO A 290      15.275   0.097   9.505  1.00  0.00              
ATOM   4444  HG3 PRO A 290      13.875  -0.387  10.567  1.00  0.00              
ATOM   4445  CB  PRO A 290      14.568   1.709  10.701  1.00  0.00              
ATOM   4446  HB2 PRO A 290      15.610   1.895  10.957  1.00  0.00              
ATOM   4447  HB3 PRO A 290      13.955   1.854  11.591  1.00  0.00              
ATOM   4448  CA  PRO A 290      14.168   2.796   9.721  1.00  0.00              
ATOM   4449  HA  PRO A 290      13.565   3.509  10.282  1.00  0.00              
ATOM   4450  C   PRO A 290      15.442   3.351   9.079  1.00  0.00              
ATOM   4451  O   PRO A 290      16.103   2.662   8.308  1.00  0.00              
ATOM   4452  N   ARG A 291      15.942   4.510   9.555  1.00  0.00              
ATOM   4453  H   ARG A 291      15.446   4.979  10.299  1.00  0.00              
ATOM   4454  CA  ARG A 291      17.291   5.113   9.162  1.00  0.00              
ATOM   4455  HA  ARG A 291      17.539   4.980   8.109  1.00  0.00              
ATOM   4456  CB  ARG A 291      17.382   6.575   9.472  1.00  0.00              
ATOM   4457  HB2 ARG A 291      17.404   6.628  10.561  1.00  0.00              
ATOM   4458  HB3 ARG A 291      18.299   6.985   9.050  1.00  0.00              
ATOM   4459  CG  ARG A 291      16.250   7.429   8.803  1.00  0.00              
ATOM   4460  HG2 ARG A 291      16.264   7.251   7.727  1.00  0.00              
ATOM   4461  HG3 ARG A 291      15.227   7.268   9.143  1.00  0.00              
ATOM   4462  CD  ARG A 291      16.431   8.959   8.929  1.00  0.00              
ATOM   4463  HD2 ARG A 291      17.369   9.302   8.493  1.00  0.00              
ATOM   4464  HD3 ARG A 291      15.732   9.460   8.260  1.00  0.00              
ATOM   4465  NE  ARG A 291      16.215   9.438  10.279  1.00  0.00              
ATOM   4466  HE  ARG A 291      15.279   9.718  10.536  1.00  0.00              
ATOM   4467  CZ  ARG A 291      16.992   9.683  11.320  1.00  0.00              
ATOM   4468  NH1 ARG A 291      16.482  10.124  12.401  1.00  0.00              
ATOM   4469 HH11 ARG A 291      15.499  10.317  12.274  1.00  0.00              
ATOM   4470 HH12 ARG A 291      16.970  10.137  13.284  1.00  0.00              
ATOM   4471  NH2 ARG A 291      18.268   9.443  11.273  1.00  0.00              
ATOM   4472 HH21 ARG A 291      18.820   9.078  10.510  1.00  0.00              
ATOM   4473 HH22 ARG A 291      18.740   9.570  12.156  1.00  0.00              
ATOM   4474  C   ARG A 291      18.462   4.351   9.785  1.00  0.00              
ATOM   4475  O   ARG A 291      19.591   4.423   9.322  1.00  0.00              
ATOM   4476  N   THR A 292      18.178   3.781  10.975  1.00  0.00              
ATOM   4477  H   THR A 292      17.273   3.949  11.391  1.00  0.00              
ATOM   4478  CA  THR A 292      19.208   3.317  11.963  1.00  0.00              
ATOM   4479  HA  THR A 292      20.112   3.119  11.387  1.00  0.00              
ATOM   4480  CB  THR A 292      19.545   4.381  12.938  1.00  0.00              
ATOM   4481  HB  THR A 292      20.248   3.878  13.602  1.00  0.00              
ATOM   4482  CG2 THR A 292      20.157   5.624  12.284  1.00  0.00              
ATOM   4483 HG21 THR A 292      20.336   6.421  13.005  1.00  0.00              
ATOM   4484 HG22 THR A 292      21.119   5.305  11.883  1.00  0.00              
ATOM   4485 HG23 THR A 292      19.528   6.017  11.485  1.00  0.00              
ATOM   4486  OG1 THR A 292      18.464   4.684  13.811  1.00  0.00              
ATOM   4487  HG1 THR A 292      18.476   5.643  13.853  1.00  0.00              
ATOM   4488  C   THR A 292      18.883   2.005  12.697  1.00  0.00              
ATOM   4489  O   THR A 292      17.663   1.598  12.782  1.00  0.00              
ATOM   4490  N   ALA A 293      19.929   1.436  13.292  1.00  0.00              
ATOM   4491  H   ALA A 293      20.833   1.850  13.113  1.00  0.00              
ATOM   4492  CA  ALA A 293      19.789   0.336  14.282  1.00  0.00              
ATOM   4493  HA  ALA A 293      19.223  -0.446  13.777  1.00  0.00              
ATOM   4494  CB  ALA A 293      21.107  -0.113  14.882  1.00  0.00              
ATOM   4495  HB1 ALA A 293      21.644   0.688  15.390  1.00  0.00              
ATOM   4496  HB2 ALA A 293      20.892  -1.013  15.457  1.00  0.00              
ATOM   4497  HB3 ALA A 293      21.811  -0.339  14.081  1.00  0.00              
ATOM   4498  C   ALA A 293      18.926   0.753  15.414  1.00  0.00              
ATOM   4499  O   ALA A 293      18.128  -0.003  15.971  1.00  0.00              
ATOM   4500  N   ASP A 294      19.094   1.983  15.916  1.00  0.00              
ATOM   4501  H   ASP A 294      19.694   2.606  15.394  1.00  0.00              
ATOM   4502  CA  ASP A 294      18.145   2.566  16.957  1.00  0.00              
ATOM   4503  HA  ASP A 294      18.270   1.881  17.796  1.00  0.00              
ATOM   4504  CB  ASP A 294      18.839   3.944  17.381  1.00  0.00              
ATOM   4505  HB2 ASP A 294      19.891   3.761  17.599  1.00  0.00              
ATOM   4506  HB3 ASP A 294      18.770   4.609  16.520  1.00  0.00              
ATOM   4507  CG  ASP A 294      18.262   4.563  18.644  1.00  0.00              
ATOM   4508  OD1 ASP A 294      18.275   5.815  18.741  1.00  0.00              
ATOM   4509  OD2 ASP A 294      17.654   3.874  19.448  1.00  0.00              
ATOM   4510  C   ASP A 294      16.607   2.663  16.614  1.00  0.00              
ATOM   4511  O   ASP A 294      15.755   2.206  17.350  1.00  0.00              
ATOM   4512  N   GLN A 295      16.373   3.027  15.316  1.00  0.00              
ATOM   4513  H   GLN A 295      17.073   3.494  14.758  1.00  0.00              
ATOM   4514  CA  GLN A 295      15.012   2.958  14.782  1.00  0.00              
ATOM   4515  HA  GLN A 295      14.325   3.279  15.565  1.00  0.00              
ATOM   4516  CB  GLN A 295      14.867   3.852  13.516  1.00  0.00              
ATOM   4517  HB2 GLN A 295      15.744   3.619  12.911  1.00  0.00              
ATOM   4518  HB3 GLN A 295      13.962   3.576  12.975  1.00  0.00              
ATOM   4519  CG  GLN A 295      14.883   5.312  13.893  1.00  0.00              
ATOM   4520  HG2 GLN A 295      14.101   5.496  14.630  1.00  0.00              
ATOM   4521  HG3 GLN A 295      15.848   5.586  14.319  1.00  0.00              
ATOM   4522  CD  GLN A 295      14.633   6.234  12.668  1.00  0.00              
ATOM   4523  OE1 GLN A 295      14.451   5.943  11.495  1.00  0.00              
ATOM   4524  NE2 GLN A 295      14.651   7.565  12.907  1.00  0.00              
ATOM   4525 HE21 GLN A 295      14.490   8.206  12.144  1.00  0.00              
ATOM   4526 HE22 GLN A 295      15.033   7.701  13.833  1.00  0.00              
ATOM   4527  C   GLN A 295      14.678   1.533  14.445  1.00  0.00              
ATOM   4528  O   GLN A 295      13.487   1.147  14.554  1.00  0.00              
ATOM   4529  N   LEU A 296      15.615   0.595  14.178  1.00  0.00              
ATOM   4530  H   LEU A 296      16.550   0.907  13.958  1.00  0.00              
ATOM   4531  CA  LEU A 296      15.293  -0.810  13.790  1.00  0.00              
ATOM   4532  HA  LEU A 296      14.377  -0.966  13.220  1.00  0.00              
ATOM   4533  CB  LEU A 296      16.495  -1.482  13.031  1.00  0.00              
ATOM   4534  HB2 LEU A 296      16.545  -1.004  12.052  1.00  0.00              
ATOM   4535  HB3 LEU A 296      17.356  -1.404  13.693  1.00  0.00              
ATOM   4536  CG  LEU A 296      16.286  -2.932  12.727  1.00  0.00              
ATOM   4537  HG  LEU A 296      16.108  -3.478  13.653  1.00  0.00              
ATOM   4538  CD1 LEU A 296      15.003  -3.174  11.915  1.00  0.00              
ATOM   4539 HD11 LEU A 296      15.008  -4.229  11.640  1.00  0.00              
ATOM   4540 HD12 LEU A 296      14.158  -2.870  12.533  1.00  0.00              
ATOM   4541 HD13 LEU A 296      15.236  -2.557  11.047  1.00  0.00              
ATOM   4542  CD2 LEU A 296      17.490  -3.486  12.041  1.00  0.00              
ATOM   4543 HD21 LEU A 296      17.389  -4.571  12.043  1.00  0.00              
ATOM   4544 HD22 LEU A 296      17.524  -3.043  11.046  1.00  0.00              
ATOM   4545 HD23 LEU A 296      18.429  -3.223  12.528  1.00  0.00              
ATOM   4546  C   LEU A 296      14.935  -1.662  15.066  1.00  0.00              
ATOM   4547  O   LEU A 296      13.943  -2.377  15.065  1.00  0.00              
ATOM   4548  N   ALA A 297      15.653  -1.455  16.158  1.00  0.00              
ATOM   4549  H   ALA A 297      16.550  -0.997  16.077  1.00  0.00              
ATOM   4550  CA  ALA A 297      15.477  -2.196  17.417  1.00  0.00              
ATOM   4551  HA  ALA A 297      15.307  -3.248  17.190  1.00  0.00              
ATOM   4552  CB  ALA A 297      16.664  -2.072  18.311  1.00  0.00              
ATOM   4553  HB1 ALA A 297      16.668  -2.761  19.156  1.00  0.00              
ATOM   4554  HB2 ALA A 297      17.597  -2.091  17.748  1.00  0.00              
ATOM   4555  HB3 ALA A 297      16.585  -1.169  18.917  1.00  0.00              
ATOM   4556  C   ALA A 297      14.200  -1.743  18.148  1.00  0.00              
ATOM   4557  O   ALA A 297      13.456  -2.576  18.647  1.00  0.00              
ATOM   4558  N   SER A 298      13.806  -0.450  18.081  1.00  0.00              
ATOM   4559  H   SER A 298      14.404   0.174  17.558  1.00  0.00              
ATOM   4560  CA  SER A 298      12.467   0.105  18.435  1.00  0.00              
ATOM   4561  HA  SER A 298      12.133  -0.097  19.453  1.00  0.00              
ATOM   4562  CB  SER A 298      12.565   1.621  18.225  1.00  0.00              
ATOM   4563  HB2 SER A 298      13.333   1.972  18.915  1.00  0.00              
ATOM   4564  HB3 SER A 298      13.010   1.925  17.278  1.00  0.00              
ATOM   4565  OG  SER A 298      11.334   2.254  18.491  1.00  0.00              
ATOM   4566  HG  SER A 298      11.095   1.970  19.376  1.00  0.00              
ATOM   4567  C   SER A 298      11.293  -0.452  17.564  1.00  0.00              
ATOM   4568  O   SER A 298      10.290  -0.860  18.079  1.00  0.00              
ATOM   4569  N   ALA A 299      11.488  -0.663  16.285  1.00  0.00              
ATOM   4570  H   ALA A 299      12.369  -0.550  15.804  1.00  0.00              
ATOM   4571  CA  ALA A 299      10.441  -1.152  15.413  1.00  0.00              
ATOM   4572  HA  ALA A 299       9.625  -0.541  15.800  1.00  0.00              
ATOM   4573  CB  ALA A 299      10.868  -0.784  13.961  1.00  0.00              
ATOM   4574  HB1 ALA A 299      10.141  -1.139  13.230  1.00  0.00              
ATOM   4575  HB2 ALA A 299      10.881   0.299  13.843  1.00  0.00              
ATOM   4576  HB3 ALA A 299      11.832  -1.268  13.802  1.00  0.00              
ATOM   4577  C   ALA A 299      10.198  -2.685  15.719  1.00  0.00              
ATOM   4578  O   ALA A 299       9.040  -3.108  15.692  1.00  0.00              
ATOM   4579  N   VAL A 300      11.247  -3.443  16.101  1.00  0.00              
ATOM   4580  H   VAL A 300      12.190  -3.120  15.935  1.00  0.00              
ATOM   4581  CA  VAL A 300      11.112  -4.790  16.740  1.00  0.00              
ATOM   4582  HA  VAL A 300      10.307  -5.287  16.200  1.00  0.00              
ATOM   4583  CB  VAL A 300      12.399  -5.591  16.616  1.00  0.00              
ATOM   4584  HB  VAL A 300      13.160  -5.026  17.154  1.00  0.00              
ATOM   4585  CG1 VAL A 300      12.345  -6.943  17.356  1.00  0.00              
ATOM   4586 HG11 VAL A 300      11.371  -7.353  17.088  1.00  0.00              
ATOM   4587 HG12 VAL A 300      13.090  -7.601  16.909  1.00  0.00              
ATOM   4588 HG13 VAL A 300      12.455  -6.894  18.439  1.00  0.00              
ATOM   4589  CG2 VAL A 300      12.925  -5.756  15.178  1.00  0.00              
ATOM   4590 HG21 VAL A 300      13.999  -5.940  15.211  1.00  0.00              
ATOM   4591 HG22 VAL A 300      12.426  -6.611  14.721  1.00  0.00              
ATOM   4592 HG23 VAL A 300      12.906  -4.862  14.555  1.00  0.00              
ATOM   4593  C   VAL A 300      10.592  -4.702  18.150  1.00  0.00              
ATOM   4594  O   VAL A 300       9.791  -5.543  18.564  1.00  0.00              
ATOM   4595  N   ARG A 301      10.894  -3.662  18.978  1.00  0.00              
ATOM   4596  H   ARG A 301      11.622  -3.021  18.697  1.00  0.00              
ATOM   4597  CA  ARG A 301      10.291  -3.455  20.341  1.00  0.00              
ATOM   4598  HA  ARG A 301      10.357  -4.373  20.925  1.00  0.00              
ATOM   4599  CB  ARG A 301      11.124  -2.341  21.072  1.00  0.00              
ATOM   4600  HB2 ARG A 301      12.202  -2.501  21.039  1.00  0.00              
ATOM   4601  HB3 ARG A 301      10.865  -1.383  20.620  1.00  0.00              
ATOM   4602  CG  ARG A 301      10.928  -2.533  22.658  1.00  0.00              
ATOM   4603  HG2 ARG A 301       9.876  -2.414  22.914  1.00  0.00              
ATOM   4604  HG3 ARG A 301      11.156  -3.584  22.834  1.00  0.00              
ATOM   4605  CD  ARG A 301      11.761  -1.594  23.427  1.00  0.00              
ATOM   4606  HD2 ARG A 301      11.680  -1.954  24.453  1.00  0.00              
ATOM   4607  HD3 ARG A 301      12.764  -1.459  23.022  1.00  0.00              
ATOM   4608  NE  ARG A 301      11.136  -0.192  23.495  1.00  0.00              
ATOM   4609  HE  ARG A 301      10.549   0.027  22.702  1.00  0.00              
ATOM   4610  CZ  ARG A 301      11.376   0.777  24.373  1.00  0.00              
ATOM   4611  NH1 ARG A 301      10.697   1.881  24.313  1.00  0.00              
ATOM   4612 HH11 ARG A 301      10.203   2.051  23.449  1.00  0.00              
ATOM   4613 HH12 ARG A 301      10.987   2.556  25.007  1.00  0.00              
ATOM   4614  NH2 ARG A 301      12.146   0.651  25.419  1.00  0.00              
ATOM   4615 HH21 ARG A 301      12.768  -0.140  25.329  1.00  0.00              
ATOM   4616 HH22 ARG A 301      12.235   1.348  26.145  1.00  0.00              
ATOM   4617  C   ARG A 301       8.795  -3.126  20.284  1.00  0.00              
ATOM   4618  O   ARG A 301       8.057  -3.495  21.239  1.00  0.00              
ATOM   4619  N   ALA A 302       8.292  -2.537  19.248  1.00  0.00              
ATOM   4620  H   ALA A 302       8.890  -2.096  18.564  1.00  0.00              
ATOM   4621  CA  ALA A 302       6.970  -2.328  18.919  1.00  0.00              
ATOM   4622  HA  ALA A 302       6.564  -1.696  19.708  1.00  0.00              
ATOM   4623  CB  ALA A 302       6.955  -1.548  17.683  1.00  0.00              
ATOM   4624  HB1 ALA A 302       6.937  -2.179  16.794  1.00  0.00              
ATOM   4625  HB2 ALA A 302       6.038  -0.959  17.727  1.00  0.00              
ATOM   4626  HB3 ALA A 302       7.800  -0.864  17.604  1.00  0.00              
ATOM   4627  C   ALA A 302       6.271  -3.675  18.770  1.00  0.00              
ATOM   4628  O   ALA A 302       5.115  -3.797  19.011  1.00  0.00              
ATOM   4629  N   ALA A 303       7.020  -4.754  18.395  1.00  0.00              
ATOM   4630  H   ALA A 303       7.980  -4.618  18.111  1.00  0.00              
ATOM   4631  CA  ALA A 303       6.474  -6.070  18.288  1.00  0.00              
ATOM   4632  HA  ALA A 303       5.534  -5.999  17.739  1.00  0.00              
ATOM   4633  CB  ALA A 303       7.334  -6.791  17.267  1.00  0.00              
ATOM   4634  HB1 ALA A 303       6.673  -7.254  16.535  1.00  0.00              
ATOM   4635  HB2 ALA A 303       8.071  -6.224  16.698  1.00  0.00              
ATOM   4636  HB3 ALA A 303       7.840  -7.630  17.746  1.00  0.00              
ATOM   4637  C   ALA A 303       6.461  -6.867  19.613  1.00  0.00              
ATOM   4638  O   ALA A 303       6.098  -8.012  19.578  1.00  0.00              
ATOM   4639  N   GLU A 304       6.998  -6.327  20.683  1.00  0.00              
ATOM   4640  H   GLU A 304       7.537  -5.481  20.567  1.00  0.00              
ATOM   4641  CA  GLU A 304       6.694  -6.771  22.104  1.00  0.00              
ATOM   4642  HA  GLU A 304       6.413  -7.823  22.044  1.00  0.00              
ATOM   4643  CB  GLU A 304       7.951  -6.651  22.979  1.00  0.00              
ATOM   4644  HB2 GLU A 304       8.227  -5.598  23.030  1.00  0.00              
ATOM   4645  HB3 GLU A 304       7.716  -6.931  24.006  1.00  0.00              
ATOM   4646  CG  GLU A 304       9.187  -7.463  22.428  1.00  0.00              
ATOM   4647  HG2 GLU A 304       8.884  -8.504  22.317  1.00  0.00              
ATOM   4648  HG3 GLU A 304       9.411  -6.922  21.508  1.00  0.00              
ATOM   4649  CD  GLU A 304      10.408  -7.349  23.318  1.00  0.00              
ATOM   4650  OE1 GLU A 304      10.920  -8.485  23.620  1.00  0.00              
ATOM   4651  OE2 GLU A 304      10.876  -6.233  23.599  1.00  0.00              
ATOM   4652  C   GLU A 304       5.452  -6.024  22.766  1.00  0.00              
ATOM   4653  O   GLU A 304       5.006  -6.465  23.833  1.00  0.00              
ATOM   4654  N   LEU A 305       4.981  -4.921  22.134  1.00  0.00              
ATOM   4655  H   LEU A 305       5.507  -4.397  21.450  1.00  0.00              
ATOM   4656  CA  LEU A 305       3.804  -4.212  22.721  1.00  0.00              
ATOM   4657  HA  LEU A 305       3.887  -4.113  23.804  1.00  0.00              
ATOM   4658  CB  LEU A 305       3.742  -2.772  22.100  1.00  0.00              
ATOM   4659  HB2 LEU A 305       4.126  -2.874  21.085  1.00  0.00              
ATOM   4660  HB3 LEU A 305       2.692  -2.482  22.140  1.00  0.00              
ATOM   4661  CG  LEU A 305       4.463  -1.631  22.804  1.00  0.00              
ATOM   4662  HG  LEU A 305       5.416  -2.148  22.917  1.00  0.00              
ATOM   4663  CD1 LEU A 305       4.551  -0.389  21.893  1.00  0.00              
ATOM   4664 HD11 LEU A 305       3.588   0.118  21.834  1.00  0.00              
ATOM   4665 HD12 LEU A 305       5.242   0.338  22.320  1.00  0.00              
ATOM   4666 HD13 LEU A 305       4.963  -0.568  20.900  1.00  0.00              
ATOM   4667  CD2 LEU A 305       3.893  -1.198  24.136  1.00  0.00              
ATOM   4668 HD21 LEU A 305       2.970  -0.683  23.871  1.00  0.00              
ATOM   4669 HD22 LEU A 305       3.796  -2.113  24.721  1.00  0.00              
ATOM   4670 HD23 LEU A 305       4.582  -0.458  24.542  1.00  0.00              
ATOM   4671  C   LEU A 305       2.498  -4.886  22.341  1.00  0.00              
ATOM   4672  O   LEU A 305       2.264  -5.521  21.321  1.00  0.00              
ATOM   4673  N   THR A 306       1.572  -4.562  23.261  1.00  0.00              
ATOM   4674  H   THR A 306       1.852  -4.041  24.080  1.00  0.00              
ATOM   4675  CA  THR A 306       0.139  -4.964  23.072  1.00  0.00              
ATOM   4676  HA  THR A 306      -0.054  -5.127  22.011  1.00  0.00              
ATOM   4677  CB  THR A 306      -0.048  -6.262  23.831  1.00  0.00              
ATOM   4678  HB  THR A 306       0.122  -6.073  24.890  1.00  0.00              
ATOM   4679  CG2 THR A 306      -1.410  -6.858  23.729  1.00  0.00              
ATOM   4680 HG21 THR A 306      -1.643  -6.792  22.666  1.00  0.00              
ATOM   4681 HG22 THR A 306      -1.303  -7.879  24.096  1.00  0.00              
ATOM   4682 HG23 THR A 306      -2.076  -6.263  24.353  1.00  0.00              
ATOM   4683  OG1 THR A 306       0.760  -7.312  23.375  1.00  0.00              
ATOM   4684  HG1 THR A 306       1.558  -7.463  23.887  1.00  0.00              
ATOM   4685  C   THR A 306      -0.737  -3.810  23.505  1.00  0.00              
ATOM   4686  O   THR A 306      -0.571  -3.280  24.637  1.00  0.00              
ATOM   4687  N   LEU A 307      -1.509  -3.213  22.547  1.00  0.00              
ATOM   4688  H   LEU A 307      -1.543  -3.683  21.654  1.00  0.00              
ATOM   4689  CA  LEU A 307      -2.496  -2.136  22.865  1.00  0.00              
ATOM   4690  HA  LEU A 307      -2.132  -1.529  23.694  1.00  0.00              
ATOM   4691  CB  LEU A 307      -2.574  -1.061  21.767  1.00  0.00              
ATOM   4692  HB2 LEU A 307      -3.362  -1.397  21.093  1.00  0.00              
ATOM   4693  HB3 LEU A 307      -2.995  -0.106  22.084  1.00  0.00              
ATOM   4694  CG  LEU A 307      -1.300  -0.712  21.001  1.00  0.00              
ATOM   4695  HG  LEU A 307      -0.994  -1.518  20.334  1.00  0.00              
ATOM   4696  CD1 LEU A 307      -1.552   0.435  20.024  1.00  0.00              
ATOM   4697 HD11 LEU A 307      -1.867   1.301  20.606  1.00  0.00              
ATOM   4698 HD12 LEU A 307      -0.628   0.607  19.474  1.00  0.00              
ATOM   4699 HD13 LEU A 307      -2.315   0.154  19.298  1.00  0.00              
ATOM   4700  CD2 LEU A 307      -0.066  -0.377  21.885  1.00  0.00              
ATOM   4701 HD21 LEU A 307       0.631   0.012  21.143  1.00  0.00              
ATOM   4702 HD22 LEU A 307      -0.268   0.407  22.614  1.00  0.00              
ATOM   4703 HD23 LEU A 307       0.351  -1.147  22.534  1.00  0.00              
ATOM   4704  C   LEU A 307      -3.866  -2.724  23.335  1.00  0.00              
ATOM   4705  O   LEU A 307      -4.346  -3.721  22.831  1.00  0.00              
ATOM   4706  N   THR A 308      -4.383  -2.106  24.409  1.00  0.00              
ATOM   4707  H   THR A 308      -3.851  -1.334  24.786  1.00  0.00              
ATOM   4708  CA  THR A 308      -5.566  -2.543  25.149  1.00  0.00              
ATOM   4709  HA  THR A 308      -5.618  -3.630  25.091  1.00  0.00              
ATOM   4710  CB  THR A 308      -5.472  -2.290  26.662  1.00  0.00              
ATOM   4711  HB  THR A 308      -6.339  -2.468  27.299  1.00  0.00              
ATOM   4712  CG2 THR A 308      -4.350  -3.063  27.166  1.00  0.00              
ATOM   4713 HG21 THR A 308      -3.394  -2.550  27.059  1.00  0.00              
ATOM   4714 HG22 THR A 308      -4.608  -3.406  28.168  1.00  0.00              
ATOM   4715 HG23 THR A 308      -4.095  -3.985  26.645  1.00  0.00              
ATOM   4716  OG1 THR A 308      -5.296  -0.897  26.840  1.00  0.00              
ATOM   4717  HG1 THR A 308      -6.055  -0.461  27.235  1.00  0.00              
ATOM   4718  C   THR A 308      -6.842  -1.897  24.619  1.00  0.00              
ATOM   4719  O   THR A 308      -6.737  -0.922  23.912  1.00  0.00              
ATOM   4720  N   ASP A 309      -7.993  -2.533  24.835  1.00  0.00              
ATOM   4721  H   ASP A 309      -7.953  -3.388  25.373  1.00  0.00              
ATOM   4722  CA  ASP A 309      -9.229  -2.148  24.185  1.00  0.00              
ATOM   4723  HA  ASP A 309      -9.171  -2.310  23.108  1.00  0.00              
ATOM   4724  CB  ASP A 309     -10.380  -3.123  24.572  1.00  0.00              
ATOM   4725  HB2 ASP A 309     -11.201  -2.807  23.929  1.00  0.00              
ATOM   4726  HB3 ASP A 309     -10.012  -4.130  24.376  1.00  0.00              
ATOM   4727  CG  ASP A 309     -10.851  -3.014  26.027  1.00  0.00              
ATOM   4728  OD1 ASP A 309     -12.050  -3.297  26.218  1.00  0.00              
ATOM   4729  OD2 ASP A 309     -10.136  -2.757  26.998  1.00  0.00              
ATOM   4730  C   ASP A 309      -9.694  -0.730  24.382  1.00  0.00              
ATOM   4731  O   ASP A 309     -10.206  -0.150  23.500  1.00  0.00              
ATOM   4732  N   GLU A 310      -9.432  -0.095  25.534  1.00  0.00              
ATOM   4733  H   GLU A 310      -8.918  -0.609  26.235  1.00  0.00              
ATOM   4734  CA  GLU A 310      -9.887   1.246  25.887  1.00  0.00              
ATOM   4735  HA  GLU A 310     -10.934   1.317  25.589  1.00  0.00              
ATOM   4736  CB  GLU A 310     -10.019   1.611  27.347  1.00  0.00              
ATOM   4737  HB2 GLU A 310     -10.724   2.442  27.338  1.00  0.00              
ATOM   4738  HB3 GLU A 310     -10.382   0.710  27.842  1.00  0.00              
ATOM   4739  CG  GLU A 310      -8.799   2.207  28.071  1.00  0.00              
ATOM   4740  HG2 GLU A 310      -8.673   3.143  27.528  1.00  0.00              
ATOM   4741  HG3 GLU A 310      -9.009   2.384  29.126  1.00  0.00              
ATOM   4742  CD  GLU A 310      -7.540   1.366  28.150  1.00  0.00              
ATOM   4743  OE1 GLU A 310      -7.434   0.172  27.738  1.00  0.00              
ATOM   4744  OE2 GLU A 310      -6.593   1.913  28.730  1.00  0.00              
ATOM   4745  C   GLU A 310      -8.973   2.261  25.166  1.00  0.00              
ATOM   4746  O   GLU A 310      -9.297   3.433  24.974  1.00  0.00              
ATOM   4747  N   VAL A 311      -7.738   1.909  24.856  1.00  0.00              
ATOM   4748  H   VAL A 311      -7.440   0.987  25.142  1.00  0.00              
ATOM   4749  CA  VAL A 311      -6.765   2.638  24.100  1.00  0.00              
ATOM   4750  HA  VAL A 311      -6.912   3.686  24.363  1.00  0.00              
ATOM   4751  CB  VAL A 311      -5.316   2.172  24.431  1.00  0.00              
ATOM   4752  HB  VAL A 311      -5.026   1.173  24.107  1.00  0.00              
ATOM   4753  CG1 VAL A 311      -4.218   3.048  23.680  1.00  0.00              
ATOM   4754 HG11 VAL A 311      -4.463   4.110  23.710  1.00  0.00              
ATOM   4755 HG12 VAL A 311      -3.278   2.800  24.172  1.00  0.00              
ATOM   4756 HG13 VAL A 311      -4.049   2.646  22.681  1.00  0.00              
ATOM   4757  CG2 VAL A 311      -5.071   2.187  25.945  1.00  0.00              
ATOM   4758 HG21 VAL A 311      -4.023   1.961  26.139  1.00  0.00              
ATOM   4759 HG22 VAL A 311      -5.190   3.167  26.408  1.00  0.00              
ATOM   4760 HG23 VAL A 311      -5.664   1.415  26.436  1.00  0.00              
ATOM   4761  C   VAL A 311      -7.100   2.527  22.597  1.00  0.00              
ATOM   4762  O   VAL A 311      -7.081   3.506  21.834  1.00  0.00              
ATOM   4763  N   LEU A 312      -7.507   1.338  22.187  1.00  0.00              
ATOM   4764  H   LEU A 312      -7.329   0.498  22.719  1.00  0.00              
ATOM   4765  CA  LEU A 312      -7.914   1.147  20.773  1.00  0.00              
ATOM   4766  HA  LEU A 312      -7.182   1.475  20.035  1.00  0.00              
ATOM   4767  CB  LEU A 312      -8.022  -0.340  20.512  1.00  0.00              
ATOM   4768  HB2 LEU A 312      -8.705  -0.783  21.237  1.00  0.00              
ATOM   4769  HB3 LEU A 312      -8.377  -0.403  19.484  1.00  0.00              
ATOM   4770  CG  LEU A 312      -6.651  -1.098  20.426  1.00  0.00              
ATOM   4771  HG  LEU A 312      -6.201  -1.069  21.418  1.00  0.00              
ATOM   4772  CD1 LEU A 312      -6.862  -2.550  19.922  1.00  0.00              
ATOM   4773 HD11 LEU A 312      -6.019  -3.168  20.229  1.00  0.00              
ATOM   4774 HD12 LEU A 312      -7.772  -2.893  20.414  1.00  0.00              
ATOM   4775 HD13 LEU A 312      -7.096  -2.389  18.869  1.00  0.00              
ATOM   4776  CD2 LEU A 312      -5.634  -0.492  19.408  1.00  0.00              
ATOM   4777 HD21 LEU A 312      -6.212  -0.056  18.593  1.00  0.00              
ATOM   4778 HD22 LEU A 312      -5.116   0.309  19.934  1.00  0.00              
ATOM   4779 HD23 LEU A 312      -4.911  -1.207  19.015  1.00  0.00              
ATOM   4780  C   LEU A 312      -9.187   1.891  20.523  1.00  0.00              
ATOM   4781  O   LEU A 312      -9.219   2.592  19.502  1.00  0.00              
ATOM   4782  N   THR A 313     -10.116   1.975  21.431  1.00  0.00              
ATOM   4783  H   THR A 313     -10.028   1.436  22.281  1.00  0.00              
ATOM   4784  CA  THR A 313     -11.245   2.970  21.333  1.00  0.00              
ATOM   4785  HA  THR A 313     -11.773   2.697  20.419  1.00  0.00              
ATOM   4786  CB  THR A 313     -12.132   2.751  22.571  1.00  0.00              
ATOM   4787  HB  THR A 313     -11.511   2.695  23.465  1.00  0.00              
ATOM   4788  CG2 THR A 313     -13.177   3.865  22.769  1.00  0.00              
ATOM   4789 HG21 THR A 313     -12.682   4.836  22.779  1.00  0.00              
ATOM   4790 HG22 THR A 313     -13.842   3.704  21.921  1.00  0.00              
ATOM   4791 HG23 THR A 313     -13.691   3.674  23.711  1.00  0.00              
ATOM   4792  OG1 THR A 313     -12.846   1.561  22.337  1.00  0.00              
ATOM   4793  HG1 THR A 313     -12.435   0.766  22.684  1.00  0.00              
ATOM   4794  C   THR A 313     -10.747   4.444  21.125  1.00  0.00              
ATOM   4795  O   THR A 313     -11.060   5.156  20.164  1.00  0.00              
ATOM   4796  N   ALA A 314      -9.754   4.852  21.996  1.00  0.00              
ATOM   4797  H   ALA A 314      -9.281   4.241  22.648  1.00  0.00              
ATOM   4798  CA  ALA A 314      -9.193   6.223  22.038  1.00  0.00              
ATOM   4799  HA  ALA A 314     -10.006   6.948  22.083  1.00  0.00              
ATOM   4800  CB  ALA A 314      -8.279   6.400  23.205  1.00  0.00              
ATOM   4801  HB1 ALA A 314      -7.251   6.141  22.953  1.00  0.00              
ATOM   4802  HB2 ALA A 314      -8.203   7.447  23.495  1.00  0.00              
ATOM   4803  HB3 ALA A 314      -8.655   5.734  23.982  1.00  0.00              
ATOM   4804  C   ALA A 314      -8.477   6.557  20.715  1.00  0.00              
ATOM   4805  O   ALA A 314      -8.519   7.737  20.319  1.00  0.00              
ATOM   4806  N   LEU A 315      -7.739   5.628  20.114  1.00  0.00              
ATOM   4807  H   LEU A 315      -7.801   4.709  20.529  1.00  0.00              
ATOM   4808  CA  LEU A 315      -7.000   5.842  18.857  1.00  0.00              
ATOM   4809  HA  LEU A 315      -6.545   6.826  18.970  1.00  0.00              
ATOM   4810  CB  LEU A 315      -6.010   4.731  18.591  1.00  0.00              
ATOM   4811  HB2 LEU A 315      -6.563   3.802  18.733  1.00  0.00              
ATOM   4812  HB3 LEU A 315      -5.544   4.840  17.611  1.00  0.00              
ATOM   4813  CG  LEU A 315      -4.821   4.869  19.664  1.00  0.00              
ATOM   4814  HG  LEU A 315      -5.190   5.081  20.668  1.00  0.00              
ATOM   4815  CD1 LEU A 315      -4.041   3.519  19.752  1.00  0.00              
ATOM   4816 HD11 LEU A 315      -3.851   3.211  18.724  1.00  0.00              
ATOM   4817 HD12 LEU A 315      -3.170   3.592  20.404  1.00  0.00              
ATOM   4818 HD13 LEU A 315      -4.687   2.727  20.130  1.00  0.00              
ATOM   4819  CD2 LEU A 315      -3.872   6.031  19.228  1.00  0.00              
ATOM   4820 HD21 LEU A 315      -3.488   5.906  18.215  1.00  0.00              
ATOM   4821 HD22 LEU A 315      -4.343   7.007  19.345  1.00  0.00              
ATOM   4822 HD23 LEU A 315      -3.011   6.127  19.890  1.00  0.00              
ATOM   4823  C   LEU A 315      -7.907   6.017  17.608  1.00  0.00              
ATOM   4824  O   LEU A 315      -7.807   7.022  16.906  1.00  0.00              
ATOM   4825  N   ASP A 316      -8.931   5.249  17.462  1.00  0.00              
ATOM   4826  H   ASP A 316      -9.026   4.417  18.027  1.00  0.00              
ATOM   4827  CA  ASP A 316     -10.063   5.576  16.506  1.00  0.00              
ATOM   4828  HA  ASP A 316      -9.686   5.630  15.485  1.00  0.00              
ATOM   4829  CB  ASP A 316     -11.039   4.452  16.677  1.00  0.00              
ATOM   4830  HB2 ASP A 316     -11.373   4.329  17.707  1.00  0.00              
ATOM   4831  HB3 ASP A 316     -11.914   4.656  16.059  1.00  0.00              
ATOM   4832  CG  ASP A 316     -10.690   3.025  16.184  1.00  0.00              
ATOM   4833  OD1 ASP A 316     -11.474   2.105  16.483  1.00  0.00              
ATOM   4834  OD2 ASP A 316      -9.592   2.847  15.546  1.00  0.00              
ATOM   4835  C   ASP A 316     -10.750   6.922  16.891  1.00  0.00              
ATOM   4836  O   ASP A 316     -11.374   7.542  16.038  1.00  0.00              
ATOM   4837  N   GLU A 317     -10.601   7.374  18.152  1.00  0.00              
ATOM   4838  H   GLU A 317     -10.112   6.873  18.880  1.00  0.00              
ATOM   4839  CA  GLU A 317     -11.286   8.570  18.553  1.00  0.00              
ATOM   4840  HA  GLU A 317     -12.176   8.659  17.929  1.00  0.00              
ATOM   4841  CB  GLU A 317     -11.773   8.474  20.031  1.00  0.00              
ATOM   4842  HB2 GLU A 317     -12.470   7.660  20.227  1.00  0.00              
ATOM   4843  HB3 GLU A 317     -10.927   8.260  20.684  1.00  0.00              
ATOM   4844  CG  GLU A 317     -12.556   9.686  20.592  1.00  0.00              
ATOM   4845  HG2 GLU A 317     -12.724   9.440  21.640  1.00  0.00              
ATOM   4846  HG3 GLU A 317     -11.943  10.586  20.534  1.00  0.00              
ATOM   4847  CD  GLU A 317     -13.938   9.818  19.948  1.00  0.00              
ATOM   4848  OE1 GLU A 317     -14.270  10.978  19.637  1.00  0.00              
ATOM   4849  OE2 GLU A 317     -14.580   8.767  19.643  1.00  0.00              
ATOM   4850  C   GLU A 317     -10.495   9.785  18.211  1.00  0.00              
ATOM   4851  O   GLU A 317     -11.057  10.901  18.326  1.00  0.00              
ATOM   4852  N   ILE A 318      -9.205   9.697  17.756  1.00  0.00              
ATOM   4853  H   ILE A 318      -8.817   8.767  17.834  1.00  0.00              
ATOM   4854  CA  ILE A 318      -8.356  10.770  17.266  1.00  0.00              
ATOM   4855  HA  ILE A 318      -8.841  11.692  17.586  1.00  0.00              
ATOM   4856  CB  ILE A 318      -6.974  10.674  17.972  1.00  0.00              
ATOM   4857  HB  ILE A 318      -6.683   9.673  17.653  1.00  0.00              
ATOM   4858  CG2 ILE A 318      -5.939  11.704  17.366  1.00  0.00              
ATOM   4859 HG21 ILE A 318      -5.656  11.432  16.349  1.00  0.00              
ATOM   4860 HG22 ILE A 318      -6.319  12.725  17.396  1.00  0.00              
ATOM   4861 HG23 ILE A 318      -5.090  11.703  18.050  1.00  0.00              
ATOM   4862  CG1 ILE A 318      -7.066  10.710  19.506  1.00  0.00              
ATOM   4863 HG12 ILE A 318      -7.267  11.750  19.762  1.00  0.00              
ATOM   4864 HG13 ILE A 318      -7.914  10.099  19.816  1.00  0.00              
ATOM   4865  CD1 ILE A 318      -5.880  10.055  20.333  1.00  0.00              
ATOM   4866 HD11 ILE A 318      -5.033  10.693  20.589  1.00  0.00              
ATOM   4867 HD12 ILE A 318      -6.417   9.759  21.234  1.00  0.00              
ATOM   4868 HD13 ILE A 318      -5.593   9.167  19.770  1.00  0.00              
ATOM   4869  C   ILE A 318      -8.252  10.763  15.747  1.00  0.00              
ATOM   4870  O   ILE A 318      -8.323  11.815  15.075  1.00  0.00              
ATOM   4871  N   PHE A 319      -8.187   9.559  15.249  1.00  0.00              
ATOM   4872  H   PHE A 319      -8.329   8.832  15.936  1.00  0.00              
ATOM   4873  CA  PHE A 319      -8.135   9.248  13.850  1.00  0.00              
ATOM   4874  HA  PHE A 319      -8.114  10.086  13.154  1.00  0.00              
ATOM   4875  CB  PHE A 319      -6.760   8.549  13.779  1.00  0.00              
ATOM   4876  HB2 PHE A 319      -6.836   7.641  14.377  1.00  0.00              
ATOM   4877  HB3 PHE A 319      -6.601   8.173  12.768  1.00  0.00              
ATOM   4878  CG  PHE A 319      -5.553   9.375  14.222  1.00  0.00              
ATOM   4879  CD1 PHE A 319      -4.812  10.142  13.315  1.00  0.00              
ATOM   4880  HD1 PHE A 319      -5.125  10.292  12.292  1.00  0.00              
ATOM   4881  CE1 PHE A 319      -3.622  10.784  13.750  1.00  0.00              
ATOM   4882  HE1 PHE A 319      -3.167  11.526  13.112  1.00  0.00              
ATOM   4883  CZ  PHE A 319      -3.160  10.612  15.045  1.00  0.00              
ATOM   4884  HZ  PHE A 319      -2.433  11.248  15.527  1.00  0.00              
ATOM   4885  CE2 PHE A 319      -3.808   9.681  15.912  1.00  0.00              
ATOM   4886  HE2 PHE A 319      -3.417   9.566  16.912  1.00  0.00              
ATOM   4887  CD2 PHE A 319      -5.037   9.121  15.476  1.00  0.00              
ATOM   4888  HD2 PHE A 319      -5.551   8.406  16.101  1.00  0.00              
ATOM   4889  C   PHE A 319      -9.273   8.280  13.490  1.00  0.00              
ATOM   4890  O   PHE A 319      -9.088   7.060  13.566  1.00  0.00              
ATOM   4891  N   PRO A 320     -10.422   8.850  13.180  1.00  0.00              
ATOM   4892  CD  PRO A 320     -10.874  10.249  13.265  1.00  0.00              
ATOM   4893  HD2 PRO A 320     -10.150  10.845  12.709  1.00  0.00              
ATOM   4894  HD3 PRO A 320     -10.856  10.587  14.301  1.00  0.00              
ATOM   4895  CG  PRO A 320     -12.245  10.228  12.542  1.00  0.00              
ATOM   4896  HG2 PRO A 320     -12.198  10.421  11.471  1.00  0.00              
ATOM   4897  HG3 PRO A 320     -12.940  10.940  12.989  1.00  0.00              
ATOM   4898  CB  PRO A 320     -12.893   8.811  12.657  1.00  0.00              
ATOM   4899  HB2 PRO A 320     -13.526   8.622  11.790  1.00  0.00              
ATOM   4900  HB3 PRO A 320     -13.454   8.688  13.583  1.00  0.00              
ATOM   4901  CA  PRO A 320     -11.542   8.003  12.721  1.00  0.00              
ATOM   4902  HA  PRO A 320     -11.688   7.221  13.466  1.00  0.00              
ATOM   4903  C   PRO A 320     -11.217   7.354  11.301  1.00  0.00              
ATOM   4904  O   PRO A 320     -10.874   8.137  10.436  1.00  0.00              
ATOM   4905  N   GLY A 321     -11.280   5.998  11.168  1.00  0.00              
ATOM   4906  H   GLY A 321     -11.546   5.417  11.951  1.00  0.00              
ATOM   4907  CA  GLY A 321     -11.280   5.457   9.864  1.00  0.00              
ATOM   4908  HA2 GLY A 321     -10.752   6.186   9.249  1.00  0.00              
ATOM   4909  HA3 GLY A 321     -10.696   4.537   9.870  1.00  0.00              
ATOM   4910  C   GLY A 321     -12.676   5.409   9.194  1.00  0.00              
ATOM   4911  O   GLY A 321     -13.595   6.080   9.695  1.00  0.00              
ATOM   4912  N   PRO A 322     -12.950   4.620   8.121  1.00  0.00              
ATOM   4913  CD  PRO A 322     -11.955   4.014   7.264  1.00  0.00              
ATOM   4914  HD2 PRO A 322     -11.253   3.376   7.800  1.00  0.00              
ATOM   4915  HD3 PRO A 322     -11.434   4.800   6.717  1.00  0.00              
ATOM   4916  CG  PRO A 322     -12.666   3.151   6.291  1.00  0.00              
ATOM   4917  HG2 PRO A 322     -12.888   2.270   6.893  1.00  0.00              
ATOM   4918  HG3 PRO A 322     -12.126   2.841   5.396  1.00  0.00              
ATOM   4919  CB  PRO A 322     -14.000   3.919   6.149  1.00  0.00              
ATOM   4920  HB2 PRO A 322     -14.828   3.255   5.901  1.00  0.00              
ATOM   4921  HB3 PRO A 322     -13.911   4.698   5.391  1.00  0.00              
ATOM   4922  CA  PRO A 322     -14.312   4.495   7.534  1.00  0.00              
ATOM   4923  HA  PRO A 322     -14.773   5.442   7.251  1.00  0.00              
ATOM   4924  C   PRO A 322     -15.402   3.772   8.294  1.00  0.00              
ATOM   4925  O   PRO A 322     -16.559   3.750   7.833  1.00  0.00              
ATOM   4926  N   GLY A 323     -15.022   3.126   9.370  1.00  0.00              
ATOM   4927  H   GLY A 323     -14.088   3.295   9.716  1.00  0.00              
ATOM   4928  CA  GLY A 323     -15.889   2.380  10.304  1.00  0.00              
ATOM   4929  HA2 GLY A 323     -15.717   2.884  11.255  1.00  0.00              
ATOM   4930  HA3 GLY A 323     -16.915   2.546   9.975  1.00  0.00              
ATOM   4931  C   GLY A 323     -15.539   0.897  10.364  1.00  0.00              
ATOM   4932  O   GLY A 323     -14.529   0.562   9.720  1.00  0.00              
ATOM   4933  N   PRO A 324     -16.288   0.120  11.205  1.00  0.00              
ATOM   4934  CD  PRO A 324     -17.603   0.400  11.811  1.00  0.00              
ATOM   4935  HD2 PRO A 324     -18.402   0.166  11.107  1.00  0.00              
ATOM   4936  HD3 PRO A 324     -17.741   1.439  12.107  1.00  0.00              
ATOM   4937  CG  PRO A 324     -17.689  -0.470  13.062  1.00  0.00
[truncated: 15,229 more chars]
