# Supplementary material for: A three-level regulatory mechanism of the aldo-keto reductase subfamily AKR12D
Source: Nat Commun. 2024 Mar 8;15:2128. doi: 10.1038/s41467-024-46363-z (PMC10923870; doi:10.1038/s41467-024-46363-z)
Supplement: Supplementary file 5 — Supplementary Data 2 [file 41467_2024_46363_MOESM5_ESM.zip › 2_initial_and_representative_conformations/monomer-allosteric_tylosin/monomer-tyk_ini.pdb]

CRYST1   90.530   80.729   91.003  90.00  90.00  90.00 P 1           1
ATOM      1  N   MET A   1      11.091 -12.764  17.341  1.00  0.00
ATOM      2  H1  MET A   1      10.628 -13.620  17.612  1.00  0.00
ATOM      3  H2  MET A   1      10.928 -12.067  18.053  1.00  0.00
ATOM      4  H3  MET A   1      12.035 -12.982  17.055  1.00  0.00
ATOM      5  CA  MET A   1      10.430 -12.250  16.136  1.00  0.00
ATOM      6  HA  MET A   1      10.027 -11.258  16.339  1.00  0.00
ATOM      7  CB  MET A   1      11.413 -12.149  14.966  1.00  0.00
ATOM      8  HB2 MET A   1      12.054 -11.291  15.171  1.00  0.00
ATOM      9  HB3 MET A   1      12.011 -13.060  14.982  1.00  0.00
ATOM     10  CG  MET A   1      10.761 -11.985  13.572  1.00  0.00
ATOM     11  HG2 MET A   1      11.493 -12.264  12.814  1.00  0.00
ATOM     12  HG3 MET A   1       9.904 -12.655  13.512  1.00  0.00
ATOM     13  SD  MET A   1      10.209 -10.279  13.271  1.00  0.00
ATOM     14  CE  MET A   1      11.571  -9.362  13.966  1.00  0.00
ATOM     15  HE1 MET A   1      12.491  -9.623  13.442  1.00  0.00
ATOM     16  HE2 MET A   1      11.383  -8.294  13.859  1.00  0.00
ATOM     17  HE3 MET A   1      11.674  -9.608  15.023  1.00  0.00
ATOM     18  C   MET A   1       9.269 -13.149  15.744  1.00  0.00
ATOM     19  O   MET A   1       9.452 -14.356  15.590  1.00  0.00
ATOM     20  N   GLU A   2       8.085 -12.562  15.566  1.00  0.00
ATOM     21  H   GLU A   2       7.992 -11.566  15.704  1.00  0.00
ATOM     22  CA  GLU A   2       6.892 -13.327  15.227  1.00  0.00
ATOM     23  HA  GLU A   2       6.897 -14.289  15.740  1.00  0.00
ATOM     24  CB  GLU A   2       5.652 -12.542  15.669  1.00  0.00
ATOM     25  HB2 GLU A   2       5.961 -11.927  16.514  1.00  0.00
ATOM     26  HB3 GLU A   2       5.379 -11.899  14.833  1.00  0.00
ATOM     27  CG  GLU A   2       4.431 -13.404  16.077  1.00  0.00
ATOM     28  HG2 GLU A   2       4.418 -14.288  15.440  1.00  0.00
ATOM     29  HG3 GLU A   2       4.600 -13.705  17.111  1.00  0.00
ATOM     30  CD  GLU A   2       3.071 -12.669  15.968  1.00  0.00
ATOM     31  OE1 GLU A   2       3.011 -11.413  16.014  1.00  0.00
ATOM     32  OE2 GLU A   2       2.041 -13.371  15.814  1.00  0.00
ATOM     33  C   GLU A   2       6.839 -13.633  13.720  1.00  0.00
ATOM     34  O   GLU A   2       7.214 -12.801  12.878  1.00  0.00
ATOM     35  N   TYR A   3       6.368 -14.832  13.369  1.00  0.00
ATOM     36  H   TYR A   3       6.160 -15.523  14.076  1.00  0.00
ATOM     37  CA  TYR A   3       6.216 -15.209  11.966  1.00  0.00
ATOM     38  HA  TYR A   3       6.511 -14.375  11.329  1.00  0.00
ATOM     39  CB  TYR A   3       7.093 -16.417  11.628  1.00  0.00
ATOM     40  HB2 TYR A   3       6.848 -17.253  12.284  1.00  0.00
ATOM     41  HB3 TYR A   3       6.876 -16.691  10.596  1.00  0.00
ATOM     42  CG  TYR A   3       8.557 -16.086  11.762  1.00  0.00
ATOM     43  CD1 TYR A   3       9.264 -15.536  10.683  1.00  0.00
ATOM     44  HD1 TYR A   3       8.744 -15.371   9.740  1.00  0.00
ATOM     45  CE1 TYR A   3      10.608 -15.203  10.803  1.00  0.00
ATOM     46  HE1 TYR A   3      11.153 -14.783   9.958  1.00  0.00
ATOM     47  CZ  TYR A   3      11.259 -15.409  12.019  1.00  0.00
ATOM     48  OH  TYR A   3      12.584 -15.065  12.127  1.00  0.00
ATOM     49  HH  TYR A   3      12.945 -14.700  11.316  1.00  0.00
ATOM     50  CE2 TYR A   3      10.579 -15.955  13.105  1.00  0.00
ATOM     51  HE2 TYR A   3      11.091 -16.127  14.052  1.00  0.00
ATOM     52  CD2 TYR A   3       9.237 -16.281  12.973  1.00  0.00
ATOM     53  HD2 TYR A   3       8.692 -16.697  13.820  1.00  0.00
ATOM     54  C   TYR A   3       4.745 -15.489  11.635  1.00  0.00
ATOM     55  O   TYR A   3       3.921 -15.751  12.516  1.00  0.00
ATOM     56  N   THR A   4       4.404 -15.387  10.352  1.00  0.00
ATOM     57  H   THR A   4       5.060 -15.019   9.678  1.00  0.00
ATOM     58  CA  THR A   4       3.063 -15.713   9.901  1.00  0.00
ATOM     59  HA  THR A   4       2.678 -16.584  10.432  1.00  0.00
ATOM     60  CB  THR A   4       2.100 -14.528  10.132  1.00  0.00
ATOM     61  HB  THR A   4       2.152 -14.244  11.183  1.00  0.00
ATOM     62  CG2 THR A   4       2.460 -13.332   9.265  1.00  0.00
ATOM     63 HG21 THR A   4       2.408 -13.616   8.214  1.00  0.00
ATOM     64 HG22 THR A   4       1.760 -12.520   9.457  1.00  0.00
ATOM     65 HG23 THR A   4       3.472 -13.002   9.502  1.00  0.00
ATOM     66  OG1 THR A   4       0.754 -14.913   9.852  1.00  0.00
ATOM     67  HG1 THR A   4       0.170 -14.166  10.001  1.00  0.00
ATOM     68  C   THR A   4       3.160 -16.128   8.434  1.00  0.00
ATOM     69  O   THR A   4       4.170 -15.862   7.772  1.00  0.00
ATOM     70  N   GLN A   5       2.138 -16.857   7.960  1.00  0.00
ATOM     71  H   GLN A   5       1.442 -17.221   8.595  1.00  0.00
ATOM     72  CA  GLN A   5       2.002 -17.157   6.536  1.00  0.00
ATOM     73  HA  GLN A   5       2.956 -17.524   6.157  1.00  0.00
ATOM     74  CB  GLN A   5       0.927 -18.223   6.274  1.00  0.00
ATOM     75  HB2 GLN A   5      -0.017 -17.810   6.629  1.00  0.00
ATOM     76  HB3 GLN A   5       0.880 -18.361   5.194  1.00  0.00
ATOM     77  CG  GLN A   5       1.172 -19.539   6.933  1.00  0.00
ATOM     78  HG2 GLN A   5       1.112 -19.421   8.015  1.00  0.00
ATOM     79  HG3 GLN A   5       0.390 -20.220   6.598  1.00  0.00
ATOM     80  CD  GLN A   5       2.539 -20.150   6.581  1.00  0.00
ATOM     81  OE1 GLN A   5       3.422 -20.244   7.450  1.00  0.00
ATOM     82  NE2 GLN A   5       2.706 -20.595   5.306  1.00  0.00
ATOM     83 HE21 GLN A   5       3.587 -21.004   5.029  1.00  0.00
ATOM     84 HE22 GLN A   5       1.949 -20.514   4.643  1.00  0.00
ATOM     85  C   GLN A   5       1.624 -15.891   5.787  1.00  0.00
ATOM     86  O   GLN A   5       0.918 -15.025   6.313  1.00  0.00
ATOM     87  N   LEU A   6       2.122 -15.771   4.559  1.00  0.00
ATOM     88  H   LEU A   6       2.795 -16.433   4.200  1.00  0.00
ATOM     89  CA  LEU A   6       1.748 -14.641   3.719  1.00  0.00
ATOM     90  HA  LEU A   6       1.630 -13.752   4.339  1.00  0.00
ATOM     91  CB  LEU A   6       2.812 -14.361   2.664  1.00  0.00
ATOM     92  HB2 LEU A   6       3.719 -14.327   3.268  1.00  0.00
ATOM     93  HB3 LEU A   6       2.866 -15.205   1.977  1.00  0.00
ATOM     94  CG  LEU A   6       2.681 -13.057   1.864  1.00  0.00
ATOM     95  HG  LEU A   6       1.698 -13.055   1.393  1.00  0.00
ATOM     96  CD1 LEU A   6       2.835 -11.797   2.737  1.00  0.00
ATOM     97 HD11 LEU A   6       3.818 -11.799   3.208  1.00  0.00
ATOM     98 HD12 LEU A   6       2.733 -10.908   2.115  1.00  0.00
ATOM     99 HD13 LEU A   6       2.064 -11.792   3.507  1.00  0.00
ATOM    100  CD2 LEU A   6       3.667 -13.065   0.726  1.00  0.00
ATOM    101 HD21 LEU A   6       3.463 -13.914   0.073  1.00  0.00
ATOM    102 HD22 LEU A   6       3.575 -12.140   0.158  1.00  0.00
ATOM    103 HD23 LEU A   6       4.679 -13.148   1.122  1.00  0.00
ATOM    104  C   LEU A   6       0.410 -14.999   3.111  1.00  0.00
ATOM    105  O   LEU A   6       0.344 -15.790   2.171  1.00  0.00
ATOM    106  N   GLY A   7      -0.669 -14.475   3.702  1.00  0.00
ATOM    107  H   GLY A   7      -0.554 -13.845   4.483  1.00  0.00
ATOM    108  CA  GLY A   7      -2.020 -14.782   3.256  1.00  0.00
ATOM    109  HA2 GLY A   7      -2.740 -14.283   3.904  1.00  0.00
ATOM    110  HA3 GLY A   7      -2.153 -14.437   2.231  1.00  0.00
ATOM    111  C   GLY A   7      -2.262 -16.273   3.308  1.00  0.00
ATOM    112  O   GLY A   7      -1.880 -16.958   4.261  1.00  0.00
ATOM    113  N   ARG A   8      -2.865 -16.794   2.247  1.00  0.00
ATOM    114  H   ARG A   8      -3.146 -16.181   1.495  1.00  0.00
ATOM    115  CA  ARG A   8      -3.177 -18.212   2.135  1.00  0.00
ATOM    116  HA  ARG A   8      -3.485 -18.617   3.099  1.00  0.00
ATOM    117  CB  ARG A   8      -4.330 -18.381   1.143  1.00  0.00
ATOM    118  HB2 ARG A   8      -4.757 -19.378   1.256  1.00  0.00
ATOM    119  HB3 ARG A   8      -5.094 -17.633   1.352  1.00  0.00
ATOM    120  CG  ARG A   8      -3.818 -18.203  -0.298  1.00  0.00
ATOM    121  HG2 ARG A   8      -3.088 -17.393  -0.305  1.00  0.00
ATOM    122  HG3 ARG A   8      -3.334 -19.130  -0.607  1.00  0.00
ATOM    123  CD  ARG A   8      -4.933 -17.880  -1.248  1.00  0.00
ATOM    124  HD2 ARG A   8      -5.735 -18.609  -1.133  1.00  0.00
ATOM    125  HD3 ARG A   8      -5.316 -16.882  -1.037  1.00  0.00
ATOM    126  NE  ARG A   8      -4.461 -17.918  -2.627  1.00  0.00
ATOM    127  HE  ARG A   8      -4.640 -18.745  -3.178  1.00  0.00
ATOM    128  CZ  ARG A   8      -3.843 -16.889  -3.206  1.00  0.00
ATOM    129  NH1 ARG A   8      -3.445 -16.982  -4.467  1.00  0.00
ATOM    130 HH11 ARG A   8      -3.612 -17.833  -4.984  1.00  0.00
ATOM    131 HH12 ARG A   8      -2.976 -16.201  -4.904  1.00  0.00
ATOM    132  NH2 ARG A   8      -3.665 -15.744  -2.532  1.00  0.00
ATOM    133 HH21 ARG A   8      -4.001 -15.663  -1.583  1.00  0.00
ATOM    134 HH22 ARG A   8      -3.196 -14.968  -2.976  1.00  0.00
ATOM    135  C   ARG A   8      -2.002 -19.097   1.682  1.00  0.00
ATOM    136  O   ARG A   8      -2.150 -20.316   1.705  1.00  0.00
ATOM    137  N   ILE A   9      -0.855 -18.556   1.257  1.00  0.00
ATOM    138  H   ILE A   9      -0.708 -17.557   1.254  1.00  0.00
ATOM    139  CA  ILE A   9       0.189 -19.416   0.676  1.00  0.00
ATOM    140  HA  ILE A   9      -0.238 -20.330   0.263  1.00  0.00
ATOM    141  CB  ILE A   9       1.013 -18.695  -0.413  1.00  0.00
ATOM    142  HB  ILE A   9       1.619 -19.439  -0.931  1.00  0.00
ATOM    143  CG2 ILE A   9       0.129 -17.981  -1.412  1.00  0.00
ATOM    144 HG21 ILE A   9      -0.476 -17.237  -0.895  1.00  0.00
ATOM    145 HG22 ILE A   9       0.750 -17.488  -2.160  1.00  0.00
ATOM    146 HG23 ILE A   9      -0.523 -18.704  -1.902  1.00  0.00
ATOM    147  CG1 ILE A   9       2.024 -17.714   0.197  1.00  0.00
ATOM    148 HG12 ILE A   9       1.468 -16.935   0.718  1.00  0.00
ATOM    149 HG13 ILE A   9       2.638 -18.261   0.913  1.00  0.00
ATOM    150  CD1 ILE A   9       2.920 -17.079  -0.859  1.00  0.00
ATOM    151 HD11 ILE A   9       2.307 -16.531  -1.574  1.00  0.00
ATOM    152 HD12 ILE A   9       3.618 -16.393  -0.379  1.00  0.00
ATOM    153 HD13 ILE A   9       3.477 -17.858  -1.380  1.00  0.00
ATOM    154  C   ILE A   9       1.121 -19.996   1.737  1.00  0.00
ATOM    155  O   ILE A   9       1.020 -19.677   2.929  1.00  0.00
ATOM    156  N   GLY A  10       2.025 -20.878   1.307  1.00  0.00
ATOM    157  H   GLY A  10       2.084 -21.063   0.316  1.00  0.00
ATOM    158  CA  GLY A  10       2.931 -21.587   2.195  1.00  0.00
ATOM    159  HA2 GLY A  10       2.371 -21.832   3.097  1.00  0.00
ATOM    160  HA3 GLY A  10       3.224 -22.507   1.689  1.00  0.00
ATOM    161  C   GLY A  10       4.183 -20.816   2.584  1.00  0.00
ATOM    162  O   GLY A  10       4.951 -21.280   3.432  1.00  0.00
ATOM    163  N   LEU A  11       4.407 -19.659   1.969  1.00  0.00
ATOM    164  H   LEU A  11       3.801 -19.376   1.213  1.00  0.00
ATOM    165  CA  LEU A  11       5.527 -18.791   2.320  1.00  0.00
ATOM    166  HA  LEU A  11       6.462 -19.351   2.292  1.00  0.00
ATOM    167  CB  LEU A  11       5.616 -17.640   1.317  1.00  0.00
ATOM    168  HB2 LEU A  11       5.495 -18.162   0.368  1.00  0.00
ATOM    169  HB3 LEU A  11       4.776 -16.963   1.469  1.00  0.00
ATOM    170  CG  LEU A  11       6.901 -16.849   1.295  1.00  0.00
ATOM    171  HG  LEU A  11       7.100 -16.449   2.290  1.00  0.00
ATOM    172  CD1 LEU A  11       8.071 -17.775   0.867  1.00  0.00
ATOM    173 HD11 LEU A  11       7.874 -18.175  -0.127  1.00  0.00
ATOM    174 HD12 LEU A  11       9.000 -17.204   0.851  1.00  0.00
ATOM    175 HD13 LEU A  11       8.163 -18.597   1.577  1.00  0.00
ATOM    176  CD2 LEU A  11       6.768 -15.602   0.393  1.00  0.00
ATOM    177 HD21 LEU A  11       5.971 -14.963   0.772  1.00  0.00
ATOM    178 HD22 LEU A  11       7.708 -15.050   0.395  1.00  0.00
ATOM    179 HD23 LEU A  11       6.532 -15.913  -0.625  1.00  0.00
ATOM    180  C   LEU A  11       5.351 -18.256   3.735  1.00  0.00
ATOM    181  O   LEU A  11       4.320 -17.655   4.062  1.00  0.00
ATOM    182  N   LYS A  12       6.337 -18.489   4.587  1.00  0.00
ATOM    183  H   LYS A  12       7.106 -19.085   4.314  1.00  0.00
ATOM    184  CA  LYS A  12       6.327 -17.951   5.944  1.00  0.00
ATOM    185  HA  LYS A  12       5.321 -17.617   6.196  1.00  0.00
ATOM    186  CB  LYS A  12       6.756 -19.002   6.953  1.00  0.00
ATOM    187  HB2 LYS A  12       6.020 -19.805   6.913  1.00  0.00
ATOM    188  HB3 LYS A  12       7.725 -19.381   6.629  1.00  0.00
ATOM    189  CG  LYS A  12       6.866 -18.483   8.390  1.00  0.00
ATOM    190  HG2 LYS A  12       7.297 -17.482   8.371  1.00  0.00
ATOM    191  HG3 LYS A  12       5.868 -18.440   8.826  1.00  0.00
ATOM    192  CD  LYS A  12       7.755 -19.407   9.237  1.00  0.00
ATOM    193  HD2 LYS A  12       8.687 -19.577   8.698  1.00  0.00
ATOM    194  HD3 LYS A  12       7.969 -18.907  10.182  1.00  0.00
ATOM    195  CE  LYS A  12       7.089 -20.719   9.507  1.00  0.00
ATOM    196  HE2 LYS A  12       6.012 -20.585   9.607  1.00  0.00
ATOM    197  HE3 LYS A  12       7.295 -21.423   8.700  1.00  0.00
ATOM    198  NZ  LYS A  12       7.639 -21.249  10.775  1.00  0.00
ATOM    199  HZ1 LYS A  12       7.449 -20.598  11.523  1.00  0.00
ATOM    200  HZ2 LYS A  12       7.207 -22.138  10.984  1.00  0.00
ATOM    201  HZ3 LYS A  12       8.637 -21.374  10.683  1.00  0.00
ATOM    202  C   LYS A  12       7.243 -16.736   6.008  1.00  0.00
ATOM    203  O   LYS A  12       8.415 -16.810   5.608  1.00  0.00
ATOM    204  N   VAL A  13       6.701 -15.611   6.487  1.00  0.00
ATOM    205  H   VAL A  13       5.729 -15.588   6.759  1.00  0.00
ATOM    206  CA  VAL A  13       7.472 -14.380   6.578  1.00  0.00
ATOM    207  HA  VAL A  13       8.544 -14.529   6.445  1.00  0.00
ATOM    208  CB  VAL A  13       6.992 -13.301   5.571  1.00  0.00
ATOM    209  HB  VAL A  13       7.663 -12.444   5.626  1.00  0.00
ATOM    210  CG1 VAL A  13       6.989 -13.857   4.141  1.00  0.00
ATOM    211 HG11 VAL A  13       6.318 -14.714   4.085  1.00  0.00
ATOM    212 HG12 VAL A  13       6.650 -13.085   3.451  1.00  0.00
ATOM    213 HG13 VAL A  13       7.998 -14.168   3.870  1.00  0.00
ATOM    214  CG2 VAL A  13       5.652 -12.747   5.994  1.00  0.00
ATOM    215 HG21 VAL A  13       5.741 -12.296   6.983  1.00  0.00
ATOM    216 HG22 VAL A  13       5.329 -11.992   5.278  1.00  0.00
ATOM    217 HG23 VAL A  13       4.919 -13.553   6.027  1.00  0.00
ATOM    218  C   VAL A  13       7.401 -13.828   7.993  1.00  0.00
ATOM    219  O   VAL A  13       6.415 -14.029   8.707  1.00  0.00
ATOM    220  N   SER A  14       8.459 -13.105   8.376  1.00  0.00
ATOM    221  H   SER A  14       9.311 -13.144   7.835  1.00  0.00
ATOM    222  CA  SER A  14       8.438 -12.273   9.571  1.00  0.00
ATOM    223  HA  SER A  14       8.216 -12.881  10.448  1.00  0.00
ATOM    224  CB  SER A  14       9.812 -11.610   9.768  1.00  0.00
ATOM    225  HB2 SER A  14       9.733 -10.871  10.565  1.00  0.00
ATOM    226  HB3 SER A  14      10.533 -12.377  10.054  1.00  0.00
ATOM    227  OG  SER A  14      10.251 -10.968   8.564  1.00  0.00
ATOM    228  HG  SER A  14      11.109 -10.563   8.712  1.00  0.00
ATOM    229  C   SER A  14       7.364 -11.208   9.447  1.00  0.00
ATOM    230  O   SER A  14       7.063 -10.739   8.346  1.00  0.00
ATOM    231  N   ARG A  15       6.782 -10.819  10.588  1.00  0.00
ATOM    232  H   ARG A  15       7.014 -11.257  11.468  1.00  0.00
ATOM    233  CA  ARG A  15       5.731  -9.808  10.574  1.00  0.00
ATOM    234  HA  ARG A  15       5.099  -9.947   9.697  1.00  0.00
ATOM    235  CB  ARG A  15       4.861  -9.919  11.827  1.00  0.00
ATOM    236  HB2 ARG A  15       5.508  -9.775  12.693  1.00  0.00
ATOM    237  HB3 ARG A  15       4.122  -9.119  11.789  1.00  0.00
ATOM    238  CG  ARG A  15       4.161 -11.241  11.941  1.00  0.00
ATOM    239  HG2 ARG A  15       3.934 -11.594  10.935  1.00  0.00
ATOM    240  HG3 ARG A  15       4.837 -11.944  12.429  1.00  0.00
ATOM    241  CD  ARG A  15       2.878 -11.137  12.741  1.00  0.00
ATOM    242  HD2 ARG A  15       2.451 -12.133  12.855  1.00  0.00
ATOM    243  HD3 ARG A  15       3.107 -10.726  13.724  1.00  0.00
ATOM    244  NE  ARG A  15       1.896 -10.280  12.095  1.00  0.00
ATOM    245  HE  ARG A  15       1.951 -10.230  11.088  1.00  0.00
ATOM    246  CZ  ARG A  15       0.937  -9.590  12.715  1.00  0.00
ATOM    247  NH1 ARG A  15       0.119  -8.845  11.983  1.00  0.00
ATOM    248 HH11 ARG A  15       0.233  -8.812  10.980  1.00  0.00
ATOM    249 HH12 ARG A  15      -0.614  -8.315  12.432  1.00  0.00
ATOM    250  NH2 ARG A  15       0.767  -9.649  14.033  1.00  0.00
ATOM    251 HH21 ARG A  15       1.376 -10.230  14.592  1.00  0.00
ATOM    252 HH22 ARG A  15       0.031  -9.113  14.469  1.00  0.00
ATOM    253  C   ARG A  15       6.275  -8.392  10.436  1.00  0.00
ATOM    254  O   ARG A  15       5.497  -7.487  10.126  1.00  0.00
ATOM    255  N   LEU A  16       7.576  -8.175  10.628  1.00  0.00
ATOM    256  H   LEU A  16       8.121  -8.848  11.148  1.00  0.00
ATOM    257  CA  LEU A  16       8.254  -6.978  10.114  1.00  0.00
ATOM    258  HA  LEU A  16       7.532  -6.167  10.019  1.00  0.00
ATOM    259  CB  LEU A  16       9.378  -6.525  11.053  1.00  0.00
ATOM    260  HB2 LEU A  16      10.041  -7.388  11.124  1.00  0.00
ATOM    261  HB3 LEU A  16       9.905  -5.701  10.573  1.00  0.00
ATOM    262  CG  LEU A  16       8.942  -6.102  12.456  1.00  0.00
ATOM    263  HG  LEU A  16       8.587  -6.972  13.008  1.00  0.00
ATOM    264  CD1 LEU A  16      10.124  -5.495  13.179  1.00  0.00
ATOM    265 HD11 LEU A  16      10.480  -4.625  12.628  1.00  0.00
ATOM    266 HD12 LEU A  16       9.821  -5.191  14.181  1.00  0.00
ATOM    267 HD13 LEU A  16      10.925  -6.232  13.250  1.00  0.00
ATOM    268  CD2 LEU A  16       7.776  -5.109  12.328  1.00  0.00
ATOM    269 HD21 LEU A  16       6.946  -5.588  11.810  1.00  0.00
ATOM    270 HD22 LEU A  16       7.453  -4.797  13.321  1.00  0.00
ATOM    271 HD23 LEU A  16       8.102  -4.236  11.762  1.00  0.00
ATOM    272  C   LEU A  16       8.853  -7.279   8.741  1.00  0.00
ATOM    273  O   LEU A  16       9.615  -8.254   8.592  1.00  0.00
ATOM    274  N   VAL A  17       8.506  -6.458   7.749  1.00  0.00
ATOM    275  H   VAL A  17       7.816  -5.746   7.942  1.00  0.00
ATOM    276  CA  VAL A  17       9.061  -6.538   6.400  1.00  0.00
ATOM    277  HA  VAL A  17       9.654  -7.433   6.210  1.00  0.00
ATOM    278  CB  VAL A  17       7.959  -6.437   5.321  1.00  0.00
ATOM    279  HB  VAL A  17       7.466  -5.470   5.411  1.00  0.00
ATOM    280  CG1 VAL A  17       8.567  -6.577   3.900  1.00  0.00
ATOM    281 HG11 VAL A  17       9.061  -7.545   3.809  1.00  0.00
ATOM    282 HG12 VAL A  17       7.774  -6.503   3.156  1.00  0.00
ATOM    283 HG13 VAL A  17       9.295  -5.782   3.736  1.00  0.00
ATOM    284  CG2 VAL A  17       6.844  -7.397   5.557  1.00  0.00
ATOM    285 HG21 VAL A  17       6.387  -7.193   6.525  1.00  0.00
ATOM    286 HG22 VAL A  17       6.096  -7.286   4.772  1.00  0.00
ATOM    287 HG23 VAL A  17       7.233  -8.416   5.547  1.00  0.00
ATOM    288  C   VAL A  17      10.044  -5.386   6.242  1.00  0.00
ATOM    289  O   VAL A  17       9.673  -4.227   6.504  1.00  0.00
ATOM    290  N   LEU A  18      11.280  -5.684   5.787  1.00  0.00
ATOM    291  H   LEU A  18      11.544  -6.639   5.589  1.00  0.00
ATOM    292  CA  LEU A  18      12.302  -4.634   5.644  1.00  0.00
ATOM    293  HA  LEU A  18      12.200  -3.909   6.452  1.00  0.00
ATOM    294  CB  LEU A  18      13.708  -5.237   5.703  1.00  0.00
ATOM    295  HB2 LEU A  18      13.732  -5.657   6.709  1.00  0.00
ATOM    296  HB3 LEU A  18      13.851  -6.034   4.974  1.00  0.00
ATOM    297  CG  LEU A  18      14.832  -4.200   5.554  1.00  0.00
ATOM    298  HG  LEU A  18      14.753  -3.741   4.569  1.00  0.00
ATOM    299  CD1 LEU A  18      14.736  -3.121   6.626  1.00  0.00
ATOM    300 HD11 LEU A  18      14.816  -3.579   7.612  1.00  0.00
ATOM    301 HD12 LEU A  18      15.545  -2.403   6.493  1.00  0.00
ATOM    302 HD13 LEU A  18      13.778  -2.608   6.541  1.00  0.00
ATOM    303  CD2 LEU A  18      16.248  -4.817   5.505  1.00  0.00
ATOM    304 HD21 LEU A  18      16.320  -5.496   4.655  1.00  0.00
ATOM    305 HD22 LEU A  18      16.988  -4.023   5.399  1.00  0.00
ATOM    306 HD23 LEU A  18      16.437  -5.368   6.427  1.00  0.00
ATOM    307  C   LEU A  18      12.102  -3.842   4.345  1.00  0.00
ATOM    308  O   LEU A  18      12.394  -4.339   3.242  1.00  0.00
ATOM    309  N   GLY A  19      11.631  -2.597   4.465  1.00  0.00
ATOM    310  H   GLY A  19      11.260  -2.254   5.340  1.00  0.00
ATOM    311  CA  GLY A  19      11.644  -1.692   3.313  1.00  0.00
ATOM    312  HA2 GLY A  19      11.310  -2.228   2.425  1.00  0.00
ATOM    313  HA3 GLY A  19      10.977  -0.851   3.503  1.00  0.00
ATOM    314  C   GLY A  19      13.057  -1.161   3.071  1.00  0.00
ATOM    315  O   GLY A  19      13.801  -0.873   4.004  1.00  0.00
ATOM    316  N   THR A  20      13.428  -1.050   1.797  1.00  0.00
ATOM    317  H   THR A  20      12.770  -1.312   1.078  1.00  0.00
ATOM    318  CA  THR A  20      14.755  -0.596   1.389  1.00  0.00
ATOM    319  HA  THR A  20      15.401  -0.438   2.253  1.00  0.00
ATOM    320  CB  THR A  20      15.423  -1.613   0.459  1.00  0.00
ATOM    321  HB  THR A  20      16.418  -1.242   0.214  1.00  0.00
ATOM    322  CG2 THR A  20      15.539  -3.000   1.097  1.00  0.00
ATOM    323 HG21 THR A  20      14.545  -3.372   1.343  1.00  0.00
ATOM    324 HG22 THR A  20      16.020  -3.684   0.397  1.00  0.00
ATOM    325 HG23 THR A  20      16.136  -2.933   2.007  1.00  0.00
ATOM    326  OG1 THR A  20      14.670  -1.700  -0.764  1.00  0.00
ATOM    327  HG1 THR A  20      15.085  -2.337  -1.350  1.00  0.00
ATOM    328  C   THR A  20      14.746   0.751   0.669  1.00  0.00
ATOM    329  O   THR A  20      15.794   1.162   0.154  1.00  0.00
ATOM    330  N   MET A  21      13.596   1.437   0.596  1.00  0.00
ATOM    331  H   MET A  21      12.786   1.131   1.116  1.00  0.00
ATOM    332  CA  MET A  21      13.461   2.615  -0.278  1.00  0.00
ATOM    333  HA  MET A  21      13.698   2.341  -1.306  1.00  0.00
ATOM    334  CB  MET A  21      12.027   3.155  -0.232  1.00  0.00
ATOM    335  HB2 MET A  21      11.368   2.300  -0.387  1.00  0.00
ATOM    336  HB3 MET A  21      11.877   3.552   0.772  1.00  0.00
ATOM    337  CG  MET A  21      11.709   4.229  -1.252  1.00  0.00
ATOM    338  HG2 MET A  21      12.294   5.113  -1.000  1.00  0.00
ATOM    339  HG3 MET A  21      12.013   3.860  -2.232  1.00  0.00
ATOM    340  SD  MET A  21       9.941   4.673  -1.300  1.00  0.00
ATOM    341  CE  MET A  21       9.723   5.562   0.270  1.00  0.00
ATOM    342  HE1 MET A  21      10.379   6.432   0.290  1.00  0.00
ATOM    343  HE2 MET A  21       8.687   5.887   0.364  1.00  0.00
ATOM    344  HE3 MET A  21       9.973   4.901   1.100  1.00  0.00
ATOM    345  C   MET A  21      14.436   3.718   0.103  1.00  0.00
ATOM    346  O   MET A  21      14.864   4.494  -0.756  1.00  0.00
ATOM    347  N   ASN A  22      14.783   3.803   1.391  1.00  0.00
ATOM    348  H   ASN A  22      14.322   3.213   2.068  1.00  0.00
ATOM    349  CA  ASN A  22      15.791   4.739   1.865  1.00  0.00
ATOM    350  HA  ASN A  22      15.582   5.735   1.476  1.00  0.00
ATOM    351  CB  ASN A  22      15.788   4.801   3.402  1.00  0.00
ATOM    352  HB2 ASN A  22      15.647   3.786   3.775  1.00  0.00
ATOM    353  HB3 ASN A  22      16.753   5.181   3.739  1.00  0.00
ATOM    354  CG  ASN A  22      14.687   5.689   3.976  1.00  0.00
ATOM    355  OD1 ASN A  22      14.102   6.525   3.284  1.00  0.00
ATOM    356  ND2 ASN A  22      14.412   5.509   5.272  1.00  0.00
ATOM    357 HD21 ASN A  22      13.694   6.064   5.715  1.00  0.00
ATOM    358 HD22 ASN A  22      14.924   4.818   5.803  1.00  0.00
ATOM    359  C   ASN A  22      17.204   4.377   1.408  1.00  0.00
ATOM    360  O   ASN A  22      18.079   5.244   1.471  1.00  0.00
ATOM    361  N   PHE A  23      17.473   3.122   1.011  1.00  0.00
ATOM    362  H   PHE A  23      16.735   2.444   0.886  1.00  0.00
ATOM    363  CA  PHE A  23      18.858   2.695   0.771  1.00  0.00
ATOM    364  HA  PHE A  23      19.486   3.100   1.565  1.00  0.00
ATOM    365  CB  PHE A  23      19.025   1.177   0.743  1.00  0.00
ATOM    366  HB2 PHE A  23      18.410   0.738  -0.042  1.00  0.00
ATOM    367  HB3 PHE A  23      20.074   0.945   0.554  1.00  0.00
ATOM    368  CG  PHE A  23      18.656   0.483   2.014  1.00  0.00
ATOM    369  CD1 PHE A  23      18.382   1.195   3.166  1.00  0.00
ATOM    370  HD1 PHE A  23      18.452   2.283   3.155  1.00  0.00
ATOM    371  CE1 PHE A  23      18.029   0.550   4.306  1.00  0.00
ATOM    372  HE1 PHE A  23      17.830   1.113   5.218  1.00  0.00
ATOM    373  CZ  PHE A  23      17.922  -0.839   4.308  1.00  0.00
ATOM    374  HZ  PHE A  23      17.619  -1.358   5.218  1.00  0.00
ATOM    375  CE2 PHE A  23      18.199  -1.558   3.164  1.00  0.00
ATOM    376  HE2 PHE A  23      18.128  -2.646   3.166  1.00  0.00
ATOM    377  CD2 PHE A  23      18.560  -0.907   2.038  1.00  0.00
ATOM    378  HD2 PHE A  23      18.781  -1.469   1.131  1.00  0.00
ATOM    379  C   PHE A  23      19.318   3.261  -0.556  1.00  0.00
ATOM    380  O   PHE A  23      18.856   2.825  -1.616  1.00  0.00
ATOM    381  N   GLY A  24      20.250   4.201  -0.498  1.00  0.00
ATOM    382  H   GLY A  24      20.694   4.415   0.384  1.00  0.00
ATOM    383  CA  GLY A  24      20.658   4.939  -1.664  1.00  0.00
ATOM    384  HA2 GLY A  24      21.710   4.742  -1.870  1.00  0.00
ATOM    385  HA3 GLY A  24      20.057   4.631  -2.519  1.00  0.00
ATOM    386  C   GLY A  24      20.471   6.419  -1.440  1.00  0.00
ATOM    387  O   GLY A  24      21.428   7.147  -1.206  1.00  0.00
ATOM    388  N   PRO A  25      19.229   6.898  -1.520  1.00  0.00
ATOM    389  CD  PRO A  25      18.063   6.163  -2.036  1.00  0.00
ATOM    390  HD2 PRO A  25      17.905   5.267  -1.435  1.00  0.00
ATOM    391  HD3 PRO A  25      18.245   5.877  -3.072  1.00  0.00
ATOM    392  CG  PRO A  25      16.958   7.138  -1.905  1.00  0.00
ATOM    393  HG2 PRO A  25      16.401   6.894  -1.000  1.00  0.00
ATOM    394  HG3 PRO A  25      16.308   7.027  -2.772  1.00  0.00
ATOM    395  CB  PRO A  25      17.528   8.517  -1.839  1.00  0.00
ATOM    396  HB2 PRO A  25      17.001   9.114  -1.095  1.00  0.00
ATOM    397  HB3 PRO A  25      17.462   9.006  -2.810  1.00  0.00
ATOM    398  CA  PRO A  25      19.001   8.357  -1.432  1.00  0.00
ATOM    399  HA  PRO A  25      19.664   8.828  -2.158  1.00  0.00
ATOM    400  C   PRO A  25      19.257   8.950  -0.053  1.00  0.00
ATOM    401  O   PRO A  25      19.645  10.121   0.065  1.00  0.00
ATOM    402  N   THR A  26      19.102   8.200   0.952  1.00  0.00
ATOM    403  H   THR A  26      19.017   7.200   0.840  1.00  0.00
ATOM    404  CA  THR A  26      18.990   8.755   2.289  1.00  0.00
ATOM    405  HA  THR A  26      19.273   9.807   2.336  1.00  0.00
ATOM    406  CB  THR A  26      17.511   8.625   2.689  1.00  0.00
ATOM    407  HB  THR A  26      17.124   7.681   2.305  1.00  0.00
ATOM    408  CG2 THR A  26      17.367   8.655   4.101  1.00  0.00
ATOM    409 HG21 THR A  26      17.754   9.598   4.486  1.00  0.00
ATOM    410 HG22 THR A  26      16.313   8.561   4.361  1.00  0.00
ATOM    411 HG23 THR A  26      17.924   7.828   4.541  1.00  0.00
ATOM    412  OG1 THR A  26      16.740   9.696   2.106  1.00  0.00
ATOM    413  HG1 THR A  26      15.820   9.604   2.363  1.00  0.00
ATOM    414  C   THR A  26      19.904   8.048   3.268  1.00  0.00
ATOM    415  O   THR A  26      20.454   8.689   4.164  1.00  0.00
ATOM    416  N   THR A  27      20.091   6.746   3.085  1.00  0.00
ATOM    417  H   THR A  27      19.524   6.332   2.359  1.00  0.00
ATOM    418  CA  THR A  27      21.031   5.899   3.787  1.00  0.00
ATOM    419  HA  THR A  27      21.544   6.432   4.588  1.00  0.00
ATOM    420  CB  THR A  27      20.306   4.711   4.383  1.00  0.00
ATOM    421  HB  THR A  27      19.916   4.092   3.576  1.00  0.00
ATOM    422  CG2 THR A  27      21.248   3.891   5.236  1.00  0.00
ATOM    423 HG21 THR A  27      21.639   4.509   6.044  1.00  0.00
ATOM    424 HG22 THR A  27      20.711   3.041   5.657  1.00  0.00
ATOM    425 HG23 THR A  27      22.074   3.531   4.623  1.00  0.00
ATOM    426  OG1 THR A  27      19.195   5.182   5.147  1.00  0.00
ATOM    427  HG1 THR A  27      18.730   4.434   5.529  1.00  0.00
ATOM    428  C   THR A  27      22.062   5.375   2.803  1.00  0.00
ATOM    429  O   THR A  27      21.701   4.834   1.750  1.00  0.00
ATOM    430  N   ASP A  28      23.339   5.470   3.162  1.00  0.00
ATOM    431  H   ASP A  28      23.598   5.838   4.066  1.00  0.00
ATOM    432  CA  ASP A  28      24.396   5.127   2.231  1.00  0.00
ATOM    433  HA  ASP A  28      24.105   5.402   1.218  1.00  0.00
ATOM    434  CB  ASP A  28      25.678   5.879   2.592  1.00  0.00
ATOM    435  HB2 ASP A  28      26.409   5.724   1.799  1.00  0.00
ATOM    436  HB3 ASP A  28      25.424   6.937   2.650  1.00  0.00
ATOM    437  CG  ASP A  28      26.270   5.425   3.925  1.00  0.00
ATOM    438  OD1 ASP A  28      25.545   5.467   4.957  1.00  0.00
ATOM    439  OD2 ASP A  28      27.462   5.005   3.938  1.00  0.00
ATOM    440  C   ASP A  28      24.613   3.610   2.208  1.00  0.00
ATOM    441  O   ASP A  28      24.085   2.873   3.040  1.00  0.00
ATOM    442  N   GLU A  29      25.405   3.145   1.233  1.00  0.00
ATOM    443  H   GLU A  29      25.886   3.772   0.604  1.00  0.00
ATOM    444  CA  GLU A  29      25.526   1.705   1.004  1.00  0.00
ATOM    445  HA  GLU A  29      24.546   1.286   0.776  1.00  0.00
ATOM    446  CB  GLU A  29      26.469   1.419  -0.175  1.00  0.00
ATOM    447  HB2 GLU A  29      26.111   2.023  -1.008  1.00  0.00
ATOM    448  HB3 GLU A  29      27.456   1.769   0.129  1.00  0.00
ATOM    449  CG  GLU A  29      26.561  -0.070  -0.616  1.00  0.00
ATOM    450  HG2 GLU A  29      27.199  -0.584   0.103  1.00  0.00
ATOM    451  HG3 GLU A  29      25.553  -0.482  -0.566  1.00  0.00
ATOM    452  CD  GLU A  29      27.129  -0.267  -2.042  1.00  0.00
ATOM    453  OE1 GLU A  29      28.173   0.359  -2.408  1.00  0.00
ATOM    454  OE2 GLU A  29      26.527  -1.060  -2.807  1.00  0.00
ATOM    455  C   GLU A  29      25.995   0.984   2.259  1.00  0.00
ATOM    456  O   GLU A  29      25.399  -0.018   2.665  1.00  0.00
ATOM    457  N   ALA A  30      27.051   1.491   2.903  1.00  0.00
ATOM    458  H   ALA A  30      27.508   2.332   2.581  1.00  0.00
ATOM    459  CA  ALA A  30      27.618   0.792   4.053  1.00  0.00
ATOM    460  HA  ALA A  30      27.841  -0.234   3.759  1.00  0.00
ATOM    461  CB  ALA A  30      28.916   1.465   4.499  1.00  0.00
ATOM    462  HB1 ALA A  30      28.708   2.490   4.805  1.00  0.00
ATOM    463  HB2 ALA A  30      29.342   0.915   5.339  1.00  0.00
ATOM    464  HB3 ALA A  30      29.626   1.470   3.672  1.00  0.00
ATOM    465  C   ALA A  30      26.620   0.726   5.205  1.00  0.00
ATOM    466  O   ALA A  30      26.445  -0.328   5.825  1.00  0.00
ATOM    467  N   GLU A  31      25.958   1.839   5.519  1.00  0.00
ATOM    468  H   GLU A  31      26.201   2.750   5.158  1.00  0.00
ATOM    469  CA  GLU A  31      24.899   1.751   6.515  1.00  0.00
ATOM    470  HA  GLU A  31      25.281   1.272   7.417  1.00  0.00
ATOM    471  CB  GLU A  31      24.385   3.151   6.882  1.00  0.00
ATOM    472  HB2 GLU A  31      25.239   3.713   7.261  1.00  0.00
ATOM    473  HB3 GLU A  31      24.029   3.610   5.960  1.00  0.00
ATOM    474  CG  GLU A  31      23.250   3.162   7.937  1.00  0.00
ATOM    475  HG2 GLU A  31      22.823   4.165   7.947  1.00  0.00
ATOM    476  HG3 GLU A  31      22.508   2.454   7.567  1.00  0.00
ATOM    477  CD  GLU A  31      23.672   2.763   9.386  1.00  0.00
ATOM    478  OE1 GLU A  31      23.133   3.372  10.371  1.00  0.00
ATOM    479  OE2 GLU A  31      24.512   1.833   9.540  1.00  0.00
ATOM    480  C   GLU A  31      23.773   0.835   6.028  1.00  0.00
ATOM    481  O   GLU A  31      23.254   0.010   6.796  1.00  0.00
ATOM    482  N   SER A  32      23.426   0.921   4.736  1.00  0.00
ATOM    483  H   SER A  32      23.874   1.583   4.119  1.00  0.00
ATOM    484  CA  SER A  32      22.344   0.102   4.203  1.00  0.00
ATOM    485  HA  SER A  32      21.425   0.298   4.755  1.00  0.00
ATOM    486  CB  SER A  32      22.106   0.427   2.725  1.00  0.00
ATOM    487  HB2 SER A  32      23.053   0.328   2.194  1.00  0.00
ATOM    488  HB3 SER A  32      21.389  -0.291   2.326  1.00  0.00
ATOM    489  OG  SER A  32      21.602   1.746   2.553  1.00  0.00
ATOM    490  HG  SER A  32      21.465   1.917   1.619  1.00  0.00
ATOM    491  C   SER A  32      22.651  -1.375   4.386  1.00  0.00
ATOM    492  O   SER A  32      21.781  -2.151   4.806  1.00  0.00
ATOM    493  N   HIE A  33      23.891  -1.781   4.089  1.00  0.00
ATOM    494  H   HIE A  33      24.553  -1.159   3.647  1.00  0.00
ATOM    495  CA  HIE A  33      24.298  -3.157   4.341  1.00  0.00
ATOM    496  HA  HIE A  33      23.624  -3.844   3.830  1.00  0.00
ATOM    497  CB  HIE A  33      25.723  -3.392   3.822  1.00  0.00
ATOM    498  HB2 HIE A  33      26.378  -2.586   4.154  1.00  0.00
ATOM    499  HB3 HIE A  33      26.102  -4.344   4.195  1.00  0.00
ATOM    500  CG  HIE A  33      25.830  -3.443   2.326  1.00  0.00
ATOM    501  ND1 HIE A  33      27.032  -3.593   1.671  1.00  0.00
ATOM    502  CE1 HIE A  33      26.825  -3.622   0.366  1.00  0.00
ATOM    503  HE1 HIE A  33      27.657  -3.750  -0.326  1.00  0.00
ATOM    504  NE2 HIE A  33      25.531  -3.477   0.148  1.00  0.00
ATOM    505  HE2 HIE A  33      25.080  -3.452  -0.755  1.00  0.00
ATOM    506  CD2 HIE A  33      24.885  -3.364   1.356  1.00  0.00
ATOM    507  HD2 HIE A  33      23.803  -3.238   1.386  1.00  0.00
ATOM    508  C   HIE A  33      24.205  -3.483   5.826  1.00  0.00
ATOM    509  O   HIE A  33      23.807  -4.596   6.202  1.00  0.00
ATOM    510  N   ALA A  34      24.566  -2.524   6.690  1.00  0.00
ATOM    511  H   ALA A  34      24.875  -1.615   6.377  1.00  0.00
ATOM    512  CA  ALA A  34      24.576  -2.802   8.121  1.00  0.00
ATOM    513  HA  ALA A  34      25.181  -3.688   8.315  1.00  0.00
ATOM    514  CB  ALA A  34      25.172  -1.621   8.901  1.00  0.00
ATOM    515  HB1 ALA A  34      24.572  -0.728   8.725  1.00  0.00
ATOM    516  HB2 ALA A  34      25.174  -1.852   9.966  1.00  0.00
ATOM    517  HB3 ALA A  34      26.194  -1.443   8.567  1.00  0.00
ATOM    518  C   ALA A  34      23.170  -3.105   8.597  1.00  0.00
ATOM    519  O   ALA A  34      22.939  -4.093   9.306  1.00  0.00
ATOM    520  N   ILE A  35      22.216  -2.266   8.179  1.00  0.00
ATOM    521  H   ILE A  35      22.476  -1.446   7.651  1.00  0.00
ATOM    522  CA  ILE A  35      20.811  -2.449   8.525  1.00  0.00
ATOM    523  HA  ILE A  35      20.637  -2.533   9.598  1.00  0.00
ATOM    524  CB  ILE A  35      19.992  -1.277   7.964  1.00  0.00
ATOM    525  HB  ILE A  35      20.140  -1.235   6.885  1.00  0.00
ATOM    526  CG2 ILE A  35      18.499  -1.446   8.269  1.00  0.00
ATOM    527 HG21 ILE A  35      18.351  -1.488   9.348  1.00  0.00
ATOM    528 HG22 ILE A  35      17.946  -0.601   7.859  1.00  0.00
ATOM    529 HG23 ILE A  35      18.138  -2.370   7.817  1.00  0.00
ATOM    530  CG1 ILE A  35      20.545   0.043   8.501  1.00  0.00
ATOM    531 HG12 ILE A  35      20.412   0.029   9.583  1.00  0.00
ATOM    532 HG13 ILE A  35      21.610   0.062   8.267  1.00  0.00
ATOM    533  CD1 ILE A  35      19.876   1.284   7.923  1.00  0.00
ATOM    534 HD11 ILE A  35      18.812   1.266   8.157  1.00  0.00
ATOM    535 HD12 ILE A  35      20.328   2.176   8.357  1.00  0.00
ATOM    536 HD13 ILE A  35      20.010   1.299   6.842  1.00  0.00
ATOM    537  C   ILE A  35      20.300  -3.791   8.016  1.00  0.00
ATOM    538  O   ILE A  35      19.503  -4.461   8.682  1.00  0.00
ATOM    539  N   MET A  36      20.759  -4.222   6.844  1.00  0.00
ATOM    540  H   MET A  36      21.373  -3.682   6.251  1.00  0.00
ATOM    541  CA  MET A  36      20.265  -5.498   6.346  1.00  0.00
ATOM    542  HA  MET A  36      19.194  -5.576   6.534  1.00  0.00
ATOM    543  CB  MET A  36      20.507  -5.622   4.842  1.00  0.00
ATOM    544  HB2 MET A  36      21.534  -5.312   4.647  1.00  0.00
ATOM    545  HB3 MET A  36      20.388  -6.672   4.574  1.00  0.00
ATOM    546  CG  MET A  36      19.566  -4.785   4.020  1.00  0.00
ATOM    547  HG2 MET A  36      18.546  -5.025   4.319  1.00  0.00
ATOM    548  HG3 MET A  36      19.769  -3.735   4.232  1.00  0.00
ATOM    549  SD  MET A  36      19.751  -5.080   2.249  1.00  0.00
ATOM    550  CE  MET A  36      21.306  -4.267   1.898  1.00  0.00
ATOM    551  HE1 MET A  36      22.098  -4.724   2.492  1.00  0.00
ATOM    552  HE2 MET A  36      21.541  -4.372   0.839  1.00  0.00
ATOM    553  HE3 MET A  36      21.229  -3.209   2.149  1.00  0.00
ATOM    554  C   MET A  36      20.876  -6.668   7.106  1.00  0.00
ATOM    555  O   MET A  36      20.182  -7.659   7.374  1.00  0.00
ATOM    556  N   ASP A  37      22.164  -6.587   7.474  1.00  0.00
ATOM    557  H   ASP A  37      22.788  -5.864   7.145  1.00  0.00
ATOM    558  CA  ASP A  37      22.713  -7.638   8.339  1.00  0.00
ATOM    559  HA  ASP A  37      22.568  -8.607   7.862  1.00  0.00
ATOM    560  CB  ASP A  37      24.216  -7.436   8.595  1.00  0.00
ATOM    561  HB2 ASP A  37      24.395  -6.383   8.811  1.00  0.00
ATOM    562  HB3 ASP A  37      24.476  -8.034   9.469  1.00  0.00
ATOM    563  CG  ASP A  37      25.071  -7.862   7.420  1.00  0.00
ATOM    564  OD1 ASP A  37      24.717  -8.838   6.707  1.00  0.00
ATOM    565  OD2 ASP A  37      26.109  -7.202   7.187  1.00  0.00
ATOM    566  C   ASP A  37      21.952  -7.689   9.659  1.00  0.00
ATOM    567  O   ASP A  37      21.578  -8.768  10.130  1.00  0.00
ATOM    568  N   ALA A  38      21.682  -6.528  10.247  1.00  0.00
ATOM    569  H   ALA A  38      22.000  -5.659   9.842  1.00  0.00
ATOM    570  CA  ALA A  38      20.978  -6.479  11.518  1.00  0.00
ATOM    571  HA  ALA A  38      21.492  -7.126  12.229  1.00  0.00
ATOM    572  CB  ALA A  38      21.002  -5.046  12.055  1.00  0.00
ATOM    573  HB1 ALA A  38      20.484  -4.388  11.358  1.00  0.00
ATOM    574  HB2 ALA A  38      20.505  -5.012  13.025  1.00  0.00
ATOM    575  HB3 ALA A  38      22.035  -4.716  12.165  1.00  0.00
ATOM    576  C   ALA A  38      19.542  -6.979  11.401  1.00  0.00
ATOM    577  O   ALA A  38      19.010  -7.559  12.365  1.00  0.00
ATOM    578  N   ALA A  39      18.887  -6.738  10.250  1.00  0.00
ATOM    579  H   ALA A  39      19.275  -6.150   9.526  1.00  0.00
ATOM    580  CA  ALA A  39      17.540  -7.274  10.061  1.00  0.00
ATOM    581  HA  ALA A  39      16.931  -6.983  10.917  1.00  0.00
ATOM    582  CB  ALA A  39      16.899  -6.707   8.788  1.00  0.00
ATOM    583  HB1 ALA A  39      17.493  -6.998   7.921  1.00  0.00
ATOM    584  HB2 ALA A  39      15.888  -7.100   8.684  1.00  0.00
ATOM    585  HB3 ALA A  39      16.861  -5.620   8.854  1.00  0.00
ATOM    586  C   ALA A  39      17.566  -8.798  10.023  1.00  0.00
ATOM    587  O   ALA A  39      16.746  -9.454  10.671  1.00  0.00
ATOM    588  N   LEU A  40      18.519  -9.378   9.292  1.00  0.00
ATOM    589  H   LEU A  40      19.120  -8.834   8.690  1.00  0.00
ATOM    590  CA  LEU A  40      18.679 -10.832   9.301  1.00  0.00
ATOM    591  HA  LEU A  40      17.766 -11.309   8.946  1.00  0.00
ATOM    592  CB  LEU A  40      19.832 -11.241   8.384  1.00  0.00
ATOM    593  HB2 LEU A  40      19.956 -10.371   7.740  1.00  0.00
ATOM    594  HB3 LEU A  40      20.728 -11.374   8.991  1.00  0.00
ATOM    595  CG  LEU A  40      19.612 -12.480   7.526  1.00  0.00
ATOM    596  HG  LEU A  40      19.526 -13.350   8.177  1.00  0.00
ATOM    597  CD1 LEU A  40      18.342 -12.340   6.695  1.00  0.00
ATOM    598 HD11 LEU A  40      18.428 -11.471   6.043  1.00  0.00
ATOM    599 HD12 LEU A  40      18.203 -13.236   6.089  1.00  0.00
ATOM    600 HD13 LEU A  40      17.486 -12.214   7.358  1.00  0.00
ATOM    601  CD2 LEU A  40      20.826 -12.707   6.663  1.00  0.00
ATOM    602 HD21 LEU A  40      21.701 -12.852   7.297  1.00  0.00
ATOM    603 HD22 LEU A  40      20.674 -13.593   6.047  1.00  0.00
ATOM    604 HD23 LEU A  40      20.983 -11.841   6.021  1.00  0.00
ATOM    605  C   LEU A  40      18.916 -11.354  10.707  1.00  0.00
ATOM    606  O   LEU A  40      18.319 -12.355  11.099  1.00  0.00
ATOM    607  N   ASP A  41      19.773 -10.676  11.487  1.00  0.00
ATOM    608  H   ASP A  41      20.262  -9.870  11.125  1.00  0.00
ATOM    609  CA  ASP A  41      20.040 -11.088  12.869  1.00  0.00
ATOM    610  HA  ASP A  41      20.443 -12.101  12.874  1.00  0.00
ATOM    611  CB  ASP A  41      21.049 -10.158  13.539  1.00  0.00
ATOM    612  HB2 ASP A  41      20.779  -9.128  13.309  1.00  0.00
ATOM    613  HB3 ASP A  41      20.980 -10.320  14.615  1.00  0.00
ATOM    614  CG  ASP A  41      22.448 -10.418  13.086  1.00  0.00
ATOM    615  OD1 ASP A  41      22.740 -11.608  12.788  1.00  0.00
ATOM    616  OD2 ASP A  41      23.244  -9.444  13.015  1.00  0.00
ATOM    617  C   ASP A  41      18.783 -11.094  13.710  1.00  0.00
ATOM    618  O   ASP A  41      18.642 -11.926  14.604  1.00  0.00
ATOM    619  N   ALA A  42      17.895 -10.125  13.501  1.00  0.00
ATOM    620  H   ALA A  42      18.093  -9.385  12.843  1.00  0.00
ATOM    621  CA  ALA A  42      16.661 -10.057  14.262  1.00  0.00
ATOM    622  HA  ALA A  42      16.885 -10.321  15.296  1.00  0.00
ATOM    623  CB  ALA A  42      16.121  -8.627  14.229  1.00  0.00
ATOM    624  HB1 ALA A  42      15.884  -8.352  13.202  1.00  0.00
ATOM    625  HB2 ALA A  42      15.220  -8.564  14.839  1.00  0.00
ATOM    626  HB3 ALA A  42      16.874  -7.945  14.623  1.00  0.00
ATOM    627  C   ALA A  42      15.609 -11.046  13.760  1.00  0.00
ATOM    628  O   ALA A  42      14.499 -11.078  14.311  1.00  0.00
ATOM    629  N   GLY A  43      15.929 -11.843  12.727  1.00  0.00
ATOM    630  H   GLY A  43      16.839 -11.759  12.296  1.00  0.00
ATOM    631  CA  GLY A  43      15.012 -12.827  12.204  1.00  0.00
ATOM    632  HA2 GLY A  43      15.617 -13.659  11.844  1.00  0.00
ATOM    633  HA3 GLY A  43      14.399 -13.160  13.041  1.00  0.00
ATOM    634  C   GLY A  43      14.101 -12.353  11.080  1.00  0.00
ATOM    635  O   GLY A  43      13.207 -13.116  10.661  1.00  0.00
ATOM    636  N   ILE A  44      14.279 -11.121  10.592  1.00  0.00
ATOM    637  H   ILE A  44      14.931 -10.489  11.034  1.00  0.00
ATOM    638  CA  ILE A  44      13.504 -10.633   9.454  1.00  0.00
ATOM    639  HA  ILE A  44      12.448 -10.899   9.501  1.00  0.00
ATOM    640  CB  ILE A  44      13.643  -9.113   9.339  1.00  0.00
ATOM    641  HB  ILE A  44      14.703  -8.857   9.340  1.00  0.00
ATOM    642  CG2 ILE A  44      12.992  -8.598   8.044  1.00  0.00
ATOM    643 HG21 ILE A  44      11.933  -8.854   8.043  1.00  0.00
ATOM    644 HG22 ILE A  44      13.105  -7.515   7.986  1.00  0.00
ATOM    645 HG23 ILE A  44      13.478  -9.060   7.184  1.00  0.00
ATOM    646  CG1 ILE A  44      13.071  -8.459  10.604  1.00  0.00
ATOM    647 HG12 ILE A  44      12.100  -8.917  10.792  1.00  0.00
ATOM    648 HG13 ILE A  44      13.749  -8.697  11.424  1.00  0.00
ATOM    649  CD1 ILE A  44      12.907  -6.938  10.502  1.00  0.00
ATOM    650 HD11 ILE A  44      12.229  -6.699   9.683  1.00  0.00
ATOM    651 HD12 ILE A  44      12.498  -6.553  11.436  1.00  0.00
ATOM    652 HD13 ILE A  44      13.878  -6.479  10.315  1.00  0.00
ATOM    653  C   ILE A  44      13.980 -11.335   8.195  1.00  0.00
ATOM    654  O   ILE A  44      15.182 -11.364   7.904  1.00  0.00
ATOM    655  N   ASN A  45      13.048 -11.936   7.450  1.00  0.00
ATOM    656  H   ASN A  45      12.076 -11.944   7.722  1.00  0.00
ATOM    657  CA  ASN A  45      13.439 -12.682   6.264  1.00  0.00
ATOM    658  HA  ASN A  45      14.514 -12.595   6.107  1.00  0.00
ATOM    659  CB  ASN A  45      13.088 -14.160   6.433  1.00  0.00
ATOM    660  HB2 ASN A  45      13.588 -14.733   5.652  1.00  0.00
ATOM    661  HB3 ASN A  45      13.439 -14.495   7.409  1.00  0.00
ATOM    662  CG  ASN A  45      11.634 -14.408   6.343  1.00  0.00
ATOM    663  OD1 ASN A  45      10.823 -13.573   6.744  1.00  0.00
ATOM    664  ND2 ASN A  45      11.272 -15.558   5.815  1.00  0.00
ATOM    665 HD21 ASN A  45      10.292 -15.784   5.727  1.00  0.00
ATOM    666 HD22 ASN A  45      11.977 -16.210   5.500  1.00  0.00
ATOM    667  C   ASN A  45      12.834 -12.140   4.972  1.00  0.00
ATOM    668  O   ASN A  45      13.025 -12.758   3.907  1.00  0.00
ATOM    669  N   PHE A  46      12.162 -10.982   5.021  1.00  0.00
ATOM    670  H   PHE A  46      12.202 -10.429   5.865  1.00  0.00
ATOM    671  CA  PHE A  46      11.313 -10.517   3.928  1.00  0.00
ATOM    672  HA  PHE A  46      11.461 -11.127   3.037  1.00  0.00
ATOM    673  CB  PHE A  46       9.838 -10.638   4.369  1.00  0.00
ATOM    674  HB2 PHE A  46       9.669 -11.633   4.781  1.00  0.00
ATOM    675  HB3 PHE A  46       9.631  -9.889   5.133  1.00  0.00
ATOM    676  CG  PHE A  46       8.816 -10.442   3.287  1.00  0.00
ATOM    677  CD1 PHE A  46       9.162 -10.406   1.937  1.00  0.00
ATOM    678  HD1 PHE A  46      10.207 -10.520   1.648  1.00  0.00
ATOM    679  CE1 PHE A  46       8.169 -10.223   0.945  1.00  0.00
ATOM    680  HE1 PHE A  46       8.438 -10.212  -0.111  1.00  0.00
ATOM    681  CZ  PHE A  46       6.836 -10.056   1.329  1.00  0.00
ATOM    682  HZ  PHE A  46       6.070  -9.895   0.571  1.00  0.00
ATOM    683  CE2 PHE A  46       6.485 -10.095   2.680  1.00  0.00
ATOM    684  HE2 PHE A  46       5.445  -9.974   2.982  1.00  0.00
ATOM    685  CD2 PHE A  46       7.472 -10.290   3.644  1.00  0.00
ATOM    686  HD2 PHE A  46       7.203 -10.327   4.700  1.00  0.00
ATOM    687  C   PHE A  46      11.735  -9.086   3.586  1.00  0.00
ATOM    688  O   PHE A  46      11.602  -8.183   4.416  1.00  0.00
ATOM    689  N   PHE A  47      12.301  -8.872   2.398  1.00  0.00
ATOM    690  H   PHE A  47      12.375  -9.631   1.736  1.00  0.00
ATOM    691  CA  PHE A  47      12.809  -7.554   2.004  1.00  0.00
ATOM    692  HA  PHE A  47      12.723  -6.881   2.857  1.00  0.00
ATOM    693  CB  PHE A  47      14.289  -7.587   1.547  1.00  0.00
ATOM    694  HB2 PHE A  47      14.432  -8.357   0.788  1.00  0.00
ATOM    695  HB3 PHE A  47      14.521  -6.611   1.122  1.00  0.00
ATOM    696  CG  PHE A  47      15.318  -7.845   2.622  1.00  0.00
ATOM    697  CD1 PHE A  47      14.993  -8.360   3.849  1.00  0.00
ATOM    698  HD1 PHE A  47      13.956  -8.609   4.071  1.00  0.00
ATOM    699  CE1 PHE A  47      15.990  -8.568   4.821  1.00  0.00
ATOM    700  HE1 PHE A  47      15.704  -8.933   5.808  1.00  0.00
ATOM    701  CZ  PHE A  47      17.344  -8.310   4.531  1.00  0.00
ATOM    702  HZ  PHE A  47      18.123  -8.497   5.271  1.00  0.00
ATOM    703  CE2 PHE A  47      17.678  -7.813   3.287  1.00  0.00
ATOM    704  HE2 PHE A  47      18.717  -7.600   3.034  1.00  0.00
ATOM    705  CD2 PHE A  47      16.669  -7.584   2.349  1.00  0.00
ATOM    706  HD2 PHE A  47      16.920  -7.189   1.365  1.00  0.00
ATOM    707  C   PHE A  47      11.993  -7.026   0.830  1.00  0.00
ATOM    708  O   PHE A  47      11.754  -7.760  -0.135  1.00  0.00
ATOM    709  N   ASP A  48      11.624  -5.741   0.875  1.00  0.00
ATOM    710  H   ASP A  48      11.830  -5.214   1.712  1.00  0.00
ATOM    711  CA  ASP A  48      10.926  -5.061  -0.220  1.00  0.00
ATOM    712  HA  ASP A  48      10.679  -5.787  -0.994  1.00  0.00
ATOM    713  CB  ASP A  48       9.635  -4.400   0.260  1.00  0.00
ATOM    714  HB2 ASP A  48       9.028  -5.171   0.736  1.00  0.00
ATOM    715  HB3 ASP A  48       9.895  -3.638   0.995  1.00  0.00
ATOM    716  CG  ASP A  48       8.848  -3.763  -0.873  1.00  0.00
ATOM    717  OD1 ASP A  48       8.174  -4.500  -1.624  1.00  0.00
ATOM    718  OD2 ASP A  48       8.903  -2.532  -1.025  1.00  0.00
ATOM    719  C   ASP A  48      11.807  -3.986  -0.838  1.00  0.00
ATOM    720  O   ASP A  48      12.350  -3.133  -0.123  1.00  0.00
ATOM    721  N   THR A  49      11.893  -3.993  -2.170  1.00  0.00
ATOM    722  H   THR A  49      11.439  -4.747  -2.665  1.00  0.00
ATOM    723  CA  THR A  49      12.638  -3.007  -2.944  1.00  0.00
ATOM    724  HA  THR A  49      12.710  -2.069  -2.393  1.00  0.00
ATOM    725  CB  THR A  49      14.058  -3.506  -3.249  1.00  0.00
ATOM    726  HB  THR A  49      14.503  -3.896  -2.333  1.00  0.00
ATOM    727  CG2 THR A  49      14.019  -4.598  -4.295  1.00  0.00
ATOM    728 HG21 THR A  49      13.575  -4.209  -5.211  1.00  0.00
ATOM    729 HG22 THR A  49      15.033  -4.942  -4.500  1.00  0.00
ATOM    730 HG23 THR A  49      13.421  -5.432  -3.928  1.00  0.00
ATOM    731  OG1 THR A  49      14.877  -2.423  -3.722  1.00  0.00
ATOM    732  HG1 THR A  49      15.761  -2.748  -3.909  1.00  0.00
ATOM    733  C   THR A  49      11.861  -2.737  -4.218  1.00  0.00
ATOM    734  O   THR A  49      10.730  -3.221  -4.404  1.00  0.00
ATOM    735  N   ALA A  50      12.477  -1.978  -5.124  1.00  0.00
ATOM    736  H   ALA A  50      13.367  -1.538  -4.936  1.00  0.00
ATOM    737  CA  ALA A  50      11.830  -1.713  -6.409  1.00  0.00
ATOM    738  HA  ALA A  50      11.348  -2.620  -6.774  1.00  0.00
ATOM    739  CB  ALA A  50      10.763  -0.603  -6.284  1.00  0.00
ATOM    740  HB1 ALA A  50      11.232   0.314  -5.928  1.00  0.00
ATOM    741  HB2 ALA A  50      10.309  -0.424  -7.258  1.00  0.00
ATOM    742  HB3 ALA A  50       9.994  -0.915  -5.577  1.00  0.00
ATOM    743  C   ALA A  50      12.902  -1.338  -7.425  1.00  0.00
ATOM    744  O   ALA A  50      13.972  -0.850  -7.056  1.00  0.00
ATOM    745  N   ASN A  51      12.596  -1.541  -8.711  1.00  0.00
ATOM    746  H   ASN A  51      11.777  -2.057  -8.998  1.00  0.00
ATOM    747  CA  ASN A  51      13.530  -1.100  -9.739  1.00  0.00
ATOM    748  HA  ASN A  51      14.514  -1.528  -9.545  1.00  0.00
ATOM    749  CB  ASN A  51      13.066  -1.548 -11.138  1.00  0.00
ATOM    750  HB2 ASN A  51      13.797  -1.189 -11.863  1.00  0.00
ATOM    751  HB3 ASN A  51      13.043  -2.638 -11.155  1.00  0.00
ATOM    752  CG  ASN A  51      11.659  -1.013 -11.542  1.00  0.00
ATOM    753  OD1 ASN A  51      10.952  -0.392 -10.750  1.00  0.00
ATOM    754  ND2 ASN A  51      11.264  -1.272 -12.798  1.00  0.00
ATOM    755 HD21 ASN A  51      10.362  -0.950 -13.117  1.00  0.00
ATOM    756 HD22 ASN A  51      11.872  -1.788 -13.419  1.00  0.00
ATOM    757  C   ASN A  51      13.751   0.416  -9.678  1.00  0.00
ATOM    758  O   ASN A  51      14.879   0.888  -9.853  1.00  0.00
ATOM    759  N   VAL A  52      12.702   1.200  -9.412  1.00  0.00
ATOM    760  H   VAL A  52      11.784   0.824  -9.221  1.00  0.00
ATOM    761  CA  VAL A  52      12.860   2.657  -9.464  1.00  0.00
ATOM    762  HA  VAL A  52      13.505   2.948 -10.293  1.00  0.00
ATOM    763  CB  VAL A  52      11.489   3.342  -9.642  1.00  0.00
ATOM    764  HB  VAL A  52      11.613   4.418  -9.523  1.00  0.00
ATOM    765  CG1 VAL A  52      10.912   3.043 -11.041  1.00  0.00
ATOM    766 HG11 VAL A  52      10.788   1.967 -11.161  1.00  0.00
ATOM    767 HG12 VAL A  52       9.945   3.534 -11.148  1.00  0.00
ATOM    768 HG13 VAL A  52      11.596   3.416 -11.804  1.00  0.00
ATOM    769  CG2 VAL A  52      10.524   2.855  -8.575  1.00  0.00
ATOM    770 HG21 VAL A  52      10.921   3.096  -7.588  1.00  0.00
ATOM    771 HG22 VAL A  52       9.559   3.343  -8.707  1.00  0.00
ATOM    772 HG23 VAL A  52      10.400   1.775  -8.662  1.00  0.00
ATOM    773  C   VAL A  52      13.557   3.232  -8.238  1.00  0.00
ATOM    774  O   VAL A  52      13.870   4.423  -8.223  1.00  0.00
ATOM    775  N   TYR A  53      13.808   2.439  -7.197  1.00  0.00
ATOM    776  H   TYR A  53      13.616   1.447  -7.211  1.00  0.00
ATOM    777  CA  TYR A  53      14.303   3.031  -5.957  1.00  0.00
ATOM    778  HA  TYR A  53      13.707   3.909  -5.711  1.00  0.00
ATOM    779  CB  TYR A  53      14.214   2.037  -4.793  1.00  0.00
ATOM    780  HB2 TYR A  53      14.617   1.077  -5.115  1.00  0.00
ATOM    781  HB3 TYR A  53      14.839   2.444  -3.998  1.00  0.00
ATOM    782  CG  TYR A  53      12.803   1.845  -4.278  1.00  0.00
ATOM    783  CD1 TYR A  53      11.760   2.641  -4.735  1.00  0.00
ATOM    784  HD1 TYR A  53      11.977   3.419  -5.467  1.00  0.00
ATOM    785  CE1 TYR A  53      10.467   2.462  -4.279  1.00  0.00
ATOM    786  HE1 TYR A  53       9.662   3.095  -4.651  1.00  0.00
ATOM    787  CZ  TYR A  53      10.194   1.461  -3.355  1.00  0.00
ATOM    788  OH  TYR A  53       8.913   1.272  -2.878  1.00  0.00
ATOM    789  HH  TYR A  53       8.279   1.889  -3.250  1.00  0.00
ATOM    790  CE2 TYR A  53      11.209   0.652  -2.891  1.00  0.00
ATOM    791  HE2 TYR A  53      11.000  -0.131  -2.162  1.00  0.00
ATOM    792  CD2 TYR A  53      12.502   0.838  -3.356  1.00  0.00
ATOM    793  HD2 TYR A  53      13.307   0.193  -3.003  1.00  0.00
ATOM    794  C   TYR A  53      15.735   3.532  -6.143  1.00  0.00
ATOM    795  O   TYR A  53      16.530   2.945  -6.893  1.00  0.00
ATOM    796  N   GLY A  54      16.048   4.650  -5.474  1.00  0.00
ATOM    797  H   GLY A  54      15.380   5.005  -4.805  1.00  0.00
ATOM    798  CA  GLY A  54      17.293   5.378  -5.658  1.00  0.00
ATOM    799  HA2 GLY A  54      17.767   5.481  -4.682  1.00  0.00
ATOM    800  HA3 GLY A  54      17.933   4.785  -6.311  1.00  0.00
ATOM    801  C   GLY A  54      17.109   6.758  -6.266  1.00  0.00
ATOM    802  O   GLY A  54      17.975   7.626  -6.078  1.00  0.00
ATOM    803  N   TRP A  55      16.022   6.958  -7.031  1.00  0.00
ATOM    804  H   TRP A  55      15.543   6.130  -7.355  1.00  0.00
ATOM    805  CA  TRP A  55      15.533   8.262  -7.478  1.00  0.00
ATOM    806  HA  TRP A  55      14.532   8.160  -7.897  1.00  0.00
ATOM    807  CB  TRP A  55      15.473   9.231  -6.304  1.00  0.00
ATOM    808  HB2 TRP A  55      16.459   9.336  -5.850  1.00  0.00
ATOM    809  HB3 TRP A  55      15.135  10.202  -6.665  1.00  0.00
ATOM    810  CG  TRP A  55      14.523   8.826  -5.190  1.00  0.00
ATOM    811  CD1 TRP A  55      14.589   9.231  -3.872  1.00  0.00
ATOM    812  HD1 TRP A  55      15.403   9.900  -3.592  1.00  0.00
ATOM    813  NE1 TRP A  55      13.564   8.674  -3.172  1.00  0.00
ATOM    814  HE1 TRP A  55      13.411   8.803  -2.182  1.00  0.00
ATOM    815  CE2 TRP A  55      12.791   7.894  -4.007  1.00  0.00
ATOM    816  CZ2 TRP A  55      11.638   7.112  -3.730  1.00  0.00
ATOM    817  HZ2 TRP A  55      11.266   7.100  -2.706  1.00  0.00
ATOM    818  CH2 TRP A  55      11.054   6.410  -4.778  1.00  0.00
ATOM    819  HH2 TRP A  55      10.161   5.814  -4.593  1.00  0.00
ATOM    820  CZ3 TRP A  55      11.591   6.450  -6.078  1.00  0.00
ATOM    821  HZ3 TRP A  55      11.140   5.895  -6.901  1.00  0.00
ATOM    822  CE3 TRP A  55      12.754   7.228  -6.353  1.00  0.00
ATOM    823  HE3 TRP A  55      13.136   7.232  -7.374  1.00  0.00
ATOM    824  CD2 TRP A  55      13.364   7.959  -5.294  1.00  0.00
ATOM    825  C   TRP A  55      16.325   8.917  -8.601  1.00  0.00
ATOM    826  O   TRP A  55      17.548   8.760  -8.699  1.00  0.00
ATOM    827  N   GLY A  56      15.620   9.674  -9.436  1.00  0.00
ATOM    828  H   GLY A  56      14.611   9.644  -9.452  1.00  0.00
ATOM    829  CA  GLY A  56      16.296  10.571 -10.353  1.00  0.00
ATOM    830  HA2 GLY A  56      15.561  11.077 -10.979  1.00  0.00
ATOM    831  HA3 GLY A  56      16.864  11.311  -9.789  1.00  0.00
ATOM    832  C   GLY A  56      17.245   9.793 -11.239  1.00  0.00
ATOM    833  O   GLY A  56      16.900   8.736 -11.769  1.00  0.00
ATOM    834  N   GLU A  57      18.473  10.285 -11.379  1.00  0.00
ATOM    835  H   GLU A  57      18.770  11.155 -10.961  1.00  0.00
ATOM    836  CA  GLU A  57      19.422   9.560 -12.212  1.00  0.00
ATOM    837  HA  GLU A  57      18.940   9.262 -13.143  1.00  0.00
ATOM    838  CB  GLU A  57      20.622  10.431 -12.544  1.00  0.00
ATOM    839  HB2 GLU A  57      21.230  10.531 -11.644  1.00  0.00
ATOM    840  HB3 GLU A  57      21.202   9.931 -13.319  1.00  0.00
ATOM    841  CG  GLU A  57      20.216  11.783 -13.022  1.00  0.00
ATOM    842  HG2 GLU A  57      19.477  11.659 -13.813  1.00  0.00
ATOM    843  HG3 GLU A  57      19.762  12.305 -12.180  1.00  0.00
ATOM    844  CD  GLU A  57      21.377  12.586 -13.542  1.00  0.00
ATOM    845  OE1 GLU A  57      21.459  12.704 -14.787  1.00  0.00
ATOM    846  OE2 GLU A  57      22.184  13.096 -12.712  1.00  0.00
ATOM    847  C   GLU A  57      19.915   8.281 -11.570  1.00  0.00
ATOM    848  O   GLU A  57      20.624   7.532 -12.245  1.00  0.00
ATOM    849  N   ASN A  58      19.576   8.011 -10.302  1.00  0.00
ATOM    850  H   ASN A  58      19.020   8.665  -9.770  1.00  0.00
ATOM    851  CA  ASN A  58      20.060   6.811  -9.631  1.00  0.00
ATOM    852  HA  ASN A  58      20.826   6.335 -10.244  1.00  0.00
ATOM    853  CB  ASN A  58      20.666   7.150  -8.268  1.00  0.00
ATOM    854  HB2 ASN A  58      19.856   7.444  -7.600  1.00  0.00
ATOM    855  HB3 ASN A  58      21.159   6.263  -7.871  1.00  0.00
ATOM    856  CG  ASN A  58      21.677   8.279  -8.331  1.00  0.00
ATOM    857  OD1 ASN A  58      22.738   8.159  -8.958  1.00  0.00
ATOM    858  ND2 ASN A  58      21.356   9.386  -7.669  1.00  0.00
ATOM    859 HD21 ASN A  58      21.988  10.174  -7.672  1.00  0.00
ATOM    860 HD22 ASN A  58      20.482   9.434  -7.165  1.00  0.00
ATOM    861  C   ASN A  58      18.981   5.739  -9.453  1.00  0.00
ATOM    862  O   ASN A  58      19.128   4.854  -8.592  1.00  0.00
ATOM    863  N   LYS A  59      17.902   5.788 -10.224  1.00  0.00
ATOM    864  H   LYS A  59      17.681   6.576 -10.816  1.00  0.00
ATOM    865  CA  LYS A  59      16.965   4.665 -10.184  1.00  0.00
ATOM    866  HA  LYS A  59      16.536   4.591  -9.185  1.00  0.00
ATOM    867  CB  LYS A  59      15.824   4.844 -11.197  1.00  0.00
ATOM    868  HB2 LYS A  59      16.266   4.840 -12.193  1.00  0.00
ATOM    869  HB3 LYS A  59      15.155   3.990 -11.093  1.00  0.00
ATOM    870  CG  LYS A  59      15.024   6.153 -10.993  1.00  0.00
ATOM    871  HG2 LYS A  59      14.582   6.117  -9.997  1.00  0.00
ATOM    872  HG3 LYS A  59      15.730   6.982 -11.047  1.00  0.00
ATOM    873  CD  LYS A  59      13.935   6.352 -12.020  1.00  0.00
ATOM    874  HD2 LYS A  59      14.366   6.275 -13.018  1.00  0.00
ATOM    875  HD3 LYS A  59      13.177   5.580 -11.892  1.00  0.00
ATOM    876  CE  LYS A  59      13.297   7.723 -11.847  1.00  0.00
ATOM    877  HE2 LYS A  59      13.269   7.941 -10.779  1.00  0.00
ATOM    878  HE3 LYS A  59      13.936   8.450 -12.348  1.00  0.00
ATOM    879  NZ  LYS A  59      11.927   7.803 -12.404  1.00  0.00
ATOM    880  HZ1 LYS A  59      11.335   7.130 -11.939  1.00  0.00
ATOM    881  HZ2 LYS A  59      11.559   8.732 -12.259  1.00  0.00
ATOM    882  HZ3 LYS A  59      11.954   7.601 -13.393  1.00  0.00
ATOM    883  C   LYS A  59      17.722   3.380 -10.470  1.00  0.00
ATOM    884  O   LYS A  59      18.534   3.315 -11.394  1.00  0.00
ATOM    885  N   GLY A  60      17.497   2.374  -9.642  1.00  0.00
ATOM    886  H   GLY A  60      16.788   2.472  -8.929  1.00  0.00
ATOM    887  CA  GLY A  60      18.228   1.132  -9.714  1.00  0.00
ATOM    888  HA2 GLY A  60      17.508   0.319  -9.617  1.00  0.00
ATOM    889  HA3 GLY A  60      18.700   1.084 -10.695  1.00  0.00
ATOM    890  C   GLY A  60      19.290   0.977  -8.649  1.00  0.00
ATOM    891  O   GLY A  60      19.757  -0.146  -8.416  1.00  0.00
ATOM    892  N   ARG A  61      19.652   2.064  -7.966  1.00  0.00
ATOM    893  H   ARG A  61      19.236   2.969  -8.131  1.00  0.00
ATOM    894  CA  ARG A  61      20.741   1.971  -7.009  1.00  0.00
ATOM    895  HA  ARG A  61      21.600   1.494  -7.482  1.00  0.00
ATOM    896  CB  ARG A  61      21.162   3.351  -6.513  1.00  0.00
ATOM    897  HB2 ARG A  61      21.241   4.041  -7.353  1.00  0.00
ATOM    898  HB3 ARG A  61      20.430   3.730  -5.800  1.00  0.00
ATOM    899  CG  ARG A  61      22.512   3.226  -5.833  1.00  0.00
ATOM    900  HG2 ARG A  61      22.318   2.903  -4.810  1.00  0.00
ATOM    901  HG3 ARG A  61      23.057   2.444  -6.363  1.00  0.00
ATOM    902  CD  ARG A  61      23.329   4.476  -5.813  1.00  0.00
ATOM    903  HD2 ARG A  61      24.342   4.264  -6.157  1.00  0.00
ATOM    904  HD3 ARG A  61      22.876   5.227  -6.460  1.00  0.00
ATOM    905  NE  ARG A  61      23.399   5.010  -4.452  1.00  0.00
ATOM    906  HE  ARG A  61      23.579   4.365  -3.696  1.00  0.00
ATOM    907  CZ  ARG A  61      23.210   6.294  -4.160  1.00  0.00
ATOM    908  NH1 ARG A  61      22.979   7.160  -5.152  1.00  0.00
ATOM    909 HH11 ARG A  61      22.951   6.833  -6.107  1.00  0.00
ATOM    910 HH12 ARG A  61      22.834   8.137  -4.941  1.00  0.00
ATOM    911  NH2 ARG A  61      23.279   6.721  -2.896  1.00  0.00
ATOM    912 HH21 ARG A  61      23.477   6.064  -2.154  1.00  0.00
ATOM    913 HH22 ARG A  61      23.134   7.698  -2.688  1.00  0.00
ATOM    914  C   ARG A  61      20.363   1.066  -5.840  1.00  0.00
ATOM    915  O   ARG A  61      21.174   0.251  -5.388  1.00  0.00
ATOM    916  N   THR A  62      19.133   1.171  -5.346  1.00  0.00
ATOM    917  H   THR A  62      18.470   1.839  -5.712  1.00  0.00
ATOM    918  CA  THR A  62      18.728   0.341  -4.212  1.00  0.00
ATOM    919  HA  THR A  62      19.381   0.498  -3.353  1.00  0.00
ATOM    920  CB  THR A  62      17.299   0.689  -3.808  1.00  0.00
ATOM    921  HB  THR A  62      16.612   0.327  -4.573  1.00  0.00
ATOM    922  CG2 THR A  62      16.969   0.056  -2.510  1.00  0.00
ATOM    923 HG21 THR A  62      17.656   0.417  -1.744  1.00  0.00
ATOM    924 HG22 THR A  62      15.947   0.310  -2.230  1.00  0.00
ATOM    925 HG23 THR A  62      17.062  -1.026  -2.599  1.00  0.00
ATOM    926  OG1 THR A  62      17.148   2.118  -3.709  1.00  0.00
ATOM    927  HG1 THR A  62      16.247   2.328  -3.454  1.00  0.00
ATOM    928  C   THR A  62      18.839  -1.137  -4.555  1.00  0.00
ATOM    929  O   THR A  62      19.360  -1.945  -3.775  1.00  0.00
ATOM    930  N   GLU A  63      18.368  -1.509  -5.731  1.00  0.00
ATOM    931  H   GLU A  63      17.857  -0.878  -6.331  1.00  0.00
ATOM    932  CA  GLU A  63      18.516  -2.887  -6.150  1.00  0.00
ATOM    933  HA  GLU A  63      18.087  -3.557  -5.404  1.00  0.00
ATOM    934  CB  GLU A  63      17.785  -3.100  -7.477  1.00  0.00
ATOM    935  HB2 GLU A  63      17.841  -2.153  -8.013  1.00  0.00
ATOM    936  HB3 GLU A  63      18.350  -3.858  -8.020  1.00  0.00
ATOM    937  CG  GLU A  63      16.334  -3.533  -7.365  1.00  0.00
ATOM    938  HG2 GLU A  63      16.296  -4.463  -6.797  1.00  0.00
ATOM    939  HG3 GLU A  63      15.769  -2.764  -6.839  1.00  0.00
ATOM    940  CD  GLU A  63      15.727  -3.756  -8.745  1.00  0.00
ATOM    941  OE1 GLU A  63      14.592  -4.306  -8.852  1.00  0.00
ATOM    942  OE2 GLU A  63      16.412  -3.380  -9.734  1.00  0.00
ATOM    943  C   GLU A  63      19.993  -3.266  -6.254  1.00  0.00
ATOM    944  O   GLU A  63      20.387  -4.364  -5.842  1.00  0.00
ATOM    945  N   GLU A  64      20.839  -2.357  -6.776  1.00  0.00
ATOM    946  H   GLU A  64      20.517  -1.484  -7.168  1.00  0.00
ATOM    947  CA  GLU A  64      22.279  -2.657  -6.829  1.00  0.00
ATOM    948  HA  GLU A  64      22.426  -3.633  -7.293  1.00  0.00
ATOM    949  CB  GLU A  64      23.046  -1.609  -7.641  1.00  0.00
ATOM    950  HB2 GLU A  64      22.824  -0.642  -7.191  1.00  0.00
ATOM    951  HB3 GLU A  64      24.106  -1.832  -7.516  1.00  0.00
ATOM    952  CG  GLU A  64      22.713  -1.569  -9.099  1.00  0.00
ATOM    953  HG2 GLU A  64      23.174  -2.428  -9.587  1.00  0.00
ATOM    954  HG3 GLU A  64      21.629  -1.638  -9.190  1.00  0.00
ATOM    955  CD  GLU A  64      23.195  -0.294  -9.760  1.00  0.00
ATOM    956  OE1 GLU A  64      23.840   0.520  -9.086  1.00  0.00
ATOM    957  OE2 GLU A  64      22.944  -0.107 -10.957  1.00  0.00
ATOM    958  C   GLU A  64      22.882  -2.744  -5.434  1.00  0.00
ATOM    959  O   GLU A  64      23.777  -3.560  -5.190  1.00  0.00
ATOM    960  N   ILE A  65      22.424  -1.897  -4.514  1.00  0.00
ATOM    961  H   ILE A  65      21.791  -1.147  -4.752  1.00  0.00
ATOM    962  CA  ILE A  65      22.915  -1.979  -3.142  1.00  0.00
ATOM    963  HA  ILE A  65      24.004  -1.948  -3.112  1.00  0.00
ATOM    964  CB  ILE A  65      22.347  -0.835  -2.288  1.00  0.00
ATOM    965  HB  ILE A  65      21.290  -0.713  -2.523  1.00  0.00
ATOM    966  CG2 ILE A  65      22.503  -1.132  -0.827  1.00  0.00
ATOM    967 HG21 ILE A  65      23.561  -1.254  -0.591  1.00  0.00
ATOM    968 HG22 ILE A  65      22.094  -0.308  -0.242  1.00  0.00
ATOM    969 HG23 ILE A  65      21.969  -2.050  -0.583  1.00  0.00
ATOM    970  CG1 ILE A  65      23.034   0.475  -2.652  1.00  0.00
ATOM    971 HG12 ILE A  65      24.037   0.454  -2.225  1.00  0.00
ATOM    972 HG13 ILE A  65      23.104   0.523  -3.739  1.00  0.00
ATOM    973  CD1 ILE A  65      22.293   1.692  -2.140  1.00  0.00
ATOM    974 HD11 ILE A  65      22.224   1.645  -1.053  1.00  0.00
ATOM    975 HD12 ILE A  65      22.831   2.594  -2.430  1.00  0.00
ATOM    976 HD13 ILE A  65      21.291   1.714  -2.567  1.00  0.00
ATOM    977  C   ILE A  65      22.590  -3.343  -2.557  1.00  0.00
ATOM    978  O   ILE A  65      23.442  -3.962  -1.904  1.00  0.00
ATOM    979  N   LEU A  66      21.379  -3.862  -2.838  1.00  0.00
ATOM    980  H   LEU A  66      20.660  -3.316  -3.291  1.00  0.00
ATOM    981  CA  LEU A  66      21.058  -5.232  -2.431  1.00  0.00
ATOM    982  HA  LEU A  66      21.294  -5.362  -1.375  1.00  0.00
ATOM    983  CB  LEU A  66      19.573  -5.536  -2.642  1.00  0.00
ATOM    984  HB2 LEU A  66      19.320  -4.878  -3.473  1.00  0.00
ATOM    985  HB3 LEU A  66      19.495  -6.575  -2.964  1.00  0.00
ATOM    986  CG  LEU A  66      18.601  -5.286  -1.477  1.00  0.00
ATOM    987  HG  LEU A  66      18.853  -5.981  -0.676  1.00  0.00
ATOM    988  CD1 LEU A  66      18.673  -3.832  -0.941  1.00  0.00
ATOM    989 HD11 LEU A  66      18.422  -3.136  -1.741  1.00  0.00
ATOM    990 HD12 LEU A  66      17.967  -3.712  -0.120  1.00  0.00
ATOM    991 HD13 LEU A  66      19.682  -3.625  -0.584  1.00  0.00
ATOM    992  CD2 LEU A  66      17.180  -5.619  -1.890  1.00  0.00
ATOM    993 HD21 LEU A  66      17.122  -6.668  -2.180  1.00  0.00
ATOM    994 HD22 LEU A  66      16.506  -5.436  -1.053  1.00  0.00
ATOM    995 HD23 LEU A  66      16.890  -4.993  -2.733  1.00  0.00
ATOM    996  C   LEU A  66      21.908  -6.247  -3.192  1.00  0.00
ATOM    997  O   LEU A  66      22.364  -7.241  -2.611  1.00  0.00
ATOM    998  N   GLY A  67      22.114  -6.024  -4.494  1.00  0.00
ATOM    999  H   GLY A  67      21.680  -5.246  -4.969  1.00  0.00
ATOM   1000  CA  GLY A  67      22.977  -6.907  -5.263  1.00  0.00
ATOM   1001  HA2 GLY A  67      22.483  -7.874  -5.352  1.00  0.00
ATOM   1002  HA3 GLY A  67      23.110  -6.475  -6.255  1.00  0.00
ATOM   1003  C   GLY A  67      24.342  -7.106  -4.623  1.00  0.00
ATOM   1004  O   GLY A  67      24.797  -8.233  -4.436  1.00  0.00
ATOM   1005  N   SER A  68      25.006  -6.010  -4.249  1.00  0.00
ATOM   1006  H   SER A  68      24.650  -5.082  -4.428  1.00  0.00
ATOM   1007  CA  SER A  68      26.322  -6.138  -3.621  1.00  0.00
ATOM   1008  HA  SER A  68      26.941  -6.828  -4.195  1.00  0.00
ATOM   1009  CB  SER A  68      27.025  -4.777  -3.570  1.00  0.00
ATOM   1010  HB2 SER A  68      28.070  -4.934  -3.301  1.00  0.00
ATOM   1011  HB3 SER A  68      26.970  -4.319  -4.557  1.00  0.00
ATOM   1012  OG  SER A  68      26.414  -3.920  -2.615  1.00  0.00
ATOM   1013  HG  SER A  68      26.872  -3.076  -2.603  1.00  0.00
ATOM   1014  C   SER A  68      26.228  -6.735  -2.217  1.00  0.00
ATOM   1015  O   SER A  68      27.174  -7.382  -1.760  1.00  0.00
ATOM   1016  N   TRP A  69      25.101  -6.559  -1.528  1.00  0.00
ATOM   1017  H   TRP A  69      24.384  -5.919  -1.836  1.00  0.00
ATOM   1018  CA  TRP A  69      24.919  -7.237  -0.252  1.00  0.00
ATOM   1019  HA  TRP A  69      25.764  -7.027   0.404  1.00  0.00
ATOM   1020  CB  TRP A  69      23.644  -6.753   0.427  1.00  0.00
ATOM   1021  HB2 TRP A  69      23.612  -5.664   0.471  1.00  0.00
ATOM   1022  HB3 TRP A  69      22.782  -7.119  -0.129  1.00  0.00
ATOM   1023  CG  TRP A  69      23.485  -7.248   1.846  1.00  0.00
ATOM   1024  CD1 TRP A  69      24.272  -6.931   2.924  1.00  0.00
ATOM   1025  HD1 TRP A  69      25.118  -6.269   2.738  1.00  0.00
ATOM   1026  NE1 TRP A  69      23.795  -7.550   4.060  1.00  0.00
ATOM   1027  HE1 TRP A  69      24.201  -7.476   4.982  1.00  0.00
ATOM   1028  CE2 TRP A  69      22.685  -8.289   3.735  1.00  0.00
ATOM   1029  CZ2 TRP A  69      21.870  -9.082   4.538  1.00  0.00
ATOM   1030  HZ2 TRP A  69      22.098  -9.152   5.602  1.00  0.00
ATOM   1031  CH2 TRP A  69      20.830  -9.726   3.938  1.00  0.00
ATOM   1032  HH2 TRP A  69      20.191 -10.382   4.529  1.00  0.00
ATOM   1033  CZ3 TRP A  69      20.559  -9.564   2.567  1.00  0.00
ATOM   1034  HZ3 TRP A  69      19.704 -10.058   2.106  1.00  0.00
ATOM   1035  CE3 TRP A  69      21.365  -8.777   1.765  1.00  0.00
ATOM   1036  HE3 TRP A  69      21.103  -8.668   0.713  1.00  0.00
ATOM   1037  CD2 TRP A  69      22.460  -8.131   2.348  1.00  0.00
ATOM   1038  C   TRP A  69      24.907  -8.754  -0.430  1.00  0.00
ATOM   1039  O   TRP A  69      25.712  -9.462   0.183  1.00  0.00
ATOM   1040  N   PHE A  70      23.993  -9.273  -1.266  1.00  0.00
ATOM   1041  H   PHE A  70      23.319  -8.673  -1.719  1.00  0.00
ATOM   1042  CA  PHE A  70      23.941 -10.717  -1.547  1.00  0.00
ATOM   1043  HA  PHE A  70      23.695 -11.249  -0.628  1.00  0.00
ATOM   1044  CB  PHE A  70      22.885 -11.060  -2.612  1.00  0.00
ATOM   1045  HB2 PHE A  70      23.084 -10.437  -3.484  1.00  0.00
ATOM   1046  HB3 PHE A  70      22.939 -12.111  -2.897  1.00  0.00
ATOM   1047  CG  PHE A  70      21.449 -10.793  -2.206  1.00  0.00
ATOM   1048  CD1 PHE A  70      20.939 -11.263  -1.005  1.00  0.00
ATOM   1049  HD1 PHE A  70      21.586 -11.828  -0.333  1.00  0.00
ATOM   1050  CE1 PHE A  70      19.596 -11.016  -0.650  1.00  0.00
ATOM   1051  HE1 PHE A  70      19.221 -11.375   0.308  1.00  0.00
ATOM   1052  CZ  PHE A  70      18.746 -10.315  -1.518  1.00  0.00
ATOM   1053  HZ  PHE A  70      17.709 -10.120  -1.246  1.00  0.00
ATOM   1054  CE2 PHE A  70      19.239  -9.869  -2.732  1.00  0.00
ATOM   1055  HE2 PHE A  70      18.584  -9.340  -3.424  1.00  0.00
ATOM   1056  CD2 PHE A  70      20.582 -10.097  -3.073  1.00  0.00
ATOM   1057  HD2 PHE A  70      20.973  -9.734  -4.023  1.00  0.00
ATOM   1058  C   PHE A  70      25.276 -11.234  -2.058  1.00  0.00
ATOM   1059  O   PHE A  70      25.627 -12.394  -1.817  1.00  0.00
ATOM   1060  N   ALA A  71      26.010 -10.402  -2.804  1.00  0.00
ATOM   1061  H   ALA A  71      25.637  -9.507  -3.084  1.00  0.00
ATOM   1062  CA  ALA A  71      27.328 -10.782  -3.290  1.00  0.00
ATOM   1063  HA  ALA A  71      27.227 -11.686  -3.890  1.00  0.00
ATOM   1064  CB  ALA A  71      27.881  -9.670  -4.173  1.00  0.00
ATOM   1065  HB1 ALA A  71      27.997  -8.761  -3.583  1.00  0.00
ATOM   1066  HB2 ALA A  71      28.851  -9.970  -4.571  1.00  0.00
ATOM   1067  HB3 ALA A  71      27.193  -9.483  -4.997  1.00  0.00
ATOM   1068  C   ALA A  71      28.298 -11.096  -2.155  1.00  0.00
ATOM   1069  O   ALA A  71      29.285 -11.810  -2.372  1.00  0.00
ATOM   1070  N   GLN A  72      28.042 -10.601  -0.950  1.00  0.00
ATOM   1071  H   GLN A  72      27.290  -9.947  -0.787  1.00  0.00
ATOM   1072  CA  GLN A  72      28.913 -10.946   0.169  1.00  0.00
ATOM   1073  HA  GLN A  72      29.956 -10.836  -0.129  1.00  0.00
ATOM   1074  CB  GLN A  72      28.646 -10.028   1.363  1.00  0.00
ATOM   1075  HB2 GLN A  72      27.569 -10.001   1.529  1.00  0.00
ATOM   1076  HB3 GLN A  72      29.136 -10.463   2.234  1.00  0.00
ATOM   1077  CG  GLN A  72      29.158  -8.622   1.147  1.00  0.00
ATOM   1078  HG2 GLN A  72      30.229  -8.640   0.945  1.00  0.00
ATOM   1079  HG3 GLN A  72      28.633  -8.208   0.287  1.00  0.00
ATOM   1080  CD  GLN A  72      28.907  -7.732   2.340  1.00  0.00
ATOM   1081  OE1 GLN A  72      27.782  -7.608   2.801  1.00  0.00
ATOM   1082  NE2 GLN A  72      29.971  -7.127   2.870  1.00  0.00
ATOM   1083 HE21 GLN A  72      29.857  -6.521   3.670  1.00  0.00
ATOM   1084 HE22 GLN A  72      30.886  -7.278   2.469  1.00  0.00
ATOM   1085  C   GLN A  72      28.787 -12.399   0.609  1.00  0.00
ATOM   1086  O   GLN A  72      29.614 -12.843   1.412  1.00  0.00
ATOM   1087  N   GLY A  73      27.795 -13.152   0.107  1.00  0.00
ATOM   1088  H   GLY A  73      27.132 -12.759  -0.545  1.00  0.00
ATOM   1089  CA  GLY A  73      27.645 -14.554   0.486  1.00  0.00
ATOM   1090  HA2 GLY A  73      26.991 -15.039  -0.238  1.00  0.00
ATOM   1091  HA3 GLY A  73      28.628 -15.025   0.460  1.00  0.00
ATOM   1092  C   GLY A  73      27.052 -14.721   1.879  1.00  0.00
ATOM   1093  O   GLY A  73      26.206 -13.941   2.324  1.00  0.00
ATOM   1094  N   GLY A  74      27.510 -15.760   2.578  1.00  0.00
ATOM   1095  H   GLY A  74      28.175 -16.403   2.171  1.00  0.00
ATOM   1096  CA  GLY A  74      27.068 -15.998   3.941  1.00  0.00
ATOM   1097  HA2 GLY A  74      27.723 -16.760   4.365  1.00  0.00
ATOM   1098  HA3 GLY A  74      27.195 -15.065   4.490  1.00  0.00
ATOM   1099  C   GLY A  74      25.631 -16.455   4.072  1.00  0.00
ATOM   1100  O   GLY A  74      24.992 -16.185   5.096  1.00  0.00
ATOM   1101  N   ASP A  75      25.105 -17.141   3.056  1.00  0.00
ATOM   1102  H   ASP A  75      25.700 -17.310   2.258  1.00  0.00
ATOM   1103  CA  ASP A  75      23.714 -17.599   2.995  1.00  0.00
ATOM   1104  HA  ASP A  75      23.577 -18.199   2.095  1.00  0.00
ATOM   1105  CB  ASP A  75      23.332 -18.452   4.217  1.00  0.00
ATOM   1106  HB2 ASP A  75      23.389 -17.786   5.078  1.00  0.00
ATOM   1107  HB3 ASP A  75      22.308 -18.806   4.099  1.00  0.00
ATOM   1108  CG  ASP A  75      24.258 -19.642   4.434  1.00  0.00
ATOM   1109  OD1 ASP A  75      24.685 -20.274   3.436  1.00  0.00
ATOM   1110  OD2 ASP A  75      24.524 -19.961   5.627  1.00  0.00
ATOM   1111  C   ASP A  75      22.706 -16.458   2.862  1.00  0.00
ATOM   1112  O   ASP A  75      21.525 -16.654   3.162  1.00  0.00
ATOM   1113  N   ARG A  76      23.127 -15.261   2.435  1.00  0.00
ATOM   1114  H   ARG A  76      24.076 -15.106   2.124  1.00  0.00
ATOM   1115  CA  ARG A  76      22.217 -14.116   2.486  1.00  0.00
ATOM   1116  HA  ARG A  76      21.758 -14.052   3.473  1.00  0.00
ATOM   1117  CB  ARG A  76      22.974 -12.823   2.217  1.00  0.00
ATOM   1118  HB2 ARG A  76      23.704 -13.040   1.437  1.00  0.00
ATOM   1119  HB3 ARG A  76      22.247 -12.102   1.844  1.00  0.00
ATOM   1120  CG  ARG A  76      23.694 -12.236   3.443  1.00  0.00
ATOM   1121  HG2 ARG A  76      22.954 -11.969   4.198  1.00  0.00
ATOM   1122  HG3 ARG A  76      24.374 -12.985   3.850  1.00  0.00
ATOM   1123  CD  ARG A  76      24.492 -10.983   3.042  1.00  0.00
ATOM   1124  HD2 ARG A  76      25.209 -11.257   2.268  1.00  0.00
ATOM   1125  HD3 ARG A  76      23.800 -10.238   2.649  1.00  0.00
ATOM   1126  NE  ARG A  76      25.215 -10.402   4.160  1.00  0.00
ATOM   1127  HE  ARG A  76      24.834  -9.570   4.587  1.00  0.00
ATOM   1128  CZ  ARG A  76      26.327 -10.924   4.670  1.00  0.00
ATOM   1129  NH1 ARG A  76      26.931 -10.349   5.710  1.00  0.00
ATOM   1130 HH11 ARG A  76      26.542  -9.510   6.115  1.00  0.00
ATOM   1131 HH12 ARG A  76      27.775 -10.755   6.088  1.00  0.00
ATOM   1132  NH2 ARG A  76      26.817 -12.043   4.162  1.00  0.00
ATOM   1133 HH21 ARG A  76      26.345 -12.494   3.391  1.00  0.00
ATOM   1134 HH22 ARG A  76      27.662 -12.442   4.547  1.00  0.00
ATOM   1135  C   ARG A  76      21.056 -14.269   1.503  1.00  0.00
ATOM   1136  O   ARG A  76      19.895 -14.097   1.880  1.00  0.00
ATOM   1137  N   ARG A  77      21.345 -14.581   0.235  1.00  0.00
ATOM   1138  H   ARG A  77      22.299 -14.671  -0.086  1.00  0.00
ATOM   1139  CA  ARG A  77      20.266 -14.736  -0.742  1.00  0.00
ATOM   1140  HA  ARG A  77      19.657 -13.833  -0.763  1.00  0.00
ATOM   1141  CB  ARG A  77      20.836 -14.975  -2.144  1.00  0.00
ATOM   1142  HB2 ARG A  77      21.435 -14.098  -2.390  1.00  0.00
ATOM   1143  HB3 ARG A  77      21.484 -15.849  -2.072  1.00  0.00
ATOM   1144  CG  ARG A  77      19.791 -15.204  -3.241  1.00  0.00
ATOM   1145  HG2 ARG A  77      20.297 -15.597  -4.123  1.00  0.00
ATOM   1146  HG3 ARG A  77      19.068 -15.936  -2.882  1.00  0.00
ATOM   1147  CD  ARG A  77      19.068 -13.910  -3.603  1.00  0.00
ATOM   1148  HD2 ARG A  77      18.803 -13.392  -2.681  1.00  0.00
ATOM   1149  HD3 ARG A  77      19.745 -13.287  -4.188  1.00  0.00
ATOM   1150  NE  ARG A  77      17.849 -14.137  -4.381  1.00  0.00
ATOM   1151  HE  ARG A  77      17.941 -14.129  -5.387  1.00  0.00
ATOM   1152  CZ  ARG A  77      16.635 -14.365  -3.849  1.00  0.00
ATOM   1153  NH1 ARG A  77      15.574 -14.559  -4.640  1.00  0.00
ATOM   1154 HH11 ARG A  77      15.685 -14.534  -5.643  1.00  0.00
ATOM   1155 HH12 ARG A  77      14.667 -14.730  -4.230  1.00  0.00
ATOM   1156  NH2 ARG A  77      16.471 -14.414  -2.531  1.00  0.00
ATOM   1157 HH21 ARG A  77      17.265 -14.279  -1.921  1.00  0.00
ATOM   1158 HH22 ARG A  77      15.554 -14.586  -2.145  1.00  0.00
ATOM   1159  C   ARG A  77      19.327 -15.873  -0.352  1.00  0.00
ATOM   1160  O   ARG A  77      18.103 -15.741  -0.469  1.00  0.00
ATOM   1161  N   ASP A  78      19.889 -16.988   0.129  1.00  0.00
ATOM   1162  H   ASP A  78      20.896 -17.046   0.180  1.00  0.00
ATOM   1163  CA  ASP A  78      19.106 -18.156   0.530  1.00  0.00
ATOM   1164  HA  ASP A  78      18.457 -18.473  -0.285  1.00  0.00
ATOM   1165  CB  ASP A  78      20.051 -19.311   0.881  1.00  0.00
ATOM   1166  HB2 ASP A  78      20.810 -19.368   0.101  1.00  0.00
ATOM   1167  HB3 ASP A  78      20.527 -19.079   1.834  1.00  0.00
ATOM   1168  CG  ASP A  78      19.329 -20.652   0.987  1.00  0.00
ATOM   1169  OD1 ASP A  78      18.665 -21.054   0.012  1.00  0.00
ATOM   1170  OD2 ASP A  78      19.419 -21.307   2.042  1.00  0.00
ATOM   1171  C   ASP A  78      18.169 -17.871   1.710  1.00  0.00
ATOM   1172  O   ASP A  78      17.104 -18.486   1.806  1.00  0.00
ATOM   1173  N   LYS A  79      18.551 -16.973   2.628  1.00  0.00
ATOM   1174  H   LYS A  79      19.417 -16.465   2.516  1.00  0.00
ATOM   1175  CA  LYS A  79      17.746 -16.716   3.824  1.00  0.00
ATOM   1176  HA  LYS A  79      17.276 -17.642   4.156  1.00  0.00
ATOM   1177  CB  LYS A  79      18.617 -16.176   4.960  1.00  0.00
ATOM   1178  HB2 LYS A  79      19.241 -15.416   4.489  1.00  0.00
ATOM   1179  HB3 LYS A  79      17.913 -15.697   5.640  1.00  0.00
ATOM   1180  CG  LYS A  79      19.506 -17.151   5.748  1.00  0.00
ATOM   1181  HG2 LYS A  79      19.016 -18.117   5.870  1.00  0.00
ATOM   1182  HG3 LYS A  79      20.468 -17.291   5.254  1.00  0.00
ATOM   1183  CD  LYS A  79      19.732 -16.502   7.151  1.00  0.00
ATOM   1184  HD2 LYS A  79      20.108 -15.492   6.985  1.00  0.00
ATOM   1185  HD3 LYS A  79      18.762 -16.452   7.645  1.00  0.00
ATOM   1186  CE  LYS A  79      20.706 -17.265   8.027  1.00  0.00
ATOM   1187  HE2 LYS A  79      20.319 -17.254   9.046  1.00  0.00
ATOM   1188  HE3 LYS A  79      20.746 -18.293   7.666  1.00  0.00
ATOM   1189  NZ  LYS A  79      22.083 -16.676   8.010  1.00  0.00
ATOM   1190  HZ1 LYS A  79      22.046 -15.724   8.345  1.00  0.00
ATOM   1191  HZ2 LYS A  79      22.690 -17.220   8.607  1.00  0.00
ATOM   1192  HZ3 LYS A  79      22.443 -16.687   7.066  1.00  0.00
ATOM   1193  C   LYS A  79      16.623 -15.712   3.583  1.00  0.00
ATOM   1194  O   LYS A  79      15.645 -15.694   4.338  1.00  0.00
ATOM   1195  N   VAL A  80      16.731 -14.897   2.550  1.00  0.00
ATOM   1196  H   VAL A  80      17.497 -15.032   1.905  1.00  0.00
ATOM   1197  CA  VAL A  80      15.850 -13.767   2.343  1.00  0.00
ATOM   1198  HA  VAL A  80      15.245 -13.538   3.220  1.00  0.00
ATOM   1199  CB  VAL A  80      16.684 -12.527   1.985  1.00  0.00
ATOM   1200  HB  VAL A  80      17.485 -12.820   1.306  1.00  0.00
ATOM   1201  CG1 VAL A  80      15.805 -11.473   1.312  1.00  0.00
ATOM   1202 HG11 VAL A  80      15.005 -11.179   1.991  1.00  0.00
ATOM   1203 HG12 VAL A  80      16.409 -10.600   1.064  1.00  0.00
ATOM   1204 HG13 VAL A  80      15.374 -11.887   0.401  1.00  0.00
ATOM   1205  CG2 VAL A  80      17.349 -11.976   3.248  1.00  0.00
ATOM   1206 HG21 VAL A  80      17.999 -12.738   3.679  1.00  0.00
ATOM   1207 HG22 VAL A  80      17.941 -11.097   2.994  1.00  0.00
ATOM   1208 HG23 VAL A  80      16.583 -11.701   3.972  1.00  0.00
ATOM   1209  C   VAL A  80      14.804 -14.075   1.273  1.00  0.00
ATOM   1210  O   VAL A  80      15.096 -14.696   0.240  1.00  0.00
ATOM   1211  N   VAL A  81      13.574 -13.642   1.541  1.00  0.00
ATOM   1212  H   VAL A  81      13.395 -13.311   2.478  1.00  0.00
ATOM   1213  CA  VAL A  81      12.477 -13.631   0.582  1.00  0.00
ATOM   1214  HA  VAL A  81      12.577 -14.376  -0.207  1.00  0.00
ATOM   1215  CB  VAL A  81      11.128 -13.838   1.284  1.00  0.00
ATOM   1216  HB  VAL A  81      11.083 -13.158   2.135  1.00  0.00
ATOM   1217  CG1 VAL A  81       9.945 -13.573   0.359  1.00  0.00
ATOM   1218 HG11 VAL A  81       9.989 -14.253  -0.492  1.00  0.00
ATOM   1219 HG12 VAL A  81       9.015 -13.733   0.904  1.00  0.00
ATOM   1220 HG13 VAL A  81       9.985 -12.544   0.004  1.00  0.00
ATOM   1221  CG2 VAL A  81      11.057 -15.214   1.894  1.00  0.00
ATOM   1222 HG21 VAL A  81      11.858 -15.330   2.625  1.00  0.00
ATOM   1223 HG22 VAL A  81      10.094 -15.344   2.388  1.00  0.00
ATOM   1224 HG23 VAL A  81      11.168 -15.965   1.112  1.00  0.00
ATOM   1225  C   VAL A  81      12.557 -12.270  -0.088  1.00  0.00
ATOM   1226  O   VAL A  81      12.289 -11.250   0.551  1.00  0.00
ATOM   1227  N   LEU A  82      12.961 -12.256  -1.360  1.00  0.00
ATOM   1228  H   LEU A  82      13.038 -13.141  -1.840  1.00  0.00
ATOM   1229  CA  LEU A  82      13.314 -11.045  -2.085  1.00  0.00
ATOM   1230  HA  LEU A  82      13.592 -10.257  -1.385  1.00  0.00
ATOM   1231  CB  LEU A  82      14.496 -11.319  -3.004  1.00  0.00
ATOM   1232  HB2 LEU A  82      15.285 -11.574  -2.296  1.00  0.00
ATOM   1233  HB3 LEU A  82      14.265 -12.190  -3.618  1.00  0.00
ATOM   1234  CG  LEU A  82      14.966 -10.176  -3.899  1.00  0.00
ATOM   1235  HG  LEU A  82      14.169  -9.932  -4.601  1.00  0.00
ATOM   1236  CD1 LEU A  82      15.313  -8.940  -3.075  1.00  0.00
ATOM   1237 HD11 LEU A  82      16.111  -9.183  -2.373  1.00  0.00
ATOM   1238 HD12 LEU A  82      15.645  -8.142  -3.739  1.00  0.00
ATOM   1239 HD13 LEU A  82      14.432  -8.611  -2.524  1.00  0.00
ATOM   1240  CD2 LEU A  82      16.154 -10.621  -4.769  1.00  0.00
ATOM   1241 HD21 LEU A  82      15.852 -11.459  -5.397  1.00  0.00
ATOM   1242 HD22 LEU A  82      16.474  -9.792  -5.400  1.00  0.00
ATOM   1243 HD23 LEU A  82      16.980 -10.929  -4.127  1.00  0.00
ATOM   1244  C   LEU A  82      12.120 -10.572  -2.901  1.00  0.00
ATOM   1245  O   LEU A  82      11.635 -11.302  -3.779  1.00  0.00
ATOM   1246  N   ALA A  83      11.673  -9.344  -2.651  1.00  0.00
ATOM   1247  H   ALA A  83      12.134  -8.776  -1.954  1.00  0.00
ATOM   1248  CA  ALA A  83      10.511  -8.789  -3.339  1.00  0.00
ATOM   1249  HA  ALA A  83      10.126  -9.503  -4.067  1.00  0.00
ATOM   1250  CB  ALA A  83       9.412  -8.472  -2.343  1.00  0.00
ATOM   1251  HB1 ALA A  83       9.780  -7.752  -1.612  1.00  0.00
ATOM   1252  HB2 ALA A  83       8.556  -8.050  -2.868  1.00  0.00
ATOM   1253  HB3 ALA A  83       9.110  -9.386  -1.831  1.00  0.00
ATOM   1254  C   ALA A  83      10.901  -7.523  -4.089  1.00  0.00
ATOM   1255  O   ALA A  83      11.517  -6.625  -3.511  1.00  0.00
ATOM   1256  N   THR A  84      10.539  -7.423  -5.359  1.00  0.00
ATOM   1257  H   THR A  84      10.233  -8.211  -5.911  1.00  0.00
ATOM   1258  CA  THR A  84      10.764  -6.148  -6.036  1.00  0.00
ATOM   1259  HA  THR A  84      10.724  -5.297  -5.357  1.00  0.00
ATOM   1260  CB  THR A  84      12.123  -6.129  -6.772  1.00  0.00
ATOM   1261  HB  THR A  84      12.898  -6.305  -6.025  1.00  0.00
ATOM   1262  CG2 THR A  84      12.241  -7.172  -7.882  1.00  0.00
ATOM   1263 HG21 THR A  84      11.468  -6.997  -8.629  1.00  0.00
ATOM   1264 HG22 THR A  84      13.223  -7.096  -8.350  1.00  0.00
ATOM   1265 HG23 THR A  84      12.118  -8.169  -7.459  1.00  0.00
ATOM   1266  OG1 THR A  84      12.365  -4.815  -7.285  1.00  0.00
ATOM   1267  HG1 THR A  84      13.209  -4.801  -7.743  1.00  0.00
ATOM   1268  C   THR A  84       9.545  -5.848  -6.903  1.00  0.00
ATOM   1269  O   THR A  84       8.466  -6.427  -6.726  1.00  0.00
ATOM   1270  N   LYS A  85       9.662  -4.872  -7.786  1.00  0.00
ATOM   1271  H   LYS A  85      10.559  -4.483  -8.040  1.00  0.00
ATOM   1272  CA  LYS A  85       8.467  -4.297  -8.383  1.00  0.00
ATOM   1273  HA  LYS A  85       7.662  -5.031  -8.356  1.00  0.00
ATOM   1274  CB  LYS A  85       8.004  -3.023  -7.619  1.00  0.00
ATOM   1275  HB2 LYS A  85       8.841  -2.325  -7.661  1.00  0.00
ATOM   1276  HB3 LYS A  85       7.166  -2.619  -8.186  1.00  0.00
ATOM   1277  CG  LYS A  85       7.577  -3.229  -6.142  1.00  0.00
ATOM   1278  HG2 LYS A  85       6.742  -3.928  -6.112  1.00  0.00
ATOM   1279  HG3 LYS A  85       8.419  -3.645  -5.588  1.00  0.00
ATOM   1280  CD  LYS A  85       7.157  -1.910  -5.511  1.00  0.00
ATOM   1281  HD2 LYS A  85       7.886  -1.147  -5.785  1.00  0.00
ATOM   1282  HD3 LYS A  85       6.178  -1.634  -5.902  1.00  0.00
ATOM   1283  CE  LYS A  85       7.084  -2.020  -3.998  1.00  0.00
ATOM   1284  HE2 LYS A  85       6.455  -1.206  -3.638  1.00  0.00
ATOM   1285  HE3 LYS A  85       6.616  -2.975  -3.759  1.00  0.00
ATOM   1286  NZ  LYS A  85       8.411  -1.944  -3.343  1.00  0.00
ATOM   1287  HZ1 LYS A  85       8.846  -1.060  -3.564  1.00  0.00
ATOM   1288  HZ2 LYS A  85       8.298  -2.023  -2.342  1.00  0.00
ATOM   1289  HZ3 LYS A  85       8.995  -2.698  -3.676  1.00  0.00
ATOM   1290  C   LYS A  85       8.710  -3.954  -9.845  1.00  0.00
ATOM   1291  O   LYS A  85       9.842  -3.645 -10.262  1.00  0.00
ATOM   1292  N   VAL A  86       7.624  -3.968 -10.616  1.00  0.00
ATOM   1293  H   VAL A  86       6.750  -4.309 -10.243  1.00  0.00
ATOM   1294  CA  VAL A  86       7.657  -3.525 -12.004  1.00  0.00
ATOM   1295  HA  VAL A  86       8.585  -2.978 -12.172  1.00  0.00
ATOM   1296  CB  VAL A  86       7.595  -4.704 -12.992  1.00  0.00
ATOM   1297  HB  VAL A  86       8.540  -5.247 -12.964  1.00  0.00
ATOM   1298  CG1 VAL A  86       6.437  -5.660 -12.600  1.00  0.00
ATOM   1299 HG11 VAL A  86       5.492  -5.118 -12.628  1.00  0.00
ATOM   1300 HG12 VAL A  86       6.399  -6.492 -13.303  1.00  0.00
ATOM   1301 HG13 VAL A  86       6.606  -6.043 -11.593  1.00  0.00
ATOM   1302  CG2 VAL A  86       7.351  -4.203 -14.360  1.00  0.00
ATOM   1303 HG21 VAL A  86       8.160  -3.533 -14.651  1.00  0.00
ATOM   1304 HG22 VAL A  86       7.309  -5.043 -15.053  1.00  0.00
ATOM   1305 HG23 VAL A  86       6.405  -3.663 -14.386  1.00  0.00
ATOM   1306  C   VAL A  86       6.470  -2.610 -12.208  1.00  0.00
ATOM   1307  O   VAL A  86       5.413  -2.837 -11.618  1.00  0.00
ATOM   1308  N   TYR A  87       6.654  -1.582 -13.054  1.00  0.00
ATOM   1309  H   TYR A  87       7.605  -1.453 -13.370  1.00  0.00
ATOM   1310  CA  TYR A  87       5.636  -0.633 -13.509  1.00  0.00
ATOM   1311  HA  TYR A  87       5.256  -0.969 -14.473  1.00  0.00
ATOM   1312  CB  TYR A  87       4.451  -0.503 -12.530  1.00  0.00
ATOM   1313  HB2 TYR A  87       3.929  -1.455 -12.628  1.00  0.00
ATOM   1314  HB3 TYR A  87       4.848  -0.410 -11.519  1.00  0.00
ATOM   1315  CG  TYR A  87       3.496   0.621 -12.797  1.00  0.00
ATOM   1316  CD1 TYR A  87       3.782   1.923 -12.400  1.00  0.00
ATOM   1317  HD1 TYR A  87       4.734   2.118 -11.906  1.00  0.00
ATOM   1318  CE1 TYR A  87       2.887   2.964 -12.620  1.00  0.00
ATOM   1319  HE1 TYR A  87       3.137   3.980 -12.314  1.00  0.00
ATOM   1320  CZ  TYR A  87       1.684   2.706 -13.225  1.00  0.00
ATOM   1321  OH  TYR A  87       0.771   3.732 -13.461  1.00  0.00
ATOM   1322  HH  TYR A  87       1.083   4.588 -13.160  1.00  0.00
ATOM   1323  CE2 TYR A  87       1.372   1.407 -13.608  1.00  0.00
ATOM   1324  HE2 TYR A  87       0.414   1.192 -14.081  1.00  0.00
ATOM   1325  CD2 TYR A  87       2.283   0.381 -13.387  1.00  0.00
ATOM   1326  HD2 TYR A  87       2.039  -0.639 -13.685  1.00  0.00
ATOM   1327  C   TYR A  87       6.276   0.732 -13.714  1.00  0.00
ATOM   1328  O   TYR A  87       5.967   1.423 -14.693  1.00  0.00
ATOM   1329  N   GLY A  88       7.121   1.144 -12.764  1.00  0.00
ATOM   1330  H   GLY A  88       7.381   0.534 -12.002  1.00  0.00
ATOM   1331  CA  GLY A  88       7.688   2.477 -12.801  1.00  0.00
ATOM   1332  HA2 GLY A  88       6.869   3.195 -12.825  1.00  0.00
ATOM   1333  HA3 GLY A  88       8.272   2.624 -11.892  1.00  0.00
ATOM   1334  C   GLY A  88       8.581   2.707 -14.003  1.00  0.00
ATOM   1335  O   GLY A  88       9.111   1.781 -14.636  1.00  0.00
ATOM   1336  N   ASN A  89       8.726   3.986 -14.328  1.00  0.00
ATOM   1337  H   ASN A  89       8.166   4.678 -13.850  1.00  0.00
ATOM   1338  CA  ASN A  89       9.616   4.432 -15.390  1.00  0.00
ATOM   1339  HA  ASN A  89       9.622   3.716 -16.212  1.00  0.00
ATOM   1340  CB  ASN A  89       9.118   5.780 -15.919  1.00  0.00
ATOM   1341  HB2 ASN A  89       8.159   5.644 -16.418  1.00  0.00
ATOM   1342  HB3 ASN A  89       8.988   6.429 -15.053  1.00  0.00
ATOM   1343  CG  ASN A  89      10.083   6.453 -16.892  1.00  0.00
ATOM   1344  OD1 ASN A  89      10.870   5.804 -17.592  1.00  0.00
ATOM   1345  ND2 ASN A  89       9.993   7.766 -16.960  1.00  0.00
ATOM   1346 HD21 ASN A  89      10.601   8.279 -17.583  1.00  0.00
ATOM   1347 HD22 ASN A  89       9.317   8.253 -16.389  1.00  0.00
ATOM   1348  C   ASN A  89      11.047   4.515 -14.855  1.00  0.00
ATOM   1349  O   ASN A  89      11.321   5.216 -13.869  1.00  0.00
ATOM   1350  N   MET A  90      11.962   3.791 -15.495  1.00  0.00
ATOM   1351  H   MET A  90      11.710   3.163 -16.244  1.00  0.00
ATOM   1352  CA  MET A  90      13.352   3.823 -15.058  1.00  0.00
ATOM   1353  HA  MET A  90      13.404   3.867 -13.970  1.00  0.00
ATOM   1354  CB  MET A  90      14.071   2.553 -15.532  1.00  0.00
ATOM   1355  HB2 MET A  90      13.835   2.397 -16.584  1.00  0.00
ATOM   1356  HB3 MET A  90      15.145   2.703 -15.419  1.00  0.00
ATOM   1357  CG  MET A  90      13.638   1.317 -14.720  1.00  0.00
ATOM   1358  HG2 MET A  90      12.585   1.125 -14.925  1.00  0.00
ATOM   1359  HG3 MET A  90      14.234   0.465 -15.049  1.00  0.00
ATOM   1360  SD  MET A  90      13.865   1.548 -12.938  1.00  0.00
ATOM   1361  CE  MET A  90      15.621   1.295 -12.822  1.00  0.00
ATOM   1362  HE1 MET A  90      16.137   2.034 -13.435  1.00  0.00
ATOM   1363  HE2 MET A  90      15.936   1.401 -11.784  1.00  0.00
ATOM   1364  HE3 MET A  90      15.869   0.294 -13.175  1.00  0.00
ATOM   1365  C   MET A  90      14.085   5.072 -15.526  1.00  0.00
ATOM   1366  O   MET A  90      15.179   5.358 -15.016  1.00  0.00
ATOM   1367  N   GLY A  91      13.492   5.841 -16.461  1.00  0.00
ATOM   1368  H   GLY A  91      12.585   5.581 -16.820  1.00  0.00
ATOM   1369  CA  GLY A  91      14.116   7.040 -16.976  1.00  0.00
ATOM   1370  HA2 GLY A  91      15.163   6.822 -17.188  1.00  0.00
ATOM   1371  HA3 GLY A  91      13.611   7.324 -17.899  1.00  0.00
ATOM   1372  C   GLY A  91      14.042   8.188 -16.002  1.00  0.00
ATOM   1373  O   GLY A  91      13.396   8.118 -14.960  1.00  0.00
ATOM   1374  N   LEU A  92      14.730   9.275 -16.335  1.00  0.00
ATOM   1375  H   LEU A  92      15.249   9.312 -17.201  1.00  0.00
ATOM   1376  CA  LEU A  92      14.792  10.429 -15.441  1.00  0.00
ATOM   1377  HA  LEU A  92      14.647  10.095 -14.413  1.00  0.00
ATOM   1378  CB  LEU A  92      16.138  11.143 -15.536  1.00  0.00
ATOM   1379  HB2 LEU A  92      16.853  10.494 -15.030  1.00  0.00
ATOM   1380  HB3 LEU A  92      16.435  11.268 -16.577  1.00  0.00
ATOM   1381  CG  LEU A  92      16.112  12.509 -14.846  1.00  0.00
ATOM   1382  HG  LEU A  92      15.233  13.073 -15.158  1.00  0.00
ATOM   1383  CD1 LEU A  92      16.057  12.278 -13.367  1.00  0.00
ATOM   1384 HD11 LEU A  92      16.936  11.714 -13.054  1.00  0.00
ATOM   1385 HD12 LEU A  92      16.038  13.237 -12.849  1.00  0.00
ATOM   1386 HD13 LEU A  92      15.158  11.714 -13.120  1.00  0.00
ATOM   1387  CD2 LEU A  92      17.306  13.406 -15.211  1.00  0.00
ATOM   1388 HD21 LEU A  92      17.312  13.585 -16.286  1.00  0.00
ATOM   1389 HD22 LEU A  92      17.221  14.357 -14.685  1.00  0.00
ATOM   1390 HD23 LEU A  92      18.234  12.913 -14.921  1.00  0.00
ATOM   1391  C   LEU A  92      13.660  11.374 -15.803  1.00  0.00
ATOM   1392  O   LEU A  92      13.693  12.014 -16.859  1.00  0.00
ATOM   1393  N   ASP A  93      12.652  11.444 -14.943  1.00  0.00
ATOM   1394  H   ASP A  93      12.561  10.758 -14.207  1.00  0.00
ATOM   1395  CA  ASP A  93      11.609  12.456 -15.078  1.00  0.00
ATOM   1396  HA  ASP A  93      10.862  12.338 -14.293  1.00  0.00
ATOM   1397  CB  ASP A  93      12.239  13.856 -14.952  1.00  0.00
ATOM   1398  HB2 ASP A  93      13.281  13.731 -14.656  1.00  0.00
ATOM   1399  HB3 ASP A  93      12.194  14.324 -15.935  1.00  0.00
ATOM   1400  CG  ASP A  93      11.525  14.740 -13.935  1.00  0.00
ATOM   1401  OD1 ASP A  93      10.521  14.287 -13.332  1.00  0.00
ATOM   1402  OD2 ASP A  93      11.974  15.891 -13.733  1.00  0.00
ATOM   1403  C   ASP A  93      10.825  12.331 -16.390  1.00  0.00
ATOM   1404  O   ASP A  93      11.123  11.470 -17.235  1.00  0.00
ATOM   1405  N   GLY A  94       9.802  13.179 -16.546  1.00  0.00
ATOM   1406  H   GLY A  94       9.555  13.777 -15.771  1.00  0.00
ATOM   1407  CA  GLY A  94       9.031  13.284 -17.767  1.00  0.00
ATOM   1408  HA2 GLY A  94       8.355  14.133 -17.671  1.00  0.00
ATOM   1409  HA3 GLY A  94       9.722  13.462 -18.591  1.00  0.00
ATOM   1410  C   GLY A  94       8.222  12.042 -18.062  1.00  0.00
ATOM   1411  O   GLY A  94       8.268  11.054 -17.317  1.00  0.00
ATOM   1412  N   PRO A  95       7.474  12.061 -19.167  1.00  0.00
ATOM   1413  CD  PRO A  95       7.467  13.086 -20.217  1.00  0.00
ATOM   1414  HD2 PRO A  95       8.285  12.914 -20.916  1.00  0.00
ATOM   1415  HD3 PRO A  95       7.570  14.077 -19.775  1.00  0.00
ATOM   1416  CG  PRO A  95       6.116  12.875 -20.845  1.00  0.00
ATOM   1417  HG2 PRO A  95       6.181  13.118 -21.905  1.00  0.00
ATOM   1418  HG3 PRO A  95       5.399  13.539 -20.364  1.00  0.00
ATOM   1419  CB  PRO A  95       5.735  11.420 -20.632  1.00  0.00
ATOM   1420  HB2 PRO A  95       5.908  10.908 -21.579  1.00  0.00
ATOM   1421  HB3 PRO A  95       4.704  11.262 -20.317  1.00  0.00
ATOM   1422  CA  PRO A  95       6.696  10.880 -19.565  1.00  0.00
ATOM   1423  HA  PRO A  95       6.189  10.478 -18.688  1.00  0.00
ATOM   1424  C   PRO A  95       7.604   9.818 -20.154  1.00  0.00
ATOM   1425  O   PRO A  95       8.587  10.111 -20.831  1.00  0.00
ATOM   1426  N   ALA A  96       7.273   8.565 -19.887  1.00  0.00
ATOM   1427  H   ALA A  96       6.440   8.321 -19.371  1.00  0.00
ATOM   1428  CA  ALA A  96       8.164   7.495 -20.301  1.00  0.00
ATOM   1429  HA  ALA A  96       9.189   7.785 -20.069  1.00  0.00
ATOM   1430  CB  ALA A  96       7.838   6.215 -19.546  1.00  0.00
ATOM   1431  HB1 ALA A  96       6.818   5.907 -19.775  1.00  0.00
ATOM   1432  HB2 ALA A  96       8.531   5.429 -19.847  1.00  0.00
ATOM   1433  HB3 ALA A  96       7.932   6.391 -18.474  1.00  0.00
ATOM   1434  C   ALA A  96       8.082   7.246 -21.803  1.00  0.00
ATOM   1435  O   ALA A  96       7.069   7.525 -22.451  1.00  0.00
ATOM   1436  N   TRP A  97       9.159   6.722 -22.363  1.00  0.00
ATOM   1437  H   TRP A  97      10.076   6.737 -21.938  1.00  0.00
ATOM   1438  CA  TRP A  97       9.025   6.151 -23.692  1.00  0.00
ATOM   1439  HA  TRP A  97       8.732   6.927 -24.399  1.00  0.00
ATOM   1440  CB  TRP A  97      10.356   5.545 -24.153  1.00  0.00
ATOM   1441  HB2 TRP A  97      11.170   6.267 -24.082  1.00  0.00
ATOM   1442  HB3 TRP A  97      10.592   4.671 -23.545  1.00  0.00
ATOM   1443  CG  TRP A  97      10.318   5.068 -25.610  1.00  0.00
ATOM   1444  CD1 TRP A  97      10.097   3.783 -26.052  1.00  0.00
ATOM   1445  HD1 TRP A  97       9.960   3.016 -25.289  1.00  0.00
ATOM   1446  NE1 TRP A  97      10.099   3.749 -27.421  1.00  0.00
ATOM   1447  HE1 TRP A  97       9.948   2.924 -27.984  1.00  0.00
ATOM   1448  CE2 TRP A  97      10.334   5.010 -27.904  1.00  0.00
ATOM   1449  CZ2 TRP A  97      10.425   5.469 -29.228  1.00  0.00
ATOM   1450  HZ2 TRP A  97      10.303   4.749 -30.037  1.00  0.00
ATOM   1451  CH2 TRP A  97      10.666   6.814 -29.421  1.00  0.00
ATOM   1452  HH2 TRP A  97      10.751   7.205 -30.435  1.00  0.00
ATOM   1453  CZ3 TRP A  97      10.806   7.698 -28.335  1.00  0.00
ATOM   1454  HZ3 TRP A  97      10.991   8.760 -28.493  1.00  0.00
ATOM   1455  CE3 TRP A  97      10.712   7.238 -27.020  1.00  0.00
ATOM   1456  HE3 TRP A  97      10.794   7.968 -26.215  1.00  0.00
ATOM   1457  CD2 TRP A  97      10.482   5.869 -26.792  1.00  0.00
ATOM   1458  C   TRP A  97       7.902   5.105 -23.661  1.00  0.00
ATOM   1459  O   TRP A  97       7.745   4.391 -22.655  1.00  0.00
ATOM   1460  N   PRO A  98       7.064   5.029 -24.691  1.00  0.00
ATOM   1461  CD  PRO A  98       7.089   5.824 -25.930  1.00  0.00
ATOM   1462  HD2 PRO A  98       7.907   5.485 -26.566  1.00  0.00
ATOM   1463  HD3 PRO A  98       7.231   6.877 -25.687  1.00  0.00
ATOM   1464  CG  PRO A  98       5.730   5.549 -26.535  1.00  0.00
ATOM   1465  HG2 PRO A  98       5.797   5.588 -27.622  1.00  0.00
ATOM   1466  HG3 PRO A  98       5.015   6.295 -26.188  1.00  0.00
ATOM   1467  CB  PRO A  98       5.344   4.166 -26.054  1.00  0.00
ATOM   1468  HB2 PRO A  98       5.800   3.431 -26.717  1.00  0.00
ATOM   1469  HB3 PRO A  98       4.270   3.989 -26.000  1.00  0.00
ATOM   1470  CA  PRO A  98       5.960   4.060 -24.660  1.00  0.00
ATOM   1471  HA  PRO A  98       5.255   4.355 -23.883  1.00  0.00
ATOM   1472  C   PRO A  98       6.476   2.662 -24.370  1.00  0.00
ATOM   1473  O   PRO A  98       7.513   2.245 -24.887  1.00  0.00
ATOM   1474  N   ASN A  99       5.762   1.966 -23.483  1.00  0.00
ATOM   1475  H   ASN A  99       5.008   2.464 -23.032  1.00  0.00
ATOM   1476  CA  ASN A  99       6.047   0.599 -23.049  1.00  0.00
ATOM   1477  HA  ASN A  99       5.292   0.284 -22.329  1.00  0.00
ATOM   1478  CB  ASN A  99       6.036  -0.380 -24.231  1.00  0.00
ATOM   1479  HB2 ASN A  99       6.992  -0.366 -24.755  1.00  0.00
ATOM   1480  HB3 ASN A  99       5.859  -1.377 -23.827  1.00  0.00
ATOM   1481  CG  ASN A  99       4.941  -0.058 -25.217  1.00  0.00
ATOM   1482  OD1 ASN A  99       3.790   0.092 -24.816  1.00  0.00
ATOM   1483  ND2 ASN A  99       5.288   0.095 -26.502  1.00  0.00
ATOM   1484 HD21 ASN A  99       4.582   0.311 -27.190  1.00  0.00
ATOM   1485 HD22 ASN A  99       6.255  -0.007 -26.776  1.00  0.00
ATOM   1486  C   ASN A  99       7.354   0.480 -22.274  1.00  0.00
ATOM   1487  O   ASN A  99       7.866  -0.633 -22.112  1.00  0.00
ATOM   1488  N   HIE A 100       7.913   1.591 -21.781  1.00  0.00
ATOM   1489  H   HIE A 100       7.642   2.491 -22.149  1.00  0.00
ATOM   1490  CA  HIE A 100       8.985   1.543 -20.781  1.00  0.00
ATOM   1491  HA  HIE A 100       9.387   0.532 -20.718  1.00  0.00
ATOM   1492  CB  HIE A 100      10.115   2.494 -21.164  1.00  0.00
ATOM   1493  HB2 HIE A 100       9.714   3.479 -21.404  1.00  0.00
ATOM   1494  HB3 HIE A 100      10.835   2.584 -20.350  1.00  0.00
ATOM   1495  CG  HIE A 100      10.879   2.042 -22.361  1.00  0.00
ATOM   1496  ND1 HIE A 100      11.932   2.754 -22.888  1.00  0.00
ATOM   1497  CE1 HIE A 100      12.416   2.106 -23.934  1.00  0.00
ATOM   1498  HE1 HIE A 100      13.265   2.506 -24.489  1.00  0.00
ATOM   1499  NE2 HIE A 100      11.708   1.006 -24.109  1.00  0.00
ATOM   1500  HE2 HIE A 100      11.845   0.319 -24.837  1.00  0.00
ATOM   1501  CD2 HIE A 100      10.744   0.939 -23.136  1.00  0.00
ATOM   1502  HD2 HIE A 100      10.057   0.093 -23.107  1.00  0.00
ATOM   1503  C   HIE A 100       8.477   1.842 -19.365  1.00  0.00
ATOM   1504  O   HIE A 100       9.272   2.010 -18.439  1.00  0.00
ATOM   1505  N   ASP A 101       7.169   1.897 -19.184  1.00  0.00
ATOM   1506  H   ASP A 101       6.582   2.018 -19.996  1.00  0.00
ATOM   1507  CA  ASP A 101       6.539   1.855 -17.882  1.00  0.00
ATOM   1508  HA  ASP A 101       7.180   1.326 -17.176  1.00  0.00
ATOM   1509  CB  ASP A 101       6.305   3.271 -17.362  1.00  0.00
ATOM   1510  HB2 ASP A 101       5.863   3.197 -16.368  1.00  0.00
ATOM   1511  HB3 ASP A 101       7.271   3.772 -17.293  1.00  0.00
ATOM   1512  CG  ASP A 101       5.391   4.064 -18.261  1.00  0.00
ATOM   1513  OD1 ASP A 101       5.084   3.588 -19.386  1.00  0.00
ATOM   1514  OD2 ASP A 101       4.978   5.172 -17.839  1.00  0.00
ATOM   1515  C   ASP A 101       5.250   1.061 -18.056  1.00  0.00
ATOM   1516  O   ASP A 101       4.912   0.652 -19.175  1.00  0.00
ATOM   1517  N   LYS A 102       4.524   0.847 -16.954  1.00  0.00
ATOM   1518  H   LYS A 102       4.914   1.132 -16.067  1.00  0.00
ATOM   1519  CA  LYS A 102       3.238   0.143 -16.954  1.00  0.00
ATOM   1520  HA  LYS A 102       2.750   0.285 -15.990  1.00  0.00
ATOM   1521  CB  LYS A 102       2.314   0.667 -18.051  1.00  0.00
ATOM   1522  HB2 LYS A 102       2.758   0.397 -19.009  1.00  0.00
ATOM   1523  HB3 LYS A 102       1.355   0.161 -17.940  1.00  0.00
ATOM   1524  CG  LYS A 102       2.099   2.194 -17.996  1.00  0.00
ATOM   1525  HG2 LYS A 102       3.063   2.693 -17.897  1.00  0.00
ATOM   1526  HG3 LYS A 102       1.612   2.525 -18.913  1.00  0.00
ATOM   1527  CD  LYS A 102       1.233   2.539 -16.815  1.00  0.00
ATOM   1528  HD2 LYS A 102       0.257   2.079 -16.971  1.00  0.00
ATOM   1529  HD3 LYS A 102       1.697   2.112 -15.925  1.00  0.00
ATOM   1530  CE  LYS A 102       1.064   4.028 -16.629  1.00  0.00
ATOM   1531  HE2 LYS A 102       0.374   4.212 -15.806  1.00  0.00
ATOM   1532  HE3 LYS A 102       2.031   4.474 -16.397  1.00  0.00
ATOM   1533  NZ  LYS A 102       0.534   4.623 -17.851  1.00  0.00
ATOM   1534  HZ1 LYS A 102      -0.362   4.210 -18.065  1.00  0.00
ATOM   1535  HZ2 LYS A 102       0.424   5.618 -17.720  1.00  0.00
ATOM   1536  HZ3 LYS A 102       1.174   4.453 -18.613  1.00  0.00
ATOM   1537  C   LYS A 102       3.467  -1.354 -17.084  1.00  0.00
ATOM   1538  O   LYS A 102       4.593  -1.813 -16.830  1.00  0.00
ATOM   1539  N   LEU A 103       2.416  -2.132 -17.444  1.00  0.00
ATOM   1540  H   LEU A 103       1.575  -1.710 -17.810  1.00  0.00
ATOM   1541  CA  LEU A 103       2.428  -3.583 -17.224  1.00  0.00
ATOM   1542  HA  LEU A 103       3.410  -3.888 -16.862  1.00  0.00
ATOM   1543  CB  LEU A 103       1.379  -3.991 -16.191  1.00  0.00
ATOM   1544  HB2 LEU A 103       0.465  -3.582 -16.621  1.00  0.00
ATOM   1545  HB3 LEU A 103       1.286  -5.073 -16.101  1.00  0.00
ATOM   1546  CG  LEU A 103       1.608  -3.380 -14.800  1.00  0.00
ATOM   1547  HG  LEU A 103       1.497  -2.298 -14.867  1.00  0.00
ATOM   1548  CD1 LEU A 103       0.609  -3.929 -13.803  1.00  0.00
ATOM   1549 HD11 LEU A 103       0.721  -5.011 -13.735  1.00  0.00
ATOM   1550 HD12 LEU A 103       0.789  -3.483 -12.824  1.00  0.00
ATOM   1551 HD13 LEU A 103      -0.402  -3.688 -14.131  1.00  0.00
ATOM   1552  CD2 LEU A 103       3.097  -3.563 -14.348  1.00  0.00
ATOM   1553 HD21 LEU A 103       3.757  -3.069 -15.061  1.00  0.00
ATOM   1554 HD22 LEU A 103       3.235  -3.123 -13.360  1.00  0.00
ATOM   1555 HD23 LEU A 103       3.337  -4.626 -14.308  1.00  0.00
ATOM   1556  C   LEU A 103       2.242  -4.398 -18.498  1.00  0.00
ATOM   1557  O   LEU A 103       1.823  -5.563 -18.432  1.00  0.00
ATOM   1558  N   SER A 104       2.572  -3.836 -19.652  1.00  0.00
ATOM   1559  H   SER A 104       2.782  -2.851 -19.732  1.00  0.00
ATOM   1560  CA  SER A 104       2.600  -4.646 -20.856  1.00  0.00
ATOM   1561  HA  SER A 104       1.614  -5.076 -21.031  1.00  0.00
ATOM   1562  CB  SER A 104       2.988  -3.800 -22.071  1.00  0.00
ATOM   1563  HB2 SER A 104       2.810  -4.373 -22.981  1.00  0.00
ATOM   1564  HB3 SER A 104       2.382  -2.894 -22.088  1.00  0.00
ATOM   1565  OG  SER A 104       4.353  -3.451 -21.995  1.00  0.00
ATOM   1566  HG  SER A 104       4.591  -2.921 -22.759  1.00  0.00
ATOM   1567  C   SER A 104       3.586  -5.798 -20.694  1.00  0.00
ATOM   1568  O   SER A 104       4.597  -5.689 -19.983  1.00  0.00
ATOM   1569  N   ALA A 105       3.269  -6.923 -21.355  1.00  0.00
ATOM   1570  H   ALA A 105       2.353  -7.046 -21.762  1.00  0.00
ATOM   1571  CA  ALA A 105       4.223  -8.013 -21.465  1.00  0.00
ATOM   1572  HA  ALA A 105       4.356  -8.474 -20.486  1.00  0.00
ATOM   1573  CB  ALA A 105       3.708  -9.071 -22.437  1.00  0.00
ATOM   1574  HB1 ALA A 105       3.579  -8.627 -23.424  1.00  0.00
ATOM   1575  HB2 ALA A 105       4.426  -9.889 -22.498  1.00  0.00
ATOM   1576  HB3 ALA A 105       2.751  -9.455 -22.084  1.00  0.00
ATOM   1577  C   ALA A 105       5.582  -7.508 -21.927  1.00  0.00
ATOM   1578  O   ALA A 105       6.616  -8.047 -21.508  1.00  0.00
ATOM   1579  N   LEU A 106       5.601  -6.490 -22.802  1.00  0.00
ATOM   1580  H   LEU A 106       4.748  -6.121 -23.196  1.00  0.00
ATOM   1581  CA  LEU A 106       6.870  -5.937 -23.260  1.00  0.00
ATOM   1582  HA  LEU A 106       7.498  -6.733 -23.661  1.00  0.00
ATOM   1583  CB  LEU A 106       6.634  -4.907 -24.353  1.00  0.00
ATOM   1584  HB2 LEU A 106       5.962  -5.398 -25.056  1.00  0.00
ATOM   1585  HB3 LEU A 106       6.170  -3.992 -23.985  1.00  0.00
ATOM   1586  CG  LEU A 106       7.955  -4.562 -25.063  1.00  0.00
ATOM   1587  HG  LEU A 106       8.658  -5.382 -24.913  1.00  0.00
ATOM   1588  CD1 LEU A 106       7.730  -4.348 -26.572  1.00  0.00
ATOM   1589 HD11 LEU A 106       7.028  -3.528 -26.722  1.00  0.00
ATOM   1590 HD12 LEU A 106       8.679  -4.106 -27.050  1.00  0.00
ATOM   1591 HD13 LEU A 106       7.324  -5.259 -27.012  1.00  0.00
ATOM   1592  CD2 LEU A 106       8.689  -3.320 -24.419  1.00  0.00
ATOM   1593 HD21 LEU A 106       8.918  -3.534 -23.375  1.00  0.00
ATOM   1594 HD22 LEU A 106       9.615  -3.123 -24.960  1.00  0.00
ATOM   1595 HD23 LEU A 106       8.042  -2.445 -24.476  1.00  0.00
ATOM   1596  C   LEU A 106       7.658  -5.322 -22.102  1.00  0.00
ATOM   1597  O   LEU A 106       8.849  -5.608 -21.924  1.00  0.00
ATOM   1598  N   ASN A 107       7.015  -4.462 -21.309  1.00  0.00
ATOM   1599  H   ASN A 107       6.054  -4.191 -21.460  1.00  0.00
ATOM   1600  CA  ASN A 107       7.747  -3.831 -20.220  1.00  0.00
ATOM   1601  HA  ASN A 107       8.705  -3.471 -20.596  1.00  0.00
ATOM   1602  CB  ASN A 107       6.987  -2.660 -19.629  1.00  0.00
ATOM   1603  HB2 ASN A 107       6.700  -2.008 -20.454  1.00  0.00
ATOM   1604  HB3 ASN A 107       6.094  -2.989 -19.098  1.00  0.00
ATOM   1605  CG  ASN A 107       7.859  -1.871 -18.669  1.00  0.00
ATOM   1606  OD1 ASN A 107       9.027  -1.616 -18.960  1.00  0.00
ATOM   1607  ND2 ASN A 107       7.318  -1.525 -17.498  1.00  0.00
ATOM   1608 HD21 ASN A 107       7.863  -1.000 -16.829  1.00  0.00
ATOM   1609 HD22 ASN A 107       6.367  -1.791 -17.286  1.00  0.00
ATOM   1610  C   ASN A 107       8.086  -4.816 -19.120  1.00  0.00
ATOM   1611  O   ASN A 107       9.146  -4.700 -18.505  1.00  0.00
ATOM   1612  N   ILE A 108       7.229  -5.803 -18.878  1.00  0.00
ATOM   1613  H   ILE A 108       6.335  -5.855 -19.344  1.00  0.00
ATOM   1614  CA  ILE A 108       7.538  -6.805 -17.857  1.00  0.00
ATOM   1615  HA  ILE A 108       7.833  -6.362 -16.905  1.00  0.00
ATOM   1616  CB  ILE A 108       6.330  -7.730 -17.639  1.00  0.00
ATOM   1617  HB  ILE A 108       5.851  -7.924 -18.598  1.00  0.00
ATOM   1618  CG2 ILE A 108       6.776  -9.033 -17.028  1.00  0.00
ATOM   1619 HG21 ILE A 108       7.255  -8.840 -16.068  1.00  0.00
ATOM   1620 HG22 ILE A 108       5.912  -9.680 -16.878  1.00  0.00
ATOM   1621 HG23 ILE A 108       7.485  -9.524 -17.695  1.00  0.00
ATOM   1622  CG1 ILE A 108       5.253  -7.024 -16.786  1.00  0.00
ATOM   1623 HG12 ILE A 108       5.520  -7.155 -15.737  1.00  0.00
ATOM   1624 HG13 ILE A 108       5.273  -5.963 -17.036  1.00  0.00
ATOM   1625  CD1 ILE A 108       3.846  -7.579 -17.027  1.00  0.00
ATOM   1626 HD11 ILE A 108       3.826  -8.640 -16.777  1.00  0.00
ATOM   1627 HD12 ILE A 108       3.132  -7.045 -16.400  1.00  0.00
ATOM   1628 HD13 ILE A 108       3.578  -7.448 -18.075  1.00  0.00
ATOM   1629  C   ILE A 108       8.779  -7.596 -18.243  1.00  0.00
ATOM   1630  O   ILE A 108       9.635  -7.888 -17.403  1.00  0.00
ATOM   1631  N   ARG A 109       8.906  -7.949 -19.522  1.00  0.00
ATOM   1632  H   ARG A 109       8.189  -7.738 -20.201  1.00  0.00
ATOM   1633  CA  ARG A 109      10.056  -8.737 -19.953  1.00  0.00
ATOM   1634  HA  ARG A 109      10.144  -9.633 -19.338  1.00  0.00
ATOM   1635  CB  ARG A 109       9.890  -9.162 -21.418  1.00  0.00
ATOM   1636  HB2 ARG A 109       9.152  -9.964 -21.436  1.00  0.00
ATOM   1637  HB3 ARG A 109       9.502  -8.299 -21.959  1.00  0.00
ATOM   1638  CG  ARG A 109      11.178  -9.641 -22.083  1.00  0.00
ATOM   1639  HG2 ARG A 109      11.942  -8.892 -21.873  1.00  0.00
ATOM   1640  HG3 ARG A 109      11.452 -10.582 -21.605  1.00  0.00
ATOM   1641  CD  ARG A 109      11.069  -9.853 -23.615  1.00  0.00
ATOM   1642  HD2 ARG A 109      10.294 -10.588 -23.831  1.00  0.00
ATOM   1643  HD3 ARG A 109      10.820  -8.909 -24.100  1.00  0.00
ATOM   1644  NE  ARG A 109      12.350 -10.343 -24.162  1.00  0.00
ATOM   1645  HE  ARG A 109      13.108  -9.680 -24.239  1.00  0.00
ATOM   1646  CZ  ARG A 109      12.560 -11.599 -24.561  1.00  0.00
ATOM   1647  NH1 ARG A 109      11.575 -12.493 -24.498  1.00  0.00
ATOM   1648 HH11 ARG A 109      10.669 -12.218 -24.147  1.00  0.00
ATOM   1649 HH12 ARG A 109      11.739 -13.443 -24.801  1.00  0.00
ATOM   1650  NH2 ARG A 109      13.748 -11.977 -25.019  1.00  0.00
ATOM   1651 HH21 ARG A 109      14.504 -11.308 -25.067  1.00  0.00
ATOM   1652 HH22 ARG A 109      13.891 -12.932 -25.317  1.00  0.00
ATOM   1653  C   ARG A 109      11.350  -7.952 -19.729  1.00  0.00
ATOM   1654  O   ARG A 109      12.285  -8.444 -19.089  1.00  0.00
ATOM   1655  N   ARG A 110      11.390  -6.691 -20.179  1.00  0.00
ATOM   1656  H   ARG A 110      10.613  -6.257 -20.656  1.00  0.00
ATOM   1657  CA  ARG A 110      12.632  -5.940 -20.059  1.00  0.00
ATOM   1658  HA  ARG A 110      13.476  -6.567 -20.350  1.00  0.00
ATOM   1659  CB  ARG A 110      12.597  -4.713 -20.972  1.00  0.00
ATOM   1660  HB2 ARG A 110      13.586  -4.255 -20.944  1.00  0.00
ATOM   1661  HB3 ARG A 110      12.388  -5.062 -21.983  1.00  0.00
ATOM   1662  CG  ARG A 110      11.563  -3.698 -20.568  1.00  0.00
ATOM   1663  HG2 ARG A 110      10.634  -4.215 -20.330  1.00  0.00
ATOM   1664  HG3 ARG A 110      11.917  -3.164 -19.686  1.00  0.00
ATOM   1665  CD  ARG A 110      11.316  -2.700 -21.705  1.00  0.00
ATOM   1666  HD2 ARG A 110      11.255  -3.246 -22.646  1.00  0.00
ATOM   1667  HD3 ARG A 110      10.374  -2.184 -21.523  1.00  0.00
ATOM   1668  NE  ARG A 110      12.378  -1.709 -21.808  1.00  0.00
ATOM   1669  HE  ARG A 110      13.024  -1.782 -22.581  1.00  0.00
ATOM   1670  CZ  ARG A 110      12.532  -0.705 -20.942  1.00  0.00
ATOM   1671  NH1 ARG A 110      13.512   0.163 -21.098  1.00  0.00
ATOM   1672 HH11 ARG A 110      14.149   0.067 -21.876  1.00  0.00
ATOM   1673 HH12 ARG A 110      13.622   0.920 -20.438  1.00  0.00
ATOM   1674  NH2 ARG A 110      11.694  -0.560 -19.921  1.00  0.00
ATOM   1675 HH21 ARG A 110      10.935  -1.214 -19.798  1.00  0.00
ATOM   1676 HH22 ARG A 110      11.821   0.204 -19.272  1.00  0.00
ATOM   1677  C   ARG A 110      12.907  -5.546 -18.610  1.00  0.00
ATOM   1678  O   ARG A 110      14.078  -5.472 -18.202  1.00  0.00
ATOM   1679  N   SER A 111      11.844  -5.295 -17.827  1.00  0.00
ATOM   1680  H   SER A 111      10.904  -5.410 -18.176  1.00  0.00
ATOM   1681  CA  SER A 111      12.021  -4.811 -16.457  1.00  0.00
ATOM   1682  HA  SER A 111      12.699  -3.957 -16.464  1.00  0.00
ATOM   1683  CB  SER A 111      10.689  -4.375 -15.831  1.00  0.00
ATOM   1684  HB2 SER A 111      10.017  -5.232 -15.802  1.00  0.00
ATOM   1685  HB3 SER A 111      10.876  -4.026 -14.815  1.00  0.00
ATOM   1686  OG  SER A 111      10.099  -3.341 -16.581  1.00  0.00
ATOM   1687  HG  SER A 111       9.269  -3.084 -16.173  1.00  0.00
ATOM   1688  C   SER A 111      12.652  -5.886 -15.579  1.00  0.00
ATOM   1689  O   SER A 111      13.582  -5.600 -14.826  1.00  0.00
ATOM   1690  N   VAL A 112      12.158  -7.131 -15.660  1.00  0.00
ATOM   1691  H   VAL A 112      11.401  -7.335 -16.296  1.00  0.00
ATOM   1692  CA  VAL A 112      12.619  -8.196 -14.766  1.00  0.00
ATOM   1693  HA  VAL A 112      12.661  -7.872 -13.726  1.00  0.00
ATOM   1694  CB  VAL A 112      11.688  -9.431 -14.863  1.00  0.00
ATOM   1695  HB  VAL A 112      10.667  -9.100 -14.675  1.00  0.00
ATOM   1696  CG1 VAL A 112      11.760 -10.102 -16.223  1.00  0.00
ATOM   1697 HG11 VAL A 112      12.781 -10.434 -16.411  1.00  0.00
ATOM   1698 HG12 VAL A 112      11.090 -10.962 -16.240  1.00  0.00
ATOM   1699 HG13 VAL A 112      11.461  -9.393 -16.995  1.00  0.00
ATOM   1700  CG2 VAL A 112      12.032 -10.419 -13.775  1.00  0.00
ATOM   1701 HG21 VAL A 112      11.903  -9.947 -12.801  1.00  0.00
ATOM   1702 HG22 VAL A 112      11.374 -11.285 -13.848  1.00  0.00
ATOM   1703 HG23 VAL A 112      13.068 -10.740 -13.889  1.00  0.00
ATOM   1704  C   VAL A 112      14.078  -8.566 -15.042  1.00  0.00
ATOM   1705  O   VAL A 112      14.820  -8.924 -14.112  1.00  0.00
ATOM   1706  N   ASP A 113      14.512  -8.539 -16.320  1.00  0.00
ATOM   1707  H   ASP A 113      13.909  -8.332 -17.103  1.00  0.00
ATOM   1708  CA  ASP A 113      15.919  -8.875 -16.593  1.00  0.00
ATOM   1709  HA  ASP A 113      16.169  -9.808 -16.087  1.00  0.00
ATOM   1710  CB  ASP A 113      16.183  -9.047 -18.099  1.00  0.00
ATOM   1711  HB2 ASP A 113      15.764  -8.187 -18.621  1.00  0.00
ATOM   1712  HB3 ASP A 113      17.264  -9.064 -18.236  1.00  0.00
ATOM   1713  CG  ASP A 113      15.569 -10.350 -18.674  1.00  0.00
ATOM   1714  OD1 ASP A 113      15.419 -11.390 -17.961  1.00  0.00
ATOM   1715  OD2 ASP A 113      15.216 -10.319 -19.872  1.00  0.00
ATOM   1716  C   ASP A 113      16.847  -7.808 -16.039  1.00  0.00
ATOM   1717  O   ASP A 113      17.947  -8.118 -15.581  1.00  0.00
ATOM   1718  N   ALA A 114      16.421  -6.546 -16.075  1.00  0.00
ATOM   1719  H   ALA A 114      15.581  -6.281 -16.569  1.00  0.00
ATOM   1720  CA  ALA A 114      17.227  -5.497 -15.475  1.00  0.00
ATOM   1721  HA  ALA A 114      18.258  -5.607 -15.812  1.00  0.00
ATOM   1722  CB  ALA A 114      16.702  -4.138 -15.943  1.00  0.00
ATOM   1723  HB1 ALA A 114      15.674  -4.009 -15.605  1.00  0.00
ATOM   1724  HB2 ALA A 114      17.323  -3.345 -15.526  1.00  0.00
ATOM   1725  HB3 ALA A 114      16.735  -4.091 -17.031  1.00  0.00
ATOM   1726  C   ALA A 114      17.254  -5.615 -13.945  1.00  0.00
ATOM   1727  O   ALA A 114      18.319  -5.463 -13.326  1.00  0.00
ATOM   1728  N   SER A 115      16.112  -5.907 -13.307  1.00  0.00
ATOM   1729  H   SER A 115      15.214  -5.928 -13.768  1.00  0.00
ATOM   1730  CA  SER A 115      16.154  -6.126 -11.857  1.00  0.00
ATOM   1731  HA  SER A 115      16.633  -5.273 -11.376  1.00  0.00
ATOM   1732  CB  SER A 115      14.734  -6.290 -11.270  1.00  0.00
ATOM   1733  HB2 SER A 115      14.225  -7.064 -11.843  1.00  0.00
ATOM   1734  HB3 SER A 115      14.838  -6.615 -10.234  1.00  0.00
ATOM   1735  OG  SER A 115      13.980  -5.097 -11.316  1.00  0.00
ATOM   1736  HG  SER A 115      13.111  -5.254 -10.941  1.00  0.00
ATOM   1737  C   SER A 115      17.021  -7.338 -11.501  1.00  0.00
ATOM   1738  O   SER A 115      17.770  -7.303 -10.504  1.00  0.00
ATOM   1739  N   LEU A 116      16.943  -8.420 -12.298  1.00  0.00
ATOM   1740  H   LEU A 116      16.316  -8.485 -13.087  1.00  0.00
ATOM   1741  CA  LEU A 116      17.765  -9.582 -11.970  1.00  0.00
ATOM   1742  HA  LEU A 116      17.551  -9.907 -10.952  1.00  0.00
ATOM   1743  CB  LEU A 116      17.474 -10.732 -12.918  1.00  0.00
ATOM   1744  HB2 LEU A 116      17.477 -10.274 -13.907  1.00  0.00
ATOM   1745  HB3 LEU A 116      18.254 -11.492 -12.867  1.00  0.00
ATOM   1746  CG  LEU A 116      16.124 -11.376 -12.663  1.00  0.00
ATOM   1747  HG  LEU A 116      15.351 -10.615 -12.560  1.00  0.00
ATOM   1748  CD1 LEU A 116      15.807 -12.265 -13.866  1.00  0.00
ATOM   1749 HD11 LEU A 116      16.580 -13.027 -13.969  1.00  0.00
ATOM   1750 HD12 LEU A 116      14.841 -12.746 -13.718  1.00  0.00
ATOM   1751 HD13 LEU A 116      15.775 -11.657 -14.770  1.00  0.00
ATOM   1752  CD2 LEU A 116      16.145 -12.127 -11.328  1.00  0.00
ATOM   1753 HD21 LEU A 116      16.367 -11.429 -10.521  1.00  0.00
ATOM   1754 HD22 LEU A 116      15.172 -12.586 -11.153  1.00  0.00
ATOM   1755 HD23 LEU A 116      16.912 -12.902 -11.358  1.00  0.00
ATOM   1756  C   LEU A 116      19.253  -9.235 -12.010  1.00  0.00
ATOM   1757  O   LEU A 116      20.013  -9.612 -11.103  1.00  0.00
ATOM   1758  N   LYS A 117      19.674  -8.495 -13.043  1.00  0.00
ATOM   1759  H   LYS A 117      19.025  -8.215 -13.764  1.00  0.00
ATOM   1760  CA  LYS A 117      21.080  -8.124 -13.194  1.00  0.00
ATOM   1761  HA  LYS A 117      21.711  -9.011 -13.137  1.00  0.00
ATOM   1762  CB  LYS A 117      21.295  -7.458 -14.554  1.00  0.00
ATOM   1763  HB2 LYS A 117      20.817  -8.094 -15.299  1.00  0.00
ATOM   1764  HB3 LYS A 117      20.788  -6.494 -14.520  1.00  0.00
ATOM   1765  CG  LYS A 117      22.729  -7.254 -14.921  1.00  0.00
ATOM   1766  HG2 LYS A 117      23.296  -7.059 -14.010  1.00  0.00
ATOM   1767  HG3 LYS A 117      23.100  -8.165 -15.391  1.00  0.00
ATOM   1768  CD  LYS A 117      22.893  -6.089 -15.877  1.00  0.00
ATOM   1769  HD2 LYS A 117      23.775  -6.257 -16.495  1.00  0.00
ATOM   1770  HD3 LYS A 117      22.011  -6.024 -16.513  1.00  0.00
ATOM   1771  CE  LYS A 117      23.060  -4.768 -15.090  1.00  0.00
ATOM   1772  HE2 LYS A 117      22.102  -4.542 -14.622  1.00  0.00
ATOM   1773  HE3 LYS A 117      23.809  -4.940 -14.317  1.00  0.00
ATOM   1774  NZ  LYS A 117      23.483  -3.612 -15.948  1.00  0.00
ATOM   1775  HZ1 LYS A 117      22.789  -3.453 -16.664  1.00  0.00
ATOM   1776  HZ2 LYS A 117      23.574  -2.784 -15.376  1.00  0.00
ATOM   1777  HZ3 LYS A 117      24.372  -3.821 -16.381  1.00  0.00
ATOM   1778  C   LYS A 117      21.532  -7.203 -12.065  1.00  0.00
ATOM   1779  O   LYS A 117      22.599  -7.398 -11.477  1.00  0.00
ATOM   1780  N   ARG A 118      20.730  -6.192 -11.742  1.00  0.00
ATOM   1781  H   ARG A 118      19.888  -5.988 -12.260  1.00  0.00
ATOM   1782  CA  ARG A 118      21.103  -5.300 -10.653  1.00  0.00
ATOM   1783  HA  ARG A 118      22.115  -4.924 -10.807  1.00  0.00
ATOM   1784  CB  ARG A 118      20.139  -4.106 -10.599  1.00  0.00
ATOM   1785  HB2 ARG A 118      19.139  -4.505 -10.763  1.00  0.00
ATOM   1786  HB3 ARG A 118      20.206  -3.697  -9.591  1.00  0.00
ATOM   1787  CG  ARG A 118      20.420  -2.999 -11.618  1.00  0.00
ATOM   1788  HG2 ARG A 118      21.470  -2.715 -11.546  1.00  0.00
ATOM   1789  HG3 ARG A 118      20.215  -3.383 -12.617  1.00  0.00
ATOM   1790  CD  ARG A 118      19.532  -1.761 -11.349  1.00  0.00
ATOM   1791  HD2 ARG A 118      19.735  -1.386 -10.346  1.00  0.00
ATOM   1792  HD3 ARG A 118      19.766  -0.987 -12.079  1.00  0.00
ATOM   1793  NE  ARG A 118      18.107  -2.087 -11.450  1.00  0.00
ATOM   1794  HE  ARG A 118      17.677  -2.471 -10.620  1.00  0.00
ATOM   1795  CZ  ARG A 118      17.353  -1.917 -12.538  1.00  0.00
ATOM   1796  NH1 ARG A 118      16.069  -2.261 -12.517  1.00  0.00
ATOM   1797 HH11 ARG A 118      15.668  -2.651 -11.676  1.00  0.00
ATOM   1798 HH12 ARG A 118      15.501  -2.131 -13.342  1.00  0.00
ATOM   1799  NH2 ARG A 118      17.869  -1.406 -13.650  1.00  0.00
ATOM   1800 HH21 ARG A 118      18.844  -1.142 -13.676  1.00  0.00
ATOM   1801 HH22 ARG A 118      17.285  -1.284 -14.464  1.00  0.00
ATOM   1802  C   ARG A 118      21.125  -6.050  -9.325  1.00  0.00
ATOM   1803  O   ARG A 118      22.033  -5.847  -8.500  1.00  0.00
ATOM   1804  N   LEU A 119      20.144  -6.937  -9.103  1.00  0.00
ATOM   1805  H   LEU A 119      19.401  -7.124  -9.760  1.00  0.00
ATOM   1806  CA  LEU A 119      20.110  -7.608  -7.818  1.00  0.00
ATOM   1807  HA  LEU A 119      20.388  -6.905  -7.033  1.00  0.00
ATOM   1808  CB  LEU A 119      18.712  -8.150  -7.517  1.00  0.00
ATOM   1809  HB2 LEU A 119      18.461  -8.671  -8.441  1.00  0.00
ATOM   1810  HB3 LEU A 119      18.787  -8.871  -6.703  1.00  0.00
ATOM   1811  CG  LEU A 119      17.619  -7.127  -7.194  1.00  0.00
ATOM   1812  HG  LEU A 119      17.808  -6.216  -7.761  1.00  0.00
ATOM   1813  CD1 LEU A 119      16.257  -7.674  -7.558  1.00  0.00
ATOM   1814 HD11 LEU A 119      16.068  -8.585  -6.991  1.00  0.00
ATOM   1815 HD12 LEU A 119      15.493  -6.934  -7.322  1.00  0.00
ATOM   1816 HD13 LEU A 119      16.228  -7.898  -8.624  1.00  0.00
ATOM   1817  CD2 LEU A 119      17.671  -6.702  -5.726  1.00  0.00
ATOM   1818 HD21 LEU A 119      18.641  -6.252  -5.511  1.00  0.00
ATOM   1819 HD22 LEU A 119      16.883  -5.976  -5.529  1.00  0.00
ATOM   1820 HD23 LEU A 119      17.528  -7.575  -5.089  1.00  0.00
ATOM   1821  C   LEU A 119      21.125  -8.729  -7.730  1.00  0.00
ATOM   1822  O   LEU A 119      21.288  -9.302  -6.644  1.00  0.00
ATOM   1823  N   GLY A 120      21.805  -9.062  -8.834  1.00  0.00
ATOM   1824  H   GLY A 120      21.641  -8.588  -9.710  1.00  0.00
ATOM   1825  CA  GLY A 120      22.800 -10.117  -8.799  1.00  0.00
ATOM   1826  HA2 GLY A 120      23.218 -10.214  -9.801  1.00  0.00
ATOM   1827  HA3 GLY A 120      23.585  -9.812  -8.106  1.00  0.00
ATOM   1828  C   GLY A 120      22.249 -11.464  -8.360  1.00  0.00
ATOM   1829  O   GLY A 120      22.830 -12.128  -7.497  1.00  0.00
ATOM   1830  N   THR A 121      21.122 -11.879  -8.935  1.00  0.00
ATOM   1831  H   THR A 121      20.668 -11.301  -9.627  1.00  0.00
ATOM   1832  CA  THR A 121      20.481 -13.140  -8.555  1.00  0.00
ATOM   1833  HA  THR A 121      21.231 -13.875  -8.262  1.00  0.00
ATOM   1834  CB  THR A 121      19.503 -12.938  -7.379  1.00  0.00
ATOM   1835  HB  THR A 121      20.069 -12.724  -6.472  1.00  0.00
ATOM   1836  CG2 THR A 121      18.566 -11.773  -7.681  1.00  0.00
ATOM   1837 HG21 THR A 121      18.000 -11.987  -8.587  1.00  0.00
ATOM   1838 HG22 THR A 121      17.878 -11.635  -6.847  1.00  0.00
ATOM   1839 HG23 THR A 121      19.150 -10.864  -7.824  1.00  0.00
ATOM   1840  OG1 THR A 121      18.737 -14.123  -7.146  1.00  0.00
ATOM   1841  HG1 THR A 121      18.136 -13.976  -6.412  1.00  0.00
ATOM   1842  C   THR A 121      19.759 -13.709  -9.767  1.00  0.00
ATOM   1843  O   THR A 121      19.464 -12.992 -10.731  1.00  0.00
ATOM   1844  N   ASP A 122      19.460 -15.006  -9.715  1.00  0.00
ATOM   1845  H   ASP A 122      19.749 -15.604  -8.953  1.00  0.00
ATOM   1846  CA  ASP A 122      18.751 -15.612 -10.841  1.00  0.00
ATOM   1847  HA  ASP A 122      18.885 -14.982 -11.720  1.00  0.00
ATOM   1848  CB  ASP A 122      19.265 -17.033 -11.168  1.00  0.00
ATOM   1849  HB2 ASP A 122      18.673 -17.387 -12.012  1.00  0.00
ATOM   1850  HB3 ASP A 122      20.309 -16.946 -11.469  1.00  0.00
ATOM   1851  CG  ASP A 122      19.147 -18.044  -9.992  1.00  0.00
ATOM   1852  OD1 ASP A 122      18.618 -17.741  -8.908  1.00  0.00
ATOM   1853  OD2 ASP A 122      19.621 -19.182 -10.165  1.00  0.00
ATOM   1854  C   ASP A 122      17.252 -15.683 -10.647  1.00  0.00
ATOM   1855  O   ASP A 122      16.567 -16.107 -11.575  1.00  0.00
ATOM   1856  N   HIE A 123      16.724 -15.316  -9.469  1.00  0.00
ATOM   1857  H   HIE A 123      17.302 -15.032  -8.691  1.00  0.00
ATOM   1858  CA  HIE A 123      15.282 -15.419  -9.259  1.00  0.00
ATOM   1859  HA  HIE A 123      14.764 -15.177 -10.187  1.00  0.00
ATOM   1860  CB  HIE A 123      14.878 -16.839  -8.826  1.00  0.00
ATOM   1861  HB2 HIE A 123      13.796 -16.959  -8.869  1.00  0.00
ATOM   1862  HB3 HIE A 123      15.351 -17.559  -9.494  1.00  0.00
ATOM   1863  CG  HIE A 123      15.293 -17.206  -7.441  1.00  0.00
ATOM   1864  ND1 HIE A 123      16.589 -17.550  -7.116  1.00  0.00
ATOM   1865  CE1 HIE A 123      16.658 -17.838  -5.826  1.00  0.00
ATOM   1866  HE1 HIE A 123      17.606 -18.129  -5.372  1.00  0.00
ATOM   1867  NE2 HIE A 123      15.450 -17.701  -5.302  1.00  0.00
ATOM   1868  HE2 HIE A 123      15.197 -17.859  -4.337  1.00  0.00
ATOM   1869  CD2 HIE A 123      14.580 -17.303  -6.292  1.00  0.00
ATOM   1870  HD2 HIE A 123      13.530 -17.131  -6.057  1.00  0.00
ATOM   1871  C   HIE A 123      14.816 -14.377  -8.256  1.00  0.00
ATOM   1872  O   HIE A 123      15.527 -14.053  -7.294  1.00  0.00
ATOM   1873  N   ILE A 124      13.639 -13.821  -8.514  1.00  0.00
ATOM   1874  H   ILE A 124      13.208 -13.983  -9.413  1.00  0.00
ATOM   1875  CA  ILE A 124      12.958 -12.946  -7.569  1.00  0.00
ATOM   1876  HA  ILE A 124      13.603 -12.610  -6.756  1.00  0.00
ATOM   1877  CB  ILE A 124      12.361 -11.725  -8.288  1.00  0.00
ATOM   1878  HB  ILE A 124      11.936 -12.053  -9.237  1.00  0.00
ATOM   1879  CG2 ILE A 124      11.266 -11.061  -7.439  1.00  0.00
ATOM   1880 HG21 ILE A 124      11.691 -10.733  -6.490  1.00  0.00
ATOM   1881 HG22 ILE A 124      10.863 -10.201  -7.973  1.00  0.00
ATOM   1882 HG23 ILE A 124      10.467 -11.778  -7.250  1.00  0.00
ATOM   1883  CG1 ILE A 124      13.468 -10.745  -8.680  1.00  0.00
ATOM   1884 HG12 ILE A 124      13.557 -10.012  -7.879  1.00  0.00
ATOM   1885 HG13 ILE A 124      14.396 -11.311  -8.758  1.00  0.00
ATOM   1886  CD1 ILE A 124      13.199 -10.030  -9.993  1.00  0.00
ATOM   1887 HD11 ILE A 124      12.272  -9.463  -9.915  1.00  0.00
ATOM   1888 HD12 ILE A 124      14.023  -9.350 -10.212  1.00  0.00
ATOM   1889 HD13 ILE A 124      13.111 -10.763 -10.795  1.00  0.00
ATOM   1890  C   ILE A 124      11.884 -13.778  -6.884  1.00  0.00
ATOM   1891  O   ILE A 124      11.079 -14.438  -7.557  1.00  0.00
ATOM   1892  N   ASP A 125      11.868 -13.785  -5.553  1.00  0.00
ATOM   1893  H   ASP A 125      12.561 -13.322  -4.982  1.00  0.00
ATOM   1894  CA  ASP A 125      10.842 -14.577  -4.888  1.00  0.00
ATOM   1895  HA  ASP A 125      10.789 -15.568  -5.339  1.00  0.00
ATOM   1896  CB  ASP A 125      11.167 -14.732  -3.412  1.00  0.00
ATOM   1897  HB2 ASP A 125      11.109 -13.761  -2.920  1.00  0.00
ATOM   1898  HB3 ASP A 125      10.415 -15.399  -2.990  1.00  0.00
ATOM   1899  CG  ASP A 125      12.544 -15.324  -3.197  1.00  0.00
ATOM   1900  OD1 ASP A 125      12.769 -16.484  -3.614  1.00  0.00
ATOM   1901  OD2 ASP A 125      13.411 -14.618  -2.640  1.00  0.00
ATOM   1902  C   ASP A 125       9.464 -13.966  -5.086  1.00  0.00
ATOM   1903  O   ASP A 125       8.521 -14.664  -5.472  1.00  0.00
ATOM   1904  N   LEU A 126       9.328 -12.661  -4.859  1.00  0.00
ATOM   1905  H   LEU A 126      10.147 -12.113  -4.636  1.00  0.00
ATOM   1906  CA  LEU A 126       8.028 -11.991  -4.874  1.00  0.00
ATOM   1907  HA  LEU A 126       7.268 -12.692  -5.219  1.00  0.00
ATOM   1908  CB  LEU A 126       7.634 -11.487  -3.482  1.00  0.00
ATOM   1909  HB2 LEU A 126       7.613 -12.386  -2.866  1.00  0.00
ATOM   1910  HB3 LEU A 126       8.379 -10.795  -3.088  1.00  0.00
ATOM   1911  CG  LEU A 126       6.249 -10.817  -3.459  1.00  0.00
ATOM   1912  HG  LEU A 126       6.269  -9.918  -4.074  1.00  0.00
ATOM   1913  CD1 LEU A 126       5.210 -11.785  -4.009  1.00  0.00
ATOM   1914 HD11 LEU A 126       5.190 -12.685  -3.394  1.00  0.00
ATOM   1915 HD12 LEU A 126       4.228 -11.312  -3.993  1.00  0.00
ATOM   1916 HD13 LEU A 126       5.468 -12.052  -5.034  1.00  0.00
ATOM   1917  CD2 LEU A 126       5.789 -10.292  -2.114  1.00  0.00
ATOM   1918 HD21 LEU A 126       6.495  -9.542  -1.755  1.00  0.00
ATOM   1919 HD22 LEU A 126       4.802  -9.842  -2.217  1.00  0.00
ATOM   1920 HD23 LEU A 126       5.740 -11.114  -1.400  1.00  0.00
ATOM   1921  C   LEU A 126       8.097 -10.831  -5.868  1.00  0.00
ATOM   1922  O   LEU A 126       8.660  -9.777  -5.559  1.00  0.00
ATOM   1923  N   TYR A 127       7.510 -10.997  -7.048  1.00  0.00
ATOM   1924  H   TYR A 127       7.011 -11.852  -7.247  1.00  0.00
ATOM   1925  CA  TYR A 127       7.575  -9.974  -8.089  1.00  0.00
ATOM   1926  HA  TYR A 127       8.399  -9.292  -7.879  1.00  0.00
ATOM   1927  CB  TYR A 127       7.802 -10.606  -9.467  1.00  0.00
ATOM   1928  HB2 TYR A 127       8.474 -11.454  -9.334  1.00  0.00
ATOM   1929  HB3 TYR A 127       6.839 -10.960  -9.835  1.00  0.00
ATOM   1930  CG  TYR A 127       8.403  -9.637 -10.472  1.00  0.00
ATOM   1931  CD1 TYR A 127       9.271  -8.628 -10.058  1.00  0.00
ATOM   1932  HD1 TYR A 127       9.508  -8.542  -8.997  1.00  0.00
ATOM   1933  CE1 TYR A 127       9.822  -7.756 -10.954  1.00  0.00
ATOM   1934  HE1 TYR A 127      10.500  -6.972 -10.616  1.00  0.00
ATOM   1935  CZ  TYR A 127       9.510  -7.869 -12.298  1.00  0.00
ATOM   1936  OH  TYR A 127      10.051  -6.995 -13.205  1.00  0.00
ATOM   1937  HH  TYR A 127      10.632  -6.346 -12.800  1.00  0.00
ATOM   1938  CE2 TYR A 127       8.665  -8.856 -12.737  1.00  0.00
ATOM   1939  HE2 TYR A 127       8.433  -8.959 -13.797  1.00  0.00
ATOM   1940  CD2 TYR A 127       8.102  -9.731 -11.814  1.00  0.00
ATOM   1941  HD2 TYR A 127       7.412 -10.506 -12.148  1.00  0.00
ATOM   1942  C   TYR A 127       6.268  -9.203  -8.089  1.00  0.00
ATOM   1943  O   TYR A 127       5.215  -9.793  -8.336  1.00  0.00
ATOM   1944  N   GLN A 128       6.321  -7.895  -7.847  1.00  0.00
ATOM   1945  H   GLN A 128       7.201  -7.400  -7.845  1.00  0.00
ATOM   1946  CA  GLN A 128       5.108  -7.150  -7.536  1.00  0.00
ATOM   1947  HA  GLN A 128       4.263  -7.837  -7.492  1.00  0.00
ATOM   1948  CB  GLN A 128       5.223  -6.441  -6.208  1.00  0.00
ATOM   1949  HB2 GLN A 128       6.013  -5.696  -6.306  1.00  0.00
ATOM   1950  HB3 GLN A 128       4.273  -5.940  -6.025  1.00  0.00
ATOM   1951  CG  GLN A 128       5.544  -7.375  -5.032  1.00  0.00
ATOM   1952  HG2 GLN A 128       4.671  -7.994  -4.825  1.00  0.00
ATOM   1953  HG3 GLN A 128       6.380  -8.012  -5.321  1.00  0.00
ATOM   1954  CD  GLN A 128       5.923  -6.620  -3.755  1.00  0.00
ATOM   1955  OE1 GLN A 128       5.137  -6.573  -2.796  1.00  0.00
ATOM   1956  NE2 GLN A 128       7.133  -6.034  -3.736  1.00  0.00
ATOM   1957 HE21 GLN A 128       7.431  -5.524  -2.917  1.00  0.00
ATOM   1958 HE22 GLN A 128       7.739  -6.107  -4.541  1.00  0.00
ATOM   1959  C   GLN A 128       4.782  -6.128  -8.604  1.00  0.00
ATOM   1960  O   GLN A 128       5.668  -5.421  -9.095  1.00  0.00
ATOM   1961  N   PHE A 129       3.500  -6.031  -8.937  1.00  0.00
ATOM   1962  H   PHE A 129       2.836  -6.755  -8.700  1.00  0.00
ATOM   1963  CA  PHE A 129       3.029  -4.885  -9.695  1.00  0.00
ATOM   1964  HA  PHE A 129       3.711  -4.673 -10.519  1.00  0.00
ATOM   1965  CB  PHE A 129       1.655  -5.178 -10.266  1.00  0.00
ATOM   1966  HB2 PHE A 129       0.905  -5.196  -9.475  1.00  0.00
ATOM   1967  HB3 PHE A 129       1.387  -4.422 -11.004  1.00  0.00
ATOM   1968  CG  PHE A 129       1.578  -6.483 -10.951  1.00  0.00
ATOM   1969  CD1 PHE A 129       2.379  -6.736 -12.076  1.00  0.00
ATOM   1970  HD1 PHE A 129       3.057  -5.961 -12.435  1.00  0.00
ATOM   1971  CE1 PHE A 129       2.315  -7.940 -12.720  1.00  0.00
ATOM   1972  HE1 PHE A 129       2.931  -8.139 -13.597  1.00  0.00
ATOM   1973  CZ  PHE A 129       1.439  -8.930 -12.236  1.00  0.00
ATOM   1974  HZ  PHE A 129       1.388  -9.894 -12.742  1.00  0.00
ATOM   1975  CE2 PHE A 129       0.634  -8.684 -11.109  1.00  0.00
ATOM   1976  HE2 PHE A 129      -0.048  -9.449 -10.738  1.00  0.00
ATOM   1977  CD2 PHE A 129       0.713  -7.475 -10.478  1.00  0.00
ATOM   1978  HD2 PHE A 129       0.099  -7.278  -9.599  1.00  0.00
ATOM   1979  C   PHE A 129       2.988  -3.654  -8.796  1.00  0.00
ATOM   1980  O   PHE A 129       2.251  -3.628  -7.804  1.00  0.00
ATOM   1981  N   HIE A 130       3.764  -2.631  -9.165  1.00  0.00
ATOM   1982  H   HIE A 130       4.294  -2.704 -10.022  1.00  0.00
ATOM   1983  CA  HIE A 130       3.922  -1.428  -8.354  1.00  0.00
ATOM   1984  HA  HIE A 130       4.149  -1.698  -7.322  1.00  0.00
ATOM   1985  CB  HIE A 130       5.077  -0.578  -8.905  1.00  0.00
ATOM   1986  HB2 HIE A 130       5.839  -1.240  -9.317  1.00  0.00
ATOM   1987  HB3 HIE A 130       4.720   0.094  -9.685  1.00  0.00
ATOM   1988  CG  HIE A 130       5.763   0.281  -7.877  1.00  0.00
ATOM   1989  ND1 HIE A 130       7.033   0.787  -8.064  1.00  0.00
ATOM   1990  CE1 HIE A 130       7.372   1.519  -7.015  1.00  0.00
ATOM   1991  HE1 HIE A 130       8.344   2.011  -6.973  1.00  0.00
ATOM   1992  NE2 HIE A 130       6.370   1.502  -6.152  1.00  0.00
ATOM   1993  HE2 HIE A 130       6.347   1.972  -5.258  1.00  0.00
ATOM   1994  CD2 HIE A 130       5.352   0.736  -6.666  1.00  0.00
ATOM   1995  HD2 HIE A 130       4.432   0.600  -6.098  1.00  0.00
ATOM   1996  C   HIE A 130       2.648  -0.613  -8.311  1.00  0.00
ATOM   1997  O   HIE A 130       2.439   0.160  -7.366  1.00  0.00
ATOM   1998  N   HIE A 131       1.770  -0.812  -9.282  1.00  0.00
ATOM   1999  H   HIE A 131       1.947  -1.478 -10.021  1.00  0.00
ATOM   2000  CA  HIE A 131       0.548  -0.029  -9.339  1.00  0.00
ATOM   2001  HA  HIE A 131       0.091   0.008  -8.350  1.00  0.00
ATOM   2002  CB  HIE A 131       0.842   1.422  -9.805  1.00  0.00
ATOM   2003  HB2 HIE A 131       1.764   1.793  -9.356  1.00  0.00
ATOM   2004  HB3 HIE A 131       0.944   1.418 -10.890  1.00  0.00
ATOM   2005  CG  HIE A 131      -0.230   2.423  -9.477  1.00  0.00
ATOM   2006  ND1 HIE A 131      -1.313   2.661 -10.305  1.00  0.00
ATOM   2007  CE1 HIE A 131      -2.082   3.592  -9.766  1.00  0.00
ATOM   2008  HE1 HIE A 131      -2.996   3.916 -10.262  1.00  0.00
ATOM   2009  NE2 HIE A 131      -1.531   3.975  -8.627  1.00  0.00
ATOM   2010  HE2 HIE A 131      -1.897   4.675  -7.998  1.00  0.00
ATOM   2011  CD2 HIE A 131      -0.370   3.266  -8.427  1.00  0.00
ATOM   2012  HD2 HIE A 131       0.235   3.450  -7.539  1.00  0.00
ATOM   2013  C   HIE A 131      -0.366  -0.784 -10.285  1.00  0.00
ATOM   2014  O   HIE A 131       0.108  -1.554 -11.131  1.00  0.00
ATOM   2015  N   VAL A 132      -1.679  -0.586 -10.127  1.00  0.00
ATOM   2016  H   VAL A 132      -2.068  -0.113  -9.324  1.00  0.00
ATOM   2017  CA  VAL A 132      -2.596  -1.135 -11.118  1.00  0.00
ATOM   2018  HA  VAL A 132      -2.374  -2.187 -11.301  1.00  0.00
ATOM   2019  CB  VAL A 132      -4.071  -1.011 -10.675  1.00  0.00
ATOM   2020  HB  VAL A 132      -4.224  -1.637  -9.796  1.00  0.00
ATOM   2021  CG1 VAL A 132      -4.431   0.448 -10.335  1.00  0.00
ATOM   2022 HG11 VAL A 132      -4.278   1.074 -11.214  1.00  0.00
ATOM   2023 HG12 VAL A 132      -5.475   0.503 -10.027  1.00  0.00
ATOM   2024 HG13 VAL A 132      -3.794   0.800  -9.523  1.00  0.00
ATOM   2025  CG2 VAL A 132      -5.037  -1.528 -11.777  1.00  0.00
ATOM   2026 HG21 VAL A 132      -4.824  -2.577 -11.984  1.00  0.00
ATOM   2027 HG22 VAL A 132      -6.067  -1.427 -11.434  1.00  0.00
ATOM   2028 HG23 VAL A 132      -4.898  -0.943 -12.686  1.00  0.00
ATOM   2029  C   VAL A 132      -2.345  -0.413 -12.436  1.00  0.00
ATOM   2030  O   VAL A 132      -2.019   0.788 -12.455  1.00  0.00
ATOM   2031  N   ASP A 133      -2.429  -1.162 -13.535  1.00  0.00
ATOM   2032  H   ASP A 133      -2.491  -2.162 -13.410  1.00  0.00
ATOM   2033  CA  ASP A 133      -2.407  -0.636 -14.892  1.00  0.00
ATOM   2034  HA  ASP A 133      -2.251   0.442 -14.865  1.00  0.00
ATOM   2035  CB  ASP A 133      -1.280  -1.271 -15.700  1.00  0.00
ATOM   2036  HB2 ASP A 133      -0.349  -1.109 -15.157  1.00  0.00
ATOM   2037  HB3 ASP A 133      -1.474  -2.341 -15.775  1.00  0.00
ATOM   2038  CG  ASP A 133      -1.162  -0.676 -17.100  1.00  0.00
ATOM   2039  OD1 ASP A 133      -1.992   0.211 -17.463  1.00  0.00
ATOM   2040  OD2 ASP A 133      -0.238  -1.106 -17.836  1.00  0.00
ATOM   2041  C   ASP A 133      -3.763  -0.930 -15.528  1.00  0.00
ATOM   2042  O   ASP A 133      -4.012  -2.041 -15.998  1.00  0.00
ATOM   2043  N   ARG A 134      -4.631   0.068 -15.574  1.00  0.00
ATOM   2044  H   ARG A 134      -4.408   0.976 -15.192  1.00  0.00
ATOM   2045  CA  ARG A 134      -5.973  -0.149 -16.108  1.00  0.00
ATOM   2046  HA  ARG A 134      -6.433  -1.018 -15.638  1.00  0.00
ATOM   2047  CB  ARG A 134      -6.838   1.082 -15.814  1.00  0.00
ATOM   2048  HB2 ARG A 134      -6.270   1.961 -16.120  1.00  0.00
ATOM   2049  HB3 ARG A 134      -7.738   1.002 -16.423  1.00  0.00
ATOM   2050  CG  ARG A 134      -7.232   1.216 -14.329  1.00  0.00
ATOM   2051  HG2 ARG A 134      -7.931   0.414 -14.094  1.00  0.00
ATOM   2052  HG3 ARG A 134      -6.328   1.096 -13.730  1.00  0.00
ATOM   2053  CD  ARG A 134      -7.879   2.566 -14.011  1.00  0.00
ATOM   2054  HD2 ARG A 134      -7.808   3.223 -14.878  1.00  0.00
ATOM   2055  HD3 ARG A 134      -8.927   2.421 -13.750  1.00  0.00
ATOM   2056  NE  ARG A 134      -7.198   3.205 -12.882  1.00  0.00
ATOM   2057  HE  ARG A 134      -6.289   3.617 -13.036  1.00  0.00
ATOM   2058  CZ  ARG A 134      -7.733   3.295 -11.682  1.00  0.00
ATOM   2059  NH1 ARG A 134      -7.060   3.876 -10.724  1.00  0.00
ATOM   2060 HH11 ARG A 134      -6.140   4.249 -10.911  1.00  0.00
ATOM   2061 HH12 ARG A 134      -7.462   3.949  -9.801  1.00  0.00
ATOM   2062  NH2 ARG A 134      -8.971   2.826 -11.454  1.00  0.00
ATOM   2063 HH21 ARG A 134      -9.493   2.402 -12.207  1.00  0.00
ATOM   2064 HH22 ARG A 134      -9.373   2.899 -10.530  1.00  0.00
ATOM   2065  C   ARG A 134      -5.989  -0.470 -17.603  1.00  0.00
ATOM   2066  O   ARG A 134      -7.017  -0.928 -18.100  1.00  0.00
ATOM   2067  N   ASP A 135      -4.885  -0.294 -18.323  1.00  0.00
ATOM   2068  H   ASP A 135      -4.038   0.054 -17.896  1.00  0.00
ATOM   2069  CA  ASP A 135      -4.876  -0.565 -19.758  1.00  0.00
ATOM   2070  HA  ASP A 135      -5.895  -0.533 -20.143  1.00  0.00
ATOM   2071  CB  ASP A 135      -4.034   0.481 -20.507  1.00  0.00
ATOM   2072  HB2 ASP A 135      -3.014   0.469 -20.123  1.00  0.00
ATOM   2073  HB3 ASP A 135      -4.031   0.181 -21.555  1.00  0.00
ATOM   2074  CG  ASP A 135      -4.601   1.874 -20.384  1.00  0.00
ATOM   2075  OD1 ASP A 135      -5.823   2.036 -20.646  1.00  0.00
ATOM   2076  OD2 ASP A 135      -3.835   2.785 -19.993  1.00  0.00
ATOM   2077  C   ASP A 135      -4.339  -1.937 -20.137  1.00  0.00
ATOM   2078  O   ASP A 135      -4.422  -2.286 -21.316  1.00  0.00
ATOM   2079  N   THR A 136      -3.734  -2.701 -19.208  1.00  0.00
ATOM   2080  H   THR A 136      -3.561  -2.367 -18.270  1.00  0.00
ATOM   2081  CA  THR A 136      -3.273  -4.030 -19.560  1.00  0.00
ATOM   2082  HA  THR A 136      -3.221  -4.123 -20.645  1.00  0.00
ATOM   2083  CB  THR A 136      -1.891  -4.337 -18.976  1.00  0.00
ATOM   2084  HB  THR A 136      -1.969  -4.447 -17.894  1.00  0.00
ATOM   2085  CG2 THR A 136      -1.361  -5.629 -19.579  1.00  0.00
ATOM   2086 HG21 THR A 136      -1.282  -5.520 -20.660  1.00  0.00
ATOM   2087 HG22 THR A 136      -0.377  -5.848 -19.163  1.00  0.00
ATOM   2088 HG23 THR A 136      -2.043  -6.446 -19.345  1.00  0.00
ATOM   2089  OG1 THR A 136      -0.973  -3.275 -19.249  1.00  0.00
ATOM   2090  HG1 THR A 136      -0.115  -3.489 -18.874  1.00  0.00
ATOM   2091  C   THR A 136      -4.276  -5.061 -19.066  1.00  0.00
ATOM   2092  O   THR A 136      -4.551  -5.106 -17.859  1.00  0.00
ATOM   2093  N   PRO A 137      -4.826  -5.905 -19.942  1.00  0.00
ATOM   2094  CD  PRO A 137      -4.628  -5.938 -21.407  1.00  0.00
ATOM   2095  HD2 PRO A 137      -3.564  -5.860 -21.634  1.00  0.00
ATOM   2096  HD3 PRO A 137      -5.159  -5.104 -21.866  1.00  0.00
ATOM   2097  CG  PRO A 137      -5.218  -7.299 -21.806  1.00  0.00
ATOM   2098  HG2 PRO A 137      -4.476  -8.093 -21.715  1.00  0.00
ATOM   2099  HG3 PRO A 137      -5.604  -7.278 -22.825  1.00  0.00
ATOM   2100  CB  PRO A 137      -6.354  -7.477 -20.794  1.00  0.00
ATOM   2101  HB2 PRO A 137      -6.586  -8.538 -20.701  1.00  0.00
ATOM   2102  HB3 PRO A 137      -7.266  -6.924 -21.017  1.00  0.00
ATOM   2103  CA  PRO A 137      -5.735  -6.961 -19.483  1.00  0.00
ATOM   2104  HA  PRO A 137      -6.468  -6.516 -18.811  1.00  0.00
ATOM   2105  C   PRO A 137      -4.985  -8.071 -18.753  1.00  0.00
ATOM   2106  O   PRO A 137      -3.805  -8.333 -19.008  1.00  0.00
ATOM   2107  N   TRP A 138      -5.709  -8.760 -17.866  1.00  0.00
ATOM   2108  H   TRP A 138      -6.682  -8.522 -17.742  1.00  0.00
ATOM   2109  CA  TRP A 138      -5.128  -9.776 -16.992  1.00  0.00
ATOM   2110  HA  TRP A 138      -4.223  -9.390 -16.523  1.00  0.00
ATOM   2111  CB  TRP A 138      -6.136 -10.163 -15.880  1.00  0.00
ATOM   2112  HB2 TRP A 138      -7.127 -10.109 -16.330  1.00  0.00
ATOM   2113  HB3 TRP A 138      -6.029 -11.110 -15.351  1.00  0.00
ATOM   2114  CG  TRP A 138      -6.078  -9.114 -14.872  1.00  0.00
ATOM   2115  CD1 TRP A 138      -6.965  -8.087 -14.680  1.00  0.00
ATOM   2116  HD1 TRP A 138      -7.870  -8.090 -15.287  1.00  0.00
ATOM   2117  NE1 TRP A 138      -6.490  -7.238 -13.714  1.00  0.00
ATOM   2118  HE1 TRP A 138      -6.935  -6.385 -13.407  1.00  0.00
ATOM   2119  CE2 TRP A 138      -5.286  -7.714 -13.264  1.00  0.00
ATOM   2120  CZ2 TRP A 138      -4.427  -7.203 -12.313  1.00  0.00
ATOM   2121  HZ2 TRP A 138      -4.719  -6.299 -11.778  1.00  0.00
ATOM   2122  CH2 TRP A 138      -3.254  -7.870 -12.101  1.00  0.00
ATOM   2123  HH2 TRP A 138      -2.545  -7.481 -11.370  1.00  0.00
ATOM   2124  CZ3 TRP A 138      -2.939  -9.030 -12.791  1.00  0.00
ATOM   2125  HZ3 TRP A 138      -2.006  -9.561 -12.601  1.00  0.00
ATOM   2126  CE3 TRP A 138      -3.790  -9.543 -13.731  1.00  0.00
ATOM   2127  HE3 TRP A 138      -3.510 -10.472 -14.229  1.00  0.00
ATOM   2128  CD2 TRP A 138      -4.987  -8.872 -13.990  1.00  0.00
ATOM   2129  C   TRP A 138      -4.641 -11.020 -17.739  1.00  0.00
ATOM   2130  O   TRP A 138      -3.768 -11.729 -17.211  1.00  0.00
ATOM   2131  N   ASP A 139      -5.179 -11.332 -18.924  1.00  0.00
ATOM   2132  H   ASP A 139      -5.996 -10.893 -19.322  1.00  0.00
ATOM   2133  CA  ASP A 139      -4.624 -12.500 -19.598  1.00  0.00
ATOM   2134  HA  ASP A 139      -4.382 -13.262 -18.857  1.00  0.00
ATOM   2135  CB  ASP A 139      -5.626 -13.099 -20.616  1.00  0.00
ATOM   2136  HB2 ASP A 139      -5.083 -13.881 -21.147  1.00  0.00
ATOM   2137  HB3 ASP A 139      -6.451 -13.544 -20.061  1.00  0.00
ATOM   2138  CG  ASP A 139      -6.188 -12.063 -21.645  1.00  0.00
ATOM   2139  OD1 ASP A 139      -6.061 -10.819 -21.447  1.00  0.00
ATOM   2140  OD2 ASP A 139      -6.792 -12.527 -22.656  1.00  0.00
ATOM   2141  C   ASP A 139      -3.261 -12.177 -20.214  1.00  0.00
ATOM   2142  O   ASP A 139      -2.373 -13.039 -20.255  1.00  0.00
ATOM   2143  N   GLU A 140      -3.041 -10.930 -20.631  1.00  0.00
ATOM   2144  H   GLU A 140      -3.786 -10.255 -20.726  1.00  0.00
ATOM   2145  CA  GLU A 140      -1.699 -10.535 -21.028  1.00  0.00
ATOM   2146  HA  GLU A 140      -1.298 -11.257 -21.740  1.00  0.00
ATOM   2147  CB  GLU A 140      -1.717  -9.155 -21.688  1.00  0.00
ATOM   2148  HB2 GLU A 140      -2.241  -9.258 -22.638  1.00  0.00
ATOM   2149  HB3 GLU A 140      -2.280  -8.491 -21.033  1.00  0.00
ATOM   2150  CG  GLU A 140      -0.313  -8.562 -21.937  1.00  0.00
ATOM   2151  HG2 GLU A 140       0.207  -8.515 -20.980  1.00  0.00
ATOM   2152  HG3 GLU A 140       0.219  -9.240 -22.605  1.00  0.00
ATOM   2153  CD  GLU A 140      -0.361  -7.174 -22.557  1.00  0.00
ATOM   2154  OE1 GLU A 140      -1.464  -6.693 -22.920  1.00  0.00
ATOM   2155  OE2 GLU A 140       0.706  -6.541 -22.687  1.00  0.00
ATOM   2156  C   GLU A 140      -0.759 -10.545 -19.830  1.00  0.00
ATOM   2157  O   GLU A 140       0.378 -11.026 -19.923  1.00  0.00
ATOM   2158  N   ILE A 141      -1.202  -9.978 -18.708  1.00  0.00
ATOM   2159  H   ILE A 141      -2.103  -9.524 -18.665  1.00  0.00
ATOM   2160  CA  ILE A 141      -0.346  -9.931 -17.527  1.00  0.00
ATOM   2161  HA  ILE A 141       0.576  -9.418 -17.800  1.00  0.00
ATOM   2162  CB  ILE A 141      -1.039  -9.166 -16.376  1.00  0.00
ATOM   2163  HB  ILE A 141      -2.033  -9.583 -16.219  1.00  0.00
ATOM   2164  CG2 ILE A 141      -0.240  -9.291 -15.114  1.00  0.00
ATOM   2165 HG21 ILE A 141       0.755  -8.874 -15.270  1.00  0.00
ATOM   2166 HG22 ILE A 141      -0.739  -8.748 -14.312  1.00  0.00
ATOM   2167 HG23 ILE A 141      -0.153 -10.343 -14.841  1.00  0.00
ATOM   2168  CG1 ILE A 141      -1.146  -7.679 -16.715  1.00  0.00
ATOM   2169 HG12 ILE A 141      -0.135  -7.338 -16.939  1.00  0.00
ATOM   2170 HG13 ILE A 141      -1.760  -7.609 -17.613  1.00  0.00
ATOM   2171  CD1 ILE A 141      -1.739  -6.814 -15.632  1.00  0.00
ATOM   2172 HD11 ILE A 141      -1.125  -6.884 -14.734  1.00  0.00
ATOM   2173 HD12 ILE A 141      -1.771  -5.778 -15.970  1.00  0.00
ATOM   2174 HD13 ILE A 141      -2.750  -7.154 -15.407  1.00  0.00
ATOM   2175  C   ILE A 141       0.035 -11.346 -17.110  1.00  0.00
ATOM   2176  O   ILE A 141       1.225 -11.679 -16.987  1.00  0.00
ATOM   2177  N   TRP A 142      -0.969 -12.217 -16.922  1.00  0.00
ATOM   2178  H   TRP A 142      -1.935 -11.965 -17.071  1.00  0.00
ATOM   2179  CA  TRP A 142      -0.673 -13.549 -16.418  1.00  0.00
ATOM   2180  HA  TRP A 142      -0.032 -13.462 -15.540  1.00  0.00
ATOM   2181  CB  TRP A 142      -1.937 -14.310 -16.026  1.00  0.00
ATOM   2182  HB2 TRP A 142      -2.686 -14.198 -16.810  1.00  0.00
ATOM   2183  HB3 TRP A 142      -1.701 -15.367 -15.897  1.00  0.00
ATOM   2184  CG  TRP A 142      -2.568 -13.864 -14.774  1.00  0.00
ATOM   2185  CD1 TRP A 142      -3.875 -13.522 -14.615  1.00  0.00
ATOM   2186  HD1 TRP A 142      -4.502 -13.583 -15.504  1.00  0.00
ATOM   2187  NE1 TRP A 142      -4.126 -13.161 -13.317  1.00  0.00
ATOM   2188  HE1 TRP A 142      -5.024 -12.881 -12.949  1.00  0.00
ATOM   2189  CE2 TRP A 142      -2.967 -13.246 -12.599  1.00  0.00
ATOM   2190  CZ2 TRP A 142      -2.723 -12.967 -11.236  1.00  0.00
ATOM   2191  HZ2 TRP A 142      -3.556 -12.619 -10.625  1.00  0.00
ATOM   2192  CH2 TRP A 142      -1.449 -13.151 -10.762  1.00  0.00
ATOM   2193  HH2 TRP A 142      -1.226 -12.945  -9.715  1.00  0.00
ATOM   2194  CZ3 TRP A 142      -0.417 -13.603 -11.602  1.00  0.00
ATOM   2195  HZ3 TRP A 142       0.594 -13.746 -11.220  1.00  0.00
ATOM   2196  CE3 TRP A 142      -0.661 -13.890 -12.984  1.00  0.00
ATOM   2197  HE3 TRP A 142       0.164 -14.256 -13.596  1.00  0.00
ATOM   2198  CD2 TRP A 142      -1.957 -13.697 -13.485  1.00  0.00
ATOM   2199  C   TRP A 142       0.114 -14.349 -17.432  1.00  0.00
ATOM   2200  O   TRP A 142       0.883 -15.219 -17.037  1.00  0.00
ATOM   2201  N   GLN A 143      -0.053 -14.086 -18.733  1.00  0.00
ATOM   2202  H   GLN A 143      -0.794 -13.503 -19.094  1.00  0.00
ATOM   2203  CA  GLN A 143       0.852 -14.720 -19.683  1.00  0.00
ATOM   2204  HA  GLN A 143       0.793 -15.802 -19.566  1.00  0.00
ATOM   2205  CB  GLN A 143       0.498 -14.364 -21.131  1.00  0.00
ATOM   2206  HB2 GLN A 143      -0.306 -15.019 -21.466  1.00  0.00
ATOM   2207  HB3 GLN A 143       0.160 -13.328 -21.164  1.00  0.00
ATOM   2208  CG  GLN A 143       1.714 -14.535 -22.053  1.00  0.00
ATOM   2209  HG2 GLN A 143       2.522 -14.012 -21.541  1.00  0.00
ATOM   2210  HG3 GLN A 143       1.963 -15.593 -22.138  1.00  0.00
ATOM   2211  CD  GLN A 143       1.569 -13.952 -23.460  1.00  0.00
ATOM   2212  OE1 GLN A 143       0.744 -14.431 -24.268  1.00  0.00
ATOM   2213  NE2 GLN A 143       2.420 -12.955 -23.788  1.00  0.00
ATOM   2214 HE21 GLN A 143       2.370 -12.533 -24.704  1.00  0.00
ATOM   2215 HE22 GLN A 143       3.103 -12.637 -23.115  1.00  0.00
ATOM   2216  C   GLN A 143       2.292 -14.310 -19.382  1.00  0.00
ATOM   2217  O   GLN A 143       3.174 -15.164 -19.218  1.00  0.00
ATOM   2218  N   ALA A 144       2.540 -12.996 -19.289  1.00  0.00
ATOM   2219  H   ALA A 144       1.813 -12.314 -19.451  1.00  0.00
ATOM   2220  CA  ALA A 144       3.891 -12.517 -19.026  1.00  0.00
ATOM   2221  HA  ALA A 144       4.539 -12.827 -19.846  1.00  0.00
ATOM   2222  CB  ALA A 144       3.890 -10.997 -18.954  1.00  0.00
ATOM   2223  HB1 ALA A 144       3.254 -10.672 -18.131  1.00  0.00
ATOM   2224  HB2 ALA A 144       4.907 -10.640 -18.789  1.00  0.00
ATOM   2225  HB3 ALA A 144       3.510 -10.589 -19.890  1.00  0.00
ATOM   2226  C   ALA A 144       4.463 -13.127 -17.749  1.00  0.00
ATOM   2227  O   ALA A 144       5.628 -13.534 -17.709  1.00  0.00
ATOM   2228  N   MET A 145       3.652 -13.236 -16.706  1.00  0.00
ATOM   2229  H   MET A 145       2.675 -12.987 -16.750  1.00  0.00
ATOM   2230  CA  MET A 145       4.195 -13.684 -15.428  1.00  0.00
ATOM   2231  HA  MET A 145       5.177 -13.236 -15.274  1.00  0.00
ATOM   2232  CB  MET A 145       3.275 -13.274 -14.252  1.00  0.00
ATOM   2233  HB2 MET A 145       2.335 -13.801 -14.416  1.00  0.00
ATOM   2234  HB3 MET A 145       3.756 -13.661 -13.353  1.00  0.00
ATOM   2235  CG  MET A 145       2.995 -11.766 -14.077  1.00  0.00
ATOM   2236  HG2 MET A 145       2.361 -11.465 -14.910  1.00  0.00
ATOM   2237  HG3 MET A 145       2.445 -11.654 -13.143  1.00  0.00
ATOM   2238  SD  MET A 145       4.461 -10.709 -14.033  1.00  0.00
ATOM   2239  CE  MET A 145       4.760 -10.512 -12.282  1.00  0.00
ATOM   2240  HE1 MET A 145       4.934 -11.489 -11.830  1.00  0.00
ATOM   2241  HE2 MET A 145       5.637  -9.882 -12.131  1.00  0.00
ATOM   2242  HE3 MET A 145       3.893 -10.046 -11.815  1.00  0.00
ATOM   2243  C   MET A 145       4.394 -15.184 -15.413  1.00  0.00
ATOM   2244  O   MET A 145       5.346 -15.671 -14.794  1.00  0.00
ATOM   2245  N   ASP A 146       3.504 -15.922 -16.085  1.00  0.00
ATOM   2246  H   ASP A 146       2.689 -15.493 -16.498  1.00  0.00
ATOM   2247  CA  ASP A 146       3.644 -17.370 -16.176  1.00  0.00
ATOM   2248  HA  ASP A 146       3.787 -17.788 -15.179  1.00  0.00
ATOM   2249  CB  ASP A 146       2.391 -17.999 -16.796  1.00  0.00
ATOM   2250  HB2 ASP A 146       1.518 -17.463 -16.423  1.00  0.00
ATOM   2251  HB3 ASP A 146       2.459 -17.875 -17.877  1.00  0.00
ATOM   2252  CG  ASP A 146       2.259 -19.469 -16.465  1.00  0.00
ATOM   2253  OD1 ASP A 146       2.423 -19.813 -15.271  1.00  0.00
ATOM   2254  OD2 ASP A 146       1.987 -20.285 -17.374  1.00  0.00
ATOM   2255  C   ASP A 146       4.887 -17.758 -16.971  1.00  0.00
ATOM   2256  O   ASP A 146       5.523 -18.773 -16.664  1.00  0.00
ATOM   2257  N   VAL A 147       5.236 -16.975 -18.009  1.00  0.00
ATOM   2258  H   VAL A 147       4.604 -16.282 -18.381  1.00  0.00
ATOM   2259  CA  VAL A 147       6.516 -17.177 -18.682  1.00  0.00
ATOM   2260  HA  VAL A 147       6.596 -18.175 -19.113  1.00  0.00
ATOM   2261  CB  VAL A 147       6.731 -16.139 -19.800  1.00  0.00
ATOM   2262  HB  VAL A 147       6.583 -15.137 -19.398  1.00  0.00
ATOM   2263  CG1 VAL A 147       8.166 -16.265 -20.351  1.00  0.00
ATOM   2264 HG11 VAL A 147       8.315 -17.267 -20.753  1.00  0.00
ATOM   2265 HG12 VAL A 147       8.318 -15.531 -21.142  1.00  0.00
ATOM   2266 HG13 VAL A 147       8.881 -16.087 -19.548  1.00  0.00
ATOM   2267  CG2 VAL A 147       5.689 -16.302 -20.928  1.00  0.00
ATOM   2268 HG21 VAL A 147       4.687 -16.168 -20.520  1.00  0.00
ATOM   2269 HG22 VAL A 147       5.869 -15.555 -21.700  1.00  0.00
ATOM   2270 HG23 VAL A 147       5.775 -17.299 -21.361  1.00  0.00
ATOM   2271  C   VAL A 147       7.655 -17.145 -17.665  1.00  0.00
ATOM   2272  O   VAL A 147       8.498 -18.057 -17.618  1.00  0.00
ATOM   2273  N   LEU A 148       7.661 -16.118 -16.796  1.00  0.00
ATOM   2274  H   LEU A 148       6.970 -15.384 -16.852  1.00  0.00
ATOM   2275  CA  LEU A 148       8.726 -15.993 -15.799  1.00  0.00
ATOM   2276  HA  LEU A 148       9.699 -16.109 -16.277  1.00  0.00
ATOM   2277  CB  LEU A 148       8.668 -14.613 -15.135  1.00  0.00
ATOM   2278  HB2 LEU A 148       7.649 -14.626 -14.748  1.00  0.00
ATOM   2279  HB3 LEU A 148       9.371 -14.557 -14.304  1.00  0.00
ATOM   2280  CG  LEU A 148       8.854 -13.389 -16.047  1.00  0.00
ATOM   2281  HG  LEU A 148       8.184 -13.493 -16.900  1.00  0.00
ATOM   2282  CD1 LEU A 148       8.547 -12.085 -15.315  1.00  0.00
ATOM   2283 HD11 LEU A 148       9.217 -11.981 -14.461  1.00  0.00
ATOM   2284 HD12 LEU A 148       8.691 -11.244 -15.994  1.00  0.00
ATOM   2285 HD13 LEU A 148       7.515 -12.098 -14.966  1.00  0.00
ATOM   2286  CD2 LEU A 148      10.255 -13.324 -16.747  1.00  0.00
ATOM   2287 HD21 LEU A 148      10.394 -14.211 -17.366  1.00  0.00
ATOM   2288 HD22 LEU A 148      10.309 -12.433 -17.372  1.00  0.00
ATOM   2289 HD23 LEU A 148      11.039 -13.283 -15.990  1.00  0.00
ATOM   2290  C   LEU A 148       8.661 -17.112 -14.749  1.00  0.00
ATOM   2291  O   LEU A 148       9.702 -17.626 -14.315  1.00  0.00
ATOM   2292  N   VAL A 149       7.458 -17.525 -14.344  1.00  0.00
ATOM   2293  H   VAL A 149       6.608 -17.083 -14.662  1.00  0.00
ATOM   2294  CA  VAL A 149       7.352 -18.612 -13.370  1.00  0.00
ATOM   2295  HA  VAL A 149       7.929 -18.413 -12.466  1.00  0.00
ATOM   2296  CB  VAL A 149       5.886 -18.858 -12.974  1.00  0.00
ATOM   2297  HB  VAL A 149       5.257 -18.891 -13.863  1.00  0.00
ATOM   2298  CG1 VAL A 149       5.809 -20.190 -12.251  1.00  0.00
ATOM   2299 HG11 VAL A 149       6.438 -20.158 -11.361  1.00  0.00
ATOM   2300 HG12 VAL A 149       4.778 -20.387 -11.960  1.00  0.00
ATOM   2301 HG13 VAL A 149       6.157 -20.984 -12.912  1.00  0.00
ATOM   2302  CG2 VAL A 149       5.344 -17.730 -12.131  1.00  0.00
ATOM   2303 HG21 VAL A 149       5.398 -16.798 -12.693  1.00  0.00
ATOM   2304 HG22 VAL A 149       4.307 -17.937 -11.869  1.00  0.00
ATOM   2305 HG23 VAL A 149       5.937 -17.639 -11.220  1.00  0.00
ATOM   2306  C   VAL A 149       7.962 -19.887 -13.926  1.00  0.00
ATOM   2307  O   VAL A 149       8.774 -20.543 -13.273  1.00  0.00
ATOM   2308  N   ARG A 150       7.557 -20.262 -15.140  1.00  0.00
ATOM   2309  H   ARG A 150       6.886 -19.698 -15.641  1.00  0.00
ATOM   2310  CA  ARG A 150       8.007 -21.513 -15.753  1.00  0.00
ATOM   2311  HA  ARG A 150       7.859 -22.345 -15.064  1.00  0.00
ATOM   2312  CB  ARG A 150       7.206 -21.780 -17.016  1.00  0.00
ATOM   2313  HB2 ARG A 150       7.204 -20.872 -17.619  1.00  0.00
ATOM   2314  HB3 ARG A 150       7.695 -22.582 -17.569  1.00  0.00
ATOM   2315  CG  ARG A 150       5.779 -22.181 -16.702  1.00  0.00
ATOM   2316  HG2 ARG A 150       5.724 -22.503 -15.662  1.00  0.00
ATOM   2317  HG3 ARG A 150       5.129 -21.319 -16.850  1.00  0.00
ATOM   2318  CD  ARG A 150       5.334 -23.304 -17.598  1.00  0.00
ATOM   2319  HD2 ARG A 150       5.912 -23.293 -18.522  1.00  0.00
ATOM   2320  HD3 ARG A 150       5.476 -24.260 -17.094  1.00  0.00
ATOM   2321  NE  ARG A 150       3.923 -23.154 -17.927  1.00  0.00
ATOM   2322  HE  ARG A 150       3.668 -22.463 -18.618  1.00  0.00
ATOM   2323  CZ  ARG A 150       2.961 -23.882 -17.374  1.00  0.00
ATOM   2324  NH1 ARG A 150       1.695 -23.682 -17.724  1.00  0.00
ATOM   2325 HH11 ARG A 150       1.470 -22.976 -18.410  1.00  0.00
ATOM   2326 HH12 ARG A 150       0.964 -24.237 -17.302  1.00  0.00
ATOM   2327  NH2 ARG A 150       3.280 -24.817 -16.476  1.00  0.00
ATOM   2328 HH21 ARG A 150       4.248 -24.963 -16.225  1.00  0.00
ATOM   2329 HH22 ARG A 150       2.553 -25.374 -16.051  1.00  0.00
ATOM   2330  C   ARG A 150       9.497 -21.511 -16.068  1.00  0.00
ATOM   2331  O   ARG A 150      10.132 -22.570 -16.041  1.00  0.00
ATOM   2332  N   GLN A 151      10.067 -20.347 -16.363  1.00  0.00
ATOM   2333  H   GLN A 151       9.510 -19.516 -16.500  1.00  0.00
ATOM   2334  CA  GLN A 151      11.503 -20.252 -16.554  1.00  0.00
ATOM   2335  HA  GLN A 151      11.866 -21.120 -17.104  1.00  0.00
ATOM   2336  CB  GLN A 151      11.841 -18.992 -17.351  1.00  0.00
ATOM   2337  HB2 GLN A 151      11.373 -18.156 -16.832  1.00  0.00
ATOM   2338  HB3 GLN A 151      12.925 -18.879 -17.317  1.00  0.00
ATOM   2339  CG  GLN A 151      11.378 -19.013 -18.802  1.00  0.00
ATOM   2340  HG2 GLN A 151      11.916 -19.813 -19.311  1.00  0.00
ATOM   2341  HG3 GLN A 151      10.308 -19.218 -18.834  1.00  0.00
ATOM   2342  CD  GLN A 151      11.649 -17.685 -19.544  1.00  0.00
ATOM   2343  OE1 GLN A 151      11.765 -16.614 -18.942  1.00  0.00
ATOM   2344  NE2 GLN A 151      11.730 -17.764 -20.865  1.00  0.00
ATOM   2345 HE21 GLN A 151      11.906 -16.931 -21.408  1.00  0.00
ATOM   2346 HE22 GLN A 151      11.616 -18.657 -21.322  1.00  0.00
ATOM   2347  C   GLN A 151      12.258 -20.250 -15.229  1.00  0.00
ATOM   2348  O   GLN A 151      13.491 -20.304 -15.233  1.00  0.00
ATOM   2349  N   GLY A 152      11.550 -20.190 -14.107  1.00  0.00
ATOM   2350  H   GLY A 152      10.541 -20.197 -14.142  1.00  0.00
ATOM   2351  CA  GLY A 152      12.191 -20.114 -12.813  1.00  0.00
ATOM   2352  HA2 GLY A 152      11.433 -20.348 -12.066  1.00  0.00
ATOM   2353  HA3 GLY A 152      12.967 -20.879 -12.794  1.00  0.00
ATOM   2354  C   GLY A 152      12.809 -18.782 -12.483  1.00  0.00
ATOM   2355  O   GLY A 152      13.650 -18.717 -11.594  1.00  0.00
ATOM   2356  N   LYS A 153      12.413 -17.705 -13.150  1.00  0.00
ATOM   2357  H   LYS A 153      11.774 -17.785 -13.928  1.00  0.00
ATOM   2358  CA  LYS A 153      12.918 -16.380 -12.803  1.00  0.00
ATOM   2359  HA  LYS A 153      13.949 -16.450 -12.455  1.00  0.00
ATOM   2360  CB  LYS A 153      12.878 -15.474 -14.033  1.00  0.00
ATOM   2361  HB2 LYS A 153      11.872 -15.545 -14.444  1.00  0.00
ATOM   2362  HB3 LYS A 153      13.056 -14.458 -13.682  1.00  0.00
ATOM   2363  CG  LYS A 153      13.894 -15.822 -15.114  1.00  0.00
ATOM   2364  HG2 LYS A 153      14.889 -15.505 -14.801  1.00  0.00
ATOM   2365  HG3 LYS A 153      13.894 -16.898 -15.288  1.00  0.00
ATOM   2366  CD  LYS A 153      13.513 -15.102 -16.397  1.00  0.00
ATOM   2367  HD2 LYS A 153      12.948 -15.795 -17.020  1.00  0.00
ATOM   2368  HD3 LYS A 153      12.883 -14.253 -16.135  1.00  0.00
ATOM   2369  CE  LYS A 153      14.727 -14.613 -17.159  1.00  0.00
ATOM   2370  HE2 LYS A 153      15.282 -13.907 -16.541  1.00  0.00
ATOM   2371  HE3 LYS A 153      15.367 -15.461 -17.404  1.00  0.00
ATOM   2372  NZ  LYS A 153      14.283 -13.924 -18.443  1.00  0.00
ATOM   2373  HZ1 LYS A 153      13.691 -13.138 -18.216  1.00  0.00
ATOM   2374  HZ2 LYS A 153      15.095 -13.599 -18.949  1.00  0.00
ATOM   2375  HZ3 LYS A 153      13.769 -14.578 -19.016  1.00  0.00
ATOM   2376  C   LYS A 153      12.141 -15.697 -11.674  1.00  0.00
ATOM   2377  O   LYS A 153      12.688 -14.791 -11.021  1.00  0.00
ATOM   2378  N   ILE A 154      10.877 -16.071 -11.447  1.00  0.00
ATOM   2379  H   ILE A 154      10.413 -16.660 -12.124  1.00  0.00
ATOM   2380  CA  ILE A 154      10.123 -15.634 -10.277  1.00  0.00
ATOM   2381  HA  ILE A 154      10.789 -15.327  -9.470  1.00  0.00
ATOM   2382  CB  ILE A 154       9.123 -14.507 -10.572  1.00  0.00
ATOM   2383  HB  ILE A 154       8.668 -14.193  -9.633  1.00  0.00
ATOM   2384  CG2 ILE A 154       9.817 -13.301 -11.235  1.00  0.00
ATOM   2385 HG21 ILE A 154      10.273 -13.615 -12.174  1.00  0.00
ATOM   2386 HG22 ILE A 154       9.082 -12.521 -11.431  1.00  0.00
ATOM   2387 HG23 ILE A 154      10.589 -12.914 -10.569  1.00  0.00
ATOM   2388  CG1 ILE A 154       7.969 -15.040 -11.411  1.00  0.00
ATOM   2389 HG12 ILE A 154       8.363 -15.345 -12.381  1.00  0.00
ATOM   2390 HG13 ILE A 154       7.547 -15.906 -10.902  1.00  0.00
ATOM   2391  CD1 ILE A 154       6.873 -13.979 -11.613  1.00  0.00
ATOM   2392 HD11 ILE A 154       7.295 -13.113 -12.122  1.00  0.00
ATOM   2393 HD12 ILE A 154       6.068 -14.398 -12.216  1.00  0.00
ATOM   2394 HD13 ILE A 154       6.479 -13.674 -10.643  1.00  0.00
ATOM   2395  C   ILE A 154       9.364 -16.820  -9.691  1.00  0.00
ATOM   2396  O   ILE A 154       9.088 -17.820 -10.362  1.00  0.00
ATOM   2397  N   LEU A 155       9.034 -16.701  -8.409  1.00  0.00
ATOM   2398  H   LEU A 155       9.375 -15.916  -7.873  1.00  0.00
ATOM   2399  CA  LEU A 155       8.223 -17.700  -7.730  1.00  0.00
ATOM   2400  HA  LEU A 155       8.184 -18.612  -8.326  1.00  0.00
ATOM   2401  CB  LEU A 155       8.825 -18.038  -6.355  1.00  0.00
ATOM   2402  HB2 LEU A 155       8.667 -17.130  -5.773  1.00  0.00
ATOM   2403  HB3 LEU A 155       8.188 -18.833  -5.968  1.00  0.00
ATOM   2404  CG  LEU A 155      10.295 -18.464  -6.248  1.00  0.00
ATOM   2405  HG  LEU A 155      10.945 -17.644  -6.552  1.00  0.00
ATOM   2406  CD1 LEU A 155      10.585 -18.830  -4.795  1.00  0.00
ATOM   2407 HD11 LEU A 155       9.936 -19.651  -4.490  1.00  0.00
ATOM   2408 HD12 LEU A 155      11.627 -19.136  -4.698  1.00  0.00
ATOM   2409 HD13 LEU A 155      10.400 -17.965  -4.158  1.00  0.00
ATOM   2410  CD2 LEU A 155      10.582 -19.630  -7.120  1.00  0.00
ATOM   2411 HD21 LEU A 155      10.371 -19.370  -8.157  1.00  0.00
ATOM   2412 HD22 LEU A 155      11.632 -19.908  -7.022  1.00  0.00
ATOM   2413 HD23 LEU A 155       9.955 -20.470  -6.822  1.00  0.00
ATOM   2414  C   LEU A 155       6.789 -17.207  -7.565  1.00  0.00
ATOM   2415  O   LEU A 155       5.852 -17.858  -8.032  1.00  0.00
ATOM   2416  N   TYR A 156       6.614 -16.054  -6.906  1.00  0.00
ATOM   2417  H   TYR A 156       7.440 -15.533  -6.649  1.00  0.00
ATOM   2418  CA  TYR A 156       5.319 -15.526  -6.519  1.00  0.00
ATOM   2419  HA  TYR A 156       4.529 -16.199  -6.852  1.00  0.00
ATOM   2420  CB  TYR A 156       5.237 -15.391  -5.008  1.00  0.00
ATOM   2421  HB2 TYR A 156       5.975 -14.629  -4.756  1.00  0.00
ATOM   2422  HB3 TYR A 156       4.241 -15.028  -4.757  1.00  0.00
ATOM   2423  CG  TYR A 156       5.526 -16.650  -4.224  1.00  0.00
ATOM   2424  CD1 TYR A 156       4.647 -17.719  -4.252  1.00  0.00
ATOM   2425  HD1 TYR A 156       3.753 -17.642  -4.870  1.00  0.00
ATOM   2426  CE1 TYR A 156       4.879 -18.845  -3.532  1.00  0.00
ATOM   2427  HE1 TYR A 156       4.176 -19.676  -3.581  1.00  0.00
ATOM   2428  CZ  TYR A 156       5.997 -18.939  -2.743  1.00  0.00
ATOM   2429  OH  TYR A 156       6.204 -20.088  -2.021  1.00  0.00
ATOM   2430  HH  TYR A 156       5.512 -20.741  -2.148  1.00  0.00
ATOM   2431  CE2 TYR A 156       6.900 -17.892  -2.677  1.00  0.00
ATOM   2432  HE2 TYR A 156       7.791 -17.952  -2.051  1.00  0.00
ATOM   2433  CD2 TYR A 156       6.654 -16.749  -3.427  1.00  0.00
ATOM   2434  HD2 TYR A 156       7.354 -15.914  -3.393  1.00  0.00
ATOM   2435  C   TYR A 156       5.068 -14.162  -7.163  1.00  0.00
ATOM   2436  O   TYR A 156       6.009 -13.412  -7.485  1.00  0.00
ATOM   2437  N   VAL A 157       3.786 -13.840  -7.330  1.00  0.00
ATOM   2438  H   VAL A 157       3.087 -14.523  -7.076  1.00  0.00
ATOM   2439  CA  VAL A 157       3.341 -12.572  -7.885  1.00  0.00
ATOM   2440  HA  VAL A 157       4.191 -11.927  -8.106  1.00  0.00
ATOM   2441  CB  VAL A 157       2.522 -12.767  -9.175  1.00  0.00
ATOM   2442  HB  VAL A 157       1.613 -13.326  -8.954  1.00  0.00
ATOM   2443  CG1 VAL A 157       2.158 -11.419  -9.729  1.00  0.00
ATOM   2444 HG11 VAL A 157       3.067 -10.859  -9.951  1.00  0.00
ATOM   2445 HG12 VAL A 157       1.578 -11.546 -10.643  1.00  0.00
ATOM   2446 HG13 VAL A 157       1.565 -10.872  -8.996  1.00  0.00
ATOM   2447  CG2 VAL A 157       3.297 -13.574 -10.201  1.00  0.00
ATOM   2448 HG21 VAL A 157       3.535 -14.555  -9.789  1.00  0.00
ATOM   2449 HG22 VAL A 157       2.693 -13.695 -11.100  1.00  0.00
ATOM   2450 HG23 VAL A 157       4.221 -13.053 -10.451  1.00  0.00
ATOM   2451  C   VAL A 157       2.497 -11.858  -6.832  1.00  0.00
ATOM   2452  O   VAL A 157       1.604 -12.464  -6.233  1.00  0.00
ATOM   2453  N   GLY A 158       2.760 -10.566  -6.625  1.00  0.00
ATOM   2454  H   GLY A 158       3.562 -10.139  -7.067  1.00  0.00
ATOM   2455  CA  GLY A 158       1.926  -9.744  -5.778  1.00  0.00
ATOM   2456  HA2 GLY A 158       1.018 -10.296  -5.535  1.00  0.00
ATOM   2457  HA3 GLY A 158       2.470  -9.518  -4.861  1.00  0.00
ATOM   2458  C   GLY A 158       1.544  -8.439  -6.462  1.00  0.00
ATOM   2459  O   GLY A 158       2.080  -8.081  -7.512  1.00  0.00
ATOM   2460  N   SER A 159       0.623  -7.721  -5.821  1.00  0.00
ATOM   2461  H   SER A 159       0.251  -8.104  -4.964  1.00  0.00
ATOM   2462  CA  SER A 159       0.117  -6.433  -6.279  1.00  0.00
ATOM   2463  HA  SER A 159       0.546  -6.204  -7.255  1.00  0.00
ATOM   2464  CB  SER A 159      -1.425  -6.441  -6.406  1.00  0.00
ATOM   2465  HB2 SER A 159      -1.774  -5.438  -6.650  1.00  0.00
ATOM   2466  HB3 SER A 159      -1.720  -7.131  -7.197  1.00  0.00
ATOM   2467  OG  SER A 159      -2.007  -6.860  -5.165  1.00  0.00
ATOM   2468  HG  SER A 159      -2.963  -6.865  -5.245  1.00  0.00
ATOM   2469  C   SER A 159       0.516  -5.341  -5.296  1.00  0.00
ATOM   2470  O   SER A 159       0.805  -5.605  -4.124  1.00  0.00
ATOM   2471  N   SER A 160       0.511  -4.107  -5.796  1.00  0.00
ATOM   2472  H   SER A 160       0.381  -3.990  -6.791  1.00  0.00
ATOM   2473  CA  SER A 160       0.739  -2.922  -4.987  1.00  0.00
ATOM   2474  HA  SER A 160       0.412  -3.115  -3.965  1.00  0.00
ATOM   2475  CB  SER A 160       2.219  -2.537  -4.961  1.00  0.00
ATOM   2476  HB2 SER A 160       2.806  -3.436  -4.771  1.00  0.00
ATOM   2477  HB3 SER A 160       2.486  -2.129  -5.936  1.00  0.00
ATOM   2478  OG  SER A 160       2.491  -1.576  -3.957  1.00  0.00
ATOM   2479  HG  SER A 160       3.426  -1.358  -3.968  1.00  0.00
ATOM   2480  C   SER A 160      -0.118  -1.799  -5.554  1.00  0.00
ATOM   2481  O   SER A 160      -0.276  -1.688  -6.772  1.00  0.00
ATOM   2482  N   ASN A 161      -0.674  -0.983  -4.664  1.00  0.00
ATOM   2483  H   ASN A 161      -0.492  -1.155  -3.685  1.00  0.00
ATOM   2484  CA  ASN A 161      -1.610   0.082  -5.019  1.00  0.00
ATOM   2485  HA  ASN A 161      -2.177   0.389  -4.141  1.00  0.00
ATOM   2486  CB  ASN A 161      -0.850   1.283  -5.550  1.00  0.00
ATOM   2487  HB2 ASN A 161      -0.396   1.088  -6.522  1.00  0.00
ATOM   2488  HB3 ASN A 161      -1.569   2.097  -5.642  1.00  0.00
ATOM   2489  CG  ASN A 161       0.234   1.704  -4.588  1.00  0.00
ATOM   2490  OD1 ASN A 161      -0.058   2.025  -3.437  1.00  0.00
ATOM   2491  ND2 ASN A 161       1.489   1.642  -5.022  1.00  0.00
ATOM   2492 HD21 ASN A 161       2.246   1.914  -4.411  1.00  0.00
ATOM   2493 HD22 ASN A 161       1.681   1.323  -5.961  1.00  0.00
ATOM   2494  C   ASN A 161      -2.666  -0.416  -6.009  1.00  0.00
ATOM   2495  O   ASN A 161      -2.833   0.116  -7.104  1.00  0.00
ATOM   2496  N   PHE A 162      -3.365  -1.478  -5.599  1.00  0.00
ATOM   2497  H   PHE A 162      -3.072  -1.946  -4.753  1.00  0.00
ATOM   2498  CA  PHE A 162      -4.521  -2.001  -6.312  1.00  0.00
ATOM   2499  HA  PHE A 162      -4.510  -1.627  -7.336  1.00  0.00
ATOM   2500  CB  PHE A 162      -4.517  -3.526  -6.350  1.00  0.00
ATOM   2501  HB2 PHE A 162      -4.042  -3.941  -5.461  1.00  0.00
ATOM   2502  HB3 PHE A 162      -5.551  -3.867  -6.401  1.00  0.00
ATOM   2503  CG  PHE A 162      -3.805  -4.125  -7.539  1.00  0.00
ATOM   2504  CD1 PHE A 162      -2.731  -3.472  -8.140  1.00  0.00
ATOM   2505  HD1 PHE A 162      -2.397  -2.513  -7.744  1.00  0.00
ATOM   2506  CE1 PHE A 162      -2.095  -4.027  -9.221  1.00  0.00
ATOM   2507  HE1 PHE A 162      -1.265  -3.500  -9.692  1.00  0.00
ATOM   2508  CZ  PHE A 162      -2.505  -5.256  -9.715  1.00  0.00
ATOM   2509  HZ  PHE A 162      -2.004  -5.695 -10.578  1.00  0.00
ATOM   2510  CE2 PHE A 162      -3.555  -5.927  -9.108  1.00  0.00
ATOM   2511  HE2 PHE A 162      -3.874  -6.898  -9.487  1.00  0.00
ATOM   2512  CD2 PHE A 162      -4.196  -5.365  -8.023  1.00  0.00
ATOM   2513  HD2 PHE A 162      -5.016  -5.896  -7.539  1.00  0.00
ATOM   2514  C   PHE A 162      -5.796  -1.537  -5.627  1.00  0.00
ATOM   2515  O   PHE A 162      -5.812  -1.250  -4.427  1.00  0.00
ATOM   2516  N   ALA A 163      -6.861  -1.432  -6.407  1.00  0.00
ATOM   2517  H   ALA A 163      -6.794  -1.332  -7.410  1.00  0.00
ATOM   2518  CA  ALA A 163      -8.183  -1.396  -5.795  1.00  0.00
ATOM   2519  HA  ALA A 163      -8.133  -0.858  -4.848  1.00  0.00
ATOM   2520  CB  ALA A 163      -9.200  -0.699  -6.701  1.00  0.00
ATOM   2521  HB1 ALA A 163      -9.268  -1.232  -7.649  1.00  0.00
ATOM   2522  HB2 ALA A 163     -10.176  -0.695  -6.216  1.00  0.00
ATOM   2523  HB3 ALA A 163      -8.881   0.327  -6.884  1.00  0.00
ATOM   2524  C   ALA A 163      -8.622  -2.828  -5.476  1.00  0.00
ATOM   2525  O   ALA A 163      -8.097  -3.801  -6.030  1.00  0.00
ATOM   2526  N   GLY A 164      -9.577  -2.947  -4.548  1.00  0.00
ATOM   2527  H   GLY A 164      -9.963  -2.137  -4.085  1.00  0.00
ATOM   2528  CA  GLY A 164     -10.086  -4.260  -4.181  1.00  0.00
ATOM   2529  HA2 GLY A 164      -9.290  -4.805  -3.673  1.00  0.00
ATOM   2530  HA3 GLY A 164     -10.924  -4.123  -3.498  1.00  0.00
ATOM   2531  C   GLY A 164     -10.551  -5.067  -5.377  1.00  0.00
ATOM   2532  O   GLY A 164     -10.230  -6.246  -5.509  1.00  0.00
ATOM   2533  N   TRP A 165     -11.275  -4.429  -6.291  1.00  0.00
ATOM   2534  H   TRP A 165     -11.507  -3.450  -6.201  1.00  0.00
ATOM   2535  CA  TRP A 165     -11.833  -5.172  -7.417  1.00  0.00
ATOM   2536  HA  TRP A 165     -12.288  -6.092  -7.050  1.00  0.00
ATOM   2537  CB  TRP A 165     -12.905  -4.354  -8.159  1.00  0.00
ATOM   2538  HB2 TRP A 165     -13.361  -5.005  -8.905  1.00  0.00
ATOM   2539  HB3 TRP A 165     -13.666  -4.019  -7.454  1.00  0.00
ATOM   2540  CG  TRP A 165     -12.426  -3.126  -8.893  1.00  0.00
ATOM   2541  CD1 TRP A 165     -12.337  -1.850  -8.403  1.00  0.00
ATOM   2542  HD1 TRP A 165     -12.633  -1.719  -7.362  1.00  0.00
ATOM   2543  NE1 TRP A 165     -11.875  -0.977  -9.368  1.00  0.00
ATOM   2544  HE1 TRP A 165     -11.732   0.017  -9.257  1.00  0.00
ATOM   2545  CE2 TRP A 165     -11.656  -1.689 -10.518  1.00  0.00
ATOM   2546  CZ2 TRP A 165     -11.197  -1.249 -11.785  1.00  0.00
ATOM   2547  HZ2 TRP A 165     -10.968  -0.192 -11.924  1.00  0.00
ATOM   2548  CH2 TRP A 165     -11.067  -2.208 -12.778  1.00  0.00
ATOM   2549  HH2 TRP A 165     -10.712  -1.912 -13.765  1.00  0.00
ATOM   2550  CZ3 TRP A 165     -11.387  -3.578 -12.540  1.00  0.00
ATOM   2551  HZ3 TRP A 165     -11.269  -4.325 -13.324  1.00  0.00
ATOM   2552  CE3 TRP A 165     -11.868  -4.009 -11.276  1.00  0.00
ATOM   2553  HE3 TRP A 165     -12.122  -5.061 -11.145  1.00  0.00
ATOM   2554  CD2 TRP A 165     -11.998  -3.057 -10.250  1.00  0.00
ATOM   2555  C   TRP A 165     -10.748  -5.624  -8.382  1.00  0.00
ATOM   2556  O   TRP A 165     -10.952  -6.605  -9.102  1.00  0.00
ATOM   2557  N   ASN A 166      -9.609  -4.916  -8.442  1.00  0.00
ATOM   2558  H   ASN A 166      -9.504  -4.029  -7.970  1.00  0.00
ATOM   2559  CA  ASN A 166      -8.488  -5.414  -9.242  1.00  0.00
ATOM   2560  HA  ASN A 166      -8.832  -5.617 -10.256  1.00  0.00
ATOM   2561  CB  ASN A 166      -7.343  -4.395  -9.308  1.00  0.00
ATOM   2562  HB2 ASN A 166      -6.926  -4.284  -8.307  1.00  0.00
ATOM   2563  HB3 ASN A 166      -6.574  -4.777  -9.980  1.00  0.00
ATOM   2564  CG  ASN A 166      -7.793  -3.006  -9.812  1.00  0.00
ATOM   2565  OD1 ASN A 166      -7.490  -1.998  -9.170  1.00  0.00
ATOM   2566  ND2 ASN A 166      -8.517  -2.955 -10.953  1.00  0.00
ATOM   2567 HD21 ASN A 166      -8.827  -2.063 -11.311  1.00  0.00
ATOM   2568 HD22 ASN A 166      -8.744  -3.809 -11.442  1.00  0.00
ATOM   2569  C   ASN A 166      -7.968  -6.720  -8.658  1.00  0.00
ATOM   2570  O   ASN A 166      -7.671  -7.662  -9.397  1.00  0.00
ATOM   2571  N   ILE A 167      -7.873  -6.790  -7.328  1.00  0.00
ATOM   2572  H   ILE A 167      -8.066  -5.977  -6.760  1.00  0.00
ATOM   2573  CA  ILE A 167      -7.431  -8.005  -6.664  1.00  0.00
ATOM   2574  HA  ILE A 167      -6.477  -8.427  -6.981  1.00  0.00
ATOM   2575  CB  ILE A 167      -7.410  -7.780  -5.148  1.00  0.00
ATOM   2576  HB  ILE A 167      -8.269  -7.175  -4.857  1.00  0.00
ATOM   2577  CG2 ILE A 167      -7.471  -9.101  -4.448  1.00  0.00
ATOM   2578 HG21 ILE A 167      -6.612  -9.706  -4.737  1.00  0.00
ATOM   2579 HG22 ILE A 167      -7.456  -8.943  -3.370  1.00  0.00
ATOM   2580 HG23 ILE A 167      -8.389  -9.618  -4.726  1.00  0.00
ATOM   2581  CG1 ILE A 167      -6.240  -6.840  -4.760  1.00  0.00
ATOM   2582 HG12 ILE A 167      -5.321  -7.360  -5.032  1.00  0.00
ATOM   2583 HG13 ILE A 167      -6.345  -5.945  -5.373  1.00  0.00
ATOM   2584  CD1 ILE A 167      -6.181  -6.436  -3.258  1.00  0.00
ATOM   2585 HD11 ILE A 167      -6.075  -7.331  -2.644  1.00  0.00
ATOM   2586 HD12 ILE A 167      -5.327  -5.779  -3.091  1.00  0.00
ATOM   2587 HD13 ILE A 167      -7.099  -5.916  -2.985  1.00  0.00
ATOM   2588  C   ILE A 167      -8.340  -9.162  -7.047  1.00  0.00
ATOM   2589  O   ILE A 167      -7.880 -10.245  -7.430  1.00  0.00
ATOM   2590  N   ALA A 168      -9.654  -8.931  -6.992  1.00  0.00
ATOM   2591  H   ALA A 168     -10.016  -8.047  -6.665  1.00  0.00
ATOM   2592  CA  ALA A 168     -10.603  -9.976  -7.349  1.00  0.00
ATOM   2593  HA  ALA A 168     -10.387 -10.874  -6.769  1.00  0.00
ATOM   2594  CB  ALA A 168     -12.028  -9.521  -7.033  1.00  0.00
ATOM   2595  HB1 ALA A 168     -12.262  -8.628  -7.613  1.00  0.00
ATOM   2596  HB2 ALA A 168     -12.729 -10.315  -7.290  1.00  0.00
ATOM   2597  HB3 ALA A 168     -12.110  -9.295  -5.970  1.00  0.00
ATOM   2598  C   ALA A 168     -10.473 -10.344  -8.818  1.00  0.00
ATOM   2599  O   ALA A 168     -10.362 -11.530  -9.162  1.00  0.00
ATOM   2600  N   GLN A 169     -10.503  -9.341  -9.709  1.00  0.00
ATOM   2601  H   GLN A 169     -10.639  -8.378  -9.436  1.00  0.00
ATOM   2602  CA  GLN A 169     -10.402  -9.649 -11.132  1.00  0.00
ATOM   2603  HA  GLN A 169     -11.221 -10.305 -11.426  1.00  0.00
ATOM   2604  CB  GLN A 169     -10.477  -8.376 -11.962  1.00  0.00
ATOM   2605  HB2 GLN A 169     -11.429  -7.884 -11.762  1.00  0.00
ATOM   2606  HB3 GLN A 169      -9.659  -7.718 -11.667  1.00  0.00
ATOM   2607  CG  GLN A 169     -10.368  -8.686 -13.455  1.00  0.00
ATOM   2608  HG2 GLN A 169      -9.322  -8.884 -13.689  1.00  0.00
ATOM   2609  HG3 GLN A 169     -10.963  -9.572 -13.677  1.00  0.00
ATOM   2610  CD  GLN A 169     -10.846  -7.561 -14.316  1.00  0.00
ATOM   2611  OE1 GLN A 169     -10.533  -6.384 -14.046  1.00  0.00
ATOM   2612  NE2 GLN A 169     -11.621  -7.898 -15.366  1.00  0.00
ATOM   2613 HE21 GLN A 169     -11.972  -7.179 -15.982  1.00  0.00
ATOM   2614 HE22 GLN A 169     -11.846  -8.868 -15.532  1.00  0.00
ATOM   2615  C   GLN A 169      -9.113 -10.412 -11.441  1.00  0.00
ATOM   2616  O   GLN A 169      -9.134 -11.442 -12.139  1.00  0.00
ATOM   2617  N   ALA A 170      -7.997  -9.955 -10.873  1.00  0.00
ATOM   2618  H   ALA A 170      -8.025  -9.114 -10.315  1.00  0.00
ATOM   2619  CA  ALA A 170      -6.704 -10.610 -11.075  1.00  0.00
ATOM   2620  HA  ALA A 170      -6.456 -10.587 -12.136  1.00  0.00
ATOM   2621  CB  ALA A 170      -5.625  -9.852 -10.306  1.00  0.00
ATOM   2622  HB1 ALA A 170      -5.854  -9.875  -9.240  1.00  0.00
ATOM   2623  HB2 ALA A 170      -4.656 -10.322 -10.479  1.00  0.00
ATOM   2624  HB3 ALA A 170      -5.592  -8.818 -10.648  1.00  0.00
ATOM   2625  C   ALA A 170      -6.728 -12.078 -10.638  1.00  0.00
ATOM   2626  O   ALA A 170      -6.363 -12.976 -11.413  1.00  0.00
ATOM   2627  N   ASN A 171      -7.139 -12.350  -9.392  1.00  0.00
ATOM   2628  H   ASN A 171      -7.418 -11.635  -8.736  1.00  0.00
ATOM   2629  CA  ASN A 171      -7.067 -13.723  -8.924  1.00  0.00
ATOM   2630  HA  ASN A 171      -6.136 -14.186  -9.251  1.00  0.00
ATOM   2631  CB  ASN A 171      -7.111 -13.743  -7.404  1.00  0.00
ATOM   2632  HB2 ASN A 171      -7.822 -12.987  -7.073  1.00  0.00
ATOM   2633  HB3 ASN A 171      -7.431 -14.723  -7.049  1.00  0.00
ATOM   2634  CG  ASN A 171      -5.756 -13.429  -6.803  1.00  0.00
ATOM   2635  OD1 ASN A 171      -4.960 -12.725  -7.425  1.00  0.00
ATOM   2636  ND2 ASN A 171      -5.471 -13.960  -5.614  1.00  0.00
ATOM   2637 HD21 ASN A 171      -4.577 -13.773  -5.182  1.00  0.00
ATOM   2638 HD22 ASN A 171      -6.150 -14.547  -5.150  1.00  0.00
ATOM   2639  C   ASN A 171      -8.145 -14.621  -9.538  1.00  0.00
ATOM   2640  O   ASN A 171      -7.882 -15.798  -9.797  1.00  0.00
ATOM   2641  N   GLU A 172      -9.348 -14.116  -9.785  1.00  0.00
ATOM   2642  H   GLU A 172      -9.638 -13.204  -9.463  1.00  0.00
ATOM   2643  CA  GLU A 172     -10.312 -14.930 -10.520  1.00  0.00
ATOM   2644  HA  GLU A 172     -10.516 -15.846  -9.966  1.00  0.00
ATOM   2645  CB  GLU A 172     -11.628 -14.171 -10.713  1.00  0.00
ATOM   2646  HB2 GLU A 172     -11.395 -13.232 -11.214  1.00  0.00
ATOM   2647  HB3 GLU A 172     -12.266 -14.777 -11.356  1.00  0.00
ATOM   2648  CG  GLU A 172     -12.344 -13.886  -9.423  1.00  0.00
ATOM   2649  HG2 GLU A 172     -11.614 -13.524  -8.698  1.00  0.00
ATOM   2650  HG3 GLU A 172     -13.083 -13.108  -9.614  1.00  0.00
ATOM   2651  CD  GLU A 172     -13.036 -15.114  -8.871  1.00  0.00
ATOM   2652  OE1 GLU A 172     -13.531 -15.031  -7.713  1.00  0.00
ATOM   2653  OE2 GLU A 172     -13.086 -16.154  -9.599  1.00  0.00
ATOM   2654  C   GLU A 172      -9.759 -15.341 -11.880  1.00  0.00
ATOM   2655  O   GLU A 172      -9.968 -16.480 -12.328  1.00  0.00
ATOM   2656  N   THR A 173      -9.043 -14.425 -12.552  1.00  0.00
ATOM   2657  H   THR A 173      -8.936 -13.481 -12.210  1.00  0.00
ATOM   2658  CA  THR A 173      -8.470 -14.759 -13.850  1.00  0.00
ATOM   2659  HA  THR A 173      -9.233 -15.198 -14.493  1.00  0.00
ATOM   2660  CB  THR A 173      -7.933 -13.494 -14.522  1.00  0.00
ATOM   2661  HB  THR A 173      -7.027 -13.184 -14.001  1.00  0.00
ATOM   2662  CG2 THR A 173      -7.615 -13.735 -15.995  1.00  0.00
ATOM   2663 HG21 THR A 173      -8.520 -14.045 -16.517  1.00  0.00
ATOM   2664 HG22 THR A 173      -7.236 -12.815 -16.440  1.00  0.00
ATOM   2665 HG23 THR A 173      -6.861 -14.518 -16.081  1.00  0.00
ATOM   2666  OG1 THR A 173      -8.932 -12.466 -14.425  1.00  0.00
ATOM   2667  HG1 THR A 173      -8.608 -11.665 -14.843  1.00  0.00
ATOM   2668  C   THR A 173      -7.391 -15.819 -13.718  1.00  0.00
ATOM   2669  O   THR A 173      -7.351 -16.758 -14.510  1.00  0.00
ATOM   2670  N   ALA A 174      -6.512 -15.706 -12.718  1.00  0.00
ATOM   2671  H   ALA A 174      -6.511 -14.915 -12.089  1.00  0.00
ATOM   2672  CA  ALA A 174      -5.486 -16.735 -12.540  1.00  0.00
ATOM   2673  HA  ALA A 174      -4.871 -16.789 -13.438  1.00  0.00
ATOM   2674  CB  ALA A 174      -4.587 -16.396 -11.353  1.00  0.00
ATOM   2675  HB1 ALA A 174      -5.187 -16.347 -10.444  1.00  0.00
ATOM   2676  HB2 ALA A 174      -3.823 -17.166 -11.243  1.00  0.00
ATOM   2677  HB3 ALA A 174      -4.107 -15.432 -11.523  1.00  0.00
ATOM   2678  C   ALA A 174      -6.120 -18.105 -12.326  1.00  0.00
ATOM   2679  O   ALA A 174      -5.701 -19.108 -12.919  1.00  0.00
ATOM   2680  N   ALA A 175      -7.139 -18.153 -11.477  1.00  0.00
ATOM   2681  H   ALA A 175      -7.548 -17.303 -11.116  1.00  0.00
ATOM   2682  CA  ALA A 175      -7.638 -19.422 -10.979  1.00  0.00
ATOM   2683  HA  ALA A 175      -6.816 -20.000 -10.556  1.00  0.00
ATOM   2684  CB  ALA A 175      -8.670 -19.157  -9.875  1.00  0.00
ATOM   2685  HB1 ALA A 175      -9.503 -18.588 -10.285  1.00  0.00
ATOM   2686  HB2 ALA A 175      -9.036 -20.106  -9.484  1.00  0.00
ATOM   2687  HB3 ALA A 175      -8.204 -18.589  -9.070  1.00  0.00
ATOM   2688  C   ALA A 175      -8.216 -20.257 -12.118  1.00  0.00
ATOM   2689  O   ALA A 175      -8.030 -21.482 -12.148  1.00  0.00
ATOM   2690  N   ARG A 176      -8.876 -19.597 -13.091  1.00  0.00
ATOM   2691  H   ARG A 176      -8.957 -18.591 -13.055  1.00  0.00
ATOM   2692  CA  ARG A 176      -9.520 -20.306 -14.196  1.00  0.00
ATOM   2693  HA  ARG A 176     -10.309 -20.941 -13.794  1.00  0.00
ATOM   2694  CB  ARG A 176     -10.138 -19.348 -15.227  1.00  0.00
ATOM   2695  HB2 ARG A 176      -9.383 -18.583 -15.411  1.00  0.00
ATOM   2696  HB3 ARG A 176     -10.283 -19.939 -16.131  1.00  0.00
ATOM   2697  CG  ARG A 176     -11.437 -18.689 -14.844  1.00  0.00
ATOM   2698  HG2 ARG A 176     -12.209 -19.023 -15.536  1.00  0.00
ATOM   2699  HG3 ARG A 176     -11.697 -19.002 -13.832  1.00  0.00
ATOM   2700  CD  ARG A 176     -11.330 -17.149 -14.895  1.00  0.00
ATOM   2701  HD2 ARG A 176     -12.244 -16.751 -14.455  1.00  0.00
ATOM   2702  HD3 ARG A 176     -10.477 -16.868 -14.277  1.00  0.00
ATOM   2703  NE  ARG A 176     -11.155 -16.558 -16.242  1.00  0.00
ATOM   2704  HE  ARG A 176     -10.862 -17.193 -16.971  1.00  0.00
ATOM   2705  CZ  ARG A 176     -11.387 -15.265 -16.566  1.00  0.00
ATOM   2706  NH1 ARG A 176     -11.764 -14.360 -15.644  1.00  0.00
ATOM   2707 HH11 ARG A 176     -11.880 -14.643 -14.681  1.00  0.00
ATOM   2708 HH12 ARG A 176     -11.929 -13.402 -15.919  1.00  0.00
ATOM   2709  NH2 ARG A 176     -11.206 -14.867 -17.816  1.00  0.00
ATOM   2710 HH21 ARG A 176     -10.897 -15.529 -18.514  1.00  0.00
ATOM   2711 HH22 ARG A 176     -11.377 -13.904 -18.066  1.00  0.00
ATOM   2712  C   ARG A 176      -8.548 -21.207 -14.915  1.00  0.00
ATOM   2713  O   ARG A 176      -8.948 -22.224 -15.481  1.00  0.00
ATOM   2714  N   HIE A 177      -7.272 -20.855 -14.913  1.00  0.00
ATOM   2715  H   HIE A 177      -6.967 -20.028 -14.420  1.00  0.00
ATOM   2716  CA  HIE A 177      -6.303 -21.570 -15.722  1.00  0.00
ATOM   2717  HA  HIE A 177      -6.747 -22.473 -16.141  1.00  0.00
ATOM   2718  CB  HIE A 177      -5.851 -20.672 -16.868  1.00  0.00
ATOM   2719  HB2 HIE A 177      -5.484 -19.687 -16.579  1.00  0.00
ATOM   2720  HB3 HIE A 177      -5.062 -21.214 -17.390  1.00  0.00
ATOM   2721  CG  HIE A 177      -6.950 -20.445 -17.866  1.00  0.00
ATOM   2722  ND1 HIE A 177      -7.646 -19.253 -17.968  1.00  0.00
ATOM   2723  CE1 HIE A 177      -8.584 -19.373 -18.893  1.00  0.00
ATOM   2724  HE1 HIE A 177      -9.236 -18.534 -19.134  1.00  0.00
ATOM   2725  NE2 HIE A 177      -8.533 -20.604 -19.382  1.00  0.00
ATOM   2726  HE2 HIE A 177      -9.126 -20.977 -20.109  1.00  0.00
ATOM   2727  CD2 HIE A 177      -7.538 -21.303 -18.740  1.00  0.00
ATOM   2728  HD2 HIE A 177      -7.362 -22.350 -18.986  1.00  0.00
ATOM   2729  C   HIE A 177      -5.143 -22.102 -14.886  1.00  0.00
ATOM   2730  O   HIE A 177      -4.039 -22.298 -15.401  1.00  0.00
ATOM   2731  N   GLY A 178      -5.391 -22.363 -13.601  1.00  0.00
ATOM   2732  H   GLY A 178      -6.258 -22.063 -13.179  1.00  0.00
ATOM   2733  CA  GLY A 178      -4.436 -23.078 -12.776  1.00  0.00
ATOM   2734  HA2 GLY A 178      -4.934 -23.328 -11.839  1.00  0.00
ATOM   2735  HA3 GLY A 178      -4.169 -23.995 -13.301  1.00  0.00
ATOM   2736  C   GLY A 178      -3.180 -22.305 -12.472  1.00  0.00
ATOM   2737  O   GLY A 178      -2.106 -22.903 -12.293  1.00  0.00
ATOM   2738  N   ARG A 179      -3.275 -20.985 -12.448  1.00  0.00
ATOM   2739  H   ARG A 179      -4.125 -20.550 -12.775  1.00  0.00
ATOM   2740  CA  ARG A 179      -2.194 -20.130 -12.001  1.00  0.00
ATOM   2741  HA  ARG A 179      -1.251 -20.677 -12.032  1.00  0.00
ATOM   2742  CB  ARG A 179      -2.078 -18.908 -12.904  1.00  0.00
ATOM   2743  HB2 ARG A 179      -3.086 -18.581 -13.159  1.00  0.00
ATOM   2744  HB3 ARG A 179      -1.572 -18.122 -12.343  1.00  0.00
ATOM   2745  CG  ARG A 179      -1.315 -19.195 -14.158  1.00  0.00
ATOM   2746  HG2 ARG A 179      -0.632 -18.365 -14.342  1.00  0.00
ATOM   2747  HG3 ARG A 179      -0.741 -20.110 -14.009  1.00  0.00
ATOM   2748  CD  ARG A 179      -2.237 -19.365 -15.349  1.00  0.00
ATOM   2749  HD2 ARG A 179      -2.762 -20.319 -15.289  1.00  0.00
ATOM   2750  HD3 ARG A 179      -2.963 -18.553 -15.385  1.00  0.00
ATOM   2751  NE  ARG A 179      -1.450 -19.342 -16.573  1.00  0.00
ATOM   2752  HE  ARG A 179      -0.662 -19.973 -16.612  1.00  0.00
ATOM   2753  CZ  ARG A 179      -1.695 -18.563 -17.629  1.00  0.00
ATOM   2754  NH1 ARG A 179      -0.876 -18.623 -18.682  1.00  0.00
ATOM   2755 HH11 ARG A 179      -0.086 -19.252 -18.668  1.00  0.00
ATOM   2756 HH12 ARG A 179      -1.050 -18.039 -19.487  1.00  0.00
ATOM   2757  NH2 ARG A 179      -2.742 -17.731 -17.654  1.00  0.00
ATOM   2758 HH21 ARG A 179      -3.365 -17.685 -16.861  1.00  0.00
ATOM   2759 HH22 ARG A 179      -2.904 -17.153 -18.466  1.00  0.00
ATOM   2760  C   ARG A 179      -2.455 -19.705 -10.559  1.00  0.00
ATOM   2761  O   ARG A 179      -3.542 -19.210 -10.239  1.00  0.00
ATOM   2762  N   LEU A 180      -1.474 -19.916  -9.691  1.00  0.00
ATOM   2763  H   LEU A 180      -0.732 -20.577  -9.874  1.00  0.00
ATOM   2764  CA  LEU A 180      -1.442 -19.173  -8.440  1.00  0.00
ATOM   2765  HA  LEU A 180      -2.263 -19.494  -7.799  1.00  0.00
ATOM   2766  CB  LEU A 180      -0.127 -19.418  -7.706  1.00  0.00
ATOM   2767  HB2 LEU A 180       0.052 -20.491  -7.782  1.00  0.00
ATOM   2768  HB3 LEU A 180       0.653 -18.881  -8.246  1.00  0.00
ATOM   2769  CG  LEU A 180      -0.107 -19.004  -6.242  1.00  0.00
ATOM   2770  HG  LEU A 180      -0.476 -17.983  -6.145  1.00  0.00
ATOM   2771  CD1 LEU A 180      -1.011 -19.957  -5.432  1.00  0.00
ATOM   2772 HD11 LEU A 180      -0.641 -20.978  -5.528  1.00  0.00
ATOM   2773 HD12 LEU A 180      -1.000 -19.664  -4.382  1.00  0.00
ATOM   2774 HD13 LEU A 180      -2.030 -19.903  -5.813  1.00  0.00
ATOM   2775  CD2 LEU A 180       1.326 -19.062  -5.766  1.00  0.00
ATOM   2776 HD21 LEU A 180       1.935 -18.380  -6.360  1.00  0.00
ATOM   2777 HD22 LEU A 180       1.373 -18.770  -4.717  1.00  0.00
ATOM   2778 HD23 LEU A 180       1.706 -20.078  -5.877  1.00  0.00
ATOM   2779  C   LEU A 180      -1.562 -17.706  -8.779  1.00  0.00
ATOM   2780  O   LEU A 180      -0.787 -17.203  -9.589  1.00  0.00
ATOM   2781  N   GLY A 181      -2.532 -17.019  -8.207  1.00  0.00
ATOM   2782  H   GLY A 181      -3.203 -17.478  -7.608  1.00  0.00
ATOM   2783  CA  GLY A 181      -2.664 -15.590  -8.419  1.00  0.00
ATOM   2784  HA2 GLY A 181      -2.326 -15.362  -9.430  1.00  0.00
ATOM   2785  HA3 GLY A 181      -3.716 -15.325  -8.319  1.00  0.00
ATOM   2786  C   GLY A 181      -1.852 -14.770  -7.429  1.00  0.00
ATOM   2787  O   GLY A 181      -0.880 -15.252  -6.828  1.00  0.00
ATOM   2788  N   LEU A 182      -2.273 -13.501  -7.263  1.00  0.00
ATOM   2789  H   LEU A 182      -3.044 -13.151  -7.813  1.00  0.00
ATOM   2790  CA  LEU A 182      -1.624 -12.592  -6.324  1.00  0.00
ATOM   2791  HA  LEU A 182      -0.603 -12.398  -6.653  1.00  0.00
ATOM   2792  CB  LEU A 182      -2.373 -11.259  -6.238  1.00  0.00
ATOM   2793  HB2 LEU A 182      -3.295 -11.550  -5.734  1.00  0.00
ATOM   2794  HB3 LEU A 182      -1.805 -10.586  -5.596  1.00  0.00
ATOM   2795  CG  LEU A 182      -2.714 -10.542  -7.560  1.00  0.00
ATOM   2796  HG  LEU A 182      -3.079 -11.278  -8.277  1.00  0.00
ATOM   2797  CD1 LEU A 182      -3.790  -9.472  -7.333  1.00  0.00
ATOM   2798 HD11 LEU A 182      -3.425  -8.736  -6.616  1.00  0.00
ATOM   2799 HD12 LEU A 182      -4.016  -8.978  -8.277  1.00  0.00
ATOM   2800 HD13 LEU A 182      -4.693  -9.941  -6.943  1.00  0.00
ATOM   2801  CD2 LEU A 182      -1.469  -9.931  -8.230  1.00  0.00
ATOM   2802 HD21 LEU A 182      -0.749 -10.720  -8.449  1.00  0.00
ATOM   2803 HD22 LEU A 182      -1.760  -9.437  -9.157  1.00  0.00
ATOM   2804 HD23 LEU A 182      -1.014  -9.203  -7.558  1.00  0.00
ATOM   2805  C   LEU A 182      -1.566 -13.236  -4.955  1.00  0.00
ATOM   2806  O   LEU A 182      -2.552 -13.825  -4.496  1.00  0.00
ATOM   2807  N   VAL A 183      -0.390 -13.137  -4.318  1.00  0.00
ATOM   2808  H   VAL A 183       0.385 -12.695  -4.791  1.00  0.00
ATOM   2809  CA  VAL A 183      -0.163 -13.688  -2.986  1.00  0.00
ATOM   2810  HA  VAL A 183      -0.957 -14.384  -2.718  1.00  0.00
ATOM   2811  CB  VAL A 183       1.188 -14.431  -2.915  1.00  0.00
ATOM   2812  HB  VAL A 183       1.283 -14.889  -1.930  1.00  0.00
ATOM   2813  CG1 VAL A 183       1.282 -15.530  -4.007  1.00  0.00
ATOM   2814 HG11 VAL A 183       1.188 -15.073  -4.992  1.00  0.00
ATOM   2815 HG12 VAL A 183       2.245 -16.036  -3.932  1.00  0.00
ATOM   2816 HG13 VAL A 183       0.480 -16.254  -3.865  1.00  0.00
ATOM   2817  CG2 VAL A 183       2.305 -13.452  -3.087  1.00  0.00
ATOM   2818 HG21 VAL A 183       2.260 -12.705  -2.294  1.00  0.00
ATOM   2819 HG22 VAL A 183       3.260 -13.976  -3.037  1.00  0.00
ATOM   2820 HG23 VAL A 183       2.212 -12.960  -4.055  1.00  0.00
ATOM   2821  C   VAL A 183      -0.202 -12.616  -1.925  1.00  0.00
ATOM   2822  O   VAL A 183      -0.288 -12.939  -0.724  1.00  0.00
ATOM   2823  N   SER A 184      -0.161 -11.348  -2.323  1.00  0.00
ATOM   2824  H   SER A 184      -0.118 -11.106  -3.303  1.00  0.00
ATOM   2825  CA  SER A 184      -0.120 -10.277  -1.349  1.00  0.00
ATOM   2826  HA  SER A 184      -0.899 -10.431  -0.603  1.00  0.00
ATOM   2827  CB  SER A 184       1.249 -10.236  -0.632  1.00  0.00
ATOM   2828  HB2 SER A 184       1.215  -9.485   0.157  1.00  0.00
ATOM   2829  HB3 SER A 184       1.451 -11.214  -0.194  1.00  0.00
ATOM   2830  OG  SER A 184       2.278  -9.909  -1.550  1.00  0.00
ATOM   2831  HG  SER A 184       3.121  -9.887  -1.091  1.00  0.00
ATOM   2832  C   SER A 184      -0.410  -8.971  -2.066  1.00  0.00
ATOM   2833  O   SER A 184      -0.119  -8.822  -3.253  1.00  0.00
ATOM   2834  N   GLU A 185      -1.011  -8.043  -1.331  1.00  0.00
ATOM   2835  H   GLU A 185      -1.398  -8.327  -0.442  1.00  0.00
ATOM   2836  CA  GLU A 185      -1.171  -6.660  -1.741  1.00  0.00
ATOM   2837  HA  GLU A 185      -0.802  -6.550  -2.761  1.00  0.00
ATOM   2838  CB  GLU A 185      -2.633  -6.203  -1.697  1.00  0.00
ATOM   2839  HB2 GLU A 185      -3.105  -6.523  -2.626  1.00  0.00
ATOM   2840  HB3 GLU A 185      -3.109  -6.706  -0.855  1.00  0.00
ATOM   2841  CG  GLU A 185      -2.791  -4.682  -1.540  1.00  0.00
ATOM   2842  HG2 GLU A 185      -3.807  -4.489  -1.195  1.00  0.00
ATOM   2843  HG3 GLU A 185      -2.081  -4.356  -0.779  1.00  0.00
ATOM   2844  CD  GLU A 185      -2.536  -3.905  -2.847  1.00  0.00
ATOM   2845  OE1 GLU A 185      -2.223  -4.542  -3.897  1.00  0.00
ATOM   2846  OE2 GLU A 185      -2.654  -2.645  -2.814  1.00  0.00
ATOM   2847  C   GLU A 185      -0.332  -5.790  -0.824  1.00  0.00
ATOM   2848  O   GLU A 185      -0.382  -5.932   0.410  1.00  0.00
ATOM   2849  N   GLN A 186       0.444  -4.897  -1.437  1.00  0.00
ATOM   2850  H   GLN A 186       0.531  -4.936  -2.442  1.00  0.00
ATOM   2851  CA  GLN A 186       1.226  -3.898  -0.712  1.00  0.00
ATOM   2852  HA  GLN A 186       1.267  -4.158   0.346  1.00  0.00
ATOM   2853  CB  GLN A 186       2.649  -3.838  -1.254  1.00  0.00
ATOM   2854  HB2 GLN A 186       3.153  -4.758  -0.955  1.00  0.00
ATOM   2855  HB3 GLN A 186       2.584  -3.796  -2.341  1.00  0.00
ATOM   2856  CG  GLN A 186       3.427  -2.659  -0.755  1.00  0.00
ATOM   2857  HG2 GLN A 186       3.023  -1.756  -1.212  1.00  0.00
ATOM   2858  HG3 GLN A 186       3.327  -2.593   0.329  1.00  0.00
ATOM   2859  CD  GLN A 186       4.902  -2.760  -1.101  1.00  0.00
ATOM   2860  OE1 GLN A 186       5.582  -1.739  -1.207  1.00  0.00
ATOM   2861  NE2 GLN A 186       5.407  -3.995  -1.289  1.00  0.00
ATOM   2862 HE21 GLN A 186       6.384  -4.108  -1.521  1.00  0.00
ATOM   2863 HE22 GLN A 186       4.807  -4.802  -1.197  1.00  0.00
ATOM   2864  C   GLN A 186       0.496  -2.559  -0.845  1.00  0.00
ATOM   2865  O   GLN A 186       0.488  -1.950  -1.918  1.00  0.00
ATOM   2866  N   CYS A 187      -0.148  -2.119   0.233  1.00  0.00
ATOM   2867  H   CYS A 187      -0.068  -2.619   1.107  1.00  0.00
ATOM   2868  CA  CYS A 187      -0.999  -0.936   0.189  1.00  0.00
ATOM   2869  HA  CYS A 187      -0.872  -0.445  -0.776  1.00  0.00
ATOM   2870  CB  CYS A 187      -2.491  -1.283   0.374  1.00  0.00
ATOM   2871  HB2 CYS A 187      -3.102  -0.382   0.407  1.00  0.00
ATOM   2872  HB3 CYS A 187      -2.845  -1.933  -0.426  1.00  0.00
ATOM   2873  SG  CYS A 187      -2.817  -2.170   1.924  1.00  0.00
ATOM   2874  HG  CYS A 187      -4.129  -2.290   1.742  1.00  0.00
ATOM   2875  C   CYS A 187      -0.586   0.042   1.278  1.00  0.00
ATOM   2876  O   CYS A 187      -0.054  -0.347   2.328  1.00  0.00
ATOM   2877  N   LEU A 188      -0.834   1.319   1.025  1.00  0.00
ATOM   2878  H   LEU A 188      -1.129   1.623   0.109  1.00  0.00
ATOM   2879  CA  LEU A 188      -0.663   2.323   2.062  1.00  0.00
ATOM   2880  HA  LEU A 188       0.330   2.243   2.505  1.00  0.00
ATOM   2881  CB  LEU A 188      -0.816   3.714   1.458  1.00  0.00
ATOM   2882  HB2 LEU A 188       0.049   3.773   0.798  1.00  0.00
ATOM   2883  HB3 LEU A 188      -1.729   3.749   0.864  1.00  0.00
ATOM   2884  CG  LEU A 188      -0.795   4.897   2.434  1.00  0.00
ATOM   2885  HG  LEU A 188      -1.607   4.775   3.150  1.00  0.00
ATOM   2886  CD1 LEU A 188       0.529   4.965   3.177  1.00  0.00
ATOM   2887 HD11 LEU A 188       1.342   5.088   2.462  1.00  0.00
ATOM   2888 HD12 LEU A 188       0.519   5.812   3.863  1.00  0.00
ATOM   2889 HD13 LEU A 188       0.678   4.044   3.741  1.00  0.00
ATOM   2890  CD2 LEU A 188      -1.109   6.228   1.698  1.00  0.00
ATOM   2891 HD21 LEU A 188      -2.097   6.167   1.243  1.00  0.00
ATOM   2892 HD22 LEU A 188      -1.088   7.052   2.412  1.00  0.00
ATOM   2893 HD23 LEU A 188      -0.362   6.400   0.923  1.00  0.00
ATOM   2894  C   LEU A 188      -1.704   2.098   3.148  1.00  0.00
ATOM   2895  O   LEU A 188      -2.907   2.113   2.870  1.00  0.00
ATOM   2896  N   TYR A 189      -1.265   1.893   4.381  1.00  0.00
ATOM   2897  H   TYR A 189      -0.275   1.857   4.581  1.00  0.00
ATOM   2898  CA  TYR A 189      -2.208   1.680   5.490  1.00  0.00
ATOM   2899  HA  TYR A 189      -3.094   2.298   5.346  1.00  0.00
ATOM   2900  CB  TYR A 189      -2.640   0.209   5.551  1.00  0.00
ATOM   2901  HB2 TYR A 189      -2.961  -0.061   4.545  1.00  0.00
ATOM   2902  HB3 TYR A 189      -1.727  -0.333   5.798  1.00  0.00
ATOM   2903  CG  TYR A 189      -3.732  -0.156   6.547  1.00  0.00
ATOM   2904  CD1 TYR A 189      -4.671   0.776   6.981  1.00  0.00
ATOM   2905  HD1 TYR A 189      -4.620   1.794   6.596  1.00  0.00
ATOM   2906  CE1 TYR A 189      -5.673   0.422   7.900  1.00  0.00
ATOM   2907  HE1 TYR A 189      -6.384   1.175   8.238  1.00  0.00
ATOM   2908  CZ  TYR A 189      -5.759  -0.886   8.383  1.00  0.00
ATOM   2909  OH  TYR A 189      -6.747  -1.261   9.282  1.00  0.00
ATOM   2910  HH  TYR A 189      -7.334  -0.539   9.517  1.00  0.00
ATOM   2911  CE2 TYR A 189      -4.842  -1.831   7.955  1.00  0.00
ATOM   2912  HE2 TYR A 189      -4.893  -2.856   8.323  1.00  0.00
ATOM   2913  CD2 TYR A 189      -3.833  -1.459   7.033  1.00  0.00
ATOM   2914  HD2 TYR A 189      -3.111  -2.199   6.687  1.00  0.00
ATOM   2915  C   TYR A 189      -1.516   2.097   6.778  1.00  0.00
ATOM   2916  O   TYR A 189      -0.429   1.586   7.077  1.00  0.00
ATOM   2917  N   ASN A 190      -2.108   3.026   7.522  1.00  0.00
ATOM   2918  H   ASN A 190      -2.947   3.486   7.200  1.00  0.00
ATOM   2919  CA  ASN A 190      -1.526   3.456   8.792  1.00  0.00
ATOM   2920  HA  ASN A 190      -1.330   2.574   9.402  1.00  0.00
ATOM   2921  CB  ASN A 190      -0.210   4.232   8.614  1.00  0.00
ATOM   2922  HB2 ASN A 190       0.154   4.532   9.597  1.00  0.00
ATOM   2923  HB3 ASN A 190       0.521   3.575   8.142  1.00  0.00
ATOM   2924  CG  ASN A 190      -0.374   5.491   7.745  1.00  0.00
ATOM   2925  OD1 ASN A 190      -1.164   6.394   8.058  1.00  0.00
ATOM   2926  ND2 ASN A 190       0.375   5.552   6.650  1.00  0.00
ATOM   2927 HD21 ASN A 190       0.310   6.355   6.041  1.00  0.00
ATOM   2928 HD22 ASN A 190       1.007   4.795   6.431  1.00  0.00
ATOM   2929  C   ASN A 190      -2.570   4.298   9.515  1.00  0.00
ATOM   2930  O   ASN A 190      -3.665   4.541   8.999  1.00  0.00
ATOM   2931  N   LEU A 191      -2.205   4.757  10.721  1.00  0.00
ATOM   2932  H   LEU A 191      -1.293   4.532  11.094  1.00  0.00
ATOM   2933  CA  LEU A 191      -3.126   5.522  11.557  1.00  0.00
ATOM   2934  HA  LEU A 191      -3.981   4.905  11.832  1.00  0.00
ATOM   2935  CB  LEU A 191      -2.418   5.974  12.835  1.00  0.00
ATOM   2936  HB2 LEU A 191      -1.448   6.330  12.488  1.00  0.00
ATOM   2937  HB3 LEU A 191      -2.947   6.788  13.331  1.00  0.00
ATOM   2938  CG  LEU A 191      -2.213   4.817  13.827  1.00  0.00
ATOM   2939  HG  LEU A 191      -1.899   3.940  13.260  1.00  0.00
ATOM   2940  CD1 LEU A 191      -1.147   5.141  14.910  1.00  0.00
ATOM   2941 HD11 LEU A 191      -1.460   6.017  15.478  1.00  0.00
ATOM   2942 HD12 LEU A 191      -1.042   4.290  15.584  1.00  0.00
ATOM   2943 HD13 LEU A 191      -0.189   5.343  14.430  1.00  0.00
ATOM   2944  CD2 LEU A 191      -3.543   4.443  14.437  1.00  0.00
ATOM   2945 HD21 LEU A 191      -4.229   4.132  13.650  1.00  0.00
ATOM   2946 HD22 LEU A 191      -3.402   3.623  15.141  1.00  0.00
ATOM   2947 HD23 LEU A 191      -3.958   5.304  14.961  1.00  0.00
ATOM   2948  C   LEU A 191      -3.710   6.714  10.820  1.00  0.00
ATOM   2949  O   LEU A 191      -4.914   6.970  10.926  1.00  0.00
ATOM   2950  N   CYS A 192      -2.879   7.445  10.047  1.00  0.00
ATOM   2951  H   CYS A 192      -1.902   7.203   9.963  1.00  0.00
ATOM   2952  CA  CYS A 192      -3.363   8.635   9.342  1.00  0.00
ATOM   2953  HA  CYS A 192      -4.036   9.183  10.001  1.00  0.00
ATOM   2954  CB  CYS A 192      -2.226   9.569   8.916  1.00  0.00
ATOM   2955  HB2 CYS A 192      -1.682   9.115   8.088  1.00  0.00
ATOM   2956  HB3 CYS A 192      -2.647  10.522   8.596  1.00  0.00
ATOM   2957  SG  CYS A 192      -0.994   9.963  10.165  1.00  0.00
ATOM   2958  HG  CYS A 192      -0.255  10.750   9.388  1.00  0.00
ATOM   2959  C   CYS A 192      -4.169   8.301   8.094  1.00  0.00
ATOM   2960  O   CYS A 192      -5.067   9.066   7.743  1.00  0.00
ATOM   2961  N   GLU A 193      -3.868   7.207   7.389  1.00  0.00
ATOM   2962  H   GLU A 193      -3.097   6.618   7.671  1.00  0.00
ATOM   2963  CA  GLU A 193      -4.589   6.866   6.160  1.00  0.00
ATOM   2964  HA  GLU A 193      -5.425   7.550   6.021  1.00  0.00
ATOM   2965  CB  GLU A 193      -3.663   6.974   4.950  1.00  0.00
ATOM   2966  HB2 GLU A 193      -3.169   7.943   5.019  1.00  0.00
ATOM   2967  HB3 GLU A 193      -2.921   6.181   5.051  1.00  0.00
ATOM   2968  CG  GLU A 193      -4.349   6.853   3.611  1.00  0.00
ATOM   2969  HG2 GLU A 193      -3.659   7.205   2.844  1.00  0.00
ATOM   2970  HG3 GLU A 193      -4.537   5.789   3.469  1.00  0.00
ATOM   2971  CD  GLU A 193      -5.660   7.618   3.504  1.00  0.00
ATOM   2972  OE1 GLU A 193      -5.639   8.886   3.347  1.00  0.00
ATOM   2973  OE2 GLU A 193      -6.713   6.919   3.551  1.00  0.00
ATOM   2974  C   GLU A 193      -5.182   5.464   6.286  1.00  0.00
ATOM   2975  O   GLU A 193      -4.462   4.462   6.196  1.00  0.00
ATOM   2976  N   ARG A 194      -6.497   5.386   6.472  1.00  0.00
ATOM   2977  H   ARG A 194      -7.069   6.218   6.466  1.00  0.00
ATOM   2978  CA  ARG A 194      -7.134   4.113   6.773  1.00  0.00
ATOM   2979  HA  ARG A 194      -6.381   3.326   6.820  1.00  0.00
ATOM   2980  CB  ARG A 194      -7.860   4.180   8.126  1.00  0.00
ATOM   2981  HB2 ARG A 194      -8.481   5.076   8.125  1.00  0.00
ATOM   2982  HB3 ARG A 194      -8.495   3.298   8.205  1.00  0.00
ATOM   2983  CG  ARG A 194      -6.899   4.226   9.320  1.00  0.00
ATOM   2984  HG2 ARG A 194      -6.272   3.334   9.288  1.00  0.00
ATOM   2985  HG3 ARG A 194      -6.273   5.113   9.219  1.00  0.00
ATOM   2986  CD  ARG A 194      -7.646   4.277  10.659  1.00  0.00
ATOM   2987  HD2 ARG A 194      -6.945   4.495  11.465  1.00  0.00
ATOM   2988  HD3 ARG A 194      -8.413   5.050  10.626  1.00  0.00
ATOM   2989  NE  ARG A 194      -8.290   2.988  10.932  1.00  0.00
ATOM   2990  HE  ARG A 194      -8.354   2.346  10.155  1.00  0.00
ATOM   2991  CZ  ARG A 194      -8.790   2.616  12.105  1.00  0.00
ATOM   2992  NH1 ARG A 194      -8.746   3.438  13.139  1.00  0.00
ATOM   2993 HH11 ARG A 194      -8.330   4.353  13.036  1.00  0.00
ATOM   2994 HH12 ARG A 194      -9.128   3.148  14.028  1.00  0.00
ATOM   2995  NH2 ARG A 194      -9.329   1.416  12.242  1.00  0.00
ATOM   2996 HH21 ARG A 194      -9.358   0.786  11.453  1.00  0.00
ATOM   2997 HH22 ARG A 194      -9.708   1.135  13.135  1.00  0.00
ATOM   2998  C   ARG A 194      -8.095   3.648   5.699  1.00  0.00
ATOM   2999  O   ARG A 194      -8.704   2.601   5.871  1.00  0.00
ATOM   3000  N   ARG A 195      -8.211   4.349   4.578  1.00  0.00
ATOM   3001  H   ARG A 195      -7.675   5.188   4.408  1.00  0.00
ATOM   3002  CA  ARG A 195      -9.226   3.966   3.600  1.00  0.00
ATOM   3003  HA  ARG A 195     -10.166   3.734   4.101  1.00  0.00
ATOM   3004  CB  ARG A 195      -9.462   5.126   2.631  1.00  0.00
ATOM   3005  HB2 ARG A 195      -8.502   5.459   2.236  1.00  0.00
ATOM   3006  HB3 ARG A 195     -10.092   4.781   1.812  1.00  0.00
ATOM   3007  CG  ARG A 195     -10.144   6.281   3.342  1.00  0.00
ATOM   3008  HG2 ARG A 195     -11.133   5.941   3.648  1.00  0.00
ATOM   3009  HG3 ARG A 195      -9.552   6.518   4.226  1.00  0.00
ATOM   3010  CD  ARG A 195     -10.280   7.515   2.482  1.00  0.00
ATOM   3011  HD2 ARG A 195     -10.658   7.230   1.500  1.00  0.00
ATOM   3012  HD3 ARG A 195     -10.977   8.208   2.953  1.00  0.00
ATOM   3013  NE  ARG A 195      -9.003   8.184   2.312  1.00  0.00
ATOM   3014  HE  ARG A 195      -8.218   7.846   2.851  1.00  0.00
ATOM   3015  CZ  ARG A 195      -8.809   9.194   1.477  1.00  0.00
ATOM   3016  NH1 ARG A 195      -7.604   9.729   1.342  1.00  0.00
ATOM   3017 HH11 ARG A 195      -6.830   9.364   1.879  1.00  0.00
ATOM   3018 HH12 ARG A 195      -7.465  10.499   0.703  1.00  0.00
ATOM   3019  NH2 ARG A 195      -9.826   9.653   0.759  1.00  0.00
ATOM   3020 HH21 ARG A 195     -10.738   9.230   0.854  1.00  0.00
ATOM   3021 HH22 ARG A 195      -9.683  10.423   0.121  1.00  0.00
ATOM   3022  C   ARG A 195      -8.905   2.669   2.843  1.00  0.00
ATOM   3023  O   ARG A 195      -9.758   2.212   2.062  1.00  0.00
ATOM   3024  N   ALA A 196      -7.738   2.042   3.057  1.00  0.00
ATOM   3025  H   ALA A 196      -6.957   2.488   3.518  1.00  0.00
ATOM   3026  CA  ALA A 196      -7.563   0.681   2.560  1.00  0.00
ATOM   3027  HA  ALA A 196      -7.766   0.681   1.489  1.00  0.00
ATOM   3028  CB  ALA A 196      -6.139   0.183   2.786  1.00  0.00
ATOM   3029  HB1 ALA A 196      -5.923   0.169   3.855  1.00  0.00
ATOM   3030  HB2 ALA A 196      -6.037  -0.824   2.382  1.00  0.00
ATOM   3031  HB3 ALA A 196      -5.437   0.848   2.284  1.00  0.00
ATOM   3032  C   ALA A 196      -8.547  -0.274   3.221  1.00  0.00
ATOM   3033  O   ALA A 196      -8.802  -1.352   2.676  1.00  0.00
ATOM   3034  N   GLU A 197      -9.119   0.131   4.368  1.00  0.00
ATOM   3035  H   GLU A 197      -8.798   0.995   4.782  1.00  0.00
ATOM   3036  CA  GLU A 197     -10.140  -0.637   5.074  1.00  0.00
ATOM   3037  HA  GLU A 197      -9.819  -1.673   5.183  1.00  0.00
ATOM   3038  CB  GLU A 197     -10.371  -0.044   6.475  1.00  0.00
ATOM   3039  HB2 GLU A 197     -10.406   1.039   6.363  1.00  0.00
ATOM   3040  HB3 GLU A 197     -11.340  -0.405   6.820  1.00  0.00
ATOM   3041  CG  GLU A 197      -9.303  -0.413   7.491  1.00  0.00
ATOM   3042  HG2 GLU A 197      -9.421  -1.469   7.736  1.00  0.00
ATOM   3043  HG3 GLU A 197      -8.337  -0.258   7.011  1.00  0.00
ATOM   3044  CD  GLU A 197      -9.374   0.419   8.775  1.00  0.00
ATOM   3045  OE1 GLU A 197     -10.411   1.084   9.019  1.00  0.00
ATOM   3046  OE2 GLU A 197      -8.394   0.402   9.552  1.00  0.00
ATOM   3047  C   GLU A 197     -11.468  -0.692   4.321  1.00  0.00
ATOM   3048  O   GLU A 197     -12.269  -1.600   4.558  1.00  0.00
ATOM   3049  N   MET A 198     -11.739   0.269   3.446  1.00  0.00
ATOM   3050  H   MET A 198     -11.102   1.032   3.264  1.00  0.00
ATOM   3051  CA  MET A 198     -13.027   0.269   2.769  1.00  0.00
ATOM   3052  HA  MET A 198     -13.829   0.225   3.506  1.00  0.00
ATOM   3053  CB  MET A 198     -13.199   1.541   1.934  1.00  0.00
ATOM   3054  HB2 MET A 198     -12.354   1.592   1.247  1.00  0.00
ATOM   3055  HB3 MET A 198     -14.122   1.431   1.366  1.00  0.00
ATOM   3056  CG  MET A 198     -13.260   2.821   2.760  1.00  0.00
ATOM   3057  HG2 MET A 198     -14.128   2.809   3.420  1.00  0.00
ATOM   3058  HG3 MET A 198     -12.354   2.935   3.355  1.00  0.00
ATOM   3059  SD  MET A 198     -13.400   4.209   1.622  1.00  0.00
ATOM   3060  CE  MET A 198     -15.163   4.169   1.217  1.00  0.00
ATOM   3061  HE1 MET A 198     -15.748   4.298   2.128  1.00  0.00
ATOM   3062  HE2 MET A 198     -15.394   4.974   0.520  1.00  0.00
ATOM   3063  HE3 MET A 198     -15.409   3.211   0.760  1.00  0.00
ATOM   3064  C   MET A 198     -13.179  -0.968   1.897  1.00  0.00
ATOM   3065  O   MET A 198     -14.209  -1.649   1.947  1.00  0.00
ATOM   3066  N   GLU A 199     -12.165  -1.286   1.094  1.00  0.00
ATOM   3067  H   GLU A 199     -11.267  -0.826   1.137  1.00  0.00
ATOM   3068  CA  GLU A 199     -12.385  -2.278   0.047  1.00  0.00
ATOM   3069  HA  GLU A 199     -13.064  -3.049   0.411  1.00  0.00
ATOM   3070  CB  GLU A 199     -13.006  -1.626  -1.212  1.00  0.00
ATOM   3071  HB2 GLU A 199     -12.337  -0.832  -1.544  1.00  0.00
ATOM   3072  HB3 GLU A 199     -13.075  -2.390  -1.987  1.00  0.00
ATOM   3073  CG  GLU A 199     -14.399  -1.042  -0.943  1.00  0.00
ATOM   3074  HG2 GLU A 199     -14.980  -1.806  -0.427  1.00  0.00
ATOM   3075  HG3 GLU A 199     -14.216  -0.207  -0.266  1.00  0.00
ATOM   3076  CD  GLU A 199     -15.175  -0.549  -2.161  1.00  0.00
ATOM   3077  OE1 GLU A 199     -15.395  -1.368  -3.119  1.00  0.00
ATOM   3078  OE2 GLU A 199     -15.587   0.670  -2.100  1.00  0.00
ATOM   3079  C   GLU A 199     -11.101  -3.020  -0.309  1.00  0.00
ATOM   3080  O   GLU A 199     -11.171  -4.177  -0.739  1.00  0.00
ATOM   3081  N   VAL A 200      -9.929  -2.394  -0.125  1.00  0.00
ATOM   3082  H   VAL A 200      -9.880  -1.441   0.205  1.00  0.00
ATOM   3083  CA  VAL A 200      -8.681  -3.067  -0.489  1.00  0.00
ATOM   3084  HA  VAL A 200      -8.786  -3.479  -1.492  1.00  0.00
ATOM   3085  CB  VAL A 200      -7.488  -2.092  -0.480  1.00  0.00
ATOM   3086  HB  VAL A 200      -7.501  -1.516   0.445  1.00  0.00
ATOM   3087  CG1 VAL A 200      -6.198  -2.859  -0.573  1.00  0.00
ATOM   3088 HG11 VAL A 200      -6.183  -3.436  -1.498  1.00  0.00
ATOM   3089 HG12 VAL A 200      -5.359  -2.163  -0.566  1.00  0.00
ATOM   3090 HG13 VAL A 200      -6.115  -3.536   0.278  1.00  0.00
ATOM   3091  CG2 VAL A 200      -7.576  -1.177  -1.647  1.00  0.00
ATOM   3092 HG21 VAL A 200      -8.505  -0.609  -1.595  1.00  0.00
ATOM   3093 HG22 VAL A 200      -6.730  -0.490  -1.635  1.00  0.00
ATOM   3094 HG23 VAL A 200      -7.557  -1.760  -2.568  1.00  0.00
ATOM   3095  C   VAL A 200      -8.440  -4.242   0.441  1.00  0.00
ATOM   3096  O   VAL A 200      -8.395  -5.394   0.006  1.00  0.00
ATOM   3097  N   VAL A 201      -8.301  -3.964   1.741  1.00  0.00
ATOM   3098  H   VAL A 201      -8.246  -3.009   2.064  1.00  0.00
ATOM   3099  CA  VAL A 201      -8.060  -5.033   2.703  1.00  0.00
ATOM   3100  HA  VAL A 201      -7.194  -5.621   2.399  1.00  0.00
ATOM   3101  CB  VAL A 201      -7.789  -4.445   4.098  1.00  0.00
ATOM   3102  HB  VAL A 201      -8.624  -3.808   4.387  1.00  0.00
ATOM   3103  CG1 VAL A 201      -7.631  -5.564   5.113  1.00  0.00
ATOM   3104 HG11 VAL A 201      -6.795  -6.201   4.825  1.00  0.00
ATOM   3105 HG12 VAL A 201      -7.439  -5.138   6.098  1.00  0.00
ATOM   3106 HG13 VAL A 201      -8.545  -6.157   5.146  1.00  0.00
ATOM   3107  CG2 VAL A 201      -6.516  -3.623   4.045  1.00  0.00
ATOM   3108 HG21 VAL A 201      -6.633  -2.816   3.322  1.00  0.00
ATOM   3109 HG22 VAL A 201      -6.314  -3.201   5.030  1.00  0.00
ATOM   3110 HG23 VAL A 201      -5.683  -4.260   3.746  1.00  0.00
ATOM   3111  C   VAL A 201      -9.164  -6.087   2.704  1.00  0.00
ATOM   3112  O   VAL A 201      -8.833  -7.286   2.658  1.00  0.00
ATOM   3113  N   PRO A 202     -10.476  -5.737   2.765  1.00  0.00
ATOM   3114  CD  PRO A 202     -11.099  -4.402   2.931  1.00  0.00
ATOM   3115  HD2 PRO A 202     -11.008  -3.849   1.996  1.00  0.00
ATOM   3116  HD3 PRO A 202     -10.579  -3.863   3.723  1.00  0.00
ATOM   3117  CG  PRO A 202     -12.562  -4.713   3.295  1.00  0.00
ATOM   3118  HG2 PRO A 202     -13.224  -3.930   2.925  1.00  0.00
ATOM   3119  HG3 PRO A 202     -12.677  -4.806   4.375  1.00  0.00
ATOM   3120  CB  PRO A 202     -12.834  -6.050   2.600  1.00  0.00
ATOM   3121  HB2 PRO A 202     -13.093  -5.880   1.555  1.00  0.00
ATOM   3122  HB3 PRO A 202     -13.623  -6.628   3.081  1.00  0.00
ATOM   3123  CA  PRO A 202     -11.498  -6.810   2.690  1.00  0.00
ATOM   3124  HA  PRO A 202     -11.434  -7.399   3.605  1.00  0.00
ATOM   3125  C   PRO A 202     -11.301  -7.716   1.492  1.00  0.00
ATOM   3126  O   PRO A 202     -11.352  -8.941   1.640  1.00  0.00
ATOM   3127  N   ALA A 203     -11.067  -7.149   0.299  1.00  0.00
ATOM   3128  H   ALA A 203     -11.044  -6.146   0.182  1.00  0.00
ATOM   3129  CA  ALA A 203     -10.899  -7.988  -0.885  1.00  0.00
ATOM   3130  HA  ALA A 203     -11.757  -8.655  -0.968  1.00  0.00
ATOM   3131  CB  ALA A 203     -10.824  -7.131  -2.144  1.00  0.00
ATOM   3132  HB1 ALA A 203      -9.964  -6.464  -2.079  1.00  0.00
ATOM   3133  HB2 ALA A 203     -10.719  -7.775  -3.017  1.00  0.00
ATOM   3134  HB3 ALA A 203     -11.735  -6.540  -2.237  1.00  0.00
ATOM   3135  C   ALA A 203      -9.655  -8.858  -0.762  1.00  0.00
ATOM   3136  O   ALA A 203      -9.684 -10.047  -1.110  1.00  0.00
ATOM   3137  N   ALA A 204      -8.569  -8.299  -0.223  1.00  0.00
ATOM   3138  H   ALA A 204      -8.536  -7.313  -0.005  1.00  0.00
ATOM   3139  CA  ALA A 204      -7.371  -9.100   0.013  1.00  0.00
ATOM   3140  HA  ALA A 204      -7.024  -9.514  -0.934  1.00  0.00
ATOM   3141  CB  ALA A 204      -6.272  -8.231   0.594  1.00  0.00
ATOM   3142  HB1 ALA A 204      -6.601  -7.817   1.547  1.00  0.00
ATOM   3143  HB2 ALA A 204      -5.376  -8.833   0.750  1.00  0.00
ATOM   3144  HB3 ALA A 204      -6.047  -7.418  -0.096  1.00  0.00
ATOM   3145  C   ALA A 204      -7.667 -10.267   0.937  1.00  0.00
ATOM   3146  O   ALA A 204      -7.296 -11.412   0.657  1.00  0.00
ATOM   3147  N   ARG A 205      -8.348 -10.004   2.044  1.00  0.00
ATOM   3148  H   ARG A 205      -8.606  -9.067   2.319  1.00  0.00
ATOM   3149  CA  ARG A 205      -8.663 -11.100   2.949  1.00  0.00
ATOM   3150  HA  ARG A 205      -7.752 -11.640   3.209  1.00  0.00
ATOM   3151  CB  ARG A 205      -9.290 -10.566   4.222  1.00  0.00
ATOM   3152  HB2 ARG A 205     -10.281 -10.194   3.964  1.00  0.00
ATOM   3153  HB3 ARG A 205      -9.386 -11.404   4.912  1.00  0.00
ATOM   3154  CG  ARG A 205      -8.505  -9.479   4.868  1.00  0.00
ATOM   3155  HG2 ARG A 205      -7.530  -9.868   5.162  1.00  0.00
ATOM   3156  HG3 ARG A 205      -8.371  -8.664   4.158  1.00  0.00
ATOM   3157  CD  ARG A 205      -9.230  -8.969   6.087  1.00  0.00
ATOM   3158  HD2 ARG A 205      -8.701  -8.099   6.476  1.00  0.00
ATOM   3159  HD3 ARG A 205     -10.242  -8.682   5.803  1.00  0.00
ATOM   3160  NE  ARG A 205      -9.308  -9.978   7.141  1.00  0.00
ATOM   3161  HE  ARG A 205      -8.649 -10.742   7.092  1.00  0.00
ATOM   3162  CZ  ARG A 205     -10.168  -9.943   8.162  1.00  0.00
ATOM   3163  NH1 ARG A 205     -10.151 -10.901   9.093  1.00  0.00
ATOM   3164 HH11 ARG A 205      -9.483 -11.656   9.024  1.00  0.00
ATOM   3165 HH12 ARG A 205     -10.805 -10.866   9.862  1.00  0.00
ATOM   3166  NH2 ARG A 205     -11.029  -8.933   8.260  1.00  0.00
ATOM   3167 HH21 ARG A 205     -11.026  -8.202   7.564  1.00  0.00
ATOM   3168 HH22 ARG A 205     -11.681  -8.903   9.031  1.00  0.00
ATOM   3169  C   ARG A 205      -9.567 -12.131   2.277  1.00  0.00
ATOM   3170  O   ARG A 205      -9.352 -13.337   2.424  1.00  0.00
ATOM   3171  N   GLU A 206     -10.546 -11.689   1.484  1.00  0.00
ATOM   3172  H   GLU A 206     -10.743 -10.707   1.355  1.00  0.00
ATOM   3173  CA  GLU A 206     -11.418 -12.662   0.830  1.00  0.00
ATOM   3174  HA  GLU A 206     -11.864 -13.317   1.578  1.00  0.00
ATOM   3175  CB  GLU A 206     -12.534 -11.959   0.072  1.00  0.00
ATOM   3176  HB2 GLU A 206     -13.238 -11.568   0.806  1.00  0.00
ATOM   3177  HB3 GLU A 206     -12.089 -11.131  -0.480  1.00  0.00
ATOM   3178  CG  GLU A 206     -13.272 -12.884  -0.901  1.00  0.00
ATOM   3179  HG2 GLU A 206     -13.826 -12.257  -1.600  1.00  0.00
ATOM   3180  HG3 GLU A 206     -12.508 -13.443  -1.442  1.00  0.00
ATOM   3181  CD  GLU A 206     -14.228 -13.856  -0.224  1.00  0.00
ATOM   3182  OE1 GLU A 206     -14.701 -14.779  -0.914  1.00  0.00
ATOM   3183  OE2 GLU A 206     -14.506 -13.722   0.989  1.00  0.00
ATOM   3184  C   GLU A 206     -10.634 -13.574  -0.105  1.00  0.00
ATOM   3185  O   GLU A 206     -10.878 -14.779  -0.149  1.00  0.00
ATOM   3186  N   TYR A 207      -9.679 -13.034  -0.852  1.00  0.00
ATOM   3187  H   TYR A 207      -9.517 -12.038  -0.883  1.00  0.00
ATOM   3188  CA  TYR A 207      -8.912 -13.886  -1.747  1.00  0.00
ATOM   3189  HA  TYR A 207      -9.499 -14.763  -2.019  1.00  0.00
ATOM   3190  CB  TYR A 207      -8.551 -13.124  -3.023  1.00  0.00
ATOM   3191  HB2 TYR A 207      -8.214 -12.136  -2.710  1.00  0.00
ATOM   3192  HB3 TYR A 207      -7.758 -13.615  -3.587  1.00  0.00
ATOM   3193  CG  TYR A 207      -9.777 -12.986  -3.893  1.00  0.00
ATOM   3194  CD1 TYR A 207     -10.726 -12.012  -3.632  1.00  0.00
ATOM   3195  HD1 TYR A 207     -10.550 -11.317  -2.811  1.00  0.00
ATOM   3196  CE1 TYR A 207     -11.882 -11.910  -4.391  1.00  0.00
ATOM   3197  HE1 TYR A 207     -12.628 -11.150  -4.161  1.00  0.00
ATOM   3198  CZ  TYR A 207     -12.095 -12.794  -5.428  1.00  0.00
ATOM   3199  OH  TYR A 207     -13.225 -12.679  -6.185  1.00  0.00
ATOM   3200  HH  TYR A 207     -13.791 -11.955  -5.906  1.00  0.00
ATOM   3201  CE2 TYR A 207     -11.167 -13.772  -5.716  1.00  0.00
ATOM   3202  HE2 TYR A 207     -11.322 -14.460  -6.547  1.00  0.00
ATOM   3203  CD2 TYR A 207     -10.020 -13.876  -4.931  1.00  0.00
ATOM   3204  HD2 TYR A 207      -9.295 -14.666  -5.127  1.00  0.00
ATOM   3205  C   TYR A 207      -7.676 -14.479  -1.088  1.00  0.00
ATOM   3206  O   TYR A 207      -7.009 -15.316  -1.699  1.00  0.00
ATOM   3207  N   GLY A 208      -7.389 -14.135   0.161  1.00  0.00
ATOM   3208  H   GLY A 208      -7.891 -13.410   0.653  1.00  0.00
ATOM   3209  CA  GLY A 208      -6.318 -14.818   0.853  1.00  0.00
ATOM   3210  HA2 GLY A 208      -6.512 -14.741   1.923  1.00  0.00
ATOM   3211  HA3 GLY A 208      -6.345 -15.866   0.554  1.00  0.00
ATOM   3212  C   GLY A 208      -4.952 -14.262   0.563  1.00  0.00
ATOM   3213  O   GLY A 208      -3.967 -15.011   0.596  1.00  0.00
ATOM   3214  N   LEU A 209      -4.865 -12.957   0.274  1.00  0.00
ATOM   3215  H   LEU A 209      -5.717 -12.419   0.205  1.00  0.00
ATOM   3216  CA  LEU A 209      -3.602 -12.275   0.062  1.00  0.00
ATOM   3217  HA  LEU A 209      -2.892 -12.953  -0.412  1.00  0.00
ATOM   3218  CB  LEU A 209      -3.792 -11.063  -0.838  1.00  0.00
ATOM   3219  HB2 LEU A 209      -4.713 -10.652  -0.425  1.00  0.00
ATOM   3220  HB3 LEU A 209      -2.955 -10.418  -0.571  1.00  0.00
ATOM   3221  CG  LEU A 209      -3.907 -11.143  -2.347  1.00  0.00
ATOM   3222  HG  LEU A 209      -3.045 -11.690  -2.729  1.00  0.00
ATOM   3223  CD1 LEU A 209      -5.180 -11.845  -2.775  1.00  0.00
ATOM   3224 HD11 LEU A 209      -6.042 -11.299  -2.394  1.00  0.00
ATOM   3225 HD12 LEU A 209      -5.226 -11.883  -3.863  1.00  0.00
ATOM   3226 HD13 LEU A 209      -5.188 -12.859  -2.376  1.00  0.00
ATOM   3227  CD2 LEU A 209      -3.857  -9.705  -2.879  1.00  0.00
ATOM   3228 HD21 LEU A 209      -2.913  -9.243  -2.589  1.00  0.00
ATOM   3229 HD22 LEU A 209      -3.937  -9.716  -3.966  1.00  0.00
ATOM   3230 HD23 LEU A 209      -4.685  -9.133  -2.460  1.00  0.00
ATOM   3231  C   LEU A 209      -3.037 -11.800   1.389  1.00  0.00
ATOM   3232  O   LEU A 209      -3.779 -11.349   2.266  1.00  0.00
ATOM   3233  N   GLY A 210      -1.721 -11.874   1.539  1.00  0.00
ATOM   3234  H   GLY A 210      -1.131 -12.459   0.965  1.00  0.00
ATOM   3235  CA  GLY A 210      -1.099 -11.081   2.573  1.00  0.00
ATOM   3236  HA2 GLY A 210      -1.495 -11.370   3.547  1.00  0.00
ATOM   3237  HA3 GLY A 210      -0.020 -11.239   2.559  1.00  0.00
ATOM   3238  C   GLY A 210      -1.386  -9.611   2.340  1.00  0.00
ATOM   3239  O   GLY A 210      -1.690  -9.184   1.215  1.00  0.00
ATOM   3240  N   VAL A 211      -1.318  -8.825   3.415  1.00  0.00
ATOM   3241  H   VAL A 211      -1.234  -9.245   4.330  1.00  0.00
ATOM   3242  CA  VAL A 211      -1.396  -7.373   3.326  1.00  0.00
ATOM   3243  HA  VAL A 211      -1.347  -7.009   2.300  1.00  0.00
ATOM   3244  CB  VAL A 211      -2.670  -6.827   3.979  1.00  0.00
ATOM   3245  HB  VAL A 211      -2.770  -7.264   4.973  1.00  0.00
ATOM   3246  CG1 VAL A 211      -2.611  -5.302   4.096  1.00  0.00
ATOM   3247 HG11 VAL A 211      -2.510  -4.865   3.103  1.00  0.00
ATOM   3248 HG12 VAL A 211      -3.526  -4.937   4.563  1.00  0.00
ATOM   3249 HG13 VAL A 211      -1.754  -5.017   4.706  1.00  0.00
ATOM   3250  CG2 VAL A 211      -3.882  -7.291   3.220  1.00  0.00
ATOM   3251 HG21 VAL A 211      -3.918  -8.381   3.223  1.00  0.00
ATOM   3252 HG22 VAL A 211      -4.781  -6.897   3.694  1.00  0.00
ATOM   3253 HG23 VAL A 211      -3.826  -6.933   2.192  1.00  0.00
ATOM   3254  C   VAL A 211      -0.163  -6.809   4.005  1.00  0.00
ATOM   3255  O   VAL A 211       0.030  -7.014   5.213  1.00  0.00
ATOM   3256  N   ILE A 212       0.689  -6.135   3.234  1.00  0.00
ATOM   3257  H   ILE A 212       0.531  -6.095   2.237  1.00  0.00
ATOM   3258  CA  ILE A 212       1.909  -5.517   3.771  1.00  0.00
ATOM   3259  HA  ILE A 212       1.939  -5.624   4.855  1.00  0.00
ATOM   3260  CB  ILE A 212       3.200  -6.104   3.160  1.00  0.00
ATOM   3261  HB  ILE A 212       4.050  -5.504   3.485  1.00  0.00
ATOM   3262  CG2 ILE A 212       3.402  -7.581   3.619  1.00  0.00
ATOM   3263 HG21 ILE A 212       2.553  -8.182   3.294  1.00  0.00
ATOM   3264 HG22 ILE A 212       4.317  -7.977   3.178  1.00  0.00
ATOM   3265 HG23 ILE A 212       3.478  -7.617   4.706  1.00  0.00
ATOM   3266  CG1 ILE A 212       3.202  -6.027   1.625  1.00  0.00
ATOM   3267 HG12 ILE A 212       2.221  -6.353   1.281  1.00  0.00
ATOM   3268 HG13 ILE A 212       3.355  -4.983   1.352  1.00  0.00
ATOM   3269  CD1 ILE A 212       4.271  -6.879   0.977  1.00  0.00
ATOM   3270 HD11 ILE A 212       4.119  -7.923   1.250  1.00  0.00
ATOM   3271 HD12 ILE A 212       4.213  -6.775  -0.106  1.00  0.00
ATOM   3272 HD13 ILE A 212       5.253  -6.554   1.320  1.00  0.00
ATOM   3273  C   ILE A 212       1.805  -4.012   3.546  1.00  0.00
ATOM   3274  O   ILE A 212       1.665  -3.546   2.405  1.00  0.00
ATOM   3275  N   ALA A 213       1.840  -3.264   4.643  1.00  0.00
ATOM   3276  H   ALA A 213       2.108  -3.697   5.515  1.00  0.00
ATOM   3277  CA  ALA A 213       1.480  -1.857   4.655  1.00  0.00
ATOM   3278  HA  ALA A 213       0.763  -1.631   3.866  1.00  0.00
ATOM   3279  CB  ALA A 213       0.859  -1.489   5.997  1.00  0.00
ATOM   3280  HB1 ALA A 213       1.569  -1.701   6.797  1.00  0.00
ATOM   3281  HB2 ALA A 213       0.611  -0.428   6.005  1.00  0.00
ATOM   3282  HB3 ALA A 213      -0.047  -2.075   6.151  1.00  0.00
ATOM   3283  C   ALA A 213       2.723  -1.018   4.393  1.00  0.00
ATOM   3284  O   ALA A 213       3.621  -0.953   5.242  1.00  0.00
ATOM   3285  N   TRP A 214       2.754  -0.340   3.245  1.00  0.00
ATOM   3286  H   TRP A 214       2.096  -0.505   2.497  1.00  0.00
ATOM   3287  CA  TRP A 214       3.834   0.599   3.016  1.00  0.00
ATOM   3288  HA  TRP A 214       4.738   0.222   3.495  1.00  0.00
ATOM   3289  CB  TRP A 214       4.118   0.802   1.522  1.00  0.00
ATOM   3290  HB2 TRP A 214       4.925   1.530   1.600  1.00  0.00
ATOM   3291  HB3 TRP A 214       4.494  -0.107   1.052  1.00  0.00
ATOM   3292  CG  TRP A 214       3.080   1.397   0.561  1.00  0.00
ATOM   3293  CD1 TRP A 214       2.273   0.701  -0.326  1.00  0.00
ATOM   3294  HD1 TRP A 214       2.319  -0.387  -0.267  1.00  0.00
ATOM   3295  NE1 TRP A 214       1.554   1.575  -1.127  1.00  0.00
ATOM   3296  HE1 TRP A 214       0.882   1.315  -1.834  1.00  0.00
ATOM   3297  CE2 TRP A 214       1.898   2.863  -0.787  1.00  0.00
ATOM   3298  CZ2 TRP A 214       1.436   4.082  -1.297  1.00  0.00
ATOM   3299  HZ2 TRP A 214       0.686   4.061  -2.087  1.00  0.00
ATOM   3300  CH2 TRP A 214       1.961   5.236  -0.765  1.00  0.00
ATOM   3301  HH2 TRP A 214       1.616   6.200  -1.138  1.00  0.00
ATOM   3302  CZ3 TRP A 214       2.926   5.207   0.241  1.00  0.00
ATOM   3303  HZ3 TRP A 214       3.351   6.130   0.636  1.00  0.00
ATOM   3304  CE3 TRP A 214       3.380   3.991   0.776  1.00  0.00
ATOM   3305  HE3 TRP A 214       4.108   4.023   1.587  1.00  0.00
ATOM   3306  CD2 TRP A 214       2.866   2.795   0.260  1.00  0.00
ATOM   3307  C   TRP A 214       3.564   1.935   3.697  1.00  0.00
ATOM   3308  O   TRP A 214       2.434   2.289   4.021  1.00  0.00
ATOM   3309  N   SER A 215       4.650   2.675   3.907  1.00  0.00
ATOM   3310  H   SER A 215       5.519   2.321   3.532  1.00  0.00
ATOM   3311  CA  SER A 215       4.684   3.905   4.685  1.00  0.00
ATOM   3312  HA  SER A 215       5.708   4.110   5.000  1.00  0.00
ATOM   3313  CB  SER A 215       4.182   5.084   3.861  1.00  0.00
ATOM   3314  HB2 SER A 215       3.314   4.778   3.277  1.00  0.00
ATOM   3315  HB3 SER A 215       3.903   5.901   4.526  1.00  0.00
ATOM   3316  OG  SER A 215       5.207   5.515   2.990  1.00  0.00
ATOM   3317  HG  SER A 215       4.893   6.258   2.470  1.00  0.00
ATOM   3318  C   SER A 215       3.853   3.745   5.982  1.00  0.00
ATOM   3319  O   SER A 215       2.866   4.428   6.170  1.00  0.00
ATOM   3320  N   PRO A 216       4.287   2.846   6.869  1.00  0.00
ATOM   3321  CD  PRO A 216       5.463   1.991   6.782  1.00  0.00
ATOM   3322  HD2 PRO A 216       6.348   2.602   6.602  1.00  0.00
ATOM   3323  HD3 PRO A 216       5.340   1.282   5.964  1.00  0.00
ATOM   3324  CG  PRO A 216       5.491   1.314   8.131  1.00  0.00
ATOM   3325  HG2 PRO A 216       6.147   1.875   8.797  1.00  0.00
ATOM   3326  HG3 PRO A 216       5.876   0.301   8.013  1.00  0.00
ATOM   3327  CB  PRO A 216       4.105   1.295   8.631  1.00  0.00
ATOM   3328  HB2 PRO A 216       4.093   1.313   9.721  1.00  0.00
ATOM   3329  HB3 PRO A 216       3.538   0.434   8.276  1.00  0.00
ATOM   3330  CA  PRO A 216       3.493   2.586   8.082  1.00  0.00
ATOM   3331  HA  PRO A 216       2.457   2.448   7.773  1.00  0.00
ATOM   3332  C   PRO A 216       3.571   3.705   9.102  1.00  0.00
ATOM   3333  O   PRO A 216       2.752   3.747  10.034  1.00  0.00
ATOM   3334  N   LEU A 217       4.556   4.589   8.984  1.00  0.00
ATOM   3335  H   LEU A 217       5.310   4.388   8.342  1.00  0.00
ATOM   3336  CA  LEU A 217       4.641   5.797   9.793  1.00  0.00
ATOM   3337  HA  LEU A 217       3.988   5.709  10.661  1.00  0.00
ATOM   3338  CB  LEU A 217       6.075   6.009  10.281  1.00  0.00
ATOM   3339  HB2 LEU A 217       6.687   5.663   9.448  1.00  0.00
ATOM   3340  HB3 LEU A 217       6.233   7.077  10.428  1.00  0.00
ATOM   3341  CG  LEU A 217       6.472   5.254  11.555  1.00  0.00
ATOM   3342  HG  LEU A 217       6.142   5.840  12.413  1.00  0.00
ATOM   3343  CD1 LEU A 217       5.856   3.880  11.618  1.00  0.00
ATOM   3344 HD11 LEU A 217       6.187   3.293  10.761  1.00  0.00
ATOM   3345 HD12 LEU A 217       6.166   3.384  12.538  1.00  0.00
ATOM   3346 HD13 LEU A 217       4.770   3.967  11.601  1.00  0.00
ATOM   3347  CD2 LEU A 217       8.003   5.132  11.686  1.00  0.00
ATOM   3348 HD21 LEU A 217       8.446   6.127  11.724  1.00  0.00
ATOM   3349 HD22 LEU A 217       8.248   4.591  12.600  1.00  0.00
ATOM   3350 HD23 LEU A 217       8.400   4.591  10.827  1.00  0.00
ATOM   3351  C   LEU A 217       4.137   7.014   9.019  1.00  0.00
ATOM   3352  O   LEU A 217       4.245   8.160   9.507  1.00  0.00
ATOM   3353  N   HIE A 218       3.568   6.772   7.829  1.00  0.00
ATOM   3354  H   HIE A 218       3.521   5.814   7.513  1.00  0.00
ATOM   3355  CA  HIE A 218       3.115   7.825   6.921  1.00  0.00
ATOM   3356  HA  HIE A 218       2.767   7.375   5.991  1.00  0.00
ATOM   3357  CB  HIE A 218       1.961   8.639   7.536  1.00  0.00
ATOM   3358  HB2 HIE A 218       1.346   8.025   8.193  1.00  0.00
ATOM   3359  HB3 HIE A 218       2.377   9.472   8.103  1.00  0.00
ATOM   3360  CG  HIE A 218       1.037   9.233   6.513  1.00  0.00
ATOM   3361  ND1 HIE A 218       0.346   8.468   5.597  1.00  0.00
ATOM   3362  CE1 HIE A 218      -0.366   9.261   4.808  1.00  0.00
ATOM   3363  HE1 HIE A 218      -0.980   8.843   4.011  1.00  0.00
ATOM   3364  NE2 HIE A 218      -0.167  10.510   5.184  1.00  0.00
ATOM   3365  HE2 HIE A 218      -0.585  11.330   4.769  1.00  0.00
ATOM   3366  CD2 HIE A 218       0.709  10.522   6.242  1.00  0.00
ATOM   3367  HD2 HIE A 218       1.007  11.469   6.693  1.00  0.00
ATOM   3368  C   HIE A 218       4.291   8.713   6.507  1.00  0.00
ATOM   3369  O   HIE A 218       4.230   9.932   6.585  1.00  0.00
ATOM   3370  N   GLY A 219       5.367   8.081   6.033  1.00  0.00
ATOM   3371  H   GLY A 219       5.392   7.075   5.947  1.00  0.00
ATOM   3372  CA  GLY A 219       6.539   8.835   5.627  1.00  0.00
ATOM   3373  HA2 GLY A 219       7.216   8.154   5.110  1.00  0.00
ATOM   3374  HA3 GLY A 219       6.216   9.617   4.940  1.00  0.00
ATOM   3375  C   GLY A 219       7.272   9.471   6.786  1.00  0.00
ATOM   3376  O   GLY A 219       7.895  10.531   6.626  1.00  0.00
ATOM   3377  N   GLY A 220       7.203   8.850   7.962  1.00  0.00
ATOM   3378  H   GLY A 220       6.672   7.994   8.032  1.00  0.00
ATOM   3379  CA  GLY A 220       7.857   9.347   9.148  1.00  0.00
ATOM   3380  HA2 GLY A 220       8.118   8.488   9.766  1.00  0.00
ATOM   3381  HA3 GLY A 220       8.768   9.858   8.834  1.00  0.00
ATOM   3382  C   GLY A 220       7.018  10.296   9.958  1.00  0.00
ATOM   3383  O   GLY A 220       7.447  10.697  11.045  1.00  0.00
ATOM   3384  N   LEU A 221       5.844  10.682   9.440  1.00  0.00
ATOM   3385  H   LEU A 221       5.577  10.384   8.513  1.00  0.00
ATOM   3386  CA  LEU A 221       4.949  11.572  10.163  1.00  0.00
ATOM   3387  HA  LEU A 221       5.396  12.562  10.257  1.00  0.00
ATOM   3388  CB  LEU A 221       3.631  11.701   9.402  1.00  0.00
ATOM   3389  HB2 LEU A 221       3.915  12.122   8.438  1.00  0.00
ATOM   3390  HB3 LEU A 221       3.206  10.708   9.254  1.00  0.00
ATOM   3391  CG  LEU A 221       2.594  12.605  10.067  1.00  0.00
ATOM   3392  HG  LEU A 221       2.298  12.146  11.011  1.00  0.00
ATOM   3393  CD1 LEU A 221       3.149  14.028  10.336  1.00  0.00
ATOM   3394 HD11 LEU A 221       3.445  14.487   9.393  1.00  0.00
ATOM   3395 HD12 LEU A 221       2.378  14.636  10.810  1.00  0.00
ATOM   3396 HD13 LEU A 221       4.015  13.962  10.995  1.00  0.00
ATOM   3397  CD2 LEU A 221       1.365  12.670   9.205  1.00  0.00
ATOM   3398 HD21 LEU A 221       0.952  11.669   9.085  1.00  0.00
ATOM   3399 HD22 LEU A 221       0.624  13.314   9.677  1.00  0.00
ATOM   3400 HD23 LEU A 221       1.628  13.074   8.227  1.00  0.00
ATOM   3401  C   LEU A 221       4.693  11.076  11.579  1.00  0.00
ATOM   3402  O   LEU A 221       4.604  11.873  12.517  1.00  0.00
ATOM   3403  N   LEU A 222       4.569   9.763  11.755  1.00  0.00
ATOM   3404  H   LEU A 222       4.736   9.136  10.981  1.00  0.00
ATOM   3405  CA  LEU A 222       4.130   9.197  13.015  1.00  0.00
ATOM   3406  HA  LEU A 222       3.599   9.951  13.596  1.00  0.00
ATOM   3407  CB  LEU A 222       3.187   8.018  12.766  1.00  0.00
ATOM   3408  HB2 LEU A 222       3.769   7.362  12.119  1.00  0.00
ATOM   3409  HB3 LEU A 222       3.040   7.536  13.733  1.00  0.00
ATOM   3410  CG  LEU A 222       1.828   8.294  12.122  1.00  0.00
ATOM   3411  HG  LEU A 222       1.928   9.114  11.411  1.00  0.00
ATOM   3412  CD1 LEU A 222       1.328   7.035  11.388  1.00  0.00
ATOM   3413 HD11 LEU A 222       1.228   6.215  12.099  1.00  0.00
ATOM   3414 HD12 LEU A 222       0.360   7.240  10.932  1.00  0.00
ATOM   3415 HD13 LEU A 222       2.043   6.758  10.613  1.00  0.00
ATOM   3416  CD2 LEU A 222       0.839   8.724  13.198  1.00  0.00
ATOM   3417 HD21 LEU A 222       1.202   9.629  13.685  1.00  0.00
ATOM   3418 HD22 LEU A 222      -0.131   8.922  12.743  1.00  0.00
ATOM   3419 HD23 LEU A 222       0.738   7.929  13.938  1.00  0.00
ATOM   3420  C   LEU A 222       5.296   8.764  13.883  1.00  0.00
ATOM   3421  O   LEU A 222       5.088   8.059  14.876  1.00  0.00
ATOM   3422  N   GLY A 223       6.519   9.168  13.540  1.00  0.00
ATOM   3423  H   GLY A 223       6.683   9.766  12.743  1.00  0.00
ATOM   3424  CA  GLY A 223       7.659   8.743  14.326  1.00  0.00
ATOM   3425  HA2 GLY A 223       7.342   7.898  14.938  1.00  0.00
ATOM   3426  HA3 GLY A 223       8.435   8.417  13.633  1.00  0.00
ATOM   3427  C   GLY A 223       8.223   9.818  15.226  1.00  0.00
ATOM   3428  O   GLY A 223       9.418   9.809  15.515  1.00  0.00
ATOM   3429  N   GLY A 224       7.374  10.734  15.684  1.00  0.00
ATOM   3430  H   GLY A 224       6.392  10.662  15.461  1.00  0.00
ATOM   3431  CA  GLY A 224       7.813  11.847  16.503  1.00  0.00
ATOM   3432  HA2 GLY A 224       6.997  12.090  17.184  1.00  0.00
ATOM   3433  HA3 GLY A 224       8.675  11.507  17.077  1.00  0.00
ATOM   3434  C   GLY A 224       8.195  13.088  15.731  1.00  0.00
ATOM   3435  O   GLY A 224       9.079  13.828  16.173  1.00  0.00
ATOM   3436  N   ALA A 225       7.546  13.345  14.590  1.00  0.00
ATOM   3437  H   ALA A 225       6.753  12.786  14.310  1.00  0.00
ATOM   3438  CA  ALA A 225       7.996  14.402  13.695  1.00  0.00
ATOM   3439  HA  ALA A 225       9.064  14.273  13.521  1.00  0.00
ATOM   3440  CB  ALA A 225       7.269  14.298  12.361  1.00  0.00
ATOM   3441  HB1 ALA A 225       6.199  14.434  12.518  1.00  0.00
ATOM   3442  HB2 ALA A 225       7.638  15.069  11.685  1.00  0.00
ATOM   3443  HB3 ALA A 225       7.450  13.316  11.924  1.00  0.00
ATOM   3444  C   ALA A 225       7.786  15.787  14.284  1.00  0.00
ATOM   3445  O   ALA A 225       8.583  16.695  14.020  1.00  0.00
ATOM   3446  N   ILE A 226       6.725  15.978  15.068  1.00  0.00
ATOM   3447  H   ILE A 226       6.020  15.265  15.188  1.00  0.00
ATOM   3448  CA  ILE A 226       6.505  17.279  15.690  1.00  0.00
ATOM   3449  HA  ILE A 226       6.641  18.102  14.988  1.00  0.00
ATOM   3450  CB  ILE A 226       5.095  17.351  16.297  1.00  0.00
ATOM   3451  HB  ILE A 226       4.860  16.385  16.745  1.00  0.00
ATOM   3452  CG2 ILE A 226       5.005  18.442  17.364  1.00  0.00
ATOM   3453 HG21 ILE A 226       5.240  19.408  16.917  1.00  0.00
ATOM   3454 HG22 ILE A 226       3.996  18.467  17.774  1.00  0.00
ATOM   3455 HG23 ILE A 226       5.716  18.229  18.163  1.00  0.00
ATOM   3456  CG1 ILE A 226       4.073  17.560  15.183  1.00  0.00
ATOM   3457 HG12 ILE A 226       4.352  18.472  14.656  1.00  0.00
ATOM   3458 HG13 ILE A 226       4.155  16.710  14.506  1.00  0.00
ATOM   3459  CD1 ILE A 226       2.655  17.677  15.671  1.00  0.00
ATOM   3460 HD11 ILE A 226       2.573  18.527  16.348  1.00  0.00
ATOM   3461 HD12 ILE A 226       1.989  17.824  14.821  1.00  0.00
ATOM   3462 HD13 ILE A 226       2.376  16.765  16.198  1.00  0.00
ATOM   3463  C   ILE A 226       7.597  17.565  16.716  1.00  0.00
ATOM   3464  O   ILE A 226       8.212  18.636  16.699  1.00  0.00
ATOM   3465  N   ARG A 227       7.895  16.596  17.587  1.00  0.00
ATOM   3466  H   ARG A 227       7.319  15.771  17.678  1.00  0.00
ATOM   3467  CA  ARG A 227       9.029  16.750  18.490  1.00  0.00
ATOM   3468  HA  ARG A 227       8.877  17.621  19.127  1.00  0.00
ATOM   3469  CB  ARG A 227       9.180  15.513  19.381  1.00  0.00
ATOM   3470  HB2 ARG A 227       8.238  15.368  19.910  1.00  0.00
ATOM   3471  HB3 ARG A 227       9.367  14.657  18.732  1.00  0.00
ATOM   3472  CG  ARG A 227      10.326  15.643  20.400  1.00  0.00
ATOM   3473  HG2 ARG A 227      11.201  15.999  19.856  1.00  0.00
ATOM   3474  HG3 ARG A 227      10.023  16.393  21.131  1.00  0.00
ATOM   3475  CD  ARG A 227      10.674  14.329  21.127  1.00  0.00
ATOM   3476  HD2 ARG A 227      11.341  14.572  21.955  1.00  0.00
ATOM   3477  HD3 ARG A 227       9.748  13.909  21.519  1.00  0.00
ATOM   3478  NE  ARG A 227      11.325  13.323  20.278  1.00  0.00
ATOM   3479  HE  ARG A 227      10.782  12.497  20.069  1.00  0.00
ATOM   3480  CZ  ARG A 227      12.552  13.426  19.762  1.00  0.00
ATOM   3481  NH1 ARG A 227      13.042  12.457  19.005  1.00  0.00
ATOM   3482 HH11 ARG A 227      12.485  11.636  18.817  1.00  0.00
ATOM   3483 HH12 ARG A 227      13.972  12.543  18.619  1.00  0.00
ATOM   3484  NH2 ARG A 227      13.293  14.497  19.982  1.00  0.00
ATOM   3485 HH21 ARG A 227      12.930  15.251  20.548  1.00  0.00
ATOM   3486 HH22 ARG A 227      14.219  14.557  19.584  1.00  0.00
ATOM   3487  C   ARG A 227      10.323  17.023  17.722  1.00  0.00
ATOM   3488  O   ARG A 227      11.080  17.935  18.065  1.00  0.00
ATOM   3489  N   LYS A 228      10.590  16.253  16.667  1.00  0.00
ATOM   3490  H   LYS A 228       9.958  15.518  16.384  1.00  0.00
ATOM   3491  CA  LYS A 228      11.854  16.394  15.948  1.00  0.00
ATOM   3492  HA  LYS A 228      12.683  16.479  16.652  1.00  0.00
ATOM   3493  CB  LYS A 228      12.082  15.159  15.071  1.00  0.00
ATOM   3494  HB2 LYS A 228      11.136  14.929  14.581  1.00  0.00
ATOM   3495  HB3 LYS A 228      12.825  15.426  14.319  1.00  0.00
ATOM   3496  CG  LYS A 228      12.562  13.938  15.847  1.00  0.00
ATOM   3497  HG2 LYS A 228      13.630  13.824  15.662  1.00  0.00
ATOM   3498  HG3 LYS A 228      12.396  14.131  16.907  1.00  0.00
ATOM   3499  CD  LYS A 228      11.834  12.652  15.442  1.00  0.00
ATOM   3500  HD2 LYS A 228      11.619  12.093  16.353  1.00  0.00
ATOM   3501  HD3 LYS A 228      10.898  12.939  14.963  1.00  0.00
ATOM   3502  CE  LYS A 228      12.631  11.794  14.507  1.00  0.00
ATOM   3503  HE2 LYS A 228      12.679  12.299  13.543  1.00  0.00
ATOM   3504  HE3 LYS A 228      13.637  11.694  14.915  1.00  0.00
ATOM   3505  NZ  LYS A 228      12.032  10.445  14.330  1.00  0.00
ATOM   3506  HZ1 LYS A 228      11.100  10.537  13.952  1.00  0.00
ATOM   3507  HZ2 LYS A 228      12.602   9.905  13.694  1.00  0.00
ATOM   3508  HZ3 LYS A 228      11.988   9.976  15.224  1.00  0.00
ATOM   3509  C   LYS A 228      11.947  17.675  15.108  1.00  0.00
ATOM   3510  O   LYS A 228      13.040  17.999  14.635  1.00  0.00
ATOM   3511  N   GLU A 229      10.849  18.417  14.917  1.00  0.00
ATOM   3512  H   GLU A 229       9.942  18.058  15.179  1.00  0.00
ATOM   3513  CA  GLU A 229      10.918  19.739  14.292  1.00  0.00
ATOM   3514  HA  GLU A 229      11.477  19.681  13.358  1.00  0.00
ATOM   3515  CB  GLU A 229       9.519  20.248  13.990  1.00  0.00
ATOM   3516  HB2 GLU A 229       8.845  19.780  14.708  1.00  0.00
ATOM   3517  HB3 GLU A 229       9.528  21.326  14.150  1.00  0.00
ATOM   3518  CG  GLU A 229       9.054  19.956  12.612  1.00  0.00
ATOM   3519  HG2 GLU A 229       9.816  20.304  11.914  1.00  0.00
ATOM   3520  HG3 GLU A 229       8.930  18.878  12.505  1.00  0.00
ATOM   3521  CD  GLU A 229       7.744  20.646  12.313  1.00  0.00
ATOM   3522  OE1 GLU A 229       7.144  21.184  13.269  1.00  0.00
ATOM   3523  OE2 GLU A 229       7.317  20.643  11.128  1.00  0.00
ATOM   3524  C   GLU A 229      11.638  20.785  15.142  1.00  0.00
ATOM   3525  O   GLU A 229      11.976  21.856  14.626  1.00  0.00
ATOM   3526  N   GLN A 230      11.856  20.519  16.426  1.00  0.00
ATOM   3527  H   GLN A 230      11.483  19.668  16.822  1.00  0.00
ATOM   3528  CA  GLN A 230      12.553  21.440  17.306  1.00  0.00
ATOM   3529  HA  GLN A 230      12.616  22.426  16.845  1.00  0.00
ATOM   3530  CB  GLN A 230      11.792  21.566  18.630  1.00  0.00
ATOM   3531  HB2 GLN A 230      11.481  20.565  18.928  1.00  0.00
ATOM   3532  HB3 GLN A 230      12.484  21.967  19.371  1.00  0.00
ATOM   3533  CG  GLN A 230      10.567  22.472  18.535  1.00  0.00
ATOM   3534  HG2 GLN A 230      10.562  23.160  19.381  1.00  0.00
ATOM   3535  HG3 GLN A 230      10.647  23.038  17.607  1.00  0.00
ATOM   3536  CD  GLN A 230       9.249  21.702  18.525  1.00  0.00
ATOM   3537  OE1 GLN A 230       8.945  20.957  19.464  1.00  0.00
ATOM   3538  NE2 GLN A 230       8.451  21.896  17.471  1.00  0.00
ATOM   3539 HE21 GLN A 230       7.567  21.411  17.415  1.00  0.00
ATOM   3540 HE22 GLN A 230       8.736  22.527  16.736  1.00  0.00
ATOM   3541  C   GLN A 230      13.990  21.014  17.553  1.00  0.00
ATOM   3542  O   GLN A 230      14.899  21.842  17.465  1.00  0.00
ATOM   3543  N   GLU A 231      14.219  19.736  17.843  1.00  0.00
ATOM   3544  H   GLU A 231      13.442  19.104  17.975  1.00  0.00
ATOM   3545  CA  GLU A 231      15.571  19.214  18.013  1.00  0.00
ATOM   3546  HA  GLU A 231      16.190  19.949  18.528  1.00  0.00
ATOM   3547  CB  GLU A 231      15.544  17.926  18.846  1.00  0.00
ATOM   3548  HB2 GLU A 231      14.810  17.271  18.377  1.00  0.00
ATOM   3549  HB3 GLU A 231      16.536  17.481  18.759  1.00  0.00
ATOM   3550  CG  GLU A 231      15.198  18.105  20.310  1.00  0.00
ATOM   3551  HG2 GLU A 231      15.649  17.289  20.875  1.00  0.00
ATOM   3552  HG3 GLU A 231      15.625  19.053  20.638  1.00  0.00
ATOM   3553  CD  GLU A 231      13.702  18.117  20.547  1.00  0.00
ATOM   3554  OE1 GLU A 231      13.010  18.908  19.861  1.00  0.00
ATOM   3555  OE2 GLU A 231      13.223  17.334  21.405  1.00  0.00
ATOM   3556  C   GLU A 231      16.258  18.920  16.699  1.00  0.00
ATOM   3557  O   GLU A 231      17.368  18.383  16.709  1.00  0.00
ATOM   3558  N   GLY A 232      15.634  19.236  15.576  1.00  0.00
ATOM   3559  H   GLY A 232      14.819  19.832  15.582  1.00  0.00
ATOM   3560  CA  GLY A 232      16.106  18.733  14.305  1.00  0.00
ATOM   3561  HA2 GLY A 232      15.514  19.159  13.495  1.00  0.00
ATOM   3562  HA3 GLY A 232      17.154  19.000  14.168  1.00  0.00
ATOM   3563  C   GLY A 232      15.973  17.225  14.272  1.00  0.00
ATOM   3564  O   GLY A 232      15.532  16.581  15.219  1.00  0.00
ATOM   3565  N   GLY A 233      16.360  16.656  13.141  1.00  0.00
ATOM   3566  H   GLY A 233      16.679  17.222  12.368  1.00  0.00
ATOM   3567  CA  GLY A 233      16.340  15.219  12.977  1.00  0.00
ATOM   3568  HA2 GLY A 233      17.337  14.923  12.649  1.00  0.00
ATOM   3569  HA3 GLY A 233      16.139  14.790  13.959  1.00  0.00
ATOM   3570  C   GLY A 233      15.322  14.692  11.993  1.00  0.00
ATOM   3571  O   GLY A 233      15.290  13.479  11.767  1.00  0.00
ATOM   3572  N   ASN A 234      14.489  15.546  11.405  1.00  0.00
ATOM   3573  H   ASN A 234      14.493  16.520  11.673  1.00  0.00
ATOM   3574  CA  ASN A 234      13.543  15.113  10.381  1.00  0.00
ATOM   3575  HA  ASN A 234      13.183  14.112  10.621  1.00  0.00
ATOM   3576  CB  ASN A 234      12.344  16.057  10.298  1.00  0.00
ATOM   3577  HB2 ASN A 234      12.713  17.082  10.271  1.00  0.00
ATOM   3578  HB3 ASN A 234      11.798  15.844   9.379  1.00  0.00
ATOM   3579  CG  ASN A 234      11.405  15.916  11.457  1.00  0.00
ATOM   3580  OD1 ASN A 234      11.233  14.829  12.011  1.00  0.00
ATOM   3581  ND2 ASN A 234      10.784  17.024  11.835  1.00  0.00
ATOM   3582 HD21 ASN A 234      10.138  16.997  12.611  1.00  0.00
ATOM   3583 HD22 ASN A 234      10.961  17.890  11.346  1.00  0.00
ATOM   3584  C   ASN A 234      14.232  15.070   9.026  1.00  0.00
ATOM   3585  O   ASN A 234      14.640  16.117   8.508  1.00  0.00
ATOM   3586  N   ARG A 235      14.323  13.877   8.426  1.00  0.00
ATOM   3587  H   ARG A 235      14.109  13.026   8.926  1.00  0.00
ATOM   3588  CA  ARG A 235      14.821  13.770   7.069  1.00  0.00
ATOM   3589  HA  ARG A 235      15.205  14.737   6.746  1.00  0.00
ATOM   3590  CB  ARG A 235      15.948  12.740   6.974  1.00  0.00
ATOM   3591  HB2 ARG A 235      16.775  13.070   7.603  1.00  0.00
ATOM   3592  HB3 ARG A 235      15.576  11.782   7.337  1.00  0.00
ATOM   3593  CG  ARG A 235      16.430  12.586   5.547  1.00  0.00
ATOM   3594  HG2 ARG A 235      16.956  11.634   5.470  1.00  0.00
ATOM   3595  HG3 ARG A 235      15.556  12.571   4.896  1.00  0.00
ATOM   3596  CD  ARG A 235      17.364  13.720   5.121  1.00  0.00
ATOM   3597  HD2 ARG A 235      16.840  14.670   5.227  1.00  0.00
ATOM   3598  HD3 ARG A 235      18.243  13.716   5.766  1.00  0.00
ATOM   3599  NE  ARG A 235      17.802  13.578   3.728  1.00  0.00
ATOM   3600  HE  ARG A 235      17.213  14.007   3.029  1.00  0.00
ATOM   3601  CZ  ARG A 235      18.903  12.932   3.326  1.00  0.00
ATOM   3602  NH1 ARG A 235      19.712  12.347   4.208  1.00  0.00
ATOM   3603 HH11 ARG A 235      19.495  12.389   5.194  1.00  0.00
ATOM   3604 HH12 ARG A 235      20.539  11.864   3.887  1.00  0.00
ATOM   3605  NH2 ARG A 235      19.201  12.871   2.026  1.00  0.00
ATOM   3606 HH21 ARG A 235      18.594  13.313   1.351  1.00  0.00
ATOM   3607 HH22 ARG A 235      20.033  12.383   1.724  1.00  0.00
ATOM   3608  C   ARG A 235      13.645  13.442   6.171  1.00  0.00
ATOM   3609  O   ARG A 235      13.008  14.365   5.616  1.00  0.00
ATOM   3610  N   ARG A 236      13.302  12.172   5.983  1.00  0.00
ATOM   3611  H   ARG A 236      13.870  11.419   6.347  1.00  0.00
ATOM   3612  CA  ARG A 236      12.123  11.831   5.198  1.00  0.00
ATOM   3613  HA  ARG A 236      12.244  12.168   4.169  1.00  0.00
ATOM   3614  CB  ARG A 236      11.931  10.305   5.196  1.00  0.00
ATOM   3615  HB2 ARG A 236      12.027   9.970   6.229  1.00  0.00
ATOM   3616  HB3 ARG A 236      10.918  10.111   4.844  1.00  0.00
ATOM   3617  CG  ARG A 236      12.936   9.541   4.314  1.00  0.00
ATOM   3618  HG2 ARG A 236      13.915  10.008   4.423  1.00  0.00
ATOM   3619  HG3 ARG A 236      12.986   8.509   4.662  1.00  0.00
ATOM   3620  CD  ARG A 236      12.527   9.562   2.861  1.00  0.00
ATOM   3621  HD2 ARG A 236      12.735  10.541   2.429  1.00  0.00
ATOM   3622  HD3 ARG A 236      13.073   8.798   2.308  1.00  0.00
ATOM   3623  NE  ARG A 236      11.096   9.292   2.744  1.00  0.00
ATOM   3624  HE  ARG A 236      10.505  10.060   2.461  1.00  0.00
ATOM   3625  CZ  ARG A 236      10.534   8.100   2.956  1.00  0.00
ATOM   3626  NH1 ARG A 236      11.310   7.075   3.290  1.00  0.00
ATOM   3627 HH11 ARG A 236      12.308   7.208   3.379  1.00  0.00
ATOM   3628 HH12 ARG A 236      10.900   6.167   3.454  1.00  0.00
ATOM   3629  NH2 ARG A 236       9.194   7.938   2.866  1.00  0.00
ATOM   3630 HH21 ARG A 236       8.608   8.727   2.636  1.00  0.00
ATOM   3631 HH22 ARG A 236       8.787   7.028   3.030  1.00  0.00
ATOM   3632  C   ARG A 236      10.891  12.528   5.747  1.00  0.00
ATOM   3633  O   ARG A 236      10.034  12.974   4.982  1.00  0.00
ATOM   3634  N   ALA A 237      10.813  12.680   7.072  1.00  0.00
ATOM   3635  H   ALA A 237      11.510  12.313   7.705  1.00  0.00
ATOM   3636  CA  ALA A 237       9.640  13.323   7.637  1.00  0.00
ATOM   3637  HA  ALA A 237       8.761  12.823   7.230  1.00  0.00
ATOM   3638  CB  ALA A 237       9.627  13.172   9.159  1.00  0.00
ATOM   3639  HB1 ALA A 237      10.497  13.675   9.582  1.00  0.00
ATOM   3640  HB2 ALA A 237       8.718  13.619   9.561  1.00  0.00
ATOM   3641  HB3 ALA A 237       9.658  12.114   9.420  1.00  0.00
ATOM   3642  C   ALA A 237       9.550  14.792   7.241  1.00  0.00
ATOM   3643  O   ALA A 237       8.482  15.384   7.380  1.00  0.00
ATOM   3644  N   ALA A 238      10.629  15.384   6.726  1.00  0.00
ATOM   3645  H   ALA A 238      11.515  14.899   6.692  1.00  0.00
ATOM   3646  CA  ALA A 238      10.575  16.764   6.244  1.00  0.00
ATOM   3647  HA  ALA A 238       9.993  17.332   6.970  1.00  0.00
ATOM   3648  CB  ALA A 238      11.981  17.365   6.167  1.00  0.00
ATOM   3649  HB1 ALA A 238      12.574  16.812   5.438  1.00  0.00
ATOM   3650  HB2 ALA A 238      11.914  18.410   5.864  1.00  0.00
ATOM   3651  HB3 ALA A 238      12.458  17.301   7.145  1.00  0.00
ATOM   3652  C   ALA A 238       9.911  16.910   4.874  1.00  0.00
ATOM   3653  O   ALA A 238       9.529  18.027   4.509  1.00  0.00
ATOM   3654  N   SER A 239       9.778  15.844   4.098  1.00  0.00
ATOM   3655  H   SER A 239      10.129  14.941   4.385  1.00  0.00
ATOM   3656  CA  SER A 239       9.170  15.962   2.781  1.00  0.00
ATOM   3657  HA  SER A 239       8.843  16.988   2.616  1.00  0.00
ATOM   3658  CB  SER A 239      10.175  15.590   1.694  1.00  0.00
ATOM   3659  HB2 SER A 239      10.208  14.505   1.599  1.00  0.00
ATOM   3660  HB3 SER A 239       9.853  16.028   0.749  1.00  0.00
ATOM   3661  OG  SER A 239      11.464  16.073   2.022  1.00  0.00
ATOM   3662  HG  SER A 239      12.083  15.830   1.329  1.00  0.00
ATOM   3663  C   SER A 239       7.923  15.078   2.679  1.00  0.00
ATOM   3664  O   SER A 239       7.508  14.416   3.641  1.00  0.00
ATOM   3665  N   GLY A 240       7.325  15.078   1.487  1.00  0.00
ATOM   3666  H   GLY A 240       7.567  15.773   0.796  1.00  0.00
ATOM   3667  CA  GLY A 240       6.318  14.090   1.146  1.00  0.00
ATOM   3668  HA2 GLY A 240       6.090  14.220   0.088  1.00  0.00
ATOM   3669  HA3 GLY A 240       6.769  13.110   1.302  1.00  0.00
ATOM   3670  C   GLY A 240       5.027  14.173   1.944  1.00  0.00
ATOM   3671  O   GLY A 240       4.597  15.253   2.388  1.00  0.00
ATOM   3672  N   ARG A 241       4.385  12.998   2.092  1.00  0.00
ATOM   3673  H   ARG A 241       4.757  12.176   1.637  1.00  0.00
ATOM   3674  CA  ARG A 241       3.142  12.865   2.862  1.00  0.00
ATOM   3675  HA  ARG A 241       2.321  13.319   2.309  1.00  0.00
ATOM   3676  CB  ARG A 241       2.801  11.368   3.119  1.00  0.00
ATOM   3677  HB2 ARG A 241       3.755  10.894   3.354  1.00  0.00
ATOM   3678  HB3 ARG A 241       2.168  11.368   4.006  1.00  0.00
ATOM   3679  CG  ARG A 241       2.120  10.604   2.017  1.00  0.00
ATOM   3680  HG2 ARG A 241       1.047  10.757   2.129  1.00  0.00
ATOM   3681  HG3 ARG A 241       2.451  11.032   1.071  1.00  0.00
ATOM   3682  CD  ARG A 241       2.425   9.105   2.033  1.00  0.00
ATOM   3683  HD2 ARG A 241       3.366   8.911   2.549  1.00  0.00
ATOM   3684  HD3 ARG A 241       1.622   8.556   2.524  1.00  0.00
ATOM   3685  NE  ARG A 241       2.542   8.630   0.646  1.00  0.00
ATOM   3686  HE  ARG A 241       3.378   8.135   0.367  1.00  0.00
ATOM   3687  CZ  ARG A 241       1.597   8.832  -0.257  1.00  0.00
ATOM   3688  NH1 ARG A 241       0.493   9.436   0.132  1.00  0.00
ATOM   3689 HH11 ARG A 241       0.393   9.727   1.094  1.00  0.00
ATOM   3690 HH12 ARG A 241      -0.247   9.605  -0.533  1.00  0.00
ATOM   3691  NH2 ARG A 241       1.745   8.433  -1.522  1.00  0.00
ATOM   3692 HH21 ARG A 241       2.595   7.965  -1.805  1.00  0.00
ATOM   3693 HH22 ARG A 241       1.007   8.600  -2.191  1.00  0.00
ATOM   3694  C   ARG A 241       3.228  13.583   4.200  1.00  0.00
ATOM   3695  O   ARG A 241       2.307  14.317   4.573  1.00  0.00
ATOM   3696  N   ALA A 242       4.318  13.363   4.949  1.00  0.00
ATOM   3697  H   ALA A 242       5.047  12.728   4.655  1.00  0.00
ATOM   3698  CA  ALA A 242       4.428  13.980   6.268  1.00  0.00
ATOM   3699  HA  ALA A 242       3.558  13.680   6.853  1.00  0.00
ATOM   3700  CB  ALA A 242       5.685  13.496   6.982  1.00  0.00
ATOM   3701  HB1 ALA A 242       6.565  13.797   6.414  1.00  0.00
ATOM   3702  HB2 ALA A 242       5.730  13.935   7.979  1.00  0.00
ATOM   3703  HB3 ALA A 242       5.661  12.409   7.065  1.00  0.00
ATOM   3704  C   ALA A 242       4.400  15.507   6.173  1.00  0.00
ATOM   3705  O   ALA A 242       3.583  16.162   6.838  1.00  0.00
ATOM   3706  N   ALA A 243       5.273  16.093   5.335  1.00  0.00
ATOM   3707  H   ALA A 243       5.969  15.552   4.841  1.00  0.00
ATOM   3708  CA  ALA A 243       5.278  17.547   5.168  1.00  0.00
ATOM   3709  HA  ALA A 243       5.546  17.999   6.123  1.00  0.00
ATOM   3710  CB  ALA A 243       6.308  17.974   4.118  1.00  0.00
ATOM   3711  HB1 ALA A 243       6.049  17.536   3.154  1.00  0.00
ATOM   3712  HB2 ALA A 243       6.313  19.061   4.034  1.00  0.00
ATOM   3713  HB3 ALA A 243       7.298  17.630   4.418  1.00  0.00
ATOM   3714  C   ALA A 243       3.901  18.061   4.788  1.00  0.00
ATOM   3715  O   ALA A 243       3.449  19.084   5.302  1.00  0.00
ATOM   3716  N   ASP A 244       3.203  17.342   3.909  1.00  0.00
ATOM   3717  H   ASP A 244       3.601  16.513   3.491  1.00  0.00
ATOM   3718  CA  ASP A 244       1.869  17.758   3.487  1.00  0.00
ATOM   3719  HA  ASP A 244       1.900  18.775   3.097  1.00  0.00
ATOM   3720  CB  ASP A 244       1.360  16.829   2.388  1.00  0.00
ATOM   3721  HB2 ASP A 244       1.592  15.803   2.676  1.00  0.00
ATOM   3722  HB3 ASP A 244       0.279  16.954   2.331  1.00  0.00
ATOM   3723  CG  ASP A 244       1.973  17.124   1.039  1.00  0.00
ATOM   3724  OD1 ASP A 244       2.566  18.220   0.883  1.00  0.00
ATOM   3725  OD2 ASP A 244       1.862  16.244   0.145  1.00  0.00
ATOM   3726  C   ASP A 244       0.883  17.773   4.653  1.00  0.00
ATOM   3727  O   ASP A 244       0.083  18.706   4.788  1.00  0.00
ATOM   3728  N   ALA A 245       0.907  16.739   5.489  1.00  0.00
ATOM   3729  H   ALA A 245       1.510  15.945   5.327  1.00  0.00
ATOM   3730  CA  ALA A 245      -0.001  16.696   6.628  1.00  0.00
ATOM   3731  HA  ALA A 245      -1.022  16.834   6.273  1.00  0.00
ATOM   3732  CB  ALA A 245       0.096  15.338   7.316  1.00  0.00
ATOM   3733  HB1 ALA A 245       1.111  15.189   7.686  1.00  0.00
ATOM   3734  HB2 ALA A 245      -0.603  15.302   8.151  1.00  0.00
ATOM   3735  HB3 ALA A 245      -0.149  14.551   6.604  1.00  0.00
ATOM   3736  C   ALA A 245       0.290  17.832   7.607  1.00  0.00
ATOM   3737  O   ALA A 245      -0.630  18.505   8.081  1.00  0.00
ATOM   3738  N   LEU A 246       1.566  18.070   7.920  1.00  0.00
ATOM   3739  H   LEU A 246       2.321  17.515   7.544  1.00  0.00
ATOM   3740  CA  LEU A 246       1.888  19.100   8.905  1.00  0.00
ATOM   3741  HA  LEU A 246       1.265  18.972   9.790  1.00  0.00
ATOM   3742  CB  LEU A 246       3.368  19.002   9.327  1.00  0.00
ATOM   3743  HB2 LEU A 246       3.862  18.914   8.359  1.00  0.00
ATOM   3744  HB3 LEU A 246       3.687  19.923   9.814  1.00  0.00
ATOM   3745  CG  LEU A 246       3.750  17.794  10.211  1.00  0.00
ATOM   3746  HG  LEU A 246       3.618  16.896   9.608  1.00  0.00
ATOM   3747  CD1 LEU A 246       5.180  17.845  10.738  1.00  0.00
ATOM   3748 HD11 LEU A 246       5.314  18.742  11.342  1.00  0.00
ATOM   3749 HD12 LEU A 246       5.374  16.964  11.350  1.00  0.00
ATOM   3750 HD13 LEU A 246       5.877  17.865   9.900  1.00  0.00
ATOM   3751  CD2 LEU A 246       2.766  17.592  11.366  1.00  0.00
ATOM   3752 HD21 LEU A 246       1.767  17.417  10.967  1.00  0.00
ATOM   3753 HD22 LEU A 246       3.075  16.732  11.961  1.00  0.00
ATOM   3754 HD23 LEU A 246       2.755  18.482  11.995  1.00  0.00
ATOM   3755  C   LEU A 246       1.565  20.505   8.409  1.00  0.00
ATOM   3756  O   LEU A 246       1.561  21.439   9.219  1.00  0.00
ATOM   3757  N   LYS A 247       1.320  20.673   7.105  1.00  0.00
ATOM   3758  H   LYS A 247       1.545  19.908   6.485  1.00  0.00
ATOM   3759  CA  LYS A 247       0.738  21.882   6.531  1.00  0.00
ATOM   3760  HA  LYS A 247       1.413  22.723   6.689  1.00  0.00
ATOM   3761  CB  LYS A 247       0.508  21.716   5.028  1.00  0.00
ATOM   3762  HB2 LYS A 247       0.446  20.640   4.864  1.00  0.00
ATOM   3763  HB3 LYS A 247      -0.464  22.169   4.834  1.00  0.00
ATOM   3764  CG  LYS A 247       1.535  22.309   4.094  1.00  0.00
ATOM   3765  HG2 LYS A 247       1.849  23.284   4.467  1.00  0.00
ATOM   3766  HG3 LYS A 247       2.400  21.648   4.035  1.00  0.00
ATOM   3767  CD  LYS A 247       0.914  22.470   2.691  1.00  0.00
ATOM   3768  HD2 LYS A 247       1.074  21.542   2.142  1.00  0.00
ATOM   3769  HD3 LYS A 247      -0.155  22.640   2.813  1.00  0.00
ATOM   3770  CE  LYS A 247       1.526  23.627   1.918  1.00  0.00
ATOM   3771  HE2 LYS A 247       0.774  24.006   1.226  1.00  0.00
ATOM   3772  HE3 LYS A 247       1.789  24.408   2.632  1.00  0.00
ATOM   3773  NZ  LYS A 247       2.750  23.218   1.151  1.00  0.00
ATOM   3774  HZ1 LYS A 247       2.507  22.495   0.490  1.00  0.00
ATOM   3775  HZ2 LYS A 247       3.120  24.017   0.656  1.00  0.00
ATOM   3776  HZ3 LYS A 247       3.448  22.867   1.792  1.00  0.00
ATOM   3777  C   LYS A 247      -0.602  22.159   7.188  1.00  0.00
ATOM   3778  O   LYS A 247      -0.732  23.083   7.999  1.00  0.00
ATOM   3779  N   ASP A 248      -1.594  21.340   6.821  1.00  0.00
ATOM   3780  H   ASP A 248      -1.366  20.648   6.122  1.00  0.00
ATOM   3781  CA  ASP A 248      -2.956  21.388   7.324  1.00  0.00
ATOM   3782  HA  ASP A 248      -3.464  22.282   6.965  1.00  0.00
ATOM   3783  CB  ASP A 248      -3.712  20.166   6.827  1.00  0.00
ATOM   3784  HB2 ASP A 248      -3.622  20.140   5.741  1.00  0.00
ATOM   3785  HB3 ASP A 248      -3.246  19.276   7.251  1.00  0.00
ATOM   3786  CG  ASP A 248      -5.160  20.200   7.207  1.00  0.00
ATOM   3787  OD1 ASP A 248      -5.692  21.310   7.392  1.00  0.00
ATOM   3788  OD2 ASP A 248      -5.768  19.120   7.331  1.00  0.00
ATOM   3789  C   ASP A 248      -2.979  21.428   8.850  1.00  0.00
ATOM   3790  O   ASP A 248      -2.542  20.462   9.492  1.00  0.00
ATOM   3791  N   PRO A 249      -3.494  22.501   9.465  1.00  0.00
ATOM   3792  CD  PRO A 249      -4.307  23.582   8.884  1.00  0.00
ATOM   3793  HD2 PRO A 249      -5.334  23.244   8.751  1.00  0.00
ATOM   3794  HD3 PRO A 249      -3.895  23.880   7.920  1.00  0.00
ATOM   3795  CG  PRO A 249      -4.185  24.664   9.918  1.00  0.00
ATOM   3796  HG2 PRO A 249      -5.089  25.272   9.906  1.00  0.00
ATOM   3797  HG3 PRO A 249      -3.324  25.289   9.680  1.00  0.00
ATOM   3798  CB  PRO A 249      -4.000  23.975  11.253  1.00  0.00
ATOM   3799  HB2 PRO A 249      -4.965  23.923  11.757  1.00  0.00
ATOM   3800  HB3 PRO A 249      -3.283  24.490  11.894  1.00  0.00
ATOM   3801  CA  PRO A 249      -3.497  22.556  10.938  1.00  0.00
ATOM   3802  HA  PRO A 249      -2.475  22.402  11.285  1.00  0.00
ATOM   3803  C   PRO A 249      -4.400  21.505  11.549  1.00  0.00
ATOM   3804  O   PRO A 249      -4.168  21.085  12.687  1.00  0.00
ATOM   3805  N   GLN A 250      -5.426  21.062  10.827  1.00  0.00
ATOM   3806  H   GLN A 250      -5.671  21.484   9.943  1.00  0.00
ATOM   3807  CA  GLN A 250      -6.266  19.986  11.336  1.00  0.00
ATOM   3808  HA  GLN A 250      -6.597  20.217  12.349  1.00  0.00
ATOM   3809  CB  GLN A 250      -7.502  19.819  10.442  1.00  0.00
ATOM   3810  HB2 GLN A 250      -7.180  19.237   9.579  1.00  0.00
ATOM   3811  HB3 GLN A 250      -8.224  19.242  11.020  1.00  0.00
ATOM   3812  CG  GLN A 250      -8.161  21.137   9.960  1.00  0.00
ATOM   3813  HG2 GLN A 250      -7.452  21.625   9.291  1.00  0.00
ATOM   3814  HG3 GLN A 250      -9.052  20.854   9.400  1.00  0.00
ATOM   3815  CD  GLN A 250      -8.570  22.142  11.068  1.00  0.00
ATOM   3816  OE1 GLN A 250      -7.948  22.257  12.132  1.00  0.00
ATOM   3817  NE2 GLN A 250      -9.639  22.884  10.794  1.00  0.00
ATOM   3818 HE21 GLN A 250      -9.966  23.561  11.468  1.00  0.00
ATOM   3819 HE22 GLN A 250     -10.119  22.767   9.913  1.00  0.00
ATOM   3820  C   GLN A 250      -5.474  18.694  11.421  1.00  0.00
ATOM   3821  O   GLN A 250      -5.515  18.001  12.448  1.00  0.00
ATOM   3822  N   GLN A 251      -4.718  18.371  10.356  1.00  0.00
ATOM   3823  H   GLN A 251      -4.748  18.917   9.507  1.00  0.00
ATOM   3824  CA  GLN A 251      -3.886  17.172  10.378  1.00  0.00
ATOM   3825  HA  GLN A 251      -4.473  16.320  10.720  1.00  0.00
ATOM   3826  CB  GLN A 251      -3.352  16.867   8.974  1.00  0.00
ATOM   3827  HB2 GLN A 251      -3.339  17.810   8.427  1.00  0.00
ATOM   3828  HB3 GLN A 251      -2.331  16.503   9.094  1.00  0.00
ATOM   3829  CG  GLN A 251      -4.176  15.831   8.191  1.00  0.00
ATOM   3830  HG2 GLN A 251      -3.855  14.839   8.509  1.00  0.00
ATOM   3831  HG3 GLN A 251      -5.231  15.965   8.429  1.00  0.00
ATOM   3832  CD  GLN A 251      -3.999  15.939   6.676  1.00  0.00
ATOM   3833  OE1 GLN A 251      -2.960  15.560   6.122  1.00  0.00
ATOM   3834  NE2 GLN A 251      -5.018  16.474   6.002  1.00  0.00
ATOM   3835 HE21 GLN A 251      -4.960  16.572   4.999  1.00  0.00
ATOM   3836 HE22 GLN A 251      -5.843  16.779   6.498  1.00  0.00
ATOM   3837  C   GLN A 251      -2.745  17.324  11.374  1.00  0.00
ATOM   3838  O   GLN A 251      -2.393  16.369  12.075  1.00  0.00
ATOM   3839  N   ARG A 252      -2.158  18.519  11.458  1.00  0.00
ATOM   3840  H   ARG A 252      -2.391  19.279  10.836  1.00  0.00
ATOM   3841  CA  ARG A 252      -1.101  18.729  12.439  1.00  0.00
ATOM   3842  HA  ARG A 252      -0.292  18.021  12.259  1.00  0.00
ATOM   3843  CB  ARG A 252      -0.538  20.146  12.348  1.00  0.00
ATOM   3844  HB2 ARG A 252      -0.018  20.248  11.395  1.00  0.00
ATOM   3845  HB3 ARG A 252      -1.370  20.849  12.385  1.00  0.00
ATOM   3846  CG  ARG A 252       0.419  20.440  13.476  1.00  0.00
ATOM   3847  HG2 ARG A 252      -0.141  20.434  14.411  1.00  0.00
ATOM   3848  HG3 ARG A 252       1.173  19.653  13.500  1.00  0.00
ATOM   3849  CD  ARG A 252       1.088  21.764  13.306  1.00  0.00
ATOM   3850  HD2 ARG A 252       1.004  22.088  12.269  1.00  0.00
ATOM   3851  HD3 ARG A 252       0.616  22.501  13.956  1.00  0.00
ATOM   3852  NE  ARG A 252       2.497  21.673  13.653  1.00  0.00
ATOM   3853  HE  ARG A 252       2.741  21.655  14.633  1.00  0.00
ATOM   3854  CZ  ARG A 252       3.474  21.620  12.757  1.00  0.00
ATOM   3855  NH1 ARG A 252       3.194  21.652  11.453  1.00  0.00
ATOM   3856 HH11 ARG A 252       2.234  21.717  11.147  1.00  0.00
ATOM   3857 HH12 ARG A 252       3.944  21.611  10.778  1.00  0.00
ATOM   3858  NH2 ARG A 252       4.728  21.527  13.165  1.00  0.00
ATOM   3859 HH21 ARG A 252       4.934  21.497  14.154  1.00  0.00
ATOM   3860 HH22 ARG A 252       5.475  21.486  12.487  1.00  0.00
ATOM   3861  C   ARG A 252      -1.595  18.465  13.852  1.00  0.00
ATOM   3862  O   ARG A 252      -0.847  17.922  14.674  1.00  0.00
ATOM   3863  N   GLU A 253      -2.862  18.804  14.140  1.00  0.00
ATOM   3864  H   GLU A 253      -3.467  19.215  13.444  1.00  0.00
ATOM   3865  CA  GLU A 253      -3.376  18.646  15.496  1.00  0.00
ATOM   3866  HA  GLU A 253      -2.651  19.039  16.209  1.00  0.00
ATOM   3867  CB  GLU A 253      -4.691  19.398  15.673  1.00  0.00
ATOM   3868  HB2 GLU A 253      -4.630  20.331  15.113  1.00  0.00
ATOM   3869  HB3 GLU A 253      -5.495  18.783  15.268  1.00  0.00
ATOM   3870  CG  GLU A 253      -4.974  19.703  17.136  1.00  0.00
ATOM   3871  HG2 GLU A 253      -4.767  18.803  17.716  1.00  0.00
ATOM   3872  HG3 GLU A 253      -4.294  20.497  17.445  1.00  0.00
ATOM   3873  CD  GLU A 253      -6.401  20.140  17.375  1.00  0.00
ATOM   3874  OE1 GLU A 253      -6.839  20.167  18.554  1.00  0.00
ATOM   3875  OE2 GLU A 253      -7.076  20.462  16.369  1.00  0.00
ATOM   3876  C   GLU A 253      -3.572  17.186  15.879  1.00  0.00
ATOM   3877  O   GLU A 253      -3.399  16.842  17.054  1.00  0.00
ATOM   3878  N   GLN A 254      -3.938  16.320  14.924  1.00  0.00
ATOM   3879  H   GLN A 254      -4.229  16.634  14.009  1.00  0.00
ATOM   3880  CA  GLN A 254      -3.962  14.885  15.205  1.00  0.00
ATOM   3881  HA  GLN A 254      -4.650  14.688  16.027  1.00  0.00
ATOM   3882  CB  GLN A 254      -4.420  14.089  13.984  1.00  0.00
ATOM   3883  HB2 GLN A 254      -3.672  14.287  13.216  1.00  0.00
ATOM   3884  HB3 GLN A 254      -4.362  13.043  14.286  1.00  0.00
ATOM   3885  CG  GLN A 254      -5.780  14.376  13.440  1.00  0.00
ATOM   3886  HG2 GLN A 254      -6.541  14.133  14.181  1.00  0.00
ATOM   3887  HG3 GLN A 254      -5.843  15.435  13.189  1.00  0.00
ATOM   3888  CD  GLN A 254      -6.049  13.552  12.170  1.00  0.00
ATOM   3889  OE1 GLN A 254      -5.639  13.939  11.065  1.00  0.00
ATOM   3890  NE2 GLN A 254      -6.724  12.406  12.328  1.00  0.00
ATOM   3891 HE21 GLN A 254      -6.926  11.828  11.525  1.00  0.00
ATOM   3892 HE22 GLN A 254      -7.027  12.125  13.250  1.00  0.00
ATOM   3893  C   GLN A 254      -2.587  14.401  15.637  1.00  0.00
ATOM   3894  O   GLN A 254      -2.453  13.671  16.627  1.00  0.00
ATOM   3895  N   ILE A 255      -1.546  14.813  14.908  1.00  0.00
ATOM   3896  H   ILE A 255      -1.676  15.394  14.093  1.00  0.00
ATOM   3897  CA  ILE A 255      -0.189  14.366  15.232  1.00  0.00
ATOM   3898  HA  ILE A 255      -0.100  13.300  15.442  1.00  0.00
ATOM   3899  CB  ILE A 255       0.815  14.758  14.120  1.00  0.00
ATOM   3900  HB  ILE A 255       0.911  15.843  14.095  1.00  0.00
ATOM   3901  CG2 ILE A 255       2.199  14.125  14.394  1.00  0.00
ATOM   3902 HG21 ILE A 255       2.104  13.039  14.419  1.00  0.00
ATOM   3903 HG22 ILE A 255       2.893  14.410  13.603  1.00  0.00
ATOM   3904 HG23 ILE A 255       2.578  14.478  15.353  1.00  0.00
ATOM   3905  CG1 ILE A 255       0.267  14.455  12.705  1.00  0.00
ATOM   3906 HG12 ILE A 255      -0.469  15.231  12.495  1.00  0.00
ATOM   3907 HG13 ILE A 255       1.113  14.563  12.025  1.00  0.00
ATOM   3908  CD1 ILE A 255      -0.374  13.076  12.508  1.00  0.00
ATOM   3909 HD11 ILE A 255      -1.219  12.967  13.187  1.00  0.00
ATOM   3910 HD12 ILE A 255      -0.720  12.979  11.479  1.00  0.00
ATOM   3911 HD13 ILE A 255       0.362  12.299  12.718  1.00  0.00
ATOM   3912  C   ILE A 255       0.247  14.928  16.570  1.00  0.00
ATOM   3913  O   ILE A 255       1.005  14.286  17.313  1.00  0.00
ATOM   3914  N   GLN A 256      -0.201  16.141  16.890  1.00  0.00
ATOM   3915  H   GLN A 256      -0.689  16.707  16.211  1.00  0.00
ATOM   3916  CA  GLN A 256       0.065  16.714  18.204  1.00  0.00
ATOM   3917  HA  GLN A 256       1.138  16.731  18.395  1.00  0.00
ATOM   3918  CB  GLN A 256      -0.466  18.149  18.264  1.00  0.00
ATOM   3919  HB2 GLN A 256      -0.149  18.661  17.356  1.00  0.00
ATOM   3920  HB3 GLN A 256      -1.554  18.102  18.293  1.00  0.00
ATOM   3921  CG  GLN A 256       0.034  18.901  19.463  1.00  0.00
ATOM   3922  HG2 GLN A 256      -0.260  19.946  19.365  1.00  0.00
ATOM   3923  HG3 GLN A 256      -0.411  18.482  20.366  1.00  0.00
ATOM   3924  CD  GLN A 256       1.532  18.833  19.589  1.00  0.00
ATOM   3925  OE1 GLN A 256       2.255  19.567  18.926  1.00  0.00
ATOM   3926  NE2 GLN A 256       2.013  17.934  20.442  1.00  0.00
ATOM   3927 HE21 GLN A 256       3.012  17.844  20.567  1.00  0.00
ATOM   3928 HE22 GLN A 256       1.378  17.345  20.961  1.00  0.00
ATOM   3929  C   GLN A 256      -0.544  15.857  19.304  1.00  0.00
ATOM   3930  O   GLN A 256       0.161  15.417  20.221  1.00  0.00
ATOM   3931  N   ARG A 257      -1.861  15.594  19.216  1.00  0.00
ATOM   3932  H   ARG A 257      -2.404  15.979  18.457  1.00  0.00
ATOM   3933  CA  ARG A 257      -2.547  14.763  20.210  1.00  0.00
ATOM   3934  HA  ARG A 257      -2.441  15.211  21.198  1.00  0.00
ATOM   3935  CB  ARG A 257      -4.032  14.644  19.886  1.00  0.00
ATOM   3936  HB2 ARG A 257      -4.102  14.141  18.922  1.00  0.00
ATOM   3937  HB3 ARG A 257      -4.471  14.012  20.658  1.00  0.00
ATOM   3938  CG  ARG A 257      -4.770  15.942  19.826  1.00  0.00
ATOM   3939  HG2 ARG A 257      -5.000  16.268  20.840  1.00  0.00
ATOM   3940  HG3 ARG A 257      -4.141  16.687  19.339  1.00  0.00
ATOM   3941  CD  ARG A 257      -6.042  15.780  19.053  1.00  0.00
ATOM   3942  HD2 ARG A 257      -6.501  16.760  18.930  1.00  0.00
ATOM   3943  HD3 ARG A 257      -5.803  15.365  18.074  1.00  0.00
ATOM   3944  NE  ARG A 257      -6.994  14.898  19.714  1.00  0.00
ATOM   3945  HE  ARG A 257      -6.871  14.707  20.698  1.00  0.00
ATOM   3946  CZ  ARG A 257      -8.024  14.328  19.077  1.00  0.00
ATOM   3947  NH1 ARG A 257      -8.870  13.544  19.747  1.00  0.00
ATOM   3948 HH11 ARG A 257      -8.730  13.383  20.734  1.00  0.00
ATOM   3949 HH12 ARG A 257      -9.646  13.115  19.264  1.00  0.00
ATOM   3950  NH2 ARG A 257      -8.210  14.542  17.762  1.00  0.00
ATOM   3951 HH21 ARG A 257      -7.569  15.135  17.255  1.00  0.00
ATOM   3952 HH22 ARG A 257      -8.989  14.108  17.288  1.00  0.00
ATOM   3953  C   ARG A 257      -1.963  13.367  20.267  1.00  0.00
ATOM   3954  O   ARG A 257      -1.964  12.741  21.332  1.00  0.00
ATOM   3955  N   TYR A 258      -1.485  12.856  19.125  1.00  0.00
ATOM   3956  H   TYR A 258      -1.612  13.344  18.250  1.00  0.00
ATOM   3957  CA  TYR A 258      -0.839  11.551  19.101  1.00  0.00
ATOM   3958  HA  TYR A 258      -1.490  10.799  19.546  1.00  0.00
ATOM   3959  CB  TYR A 258      -0.547  11.150  17.648  1.00  0.00
ATOM   3960  HB2 TYR A 258      -1.510  11.099  17.140  1.00  0.00
ATOM   3961  HB3 TYR A 258       0.042  11.966  17.229  1.00  0.00
ATOM   3962  CG  TYR A 258       0.197   9.838  17.456  1.00  0.00
ATOM   3963  CD1 TYR A 258      -0.357   8.623  17.858  1.00  0.00
ATOM   3964  HD1 TYR A 258      -1.343   8.623  18.323  1.00  0.00
ATOM   3965  CE1 TYR A 258       0.329   7.419  17.674  1.00  0.00
ATOM   3966  HE1 TYR A 258      -0.116   6.477  17.995  1.00  0.00
ATOM   3967  CZ  TYR A 258       1.572   7.425  17.063  1.00  0.00
ATOM   3968  OH  TYR A 258       2.275   6.241  16.870  1.00  0.00
ATOM   3969  HH  TYR A 258       1.808   5.469  17.199  1.00  0.00
ATOM   3970  CE2 TYR A 258       2.133   8.622  16.655  1.00  0.00
ATOM   3971  HE2 TYR A 258       3.110   8.631  16.172  1.00  0.00
ATOM   3972  CD2 TYR A 258       1.448   9.816  16.862  1.00  0.00
ATOM   3973  HD2 TYR A 258       1.895  10.761  16.555  1.00  0.00
ATOM   3974  C   TYR A 258       0.430  11.566  19.948  1.00  0.00
ATOM   3975  O   TYR A 258       0.573  10.775  20.892  1.00  0.00
ATOM   3976  N   GLU A 259       1.357  12.479  19.632  1.00  0.00
ATOM   3977  H   GLU A 259       1.228  13.112  18.856  1.00  0.00
ATOM   3978  CA  GLU A 259       2.614  12.534  20.366  1.00  0.00
ATOM   3979  HA  GLU A 259       3.102  11.559  20.348  1.00  0.00
ATOM   3980  CB  GLU A 259       3.544  13.557  19.722  1.00  0.00
ATOM   3981  HB2 GLU A 259       2.929  14.354  19.304  1.00  0.00
ATOM   3982  HB3 GLU A 259       4.187  13.965  20.503  1.00  0.00
ATOM   3983  CG  GLU A 259       4.394  12.959  18.636  1.00  0.00
ATOM   3984  HG2 GLU A 259       5.097  12.279  19.117  1.00  0.00
ATOM   3985  HG3 GLU A 259       3.747  12.396  17.964  1.00  0.00
ATOM   3986  CD  GLU A 259       5.160  14.000  17.845  1.00  0.00
ATOM   3987  OE1 GLU A 259       4.890  14.161  16.632  1.00  0.00
ATOM   3988  OE2 GLU A 259       6.047  14.649  18.437  1.00  0.00
ATOM   3989  C   GLU A 259       2.387  12.863  21.834  1.00  0.00
ATOM   3990  O   GLU A 259       3.092  12.338  22.707  1.00  0.00
ATOM   3991  N   ASP A 260       1.384  13.696  22.129  1.00  0.00
ATOM   3992  H   ASP A 260       0.849  14.152  21.404  1.00  0.00
ATOM   3993  CA  ASP A 260       1.078  14.016  23.520  1.00  0.00
ATOM   3994  HA  ASP A 260       1.979  14.355  24.033  1.00  0.00
ATOM   3995  CB  ASP A 260       0.030  15.131  23.582  1.00  0.00
ATOM   3996  HB2 ASP A 260      -0.805  14.850  22.941  1.00  0.00
ATOM   3997  HB3 ASP A 260      -0.313  15.204  24.614  1.00  0.00
ATOM   3998  CG  ASP A 260       0.582  16.475  23.136  1.00  0.00
ATOM   3999  OD1 ASP A 260       1.815  16.676  23.207  1.00  0.00
ATOM   4000  OD2 ASP A 260      -0.227  17.330  22.705  1.00  0.00
ATOM   4001  C   ASP A 260       0.595  12.779  24.266  1.00  0.00
ATOM   4002  O   ASP A 260       1.046  12.494  25.385  1.00  0.00
ATOM   4003  N   LEU A 261      -0.312  12.017  23.643  1.00  0.00
ATOM   4004  H   LEU A 261      -0.668  12.278  22.735  1.00  0.00
ATOM   4005  CA  LEU A 261      -0.860  10.824  24.285  1.00  0.00
ATOM   4006  HA  LEU A 261      -1.308  11.088  25.243  1.00  0.00
ATOM   4007  CB  LEU A 261      -1.937  10.199  23.397  1.00  0.00
ATOM   4008  HB2 LEU A 261      -2.779  10.870  23.564  1.00  0.00
ATOM   4009  HB3 LEU A 261      -1.601  10.288  22.364  1.00  0.00
ATOM   4010  CG  LEU A 261      -2.373   8.755  23.669  1.00  0.00
ATOM   4011  HG  LEU A 261      -1.491   8.164  23.920  1.00  0.00
ATOM   4012  CD1 LEU A 261      -3.374   8.693  24.825  1.00  0.00
ATOM   4013 HD11 LEU A 261      -4.255   9.283  24.575  1.00  0.00
ATOM   4014 HD12 LEU A 261      -3.667   7.657  24.997  1.00  0.00
ATOM   4015 HD13 LEU A 261      -2.913   9.094  25.728  1.00  0.00
ATOM   4016  CD2 LEU A 261      -2.955   8.126  22.384  1.00  0.00
ATOM   4017 HD21 LEU A 261      -2.196   8.129  21.602  1.00  0.00
ATOM   4018 HD22 LEU A 261      -3.261   7.100  22.588  1.00  0.00
ATOM   4019 HD23 LEU A 261      -3.818   8.704  22.055  1.00  0.00
ATOM   4020  C   LEU A 261       0.226   9.803  24.599  1.00  0.00
ATOM   4021  O   LEU A 261       0.149   9.103  25.614  1.00  0.00
ATOM   4022  N   LEU A 262       1.249   9.697  23.743  1.00  0.00
ATOM   4023  H   LEU A 262       1.307  10.233  22.889  1.00  0.00
ATOM   4024  CA  LEU A 262       2.267   8.685  23.994  1.00  0.00
ATOM   4025  HA  LEU A 262       1.812   7.807  24.453  1.00  0.00
ATOM   4026  CB  LEU A 262       2.934   8.261  22.677  1.00  0.00
ATOM   4027  HB2 LEU A 262       3.403   9.179  22.322  1.00  0.00
ATOM   4028  HB3 LEU A 262       3.703   7.513  22.871  1.00  0.00
ATOM   4029  CG  LEU A 262       1.961   7.732  21.603  1.00  0.00
ATOM   4030  HG  LEU A 262       1.310   8.555  21.310  1.00  0.00
ATOM   4031  CD1 LEU A 262       2.675   7.188  20.374  1.00  0.00
ATOM   4032 HD11 LEU A 262       3.327   6.364  20.667  1.00  0.00
ATOM   4033 HD12 LEU A 262       1.939   6.830  19.654  1.00  0.00
ATOM   4034 HD13 LEU A 262       3.272   7.979  19.920  1.00  0.00
ATOM   4035  CD2 LEU A 262       1.028   6.682  22.144  1.00  0.00
ATOM   4036 HD21 LEU A 262       0.437   7.104  22.956  1.00  0.00
ATOM   4037 HD22 LEU A 262       0.364   6.342  21.350  1.00  0.00
ATOM   4038 HD23 LEU A 262       1.608   5.838  22.519  1.00  0.00
ATOM   4039  C   LEU A 262       3.293   9.154  25.024  1.00  0.00
ATOM   4040  O   LEU A 262       3.795   8.332  25.803  1.00  0.00
ATOM   4041  N   ASP A 263       3.609  10.453  25.064  1.00  0.00
ATOM   4042  H   ASP A 263       3.394  11.069  24.294  1.00  0.00
ATOM   4043  CA  ASP A 263       4.318  11.006  26.217  1.00  0.00
ATOM   4044  HA  ASP A 263       5.344  10.639  26.237  1.00  0.00
ATOM   4045  CB  ASP A 263       4.347  12.531  26.129  1.00  0.00
ATOM   4046  HB2 ASP A 263       3.324  12.877  25.980  1.00  0.00
ATOM   4047  HB3 ASP A 263       4.725  12.912  27.078  1.00  0.00
ATOM   4048  CG  ASP A 263       5.228  13.042  24.989  1.00  0.00
ATOM   4049  OD1 ASP A 263       6.083  12.271  24.488  1.00  0.00
ATOM   4050  OD2 ASP A 263       5.070  14.220  24.585  1.00  0.00
ATOM   4051  C   ASP A 263       3.653  10.567  27.519  1.00  0.00
ATOM   4052  O   ASP A 263       4.325  10.135  28.459  1.00  0.00
ATOM   4053  N   LYS A 264       2.323  10.619  27.565  1.00  0.00
ATOM   4054  H   LYS A 264       1.799  10.960  26.772  1.00  0.00
ATOM   4055  CA  LYS A 264       1.591  10.255  28.772  1.00  0.00
ATOM   4056  HA  LYS A 264       1.977  10.811  29.627  1.00  0.00
ATOM   4057  CB  LYS A 264       0.109  10.588  28.601  1.00  0.00
ATOM   4058  HB2 LYS A 264       0.034  11.635  28.308  1.00  0.00
ATOM   4059  HB3 LYS A 264      -0.285   9.959  27.803  1.00  0.00
ATOM   4060  CG  LYS A 264      -0.698  10.357  29.876  1.00  0.00
ATOM   4061  HG2 LYS A 264      -0.069   9.797  30.569  1.00  0.00
ATOM   4062  HG3 LYS A 264      -0.928  11.333  30.303  1.00  0.00
ATOM   4063  CD  LYS A 264      -1.998   9.588  29.632  1.00  0.00
ATOM   4064  HD2 LYS A 264      -1.747   8.630  29.177  1.00  0.00
ATOM   4065  HD3 LYS A 264      -2.478   9.417  30.595  1.00  0.00
ATOM   4066  CE  LYS A 264      -2.949  10.350  28.719  1.00  0.00
ATOM   4067  HE2 LYS A 264      -3.152  11.316  29.182  1.00  0.00
ATOM   4068  HE3 LYS A 264      -2.444  10.504  27.766  1.00  0.00
ATOM   4069  NZ  LYS A 264      -4.239   9.625  28.489  1.00  0.00
ATOM   4070  HZ1 LYS A 264      -4.707   9.483  29.373  1.00  0.00
ATOM   4071  HZ2 LYS A 264      -4.829  10.173  27.880  1.00  0.00
ATOM   4072  HZ3 LYS A 264      -4.050   8.730  28.060  1.00  0.00
ATOM   4073  C   LYS A 264       1.755   8.782  29.144  1.00  0.00
ATOM   4074  O   LYS A 264       1.772   8.447  30.338  1.00  0.00
ATOM   4075  N   HIE A 265       1.882   7.891  28.161  1.00  0.00
ATOM   4076  H   HIE A 265       1.887   8.201  27.200  1.00  0.00
ATOM   4077  CA  HIE A 265       1.944   6.458  28.426  1.00  0.00
ATOM   4078  HA  HIE A 265       1.604   6.254  29.441  1.00  0.00
ATOM   4079  CB  HIE A 265       1.048   5.696  27.448  1.00  0.00
ATOM   4080  HB2 HIE A 265       1.206   6.056  26.432  1.00  0.00
ATOM   4081  HB3 HIE A 265       1.266   4.629  27.493  1.00  0.00
ATOM   4082  CG  HIE A 265      -0.415   5.848  27.734  1.00  0.00
ATOM   4083  ND1 HIE A 265      -1.220   6.735  27.049  1.00  0.00
ATOM   4084  CE1 HIE A 265      -2.455   6.652  27.509  1.00  0.00
ATOM   4085  HE1 HIE A 265      -3.246   7.277  27.095  1.00  0.00
ATOM   4086  NE2 HIE A 265      -2.481   5.742  28.467  1.00  0.00
ATOM   4087  HE2 HIE A 265      -3.293   5.463  28.998  1.00  0.00
ATOM   4088  CD2 HIE A 265      -1.219   5.228  28.631  1.00  0.00
ATOM   4089  HD2 HIE A 265      -1.036   4.462  29.385  1.00  0.00
ATOM   4090  C   HIE A 265       3.350   5.894  28.369  1.00  0.00
ATOM   4091  O   HIE A 265       3.514   4.678  28.505  1.00  0.00
ATOM   4092  N   GLY A 266       4.366   6.731  28.170  1.00  0.00
ATOM   4093  H   GLY A 266       4.210   7.721  28.047  1.00  0.00
ATOM   4094  CA  GLY A 266       5.734   6.238  28.125  1.00  0.00
ATOM   4095  HA2 GLY A 266       6.398   7.103  28.110  1.00  0.00
ATOM   4096  HA3 GLY A 266       5.909   5.663  29.034  1.00  0.00
ATOM   4097  C   GLY A 266       6.034   5.367  26.927  1.00  0.00
ATOM   4098  O   GLY A 266       6.865   4.455  27.022  1.00  0.00
ATOM   4099  N   LEU A 267       5.386   5.635  25.795  1.00  0.00
ATOM   4100  H   LEU A 267       4.737   6.408  25.803  1.00  0.00
ATOM   4101  CA  LEU A 267       5.545   4.882  24.564  1.00  0.00
ATOM   4102  HA  LEU A 267       6.184   4.016  24.738  1.00  0.00
ATOM   4103  CB  LEU A 267       4.195   4.398  24.068  1.00  0.00
ATOM   4104  HB2 LEU A 267       3.636   5.314  23.882  1.00  0.00
ATOM   4105  HB3 LEU A 267       4.305   3.844  23.136  1.00  0.00
ATOM   4106  CG  LEU A 267       3.449   3.547  25.076  1.00  0.00
ATOM   4107  HG  LEU A 267       3.381   4.091  26.018  1.00  0.00
ATOM   4108  CD1 LEU A 267       2.025   3.223  24.564  1.00  0.00
ATOM   4109 HD11 LEU A 267       2.092   2.678  23.622  1.00  0.00
ATOM   4110 HD12 LEU A 267       1.504   2.611  25.301  1.00  0.00
ATOM   4111 HD13 LEU A 267       1.475   4.151  24.408  1.00  0.00
ATOM   4112  CD2 LEU A 267       4.285   2.311  25.341  1.00  0.00
ATOM   4113 HD21 LEU A 267       5.256   2.607  25.739  1.00  0.00
ATOM   4114 HD22 LEU A 267       3.775   1.675  26.065  1.00  0.00
ATOM   4115 HD23 LEU A 267       4.427   1.761  24.411  1.00  0.00
ATOM   4116  C   LEU A 267       6.189   5.747  23.489  1.00  0.00
ATOM   4117  O   LEU A 267       6.026   6.971  23.468  1.00  0.00
ATOM   4118  N   GLU A 268       6.902   5.096  22.583  1.00  0.00
ATOM   4119  H   GLU A 268       7.005   4.098  22.700  1.00  0.00
ATOM   4120  CA  GLU A 268       7.576   5.735  21.454  1.00  0.00
ATOM   4121  HA  GLU A 268       7.871   6.750  21.720  1.00  0.00
ATOM   4122  CB  GLU A 268       8.822   4.949  21.082  1.00  0.00
ATOM   4123  HB2 GLU A 268       8.518   3.925  20.862  1.00  0.00
ATOM   4124  HB3 GLU A 268       9.248   5.401  20.186  1.00  0.00
ATOM   4125  CG  GLU A 268       9.869   4.941  22.194  1.00  0.00
ATOM   4126  HG2 GLU A 268       9.435   4.430  23.054  1.00  0.00
ATOM   4127  HG3 GLU A 268      10.738   4.384  21.842  1.00  0.00
ATOM   4128  CD  GLU A 268      10.298   6.348  22.602  1.00  0.00
ATOM   4129  OE1 GLU A 268      10.705   6.522  23.772  1.00  0.00
ATOM   4130  OE2 GLU A 268      10.224   7.285  21.762  1.00  0.00
ATOM   4131  C   GLU A 268       6.640   5.833  20.251  1.00  0.00
ATOM   4132  O   GLU A 268       5.937   4.874  19.934  1.00  0.00
ATOM   4133  N   PRO A 269       6.612   6.976  19.564  1.00  0.00
ATOM   4134  CD  PRO A 269       7.491   8.147  19.759  1.00  0.00
ATOM   4135  HD2 PRO A 269       8.533   7.836  19.687  1.00  0.00
ATOM   4136  HD3 PRO A 269       7.309   8.579  20.743  1.00  0.00
ATOM   4137  CG  PRO A 269       7.084   9.073  18.641  1.00  0.00
ATOM   4138  HG2 PRO A 269       7.799   8.967  17.825  1.00  0.00
ATOM   4139  HG3 PRO A 269       7.107  10.097  19.013  1.00  0.00
ATOM   4140  CB  PRO A 269       5.677   8.684  18.202  1.00  0.00
ATOM   4141  HB2 PRO A 269       5.532   8.830  17.132  1.00  0.00
ATOM   4142  HB3 PRO A 269       4.930   9.257  18.751  1.00  0.00
ATOM   4143  CA  PRO A 269       5.551   7.187  18.549  1.00  0.00
ATOM   4144  HA  PRO A 269       4.598   6.995  19.041  1.00  0.00
ATOM   4145  C   PRO A 269       5.673   6.298  17.310  1.00  0.00
ATOM   4146  O   PRO A 269       4.657   5.801  16.788  1.00  0.00
ATOM   4147  N   GLY A 270       6.884   6.111  16.793  1.00  0.00
ATOM   4148  H   GLY A 270       7.701   6.584  17.152  1.00  0.00
ATOM   4149  CA  GLY A 270       7.052   5.200  15.676  1.00  0.00
ATOM   4150  HA2 GLY A 270       6.367   5.491  14.880  1.00  0.00
ATOM   4151  HA3 GLY A 270       8.079   5.272  15.316  1.00  0.00
ATOM   4152  C   GLY A 270       6.768   3.764  16.071  1.00  0.00
ATOM   4153  O   GLY A 270       6.197   2.998  15.286  1.00  0.00
ATOM   4154  N   GLU A 271       7.146   3.379  17.297  1.00  0.00
ATOM   4155  H   GLU A 271       7.672   3.991  17.906  1.00  0.00
ATOM   4156  CA  GLU A 271       6.875   2.015  17.751  1.00  0.00
ATOM   4157  HA  GLU A 271       7.230   1.297  17.012  1.00  0.00
ATOM   4158  CB  GLU A 271       7.598   1.753  19.072  1.00  0.00
ATOM   4159  HB2 GLU A 271       7.319   2.527  19.786  1.00  0.00
ATOM   4160  HB3 GLU A 271       7.292   0.779  19.454  1.00  0.00
ATOM   4161  CG  GLU A 271       9.115   1.768  18.872  1.00  0.00
ATOM   4162  HG2 GLU A 271       9.365   0.925  18.228  1.00  0.00
ATOM   4163  HG3 GLU A 271       9.364   2.699  18.363  1.00  0.00
ATOM   4164  CD  GLU A 271       9.901   1.671  20.154  1.00  0.00
ATOM   4165  OE1 GLU A 271      11.112   1.999  20.131  1.00  0.00
ATOM   4166  OE2 GLU A 271       9.305   1.269  21.176  1.00  0.00
ATOM   4167  C   GLU A 271       5.376   1.754  17.880  1.00  0.00
ATOM   4168  O   GLU A 271       4.897   0.665  17.533  1.00  0.00
ATOM   4169  N   VAL A 272       4.619   2.741  18.359  1.00  0.00
ATOM   4170  H   VAL A 272       5.019   3.612  18.677  1.00  0.00
ATOM   4171  CA  VAL A 272       3.187   2.537  18.525  1.00  0.00
ATOM   4172  HA  VAL A 272       2.956   1.595  19.023  1.00  0.00
ATOM   4173  CB  VAL A 272       2.582   3.696  19.353  1.00  0.00
ATOM   4174  HB  VAL A 272       2.989   4.634  18.976  1.00  0.00
ATOM   4175  CG1 VAL A 272       1.078   3.727  19.261  1.00  0.00
ATOM   4176 HG11 VAL A 272       0.671   2.789  19.639  1.00  0.00
ATOM   4177 HG12 VAL A 272       0.694   4.555  19.857  1.00  0.00
ATOM   4178 HG13 VAL A 272       0.780   3.859  18.221  1.00  0.00
ATOM   4179  CG2 VAL A 272       3.018   3.588  20.822  1.00  0.00
ATOM   4180 HG21 VAL A 272       4.105   3.637  20.884  1.00  0.00
ATOM   4181 HG22 VAL A 272       2.585   4.410  21.392  1.00  0.00
ATOM   4182 HG23 VAL A 272       2.674   2.639  21.235  1.00  0.00
ATOM   4183  C   VAL A 272       2.537   2.386  17.159  1.00  0.00
ATOM   4184  O   VAL A 272       1.675   1.526  16.952  1.00  0.00
ATOM   4185  N   ALA A 273       2.977   3.189  16.197  1.00  0.00
ATOM   4186  H   ALA A 273       3.680   3.889  16.388  1.00  0.00
ATOM   4187  CA  ALA A 273       2.408   3.130  14.861  1.00  0.00
ATOM   4188  HA  ALA A 273       1.332   3.291  14.919  1.00  0.00
ATOM   4189  CB  ALA A 273       3.022   4.236  14.002  1.00  0.00
ATOM   4190  HB1 ALA A 273       4.099   4.083  13.927  1.00  0.00
ATOM   4191  HB2 ALA A 273       2.582   4.209  13.005  1.00  0.00
ATOM   4192  HB3 ALA A 273       2.824   5.205  14.461  1.00  0.00
ATOM   4193  C   ALA A 273       2.621   1.755  14.229  1.00  0.00
ATOM   4194  O   ALA A 273       1.703   1.195  13.616  1.00  0.00
ATOM   4195  N   LEU A 274       3.826   1.200  14.364  1.00  0.00
ATOM   4196  H   LEU A 274       4.594   1.704  14.785  1.00  0.00
ATOM   4197  CA  LEU A 274       4.082  -0.135  13.838  1.00  0.00
ATOM   4198  HA  LEU A 274       3.769  -0.199  12.796  1.00  0.00
ATOM   4199  CB  LEU A 274       5.573  -0.431  13.917  1.00  0.00
ATOM   4200  HB2 LEU A 274       5.803  -0.353  14.980  1.00  0.00
ATOM   4201  HB3 LEU A 274       5.689  -1.466  13.596  1.00  0.00
ATOM   4202  CG  LEU A 274       6.515   0.445  13.134  1.00  0.00
ATOM   4203  HG  LEU A 274       6.317   1.498  13.334  1.00  0.00
ATOM   4204  CD1 LEU A 274       7.931   0.100  13.586  1.00  0.00
ATOM   4205 HD11 LEU A 274       8.131  -0.953  13.386  1.00  0.00
ATOM   4206 HD12 LEU A 274       8.647   0.715  13.041  1.00  0.00
ATOM   4207 HD13 LEU A 274       8.029   0.291  14.655  1.00  0.00
ATOM   4208  CD2 LEU A 274       6.359   0.224  11.626  1.00  0.00
ATOM   4209 HD21 LEU A 274       5.338   0.460  11.328  1.00  0.00
ATOM   4210 HD22 LEU A 274       7.053   0.871  11.090  1.00  0.00
ATOM   4211 HD23 LEU A 274       6.575  -0.817  11.387  1.00  0.00
ATOM   4212  C   LEU A 274       3.269  -1.204  14.587  1.00  0.00
ATOM   4213  O   LEU A 274       2.654  -2.070  13.966  1.00  0.00
ATOM   4214  N   ALA A 275       3.256  -1.159  15.926  1.00  0.00
ATOM   4215  H   ALA A 275       3.833  -0.493  16.419  1.00  0.00
ATOM   4216  CA  ALA A 275       2.453  -2.098  16.712  1.00  0.00
ATOM   4217  HA  ALA A 275       2.764  -3.114  16.468  1.00  0.00
ATOM   4218  CB  ALA A 275       2.707  -1.854  18.200  1.00  0.00
ATOM   4219  HB1 ALA A 275       2.393  -0.844  18.462  1.00  0.00
ATOM   4220  HB2 ALA A 275       2.140  -2.575  18.789  1.00  0.00
ATOM   4221  HB3 ALA A 275       3.770  -1.969  18.412  1.00  0.00
ATOM   4222  C   ALA A 275       0.952  -1.985  16.416  1.00  0.00
ATOM   4223  O   ALA A 275       0.204  -2.974  16.537  1.00  0.00
ATOM   4224  N   TRP A 276       0.479  -0.790  16.080  1.00  0.00
ATOM   4225  H   TRP A 276       1.058   0.037  16.069  1.00  0.00
ATOM   4226  CA  TRP A 276      -0.930  -0.649  15.759  1.00  0.00
ATOM   4227  HA  TRP A 276      -1.536  -1.053  16.570  1.00  0.00
ATOM   4228  CB  TRP A 276      -1.287   0.821  15.569  1.00  0.00
ATOM   4229  HB2 TRP A 276      -1.098   1.372  16.490  1.00  0.00
ATOM   4230  HB3 TRP A 276      -0.729   1.279  14.752  1.00  0.00
ATOM   4231  CG  TRP A 276      -2.745   1.002  15.250  1.00  0.00
ATOM   4232  CD1 TRP A 276      -3.785   0.986  16.133  1.00  0.00
ATOM   4233  HD1 TRP A 276      -3.537   0.824  17.182  1.00  0.00
ATOM   4234  NE1 TRP A 276      -4.974   1.188  15.470  1.00  0.00
ATOM   4235  HE1 TRP A 276      -5.886   1.225  15.903  1.00  0.00
ATOM   4236  CE2 TRP A 276      -4.724   1.317  14.133  1.00  0.00
ATOM   4237  CZ2 TRP A 276      -5.601   1.514  13.076  1.00  0.00
ATOM   4238  HZ2 TRP A 276      -6.667   1.586  13.290  1.00  0.00
ATOM   4239  CH2 TRP A 276      -5.061   1.607  11.814  1.00  0.00
ATOM   4240  HH2 TRP A 276      -5.717   1.748  10.955  1.00  0.00
ATOM   4241  CZ3 TRP A 276      -3.668   1.523  11.604  1.00  0.00
ATOM   4242  HZ3 TRP A 276      -3.246   1.621  10.604  1.00  0.00
ATOM   4243  CE3 TRP A 276      -2.796   1.314  12.660  1.00  0.00
ATOM   4244  HE3 TRP A 276      -1.727   1.273  12.451  1.00  0.00
ATOM   4245  CD2 TRP A 276      -3.325   1.199  13.952  1.00  0.00
ATOM   4246  C   TRP A 276      -1.272  -1.436  14.504  1.00  0.00
ATOM   4247  O   TRP A 276      -2.335  -2.072  14.420  1.00  0.00
ATOM   4248  N   LEU A 277      -0.390  -1.389  13.504  1.00  0.00
ATOM   4249  H   LEU A 277       0.442  -0.816  13.530  1.00  0.00
ATOM   4250  CA  LEU A 277      -0.691  -2.111  12.280  1.00  0.00
ATOM   4251  HA  LEU A 277      -1.707  -1.888  11.956  1.00  0.00
ATOM   4252  CB  LEU A 277       0.274  -1.695  11.178  1.00  0.00
ATOM   4253  HB2 LEU A 277       1.231  -1.588  11.690  1.00  0.00
ATOM   4254  HB3 LEU A 277       0.353  -2.476  10.422  1.00  0.00
ATOM   4255  CG  LEU A 277      -0.097  -0.367  10.504  1.00  0.00
ATOM   4256  HG  LEU A 277      -0.438   0.345  11.256  1.00  0.00
ATOM   4257  CD1 LEU A 277       1.131   0.190   9.799  1.00  0.00
ATOM   4258 HD11 LEU A 277       1.473  -0.521   9.047  1.00  0.00
ATOM   4259 HD12 LEU A 277       0.877   1.134   9.317  1.00  0.00
ATOM   4260 HD13 LEU A 277       1.925   0.357  10.528  1.00  0.00
ATOM   4261  CD2 LEU A 277      -1.299  -0.471   9.516  1.00  0.00
ATOM   4262 HD21 LEU A 277      -2.182  -0.817  10.053  1.00  0.00
ATOM   4263 HD22 LEU A 277      -1.498   0.508   9.082  1.00  0.00
ATOM   4264 HD23 LEU A 277      -1.057  -1.178   8.722  1.00  0.00
ATOM   4265  C   LEU A 277      -0.678  -3.617  12.524  1.00  0.00
ATOM   4266  O   LEU A 277      -1.449  -4.348  11.897  1.00  0.00
ATOM   4267  N   LEU A 278       0.142  -4.083  13.475  1.00  0.00
ATOM   4268  H   LEU A 278       0.776  -3.450  13.941  1.00  0.00
ATOM   4269  CA  LEU A 278       0.217  -5.504  13.804  1.00  0.00
ATOM   4270  HA  LEU A 278       0.350  -6.103  12.903  1.00  0.00
ATOM   4271  CB  LEU A 278       1.416  -5.728  14.719  1.00  0.00
ATOM   4272  HB2 LEU A 278       1.365  -4.916  15.444  1.00  0.00
ATOM   4273  HB3 LEU A 278       1.347  -6.684  15.239  1.00  0.00
ATOM   4274  CG  LEU A 278       2.749  -5.654  13.962  1.00  0.00
ATOM   4275  HG  LEU A 278       2.780  -4.703  13.431  1.00  0.00
ATOM   4276  CD1 LEU A 278       3.961  -5.759  14.890  1.00  0.00
ATOM   4277 HD11 LEU A 278       3.932  -6.710  15.421  1.00  0.00
ATOM   4278 HD12 LEU A 278       4.877  -5.701  14.301  1.00  0.00
ATOM   4279 HD13 LEU A 278       3.940  -4.941  15.610  1.00  0.00
ATOM   4280  CD2 LEU A 278       2.803  -6.724  12.885  1.00  0.00
ATOM   4281 HD21 LEU A 278       1.985  -6.573  12.181  1.00  0.00
ATOM   4282 HD22 LEU A 278       3.754  -6.660  12.356  1.00  0.00
ATOM   4283 HD23 LEU A 278       2.709  -7.708  13.345  1.00  0.00
ATOM   4284  C   LEU A 278      -1.075  -6.054  14.433  1.00  0.00
ATOM   4285  O   LEU A 278      -1.276  -7.278  14.451  1.00  0.00
ATOM   4286  N   THR A 279      -1.961  -5.191  14.927  1.00  0.00
ATOM   4287  H   THR A 279      -1.735  -4.207  14.944  1.00  0.00
ATOM   4288  CA  THR A 279      -3.240  -5.619  15.491  1.00  0.00
ATOM   4289  HA  THR A 279      -3.203  -6.656  15.827  1.00  0.00
ATOM   4290  CB  THR A 279      -3.647  -4.727  16.686  1.00  0.00
ATOM   4291  HB  THR A 279      -4.514  -5.178  17.168  1.00  0.00
ATOM   4292  CG2 THR A 279      -2.511  -4.582  17.709  1.00  0.00
ATOM   4293 HG21 THR A 279      -1.643  -4.131  17.228  1.00  0.00
ATOM   4294 HG22 THR A 279      -2.841  -3.947  18.532  1.00  0.00
ATOM   4295 HG23 THR A 279      -2.241  -5.565  18.095  1.00  0.00
ATOM   4296  OG1 THR A 279      -4.051  -3.433  16.214  1.00  0.00
ATOM   4297  HG1 THR A 279      -4.302  -2.884  16.961  1.00  0.00
ATOM   4298  C   THR A 279      -4.386  -5.609  14.477  1.00  0.00
ATOM   4299  O   THR A 279      -5.480  -6.106  14.793  1.00  0.00
ATOM   4300  N   ARG A 280      -4.169  -5.062  13.281  1.00  0.00
ATOM   4301  H   ARG A 280      -3.260  -4.694  13.039  1.00  0.00
ATOM   4302  CA  ARG A 280      -5.256  -4.913  12.316  1.00  0.00
ATOM   4303  HA  ARG A 280      -6.175  -4.640  12.835  1.00  0.00
ATOM   4304  CB  ARG A 280      -4.928  -3.830  11.309  1.00  0.00
ATOM   4305  HB2 ARG A 280      -4.087  -4.169  10.704  1.00  0.00
ATOM   4306  HB3 ARG A 280      -5.798  -3.683  10.670  1.00  0.00
ATOM   4307  CG  ARG A 280      -4.565  -2.505  11.992  1.00  0.00
ATOM   4308  HG2 ARG A 280      -3.606  -2.621  12.498  1.00  0.00
ATOM   4309  HG3 ARG A 280      -4.482  -1.729  11.232  1.00  0.00
ATOM   4310  CD  ARG A 280      -5.623  -2.112  13.001  1.00  0.00
ATOM   4311  HD2 ARG A 280      -5.744  -2.899  13.745  1.00  0.00
ATOM   4312  HD3 ARG A 280      -5.342  -1.183  13.498  1.00  0.00
ATOM   4313  NE  ARG A 280      -6.909  -1.910  12.314  1.00  0.00
ATOM   4314  HE  ARG A 280      -6.868  -1.705  11.326  1.00  0.00
ATOM   4315  CZ  ARG A 280      -8.107  -1.975  12.903  1.00  0.00
ATOM   4316  NH1 ARG A 280      -8.197  -2.243  14.204  1.00  0.00
ATOM   4317 HH11 ARG A 280      -7.357  -2.397  14.744  1.00  0.00
ATOM   4318 HH12 ARG A 280      -9.104  -2.291  14.645  1.00  0.00
ATOM   4319  NH2 ARG A 280      -9.205  -1.777  12.188  1.00  0.00
ATOM   4320 HH21 ARG A 280      -9.132  -1.578  11.201  1.00  0.00
ATOM   4321 HH22 ARG A 280     -10.110  -1.826  12.634  1.00  0.00
ATOM   4322  C   ARG A 280      -5.542  -6.237  11.618  1.00  0.00
ATOM   4323  O   ARG A 280      -4.636  -6.816  11.000  1.00  0.00
ATOM   4324  N   PRO A 281      -6.770  -6.738  11.685  1.00  0.00
ATOM   4325  CD  PRO A 281      -7.969  -5.970  12.068  1.00  0.00
ATOM   4326  HD2 PRO A 281      -8.064  -5.098  11.422  1.00  0.00
ATOM   4327  HD3 PRO A 281      -7.877  -5.645  13.105  1.00  0.00
ATOM   4328  CG  PRO A 281      -9.077  -6.949  11.875  1.00  0.00
ATOM   4329  HG2 PRO A 281      -9.818  -6.465  11.240  1.00  0.00
ATOM   4330  HG3 PRO A 281      -9.508  -7.136  12.859  1.00  0.00
ATOM   4331  CB  PRO A 281      -8.585  -8.199  11.271  1.00  0.00
ATOM   4332  HB2 PRO A 281      -9.091  -8.301  10.311  1.00  0.00
ATOM   4333  HB3 PRO A 281      -8.772  -9.087  11.876  1.00  0.00
ATOM   4334  CA  PRO A 281      -7.075  -8.025  11.049  1.00  0.00
ATOM   4335  HA  PRO A 281      -6.488  -8.808  11.530  1.00  0.00
ATOM   4336  C   PRO A 281      -6.737  -7.976   9.572  1.00  0.00
ATOM   4337  O   PRO A 281      -6.964  -6.969   8.899  1.00  0.00
ATOM   4338  N   GLY A 282      -6.190  -9.078   9.067  1.00  0.00
ATOM   4339  H   GLY A 282      -6.050  -9.885   9.659  1.00  0.00
ATOM   4340  CA  GLY A 282      -5.784  -9.164   7.689  1.00  0.00
ATOM   4341  HA2 GLY A 282      -5.835 -10.215   7.405  1.00  0.00
ATOM   4342  HA3 GLY A 282      -6.507  -8.595   7.106  1.00  0.00
ATOM   4343  C   GLY A 282      -4.392  -8.641   7.395  1.00  0.00
ATOM   4344  O   GLY A 282      -3.857  -8.927   6.319  1.00  0.00
ATOM   4345  N   VAL A 283      -3.784  -7.888   8.306  1.00  0.00
ATOM   4346  H   VAL A 283      -4.233  -7.680   9.186  1.00  0.00
ATOM   4347  CA  VAL A 283      -2.483  -7.287   8.035  1.00  0.00
ATOM   4348  HA  VAL A 283      -2.334  -7.058   6.980  1.00  0.00
ATOM   4349  CB  VAL A 283      -2.303  -5.997   8.847  1.00  0.00
ATOM   4350  HB  VAL A 283      -2.619  -6.176   9.875  1.00  0.00
ATOM   4351  CG1 VAL A 283      -0.875  -5.572   8.834  1.00  0.00
ATOM   4352 HG11 VAL A 283      -0.558  -5.392   7.807  1.00  0.00
ATOM   4353 HG12 VAL A 283      -0.762  -4.656   9.414  1.00  0.00
ATOM   4354 HG13 VAL A 283      -0.258  -6.357   9.272  1.00  0.00
ATOM   4355  CG2 VAL A 283      -3.235  -4.877   8.309  1.00  0.00
ATOM   4356 HG21 VAL A 283      -4.273  -5.200   8.386  1.00  0.00
ATOM   4357 HG22 VAL A 283      -3.092  -3.971   8.898  1.00  0.00
ATOM   4358 HG23 VAL A 283      -2.994  -4.673   7.266  1.00  0.00
ATOM   4359  C   VAL A 283      -1.385  -8.300   8.348  1.00  0.00
ATOM   4360  O   VAL A 283      -1.250  -8.746   9.492  1.00  0.00
ATOM   4361  N   THR A 284      -0.603  -8.677   7.325  1.00  0.00
ATOM   4362  H   THR A 284      -0.850  -8.432   6.377  1.00  0.00
ATOM   4363  CA  THR A 284       0.602  -9.495   7.543  1.00  0.00
ATOM   4364  HA  THR A 284       0.367 -10.417   8.075  1.00  0.00
ATOM   4365  CB  THR A 284       1.261  -9.854   6.211  1.00  0.00
ATOM   4366  HB  THR A 284       1.667  -8.945   5.769  1.00  0.00
ATOM   4367  CG2 THR A 284       2.413 -10.898   6.408  1.00  0.00
ATOM   4368 HG21 THR A 284       2.008 -11.808   6.850  1.00  0.00
ATOM   4369 HG22 THR A 284       2.861 -11.132   5.442  1.00  0.00
ATOM   4370 HG23 THR A 284       3.173 -10.481   7.069  1.00  0.00
ATOM   4371  OG1 THR A 284       0.276 -10.368   5.317  1.00  0.00
ATOM   4372  HG1 THR A 284       0.690 -10.594   4.481  1.00  0.00
ATOM   4373  C   THR A 284       1.614  -8.775   8.437  1.00  0.00
ATOM   4374  O   THR A 284       2.088  -9.334   9.426  1.00  0.00
ATOM   4375  N   GLY A 285       1.969  -7.543   8.087  1.00  0.00
ATOM   4376  H   GLY A 285       1.668  -7.184   7.193  1.00  0.00
ATOM   4377  CA  GLY A 285       2.770  -6.690   8.931  1.00  0.00
ATOM   4378  HA2 GLY A 285       2.213  -6.448   9.836  1.00  0.00
ATOM   4379  HA3 GLY A 285       3.691  -7.208   9.200  1.00  0.00
ATOM   4380  C   GLY A 285       3.120  -5.403   8.208  1.00  0.00
ATOM   4381  O   GLY A 285       2.836  -5.226   7.017  1.00  0.00
ATOM   4382  N   PRO A 286       3.733  -4.469   8.913  1.00  0.00
ATOM   4383  CD  PRO A 286       4.129  -4.533  10.335  1.00  0.00
ATOM   4384  HD2 PRO A 286       4.791  -5.386  10.487  1.00  0.00
ATOM   4385  HD3 PRO A 286       3.238  -4.651  10.952  1.00  0.00
ATOM   4386  CG  PRO A 286       4.819  -3.219  10.570  1.00  0.00
ATOM   4387  HG2 PRO A 286       5.897  -3.384  10.585  1.00  0.00
ATOM   4388  HG3 PRO A 286       4.500  -2.820  11.533  1.00  0.00
ATOM   4389  CB  PRO A 286       4.415  -2.288   9.434  1.00  0.00
ATOM   4390  HB2 PRO A 286       5.260  -1.633   9.218  1.00  0.00
ATOM   4391  HB3 PRO A 286       3.524  -1.685   9.610  1.00  0.00
ATOM   4392  CA  PRO A 286       4.179  -3.239   8.256  1.00  0.00
ATOM   4393  HA  PRO A 286       3.399  -2.902   7.575  1.00  0.00
ATOM   4394  C   PRO A 286       5.466  -3.477   7.475  1.00  0.00
ATOM   4395  O   PRO A 286       6.302  -4.311   7.851  1.00  0.00
ATOM   4396  N   ILE A 287       5.610  -2.747   6.363  1.00  0.00
ATOM   4397  H   ILE A 287       4.814  -2.306   5.926  1.00  0.00
ATOM   4398  CA  ILE A 287       6.914  -2.636   5.704  1.00  0.00
ATOM   4399  HA  ILE A 287       7.413  -3.585   5.902  1.00  0.00
ATOM   4400  CB  ILE A 287       6.799  -2.425   4.191  1.00  0.00
ATOM   4401  HB  ILE A 287       6.364  -1.443   4.008  1.00  0.00
ATOM   4402  CG2 ILE A 287       8.142  -2.507   3.532  1.00  0.00
ATOM   4403 HG21 ILE A 287       8.578  -3.489   3.715  1.00  0.00
ATOM   4404 HG22 ILE A 287       8.031  -2.354   2.459  1.00  0.00
ATOM   4405 HG23 ILE A 287       8.797  -1.738   3.943  1.00  0.00
ATOM   4406  CG1 ILE A 287       5.972  -3.530   3.541  1.00  0.00
ATOM   4407 HG12 ILE A 287       6.486  -4.482   3.672  1.00  0.00
ATOM   4408 HG13 ILE A 287       4.997  -3.575   4.025  1.00  0.00
ATOM   4409  CD1 ILE A 287       5.789  -3.252   2.055  1.00  0.00
ATOM   4410 HD11 ILE A 287       6.765  -3.207   1.571  1.00  0.00
ATOM   4411 HD12 ILE A 287       5.197  -4.050   1.606  1.00  0.00
ATOM   4412 HD13 ILE A 287       5.275  -2.300   1.924  1.00  0.00
ATOM   4413  C   ILE A 287       7.661  -1.491   6.391  1.00  0.00
ATOM   4414  O   ILE A 287       7.388  -0.307   6.194  1.00  0.00
ATOM   4415  N   VAL A 288       8.591  -1.859   7.214  1.00  0.00
ATOM   4416  H   VAL A 288       8.773  -2.849   7.305  1.00  0.00
ATOM   4417  CA  VAL A 288       9.342  -0.942   8.052  1.00  0.00
ATOM   4418  HA  VAL A 288       8.750  -0.167   8.538  1.00  0.00
ATOM   4419  CB  VAL A 288      10.052  -1.779   9.143  1.00  0.00
ATOM   4420  HB  VAL A 288      10.273  -2.759   8.720  1.00  0.00
ATOM   4421  CG1 VAL A 288      11.273  -1.172   9.609  1.00  0.00
ATOM   4422 HG11 VAL A 288      11.054  -0.192  10.033  1.00  0.00
ATOM   4423 HG12 VAL A 288      11.726  -1.805  10.373  1.00  0.00
ATOM   4424 HG13 VAL A 288      11.965  -1.060   8.775  1.00  0.00
ATOM   4425  CG2 VAL A 288       9.104  -2.053  10.302  1.00  0.00
ATOM   4426 HG21 VAL A 288       8.237  -2.605   9.940  1.00  0.00
ATOM   4427 HG22 VAL A 288       9.618  -2.643  11.061  1.00  0.00
ATOM   4428 HG23 VAL A 288       8.778  -1.108  10.736  1.00  0.00
ATOM   4429  C   VAL A 288      10.303  -0.170   7.156  1.00  0.00
ATOM   4430  O   VAL A 288      10.839  -0.732   6.187  1.00  0.00
ATOM   4431  N   GLY A 289      10.505   1.125   7.439  1.00  0.00
ATOM   4432  H   GLY A 289      10.025   1.564   8.212  1.00  0.00
ATOM   4433  CA  GLY A 289      11.409   1.926   6.653  1.00  0.00
ATOM   4434  HA2 GLY A 289      11.829   1.269   5.892  1.00  0.00
ATOM   4435  HA3 GLY A 289      10.808   2.699   6.174  1.00  0.00
ATOM   4436  C   GLY A 289      12.550   2.589   7.420  1.00  0.00
ATOM   4437  O   GLY A 289      12.672   3.814   7.440  1.00  0.00
ATOM   4438  N   PRO A 290      13.435   1.800   8.024  1.00  0.00
ATOM   4439  CD  PRO A 290      13.676   0.393   7.663  1.00  0.00
ATOM   4440  HD2 PRO A 290      13.922   0.337   6.603  1.00  0.00
ATOM   4441  HD3 PRO A 290      12.771  -0.182   7.857  1.00  0.00
ATOM   4442  CG  PRO A 290      14.779  -0.010   8.512  1.00  0.00
ATOM   4443  HG2 PRO A 290      15.509  -0.508   7.874  1.00  0.00
ATOM   4444  HG3 PRO A 290      14.384  -0.723   9.235  1.00  0.00
ATOM   4445  CB  PRO A 290      15.380   1.184   9.208  1.00  0.00
ATOM   4446  HB2 PRO A 290      16.416   1.284   8.883  1.00  0.00
ATOM   4447  HB3 PRO A 290      15.347   1.108  10.295  1.00  0.00
ATOM   4448  CA  PRO A 290      14.570   2.396   8.744  1.00  0.00
ATOM   4449  HA  PRO A 290      14.172   2.994   9.564  1.00  0.00
ATOM   4450  C   PRO A 290      15.430   3.272   7.851  1.00  0.00
ATOM   4451  O   PRO A 290      15.777   2.893   6.729  1.00  0.00
ATOM   4452  N   ARG A 291      15.822   4.423   8.386  1.00  0.00
ATOM   4453  H   ARG A 291      15.349   4.797   9.196  1.00  0.00
ATOM   4454  CA  ARG A 291      16.915   5.200   7.801  1.00  0.00
ATOM   4455  HA  ARG A 291      17.003   4.969   6.740  1.00  0.00
ATOM   4456  CB  ARG A 291      16.655   6.701   7.955  1.00  0.00
ATOM   4457  HB2 ARG A 291      15.679   6.909   7.518  1.00  0.00
ATOM   4458  HB3 ARG A 291      16.628   6.919   9.023  1.00  0.00
ATOM   4459  CG  ARG A 291      17.716   7.581   7.280  1.00  0.00
ATOM   4460  HG2 ARG A 291      18.648   7.503   7.840  1.00  0.00
ATOM   4461  HG3 ARG A 291      17.874   7.226   6.262  1.00  0.00
ATOM   4462  CD  ARG A 291      17.265   9.033   7.247  1.00  0.00
ATOM   4463  HD2 ARG A 291      18.083   9.665   6.900  1.00  0.00
ATOM   4464  HD3 ARG A 291      16.414   9.139   6.575  1.00  0.00
ATOM   4465  NE  ARG A 291      16.869   9.471   8.572  1.00  0.00
ATOM   4466  HE  ARG A 291      15.886   9.490   8.802  1.00  0.00
ATOM   4467  CZ  ARG A 291      17.735   9.867   9.483  1.00  0.00
ATOM   4468  NH1 ARG A 291      17.301  10.239  10.677  1.00  0.00
ATOM   4469 HH11 ARG A 291      16.312  10.217  10.881  1.00  0.00
ATOM   4470 HH12 ARG A 291      17.961  10.543  11.379  1.00  0.00
ATOM   4471  NH2 ARG A 291      19.028   9.906   9.173  1.00  0.00
ATOM   4472 HH21 ARG A 291      19.331   9.633   8.249  1.00  0.00
ATOM   4473 HH22 ARG A 291      19.701  10.208   9.863  1.00  0.00
ATOM   4474  C   ARG A 291      18.266   4.874   8.424  1.00  0.00
ATOM   4475  O   ARG A 291      19.297   5.010   7.754  1.00  0.00
ATOM   4476  N   THR A 292      18.266   4.431   9.687  1.00  0.00
ATOM   4477  H   THR A 292      17.363   4.255  10.103  1.00  0.00
ATOM   4478  CA  THR A 292      19.457   4.186  10.493  1.00  0.00
ATOM   4479  HA  THR A 292      20.336   4.183   9.848  1.00  0.00
ATOM   4480  CB  THR A 292      19.637   5.272  11.560  1.00  0.00
ATOM   4481  HB  THR A 292      20.585   5.106  12.072  1.00  0.00
ATOM   4482  CG2 THR A 292      19.636   6.679  10.923  1.00  0.00
ATOM   4483 HG21 THR A 292      18.689   6.846  10.411  1.00  0.00
ATOM   4484 HG22 THR A 292      19.766   7.431  11.702  1.00  0.00
ATOM   4485 HG23 THR A 292      20.454   6.754  10.206  1.00  0.00
ATOM   4486  OG1 THR A 292      18.549   5.182  12.498  1.00  0.00
ATOM   4487  HG1 THR A 292      18.651   5.858  13.172  1.00  0.00
ATOM   4488  C   THR A 292      19.313   2.838  11.181  1.00  0.00
ATOM   4489  O   THR A 292      18.211   2.322  11.337  1.00  0.00
ATOM   4490  N   ALA A 293      20.439   2.270  11.602  1.00  0.00
ATOM   4491  H   ALA A 293      21.344   2.661  11.381  1.00  0.00
ATOM   4492  CA  ALA A 293      20.391   1.011  12.342  1.00  0.00
ATOM   4493  HA  ALA A 293      19.950   0.251  11.697  1.00  0.00
ATOM   4494  CB  ALA A 293      21.806   0.570  12.720  1.00  0.00
ATOM   4495  HB1 ALA A 293      22.258   1.316  13.374  1.00  0.00
ATOM   4496  HB2 ALA A 293      21.763  -0.388  13.239  1.00  0.00
ATOM   4497  HB3 ALA A 293      22.409   0.466  11.818  1.00  0.00
ATOM   4498  C   ALA A 293      19.510   1.117  13.592  1.00  0.00
ATOM   4499  O   ALA A 293      18.746   0.191  13.906  1.00  0.00
ATOM   4500  N   ASP A 294      19.590   2.236  14.317  1.00  0.00
ATOM   4501  H   ASP A 294      20.216   2.991  14.075  1.00  0.00
ATOM   4502  CA  ASP A 294      18.807   2.352  15.548  1.00  0.00
ATOM   4503  HA  ASP A 294      18.990   1.481  16.178  1.00  0.00
ATOM   4504  CB  ASP A 294      19.189   3.608  16.328  1.00  0.00
ATOM   4505  HB2 ASP A 294      19.566   4.334  15.608  1.00  0.00
ATOM   4506  HB3 ASP A 294      18.300   4.008  16.815  1.00  0.00
ATOM   4507  CG  ASP A 294      20.259   3.330  17.375  1.00  0.00
ATOM   4508  OD1 ASP A 294      21.262   2.618  17.060  1.00  0.00
ATOM   4509  OD2 ASP A 294      20.077   3.812  18.520  1.00  0.00
ATOM   4510  C   ASP A 294      17.316   2.344  15.261  1.00  0.00
ATOM   4511  O   ASP A 294      16.539   1.769  16.035  1.00  0.00
ATOM   4512  N   GLN A 295      16.895   2.966  14.146  1.00  0.00
ATOM   4513  H   GLN A 295      17.520   3.530  13.587  1.00  0.00
ATOM   4514  CA  GLN A 295      15.486   2.915  13.771  1.00  0.00
ATOM   4515  HA  GLN A 295      14.867   3.259  14.599  1.00  0.00
ATOM   4516  CB  GLN A 295      15.234   3.814  12.569  1.00  0.00
ATOM   4517  HB2 GLN A 295      16.065   3.685  11.875  1.00  0.00
ATOM   4518  HB3 GLN A 295      14.310   3.486  12.094  1.00  0.00
ATOM   4519  CG  GLN A 295      15.116   5.268  12.946  1.00  0.00
ATOM   4520  HG2 GLN A 295      14.261   5.368  13.615  1.00  0.00
ATOM   4521  HG3 GLN A 295      16.025   5.562  13.472  1.00  0.00
ATOM   4522  CD  GLN A 295      14.917   6.202  11.757  1.00  0.00
ATOM   4523  OE1 GLN A 295      15.032   5.814  10.599  1.00  0.00
ATOM   4524  NE2 GLN A 295      14.624   7.451  12.052  1.00  0.00
ATOM   4525 HE21 GLN A 295      14.480   8.121  11.311  1.00  0.00
ATOM   4526 HE22 GLN A 295      14.545   7.733  13.019  1.00  0.00
ATOM   4527  C   GLN A 295      15.032   1.477  13.506  1.00  0.00
ATOM   4528  O   GLN A 295      13.895   1.108  13.826  1.00  0.00
ATOM   4529  N   LEU A 296      15.908   0.639  12.954  1.00  0.00
ATOM   4530  H   LEU A 296      16.808   0.936  12.605  1.00  0.00
ATOM   4531  CA  LEU A 296      15.528  -0.755  12.785  1.00  0.00
ATOM   4532  HA  LEU A 296      14.575  -0.816  12.260  1.00  0.00
ATOM   4533  CB  LEU A 296      16.576  -1.499  11.976  1.00  0.00
ATOM   4534  HB2 LEU A 296      16.480  -1.154  10.947  1.00  0.00
ATOM   4535  HB3 LEU A 296      17.592  -1.317  12.326  1.00  0.00
ATOM   4536  CG  LEU A 296      16.276  -2.993  12.041  1.00  0.00
ATOM   4537  HG  LEU A 296      16.082  -3.285  13.073  1.00  0.00
ATOM   4538  CD1 LEU A 296      15.037  -3.292  11.182  1.00  0.00
ATOM   4539 HD11 LEU A 296      15.231  -3.001  10.150  1.00  0.00
ATOM   4540 HD12 LEU A 296      14.815  -4.358  11.223  1.00  0.00
ATOM   4541 HD13 LEU A 296      14.185  -2.729  11.564  1.00  0.00
ATOM   4542  CD2 LEU A 296      17.486  -3.839  11.604  1.00  0.00
ATOM   4543 HD21 LEU A 296      18.332  -3.631  12.260  1.00  0.00
ATOM   4544 HD22 LEU A 296      17.231  -4.897  11.665  1.00  0.00
ATOM   4545 HD23 LEU A 296      17.754  -3.589  10.578  1.00  0.00
ATOM   4546  C   LEU A 296      15.320  -1.420  14.141  1.00  0.00
ATOM   4547  O   LEU A 296      14.284  -2.053  14.379  1.00  0.00
ATOM   4548  N   ALA A 297      16.299  -1.259  15.050  1.00  0.00
ATOM   4549  H   ALA A 297      17.156  -0.795  14.783  1.00  0.00
ATOM   4550  CA  ALA A 297      16.192  -1.788  16.412  1.00  0.00
ATOM   4551  HA  ALA A 297      16.156  -2.876  16.354  1.00  0.00
ATOM   4552  CB  ALA A 297      17.406  -1.386  17.237  1.00  0.00
ATOM   4553  HB1 ALA A 297      17.452  -0.300  17.312  1.00  0.00
ATOM   4554  HB2 ALA A 297      17.326  -1.816  18.236  1.00  0.00
ATOM   4555  HB3 ALA A 297      18.312  -1.754  16.755  1.00  0.00
ATOM   4556  C   ALA A 297      14.919  -1.319  17.103  1.00  0.00
ATOM   4557  O   ALA A 297      14.305  -2.078  17.862  1.00  0.00
ATOM   4558  N   SER A 298      14.503  -0.076  16.840  1.00  0.00
ATOM   4559  H   SER A 298      15.080   0.540  16.286  1.00  0.00
ATOM   4560  CA  SER A 298      13.252   0.449  17.385  1.00  0.00
ATOM   4561  HA  SER A 298      13.213   0.288  18.462  1.00  0.00
ATOM   4562  CB  SER A 298      13.164   1.953  17.112  1.00  0.00
ATOM   4563  HB2 SER A 298      13.900   2.452  17.742  1.00  0.00
ATOM   4564  HB3 SER A 298      13.412   2.119  16.064  1.00  0.00
ATOM   4565  OG  SER A 298      11.876   2.479  17.382  1.00  0.00
ATOM   4566  HG  SER A 298      11.870   3.421  17.197  1.00  0.00
ATOM   4567  C   SER A 298      12.036  -0.273  16.804  1.00  0.00
ATOM   4568  O   SER A 298      11.091  -0.610  17.538  1.00  0.00
ATOM   4569  N   ALA A 299      12.036  -0.522  15.484  1.00  0.00
ATOM   4570  H   ALA A 299      12.746  -0.140  14.876  1.00  0.00
ATOM   4571  CA  ALA A 299      10.947  -1.297  14.881  1.00  0.00
ATOM   4572  HA  ALA A 299      10.011  -0.802  15.137  1.00  0.00
ATOM   4573  CB  ALA A 299      11.081  -1.334  13.357  1.00  0.00
ATOM   4574  HB1 ALA A 299      12.010  -1.835  13.086  1.00  0.00
ATOM   4575  HB2 ALA A 299      10.238  -1.877  12.931  1.00  0.00
ATOM   4576  HB3 ALA A 299      11.091  -0.316  12.968  1.00  0.00
ATOM   4577  C   ALA A 299      10.883  -2.713  15.441  1.00  0.00
ATOM   4578  O   ALA A 299       9.793  -3.256  15.602  1.00  0.00
ATOM   4579  N   VAL A 300      12.030  -3.313  15.770  1.00  0.00
ATOM   4580  H   VAL A 300      12.914  -2.863  15.577  1.00  0.00
ATOM   4581  CA  VAL A 300      12.048  -4.665  16.332  1.00  0.00
ATOM   4582  HA  VAL A 300      11.417  -5.362  15.781  1.00  0.00
ATOM   4583  CB  VAL A 300      13.485  -5.219  16.360  1.00  0.00
ATOM   4584  HB  VAL A 300      14.104  -4.560  16.970  1.00  0.00
ATOM   4585  CG1 VAL A 300      13.514  -6.642  16.951  1.00  0.00
ATOM   4586 HG11 VAL A 300      12.896  -7.302  16.342  1.00  0.00
ATOM   4587 HG12 VAL A 300      14.540  -7.011  16.960  1.00  0.00
ATOM   4588 HG13 VAL A 300      13.127  -6.621  17.970  1.00  0.00
ATOM   4589  CG2 VAL A 300      14.099  -5.187  14.955  1.00  0.00
ATOM   4590 HG21 VAL A 300      14.123  -4.160  14.592  1.00  0.00
ATOM   4591 HG22 VAL A 300      15.115  -5.582  14.993  1.00  0.00
ATOM   4592 HG23 VAL A 300      13.498  -5.797  14.281  1.00  0.00
ATOM   4593  C   VAL A 300      11.418  -4.686  17.716  1.00  0.00
ATOM   4594  O   VAL A 300      10.700  -5.623  18.064  1.00  0.00
ATOM   4595  N   ARG A 301      11.673  -3.660  18.528  1.00  0.00
ATOM   4596  H   ARG A 301      12.342  -2.944  18.283  1.00  0.00
ATOM   4597  CA  ARG A 301      11.010  -3.573  19.828  1.00  0.00
ATOM   4598  HA  ARG A 301      11.133  -4.512  20.368  1.00  0.00
ATOM   4599  CB  ARG A 301      11.615  -2.446  20.664  1.00  0.00
ATOM   4600  HB2 ARG A 301      11.516  -1.533  20.078  1.00  0.00
ATOM   4601  HB3 ARG A 301      11.010  -2.366  21.567  1.00  0.00
ATOM   4602  CG  ARG A 301      13.055  -2.643  21.043  1.00  0.00
ATOM   4603  HG2 ARG A 301      13.190  -3.657  21.421  1.00  0.00
ATOM   4604  HG3 ARG A 301      13.680  -2.499  20.162  1.00  0.00
ATOM   4605  CD  ARG A 301      13.457  -1.644  22.118  1.00  0.00
ATOM   4606  HD2 ARG A 301      12.817  -1.763  22.992  1.00  0.00
ATOM   4607  HD3 ARG A 301      14.496  -1.807  22.405  1.00  0.00
ATOM   4608  NE  ARG A 301      13.318  -0.286  21.621  1.00  0.00
ATOM   4609  HE  ARG A 301      12.421   0.166  21.723  1.00  0.00
ATOM   4610  CZ  ARG A 301      14.309   0.392  21.051  1.00  0.00
ATOM   4611  NH1 ARG A 301      14.073   1.635  20.605  1.00  0.00
ATOM   4612 HH11 ARG A 301      13.153   2.038  20.707  1.00  0.00
ATOM   4613 HH12 ARG A 301      14.817   2.162  20.170  1.00  0.00
ATOM   4614  NH2 ARG A 301      15.526  -0.174  20.942  1.00  0.00
ATOM   4615 HH21 ARG A 301      15.679  -1.109  21.294  1.00  0.00
ATOM   4616 HH22 ARG A 301      16.281   0.339  20.510  1.00  0.00
ATOM   4617  C   ARG A 301       9.519  -3.343  19.664  1.00  0.00
ATOM   4618  O   ARG A 301       8.709  -3.854  20.452  1.00  0.00
ATOM   4619  N   ALA A 302       9.134  -2.557  18.657  1.00  0.00
ATOM   4620  H   ALA A 302       9.802  -2.026  18.116  1.00  0.00
ATOM   4621  CA  ALA A 302       7.714  -2.403  18.349  1.00  0.00
ATOM   4622  HA  ALA A 302       7.212  -1.919  19.186  1.00  0.00
ATOM   4623  CB  ALA A 302       7.560  -1.520  17.109  1.00  0.00
ATOM   4624  HB1 ALA A 302       8.051  -1.996  16.260  1.00  0.00
ATOM   4625  HB2 ALA A 302       6.502  -1.385  16.888  1.00  0.00
ATOM   4626  HB3 ALA A 302       8.019  -0.549  17.295  1.00  0.00
ATOM   4627  C   ALA A 302       7.035  -3.759  18.132  1.00  0.00
ATOM   4628  O   ALA A 302       5.874  -3.962  18.513  1.00  0.00
ATOM   4629  N   ALA A 303       7.747  -4.707  17.521  1.00  0.00
ATOM   4630  H   ALA A 303       8.698  -4.563  17.212  1.00  0.00
ATOM   4631  CA  ALA A 303       7.107  -5.971  17.211  1.00  0.00
ATOM   4632  HA  ALA A 303       6.154  -5.768  16.723  1.00  0.00
ATOM   4633  CB  ALA A 303       7.981  -6.781  16.257  1.00  0.00
ATOM   4634  HB1 ALA A 303       8.936  -7.001  16.736  1.00  0.00
ATOM   4635  HB2 ALA A 303       7.478  -7.715  16.007  1.00  0.00
ATOM   4636  HB3 ALA A 303       8.155  -6.207  15.347  1.00  0.00
ATOM   4637  C   ALA A 303       6.799  -6.753  18.476  1.00  0.00
ATOM   4638  O   ALA A 303       5.844  -7.535  18.496  1.00  0.00
ATOM   4639  N   GLU A 304       7.573  -6.546  19.544  1.00  0.00
ATOM   4640  H   GLU A 304       8.408  -5.980  19.486  1.00  0.00
ATOM   4641  CA  GLU A 304       7.285  -7.225  20.800  1.00  0.00
ATOM   4642  HA  GLU A 304       6.686  -8.115  20.608  1.00  0.00
ATOM   4643  CB  GLU A 304       8.579  -7.648  21.495  1.00  0.00
ATOM   4644  HB2 GLU A 304       9.363  -6.934  21.243  1.00  0.00
ATOM   4645  HB3 GLU A 304       8.417  -7.643  22.573  1.00  0.00
ATOM   4646  CG  GLU A 304       9.007  -9.061  21.047  1.00  0.00
ATOM   4647  HG2 GLU A 304       8.147  -9.538  20.577  1.00  0.00
ATOM   4648  HG3 GLU A 304       9.807  -8.953  20.315  1.00  0.00
ATOM   4649  CD  GLU A 304       9.493  -9.921  22.205  1.00  0.00
ATOM   4650  OE1 GLU A 304       8.862 -10.974  22.495  1.00  0.00
ATOM   4651  OE2 GLU A 304      10.513  -9.532  22.823  1.00  0.00
ATOM   4652  C   GLU A 304       6.419  -6.406  21.741  1.00  0.00
ATOM   4653  O   GLU A 304       6.115  -6.876  22.837  1.00  0.00
ATOM   4654  N   LEU A 305       5.947  -5.239  21.314  1.00  0.00
ATOM   4655  H   LEU A 305       6.187  -4.909  20.390  1.00  0.00
ATOM   4656  CA  LEU A 305       5.099  -4.396  22.152  1.00  0.00
ATOM   4657  HA  LEU A 305       5.518  -4.322  23.156  1.00  0.00
ATOM   4658  CB  LEU A 305       5.014  -2.990  21.553  1.00  0.00
ATOM   4659  HB2 LEU A 305       5.936  -2.983  20.972  1.00  0.00
ATOM   4660  HB3 LEU A 305       4.160  -3.036  20.878  1.00  0.00
ATOM   4661  CG  LEU A 305       4.931  -1.710  22.397  1.00  0.00
ATOM   4662  HG  LEU A 305       3.914  -1.625  22.778  1.00  0.00
ATOM   4663  CD1 LEU A 305       5.911  -1.713  23.564  1.00  0.00
ATOM   4664 HD11 LEU A 305       6.929  -1.798  23.184  1.00  0.00
ATOM   4665 HD12 LEU A 305       5.810  -0.785  24.127  1.00  0.00
ATOM   4666 HD13 LEU A 305       5.697  -2.559  24.217  1.00  0.00
ATOM   4667  CD2 LEU A 305       5.171  -0.481  21.488  1.00  0.00
ATOM   4668 HD21 LEU A 305       4.412  -0.452  20.707  1.00  0.00
ATOM   4669 HD22 LEU A 305       5.113   0.429  22.085  1.00  0.00
ATOM   4670 HD23 LEU A 305       6.159  -0.553  21.032  1.00  0.00
ATOM   4671  C   LEU A 305       3.700  -4.986  22.264  1.00  0.00
ATOM   4672  O   LEU A 305       3.219  -5.666  21.358  1.00  0.00
ATOM   4673  N   THR A 306       3.036  -4.733  23.388  1.00  0.00
ATOM   4674  H   THR A 306       3.515  -4.378  24.203  1.00  0.00
ATOM   4675  CA  THR A 306       1.606  -4.993  23.486  1.00  0.00
ATOM   4676  HA  THR A 306       1.250  -5.331  22.513  1.00  0.00
ATOM   4677  CB  THR A 306       1.244  -6.051  24.534  1.00  0.00
ATOM   4678  HB  THR A 306       1.330  -5.623  25.533  1.00  0.00
ATOM   4679  CG2 THR A 306      -0.204  -6.519  24.299  1.00  0.00
ATOM   4680 HG21 THR A 306      -0.290  -6.948  23.301  1.00  0.00
ATOM   4681 HG22 THR A 306      -0.468  -7.272  25.042  1.00  0.00
ATOM   4682 HG23 THR A 306      -0.880  -5.669  24.388  1.00  0.00
ATOM   4683  OG1 THR A 306       2.127  -7.177  24.441  1.00  0.00
ATOM   4684  HG1 THR A 306       1.886  -7.828  25.104  1.00  0.00
ATOM   4685  C   THR A 306       0.924  -3.686  23.829  1.00  0.00
ATOM   4686  O   THR A 306       1.276  -3.047  24.826  1.00  0.00
ATOM   4687  N   LEU A 307      -0.039  -3.286  23.000  1.00  0.00
ATOM   4688  H   LEU A 307      -0.242  -3.809  22.160  1.00  0.00
ATOM   4689  CA  LEU A 307      -0.786  -2.068  23.249  1.00  0.00
ATOM   4690  HA  LEU A 307      -0.163  -1.370  23.809  1.00  0.00
ATOM   4691  CB  LEU A 307      -1.214  -1.401  21.940  1.00  0.00
ATOM   4692  HB2 LEU A 307      -1.804  -2.186  21.467  1.00  0.00
ATOM   4693  HB3 LEU A 307      -1.856  -0.549  22.166  1.00  0.00
ATOM   4694  CG  LEU A 307      -0.096  -0.960  20.989  1.00  0.00
ATOM   4695  HG  LEU A 307       0.473  -1.841  20.691  1.00  0.00
ATOM   4696  CD1 LEU A 307      -0.669  -0.265  19.730  1.00  0.00
ATOM   4697 HD11 LEU A 307      -1.237   0.616  20.028  1.00  0.00
ATOM   4698 HD12 LEU A 307       0.150   0.035  19.076  1.00  0.00
ATOM   4699 HD13 LEU A 307      -1.323  -0.957  19.199  1.00  0.00
ATOM   4700  CD2 LEU A 307       0.905  -0.080  21.682  1.00  0.00
ATOM   4701 HD21 LEU A 307       1.355  -0.625  22.512  1.00  0.00
ATOM   4702 HD22 LEU A 307       1.683   0.213  20.976  1.00  0.00
ATOM   4703 HD23 LEU A 307       0.405   0.811  22.061  1.00  0.00
ATOM   4704  C   LEU A 307      -1.999  -2.403  24.106  1.00  0.00
ATOM   4705  O   LEU A 307      -2.755  -3.326  23.787  1.00  0.00
ATOM   4706  N   THR A 308      -2.167  -1.665  25.202  1.00  0.00
ATOM   4707  H   THR A 308      -1.457  -1.003  25.481  1.00  0.00
ATOM   4708  CA  THR A 308      -3.347  -1.812  26.048  1.00  0.00
ATOM   4709  HA  THR A 308      -3.420  -2.845  26.390  1.00  0.00
ATOM   4710  CB  THR A 308      -3.256  -0.896  27.274  1.00  0.00
ATOM   4711  HB  THR A 308      -4.069  -1.144  27.956  1.00  0.00
ATOM   4712  CG2 THR A 308      -1.911  -1.071  27.997  1.00  0.00
ATOM   4713 HG21 THR A 308      -1.097  -0.823  27.316  1.00  0.00
ATOM   4714 HG22 THR A 308      -1.874  -0.409  28.863  1.00  0.00
ATOM   4715 HG23 THR A 308      -1.806  -2.105  28.326  1.00  0.00
ATOM   4716  OG1 THR A 308      -3.371   0.470  26.861  1.00  0.00
ATOM   4717  HG1 THR A 308      -3.314   1.042  27.630  1.00  0.00
ATOM   4718  C   THR A 308      -4.600  -1.487  25.247  1.00  0.00
ATOM   4719  O   THR A 308      -4.550  -0.813  24.213  1.00  0.00
ATOM   4720  N   ASP A 309      -5.733  -2.012  25.716  1.00  0.00
ATOM   4721  H   ASP A 309      -5.733  -2.706  26.450  1.00  0.00
ATOM   4722  CA  ASP A 309      -7.014  -1.620  25.132  1.00  0.00
ATOM   4723  HA  ASP A 309      -7.018  -1.844  24.065  1.00  0.00
ATOM   4724  CB  ASP A 309      -8.162  -2.386  25.797  1.00  0.00
ATOM   4725  HB2 ASP A 309      -8.059  -2.283  26.877  1.00  0.00
ATOM   4726  HB3 ASP A 309      -9.095  -1.924  25.476  1.00  0.00
ATOM   4727  CG  ASP A 309      -8.173  -3.864  25.427  1.00  0.00
ATOM   4728  OD1 ASP A 309      -7.641  -4.228  24.357  1.00  0.00
ATOM   4729  OD2 ASP A 309      -8.711  -4.673  26.214  1.00  0.00
ATOM   4730  C   ASP A 309      -7.230  -0.122  25.278  1.00  0.00
ATOM   4731  O   ASP A 309      -7.865   0.513  24.424  1.00  0.00
ATOM   4732  N   GLU A 310      -6.692   0.454  26.348  1.00  0.00
ATOM   4733  H   GLU A 310      -6.180  -0.097  27.023  1.00  0.00
ATOM   4734  CA  GLU A 310      -6.880   1.870  26.615  1.00  0.00
ATOM   4735  HA  GLU A 310      -7.935   2.134  26.554  1.00  0.00
ATOM   4736  CB  GLU A 310      -6.379   2.182  28.029  1.00  0.00
ATOM   4737  HB2 GLU A 310      -6.851   1.449  28.683  1.00  0.00
ATOM   4738  HB3 GLU A 310      -5.302   2.011  28.010  1.00  0.00
ATOM   4739  CG  GLU A 310      -6.658   3.570  28.547  1.00  0.00
ATOM   4740  HG2 GLU A 310      -6.775   4.248  27.702  1.00  0.00
ATOM   4741  HG3 GLU A 310      -7.583   3.542  29.122  1.00  0.00
ATOM   4742  CD  GLU A 310      -5.526   4.059  29.434  1.00  0.00
ATOM   4743  OE1 GLU A 310      -4.541   3.300  29.591  1.00  0.00
ATOM   4744  OE2 GLU A 310      -5.611   5.189  29.963  1.00  0.00
ATOM   4745  C   GLU A 310      -6.168   2.713  25.570  1.00  0.00
ATOM   4746  O   GLU A 310      -6.718   3.711  25.088  1.00  0.00
ATOM   4747  N   VAL A 311      -4.955   2.317  25.189  1.00  0.00
ATOM   4748  H   VAL A 311      -4.470   1.568  25.662  1.00  0.00
ATOM   4749  CA  VAL A 311      -4.255   3.034  24.130  1.00  0.00
ATOM   4750  HA  VAL A 311      -4.292   4.116  24.258  1.00  0.00
ATOM   4751  CB  VAL A 311      -2.781   2.596  24.072  1.00  0.00
ATOM   4752  HB  VAL A 311      -2.729   1.507  24.074  1.00  0.00
ATOM   4753  CG1 VAL A 311      -2.123   3.137  22.794  1.00  0.00
ATOM   4754 HG11 VAL A 311      -2.174   4.226  22.792  1.00  0.00
ATOM   4755 HG12 VAL A 311      -1.080   2.822  22.761  1.00  0.00
ATOM   4756 HG13 VAL A 311      -2.647   2.747  21.922  1.00  0.00
ATOM   4757  CG2 VAL A 311      -2.047   3.066  25.337  1.00  0.00
ATOM   4758 HG21 VAL A 311      -2.518   2.626  26.216  1.00  0.00
ATOM   4759 HG22 VAL A 311      -1.004   2.753  25.290  1.00  0.00
ATOM   4760 HG23 VAL A 311      -2.097   4.153  25.404  1.00  0.00
ATOM   4761  C   VAL A 311      -4.966   2.835  22.793  1.00  0.00
ATOM   4762  O   VAL A 311      -5.240   3.799  22.063  1.00  0.00
ATOM   4763  N   LEU A 312      -5.312   1.585  22.475  1.00  0.00
ATOM   4764  H   LEU A 312      -5.018   0.809  23.051  1.00  0.00
ATOM   4765  CA  LEU A 312      -6.045   1.296  21.244  1.00  0.00
ATOM   4766  HA  LEU A 312      -5.429   1.531  20.376  1.00  0.00
ATOM   4767  CB  LEU A 312      -6.410  -0.194  21.197  1.00  0.00
ATOM   4768  HB2 LEU A 312      -6.846  -0.367  22.181  1.00  0.00
ATOM   4769  HB3 LEU A 312      -7.159  -0.384  20.429  1.00  0.00
ATOM   4770  CG  LEU A 312      -5.215  -1.142  20.993  1.00  0.00
ATOM   4771  HG  LEU A 312      -4.419  -0.831  21.671  1.00  0.00
ATOM   4772  CD1 LEU A 312      -5.579  -2.620  21.269  1.00  0.00
ATOM   4773 HD11 LEU A 312      -6.374  -2.932  20.592  1.00  0.00
ATOM   4774 HD12 LEU A 312      -4.701  -3.247  21.111  1.00  0.00
ATOM   4775 HD13 LEU A 312      -5.918  -2.725  22.300  1.00  0.00
ATOM   4776  CD2 LEU A 312      -4.615  -0.975  19.597  1.00  0.00
ATOM   4777 HD21 LEU A 312      -4.272   0.052  19.469  1.00  0.00
ATOM   4778 HD22 LEU A 312      -3.772  -1.656  19.479  1.00  0.00
ATOM   4779 HD23 LEU A 312      -5.372  -1.201  18.846  1.00  0.00
ATOM   4780  C   LEU A 312      -7.291   2.174  21.091  1.00  0.00
ATOM   4781  O   LEU A 312      -7.553   2.700  20.000  1.00  0.00
ATOM   4782  N   THR A 313      -8.060   2.358  22.181  1.00  0.00
ATOM   4783  H   THR A 313      -7.852   1.869  23.041  1.00  0.00
ATOM   4784  CA  THR A 313      -9.253   3.213  22.137  1.00  0.00
ATOM   4785  HA  THR A 313      -9.868   2.918  21.287  1.00  0.00
ATOM   4786  CB  THR A 313     -10.079   3.057  23.415  1.00  0.00
ATOM   4787  HB  THR A 313      -9.613   3.627  24.219  1.00  0.00
ATOM   4788  CG2 THR A 313     -11.476   3.568  23.181  1.00  0.00
ATOM   4789 HG21 THR A 313     -11.942   2.998  22.378  1.00  0.00
ATOM   4790 HG22 THR A 313     -12.062   3.455  24.093  1.00  0.00
ATOM   4791 HG23 THR A 313     -11.436   4.621  22.903  1.00  0.00
ATOM   4792  OG1 THR A 313     -10.157   1.678  23.775  1.00  0.00
ATOM   4793  HG1 THR A 313     -10.676   1.585  24.577  1.00  0.00
ATOM   4794  C   THR A 313      -8.897   4.685  21.925  1.00  0.00
ATOM   4795  O   THR A 313      -9.601   5.401  21.198  1.00  0.00
ATOM   4796  N   ALA A 314      -7.811   5.154  22.549  1.00  0.00
ATOM   4797  H   ALA A 314      -7.302   4.580  23.206  1.00  0.00
ATOM   4798  CA  ALA A 314      -7.379   6.532  22.356  1.00  0.00
ATOM   4799  HA  ALA A 314      -8.220   7.198  22.549  1.00  0.00
ATOM   4800  CB  ALA A 314      -6.267   6.852  23.347  1.00  0.00
ATOM   4801  HB1 ALA A 314      -5.414   6.199  23.160  1.00  0.00
ATOM   4802  HB2 ALA A 314      -5.961   7.891  23.228  1.00  0.00
ATOM   4803  HB3 ALA A 314      -6.628   6.694  24.363  1.00  0.00
ATOM   4804  C   ALA A 314      -6.929   6.786  20.912  1.00  0.00
ATOM   4805  O   ALA A 314      -7.300   7.800  20.306  1.00  0.00
ATOM   4806  N   LEU A 315      -6.131   5.865  20.346  1.00  0.00
ATOM   4807  H   LEU A 315      -5.819   5.068  20.883  1.00  0.00
ATOM   4808  CA  LEU A 315      -5.664   5.996  18.962  1.00  0.00
ATOM   4809  HA  LEU A 315      -5.127   6.937  18.838  1.00  0.00
ATOM   4810  CB  LEU A 315      -4.724   4.851  18.613  1.00  0.00
ATOM   4811  HB2 LEU A 315      -5.320   3.976  18.871  1.00  0.00
ATOM   4812  HB3 LEU A 315      -4.546   4.865  17.538  1.00  0.00
ATOM   4813  CG  LEU A 315      -3.396   4.791  19.344  1.00  0.00
ATOM   4814  HG  LEU A 315      -3.586   4.788  20.417  1.00  0.00
ATOM   4815  CD1 LEU A 315      -2.631   3.550  18.967  1.00  0.00
ATOM   4816 HD11 LEU A 315      -2.440   3.552  17.894  1.00  0.00
ATOM   4817 HD12 LEU A 315      -1.682   3.530  19.504  1.00  0.00
ATOM   4818 HD13 LEU A 315      -3.215   2.668  19.230  1.00  0.00
ATOM   4819  CD2 LEU A 315      -2.589   6.071  19.063  1.00  0.00
ATOM   4820 HD21 LEU A 315      -3.151   6.939  19.408  1.00  0.00
ATOM   4821 HD22 LEU A 315      -1.636   6.023  19.590  1.00  0.00
ATOM   4822 HD23 LEU A 315      -2.407   6.159  17.992  1.00  0.00
ATOM   4823  C   LEU A 315      -6.831   6.005  17.990  1.00  0.00
ATOM   4824  O   LEU A 315      -6.843   6.767  17.010  1.00  0.00
ATOM   4825  N   ASP A 316      -7.840   5.192  18.270  1.00  0.00
ATOM   4826  H   ASP A 316      -7.816   4.563  19.060  1.00  0.00
ATOM   4827  CA  ASP A 316      -8.972   5.131  17.382  1.00  0.00
ATOM   4828  HA  ASP A 316      -8.638   5.088  16.345  1.00  0.00
ATOM   4829  CB  ASP A 316      -9.786   3.875  17.685  1.00  0.00
ATOM   4830  HB2 ASP A 316      -9.122   3.067  17.994  1.00  0.00
ATOM   4831  HB3 ASP A 316     -10.455   4.129  18.507  1.00  0.00
ATOM   4832  CG  ASP A 316     -10.591   3.434  16.505  1.00  0.00
ATOM   4833  OD1 ASP A 316     -11.661   4.027  16.271  1.00  0.00
ATOM   4834  OD2 ASP A 316     -10.139   2.523  15.786  1.00  0.00
ATOM   4835  C   ASP A 316      -9.836   6.380  17.462  1.00  0.00
ATOM   4836  O   ASP A 316     -10.598   6.659  16.524  1.00  0.00
ATOM   4837  N   GLU A 317      -9.737   7.154  18.546  1.00  0.00
ATOM   4838  H   GLU A 317      -9.211   6.929  19.378  1.00  0.00
ATOM   4839  CA  GLU A 317     -10.518   8.385  18.534  1.00  0.00
ATOM   4840  HA  GLU A 317     -11.430   8.218  17.962  1.00  0.00
ATOM   4841  CB  GLU A 317     -10.897   8.839  19.929  1.00  0.00
ATOM   4842  HB2 GLU A 317     -11.240   7.988  20.518  1.00  0.00
ATOM   4843  HB3 GLU A 317     -10.037   9.295  20.419  1.00  0.00
ATOM   4844  CG  GLU A 317     -12.021   9.865  19.815  1.00  0.00
ATOM   4845  HG2 GLU A 317     -12.003  10.300  18.816  1.00  0.00
ATOM   4846  HG3 GLU A 317     -12.949   9.311  19.954  1.00  0.00
ATOM   4847  CD  GLU A 317     -11.934  10.959  20.838  1.00  0.00
ATOM   4848  OE1 GLU A 317     -11.961  10.615  22.053  1.00  0.00
ATOM   4849  OE2 GLU A 317     -11.804  12.146  20.430  1.00  0.00
ATOM   4850  C   GLU A 317      -9.763   9.488  17.817  1.00  0.00
ATOM   4851  O   GLU A 317     -10.364  10.307  17.115  1.00  0.00
ATOM   4852  N   ILE A 318      -8.445   9.534  17.989  1.00  0.00
ATOM   4853  H   ILE A 318      -7.984   8.970  18.689  1.00  0.00
ATOM   4854  CA  ILE A 318      -7.638  10.460  17.207  1.00  0.00
ATOM   4855  HA  ILE A 318      -8.010  11.484  17.231  1.00  0.00
ATOM   4856  CB  ILE A 318      -6.180  10.435  17.689  1.00  0.00
ATOM   4857  HB  ILE A 318      -5.745   9.454  17.497  1.00  0.00
ATOM   4858  CG2 ILE A 318      -5.392  11.496  16.933  1.00  0.00
ATOM   4859 HG21 ILE A 318      -5.826  12.477  17.125  1.00  0.00
ATOM   4860 HG22 ILE A 318      -4.354  11.486  17.268  1.00  0.00
ATOM   4861 HG23 ILE A 318      -5.430  11.285  15.864  1.00  0.00
ATOM   4862  CG1 ILE A 318      -6.097  10.593  19.206  1.00  0.00
ATOM   4863 HG12 ILE A 318      -6.610  11.520  19.462  1.00  0.00
ATOM   4864 HG13 ILE A 318      -6.628   9.750  19.647  1.00  0.00
ATOM   4865  CD1 ILE A 318      -4.642  10.636  19.760  1.00  0.00
ATOM   4866 HD11 ILE A 318      -4.109  11.479  19.320  1.00  0.00
ATOM   4867 HD12 ILE A 318      -4.668  10.750  20.844  1.00  0.00
ATOM   4868 HD13 ILE A 318      -4.128   9.709  19.505  1.00  0.00
ATOM   4869  C   ILE A 318      -7.726  10.124  15.720  1.00  0.00
ATOM   4870  O   ILE A 318      -7.834  11.019  14.877  1.00  0.00
ATOM   4871  N   PHE A 319      -7.641   8.832  15.369  1.00  0.00
ATOM   4872  H   PHE A 319      -7.638   8.136  16.101  1.00  0.00
ATOM   4873  CA  PHE A 319      -7.511   8.381  13.983  1.00  0.00
ATOM   4874  HA  PHE A 319      -7.572   9.235  13.309  1.00  0.00
ATOM   4875  CB  PHE A 319      -6.167   7.689  13.772  1.00  0.00
ATOM   4876  HB2 PHE A 319      -6.134   6.818  14.427  1.00  0.00
ATOM   4877  HB3 PHE A 319      -6.038   7.370  12.738  1.00  0.00
ATOM   4878  CG  PHE A 319      -4.971   8.529  14.115  1.00  0.00
ATOM   4879  CD1 PHE A 319      -4.579   9.587  13.296  1.00  0.00
ATOM   4880  HD1 PHE A 319      -5.167   9.810  12.406  1.00  0.00
ATOM   4881  CE1 PHE A 319      -3.447  10.360  13.602  1.00  0.00
ATOM   4882  HE1 PHE A 319      -3.156  11.189  12.957  1.00  0.00
ATOM   4883  CZ  PHE A 319      -2.701  10.066  14.727  1.00  0.00
ATOM   4884  HZ  PHE A 319      -1.825  10.665  14.976  1.00  0.00
ATOM   4885  CE2 PHE A 319      -3.071   8.999  15.546  1.00  0.00
ATOM   4886  HE2 PHE A 319      -2.478   8.761  16.430  1.00  0.00
ATOM   4887  CD2 PHE A 319      -4.199   8.235  15.235  1.00  0.00
ATOM   4888  HD2 PHE A 319      -4.483   7.398  15.873  1.00  0.00
ATOM   4889  C   PHE A 319      -8.650   7.428  13.614  1.00  0.00
ATOM   4890  O   PHE A 319      -8.427   6.223  13.457  1.00  0.00
ATOM   4891  N   PRO A 320      -9.874   7.930  13.453  1.00  0.00
ATOM   4892  CD  PRO A 320     -10.343   9.303  13.680  1.00  0.00
ATOM   4893  HD2 PRO A 320      -9.641  10.015  13.245  1.00  0.00
ATOM   4894  HD3 PRO A 320     -10.437   9.494  14.749  1.00  0.00
ATOM   4895  CG  PRO A 320     -11.671   9.301  12.979  1.00  0.00
ATOM   4896  HG2 PRO A 320     -11.532   9.510  11.918  1.00  0.00
ATOM   4897  HG3 PRO A 320     -12.323  10.057  13.416  1.00  0.00
ATOM   4898  CB  PRO A 320     -12.211   7.958  13.193  1.00  0.00
ATOM   4899  HB2 PRO A 320     -12.918   7.724  12.398  1.00  0.00
ATOM   4900  HB3 PRO A 320     -12.694   7.820  14.160  1.00  0.00
ATOM   4901  CA  PRO A 320     -10.986   7.045  13.086  1.00  0.00
ATOM   4902  HA  PRO A 320     -11.011   6.219  13.797  1.00  0.00
ATOM   4903  C   PRO A 320     -10.841   6.495  11.677  1.00  0.00
ATOM   4904  O   PRO A 320     -10.297   7.143  10.778  1.00  0.00
ATOM   4905  N   GLY A 321     -11.343   5.275  11.492  1.00  0.00
ATOM   4906  H   GLY A 321     -11.817   4.809  12.252  1.00  0.00
ATOM   4907  CA  GLY A 321     -11.233   4.586  10.229  1.00  0.00
ATOM   4908  HA2 GLY A 321     -10.594   5.159   9.557  1.00  0.00
ATOM   4909  HA3 GLY A 321     -10.797   3.600  10.391  1.00  0.00
ATOM   4910  C   GLY A 321     -12.594   4.424   9.594  1.00  0.00
ATOM   4911  O   GLY A 321     -13.619   4.502  10.266  1.00  0.00
ATOM   4912  N   PRO A 322     -12.639   4.225   8.280  1.00  0.00
ATOM   4913  CD  PRO A 322     -11.513   4.268   7.335  1.00  0.00
ATOM   4914  HD2 PRO A 322     -10.755   3.542   7.631  1.00  0.00
ATOM   4915  HD3 PRO A 322     -11.075   5.266   7.328  1.00  0.00
ATOM   4916  CG  PRO A 322     -12.161   3.923   6.039  1.00  0.00
ATOM   4917  HG2 PRO A 322     -12.130   2.843   5.894  1.00  0.00
ATOM   4918  HG3 PRO A 322     -11.627   4.414   5.225  1.00  0.00
ATOM   4919  CB  PRO A 322     -13.570   4.422   6.132  1.00  0.00
ATOM   4920  HB2 PRO A 322     -14.240   3.842   5.498  1.00  0.00
ATOM   4921  HB3 PRO A 322     -13.646   5.477   5.871  1.00  0.00
ATOM   4922  CA  PRO A 322     -13.941   4.221   7.598  1.00  0.00
ATOM   4923  HA  PRO A 322     -14.510   5.062   7.995  1.00  0.00
ATOM   4924  C   PRO A 322     -14.740   2.942   7.774  1.00  0.00
ATOM   4925  O   PRO A 322     -15.969   2.985   7.617  1.00  0.00
ATOM   4926  N   GLY A 323     -14.100   1.817   8.098  1.00  0.00
ATOM   4927  H   GLY A 323     -13.149   1.845   8.437  1.00  0.00
ATOM   4928  CA  GLY A 323     -14.745   0.530   7.974  1.00  0.00
ATOM   4929  HA2 GLY A 323     -14.127  -0.209   8.484  1.00  0.00
ATOM   4930  HA3 GLY A 323     -15.717   0.590   8.464  1.00  0.00
ATOM   4931  C   GLY A 323     -14.945   0.095   6.521  1.00  0.00
ATOM   4932  O   GLY A 323     -14.607   0.811   5.565  1.00  0.00
ATOM   4933  N   PRO A 324     -15.513  -1.087   6.327  1.00  0.00
ATOM   4934  CD  PRO A 324     -15.846  -2.093   7.351  1.00  0.00
ATOM   4935  HD2 PRO A 324     -16.351  -1.613   8.189  1.00  0.00
ATOM   4936  HD3 PRO A 324     -14.934  -2.575   7.705  1.00  0.00
ATOM   4937  CG  PRO A 324     -16.745  -3.044   6.600  1.00  0.00
ATOM   4938  HG2 PRO A 324     -17.771  -2.679   6.563  1.00  0.00
ATOM   4939  HG3 PRO A 324     -16.730  -4.041   7.042  1.00  0.00
ATOM   4940  CB  PRO A 324     -16.089  -3.053   5.176  1.00  0.00
ATOM   4941  HB2 PRO A 324     -16.811  -3.378   4.427  1.00  0.00
ATOM   4942  HB3 PRO A 324     -15.188  -3.663   5.101  1.00  0.00
ATOM   4943  CA  PRO A 324     -15.741  -1.580   4.958  1.00  0.00
ATOM   4944  HA  PRO A 324     -14.818  -1.435   4.396  1.00  0.00
ATOM   4945  C   PRO A 324     -16.884  -0.867   4.249  1.00  0.00
ATOM   4946  O   PRO A 324     -17.869  -0.437   4.861  1.00  0.00
ATOM   4947  N   SER A 325     -16.734  -0.746   2.930  1.00  0.00
ATOM   4948  H   SER A 325     -15.822  -0.854   2.510  1.00  0.00
ATOM   4949  CA  SER A 325     -17.861  -0.435   2.063  1.00  0.00
ATOM   4950  HA  SER A 325     -18.478   0.329   2.536  1.00  0.00
ATOM   4951  CB  SER A 325     -17.394   0.088   0.693  1.00  0.00
ATOM   4952  HB2 SER A 325     -16.746  -0.665   0.243  1.00  0.00
ATOM   4953  HB3 SER A 325     -18.273   0.232   0.065  1.00  0.00
ATOM   4954  OG  SER A 325     -16.686   1.315   0.806  1.00  0.00
ATOM   4955  HG  SER A 325     -16.412   1.608  -0.066  1.00  0.00
ATOM   4956  C   SER A 325     -18.685  -1.706   1.882  1.00  0.00
ATOM   4957  O   SER A 325     -18.135  -2.810   1.898  1.00  0.00
ATOM   4958  N   PRO A 326     -20.013  -1.577   1.713  1.00  0.00
ATOM   4959  CD  PRO A 326     -20.939  -2.713   1.661  1.00  0.00
ATOM   4960  HD2 PRO A 326     -20.957  -3.213   2.629  1.00  0.00
ATOM   4961  HD3 PRO A 326     -20.610  -3.416   0.896  1.00  0.00
ATOM   4962  CG  PRO A 326     -22.269  -2.059   1.316  1.00  0.00
ATOM   4963  HG2 PRO A 326     -22.882  -2.016   2.216  1.00  0.00
ATOM   4964  HG3 PRO A 326     -22.772  -2.665   0.563  1.00  0.00
ATOM   4965  CB  PRO A 326     -21.978  -0.707   0.797  1.00  0.00
ATOM   4966  HB2 PRO A 326     -22.780  -0.003   1.019  1.00  0.00
ATOM   4967  HB3 PRO A 326     -21.793  -0.720  -0.277  1.00  0.00
ATOM   4968  CA  PRO A 326     -20.713  -0.298   1.536  1.00  0.00
ATOM   4969  HA  PRO A 326     -20.064   0.330   0.925  1.00  0.00
ATOM   4970  C   PRO A 326     -21.062   0.439   2.832  1.00  0.00
ATOM   4971  O   PRO A 326     -21.499   1.589   2.745  1.00  0.00
ATOM   4972  N   GLU A 327     -20.849  -0.179   3.998  1.00  0.00
ATOM   4973  H   GLU A 327     -20.435  -1.099   4.049  1.00  0.00
ATOM   4974  CA  GLU A 327     -21.266   0.462   5.242  1.00  0.00
ATOM   4975  HA  GLU A 327     -22.327   0.702   5.187  1.00  0.00
ATOM   4976  CB  GLU A 327     -21.034  -0.452   6.445  1.00  0.00
ATOM   4977  HB2 GLU A 327     -19.998  -0.788   6.398  1.00  0.00
ATOM   4978  HB3 GLU A 327     -21.178   0.152   7.341  1.00  0.00
ATOM   4979  CG  GLU A 327     -21.965  -1.670   6.495  1.00  0.00
ATOM   4980  HG2 GLU A 327     -22.053  -1.972   7.539  1.00  0.00
ATOM   4981  HG3 GLU A 327     -22.945  -1.379   6.118  1.00  0.00
ATOM   4982  CD  GLU A 327     -21.429  -2.839   5.670  1.00  0.00
ATOM   4983  OE1 GLU A 327     -20.582  -2.614   4.764  1.00  0.00
ATOM   4984  OE2 GLU A 327     -21.866  -3.975   5.918  1.00  0.00
ATOM   4985  C   GLU A 327     -20.544   1.778   5.484  1.00  0.00
ATOM   4986  O   GLU A 327     -21.030   2.606   6.259  1.00  0.00
ATOM   4987  N   ALA A 328     -19.381   1.972   4.865  1.00  0.00
ATOM   4988  H   ALA A 328     -18.976   1.251   4.285  1.00  0.00
ATOM   4989  CA  ALA A 328     -18.616   3.190   5.086  1.00  0.00
ATOM   4990  HA  ALA A 328     -18.519   3.338   6.162  1.00  0.00
ATOM   4991  CB  ALA A 328     -17.218   3.020   4.489  1.00  0.00
ATOM   4992  HB1 ALA A 328     -17.297   2.880   3.411  1.00  0.00
ATOM   4993  HB2 ALA A 328     -16.623   3.909   4.697  1.00  0.00
ATOM   4994  HB3 ALA A 328     -16.736   2.149   4.933  1.00  0.00
ATOM   4995  C   ALA A 328     -19.322   4.435   4.527  1.00  0.00
ATOM   4996  O   ALA A 328     -19.199   5.510   5.106  1.00  0.00
ATOM   4997  N   PHE A 329     -20.075   4.329   3.425  1.00  0.00
ATOM   4998  H   PHE A 329     -20.144   3.458   2.919  1.00  0.00
ATOM   4999  CA  PHE A 329     -20.755   5.505   2.879  1.00  0.00
ATOM   5000  HA  PHE A 329     -20.696   6.322   3.598  1.00  0.00
ATOM   5001  CB  PHE A 329     -20.108   5.967   1.553  1.00  0.00
ATOM   5002  HB2 PHE A 329     -20.557   6.895   1.198  1.00  0.00
ATOM   5003  HB3 PHE A 329     -19.039   6.117   1.710  1.00  0.00
ATOM   5004  CG  PHE A 329     -20.243   4.969   0.437  1.00  0.00
ATOM   5005  CD1 PHE A 329     -19.336   3.913   0.322  1.00  0.00
ATOM   5006  HD1 PHE A 329     -18.530   3.841   1.053  1.00  0.00
ATOM   5007  CE1 PHE A 329     -19.442   2.962  -0.697  1.00  0.00
ATOM   5008  HE1 PHE A 329     -18.716   2.153  -0.783  1.00  0.00
ATOM   5009  CZ  PHE A 329     -20.491   3.057  -1.609  1.00  0.00
ATOM   5010  HZ  PHE A 329     -20.596   2.322  -2.407  1.00  0.00
ATOM   5011  CE2 PHE A 329     -21.427   4.120  -1.494  1.00  0.00
ATOM   5012  HE2 PHE A 329     -22.258   4.202  -2.194  1.00  0.00
ATOM   5013  CD2 PHE A 329     -21.277   5.060  -0.478  1.00  0.00
ATOM   5014  HD2 PHE A 329     -21.981   5.887  -0.392  1.00  0.00
ATOM   5015  C   PHE A 329     -22.252   5.326   2.649  1.00  0.00
ATOM   5016  O   PHE A 329     -22.914   6.329   2.369  1.00  0.00
ATOM   5017  N   ALA A 330     -22.809   4.106   2.764  1.00  0.00
ATOM   5018  H   ALA A 330     -22.204   3.319   2.952  1.00  0.00
ATOM   5019  CA  ALA A 330     -24.241   3.850   2.554  1.00  0.00
ATOM   5020  HA  ALA A 330     -24.708   4.808   2.328  1.00  0.00
ATOM   5021  CB  ALA A 330     -24.462   2.900   1.361  1.00  0.00
ATOM   5022  HB1 ALA A 330     -24.007   1.933   1.577  1.00  0.00
ATOM   5023  HB2 ALA A 330     -25.531   2.768   1.194  1.00  0.00
ATOM   5024  HB3 ALA A 330     -24.004   3.325   0.468  1.00  0.00
ATOM   5025  C   ALA A 330     -24.920   3.288   3.804  1.00  0.00
ATOM   5026  O   ALA A 330     -25.411   4.060   4.633  1.00  0.00
ATOM   5027  N   TRP A 331     -25.007   1.959   3.942  1.00  0.00
ATOM   5028  H   TRP A 331     -24.771   1.357   3.166  1.00  0.00
ATOM   5029  CA  TRP A 331     -25.516   1.335   5.187  1.00  0.00
ATOM   5030  HA  TRP A 331     -25.020   1.781   6.049  1.00  0.00
ATOM   5031  CB  TRP A 331     -27.026   1.548   5.326  1.00  0.00
ATOM   5032  HB2 TRP A 331     -27.323   1.029   6.237  1.00  0.00
ATOM   5033  HB3 TRP A 331     -27.267   2.607   5.417  1.00  0.00
ATOM   5034  CG  TRP A 331     -27.890   1.002   4.217  1.00  0.00
ATOM   5035  CD1 TRP A 331     -28.371   1.694   3.157  1.00  0.00
ATOM   5036  HD1 TRP A 331     -28.087   2.744   3.080  1.00  0.00
ATOM   5037  NE1 TRP A 331     -29.151   0.872   2.374  1.00  0.00
ATOM   5038  HE1 TRP A 331     -29.610   1.149   1.518  1.00  0.00
ATOM   5039  CE2 TRP A 331     -29.203  -0.376   2.937  1.00  0.00
ATOM   5040  CZ2 TRP A 331     -29.874  -1.537   2.511  1.00  0.00
ATOM   5041  HZ2 TRP A 331     -30.453  -1.492   1.589  1.00  0.00
ATOM   5042  CH2 TRP A 331     -29.756  -2.662   3.290  1.00  0.00
ATOM   5043  HH2 TRP A 331     -30.266  -3.578   2.993  1.00  0.00
ATOM   5044  CZ3 TRP A 331     -28.985  -2.661   4.474  1.00  0.00
ATOM   5045  HZ3 TRP A 331     -28.894  -3.556   5.090  1.00  0.00
ATOM   5046  CE3 TRP A 331     -28.312  -1.504   4.892  1.00  0.00
ATOM   5047  HE3 TRP A 331     -27.733  -1.547   5.815  1.00  0.00
ATOM   5048  CD2 TRP A 331     -28.421  -0.337   4.106  1.00  0.00
ATOM   5049  C   TRP A 331     -25.209  -0.168   5.305  1.00  0.00
ATOM   5050  O   TRP A 331     -24.791  -0.773   4.310  1.00  0.00
ATOM   5051  OXT TRP A 331     -25.332  -0.747   6.382  1.00  0.00
TER   
ATOM   5052  N4  NDP A 332      11.472   3.090  14.372  1.00  0.00
ATOM   5053  H6  NDP A 332      11.404   2.910  15.210  1.00  0.00
ATOM   5054  H7  NDP A 332      11.651   2.464  13.811  1.00  0.00
ATOM   5055  C18 NDP A 332      11.301   4.335  13.945  1.00  0.00
ATOM   5056  N1  NDP A 332      10.985   5.298  14.839  1.00  0.00
ATOM   5057  C3  NDP A 332      10.805   6.546  14.395  1.00  0.00
ATOM   5058  H24 NDP A 332      10.597   7.203  15.077  1.00  0.00
ATOM   5059  N3  NDP A 332      10.870   7.015  13.155  1.00  0.00
ATOM   5060  C10 NDP A 332      11.175   6.038  12.289  1.00  0.00
ATOM   5061  C14 NDP A 332      11.395   4.711  12.595  1.00  0.00
ATOM   5062  N5  NDP A 332      11.679   3.989  11.450  1.00  0.00
ATOM   5063  C21 NDP A 332      11.609   4.871  10.492  1.00  0.00
ATOM   5064  H14 NDP A 332      11.744   4.650   9.557  1.00  0.00
ATOM   5065  N7  NDP A 332      11.327   6.141  10.929  1.00  0.00
ATOM   5066  C1  NDP A 332      11.137   7.343  10.126  1.00  0.00
ATOM   5067  O13 NDP A 332      10.176   7.065   9.136  1.00  0.00
ATOM   5068  H26 NDP A 332      10.881   8.024  10.767  1.00  0.00
ATOM   5069  C4  NDP A 332      12.362   7.877   9.396  1.00  0.00
ATOM   5070  O5  NDP A 332      12.064   9.223   9.054  1.00  0.00
ATOM   5071  P1  NDP A 332      13.344  10.174   9.126  1.00  0.00
ATOM   5072  O3  NDP A 332      14.173   9.683  10.269  1.00  0.00
ATOM   5073  O8  NDP A 332      14.071  10.058   7.825  1.00  0.00
ATOM   5074  O12 NDP A 332      12.800  11.552   9.357  1.00  0.00
ATOM   5075  H23 NDP A 332      13.202   7.822   9.877  1.00  0.00
ATOM   5076  C7  NDP A 332      12.284   7.077   8.107  1.00  0.00
ATOM   5077  O10 NDP A 332      13.068   7.576   7.035  1.00  0.00
ATOM   5078  H2  NDP A 332      13.406   8.313   7.254  1.00  0.00
ATOM   5079  H20 NDP A 332      12.646   6.182   8.196  1.00  0.00
ATOM   5080  C11 NDP A 332      10.781   7.159   7.823  1.00  0.00
ATOM   5081  H18 NDP A 332      10.599   7.972   7.327  1.00  0.00
ATOM   5082  C15 NDP A 332      10.217   6.066   6.956  1.00  0.00
ATOM   5083  H9  NDP A 332      10.358   5.202   7.375  1.00  0.00
ATOM   5084  H11 NDP A 332      10.678   6.046   6.103  1.00  0.00
ATOM   5085  O15 NDP A 332       8.807   6.294   6.753  1.00  0.00
ATOM   5086  P2  NDP A 332       7.785   5.083   6.959  1.00  0.00
ATOM   5087  O1  NDP A 332       8.142   4.346   8.194  1.00  0.00
ATOM   5088  O4  NDP A 332       6.398   5.586   6.835  1.00  0.00
ATOM   5089  O9  NDP A 332       8.119   4.154   5.706  1.00  0.00
ATOM   5090  P3  NDP A 332       8.545   4.397   4.187  1.00  0.00
ATOM   5091  O2  NDP A 332      10.028   4.371   4.112  1.00  0.00
ATOM   5092  O7  NDP A 332       7.829   5.573   3.634  1.00  0.00
ATOM   5093  O16 NDP A 332       7.961   3.078   3.524  1.00  0.00
ATOM   5094  C16 NDP A 332       8.424   1.817   4.031  1.00  0.00
ATOM   5095  H8  NDP A 332       9.221   1.943   4.569  1.00  0.00
ATOM   5096  H10 NDP A 332       7.753   1.419   4.607  1.00  0.00
ATOM   5097  C12 NDP A 332       8.717   0.910   2.868  1.00  0.00
ATOM   5098  O14 NDP A 332       7.502   0.695   2.111  1.00  0.00
ATOM   5099  H17 NDP A 332       9.090   0.115   3.279  1.00  0.00
ATOM   5100  C8  NDP A 332       9.719   1.449   1.847  1.00  0.00
ATOM   5101  O11 NDP A 332      11.052   1.169   2.234  1.00  0.00
ATOM   5102  H1  NDP A 332      11.581   1.473   1.657  1.00  0.00
ATOM   5103  H19 NDP A 332       9.708   2.413   1.743  1.00  0.00
ATOM   5104  C5  NDP A 332       9.302   0.709   0.585  1.00  0.00
ATOM   5105  O6  NDP A 332       9.949  -0.544   0.483  1.00  0.00
ATOM   5106  H3  NDP A 332      10.590  -0.573   1.025  1.00  0.00
ATOM   5107  H22 NDP A 332       9.545   1.182  -0.227  1.00  0.00
ATOM   5108  C2  NDP A 332       7.795   0.554   0.743  1.00  0.00
ATOM   5109  H25 NDP A 332       7.535  -0.313   0.393  1.00  0.00
ATOM   5110  N2  NDP A 332       7.030   1.587  -0.016  1.00  0.00
ATOM   5111  C6  NDP A 332       6.373   1.259  -1.166  1.00  0.00
ATOM   5112  H21 NDP A 332       6.496   0.374  -1.544  1.00  0.00
ATOM   5113  C9  NDP A 332       5.552   2.137  -1.796  1.00  0.00
ATOM   5114  C20 NDP A 332       4.584   1.622  -2.780  1.00  0.00
ATOM   5115  N6  NDP A 332       4.472   0.315  -2.931  1.00  0.00
ATOM   5116  H4  NDP A 332       3.913  -0.006  -3.500  1.00  0.00
ATOM   5117  H5  NDP A 332       4.958  -0.215  -2.460  1.00  0.00
ATOM   5118  O17 NDP A 332       3.901   2.414  -3.429  1.00  0.00
ATOM   5119  C13 NDP A 332       5.692   3.573  -1.478  1.00  0.00
ATOM   5120  H12 NDP A 332       6.019   4.038  -2.264  1.00  0.00
ATOM   5121  H13 NDP A 332       4.816   3.937  -1.277  1.00  0.00
ATOM   5122  C17 NDP A 332       6.584   3.849  -0.362  1.00  0.00
ATOM   5123  H16 NDP A 332       6.911   4.750  -0.211  1.00  0.00
ATOM   5124  C19 NDP A 332       6.942   2.879   0.435  1.00  0.00
ATOM   5125  H15 NDP A 332       7.149   3.076   1.362  1.00  0.00
TER   
ATOM   5126 Na+  Na+   333       7.607  20.184  24.466  1.00  0.00
TER   
ATOM   5127 Na+  Na+   334      11.935   9.961  25.842  1.00  0.00
TER   
ATOM   5128 Na+  Na+   335     -23.564  -5.778   2.670  1.00  0.00
TER   
ATOM   5129 Na+  Na+   336      17.541 -22.201  -6.756  1.00  0.00
TER   
ATOM   5130 Na+  Na+   337     -13.464 -17.437  -3.766  1.00  0.00
TER   
ATOM   5131 Na+  Na+   338     -20.293   3.266  10.214  1.00  0.00
TER   
ATOM   5132 Na+  Na+   339      28.022  -5.639  12.590  1.00  0.00
TER   
ATOM   5133 Na+  Na+   340       0.829 -12.364  22.213  1.00  0.00
TER   
ATOM   5134 Na+  Na+   341      -3.221  20.925  21.615  1.00  0.00
TER   
ATOM   5135 Na+  Na+   342      28.911  -0.488  -7.911  1.00  0.00
TER   
ATOM   5136 Na+  Na+   343      -2.221  -1.117 -26.132  1.00  0.00
TER   
ATOM   5137 Na+  Na+   344      23.061 -25.496   4.665  1.00  0.00
TER   
ATOM   5138 Na+  Na+   345     -16.672   4.414  20.931  1.00  0.00
TER   
ATOM   5139 Na+  Na+   346      24.513   4.149  15.149  1.00  0.00
TER   
ATOM   5140 Na+  Na+   347     -12.692  20.650  19.482  1.00  0.00
TER   
ATOM   5141  O   WAT   348      40.219  36.818  36.036  1.00  0.00
ATOM   5142  H1  WAT   348      40.139  35.904  35.765  1.00  0.00
ATOM   5143  H2  WAT   348      39.806  37.315  35.330  1.00  0.00
TER   
ATOM   5144  O   WAT   349      38.351  38.596  37.917  1.00  0.00
ATOM   5145  H1  WAT   349      37.575  38.116  38.207  1.00  0.00
ATOM   5146  H2  WAT   349      39.002  37.917  37.743  1.00  0.00
TER   
ATOM   5147  O   WAT   350      30.777  33.868  32.579  1.00  0.00
ATOM   5148  H1  WAT   350      29.888  34.210  32.477  1.00  0.00
ATOM   5149  H2  WAT   350      31.061  33.668  31.687  1.00  0.00
TER   
ATOM   5150  O   WAT   351      28.740  36.469  38.463  1.00  0.00
ATOM   5151  H1  WAT   351      29.312  35.701  38.463  1.00  0.00
ATOM   5152  H2  WAT   351      28.740  36.768  37.554  1.00  0.00
TER   
ATOM   5153  O   WAT   352      29.983  31.877  40.250  1.00  0.00
ATOM   5154  H1  WAT   352      29.803  30.980  40.530  1.00  0.00
ATOM   5155  H2  WAT   352      29.581  32.425  40.925  1.00  0.00
TER   
ATOM   5156  O   WAT   353      38.822  34.079  38.151  1.00  0.00
ATOM   5157  H1  WAT   353      39.199  33.206  38.038  1.00  0.00
ATOM   5158  H2  WAT   353      38.724  34.415  37.260  1.00  0.00
TER   
ATOM   5159  O   WAT   354      32.953  32.451  33.613  1.00  0.00
ATOM   5160  H1  WAT   354      33.060  33.352  33.920  1.00  0.00
ATOM   5161  H2  WAT   354      32.042  32.403  33.322  1.00  0.00
TER   
ATOM   5162  O   WAT   355      42.605  31.574  35.084  1.00  0.00
ATOM   5163  H1  WAT   355      43.426  31.084  35.126  1.00  0.00
ATOM   5164  H2  WAT   355      42.638  32.164  35.837  1.00  0.00
TER   
ATOM   5165  O   WAT   356      30.601  34.373  38.858  1.00  0.00
ATOM   5166  H1  WAT   356      31.282  34.637  39.477  1.00  0.00
ATOM   5167  H2  WAT   356      30.286  33.533  39.192  1.00  0.00
TER   
ATOM   5168  O   WAT   357      34.794  35.420  37.945  1.00  0.00
ATOM   5169  H1  WAT   357      35.301  35.918  38.586  1.00  0.00
ATOM   5170  H2  WAT   357      35.325  34.644  37.769  1.00  0.00
TER   
ATOM   5171  O   WAT   358      33.077  30.060  42.212  1.00  0.00
ATOM   5172  H1  WAT   358      33.079  30.577  41.406  1.00  0.00
ATOM   5173  H2  WAT   358      32.248  29.583  42.189  1.00  0.00
TER   
ATOM   5174  O   WAT   359      42.841  33.514  37.857  1.00  0.00
ATOM   5175  H1  WAT   359      42.137  33.802  38.437  1.00  0.00
ATOM   5176  H2  WAT   359      43.202  34.324  37.497  1.00  0.00
TER   
ATOM   5177  O   WAT   360      32.759  31.771  40.219  1.00  0.00
ATOM   5178  H1  WAT   360      33.100  32.615  39.924  1.00  0.00
ATOM   5179  H2  WAT   360      31.820  31.919  40.335  1.00  0.00
TER   
ATOM   5180  O   WAT   361      36.442  29.259  36.543  1.00  0.00
ATOM   5181  H1  WAT   361      36.749  28.704  35.827  1.00  0.00
ATOM   5182  H2  WAT   361      35.512  29.394  36.360  1.00  0.00
TER   
ATOM   5183  O   WAT   362      38.830  37.324  33.279  1.00  0.00
ATOM   5184  H1  WAT   362      37.903  37.258  33.508  1.00  0.00
ATOM   5185  H2  WAT   362      38.982  38.262  33.165  1.00  0.00
TER   
ATOM   5186  O   WAT   363      38.817  33.596  30.276  1.00  0.00
ATOM   5187  H1  WAT   363      37.877  33.757  30.361  1.00  0.00
ATOM   5188  H2  WAT   363      39.135  34.314  29.729  1.00  0.00
TER   
ATOM   5189  O   WAT   364      42.302  35.065  41.199  1.00  0.00
ATOM   5190  H1  WAT   364      41.889  35.890  41.453  1.00  0.00
ATOM   5191  H2  WAT   364      41.570  34.479  41.007  1.00  0.00
TER   
ATOM   5192  O   WAT   365      34.435  37.851  36.061  1.00  0.00
ATOM   5193  H1  WAT   365      34.031  37.138  35.566  1.00  0.00
ATOM   5194  H2  WAT   365      34.522  37.506  36.950  1.00  0.00
TER   
ATOM   5195  O   WAT   366      33.148  34.625  39.841  1.00  0.00
ATOM   5196  H1  WAT   366      33.700  34.734  39.066  1.00  0.00
ATOM   5197  H2  WAT   366      33.663  34.999  40.557  1.00  0.00
TER   
ATOM   5198  O   WAT   367      41.036  38.125  30.790  1.00  0.00
ATOM   5199  H1  WAT   367      41.475  37.287  30.644  1.00  0.00
ATOM   5200  H2  WAT   367      41.749  38.758  30.876  1.00  0.00
TER   
ATOM   5201  O   WAT   368      31.136  36.745  33.562  1.00  0.00
ATOM   5202  H1  WAT   368      31.016  37.471  32.950  1.00  0.00
ATOM   5203  H2  WAT   368      30.826  35.975  33.085  1.00  0.00
TER   
ATOM   5204  O   WAT   369      33.602  30.089  36.944  1.00  0.00
ATOM   5205  H1  WAT   369      33.159  30.870  36.613  1.00  0.00
ATOM   5206  H2  WAT   369      34.161  30.412  37.651  1.00  0.00
TER   
ATOM   5207  O   WAT   370      37.889  32.955  42.548  1.00  0.00
ATOM   5208  H1  WAT   370      37.427  33.164  43.360  1.00  0.00
ATOM   5209  H2  WAT   370      37.487  32.141  42.245  1.00  0.00
TER   
ATOM   5210  O   WAT   371      42.890  34.176  43.677  1.00  0.00
ATOM   5211  H1  WAT   371      42.039  33.877  43.998  1.00  0.00
ATOM   5212  H2  WAT   371      42.730  34.421  42.766  1.00  0.00
TER   
ATOM   5213  O   WAT   372      36.718  29.710  31.825  1.00  0.00
ATOM   5214  H1  WAT   372      36.093  29.706  32.550  1.00  0.00
ATOM   5215  H2  WAT   372      36.631  28.843  31.428  1.00  0.00
TER   
ATOM   5216  O   WAT   373      35.640  30.633  38.803  1.00  0.00
ATOM   5217  H1  WAT   373      35.937  31.540  38.722  1.00  0.00
ATOM   5218  H2  WAT   373      36.188  30.145  38.189  1.00  0.00
TER   
ATOM   5219  O   WAT   374      33.394  35.212  34.672  1.00  0.00
ATOM   5220  H1  WAT   374      33.168  34.996  35.577  1.00  0.00
ATOM   5221  H2  WAT   374      32.613  35.645  34.327  1.00  0.00
TER   
ATOM   5222  O   WAT   375      40.623  35.218  33.271  1.00  0.00
ATOM   5223  H1  WAT   375      40.024  35.942  33.088  1.00  0.00
ATOM   5224  H2  WAT   375      41.171  35.156  32.489  1.00  0.00
TER   
ATOM   5225  O   WAT   376      39.230  33.855  35.302  1.00  0.00
ATOM   5226  H1  WAT   376      39.623  34.172  34.489  1.00  0.00
ATOM   5227  H2  WAT   376      39.592  32.976  35.416  1.00  0.00
TER   
ATOM   5228  O   WAT   377      30.965  32.522  43.492  1.00  0.00
ATOM   5229  H1  WAT   377      30.571  33.369  43.699  1.00  0.00
ATOM   5230  H2  WAT   377      30.276  31.884  43.683  1.00  0.00
TER   
ATOM   5231  O   WAT   378      28.266  30.445  37.525  1.00  0.00
ATOM   5232  H1  WAT   378      27.978  31.015  38.237  1.00  0.00
ATOM   5233  H2  WAT   378      29.011  29.965  37.888  1.00  0.00
TER   
ATOM   5234  O   WAT   379      28.453  34.387  28.735  1.00  0.00
ATOM   5235  H1  WAT   379      28.371  35.330  28.876  1.00  0.00
ATOM   5236  H2  WAT   379      28.102  34.244  27.856  1.00  0.00
TER   
ATOM   5237  O   WAT   380      39.815  36.445  39.397  1.00  0.00
ATOM   5238  H1  WAT   380      39.083  36.954  39.746  1.00  0.00
ATOM   5239  H2  WAT   380      39.418  35.628  39.096  1.00  0.00
TER   
ATOM   5240  O   WAT   381      36.253  33.121  37.802  1.00  0.00
ATOM   5241  H1  WAT   381      36.257  32.680  36.952  1.00  0.00
ATOM   5242  H2  WAT   381      37.148  33.442  37.909  1.00  0.00
TER   
ATOM   5243  O   WAT   382      32.103  33.003  36.761  1.00  0.00
ATOM   5244  H1  WAT   382      31.763  33.481  37.518  1.00  0.00
ATOM   5245  H2  WAT   382      31.341  32.550  36.402  1.00  0.00
TER   
ATOM   5246  O   WAT   383      36.315  34.122  30.793  1.00  0.00
ATOM   5247  H1  WAT   383      36.436  34.080  31.741  1.00  0.00
ATOM   5248  H2  WAT   383      35.930  34.984  30.637  1.00  0.00
TER   
ATOM   5249  O   WAT   384      40.278  31.899  38.809  1.00  0.00
ATOM   5250  H1  WAT   384      40.295  32.349  39.653  1.00  0.00
ATOM   5251  H2  WAT   384      40.030  30.999  39.022  1.00  0.00
TER   
ATOM   5252  O   WAT   385      35.327  36.432  30.191  1.00  0.00
ATOM   5253  H1  WAT   385      34.759  35.984  29.565  1.00  0.00
ATOM   5254  H2  WAT   385      36.036  36.791  29.658  1.00  0.00
TER   
ATOM   5255  O   WAT   386      36.554  37.181  39.549  1.00  0.00
ATOM   5256  H1  WAT   386      36.921  36.707  40.295  1.00  0.00
ATOM   5257  H2  WAT   386      36.364  38.055  39.889  1.00  0.00
TER   
ATOM   5258  O   WAT   387      29.418  31.925  35.678  1.00  0.00
ATOM   5259  H1  WAT   387      29.133  31.561  36.516  1.00  0.00
ATOM   5260  H2  WAT   387      29.356  31.193  35.064  1.00  0.00
TER   
ATOM   5261  O   WAT   388      34.344  36.222  41.867  1.00  0.00
ATOM   5262  H1  WAT   388      34.040  37.101  42.092  1.00  0.00
ATOM   5263  H2  WAT   388      35.298  36.282  41.903  1.00  0.00
TER   
ATOM   5264  O   WAT   389      39.092  30.818  32.399  1.00  0.00
ATOM   5265  H1  WAT   389      38.278  30.319  32.324  1.00  0.00
ATOM   5266  H2  WAT   389      38.898  31.658  31.983  1.00  0.00
TER   
ATOM   5267  O   WAT   390      41.807  35.190  30.695  1.00  0.00
ATOM   5268  H1  WAT   390      42.695  35.502  30.521  1.00  0.00
ATOM   5269  H2  WAT   390      41.777  34.317  30.304  1.00  0.00
TER   
ATOM   5270  O   WAT   391      30.400  37.062  43.014  1.00  0.00
ATOM   5271  H1  WAT   391      30.042  37.727  43.601  1.00  0.00
ATOM   5272  H2  WAT   391      30.106  36.230  43.385  1.00  0.00
TER   
ATOM   5273  O   WAT   392      28.911  37.061  29.638  1.00  0.00
ATOM   5274  H1  WAT   392      29.780  37.344  29.921  1.00  0.00
ATOM   5275  H2  WAT   392      28.420  37.875  29.522  1.00  0.00
TER   
ATOM   5276  O   WAT   393      31.976  28.792  34.231  1.00  0.00
ATOM   5277  H1  WAT   393      31.847  28.784  35.179  1.00  0.00
ATOM   5278  H2  WAT   393      31.152  29.130  33.880  1.00  0.00
TER   
ATOM   5279  O   WAT   394      40.469  33.043  41.441  1.00  0.00
ATOM   5280  H1  WAT   394      40.837  32.223  41.769  1.00  0.00
ATOM   5281  H2  WAT   394      39.609  33.104  41.857  1.00  0.00
TER   
ATOM   5282  O   WAT   395      35.804  34.278  33.666  1.00  0.00
ATOM   5283  H1  WAT   395      35.095  34.746  34.107  1.00  0.00
ATOM   5284  H2  WAT   395      36.088  33.620  34.301  1.00  0.00
TER   
ATOM   5285  O   WAT   396      37.429  35.697  41.665  1.00  0.00
ATOM   5286  H1  WAT   396      37.928  36.172  42.330  1.00  0.00
ATOM   5287  H2  WAT   396      37.571  34.774  41.872  1.00  0.00
TER   
ATOM   5288  O   WAT   397      39.835  31.003  35.106  1.00  0.00
ATOM   5289  H1  WAT   397      39.712  31.021  34.157  1.00  0.00
ATOM   5290  H2  WAT   397      40.784  31.051  35.225  1.00  0.00
TER   
ATOM   5291  O   WAT   398      34.007  32.586  31.041  1.00  0.00
ATOM   5292  H1  WAT   398      34.856  33.023  30.975  1.00  0.00
ATOM   5293  H2  WAT   398      33.640  32.898  31.868  1.00  0.00
TER   
ATOM   5294  O   WAT   399      42.928  37.158  35.954  1.00  0.00
ATOM   5295  H1  WAT   399      41.987  37.173  36.129  1.00  0.00
ATOM   5296  H2  WAT   399      43.242  36.371  36.400  1.00  0.00
TER   
ATOM   5297  O   WAT   400      31.601  36.272  30.198  1.00  0.00
ATOM   5298  H1  WAT   400      31.681  35.325  30.310  1.00  0.00
ATOM   5299  H2  WAT   400      32.493  36.603  30.304  1.00  0.00
TER   
ATOM   5300  O   WAT   401      37.451  37.860  28.737  1.00  0.00
ATOM   5301  H1  WAT   401      37.971  37.145  28.371  1.00  0.00
ATOM   5302  H2  WAT   401      38.098  38.498  29.037  1.00  0.00
TER   
ATOM   5303  O   WAT   402      36.354  30.339  41.408  1.00  0.00
ATOM   5304  H1  WAT   402      35.906  30.362  40.563  1.00  0.00
ATOM   5305  H2  WAT   402      35.721  29.941  42.005  1.00  0.00
TER   
ATOM   5306  O   WAT   403      41.435  37.520  41.990  1.00  0.00
ATOM   5307  H1  WAT   403      40.909  38.044  41.386  1.00  0.00
ATOM   5308  H2  WAT   403      41.778  38.153  42.621  1.00  0.00
TER   
ATOM   5309  O   WAT   404      33.834  34.909  28.435  1.00  0.00
ATOM   5310  H1  WAT   404      33.633  34.046  28.796  1.00  0.00
ATOM   5311  H2  WAT   404      33.663  34.823  27.497  1.00  0.00
TER   
ATOM   5312  O   WAT   405      41.313  29.720  30.963  1.00  0.00
ATOM   5313  H1  WAT   405      41.593  28.877  31.319  1.00  0.00
ATOM   5314  H2  WAT   405      40.539  29.952  31.477  1.00  0.00
TER   
ATOM   5315  O   WAT   406      32.632  32.009  28.422  1.00  0.00
ATOM   5316  H1  WAT   406      32.935  32.016  27.514  1.00  0.00
ATOM   5317  H2  WAT   406      33.372  31.659  28.919  1.00  0.00
TER   
ATOM   5318  O   WAT   407      35.851  30.953  29.408  1.00  0.00
ATOM   5319  H1  WAT   407      35.503  30.275  28.828  1.00  0.00
ATOM   5320  H2  WAT   407      36.052  30.492  30.222  1.00  0.00
TER   
ATOM   5321  O   WAT   408      29.191  37.482  35.805  1.00  0.00
ATOM   5322  H1  WAT   408      28.536  37.213  35.161  1.00  0.00
ATOM   5323  H2  WAT   408      30.029  37.372  35.355  1.00  0.00
TER   
ATOM   5324  O   WAT   409      42.140  32.276  30.026  1.00  0.00
ATOM   5325  H1  WAT   409      42.559  32.089  29.186  1.00  0.00
ATOM   5326  H2  WAT   409      41.834  31.424  30.337  1.00  0.00
TER   
ATOM   5327  O   WAT   410      30.229  37.867  40.345  1.00  0.00
ATOM   5328  H1  WAT   410      30.596  37.780  41.224  1.00  0.00
ATOM   5329  H2  WAT   410      29.660  37.104  40.246  1.00  0.00
TER   
ATOM   5330  O   WAT   411      28.405  34.692  31.747  1.00  0.00
ATOM   5331  H1  WAT   411      27.502  34.955  31.572  1.00  0.00
ATOM   5332  H2  WAT   411      28.889  34.963  30.967  1.00  0.00
TER   
ATOM   5333  O   WAT   412      30.948  33.748  29.657  1.00  0.00
ATOM   5334  H1  WAT   412      31.657  33.326  29.171  1.00  0.00
ATOM   5335  H2  WAT   412      30.232  33.816  29.025  1.00  0.00
TER   
ATOM   5336  O   WAT   413      30.595  29.802  28.697  1.00  0.00
ATOM   5337  H1  WAT   413      31.318  30.343  29.015  1.00  0.00
ATOM   5338  H2  WAT   413      30.868  29.528  27.821  1.00  0.00
TER   
ATOM   5339  O   WAT   414      30.284  29.053  38.599  1.00  0.00
ATOM   5340  H1  WAT   414      30.932  28.502  38.159  1.00  0.00
ATOM   5341  H2  WAT   414      30.705  29.307  39.421  1.00  0.00
TER   
ATOM   5342  O   WAT   415      30.038  29.208  41.342  1.00  0.00
ATOM   5343  H1  WAT   415      29.689  29.665  42.107  1.00  0.00
ATOM   5344  H2  WAT   415      29.706  28.314  41.424  1.00  0.00
TER   
ATOM   5345  O   WAT   416      40.928  28.620  40.830  1.00  0.00
ATOM   5346  H1  WAT   416      40.054  28.953  40.627  1.00  0.00
ATOM   5347  H2  WAT   416      40.820  28.147  41.655  1.00  0.00
TER   
ATOM   5348  O   WAT   417      41.836  30.827  42.214  1.00  0.00
ATOM   5349  H1  WAT   417      41.507  30.012  41.834  1.00  0.00
ATOM   5350  H2  WAT   417      42.784  30.784  42.090  1.00  0.00
TER   
ATOM   5351  O   WAT   418      38.676  29.537  39.769  1.00  0.00
ATOM   5352  H1  WAT   418      37.893  30.011  40.049  1.00  0.00
ATOM   5353  H2  WAT   418      38.382  28.632  39.660  1.00  0.00
TER   
ATOM   5354  O   WAT   419      43.228  30.239  37.814  1.00  0.00
ATOM   5355  H1  WAT   419      43.669  30.183  36.966  1.00  0.00
ATOM   5356  H2  WAT   419      42.959  31.155  37.885  1.00  0.00
TER   
ATOM   5357  O   WAT   420      30.020  29.841  32.290  1.00  0.00
ATOM   5358  H1  WAT   420      30.778  29.954  31.717  1.00  0.00
ATOM   5359  H2  WAT   420      29.558  30.678  32.245  1.00  0.00
TER   
ATOM   5360  O   WAT   421      36.561  31.955  35.281  1.00  0.00
ATOM   5361  H1  WAT   421      35.749  31.581  34.940  1.00  0.00
ATOM   5362  H2  WAT   421      37.065  31.200  35.583  1.00  0.00
TER   
ATOM   5363  O   WAT   422      41.064  28.620  36.519  1.00  0.00
ATOM   5364  H1  WAT   422      41.667  29.192  36.994  1.00  0.00
ATOM   5365  H2  WAT   422      40.323  29.183  36.296  1.00  0.00
TER   
ATOM   5366  O   WAT   423      32.392  30.368  30.831  1.00  0.00
ATOM   5367  H1  WAT   423      32.922  29.581  30.701  1.00  0.00
ATOM   5368  H2  WAT   423      33.025  31.047  31.064  1.00  0.00
TER   
ATOM   5369  O   WAT   424      34.586  30.105  33.885  1.00  0.00
ATOM   5370  H1  WAT   424      33.957  29.404  34.052  1.00  0.00
ATOM   5371  H2  WAT   424      34.047  30.866  33.668  1.00  0.00
TER   
ATOM   5372  O   WAT   425      40.219  36.818  17.262  1.00  0.00
ATOM   5373  H1  WAT   425      40.139  35.904  16.991  1.00  0.00
ATOM   5374  H2  WAT   425      39.806  37.315  16.556  1.00  0.00
TER   
ATOM   5375  O   WAT   426      38.351  38.596  19.143  1.00  0.00
ATOM   5376  H1  WAT   426      37.575  38.116  19.433  1.00  0.00
ATOM   5377  H2  WAT   426      39.002  37.917  18.968  1.00  0.00
TER   
ATOM   5378  O   WAT   427      30.777  33.868  13.805  1.00  0.00
ATOM   5379  H1  WAT   427      29.888  34.210  13.703  1.00  0.00
ATOM   5380  H2  WAT   427      31.061  33.668  12.913  1.00  0.00
TER   
ATOM   5381  O   WAT   428      28.740  36.469  19.689  1.00  0.00
ATOM   5382  H1  WAT   428      29.312  35.701  19.689  1.00  0.00
ATOM   5383  H2  WAT   428      28.740  36.768  18.779  1.00  0.00
TER   
ATOM   5384  O   WAT   429      29.983  31.877  21.475  1.00  0.00
ATOM   5385  H1  WAT   429      29.803  30.980  21.756  1.00  0.00
ATOM   5386  H2  WAT   429      29.581  32.425  22.150  1.00  0.00
TER   
ATOM   5387  O   WAT   430      38.822  34.079  19.377  1.00  0.00
ATOM   5388  H1  WAT   430      39.199  33.206  19.264  1.00  0.00
ATOM   5389  H2  WAT   430      38.724  34.415  18.486  1.00  0.00
TER   
ATOM   5390  O   WAT   431      32.953  32.451  14.838  1.00  0.00
ATOM   5391  H1  WAT   431      33.060  33.352  15.145  1.00  0.00
ATOM   5392  H2  WAT   431      32.042  32.403  14.548  1.00  0.00
TER   
ATOM   5393  O   WAT   432      42.605  31.574  16.310  1.00  0.00
ATOM   5394  H1  WAT   432      43.426  31.084  16.352  1.00  0.00
ATOM   5395  H2  WAT   432      42.638  32.164  17.063  1.00  0.00
TER   
ATOM   5396  O   WAT   433      30.601  34.373  20.084  1.00  0.00
ATOM   5397  H1  WAT   433      31.282  34.637  20.702  1.00  0.00
ATOM   5398  H2  WAT   433      30.286  33.533  20.417  1.00  0.00
TER   
ATOM   5399  O   WAT   434      34.794  35.420  19.171  1.00  0.00
ATOM   5400  H1  WAT   434      35.301  35.918  19.811  1.00  0.00
ATOM   5401  H2  WAT   434      35.325  34.644  18.995  1.00  0.00
TER   
ATOM   5402  O   WAT   435      33.077  30.060  23.437  1.00  0.00
ATOM   5403  H1  WAT   435      33.079  30.577  22.632  1.00  0.00
ATOM   5404  H2  WAT   435      32.248  29.583  23.414  1.00  0.00
TER   
ATOM   5405  O   WAT   436      42.841  33.514  19.082  1.00  0.00
ATOM   5406  H1  WAT   436      42.137  33.802  19.663  1.00  0.00
ATOM   5407  H2  WAT   436      43.202  34.324  18.722  1.00  0.00
TER   
ATOM   5408  O   WAT   437      32.759  31.771  21.444  1.00  0.00
ATOM   5409  H1  WAT   437      33.100  32.615  21.150  1.00  0.00
ATOM   5410  H2  WAT   437      31.820  31.919  21.561  1.00  0.00
TER   
ATOM   5411  O   WAT   438      36.442  29.259  17.769  1.00  0.00
ATOM   5412  H1  WAT   438      36.749  28.704  17.052  1.00  0.00
ATOM   5413  H2  WAT   438      35.512  29.394  17.586  1.00  0.00
TER   
ATOM   5414  O   WAT   439      38.830  37.324  14.505  1.00  0.00
ATOM   5415  H1  WAT   439      37.903  37.258  14.734  1.00  0.00
ATOM   5416  H2  WAT   439      38.982  38.262  14.390  1.00  0.00
TER   
ATOM   5417  O   WAT   440      38.817  33.596  11.502  1.00  0.00
ATOM   5418  H1  WAT   440      37.877  33.757  11.587  1.00  0.00
ATOM   5419  H2  WAT   440      39.135  34.314  10.955  1.00  0.00
TER   
ATOM   5420  O   WAT   441      42.302  35.065  22.425  1.00  0.00
ATOM   5421  H1  WAT   441      41.889  35.890  22.679  1.00  0.00
ATOM   5422  H2  WAT   441      41.570  34.479  22.233  1.00  0.00
TER   
ATOM   5423  O   WAT   442      34.435  37.851  17.287  1.00  0.00
ATOM   5424  H1  WAT   442      34.031  37.138  16.791  1.00  0.00
ATOM   5425  H2  WAT   442      34.522  37.506  18.176  1.00  0.00
TER   
ATOM   5426  O   WAT   443      33.148  34.625  21.067  1.00  0.00
ATOM   5427  H1  WAT   443      33.700  34.734  20.292  1.00  0.00
ATOM   5428  H2  WAT   443      33.663  34.999  21.782  1.00  0.00
TER   
ATOM   5429  O   WAT   444      41.036  38.125  12.016  1.00  0.00
ATOM   5430  H1  WAT   444      41.475  37.287  11.869  1.00  0.00
ATOM   5431  H2  WAT   444      41.749  38.758  12.102  1.00  0.00
TER   
ATOM   5432  O   WAT   445      31.136  36.745  14.787  1.00  0.00
ATOM   5433  H1  WAT   445      31.016  37.471  14.176  1.00  0.00
ATOM   5434  H2  WAT   445      30.826  35.975  14.310  1.00  0.00
TER   
ATOM   5435  O   WAT   446      33.602  30.089  18.170  1.00  0.00
ATOM   5436  H1  WAT   446      33.159  30.870  17.838  1.00  0.00
ATOM   5437  H2  WAT   446      34.161  30.412  18.877  1.00  0.00
TER   
ATOM   5438  O   WAT   447      37.889  32.955  23.773  1.00  0.00
ATOM   5439  H1  WAT   447      37.427  33.164  24.585  1.00  0.00
ATOM   5440  H2  WAT   447      37.487  32.141  23.470  1.00  0.00
TER   
ATOM   5441  O   WAT   448      42.890  34.176  24.903  1.00  0.00
ATOM   5442  H1  WAT   448      42.039  33.877  25.224  1.00  0.00
ATOM   5443  H2  WAT   448      42.730  34.421  23.991  1.00  0.00
TER   
ATOM   5444  O   WAT   449      39.985  35.676  27.003  1.00  0.00
ATOM   5445  H1  WAT   449      40.310  34.843  26.663  1.00  0.00
ATOM   5446  H2  WAT   449      40.773  36.199  27.151  1.00  0.00
TER   
ATOM   5447  O   WAT   450      36.718  29.710  13.050  1.00  0.00
ATOM   5448  H1  WAT   450      36.093  29.706  13.776  1.00  0.00
ATOM   5449  H2  WAT   450      36.631  28.843  12.654  1.00  0.00
TER   
ATOM   5450  O   WAT   451      35.640  30.633  20.029  1.00  0.00
ATOM   5451  H1  WAT   451      35.937  31.540  19.948  1.00  0.00
ATOM   5452  H2  WAT   451      36.188  30.145  19.415  1.00  0.00
TER   
ATOM   5453  O   WAT   452      33.394  35.212  15.898  1.00  0.00
ATOM   5454  H1  WAT   452      33.168  34.996  16.803  1.00  0.00
ATOM   5455  H2  WAT   452      32.613  35.645  15.553  1.00  0.00
TER   
ATOM   5456  O   WAT   453      40.623  35.218  14.497  1.00  0.00
ATOM   5457  H1  WAT   453      40.024  35.942  14.313  1.00  0.00
ATOM   5458  H2  WAT   453      41.171  35.156  13.715  1.00  0.00
TER   
ATOM   5459  O   WAT   454      35.834  36.110  26.564  1.00  0.00
ATOM   5460  H1  WAT   454      35.738  35.170  26.414  1.00  0.00
ATOM   5461  H2  WAT   454      36.677  36.332  26.169  1.00  0.00
TER   
ATOM   5462  O   WAT   455      39.230  33.855  16.527  1.00  0.00
ATOM   5463  H1  WAT   455      39.623  34.172  15.714  1.00  0.00
ATOM   5464  H2  WAT   455      39.592  32.976  16.642  1.00  0.00
TER   
ATOM   5465  O   WAT   456      30.965  32.522  24.717  1.00  0.00
ATOM   5466  H1  WAT   456      30.571  33.369  24.925  1.00  0.00
ATOM   5467  H2  WAT   456      30.276  31.884  24.908  1.00  0.00
TER   
ATOM   5468  O   WAT   457      37.539  32.605  27.787  1.00  0.00
ATOM   5469  H1  WAT   457      36.849  32.413  28.422  1.00  0.00
ATOM   5470  H2  WAT   457      38.282  32.889  28.319  1.00  0.00
TER   
ATOM   5471  O   WAT   458      28.266  30.445  18.750  1.00  0.00
ATOM   5472  H1  WAT   458      27.978  31.015  19.463  1.00  0.00
ATOM   5473  H2  WAT   458      29.011  29.965  19.113  1.00  0.00
TER   
ATOM   5474  O   WAT   459      28.453  34.387   9.961  1.00  0.00
ATOM   5475  H1  WAT   459      28.371  35.330  10.102  1.00  0.00
ATOM   5476  H2  WAT   459      28.102  34.244   9.082  1.00  0.00
TER   
ATOM   5477  O   WAT   460      39.815  36.445  20.622  1.00  0.00
ATOM   5478  H1  WAT   460      39.083  36.954  20.971  1.00  0.00
ATOM   5479  H2  WAT   460      39.418  35.628  20.321  1.00  0.00
TER   
ATOM   5480  O   WAT   461      36.253  33.121  19.028  1.00  0.00
ATOM   5481  H1  WAT   461      36.257  32.680  18.178  1.00  0.00
ATOM   5482  H2  WAT   461      37.148  33.442  19.135  1.00  0.00
TER   
ATOM   5483  O   WAT   462      32.103  33.003  17.987  1.00  0.00
ATOM   5484  H1  WAT   462      31.763  33.481  18.744  1.00  0.00
ATOM   5485  H2  WAT   462      31.341  32.550  17.627  1.00  0.00
TER   
ATOM   5486  O   WAT   463      36.315  34.122  12.018  1.00  0.00
ATOM   5487  H1  WAT   463      36.436  34.080  12.967  1.00  0.00
ATOM   5488  H2  WAT   463      35.930  34.984  11.863  1.00  0.00
TER   
ATOM   5489  O   WAT   464      40.278  31.899  20.035  1.00  0.00
ATOM   5490  H1  WAT   464      40.295  32.349  20.879  1.00  0.00
ATOM   5491  H2  WAT   464      40.030  30.999  20.248  1.00  0.00
TER   
ATOM   5492  O   WAT   465      35.327  36.432  11.417  1.00  0.00
ATOM   5493  H1  WAT   465      34.759  35.984  10.790  1.00  0.00
ATOM   5494  H2  WAT   465      36.036  36.791  10.883  1.00  0.00
TER   
ATOM   5495  O   WAT   466      36.554  37.181  20.774  1.00  0.00
ATOM   5496  H1  WAT   466      36.921  36.707  21.520  1.00  0.00
ATOM   5497  H2  WAT   466      36.364  38.055  21.115  1.00  0.00
TER   
ATOM   5498  O   WAT   467      29.418  31.925  16.904  1.00  0.00
ATOM   5499  H1  WAT   467      29.133  31.561  17.741  1.00  0.00
ATOM   5500  H2  WAT   467      29.356  31.193  16.290  1.00  0.00
TER   
ATOM   5501  O   WAT   468      34.344  36.222  23.093  1.00  0.00
ATOM   5502  H1  WAT   468      34.040  37.101  23.318  1.00  0.00
ATOM   5503  H2  WAT   468      35.298  36.282  23.128  1.00  0.00
TER   
ATOM   5504  O   WAT   469      39.092  30.818  13.625  1.00  0.00
ATOM   5505  H1  WAT   469      38.278  30.319  13.549  1.00  0.00
ATOM   5506  H2  WAT   469      38.898  31.658  13.209  1.00  0.00
TER   
ATOM   5507  O   WAT   470      41.807  35.190  11.921  1.00  0.00
ATOM   5508  H1  WAT   470      42.695  35.502  11.746  1.00  0.00
ATOM   5509  H2  WAT   470      41.777  34.317  11.529  1.00  0.00
TER   
ATOM   5510  O   WAT   471      30.400  37.062  24.240  1.00  0.00
ATOM   5511  H1  WAT   471      30.042  37.727  24.827  1.00  0.00
ATOM   5512  H2  WAT   471      30.106  36.230  24.611  1.00  0.00
TER   
ATOM   5513  O   WAT   472      33.602  37.520  27.124  1.00  0.00
ATOM   5514  H1  WAT   472      33.302  37.666  26.226  1.00  0.00
ATOM   5515  H2  WAT   472      34.373  36.961  27.031  1.00  0.00
TER   
ATOM   5516  O   WAT   473      28.911  37.061  10.863  1.00  0.00
ATOM   5517  H1  WAT   473      29.780  37.344  11.147  1.00  0.00
ATOM   5518  H2  WAT   473      28.420  37.875  10.748  1.00  0.00
TER   
ATOM   5519  O   WAT   474      31.976  28.792  15.456  1.00  0.00
ATOM   5520  H1  WAT   474      31.847  28.784  16.405  1.00  0.00
ATOM   5521  H2  WAT   474      31.152  29.130  15.105  1.00  0.00
TER   
ATOM   5522  O   WAT   475      28.975  30.551  24.917  1.00  0.00
ATOM   5523  H1  WAT   475      28.261  30.751  25.522  1.00  0.00
ATOM   5524  H2  WAT   475      29.395  29.775  25.288  1.00  0.00
TER   
ATOM   5525  O   WAT   476      40.469  33.043  22.667  1.00  0.00
ATOM   5526  H1  WAT   476      40.837  32.223  22.995  1.00  0.00
ATOM   5527  H2  WAT   476      39.609  33.104  23.083  1.00  0.00
TER   
ATOM   5528  O   WAT   477      35.804  34.278  14.892  1.00  0.00
ATOM   5529  H1  WAT   477      35.095  34.746  15.333  1.00  0.00
ATOM   5530  H2  WAT   477      36.088  33.620  15.526  1.00  0.00
TER   
ATOM   5531  O   WAT   478      37.429  35.697  22.891  1.00  0.00
ATOM   5532  H1  WAT   478      37.928  36.172  23.556  1.00  0.00
ATOM   5533  H2  WAT   478      37.571  34.774  23.098  1.00  0.00
TER   
ATOM   5534  O   WAT   479      39.835  31.003  16.331  1.00  0.00
ATOM   5535  H1  WAT   479      39.712  31.021  15.382  1.00  0.00
ATOM   5536  H2  WAT   479      40.784  31.051  16.451  1.00  0.00
TER   
ATOM   5537  O   WAT   480      34.007  32.586  12.267  1.00  0.00
ATOM   5538  H1  WAT   480      34.856  33.023  12.201  1.00  0.00
ATOM   5539  H2  WAT   480      33.640  32.898  13.094  1.00  0.00
TER   
ATOM   5540  O   WAT   481      42.928  37.158  17.180  1.00  0.00
ATOM   5541  H1  WAT   481      41.987  37.173  17.355  1.00  0.00
ATOM   5542  H2  WAT   481      43.242  36.371  17.626  1.00  0.00
TER   
ATOM   5543  O   WAT   482      31.601  36.272  11.424  1.00  0.00
ATOM   5544  H1  WAT   482      31.681  35.325  11.535  1.00  0.00
ATOM   5545  H2  WAT   482      32.493  36.603  11.530  1.00  0.00
TER   
ATOM   5546  O   WAT   483      29.128  38.094  26.659  1.00  0.00
ATOM   5547  H1  WAT   483      29.632  37.514  27.231  1.00  0.00
ATOM   5548  H2  WAT   483      28.389  38.378  27.197  1.00  0.00
TER   
ATOM   5549  O   WAT   484      31.160  36.236  27.554  1.00  0.00
ATOM   5550  H1  WAT   484      31.201  35.938  28.463  1.00  0.00
ATOM   5551  H2  WAT   484      32.015  36.637  27.395  1.00  0.00
TER   
ATOM   5552  O   WAT   485      33.101  34.816  25.522  1.00  0.00
ATOM   5553  H1  WAT   485      32.570  34.325  24.894  1.00  0.00
ATOM   5554  H2  WAT   485      33.770  35.244  24.987  1.00  0.00
TER   
ATOM   5555  O   WAT   486      37.451  37.860   9.962  1.00  0.00
ATOM   5556  H1  WAT   486      37.971  37.145   9.596  1.00  0.00
ATOM   5557  H2  WAT   486      38.098  38.498  10.262  1.00  0.00
TER   
ATOM   5558  O   WAT   487      42.471  36.622  27.290  1.00  0.00
ATOM   5559  H1  WAT   487      43.053  35.867  27.202  1.00  0.00
ATOM   5560  H2  WAT   487      42.647  37.153  26.513  1.00  0.00
TER   
ATOM   5561  O   WAT   488      33.588  31.782  25.601  1.00  0.00
ATOM   5562  H1  WAT   488      33.494  31.164  24.876  1.00  0.00
ATOM   5563  H2  WAT   488      33.008  32.509  25.374  1.00  0.00
TER   
ATOM   5564  O   WAT   489      36.354  30.339  22.634  1.00  0.00
ATOM   5565  H1  WAT   489      35.906  30.362  21.789  1.00  0.00
ATOM   5566  H2  WAT   489      35.721  29.941  23.231  1.00  0.00
TER   
ATOM   5567  O   WAT   490      39.097  36.966  24.639  1.00  0.00
ATOM   5568  H1  WAT   490      39.216  36.370  25.379  1.00  0.00
ATOM   5569  H2  WAT   490      39.956  37.003  24.219  1.00  0.00
TER   
ATOM   5570  O   WAT   491      41.435  37.520  23.215  1.00  0.00
ATOM   5571  H1  WAT   491      40.909  38.044  22.612  1.00  0.00
ATOM   5572  H2  WAT   491      41.778  38.153  23.846  1.00  0.00
TER   
ATOM   5573  O   WAT   492      33.834  34.909   9.660  1.00  0.00
ATOM   5574  H1  WAT   492      33.633  34.046  10.022  1.00  0.00
ATOM   5575  H2  WAT   492      33.663  34.823   8.723  1.00  0.00
TER   
ATOM   5576  O   WAT   493      35.863  33.508  25.897  1.00  0.00
ATOM   5577  H1  WAT   493      36.453  33.200  26.585  1.00  0.00
ATOM   5578  H2  WAT   493      35.045  33.036  26.053  1.00  0.00
TER   
ATOM   5579  O   WAT   494      40.683  33.125  26.130  1.00  0.00
ATOM   5580  H1  WAT   494      39.994  32.463  26.065  1.00  0.00
ATOM   5581  H2  WAT   494      41.403  32.679  26.575  1.00  0.00
TER   
ATOM   5582  O   WAT   495      41.313  29.720  12.189  1.00  0.00
ATOM   5583  H1  WAT   495      41.593  28.877  12.545  1.00  0.00
ATOM   5584  H2  WAT   495      40.539  29.952  12.703  1.00  0.00
TER   
ATOM   5585  O   WAT   496      32.632  32.009   9.648  1.00  0.00
ATOM   5586  H1  WAT   496      32.935  32.016   8.740  1.00  0.00
ATOM   5587  H2  WAT   496      33.372  31.659  10.145  1.00  0.00
TER   
ATOM   5588  O   WAT   497      35.851  30.953  10.634  1.00  0.00
ATOM   5589  H1  WAT   497      35.503  30.275  10.054  1.00  0.00
ATOM   5590  H2  WAT   497      36.052  30.492  11.448  1.00  0.00
TER   
ATOM   5591  O   WAT   498      29.191  37.482  17.030  1.00  0.00
ATOM   5592  H1  WAT   498      28.536  37.213  16.386  1.00  0.00
ATOM   5593  H2  WAT   498      30.029  37.372  16.580  1.00  0.00
TER   
ATOM   5594  O   WAT   499      42.140  32.276  11.252  1.00  0.00
ATOM   5595  H1  WAT   499      42.559  32.089  10.412  1.00  0.00
ATOM   5596  H2  WAT   499      41.834  31.424  11.562  1.00  0.00
TER   
ATOM   5597  O   WAT   500      30.229  37.867  21.571  1.00  0.00
ATOM   5598  H1  WAT   500      30.596  37.780  22.450  1.00  0.00
ATOM   5599  H2  WAT   500      29.660  37.104  21.471  1.00  0.00
TER   
ATOM   5600  O   WAT   501      29.781  34.778  25.476  1.00  0.00
ATOM   5601  H1  WAT   501      28.886  34.744  25.816  1.00  0.00
ATOM   5602  H2  WAT   501      30.320  34.976  26.242  1.00  0.00
TER   
ATOM   5603  O   WAT   502      28.405  34.692  12.973  1.00  0.00
ATOM   5604  H1  WAT   502      27.502  34.955  12.798  1.00  0.00
ATOM   5605  H2  WAT   502      28.889  34.963  12.193  1.00  0.00
TER   
ATOM   5606  O   WAT   503      30.948  33.748  10.882  1.00  0.00
ATOM   5607  H1  WAT   503      31.657  33.326  10.397  1.00  0.00
ATOM   5608  H2  WAT   503      30.232  33.816  10.251  1.00  0.00
TER   
ATOM   5609  O   WAT   504      30.595  29.802   9.922  1.00  0.00
ATOM   5610  H1  WAT   504      31.318  30.343  10.241  1.00  0.00
ATOM   5611  H2  WAT   504      30.868  29.528   9.047  1.00  0.00
TER   
ATOM   5612  O   WAT   505      30.284  29.053  19.825  1.00  0.00
ATOM   5613  H1  WAT   505      30.932  28.502  19.384  1.00  0.00
ATOM   5614  H2  WAT   505      30.705  29.307  20.646  1.00  0.00
TER   
ATOM   5615  O   WAT   506      30.038  29.208  22.567  1.00  0.00
ATOM   5616  H1  WAT   506      29.689  29.665  23.333  1.00  0.00
ATOM   5617  H2  WAT   506      29.706  28.314  22.649  1.00  0.00
TER   
ATOM   5618  O   WAT   507      37.550  30.399  26.089  1.00  0.00
ATOM   5619  H1  WAT   507      37.489  30.992  26.839  1.00  0.00
ATOM   5620  H2  WAT   507      38.490  30.292  25.944  1.00  0.00
TER   
ATOM   5621  O   WAT   508      40.188  30.056  25.728  1.00  0.00
ATOM   5622  H1  WAT   508      40.802  30.374  25.067  1.00  0.00
ATOM   5623  H2  WAT   508      40.733  29.571  26.348  1.00  0.00
TER   
ATOM   5624  O   WAT   509      30.710  28.736  25.842  1.00  0.00
ATOM   5625  H1  WAT   509      31.258  28.555  25.079  1.00  0.00
ATOM   5626  H2  WAT   509      30.775  27.945  26.378  1.00  0.00
TER   
ATOM   5627  O   WAT   510      40.928  28.620  22.055  1.00  0.00
ATOM   5628  H1  WAT   510      40.054  28.953  21.853  1.00  0.00
ATOM   5629  H2  WAT   510      40.820  28.147  22.881  1.00  0.00
TER   
ATOM   5630  O   WAT   511      41.836  30.827  23.440  1.00  0.00
ATOM   5631  H1  WAT   511      41.507  30.012  23.060  1.00  0.00
ATOM   5632  H2  WAT   511      42.784  30.784  23.316  1.00  0.00
TER   
ATOM   5633  O   WAT   512      38.676  29.537  20.995  1.00  0.00
ATOM   5634  H1  WAT   512      37.893  30.011  21.274  1.00  0.00
ATOM   5635  H2  WAT   512      38.382  28.632  20.886  1.00  0.00
TER   
ATOM   5636  O   WAT   513      43.228  30.239  19.040  1.00  0.00
ATOM   5637  H1  WAT   513      43.669  30.183  18.192  1.00  0.00
ATOM   5638  H2  WAT   513      42.959  31.155  19.111  1.00  0.00
TER   
ATOM   5639  O   WAT   514      30.020  29.841  13.516  1.00  0.00
ATOM   5640  H1  WAT   514      30.778  29.954  12.942  1.00  0.00
ATOM   5641  H2  WAT   514      29.558  30.678  13.470  1.00  0.00
TER   
ATOM   5642  O   WAT   515      36.561  31.955  16.506  1.00  0.00
ATOM   5643  H1  WAT   515      35.749  31.581  16.166  1.00  0.00
ATOM   5644  H2  WAT   515      37.065  31.200  16.808  1.00  0.00
TER   
ATOM   5645  O   WAT   516      41.064  28.620  17.745  1.00  0.00
ATOM   5646  H1  WAT   516      41.667  29.192  18.219  1.00  0.00
ATOM   5647  H2  WAT   516      40.323  29.183  17.522  1.00  0.00
TER   
ATOM   5648  O   WAT   517      32.392  30.368  12.056  1.00  0.00
ATOM   5649  H1  WAT   517      32.922  29.581  11.927  1.00  0.00
ATOM   5650  H2  WAT   517      33.025  31.047  12.290  1.00  0.00
TER   
ATOM   5651  O   WAT   518      34.586  30.105  15.111  1.00  0.00
ATOM   5652  H1  WAT   518      33.957  29.404  15.278  1.00  0.00
ATOM   5653  H2  WAT   518      34.047  30.866  14.894  1.00  0.00
TER   
ATOM   5654  O   WAT   519      34.712  29.384  27.546  1.00  0.00
ATOM   5655  H1  WAT   519      34.430  29.887  26.782  1.00  0.00
ATOM   5656  H2  WAT   519      35.094  28.586  27.180  1.00  0.00
TER   
ATOM   5657  O   WAT   520      41.313  28.799  28.124  1.00  0.00
ATOM   5658  H1  WAT   520      41.200  29.118  29.019  1.00  0.00
ATOM   5659  H2  WAT   520      42.130  29.200  27.828  1.00  0.00
TER   
ATOM   5660  O   WAT   521      40.219  36.818  -1.512  1.00  0.00
ATOM   5661  H1  WAT   521      40.139  35.904  -1.783  1.00  0.00
ATOM   5662  H2  WAT   521      39.806  37.315  -2.219  1.00  0.00
TER   
ATOM   5663  O   WAT   522      38.351  38.596   0.368  1.00  0.00
ATOM   5664  H1  WAT   522      37.575  38.116   0.658  1.00  0.00
ATOM   5665  H2  WAT   522      39.002  37.917   0.194  1.00  0.00
TER   
ATOM   5666  O   WAT   523      30.777  33.868  -4.970  1.00  0.00
ATOM   5667  H1  WAT   523      29.888  34.210  -5.072  1.00  0.00
ATOM   5668  H2  WAT   523      31.061  33.668  -5.862  1.00  0.00
TER   
ATOM   5669  O   WAT   524      28.740  36.469   0.914  1.00  0.00
ATOM   5670  H1  WAT   524      29.312  35.701   0.915  1.00  0.00
ATOM   5671  H2  WAT   524      28.740  36.768   0.005  1.00  0.00
TER   
ATOM   5672  O   WAT   525      29.983  31.877   2.701  1.00  0.00
ATOM   5673  H1  WAT   525      29.803  30.980   2.981  1.00  0.00
ATOM   5674  H2  WAT   525      29.581  32.425   3.376  1.00  0.00
TER   
ATOM   5675  O   WAT   526      38.822  34.079   0.602  1.00  0.00
ATOM   5676  H1  WAT   526      39.199  33.206   0.490  1.00  0.00
ATOM   5677  H2  WAT   526      38.724  34.415  -0.289  1.00  0.00
TER   
ATOM   5678  O   WAT   527      32.953  32.451  -3.936  1.00  0.00
ATOM   5679  H1  WAT   527      33.060  33.352  -3.629  1.00  0.00
ATOM   5680  H2  WAT   527      32.042  32.403  -4.226  1.00  0.00
TER   
ATOM   5681  O   WAT   528      42.605  31.574  -2.465  1.00  0.00
ATOM   5682  H1  WAT   528      43.426  31.084  -2.422  1.00  0.00
ATOM   5683  H2  WAT   528      42.638  32.164  -1.712  1.00  0.00
TER   
ATOM   5684  O   WAT   529      30.601  34.373   1.309  1.00  0.00
ATOM   5685  H1  WAT   529      31.282  34.637   1.928  1.00  0.00
ATOM   5686  H2  WAT   529      30.286  33.533   1.643  1.00  0.00
TER   
ATOM   5687  O   WAT   530      34.794  35.420   0.397  1.00  0.00
ATOM   5688  H1  WAT   530      35.301  35.918   1.037  1.00  0.00
ATOM   5689  H2  WAT   530      35.325  34.644   0.221  1.00  0.00
TER   
ATOM   5690  O   WAT   531      33.077  30.060   4.663  1.00  0.00
ATOM   5691  H1  WAT   531      33.079  30.577   3.858  1.00  0.00
ATOM   5692  H2  WAT   531      32.248  29.583   4.640  1.00  0.00
TER   
ATOM   5693  O   WAT   532      42.841  33.514   0.308  1.00  0.00
ATOM   5694  H1  WAT   532      42.137  33.802   0.888  1.00  0.00
ATOM   5695  H2  WAT   532      43.202  34.324  -0.052  1.00  0.00
TER   
ATOM   5696  O   WAT   533      32.759  31.771   2.670  1.00  0.00
ATOM   5697  H1  WAT   533      33.100  32.615   2.375  1.00  0.00
ATOM   5698  H2  WAT   533      31.820  31.919   2.787  1.00  0.00
TER   
ATOM   5699  O   WAT   534      36.442  29.259  -1.006  1.00  0.00
ATOM   5700  H1  WAT   534      36.749  28.704  -1.722  1.00  0.00
ATOM   5701  H2  WAT   534      35.512  29.394  -1.188  1.00  0.00
TER   
ATOM   5702  O   WAT   535      38.830  37.324  -4.270  1.00  0.00
ATOM   5703  H1  WAT   535      37.903  37.258  -4.041  1.00  0.00
ATOM   5704  H2  WAT   535      38.982  38.262  -4.384  1.00  0.00
TER   
ATOM   5705  O   WAT   536      38.817  33.596  -7.273  1.00  0.00
ATOM   5706  H1  WAT   536      37.877  33.757  -7.188  1.00  0.00
ATOM   5707  H2  WAT   536      39.135  34.314  -7.819  1.00  0.00
TER   
ATOM   5708  O   WAT   537      42.302  35.065   3.651  1.00  0.00
ATOM   5709  H1  WAT   537      41.889  35.890   3.905  1.00  0.00
ATOM   5710  H2  WAT   537      41.570  34.479   3.458  1.00  0.00
TER   
ATOM   5711  O   WAT   538      34.435  37.851  -1.488  1.00  0.00
ATOM   5712  H1  WAT   538      34.031  37.138  -1.983  1.00  0.00
ATOM   5713  H2  WAT   538      34.522  37.506  -0.599  1.00  0.00
TER   
ATOM   5714  O   WAT   539      33.148  34.625   2.292  1.00  0.00
ATOM   5715  H1  WAT   539      33.700  34.734   1.518  1.00  0.00
ATOM   5716  H2  WAT   539      33.663  34.999   3.008  1.00  0.00
TER   
ATOM   5717  O   WAT   540      41.036  38.125  -6.759  1.00  0.00
ATOM   5718  H1  WAT   540      41.475  37.287  -6.905  1.00  0.00
ATOM   5719  H2  WAT   540      41.749  38.758  -6.672  1.00  0.00
TER   
ATOM   5720  O   WAT   541      31.136  36.745  -3.987  1.00  0.00
ATOM   5721  H1  WAT   541      31.016  37.471  -4.599  1.00  0.00
ATOM   5722  H2  WAT   541      30.826  35.975  -4.464  1.00  0.00
TER   
ATOM   5723  O   WAT   542      33.602  30.089  -0.605  1.00  0.00
ATOM   5724  H1  WAT   542      33.159  30.870  -0.936  1.00  0.00
ATOM   5725  H2  WAT   542      34.161  30.412   0.103  1.00  0.00
TER   
ATOM   5726  O   WAT   543      37.889  32.955   4.999  1.00  0.00
ATOM   5727  H1  WAT   543      37.427  33.164   5.811  1.00  0.00
ATOM   5728  H2  WAT   543      37.487  32.141   4.696  1.00  0.00
TER   
ATOM   5729  O   WAT   544      42.890  34.176   6.129  1.00  0.00
ATOM   5730  H1  WAT   544      42.039  33.877   6.450  1.00  0.00
ATOM   5731  H2  WAT   544      42.730  34.421   5.217  1.00  0.00
TER   
ATOM   5732  O   WAT   545      39.985  35.676   8.229  1.00  0.00
ATOM   5733  H1  WAT   545      40.310  34.843   7.889  1.00  0.00
ATOM   5734  H2  WAT   545      40.773  36.199   8.376  1.00  0.00
TER   
ATOM   5735  O   WAT   546      36.718  29.710  -5.724  1.00  0.00
ATOM   5736  H1  WAT   546      36.093  29.706  -4.999  1.00  0.00
ATOM   5737  H2  WAT   546      36.631  28.843  -6.120  1.00  0.00
TER   
ATOM   5738  O   WAT   547      35.640  30.633   1.254  1.00  0.00
ATOM   5739  H1  WAT   547      35.937  31.540   1.174  1.00  0.00
ATOM   5740  H2  WAT   547      36.188  30.145   0.640  1.00  0.00
TER   
ATOM   5741  O   WAT   548      33.394  35.212  -2.876  1.00  0.00
ATOM   5742  H1  WAT   548      33.168  34.996  -1.972  1.00  0.00
ATOM   5743  H2  WAT   548      32.613  35.645  -3.222  1.00  0.00
TER   
ATOM   5744  O   WAT   549      40.623  35.218  -4.277  1.00  0.00
ATOM   5745  H1  WAT   549      40.024  35.942  -4.461  1.00  0.00
ATOM   5746  H2  WAT   549      41.171  35.156  -5.060  1.00  0.00
TER   
ATOM   5747  O   WAT   550      35.834  36.110   7.790  1.00  0.00
ATOM   5748  H1  WAT   550      35.738  35.170   7.640  1.00  0.00
ATOM   5749  H2  WAT   550      36.677  36.332   7.394  1.00  0.00
TER   
ATOM   5750  O   WAT   551      39.230  33.855  -2.247  1.00  0.00
ATOM   5751  H1  WAT   551      39.623  34.172  -3.060  1.00  0.00
ATOM   5752  H2  WAT   551      39.592  32.976  -2.133  1.00  0.00
TER   
ATOM   5753  O   WAT   552      30.965  32.522   5.943  1.00  0.00
ATOM   5754  H1  WAT   552      30.571  33.369   6.150  1.00  0.00
ATOM   5755  H2  WAT   552      30.276  31.884   6.134  1.00  0.00
TER   
ATOM   5756  O   WAT   553      37.539  32.605   9.013  1.00  0.00
ATOM   5757  H1  WAT   553      36.849  32.413   9.647  1.00  0.00
ATOM   5758  H2  WAT   553      38.282  32.889   9.545  1.00  0.00
TER   
ATOM   5759  O   WAT   554      28.266  30.445  -0.024  1.00  0.00
ATOM   5760  H1  WAT   554      27.978  31.015   0.688  1.00  0.00
ATOM   5761  H2  WAT   554      29.011  29.965   0.339  1.00  0.00
TER   
ATOM   5762  O   WAT   555      28.453  34.387  -8.814  1.00  0.00
ATOM   5763  H1  WAT   555      28.371  35.330  -8.672  1.00  0.00
ATOM   5764  H2  WAT   555      28.102  34.244  -9.692  1.00  0.00
TER   
ATOM   5765  O   WAT   556      39.815  36.445   1.848  1.00  0.00
ATOM   5766  H1  WAT   556      39.083  36.954   2.197  1.00  0.00
ATOM   5767  H2  WAT   556      39.418  35.628   1.547  1.00  0.00
TER   
ATOM   5768  O   WAT   557      36.253  33.121   0.253  1.00  0.00
ATOM   5769  H1  WAT   557      36.257  32.680  -0.596  1.00  0.00
ATOM   5770  H2  WAT   557      37.148  33.442   0.360  1.00  0.00
TER   
ATOM   5771  O   WAT   558      32.103  33.003  -0.787  1.00  0.00
ATOM   5772  H1  WAT   558      31.763  33.481  -0.031  1.00  0.00
ATOM   5773  H2  WAT   558      31.341  32.550  -1.147  1.00  0.00
TER   
ATOM   5774  O   WAT   559      36.315  34.122  -6.756  1.00  0.00
ATOM   5775  H1  WAT   559      36.436  34.080  -5.807  1.00  0.00
ATOM   5776  H2  WAT   559      35.930  34.984  -6.911  1.00  0.00
TER   
ATOM   5777  O   WAT   560      40.278  31.899   1.260  1.00  0.00
ATOM   5778  H1  WAT   560      40.295  32.349   2.105  1.00  0.00
ATOM   5779  H2  WAT   560      40.030  30.999   1.474  1.00  0.00
TER   
ATOM   5780  O   WAT   561      35.327  36.432  -7.358  1.00  0.00
ATOM   5781  H1  WAT   561      34.759  35.984  -7.984  1.00  0.00
ATOM   5782  H2  WAT   561      36.036  36.791  -7.891  1.00  0.00
TER   
ATOM   5783  O   WAT   562      36.554  37.181   2.000  1.00  0.00
ATOM   5784  H1  WAT   562      36.921  36.707   2.746  1.00  0.00
ATOM   5785  H2  WAT   562      36.364  38.055   2.341  1.00  0.00
TER   
ATOM   5786  O   WAT   563      29.418  31.925  -1.871  1.00  0.00
ATOM   5787  H1  WAT   563      29.133  31.561  -1.033  1.00  0.00
ATOM   5788  H2  WAT   563      29.356  31.193  -2.484  1.00  0.00
TER   
ATOM   5789  O   WAT   564      34.344  36.222   4.318  1.00  0.00
ATOM   5790  H1  WAT   564      34.040  37.101   4.543  1.00  0.00
ATOM   5791  H2  WAT   564      35.298  36.282   4.354  1.00  0.00
TER   
ATOM   5792  O   WAT   565      39.092  30.818  -5.149  1.00  0.00
ATOM   5793  H1  WAT   565      38.278  30.319  -5.225  1.00  0.00
ATOM   5794  H2  WAT   565      38.898  31.658  -5.566  1.00  0.00
TER   
ATOM   5795  O   WAT   566      41.807  35.190  -6.853  1.00  0.00
ATOM   5796  H1  WAT   566      42.695  35.502  -7.028  1.00  0.00
ATOM   5797  H2  WAT   566      41.777  34.317  -7.245  1.00  0.00
TER   
ATOM   5798  O   WAT   567      30.400  37.062   5.465  1.00  0.00
ATOM   5799  H1  WAT   567      30.042  37.727   6.053  1.00  0.00
ATOM   5800  H2  WAT   567      30.106  36.230   5.837  1.00  0.00
TER   
ATOM   5801  O   WAT   568      33.602  37.520   8.349  1.00  0.00
ATOM   5802  H1  WAT   568      33.302  37.666   7.452  1.00  0.00
ATOM   5803  H2  WAT   568      34.373  36.961   8.257  1.00  0.00
TER   
ATOM   5804  O   WAT   569      28.911  37.061  -7.911  1.00  0.00
ATOM   5805  H1  WAT   569      29.780  37.344  -7.628  1.00  0.00
ATOM   5806  H2  WAT   569      28.420  37.875  -8.026  1.00  0.00
TER   
ATOM   5807  O   WAT   570      31.976  28.792  -3.318  1.00  0.00
ATOM   5808  H1  WAT   570      31.847  28.784  -2.370  1.00  0.00
ATOM   5809  H2  WAT   570      31.152  29.130  -3.669  1.00  0.00
TER   
ATOM   5810  O   WAT   571      28.975  30.551   6.143  1.00  0.00
ATOM   5811  H1  WAT   571      28.261  30.751   6.748  1.00  0.00
ATOM   5812  H2  WAT   571      29.395  29.775   6.514  1.00  0.00
TER   
ATOM   5813  O   WAT   572      40.469  33.043   3.893  1.00  0.00
ATOM   5814  H1  WAT   572      40.837  32.223   4.221  1.00  0.00
ATOM   5815  H2  WAT   572      39.609  33.104   4.308  1.00  0.00
TER   
ATOM   5816  O   WAT   573      35.804  34.278  -3.883  1.00  0.00
ATOM   5817  H1  WAT   573      35.095  34.746  -3.441  1.00  0.00
ATOM   5818  H2  WAT   573      36.088  33.620  -3.248  1.00  0.00
TER   
ATOM   5819  O   WAT   574      37.429  35.697   4.117  1.00  0.00
ATOM   5820  H1  WAT   574      37.928  36.172   4.782  1.00  0.00
ATOM   5821  H2  WAT   574      37.571  34.774   4.324  1.00  0.00
TER   
ATOM   5822  O   WAT   575      39.835  31.003  -2.443  1.00  0.00
ATOM   5823  H1  WAT   575      39.712  31.021  -3.392  1.00  0.00
ATOM   5824  H2  WAT   575      40.784  31.051  -2.323  1.00  0.00
TER   
ATOM   5825  O   WAT   576      34.007  32.586  -6.508  1.00  0.00
ATOM   5826  H1  WAT   576      34.856  33.023  -6.574  1.00  0.00
ATOM   5827  H2  WAT   576      33.640  32.898  -5.680  1.00  0.00
TER   
ATOM   5828  O   WAT   577      42.928  37.158  -1.594  1.00  0.00
ATOM   5829  H1  WAT   577      41.987  37.173  -1.420  1.00  0.00
ATOM   5830  H2  WAT   577      43.242  36.371  -1.148  1.00  0.00
TER   
ATOM   5831  O   WAT   578      31.601  36.272  -7.351  1.00  0.00
ATOM   5832  H1  WAT   578      31.681  35.325  -7.239  1.00  0.00
ATOM   5833  H2  WAT   578      32.493  36.603  -7.245  1.00  0.00
TER   
ATOM   5834  O   WAT   579      29.128  38.094   7.885  1.00  0.00
ATOM   5835  H1  WAT   579      29.632  37.514   8.456  1.00  0.00
ATOM   5836  H2  WAT   579      28.389  38.378   8.422  1.00  0.00
TER   
ATOM   5837  O   WAT   580      31.160  36.236   8.780  1.00  0.00
ATOM   5838  H1  WAT   580      31.201  35.938   9.688  1.00  0.00
ATOM   5839  H2  WAT   580      32.015  36.637   8.621  1.00  0.00
TER   
ATOM   5840  O   WAT   581      33.101  34.816   6.747  1.00  0.00
ATOM   5841  H1  WAT   581      32.570  34.325   6.120  1.00  0.00
ATOM   5842  H2  WAT   581      33.770  35.244   6.213  1.00  0.00
TER   
ATOM   5843  O   WAT   582      37.451  37.860  -8.812  1.00  0.00
ATOM   5844  H1  WAT   582      37.971  37.145  -9.178  1.00  0.00
ATOM   5845  H2  WAT   582      38.098  38.498  -8.512  1.00  0.00
TER   
ATOM   5846  O   WAT   583      42.471  36.622   8.515  1.00  0.00
ATOM   5847  H1  WAT   583      43.053  35.867   8.427  1.00  0.00
ATOM   5848  H2  WAT   583      42.647  37.153   7.738  1.00  0.00
TER   
ATOM   5849  O   WAT   584      33.588  31.782   6.827  1.00  0.00
ATOM   5850  H1  WAT   584      33.494  31.164   6.102  1.00  0.00
ATOM   5851  H2  WAT   584      33.008  32.509   6.600  1.00  0.00
TER   
ATOM   5852  O   WAT   585      36.354  30.339   3.860  1.00  0.00
ATOM   5853  H1  WAT   585      35.906  30.362   3.014  1.00  0.00
ATOM   5854  H2  WAT   585      35.721  29.941   4.457  1.00  0.00
TER   
ATOM   5855  O   WAT   586      39.097  36.966   5.865  1.00  0.00
ATOM   5856  H1  WAT   586      39.216  36.370   6.604  1.00  0.00
ATOM   5857  H2  WAT   586      39.956  37.003   5.445  1.00  0.00
TER   
ATOM   5858  O   WAT   587      41.435  37.520   4.441  1.00  0.00
ATOM   5859  H1  WAT   587      40.909  38.044   3.838  1.00  0.00
ATOM   5860  H2  WAT   587      41.778  38.153   5.072  1.00  0.00
TER   
ATOM   5861  O   WAT   588      33.834  34.909  -9.114  1.00  0.00
ATOM   5862  H1  WAT   588      33.633  34.046  -8.753  1.00  0.00
ATOM   5863  H2  WAT   588      33.663  34.823 -10.052  1.00  0.00
TER   
ATOM   5864  O   WAT   589      35.863  33.508   7.122  1.00  0.00
ATOM   5865  H1  WAT   589      36.453  33.200   7.810  1.00  0.00
ATOM   5866  H2  WAT   589      35.045  33.036   7.278  1.00  0.00
TER   
ATOM   5867  O   WAT   590      40.683  33.125   7.356  1.00  0.00
ATOM   5868  H1  WAT   590      39.994  32.463   7.291  1.00  0.00
ATOM   5869  H2  WAT   590      41.403  32.679   7.801  1.00  0.00
TER   
ATOM   5870  O   WAT   591      41.313  29.720  -6.585  1.00  0.00
ATOM   5871  H1  WAT   591      41.593  28.877  -6.229  1.00  0.00
ATOM   5872  H2  WAT   591      40.539  29.952  -6.071  1.00  0.00
TER   
ATOM   5873  O   WAT   592      32.632  32.009  -9.126  1.00  0.00
ATOM   5874  H1  WAT   592      32.935  32.016 -10.034  1.00  0.00
ATOM   5875  H2  WAT   592      33.372  31.659  -8.629  1.00  0.00
TER   
ATOM   5876  O   WAT   593      35.851  30.953  -8.141  1.00  0.00
ATOM   5877  H1  WAT   593      35.503  30.275  -8.720  1.00  0.00
ATOM   5878  H2  WAT   593      36.052  30.492  -7.326  1.00  0.00
TER   
ATOM   5879  O   WAT   594      29.191  37.482  -1.744  1.00  0.00
ATOM   5880  H1  WAT   594      28.536  37.213  -2.388  1.00  0.00
ATOM   5881  H2  WAT   594      30.029  37.372  -2.194  1.00  0.00
TER   
ATOM   5882  O   WAT   595      42.140  32.276  -7.522  1.00  0.00
ATOM   5883  H1  WAT   595      42.559  32.089  -8.363  1.00  0.00
ATOM   5884  H2  WAT   595      41.834  31.424  -7.212  1.00  0.00
TER   
ATOM   5885  O   WAT   596      30.229  37.867   2.796  1.00  0.00
ATOM   5886  H1  WAT   596      30.596  37.780   3.676  1.00  0.00
ATOM   5887  H2  WAT   596      29.660  37.104   2.697  1.00  0.00
TER   
ATOM   5888  O   WAT   597      29.781  34.778   6.702  1.00  0.00
ATOM   5889  H1  WAT   597      28.886  34.744   7.041  1.00  0.00
ATOM   5890  H2  WAT   597      30.320  34.976   7.467  1.00  0.00
TER   
ATOM   5891  O   WAT   598      28.405  34.692  -5.802  1.00  0.00
ATOM   5892  H1  WAT   598      27.502  34.955  -5.976  1.00  0.00
ATOM   5893  H2  WAT   598      28.889  34.963  -6.582  1.00  0.00
TER   
ATOM   5894  O   WAT   599      30.948  33.748  -7.892  1.00  0.00
ATOM   5895  H1  WAT   599      31.657  33.326  -8.377  1.00  0.00
ATOM   5896  H2  WAT   599      30.232  33.816  -8.524  1.00  0.00
TER   
ATOM   5897  O   WAT   600      30.595  29.802  -8.852  1.00  0.00
ATOM   5898  H1  WAT   600      31.318  30.343  -8.534  1.00  0.00
ATOM   5899  H2  WAT   600      30.868  29.528  -9.728  1.00  0.00
TER   
ATOM   5900  O   WAT   601      30.284  29.053   1.050  1.00  0.00
ATOM   5901  H1  WAT   601      30.932  28.502   0.610  1.00  0.00
ATOM   5902  H2  WAT   601      30.705  29.307   1.872  1.00  0.00
TER   
ATOM   5903  O   WAT   602      30.038  29.208   3.793  1.00  0.00
ATOM   5904  H1  WAT   602      29.689  29.665   4.559  1.00  0.00
ATOM   5905  H2  WAT   602      29.706  28.314   3.875  1.00  0.00
TER   
ATOM   5906  O   WAT   603      37.550  30.399   7.315  1.00  0.00
ATOM   5907  H1  WAT   603      37.489  30.992   8.064  1.00  0.00
ATOM   5908  H2  WAT   603      38.490  30.292   7.170  1.00  0.00
TER   
ATOM   5909  O   WAT   604      40.188  30.056   6.954  1.00  0.00
ATOM   5910  H1  WAT   604      40.802  30.374   6.292  1.00  0.00
ATOM   5911  H2  WAT   604      40.733  29.571   7.574  1.00  0.00
TER   
ATOM   5912  O   WAT   605      30.710  28.736   7.068  1.00  0.00
ATOM   5913  H1  WAT   605      31.258  28.555   6.305  1.00  0.00
ATOM   5914  H2  WAT   605      30.775  27.945   7.604  1.00  0.00
TER   
ATOM   5915  O   WAT   606      40.928  28.620   3.281  1.00  0.00
ATOM   5916  H1  WAT   606      40.054  28.953   3.078  1.00  0.00
ATOM   5917  H2  WAT   606      40.820  28.147   4.106  1.00  0.00
TER   
ATOM   5918  O   WAT   607      41.836  30.827   4.665  1.00  0.00
ATOM   5919  H1  WAT   607      41.507  30.012   4.285  1.00  0.00
ATOM   5920  H2  WAT   607      42.784  30.784   4.542  1.00  0.00
TER   
ATOM   5921  O   WAT   608      38.676  29.537   2.220  1.00  0.00
ATOM   5922  H1  WAT   608      37.893  30.011   2.500  1.00  0.00
ATOM   5923  H2  WAT   608      38.382  28.632   2.112  1.00  0.00
TER   
ATOM   5924  O   WAT   609      43.228  30.239   0.265  1.00  0.00
ATOM   5925  H1  WAT   609      43.669  30.183  -0.583  1.00  0.00
ATOM   5926  H2  WAT   609      42.959  31.155   0.336  1.00  0.00
TER   
ATOM   5927  O   WAT   610      30.020  29.841  -5.258  1.00  0.00
ATOM   5928  H1  WAT   610      30.778  29.954  -5.832  1.00  0.00
ATOM   5929  H2  WAT   610      29.558  30.678  -5.304  1.00  0.00
TER   
ATOM   5930  O   WAT   611      36.561  31.955  -2.268  1.00  0.00
ATOM   5931  H1  WAT   611      35.749  31.581  -2.609  1.00  0.00
ATOM   5932  H2  WAT   611      37.065  31.200  -1.966  1.00  0.00
TER   
ATOM   5933  O   WAT   612      41.064  28.620  -1.030  1.00  0.00
ATOM   5934  H1  WAT   612      41.667  29.192  -0.555  1.00  0.00
ATOM   5935  H2  WAT   612      40.323  29.183  -1.252  1.00  0.00
TER   
ATOM   5936  O   WAT   613      32.392  30.368  -6.718  1.00  0.00
ATOM   5937  H1  WAT   613      32.922  29.581  -6.847  1.00  0.00
ATOM   5938  H2  WAT   613      33.025  31.047  -6.485  1.00  0.00
TER   
ATOM   5939  O   WAT   614      34.586  30.105  -3.664  1.00  0.00
[truncated: 3,348,533 more chars]
