# Supplementary material for: A three-level regulatory mechanism of the aldo-keto reductase subfamily AKR12D
Source: Nat Commun. 2024 Mar 8;15:2128. doi: 10.1038/s41467-024-46363-z (PMC10923870; doi:10.1038/s41467-024-46363-z)
Supplement: Supplementary file 5 — Supplementary Data 2 [file 41467_2024_46363_MOESM5_ESM.zip › 2_initial_and_representative_conformations/monomer-allosteric_tylosin/monomer-tyk_innerFolded_traj0_frame1021_x1.4_y2.9.pdb]

REMARK AtomGroup tmp Selection 'chain A'
ATOM      1  N   MET A   1      10.491 -12.311  17.356  1.00  0.00              
ATOM      2  H1  MET A   1      11.038 -11.701  17.946  1.00  0.00              
ATOM      3  H2  MET A   1      10.977 -13.192  17.266  1.00  0.00              
ATOM      4  H3  MET A   1       9.576 -12.524  17.728  1.00  0.00              
ATOM      5  CA  MET A   1      10.304 -11.603  16.027  1.00  0.00              
ATOM      6  HA  MET A   1       9.980 -10.580  16.217  1.00  0.00              
ATOM      7  CB  MET A   1      11.511 -11.582  15.166  1.00  0.00              
ATOM      8  HB2 MET A   1      12.233 -10.907  15.627  1.00  0.00              
ATOM      9  HB3 MET A   1      11.987 -12.562  15.187  1.00  0.00              
ATOM     10  CG  MET A   1      11.304 -11.142  13.802  1.00  0.00              
ATOM     11  HG2 MET A   1      12.236 -11.226  13.243  1.00  0.00              
ATOM     12  HG3 MET A   1      10.585 -11.846  13.383  1.00  0.00              
ATOM     13  SD  MET A   1      10.451  -9.563  13.499  1.00  0.00              
ATOM     14  CE  MET A   1      11.871  -8.548  14.011  1.00  0.00              
ATOM     15  HE1 MET A   1      12.808  -8.765  13.497  1.00  0.00              
ATOM     16  HE2 MET A   1      11.684  -7.477  13.945  1.00  0.00              
ATOM     17  HE3 MET A   1      12.010  -8.729  15.076  1.00  0.00              
ATOM     18  C   MET A   1       9.113 -12.250  15.281  1.00  0.00              
ATOM     19  O   MET A   1       9.227 -13.397  14.928  1.00  0.00              
ATOM     20  N   GLU A   2       8.077 -11.504  14.983  1.00  0.00              
ATOM     21  H   GLU A   2       8.118 -10.499  15.073  1.00  0.00              
ATOM     22  CA  GLU A   2       6.842 -11.993  14.393  1.00  0.00              
ATOM     23  HA  GLU A   2       6.530 -12.850  14.990  1.00  0.00              
ATOM     24  CB  GLU A   2       5.639 -10.988  14.611  1.00  0.00              
ATOM     25  HB2 GLU A   2       5.871 -10.138  13.969  1.00  0.00              
ATOM     26  HB3 GLU A   2       4.735 -11.528  14.330  1.00  0.00              
ATOM     27  CG  GLU A   2       5.394 -10.655  16.047  1.00  0.00              
ATOM     28  HG2 GLU A   2       6.246 -10.081  16.409  1.00  0.00              
ATOM     29  HG3 GLU A   2       4.492 -10.048  16.134  1.00  0.00              
ATOM     30  CD  GLU A   2       5.108 -11.854  17.012  1.00  0.00              
ATOM     31  OE1 GLU A   2       4.075 -12.578  16.814  1.00  0.00              
ATOM     32  OE2 GLU A   2       5.842 -12.017  18.037  1.00  0.00              
ATOM     33  C   GLU A   2       6.955 -12.538  12.936  1.00  0.00              
ATOM     34  O   GLU A   2       7.715 -12.055  12.156  1.00  0.00              
ATOM     35  N   TYR A   3       6.088 -13.519  12.652  1.00  0.00              
ATOM     36  H   TYR A   3       5.407 -13.686  13.379  1.00  0.00              
ATOM     37  CA  TYR A   3       5.907 -14.256  11.408  1.00  0.00              
ATOM     38  HA  TYR A   3       6.127 -13.594  10.571  1.00  0.00              
ATOM     39  CB  TYR A   3       6.886 -15.499  11.340  1.00  0.00              
ATOM     40  HB2 TYR A   3       6.877 -15.940  12.337  1.00  0.00              
ATOM     41  HB3 TYR A   3       6.422 -16.246  10.696  1.00  0.00              
ATOM     42  CG  TYR A   3       8.316 -15.363  10.907  1.00  0.00              
ATOM     43  CD1 TYR A   3       8.736 -16.028   9.722  1.00  0.00              
ATOM     44  HD1 TYR A   3       8.100 -16.563   9.033  1.00  0.00              
ATOM     45  CE1 TYR A   3      10.137 -15.886   9.335  1.00  0.00              
ATOM     46  HE1 TYR A   3      10.528 -16.269   8.404  1.00  0.00              
ATOM     47  CZ  TYR A   3      11.022 -15.253  10.234  1.00  0.00              
ATOM     48  OH  TYR A   3      12.310 -15.134   9.881  1.00  0.00              
ATOM     49  HH  TYR A   3      12.773 -14.463  10.388  1.00  0.00              
ATOM     50  CE2 TYR A   3      10.550 -14.670  11.378  1.00  0.00              
ATOM     51  HE2 TYR A   3      11.243 -14.239  12.085  1.00  0.00              
ATOM     52  CD2 TYR A   3       9.226 -14.763  11.773  1.00  0.00              
ATOM     53  HD2 TYR A   3       8.975 -14.510  12.793  1.00  0.00              
ATOM     54  C   TYR A   3       4.449 -14.699  11.161  1.00  0.00              
ATOM     55  O   TYR A   3       3.551 -14.560  11.982  1.00  0.00              
ATOM     56  N   THR A   4       4.153 -15.178   9.910  1.00  0.00              
ATOM     57  H   THR A   4       4.807 -14.957   9.172  1.00  0.00              
ATOM     58  CA  THR A   4       2.977 -15.794   9.398  1.00  0.00              
ATOM     59  HA  THR A   4       2.614 -16.356  10.258  1.00  0.00              
ATOM     60  CB  THR A   4       1.981 -14.697   9.003  1.00  0.00              
ATOM     61  HB  THR A   4       1.854 -13.887   9.721  1.00  0.00              
ATOM     62  CG2 THR A   4       2.294 -14.002   7.714  1.00  0.00              
ATOM     63 HG21 THR A   4       3.182 -13.376   7.802  1.00  0.00              
ATOM     64 HG22 THR A   4       2.500 -14.640   6.855  1.00  0.00              
ATOM     65 HG23 THR A   4       1.610 -13.187   7.475  1.00  0.00              
ATOM     66  OG1 THR A   4       0.769 -15.279   8.777  1.00  0.00              
ATOM     67  HG1 THR A   4       0.489 -15.490   9.670  1.00  0.00              
ATOM     68  C   THR A   4       3.359 -16.630   8.212  1.00  0.00              
ATOM     69  O   THR A   4       4.564 -16.697   7.805  1.00  0.00              
ATOM     70  N   GLN A   5       2.317 -17.280   7.576  1.00  0.00              
ATOM     71  H   GLN A   5       1.416 -16.875   7.788  1.00  0.00              
ATOM     72  CA  GLN A   5       2.454 -17.738   6.199  1.00  0.00              
ATOM     73  HA  GLN A   5       3.527 -17.788   6.012  1.00  0.00              
ATOM     74  CB  GLN A   5       1.955 -19.150   5.984  1.00  0.00              
ATOM     75  HB2 GLN A   5       0.878 -19.110   6.147  1.00  0.00              
ATOM     76  HB3 GLN A   5       2.106 -19.551   4.982  1.00  0.00              
ATOM     77  CG  GLN A   5       2.519 -20.217   6.951  1.00  0.00              
ATOM     78  HG2 GLN A   5       3.473 -20.613   6.605  1.00  0.00              
ATOM     79  HG3 GLN A   5       2.689 -19.718   7.906  1.00  0.00              
ATOM     80  CD  GLN A   5       1.587 -21.409   7.221  1.00  0.00              
ATOM     81  OE1 GLN A   5       1.711 -22.085   8.230  1.00  0.00              
ATOM     82  NE2 GLN A   5       0.700 -21.872   6.360  1.00  0.00              
ATOM     83 HE21 GLN A   5       0.107 -22.634   6.657  1.00  0.00              
ATOM     84 HE22 GLN A   5       0.394 -21.244   5.630  1.00  0.00              
ATOM     85  C   GLN A   5       1.637 -16.804   5.261  1.00  0.00              
ATOM     86  O   GLN A   5       0.514 -16.521   5.605  1.00  0.00              
ATOM     87  N   LEU A   6       2.119 -16.310   4.116  1.00  0.00              
ATOM     88  H   LEU A   6       2.902 -16.747   3.650  1.00  0.00              
ATOM     89  CA  LEU A   6       1.644 -15.188   3.382  1.00  0.00              
ATOM     90  HA  LEU A   6       1.568 -14.359   4.085  1.00  0.00              
ATOM     91  CB  LEU A   6       2.689 -14.743   2.375  1.00  0.00              
ATOM     92  HB2 LEU A   6       3.638 -14.599   2.892  1.00  0.00              
ATOM     93  HB3 LEU A   6       2.838 -15.564   1.673  1.00  0.00              
ATOM     94  CG  LEU A   6       2.468 -13.483   1.559  1.00  0.00              
ATOM     95  HG  LEU A   6       1.526 -13.552   1.015  1.00  0.00              
ATOM     96  CD1 LEU A   6       2.500 -12.197   2.474  1.00  0.00              
ATOM     97 HD11 LEU A   6       3.295 -12.149   3.220  1.00  0.00              
ATOM     98 HD12 LEU A   6       2.453 -11.342   1.800  1.00  0.00              
ATOM     99 HD13 LEU A   6       1.587 -12.263   3.065  1.00  0.00              
ATOM    100  CD2 LEU A   6       3.633 -13.307   0.585  1.00  0.00              
ATOM    101 HD21 LEU A   6       4.563 -13.323   1.154  1.00  0.00              
ATOM    102 HD22 LEU A   6       3.540 -14.073  -0.185  1.00  0.00              
ATOM    103 HD23 LEU A   6       3.447 -12.303   0.205  1.00  0.00              
ATOM    104  C   LEU A   6       0.232 -15.360   2.796  1.00  0.00              
ATOM    105  O   LEU A   6       0.037 -15.877   1.711  1.00  0.00              
ATOM    106  N   GLY A   7      -0.722 -14.795   3.586  1.00  0.00              
ATOM    107  H   GLY A   7      -0.499 -14.523   4.532  1.00  0.00              
ATOM    108  CA  GLY A   7      -2.148 -14.954   3.385  1.00  0.00              
ATOM    109  HA2 GLY A   7      -2.651 -14.678   4.311  1.00  0.00              
ATOM    110  HA3 GLY A   7      -2.476 -14.202   2.667  1.00  0.00              
ATOM    111  C   GLY A   7      -2.522 -16.436   2.938  1.00  0.00              
ATOM    112  O   GLY A   7      -2.509 -17.411   3.699  1.00  0.00              
ATOM    113  N   ARG A   8      -2.812 -16.493   1.621  1.00  0.00              
ATOM    114  H   ARG A   8      -2.505 -15.661   1.138  1.00  0.00              
ATOM    115  CA  ARG A   8      -3.248 -17.635   0.802  1.00  0.00              
ATOM    116  HA  ARG A   8      -4.123 -18.039   1.312  1.00  0.00              
ATOM    117  CB  ARG A   8      -3.949 -17.109  -0.480  1.00  0.00              
ATOM    118  HB2 ARG A   8      -4.419 -17.926  -1.028  1.00  0.00              
ATOM    119  HB3 ARG A   8      -4.712 -16.359  -0.271  1.00  0.00              
ATOM    120  CG  ARG A   8      -3.008 -16.272  -1.398  1.00  0.00              
ATOM    121  HG2 ARG A   8      -2.429 -15.576  -0.791  1.00  0.00              
ATOM    122  HG3 ARG A   8      -2.348 -17.056  -1.770  1.00  0.00              
ATOM    123  CD  ARG A   8      -3.551 -15.402  -2.550  1.00  0.00              
ATOM    124  HD2 ARG A   8      -4.162 -14.642  -2.063  1.00  0.00              
ATOM    125  HD3 ARG A   8      -2.706 -15.079  -3.159  1.00  0.00              
ATOM    126  NE  ARG A   8      -4.457 -16.248  -3.346  1.00  0.00              
ATOM    127  HE  ARG A   8      -4.544 -17.177  -2.959  1.00  0.00              
ATOM    128  CZ  ARG A   8      -5.115 -15.877  -4.425  1.00  0.00              
ATOM    129  NH1 ARG A   8      -5.959 -16.638  -5.025  1.00  0.00              
ATOM    130 HH11 ARG A   8      -6.112 -17.605  -4.773  1.00  0.00              
ATOM    131 HH12 ARG A   8      -6.392 -16.304  -5.874  1.00  0.00              
ATOM    132  NH2 ARG A   8      -4.902 -14.744  -5.036  1.00  0.00              
ATOM    133 HH21 ARG A   8      -4.281 -14.086  -4.589  1.00  0.00              
ATOM    134 HH22 ARG A   8      -5.577 -14.462  -5.734  1.00  0.00              
ATOM    135  C   ARG A   8      -2.318 -18.804   0.540  1.00  0.00              
ATOM    136  O   ARG A   8      -2.778 -19.778   0.066  1.00  0.00              
ATOM    137  N   ILE A   9      -1.042 -18.637   0.755  1.00  0.00              
ATOM    138  H   ILE A   9      -0.896 -17.726   1.165  1.00  0.00              
ATOM    139  CA  ILE A   9       0.096 -19.521   0.456  1.00  0.00              
ATOM    140  HA  ILE A   9      -0.297 -20.405  -0.047  1.00  0.00              
ATOM    141  CB  ILE A   9       1.003 -18.829  -0.574  1.00  0.00              
ATOM    142  HB  ILE A   9       1.633 -19.695  -0.780  1.00  0.00              
ATOM    143  CG2 ILE A   9       0.296 -18.609  -1.977  1.00  0.00              
ATOM    144 HG21 ILE A   9       1.090 -18.380  -2.687  1.00  0.00              
ATOM    145 HG22 ILE A   9      -0.215 -19.534  -2.246  1.00  0.00              
ATOM    146 HG23 ILE A   9      -0.357 -17.736  -1.984  1.00  0.00              
ATOM    147  CG1 ILE A   9       1.832 -17.559  -0.178  1.00  0.00              
ATOM    148 HG12 ILE A   9       1.226 -16.655  -0.233  1.00  0.00              
ATOM    149 HG13 ILE A   9       2.183 -17.678   0.847  1.00  0.00              
ATOM    150  CD1 ILE A   9       3.099 -17.341  -0.997  1.00  0.00              
ATOM    151 HD11 ILE A   9       3.834 -18.105  -0.743  1.00  0.00              
ATOM    152 HD12 ILE A   9       2.913 -17.266  -2.068  1.00  0.00              
ATOM    153 HD13 ILE A   9       3.537 -16.368  -0.771  1.00  0.00              
ATOM    154  C   ILE A   9       0.949 -19.830   1.719  1.00  0.00              
ATOM    155  O   ILE A   9       0.961 -19.209   2.823  1.00  0.00              
ATOM    156  N   GLY A  10       1.638 -20.965   1.562  1.00  0.00              
ATOM    157  H   GLY A  10       1.642 -21.390   0.646  1.00  0.00              
ATOM    158  CA  GLY A  10       2.319 -21.646   2.619  1.00  0.00              
ATOM    159  HA2 GLY A  10       1.686 -21.751   3.500  1.00  0.00              
ATOM    160  HA3 GLY A  10       2.535 -22.638   2.224  1.00  0.00              
ATOM    161  C   GLY A  10       3.688 -20.969   3.037  1.00  0.00              
ATOM    162  O   GLY A  10       4.271 -21.257   4.090  1.00  0.00              
ATOM    163  N   LEU A  11       4.282 -20.099   2.140  1.00  0.00              
ATOM    164  H   LEU A  11       3.774 -19.724   1.352  1.00  0.00              
ATOM    165  CA  LEU A  11       5.563 -19.426   2.418  1.00  0.00              
ATOM    166  HA  LEU A  11       6.356 -20.166   2.526  1.00  0.00              
ATOM    167  CB  LEU A  11       5.684 -18.439   1.207  1.00  0.00              
ATOM    168  HB2 LEU A  11       5.672 -19.047   0.303  1.00  0.00              
ATOM    169  HB3 LEU A  11       4.806 -17.794   1.186  1.00  0.00              
ATOM    170  CG  LEU A  11       6.945 -17.609   1.145  1.00  0.00              
ATOM    171  HG  LEU A  11       7.070 -17.259   2.169  1.00  0.00              
ATOM    172  CD1 LEU A  11       8.152 -18.403   0.753  1.00  0.00              
ATOM    173 HD11 LEU A  11       8.137 -18.932  -0.200  1.00  0.00              
ATOM    174 HD12 LEU A  11       9.060 -17.801   0.776  1.00  0.00              
ATOM    175 HD13 LEU A  11       8.360 -19.181   1.489  1.00  0.00              
ATOM    176  CD2 LEU A  11       6.696 -16.371   0.234  1.00  0.00              
ATOM    177 HD21 LEU A  11       5.797 -15.865   0.587  1.00  0.00              
ATOM    178 HD22 LEU A  11       7.508 -15.649   0.325  1.00  0.00              
ATOM    179 HD23 LEU A  11       6.605 -16.833  -0.749  1.00  0.00              
ATOM    180  C   LEU A  11       5.639 -18.608   3.734  1.00  0.00              
ATOM    181  O   LEU A  11       4.994 -17.574   3.835  1.00  0.00              
ATOM    182  N   LYS A  12       6.512 -19.058   4.621  1.00  0.00              
ATOM    183  H   LYS A  12       6.964 -19.924   4.362  1.00  0.00              
ATOM    184  CA  LYS A  12       6.740 -18.548   5.957  1.00  0.00              
ATOM    185  HA  LYS A  12       5.755 -18.376   6.391  1.00  0.00              
ATOM    186  CB  LYS A  12       7.429 -19.643   6.843  1.00  0.00              
ATOM    187  HB2 LYS A  12       6.749 -20.490   6.933  1.00  0.00              
ATOM    188  HB3 LYS A  12       8.279 -20.092   6.329  1.00  0.00              
ATOM    189  CG  LYS A  12       7.919 -19.237   8.337  1.00  0.00              
ATOM    190  HG2 LYS A  12       8.841 -18.657   8.307  1.00  0.00              
ATOM    191  HG3 LYS A  12       7.214 -18.549   8.804  1.00  0.00              
ATOM    192  CD  LYS A  12       8.174 -20.456   9.206  1.00  0.00              
ATOM    193  HD2 LYS A  12       7.254 -21.035   9.125  1.00  0.00              
ATOM    194  HD3 LYS A  12       8.916 -21.003   8.625  1.00  0.00              
ATOM    195  CE  LYS A  12       8.697 -20.175  10.607  1.00  0.00              
ATOM    196  HE2 LYS A  12       9.573 -19.530  10.538  1.00  0.00              
ATOM    197  HE3 LYS A  12       7.931 -19.610  11.139  1.00  0.00              
ATOM    198  NZ  LYS A  12       9.005 -21.432  11.307  1.00  0.00              
ATOM    199  HZ1 LYS A  12       9.510 -22.075  10.714  1.00  0.00              
ATOM    200  HZ2 LYS A  12       9.716 -21.248  12.000  1.00  0.00              
ATOM    201  HZ3 LYS A  12       8.199 -21.806  11.787  1.00  0.00              
ATOM    202  C   LYS A  12       7.596 -17.306   5.963  1.00  0.00              
ATOM    203  O   LYS A  12       8.772 -17.344   5.648  1.00  0.00              
ATOM    204  N   VAL A  13       6.982 -16.229   6.391  1.00  0.00              
ATOM    205  H   VAL A  13       5.998 -16.224   6.620  1.00  0.00              
ATOM    206  CA  VAL A  13       7.652 -14.888   6.335  1.00  0.00              
ATOM    207  HA  VAL A  13       8.730 -15.024   6.249  1.00  0.00              
ATOM    208  CB  VAL A  13       7.230 -14.033   5.120  1.00  0.00              
ATOM    209  HB  VAL A  13       7.861 -13.155   5.258  1.00  0.00              
ATOM    210  CG1 VAL A  13       7.807 -14.653   3.835  1.00  0.00              
ATOM    211 HG11 VAL A  13       7.623 -14.015   2.970  1.00  0.00              
ATOM    212 HG12 VAL A  13       8.851 -14.836   4.089  1.00  0.00              
ATOM    213 HG13 VAL A  13       7.329 -15.616   3.653  1.00  0.00              
ATOM    214  CG2 VAL A  13       5.718 -13.690   4.955  1.00  0.00              
ATOM    215 HG21 VAL A  13       5.072 -14.554   5.106  1.00  0.00              
ATOM    216 HG22 VAL A  13       5.547 -12.854   5.633  1.00  0.00              
ATOM    217 HG23 VAL A  13       5.580 -13.290   3.950  1.00  0.00              
ATOM    218  C   VAL A  13       7.340 -13.919   7.583  1.00  0.00              
ATOM    219  O   VAL A  13       6.211 -13.959   8.132  1.00  0.00              
ATOM    220  N   SER A  14       8.296 -13.102   7.965  1.00  0.00              
ATOM    221  H   SER A  14       9.136 -13.218   7.416  1.00  0.00              
ATOM    222  CA  SER A  14       8.232 -12.148   9.039  1.00  0.00              
ATOM    223  HA  SER A  14       8.090 -12.593  10.024  1.00  0.00              
ATOM    224  CB  SER A  14       9.594 -11.474   9.188  1.00  0.00              
ATOM    225  HB2 SER A  14       9.562 -10.765  10.015  1.00  0.00              
ATOM    226  HB3 SER A  14      10.331 -12.241   9.428  1.00  0.00              
ATOM    227  OG  SER A  14       9.968 -10.650   8.030  1.00  0.00              
ATOM    228  HG  SER A  14       9.464  -9.839   8.135  1.00  0.00              
ATOM    229  C   SER A  14       7.235 -10.978   8.835  1.00  0.00              
ATOM    230  O   SER A  14       7.131 -10.497   7.744  1.00  0.00              
ATOM    231  N   ARG A  15       6.437 -10.636   9.873  1.00  0.00              
ATOM    232  H   ARG A  15       6.680 -11.117  10.727  1.00  0.00              
ATOM    233  CA  ARG A  15       5.370  -9.561   9.770  1.00  0.00              
ATOM    234  HA  ARG A  15       4.759  -9.689   8.876  1.00  0.00              
ATOM    235  CB  ARG A  15       4.295  -9.738  10.895  1.00  0.00              
ATOM    236  HB2 ARG A  15       4.809  -9.614  11.848  1.00  0.00              
ATOM    237  HB3 ARG A  15       3.551  -8.966  10.698  1.00  0.00              
ATOM    238  CG  ARG A  15       3.583 -11.101  10.627  1.00  0.00              
ATOM    239  HG2 ARG A  15       3.307 -11.142   9.573  1.00  0.00              
ATOM    240  HG3 ARG A  15       4.226 -11.901  10.994  1.00  0.00              
ATOM    241  CD  ARG A  15       2.350 -11.091  11.544  1.00  0.00              
ATOM    242  HD2 ARG A  15       1.905 -12.072  11.376  1.00  0.00              
ATOM    243  HD3 ARG A  15       2.754 -10.934  12.544  1.00  0.00              
ATOM    244  NE  ARG A  15       1.305 -10.133  11.244  1.00  0.00              
ATOM    245  HE  ARG A  15       1.264  -9.734  10.317  1.00  0.00              
ATOM    246  CZ  ARG A  15       0.441  -9.650  12.086  1.00  0.00              
ATOM    247  NH1 ARG A  15      -0.449  -8.803  11.784  1.00  0.00              
ATOM    248 HH11 ARG A  15      -0.418  -8.203  10.972  1.00  0.00              
ATOM    249 HH12 ARG A  15      -0.946  -8.417  12.574  1.00  0.00              
ATOM    250  NH2 ARG A  15       0.470 -10.011  13.350  1.00  0.00              
ATOM    251 HH21 ARG A  15       1.131 -10.680  13.719  1.00  0.00              
ATOM    252 HH22 ARG A  15      -0.267  -9.726  13.979  1.00  0.00              
ATOM    253  C   ARG A  15       5.853  -8.122   9.619  1.00  0.00              
ATOM    254  O   ARG A  15       5.026  -7.295   9.335  1.00  0.00              
ATOM    255  N   LEU A  16       7.122  -7.945   9.754  1.00  0.00              
ATOM    256  H   LEU A  16       7.631  -8.817   9.730  1.00  0.00              
ATOM    257  CA  LEU A  16       7.835  -6.714   9.391  1.00  0.00              
ATOM    258  HA  LEU A  16       7.105  -5.915   9.260  1.00  0.00              
ATOM    259  CB  LEU A  16       8.856  -6.458  10.484  1.00  0.00              
ATOM    260  HB2 LEU A  16       9.442  -7.335  10.757  1.00  0.00              
ATOM    261  HB3 LEU A  16       9.574  -5.740  10.089  1.00  0.00              
ATOM    262  CG  LEU A  16       8.278  -5.711  11.728  1.00  0.00              
ATOM    263  HG  LEU A  16       7.575  -4.935  11.427  1.00  0.00              
ATOM    264  CD1 LEU A  16       7.497  -6.740  12.620  1.00  0.00              
ATOM    265 HD11 LEU A  16       6.485  -6.940  12.267  1.00  0.00              
ATOM    266 HD12 LEU A  16       8.120  -7.634  12.637  1.00  0.00              
ATOM    267 HD13 LEU A  16       7.405  -6.477  13.673  1.00  0.00              
ATOM    268  CD2 LEU A  16       9.431  -5.223  12.625  1.00  0.00              
ATOM    269 HD21 LEU A  16       9.132  -4.586  13.458  1.00  0.00              
ATOM    270 HD22 LEU A  16      10.031  -6.019  13.066  1.00  0.00              
ATOM    271 HD23 LEU A  16      10.041  -4.585  11.985  1.00  0.00              
ATOM    272  C   LEU A  16       8.554  -7.036   8.044  1.00  0.00              
ATOM    273  O   LEU A  16       9.306  -8.045   7.915  1.00  0.00              
ATOM    274  N   VAL A  17       8.326  -6.162   7.079  1.00  0.00              
ATOM    275  H   VAL A  17       7.521  -5.572   7.235  1.00  0.00              
ATOM    276  CA  VAL A  17       9.037  -6.099   5.798  1.00  0.00              
ATOM    277  HA  VAL A  17       9.458  -7.097   5.672  1.00  0.00              
ATOM    278  CB  VAL A  17       8.103  -5.864   4.631  1.00  0.00              
ATOM    279  HB  VAL A  17       7.992  -4.781   4.587  1.00  0.00              
ATOM    280  CG1 VAL A  17       8.802  -6.312   3.350  1.00  0.00              
ATOM    281 HG11 VAL A  17       9.633  -5.608   3.297  1.00  0.00              
ATOM    282 HG12 VAL A  17       9.062  -7.370   3.357  1.00  0.00              
ATOM    283 HG13 VAL A  17       8.166  -6.054   2.503  1.00  0.00              
ATOM    284  CG2 VAL A  17       6.640  -6.551   4.795  1.00  0.00              
ATOM    285 HG21 VAL A  17       6.128  -6.460   3.837  1.00  0.00              
ATOM    286 HG22 VAL A  17       6.680  -7.593   5.112  1.00  0.00              
ATOM    287 HG23 VAL A  17       6.062  -5.923   5.473  1.00  0.00              
ATOM    288  C   VAL A  17      10.211  -5.139   5.915  1.00  0.00              
ATOM    289  O   VAL A  17      10.022  -3.994   6.391  1.00  0.00              
ATOM    290  N   LEU A  18      11.404  -5.495   5.458  1.00  0.00              
ATOM    291  H   LEU A  18      11.474  -6.411   5.037  1.00  0.00              
ATOM    292  CA  LEU A  18      12.517  -4.504   5.442  1.00  0.00              
ATOM    293  HA  LEU A  18      12.463  -3.680   6.153  1.00  0.00              
ATOM    294  CB  LEU A  18      13.842  -5.245   5.758  1.00  0.00              
ATOM    295  HB2 LEU A  18      13.767  -5.822   6.679  1.00  0.00              
ATOM    296  HB3 LEU A  18      14.188  -5.923   4.978  1.00  0.00              
ATOM    297  CG  LEU A  18      14.966  -4.200   5.902  1.00  0.00              
ATOM    298  HG  LEU A  18      15.014  -3.613   4.985  1.00  0.00              
ATOM    299  CD1 LEU A  18      15.017  -3.359   7.169  1.00  0.00              
ATOM    300 HD11 LEU A  18      15.908  -2.732   7.139  1.00  0.00              
ATOM    301 HD12 LEU A  18      14.217  -2.650   7.382  1.00  0.00              
ATOM    302 HD13 LEU A  18      15.010  -4.079   7.988  1.00  0.00              
ATOM    303  CD2 LEU A  18      16.267  -4.958   5.795  1.00  0.00              
ATOM    304 HD21 LEU A  18      17.146  -4.408   6.132  1.00  0.00              
ATOM    305 HD22 LEU A  18      16.132  -5.827   6.439  1.00  0.00              
ATOM    306 HD23 LEU A  18      16.549  -5.305   4.801  1.00  0.00              
ATOM    307  C   LEU A  18      12.607  -3.672   4.088  1.00  0.00              
ATOM    308  O   LEU A  18      13.094  -4.132   3.054  1.00  0.00              
ATOM    309  N   GLY A  19      12.228  -2.444   4.172  1.00  0.00              
ATOM    310  H   GLY A  19      12.000  -2.127   5.103  1.00  0.00              
ATOM    311  CA  GLY A  19      12.240  -1.414   3.116  1.00  0.00              
ATOM    312  HA2 GLY A  19      11.836  -1.784   2.174  1.00  0.00              
ATOM    313  HA3 GLY A  19      11.589  -0.596   3.423  1.00  0.00              
ATOM    314  C   GLY A  19      13.637  -0.979   2.769  1.00  0.00              
ATOM    315  O   GLY A  19      14.475  -0.926   3.673  1.00  0.00              
ATOM    316  N   THR A  20      13.930  -0.603   1.560  1.00  0.00              
ATOM    317  H   THR A  20      13.132  -0.511   0.947  1.00  0.00              
ATOM    318  CA  THR A  20      15.270  -0.264   0.992  1.00  0.00              
ATOM    319  HA  THR A  20      15.938  -0.073   1.831  1.00  0.00              
ATOM    320  CB  THR A  20      15.847  -1.372   0.159  1.00  0.00              
ATOM    321  HB  THR A  20      16.845  -1.088  -0.174  1.00  0.00              
ATOM    322  CG2 THR A  20      16.085  -2.694   0.868  1.00  0.00              
ATOM    323 HG21 THR A  20      15.115  -3.069   1.194  1.00  0.00              
ATOM    324 HG22 THR A  20      16.464  -3.458   0.190  1.00  0.00              
ATOM    325 HG23 THR A  20      16.754  -2.625   1.726  1.00  0.00              
ATOM    326  OG1 THR A  20      15.005  -1.632  -0.983  1.00  0.00              
ATOM    327  HG1 THR A  20      14.219  -2.030  -0.602  1.00  0.00              
ATOM    328  C   THR A  20      15.329   1.014   0.209  1.00  0.00              
ATOM    329  O   THR A  20      16.297   1.173  -0.565  1.00  0.00              
ATOM    330  N   MET A  21      14.242   1.865   0.183  1.00  0.00              
ATOM    331  H   MET A  21      13.465   1.707   0.808  1.00  0.00              
ATOM    332  CA  MET A  21      14.225   3.155  -0.515  1.00  0.00              
ATOM    333  HA  MET A  21      14.620   3.081  -1.528  1.00  0.00              
ATOM    334  CB  MET A  21      12.801   3.588  -0.633  1.00  0.00              
ATOM    335  HB2 MET A  21      12.174   2.706  -0.762  1.00  0.00              
ATOM    336  HB3 MET A  21      12.512   3.827   0.391  1.00  0.00              
ATOM    337  CG  MET A  21      12.389   4.741  -1.606  1.00  0.00              
ATOM    338  HG2 MET A  21      12.839   5.685  -1.299  1.00  0.00              
ATOM    339  HG3 MET A  21      12.789   4.512  -2.594  1.00  0.00              
ATOM    340  SD  MET A  21      10.640   5.212  -1.636  1.00  0.00              
ATOM    341  CE  MET A  21      10.595   5.711   0.071  1.00  0.00              
ATOM    342  HE1 MET A  21       9.729   6.324   0.318  1.00  0.00              
ATOM    343  HE2 MET A  21      10.503   4.814   0.684  1.00  0.00              
ATOM    344  HE3 MET A  21      11.514   6.197   0.399  1.00  0.00              
ATOM    345  C   MET A  21      15.122   4.221   0.148  1.00  0.00              
ATOM    346  O   MET A  21      15.486   5.203  -0.557  1.00  0.00              
ATOM    347  N   ASN A  22      15.572   4.035   1.335  1.00  0.00              
ATOM    348  H   ASN A  22      15.329   3.190   1.832  1.00  0.00              
ATOM    349  CA  ASN A  22      16.710   4.752   1.893  1.00  0.00              
ATOM    350  HA  ASN A  22      16.508   5.806   1.699  1.00  0.00              
ATOM    351  CB  ASN A  22      16.746   4.542   3.409  1.00  0.00              
ATOM    352  HB2 ASN A  22      16.980   3.507   3.662  1.00  0.00              
ATOM    353  HB3 ASN A  22      17.564   5.078   3.889  1.00  0.00              
ATOM    354  CG  ASN A  22      15.517   4.896   4.318  1.00  0.00              
ATOM    355  OD1 ASN A  22      14.722   5.652   3.812  1.00  0.00              
ATOM    356  ND2 ASN A  22      15.462   4.500   5.556  1.00  0.00              
ATOM    357 HD21 ASN A  22      14.622   4.485   6.116  1.00  0.00              
ATOM    358 HD22 ASN A  22      16.127   3.787   5.819  1.00  0.00              
ATOM    359  C   ASN A  22      18.150   4.446   1.395  1.00  0.00              
ATOM    360  O   ASN A  22      19.054   5.282   1.464  1.00  0.00              
ATOM    361  N   PHE A  23      18.473   3.215   0.979  1.00  0.00              
ATOM    362  H   PHE A  23      17.751   2.539   0.769  1.00  0.00              
ATOM    363  CA  PHE A  23      19.835   2.800   0.845  1.00  0.00              
ATOM    364  HA  PHE A  23      20.271   3.279   1.721  1.00  0.00              
ATOM    365  CB  PHE A  23      19.982   1.347   1.026  1.00  0.00              
ATOM    366  HB2 PHE A  23      19.486   0.983   0.127  1.00  0.00              
ATOM    367  HB3 PHE A  23      21.018   1.014   1.092  1.00  0.00              
ATOM    368  CG  PHE A  23      19.226   0.676   2.236  1.00  0.00              
ATOM    369  CD1 PHE A  23      19.008   1.406   3.413  1.00  0.00              
ATOM    370  HD1 PHE A  23      19.140   2.477   3.453  1.00  0.00              
ATOM    371  CE1 PHE A  23      18.644   0.779   4.602  1.00  0.00              
ATOM    372  HE1 PHE A  23      18.489   1.377   5.487  1.00  0.00              
ATOM    373  CZ  PHE A  23      18.227  -0.507   4.595  1.00  0.00              
ATOM    374  HZ  PHE A  23      17.903  -1.051   5.470  1.00  0.00              
ATOM    375  CE2 PHE A  23      18.376  -1.311   3.367  1.00  0.00              
ATOM    376  HE2 PHE A  23      18.116  -2.359   3.389  1.00  0.00              
ATOM    377  CD2 PHE A  23      18.817  -0.686   2.153  1.00  0.00              
ATOM    378  HD2 PHE A  23      19.024  -1.298   1.288  1.00  0.00              
ATOM    379  C   PHE A  23      20.451   3.334  -0.440  1.00  0.00              
ATOM    380  O   PHE A  23      20.004   2.979  -1.542  1.00  0.00              
ATOM    381  N   GLY A  24      21.476   4.089  -0.287  1.00  0.00              
ATOM    382  H   GLY A  24      21.995   4.044   0.578  1.00  0.00              
ATOM    383  CA  GLY A  24      21.896   5.015  -1.306  1.00  0.00              
ATOM    384  HA2 GLY A  24      22.980   4.954  -1.404  1.00  0.00              
ATOM    385  HA3 GLY A  24      21.455   4.711  -2.255  1.00  0.00              
ATOM    386  C   GLY A  24      21.589   6.489  -0.934  1.00  0.00              
ATOM    387  O   GLY A  24      22.433   7.189  -0.342  1.00  0.00              
ATOM    388  N   PRO A  25      20.443   7.125  -1.294  1.00  0.00              
ATOM    389  CD  PRO A  25      19.206   6.615  -1.983  1.00  0.00              
ATOM    390  HD2 PRO A  25      18.478   6.428  -1.194  1.00  0.00              
ATOM    391  HD3 PRO A  25      19.394   5.681  -2.511  1.00  0.00              
ATOM    392  CG  PRO A  25      18.769   7.770  -2.899  1.00  0.00              
ATOM    393  HG2 PRO A  25      17.696   7.831  -3.081  1.00  0.00              
ATOM    394  HG3 PRO A  25      19.318   7.799  -3.840  1.00  0.00              
ATOM    395  CB  PRO A  25      19.155   9.015  -2.131  1.00  0.00              
ATOM    396  HB2 PRO A  25      18.338   9.325  -1.479  1.00  0.00              
ATOM    397  HB3 PRO A  25      19.504   9.776  -2.830  1.00  0.00              
ATOM    398  CA  PRO A  25      20.322   8.591  -1.224  1.00  0.00              
ATOM    399  HA  PRO A  25      21.223   9.074  -1.603  1.00  0.00              
ATOM    400  C   PRO A  25      20.048   9.075   0.213  1.00  0.00              
ATOM    401  O   PRO A  25      20.335  10.231   0.543  1.00  0.00              
ATOM    402  N   THR A  26      19.579   8.217   1.156  1.00  0.00              
ATOM    403  H   THR A  26      19.198   7.326   0.873  1.00  0.00              
ATOM    404  CA  THR A  26      19.227   8.650   2.505  1.00  0.00              
ATOM    405  HA  THR A  26      19.266   9.738   2.557  1.00  0.00              
ATOM    406  CB  THR A  26      17.861   8.124   2.992  1.00  0.00              
ATOM    407  HB  THR A  26      17.903   7.039   3.094  1.00  0.00              
ATOM    408  CG2 THR A  26      17.369   8.690   4.298  1.00  0.00              
ATOM    409 HG21 THR A  26      18.167   8.658   5.039  1.00  0.00              
ATOM    410 HG22 THR A  26      17.096   9.741   4.202  1.00  0.00              
ATOM    411 HG23 THR A  26      16.472   8.164   4.627  1.00  0.00              
ATOM    412  OG1 THR A  26      16.846   8.421   2.066  1.00  0.00              
ATOM    413  HG1 THR A  26      17.059   9.212   1.565  1.00  0.00              
ATOM    414  C   THR A  26      20.358   8.083   3.429  1.00  0.00              
ATOM    415  O   THR A  26      20.777   8.748   4.402  1.00  0.00              
ATOM    416  N   THR A  27      20.843   6.835   3.125  1.00  0.00              
ATOM    417  H   THR A  27      20.205   6.318   2.536  1.00  0.00              
ATOM    418  CA  THR A  27      21.654   5.975   4.043  1.00  0.00              
ATOM    419  HA  THR A  27      22.109   6.476   4.898  1.00  0.00              
ATOM    420  CB  THR A  27      20.881   4.756   4.554  1.00  0.00              
ATOM    421  HB  THR A  27      20.485   4.133   3.752  1.00  0.00              
ATOM    422  CG2 THR A  27      21.691   3.934   5.566  1.00  0.00              
ATOM    423 HG21 THR A  27      21.159   3.120   6.059  1.00  0.00              
ATOM    424 HG22 THR A  27      22.497   3.458   5.007  1.00  0.00              
ATOM    425 HG23 THR A  27      22.150   4.633   6.265  1.00  0.00              
ATOM    426  OG1 THR A  27      19.816   5.154   5.394  1.00  0.00              
ATOM    427  HG1 THR A  27      20.051   5.294   6.314  1.00  0.00              
ATOM    428  C   THR A  27      22.792   5.419   3.176  1.00  0.00              
ATOM    429  O   THR A  27      22.498   4.874   2.117  1.00  0.00              
ATOM    430  N   ASP A  28      24.071   5.483   3.495  1.00  0.00              
ATOM    431  H   ASP A  28      24.345   5.915   4.366  1.00  0.00              
ATOM    432  CA  ASP A  28      25.081   5.111   2.593  1.00  0.00              
ATOM    433  HA  ASP A  28      24.926   5.512   1.591  1.00  0.00              
ATOM    434  CB  ASP A  28      26.411   5.612   3.175  1.00  0.00              
ATOM    435  HB2 ASP A  28      26.723   5.155   4.115  1.00  0.00              
ATOM    436  HB3 ASP A  28      27.309   5.275   2.658  1.00  0.00              
ATOM    437  CG  ASP A  28      26.439   7.134   3.193  1.00  0.00              
ATOM    438  OD1 ASP A  28      26.669   7.587   4.346  1.00  0.00              
ATOM    439  OD2 ASP A  28      26.093   7.737   2.172  1.00  0.00              
ATOM    440  C   ASP A  28      25.200   3.593   2.382  1.00  0.00              
ATOM    441  O   ASP A  28      24.657   2.716   3.151  1.00  0.00              
ATOM    442  N   GLU A  29      25.904   3.081   1.359  1.00  0.00              
ATOM    443  H   GLU A  29      26.360   3.724   0.727  1.00  0.00              
ATOM    444  CA  GLU A  29      25.811   1.672   1.014  1.00  0.00              
ATOM    445  HA  GLU A  29      24.773   1.371   0.869  1.00  0.00              
ATOM    446  CB  GLU A  29      26.513   1.571  -0.299  1.00  0.00              
ATOM    447  HB2 GLU A  29      27.603   1.580  -0.323  1.00  0.00              
ATOM    448  HB3 GLU A  29      26.315   0.519  -0.503  1.00  0.00              
ATOM    449  CG  GLU A  29      26.014   2.309  -1.549  1.00  0.00              
ATOM    450  HG2 GLU A  29      24.926   2.362  -1.529  1.00  0.00              
ATOM    451  HG3 GLU A  29      26.386   3.333  -1.568  1.00  0.00              
ATOM    452  CD  GLU A  29      26.423   1.787  -2.880  1.00  0.00              
ATOM    453  OE1 GLU A  29      27.114   0.707  -3.047  1.00  0.00              
ATOM    454  OE2 GLU A  29      26.126   2.539  -3.878  1.00  0.00              
ATOM    455  C   GLU A  29      26.433   0.757   2.073  1.00  0.00              
ATOM    456  O   GLU A  29      25.703  -0.232   2.408  1.00  0.00              
ATOM    457  N   ALA A  30      27.687   0.957   2.610  1.00  0.00              
ATOM    458  H   ALA A  30      28.275   1.646   2.165  1.00  0.00              
ATOM    459  CA  ALA A  30      28.136   0.140   3.694  1.00  0.00              
ATOM    460  HA  ALA A  30      28.180  -0.883   3.320  1.00  0.00              
ATOM    461  CB  ALA A  30      29.597   0.523   3.998  1.00  0.00              
ATOM    462  HB1 ALA A  30      30.263   0.285   3.169  1.00  0.00              
ATOM    463  HB2 ALA A  30      29.687   1.600   4.137  1.00  0.00              
ATOM    464  HB3 ALA A  30      29.928  -0.019   4.884  1.00  0.00              
ATOM    465  C   ALA A  30      27.226   0.259   4.960  1.00  0.00              
ATOM    466  O   ALA A  30      27.190  -0.715   5.738  1.00  0.00              
ATOM    467  N   GLU A  31      26.552   1.396   5.171  1.00  0.00              
ATOM    468  H   GLU A  31      26.655   2.137   4.493  1.00  0.00              
ATOM    469  CA  GLU A  31      25.658   1.644   6.324  1.00  0.00              
ATOM    470  HA  GLU A  31      26.147   1.407   7.268  1.00  0.00              
ATOM    471  CB  GLU A  31      25.197   3.136   6.480  1.00  0.00              
ATOM    472  HB2 GLU A  31      26.097   3.740   6.597  1.00  0.00              
ATOM    473  HB3 GLU A  31      24.761   3.545   5.569  1.00  0.00              
ATOM    474  CG  GLU A  31      24.232   3.434   7.657  1.00  0.00              
ATOM    475  HG2 GLU A  31      23.827   4.419   7.426  1.00  0.00              
ATOM    476  HG3 GLU A  31      23.382   2.754   7.719  1.00  0.00              
ATOM    477  CD  GLU A  31      24.858   3.600   8.992  1.00  0.00              
ATOM    478  OE1 GLU A  31      25.542   2.604   9.420  1.00  0.00              
ATOM    479  OE2 GLU A  31      24.534   4.582   9.714  1.00  0.00              
ATOM    480  C   GLU A  31      24.353   0.836   6.228  1.00  0.00              
ATOM    481  O   GLU A  31      23.766   0.302   7.195  1.00  0.00              
ATOM    482  N   SER A  32      23.999   0.611   4.998  1.00  0.00              
ATOM    483  H   SER A  32      24.554   1.156   4.354  1.00  0.00              
ATOM    484  CA  SER A  32      22.945  -0.240   4.590  1.00  0.00              
ATOM    485  HA  SER A  32      22.034  -0.060   5.161  1.00  0.00              
ATOM    486  CB  SER A  32      22.533   0.081   3.177  1.00  0.00              
ATOM    487  HB2 SER A  32      23.278  -0.290   2.473  1.00  0.00              
ATOM    488  HB3 SER A  32      21.615  -0.408   2.850  1.00  0.00              
ATOM    489  OG  SER A  32      22.417   1.457   3.010  1.00  0.00              
ATOM    490  HG  SER A  32      23.190   2.016   3.119  1.00  0.00              
ATOM    491  C   SER A  32      23.247  -1.689   4.685  1.00  0.00              
ATOM    492  O   SER A  32      22.347  -2.471   4.948  1.00  0.00              
ATOM    493  N   HIE A  33      24.495  -2.159   4.377  1.00  0.00              
ATOM    494  H   HIE A  33      25.119  -1.558   3.858  1.00  0.00              
ATOM    495  CA  HIE A  33      24.939  -3.497   4.624  1.00  0.00              
ATOM    496  HA  HIE A  33      24.204  -4.181   4.202  1.00  0.00              
ATOM    497  CB  HIE A  33      26.372  -3.598   4.123  1.00  0.00              
ATOM    498  HB2 HIE A  33      27.004  -2.861   4.617  1.00  0.00              
ATOM    499  HB3 HIE A  33      26.693  -4.554   4.536  1.00  0.00              
ATOM    500  CG  HIE A  33      26.625  -3.527   2.584  1.00  0.00              
ATOM    501  ND1 HIE A  33      27.779  -3.784   1.940  1.00  0.00              
ATOM    502  CE1 HIE A  33      27.579  -3.816   0.564  1.00  0.00              
ATOM    503  HE1 HIE A  33      28.280  -4.118  -0.200  1.00  0.00              
ATOM    504  NE2 HIE A  33      26.276  -3.554   0.361  1.00  0.00              
ATOM    505  HE2 HIE A  33      25.780  -3.681  -0.509  1.00  0.00              
ATOM    506  CD2 HIE A  33      25.665  -3.405   1.606  1.00  0.00              
ATOM    507  HD2 HIE A  33      24.590  -3.335   1.682  1.00  0.00              
ATOM    508  C   HIE A  33      24.799  -3.856   6.071  1.00  0.00              
ATOM    509  O   HIE A  33      24.475  -4.971   6.447  1.00  0.00              
ATOM    510  N   ALA A  34      24.993  -2.892   7.006  1.00  0.00              
ATOM    511  H   ALA A  34      25.191  -1.971   6.641  1.00  0.00              
ATOM    512  CA  ALA A  34      24.913  -3.138   8.482  1.00  0.00              
ATOM    513  HA  ALA A  34      25.136  -4.198   8.602  1.00  0.00              
ATOM    514  CB  ALA A  34      26.028  -2.281   9.144  1.00  0.00              
ATOM    515  HB1 ALA A  34      26.871  -2.405   8.465  1.00  0.00              
ATOM    516  HB2 ALA A  34      25.795  -1.217   9.090  1.00  0.00              
ATOM    517  HB3 ALA A  34      26.142  -2.790  10.101  1.00  0.00              
ATOM    518  C   ALA A  34      23.504  -3.010   9.021  1.00  0.00              
ATOM    519  O   ALA A  34      23.279  -3.716   9.977  1.00  0.00              
ATOM    520  N   ILE A  35      22.557  -2.171   8.476  1.00  0.00              
ATOM    521  H   ILE A  35      22.783  -1.564   7.701  1.00  0.00              
ATOM    522  CA  ILE A  35      21.127  -2.311   8.728  1.00  0.00              
ATOM    523  HA  ILE A  35      21.087  -2.399   9.814  1.00  0.00              
ATOM    524  CB  ILE A  35      20.338  -1.022   8.387  1.00  0.00              
ATOM    525  HB  ILE A  35      20.395  -0.880   7.308  1.00  0.00              
ATOM    526  CG2 ILE A  35      18.868  -1.068   8.808  1.00  0.00              
ATOM    527 HG21 ILE A  35      18.430  -1.988   8.421  1.00  0.00              
ATOM    528 HG22 ILE A  35      18.846  -1.123   9.897  1.00  0.00              
ATOM    529 HG23 ILE A  35      18.334  -0.161   8.526  1.00  0.00              
ATOM    530  CG1 ILE A  35      21.034   0.270   8.925  1.00  0.00              
ATOM    531 HG12 ILE A  35      21.044   0.128  10.006  1.00  0.00              
ATOM    532 HG13 ILE A  35      22.076   0.292   8.606  1.00  0.00              
ATOM    533  CD1 ILE A  35      20.372   1.623   8.641  1.00  0.00              
ATOM    534 HD11 ILE A  35      20.061   1.504   7.603  1.00  0.00              
ATOM    535 HD12 ILE A  35      19.610   1.824   9.393  1.00  0.00              
ATOM    536 HD13 ILE A  35      21.174   2.362   8.644  1.00  0.00              
ATOM    537  C   ILE A  35      20.544  -3.654   8.178  1.00  0.00              
ATOM    538  O   ILE A  35      19.824  -4.399   8.845  1.00  0.00              
ATOM    539  N   MET A  36      20.960  -4.090   6.973  1.00  0.00              
ATOM    540  H   MET A  36      21.508  -3.467   6.398  1.00  0.00              
ATOM    541  CA  MET A  36      20.442  -5.331   6.423  1.00  0.00              
ATOM    542  HA  MET A  36      19.354  -5.388   6.390  1.00  0.00              
ATOM    543  CB  MET A  36      20.793  -5.355   4.954  1.00  0.00              
ATOM    544  HB2 MET A  36      21.855  -5.139   4.837  1.00  0.00              
ATOM    545  HB3 MET A  36      20.541  -6.388   4.716  1.00  0.00              
ATOM    546  CG  MET A  36      19.995  -4.370   4.101  1.00  0.00              
ATOM    547  HG2 MET A  36      18.963  -4.546   4.405  1.00  0.00              
ATOM    548  HG3 MET A  36      20.168  -3.314   4.308  1.00  0.00              
ATOM    549  SD  MET A  36      20.087  -4.689   2.350  1.00  0.00              
ATOM    550  CE  MET A  36      21.852  -4.356   2.070  1.00  0.00              
ATOM    551  HE1 MET A  36      22.195  -4.769   1.122  1.00  0.00              
ATOM    552  HE2 MET A  36      21.934  -3.270   2.027  1.00  0.00              
ATOM    553  HE3 MET A  36      22.533  -4.677   2.858  1.00  0.00              
ATOM    554  C   MET A  36      20.859  -6.571   7.197  1.00  0.00              
ATOM    555  O   MET A  36      19.972  -7.392   7.553  1.00  0.00              
ATOM    556  N   ASP A  37      22.124  -6.686   7.529  1.00  0.00              
ATOM    557  H   ASP A  37      22.759  -6.027   7.102  1.00  0.00              
ATOM    558  CA  ASP A  37      22.666  -7.582   8.536  1.00  0.00              
ATOM    559  HA  ASP A  37      22.520  -8.593   8.157  1.00  0.00              
ATOM    560  CB  ASP A  37      24.212  -7.486   8.690  1.00  0.00              
ATOM    561  HB2 ASP A  37      24.572  -6.460   8.758  1.00  0.00              
ATOM    562  HB3 ASP A  37      24.402  -7.947   9.659  1.00  0.00              
ATOM    563  CG  ASP A  37      25.082  -8.215   7.673  1.00  0.00              
ATOM    564  OD1 ASP A  37      24.571  -8.829   6.716  1.00  0.00              
ATOM    565  OD2 ASP A  37      26.317  -8.222   7.842  1.00  0.00              
ATOM    566  C   ASP A  37      21.987  -7.473   9.860  1.00  0.00              
ATOM    567  O   ASP A  37      21.564  -8.487  10.434  1.00  0.00              
ATOM    568  N   ALA A  38      21.772  -6.290  10.375  1.00  0.00              
ATOM    569  H   ALA A  38      22.141  -5.492   9.879  1.00  0.00              
ATOM    570  CA  ALA A  38      21.044  -6.070  11.623  1.00  0.00              
ATOM    571  HA  ALA A  38      21.576  -6.613  12.403  1.00  0.00              
ATOM    572  CB  ALA A  38      21.034  -4.635  12.062  1.00  0.00              
ATOM    573  HB1 ALA A  38      20.789  -3.941  11.258  1.00  0.00              
ATOM    574  HB2 ALA A  38      20.348  -4.363  12.865  1.00  0.00              
ATOM    575  HB3 ALA A  38      22.044  -4.329  12.335  1.00  0.00              
ATOM    576  C   ALA A  38      19.609  -6.679  11.545  1.00  0.00              
ATOM    577  O   ALA A  38      19.225  -7.342  12.487  1.00  0.00              
ATOM    578  N   ALA A  39      18.866  -6.549  10.455  1.00  0.00              
ATOM    579  H   ALA A  39      19.342  -5.961   9.786  1.00  0.00              
ATOM    580  CA  ALA A  39      17.537  -7.086  10.186  1.00  0.00              
ATOM    581  HA  ALA A  39      16.851  -6.695  10.937  1.00  0.00              
ATOM    582  CB  ALA A  39      17.010  -6.503   8.838  1.00  0.00              
ATOM    583  HB1 ALA A  39      17.752  -6.601   8.045  1.00  0.00              
ATOM    584  HB2 ALA A  39      16.156  -7.025   8.406  1.00  0.00              
ATOM    585  HB3 ALA A  39      16.717  -5.471   9.029  1.00  0.00              
ATOM    586  C   ALA A  39      17.550  -8.591  10.212  1.00  0.00              
ATOM    587  O   ALA A  39      16.715  -9.149  10.956  1.00  0.00              
ATOM    588  N   LEU A  40      18.507  -9.254   9.560  1.00  0.00              
ATOM    589  H   LEU A  40      19.218  -8.729   9.072  1.00  0.00              
ATOM    590  CA  LEU A  40      18.682 -10.758   9.471  1.00  0.00              
ATOM    591  HA  LEU A  40      17.811 -11.368   9.232  1.00  0.00              
ATOM    592  CB  LEU A  40      19.880 -11.172   8.550  1.00  0.00              
ATOM    593  HB2 LEU A  40      20.739 -10.612   8.921  1.00  0.00              
ATOM    594  HB3 LEU A  40      20.120 -12.214   8.762  1.00  0.00              
ATOM    595  CG  LEU A  40      19.701 -10.975   7.069  1.00  0.00              
ATOM    596  HG  LEU A  40      19.913  -9.931   6.839  1.00  0.00              
ATOM    597  CD1 LEU A  40      20.689 -11.897   6.349  1.00  0.00              
ATOM    598 HD11 LEU A  40      20.510 -12.909   6.712  1.00  0.00              
ATOM    599 HD12 LEU A  40      20.460 -11.882   5.283  1.00  0.00              
ATOM    600 HD13 LEU A  40      21.652 -11.411   6.504  1.00  0.00              
ATOM    601  CD2 LEU A  40      18.291 -11.265   6.528  1.00  0.00              
ATOM    602 HD21 LEU A  40      18.343 -11.128   5.448  1.00  0.00              
ATOM    603 HD22 LEU A  40      17.923 -12.284   6.649  1.00  0.00              
ATOM    604 HD23 LEU A  40      17.617 -10.522   6.955  1.00  0.00              
ATOM    605  C   LEU A  40      18.861 -11.188  10.932  1.00  0.00              
ATOM    606  O   LEU A  40      18.143 -12.088  11.343  1.00  0.00              
ATOM    607  N   ASP A  41      19.714 -10.556  11.690  1.00  0.00              
ATOM    608  H   ASP A  41      20.234  -9.768  11.333  1.00  0.00              
ATOM    609  CA  ASP A  41      19.901 -10.826  13.166  1.00  0.00              
ATOM    610  HA  ASP A  41      20.043 -11.891  13.350  1.00  0.00              
ATOM    611  CB  ASP A  41      21.165 -10.032  13.597  1.00  0.00              
ATOM    612  HB2 ASP A  41      21.955 -10.234  12.874  1.00  0.00              
ATOM    613  HB3 ASP A  41      20.828  -8.996  13.651  1.00  0.00              
ATOM    614  CG  ASP A  41      21.505 -10.461  15.003  1.00  0.00              
ATOM    615  OD1 ASP A  41      21.778  -9.612  15.882  1.00  0.00              
ATOM    616  OD2 ASP A  41      21.702 -11.700  15.168  1.00  0.00              
ATOM    617  C   ASP A  41      18.766 -10.494  14.159  1.00  0.00              
ATOM    618  O   ASP A  41      18.512 -11.139  15.127  1.00  0.00              
ATOM    619  N   ALA A  42      17.929  -9.548  13.812  1.00  0.00              
ATOM    620  H   ALA A  42      18.247  -8.923  13.086  1.00  0.00              
ATOM    621  CA  ALA A  42      16.590  -9.306  14.408  1.00  0.00              
ATOM    622  HA  ALA A  42      16.722  -9.523  15.468  1.00  0.00              
ATOM    623  CB  ALA A  42      16.265  -7.819  14.212  1.00  0.00              
ATOM    624  HB1 ALA A  42      16.259  -7.511  13.166  1.00  0.00              
ATOM    625  HB2 ALA A  42      15.298  -7.678  14.696  1.00  0.00              
ATOM    626  HB3 ALA A  42      16.963  -7.182  14.755  1.00  0.00              
ATOM    627  C   ALA A  42      15.602 -10.401  13.978  1.00  0.00              
ATOM    628  O   ALA A  42      14.575 -10.583  14.619  1.00  0.00              
ATOM    629  N   GLY A  43      15.905 -11.107  12.925  1.00  0.00              
ATOM    630  H   GLY A  43      16.762 -10.944  12.417  1.00  0.00              
ATOM    631  CA  GLY A  43      15.154 -12.239  12.400  1.00  0.00              
ATOM    632  HA2 GLY A  43      15.917 -12.928  12.038  1.00  0.00              
ATOM    633  HA3 GLY A  43      14.660 -12.712  13.248  1.00  0.00              
ATOM    634  C   GLY A  43      14.257 -12.059  11.251  1.00  0.00              
ATOM    635  O   GLY A  43      13.540 -12.966  10.872  1.00  0.00              
ATOM    636  N   ILE A  44      14.274 -10.796  10.754  1.00  0.00              
ATOM    637  H   ILE A  44      14.855 -10.079  11.165  1.00  0.00              
ATOM    638  CA  ILE A  44      13.524 -10.580   9.521  1.00  0.00              
ATOM    639  HA  ILE A  44      12.477 -10.856   9.640  1.00  0.00              
ATOM    640  CB  ILE A  44      13.617  -9.023   9.234  1.00  0.00              
ATOM    641  HB  ILE A  44      14.642  -8.652   9.221  1.00  0.00              
ATOM    642  CG2 ILE A  44      13.114  -8.613   7.821  1.00  0.00              
ATOM    643 HG21 ILE A  44      12.250  -9.211   7.532  1.00  0.00              
ATOM    644 HG22 ILE A  44      12.885  -7.552   7.925  1.00  0.00              
ATOM    645 HG23 ILE A  44      13.819  -8.708   6.995  1.00  0.00              
ATOM    646  CG1 ILE A  44      12.832  -8.196  10.213  1.00  0.00              
ATOM    647 HG12 ILE A  44      11.909  -7.884   9.724  1.00  0.00              
ATOM    648 HG13 ILE A  44      12.460  -8.783  11.052  1.00  0.00              
ATOM    649  CD1 ILE A  44      13.616  -7.013  10.785  1.00  0.00              
ATOM    650 HD11 ILE A  44      14.068  -6.361  10.038  1.00  0.00              
ATOM    651 HD12 ILE A  44      12.978  -6.615  11.574  1.00  0.00              
ATOM    652 HD13 ILE A  44      14.446  -7.543  11.253  1.00  0.00              
ATOM    653  C   ILE A  44      14.075 -11.410   8.364  1.00  0.00              
ATOM    654  O   ILE A  44      15.324 -11.509   8.202  1.00  0.00              
ATOM    655  N   ASN A  45      13.176 -12.027   7.541  1.00  0.00              
ATOM    656  H   ASN A  45      12.207 -12.045   7.826  1.00  0.00              
ATOM    657  CA  ASN A  45      13.451 -12.597   6.195  1.00  0.00              
ATOM    658  HA  ASN A  45      14.505 -12.398   6.000  1.00  0.00              
ATOM    659  CB  ASN A  45      13.240 -14.104   6.072  1.00  0.00              
ATOM    660  HB2 ASN A  45      13.783 -14.374   5.166  1.00  0.00              
ATOM    661  HB3 ASN A  45      13.686 -14.654   6.900  1.00  0.00              
ATOM    662  CG  ASN A  45      11.730 -14.476   6.159  1.00  0.00              
ATOM    663  OD1 ASN A  45      10.820 -13.680   6.456  1.00  0.00              
ATOM    664  ND2 ASN A  45      11.450 -15.706   5.788  1.00  0.00              
ATOM    665 HD21 ASN A  45      10.478 -15.978   5.798  1.00  0.00              
ATOM    666 HD22 ASN A  45      12.157 -16.387   5.548  1.00  0.00              
ATOM    667  C   ASN A  45      12.652 -11.928   4.966  1.00  0.00              
ATOM    668  O   ASN A  45      13.263 -12.030   3.887  1.00  0.00              
ATOM    669  N   PHE A  46      11.611 -11.149   5.206  1.00  0.00              
ATOM    670  H   PHE A  46      11.100 -11.203   6.076  1.00  0.00              
ATOM    671  CA  PHE A  46      10.926 -10.402   4.160  1.00  0.00              
ATOM    672  HA  PHE A  46      11.021 -11.067   3.302  1.00  0.00              
ATOM    673  CB  PHE A  46       9.486 -10.268   4.649  1.00  0.00              
ATOM    674  HB2 PHE A  46       9.381 -11.094   5.352  1.00  0.00              
ATOM    675  HB3 PHE A  46       9.438  -9.347   5.230  1.00  0.00              
ATOM    676  CG  PHE A  46       8.294 -10.295   3.740  1.00  0.00              
ATOM    677  CD1 PHE A  46       8.501 -10.217   2.394  1.00  0.00              
ATOM    678  HD1 PHE A  46       9.506 -10.284   2.004  1.00  0.00              
ATOM    679  CE1 PHE A  46       7.376 -10.208   1.519  1.00  0.00              
ATOM    680  HE1 PHE A  46       7.560 -10.212   0.455  1.00  0.00              
ATOM    681  CZ  PHE A  46       6.074 -10.273   1.996  1.00  0.00              
ATOM    682  HZ  PHE A  46       5.218 -10.345   1.341  1.00  0.00              
ATOM    683  CE2 PHE A  46       5.861 -10.287   3.360  1.00  0.00              
ATOM    684  HE2 PHE A  46       4.885 -10.200   3.813  1.00  0.00              
ATOM    685  CD2 PHE A  46       6.933 -10.301   4.273  1.00  0.00              
ATOM    686  HD2 PHE A  46       6.647 -10.183   5.308  1.00  0.00              
ATOM    687  C   PHE A  46      11.637  -9.043   3.793  1.00  0.00              
ATOM    688  O   PHE A  46      11.627  -8.089   4.607  1.00  0.00              
ATOM    689  N   PHE A  47      12.185  -8.927   2.571  1.00  0.00              
ATOM    690  H   PHE A  47      12.262  -9.769   2.019  1.00  0.00              
ATOM    691  CA  PHE A  47      12.738  -7.667   2.019  1.00  0.00              
ATOM    692  HA  PHE A  47      12.761  -6.900   2.793  1.00  0.00              
ATOM    693  CB  PHE A  47      14.231  -7.874   1.455  1.00  0.00              
ATOM    694  HB2 PHE A  47      14.209  -8.714   0.760  1.00  0.00              
ATOM    695  HB3 PHE A  47      14.337  -6.957   0.876  1.00  0.00              
ATOM    696  CG  PHE A  47      15.408  -7.962   2.420  1.00  0.00              
ATOM    697  CD1 PHE A  47      15.189  -8.521   3.683  1.00  0.00              
ATOM    698  HD1 PHE A  47      14.287  -9.034   3.980  1.00  0.00              
ATOM    699  CE1 PHE A  47      16.307  -8.553   4.522  1.00  0.00              
ATOM    700  HE1 PHE A  47      16.222  -9.004   5.499  1.00  0.00              
ATOM    701  CZ  PHE A  47      17.563  -8.008   4.197  1.00  0.00              
ATOM    702  HZ  PHE A  47      18.312  -7.959   4.975  1.00  0.00              
ATOM    703  CE2 PHE A  47      17.696  -7.373   2.931  1.00  0.00              
ATOM    704  HE2 PHE A  47      18.626  -6.915   2.628  1.00  0.00              
ATOM    705  CD2 PHE A  47      16.589  -7.312   2.016  1.00  0.00              
ATOM    706  HD2 PHE A  47      16.692  -6.819   1.060  1.00  0.00              
ATOM    707  C   PHE A  47      11.831  -6.982   1.003  1.00  0.00              
ATOM    708  O   PHE A  47      11.230  -7.791   0.226  1.00  0.00              
ATOM    709  N   ASP A  48      11.792  -5.696   0.929  1.00  0.00              
ATOM    710  H   ASP A  48      12.232  -5.221   1.704  1.00  0.00              
ATOM    711  CA  ASP A  48      11.079  -4.868  -0.152  1.00  0.00              
ATOM    712  HA  ASP A  48      10.615  -5.616  -0.794  1.00  0.00              
ATOM    713  CB  ASP A  48      10.001  -3.947   0.469  1.00  0.00              
ATOM    714  HB2 ASP A  48       9.302  -4.662   0.902  1.00  0.00              
ATOM    715  HB3 ASP A  48      10.346  -3.289   1.266  1.00  0.00              
ATOM    716  CG  ASP A  48       9.311  -3.201  -0.667  1.00  0.00              
ATOM    717  OD1 ASP A  48       9.000  -3.780  -1.767  1.00  0.00              
ATOM    718  OD2 ASP A  48       9.161  -1.957  -0.611  1.00  0.00              
ATOM    719  C   ASP A  48      12.051  -3.962  -1.030  1.00  0.00              
ATOM    720  O   ASP A  48      12.727  -3.143  -0.401  1.00  0.00              
ATOM    721  N   THR A  49      12.022  -4.057  -2.355  1.00  0.00              
ATOM    722  H   THR A  49      11.393  -4.773  -2.687  1.00  0.00              
ATOM    723  CA  THR A  49      12.656  -3.124  -3.294  1.00  0.00              
ATOM    724  HA  THR A  49      12.880  -2.137  -2.889  1.00  0.00              
ATOM    725  CB  THR A  49      14.059  -3.687  -3.511  1.00  0.00              
ATOM    726  HB  THR A  49      14.495  -3.971  -2.553  1.00  0.00              
ATOM    727  CG2 THR A  49      14.290  -4.839  -4.499  1.00  0.00              
ATOM    728 HG21 THR A  49      13.763  -5.713  -4.114  1.00  0.00              
ATOM    729 HG22 THR A  49      13.958  -4.618  -5.513  1.00  0.00              
ATOM    730 HG23 THR A  49      15.331  -5.163  -4.481  1.00  0.00              
ATOM    731  OG1 THR A  49      14.908  -2.617  -3.958  1.00  0.00              
ATOM    732  HG1 THR A  49      15.086  -2.118  -3.157  1.00  0.00              
ATOM    733  C   THR A  49      11.870  -2.854  -4.545  1.00  0.00              
ATOM    734  O   THR A  49      10.789  -3.299  -4.677  1.00  0.00              
ATOM    735  N   ALA A  50      12.447  -2.116  -5.496  1.00  0.00              
ATOM    736  H   ALA A  50      13.387  -1.802  -5.303  1.00  0.00              
ATOM    737  CA  ALA A  50      11.782  -1.752  -6.713  1.00  0.00              
ATOM    738  HA  ALA A  50      11.234  -2.586  -7.154  1.00  0.00              
ATOM    739  CB  ALA A  50      10.706  -0.592  -6.543  1.00  0.00              
ATOM    740  HB1 ALA A  50      10.181  -0.261  -7.439  1.00  0.00              
ATOM    741  HB2 ALA A  50       9.850  -0.913  -5.949  1.00  0.00              
ATOM    742  HB3 ALA A  50      11.094   0.285  -6.024  1.00  0.00              
ATOM    743  C   ALA A  50      12.805  -1.293  -7.788  1.00  0.00              
ATOM    744  O   ALA A  50      13.867  -0.727  -7.469  1.00  0.00              
ATOM    745  N   ASN A  51      12.368  -1.389  -9.012  1.00  0.00              
ATOM    746  H   ASN A  51      11.530  -1.927  -9.186  1.00  0.00              
ATOM    747  CA  ASN A  51      13.239  -1.042 -10.162  1.00  0.00              
ATOM    748  HA  ASN A  51      14.120  -1.684 -10.135  1.00  0.00              
ATOM    749  CB  ASN A  51      12.480  -1.473 -11.419  1.00  0.00              
ATOM    750  HB2 ASN A  51      13.243  -1.585 -12.190  1.00  0.00              
ATOM    751  HB3 ASN A  51      12.002  -2.445 -11.301  1.00  0.00              
ATOM    752  CG  ASN A  51      11.403  -0.534 -11.963  1.00  0.00              
ATOM    753  OD1 ASN A  51      10.503  -0.218 -11.292  1.00  0.00              
ATOM    754  ND2 ASN A  51      11.419  -0.316 -13.268  1.00  0.00              
ATOM    755 HD21 ASN A  51      10.819   0.382 -13.684  1.00  0.00              
ATOM    756 HD22 ASN A  51      12.186  -0.613 -13.855  1.00  0.00              
ATOM    757  C   ASN A  51      13.673   0.329 -10.306  1.00  0.00              
ATOM    758  O   ASN A  51      14.693   0.594 -10.959  1.00  0.00              
ATOM    759  N   VAL A  52      13.015   1.243  -9.571  1.00  0.00              
ATOM    760  H   VAL A  52      12.145   0.975  -9.135  1.00  0.00              
ATOM    761  CA  VAL A  52      13.387   2.645  -9.555  1.00  0.00              
ATOM    762  HA  VAL A  52      13.899   2.832 -10.499  1.00  0.00              
ATOM    763  CB  VAL A  52      12.128   3.554  -9.692  1.00  0.00              
ATOM    764  HB  VAL A  52      12.467   4.566  -9.470  1.00  0.00              
ATOM    765  CG1 VAL A  52      11.560   3.430 -11.139  1.00  0.00              
ATOM    766 HG11 VAL A  52      10.736   4.143 -11.144  1.00  0.00              
ATOM    767 HG12 VAL A  52      12.183   3.604 -12.016  1.00  0.00              
ATOM    768 HG13 VAL A  52      11.122   2.439 -11.265  1.00  0.00              
ATOM    769  CG2 VAL A  52      11.042   3.230  -8.705  1.00  0.00              
ATOM    770 HG21 VAL A  52      10.237   3.942  -8.888  1.00  0.00              
ATOM    771 HG22 VAL A  52      10.761   2.177  -8.711  1.00  0.00              
ATOM    772 HG23 VAL A  52      11.412   3.472  -7.709  1.00  0.00              
ATOM    773  C   VAL A  52      14.272   3.133  -8.426  1.00  0.00              
ATOM    774  O   VAL A  52      14.793   4.234  -8.517  1.00  0.00              
ATOM    775  N   TYR A  53      14.357   2.446  -7.271  1.00  0.00              
ATOM    776  H   TYR A  53      13.971   1.519  -7.379  1.00  0.00              
ATOM    777  CA  TYR A  53      15.042   2.904  -6.067  1.00  0.00              
ATOM    778  HA  TYR A  53      14.710   3.911  -5.816  1.00  0.00              
ATOM    779  CB  TYR A  53      14.760   1.966  -4.922  1.00  0.00              
ATOM    780  HB2 TYR A  53      15.071   0.968  -5.233  1.00  0.00              
ATOM    781  HB3 TYR A  53      15.296   2.217  -4.007  1.00  0.00              
ATOM    782  CG  TYR A  53      13.403   1.814  -4.332  1.00  0.00              
ATOM    783  CD1 TYR A  53      12.369   2.622  -4.772  1.00  0.00              
ATOM    784  HD1 TYR A  53      12.575   3.495  -5.374  1.00  0.00              
ATOM    785  CE1 TYR A  53      11.019   2.436  -4.395  1.00  0.00              
ATOM    786  HE1 TYR A  53      10.157   2.920  -4.830  1.00  0.00              
ATOM    787  CZ  TYR A  53      10.799   1.420  -3.383  1.00  0.00              
ATOM    788  OH  TYR A  53       9.538   1.003  -3.037  1.00  0.00              
ATOM    789  HH  TYR A  53       8.902   1.721  -3.084  1.00  0.00              
ATOM    790  CE2 TYR A  53      11.852   0.582  -2.912  1.00  0.00              
ATOM    791  HE2 TYR A  53      11.573  -0.270  -2.309  1.00  0.00              
ATOM    792  CD2 TYR A  53      13.177   0.823  -3.338  1.00  0.00              
ATOM    793  HD2 TYR A  53      13.972   0.161  -3.025  1.00  0.00              
ATOM    794  C   TYR A  53      16.590   3.060  -6.263  1.00  0.00              
ATOM    795  O   TYR A  53      17.315   2.267  -6.863  1.00  0.00              
ATOM    796  N   GLY A  54      17.167   4.186  -5.778  1.00  0.00              
ATOM    797  H   GLY A  54      16.464   4.682  -5.249  1.00  0.00              
ATOM    798  CA  GLY A  54      18.441   4.946  -5.922  1.00  0.00              
ATOM    799  HA2 GLY A  54      18.764   5.403  -4.987  1.00  0.00              
ATOM    800  HA3 GLY A  54      19.176   4.285  -6.382  1.00  0.00              
ATOM    801  C   GLY A  54      18.230   6.156  -6.912  1.00  0.00              
ATOM    802  O   GLY A  54      18.956   7.125  -6.870  1.00  0.00              
ATOM    803  N   TRP A  55      17.157   6.159  -7.734  1.00  0.00              
ATOM    804  H   TRP A  55      16.418   5.490  -7.569  1.00  0.00              
ATOM    805  CA  TRP A  55      16.614   7.213  -8.610  1.00  0.00              
ATOM    806  HA  TRP A  55      15.691   6.828  -9.042  1.00  0.00              
ATOM    807  CB  TRP A  55      16.073   8.400  -7.768  1.00  0.00              
ATOM    808  HB2 TRP A  55      17.004   8.930  -7.566  1.00  0.00              
ATOM    809  HB3 TRP A  55      15.391   9.066  -8.295  1.00  0.00              
ATOM    810  CG  TRP A  55      15.376   8.112  -6.524  1.00  0.00              
ATOM    811  CD1 TRP A  55      15.826   8.537  -5.319  1.00  0.00              
ATOM    812  HD1 TRP A  55      16.654   9.230  -5.303  1.00  0.00              
ATOM    813  NE1 TRP A  55      14.960   8.191  -4.321  1.00  0.00              
ATOM    814  HE1 TRP A  55      15.022   8.511  -3.365  1.00  0.00              
ATOM    815  CE2 TRP A  55      13.867   7.496  -4.817  1.00  0.00              
ATOM    816  CZ2 TRP A  55      12.773   6.898  -4.266  1.00  0.00              
ATOM    817  HZ2 TRP A  55      12.719   6.975  -3.190  1.00  0.00              
ATOM    818  CH2 TRP A  55      11.784   6.277  -5.100  1.00  0.00              
ATOM    819  HH2 TRP A  55      10.924   5.792  -4.664  1.00  0.00              
ATOM    820  CZ3 TRP A  55      11.924   6.377  -6.536  1.00  0.00              
ATOM    821  HZ3 TRP A  55      11.199   5.929  -7.200  1.00  0.00              
ATOM    822  CE3 TRP A  55      13.110   6.921  -7.040  1.00  0.00              
ATOM    823  HE3 TRP A  55      13.280   6.793  -8.098  1.00  0.00              
ATOM    824  CD2 TRP A  55      14.140   7.361  -6.216  1.00  0.00              
ATOM    825  C   TRP A  55      17.527   7.742  -9.691  1.00  0.00              
ATOM    826  O   TRP A  55      18.705   7.541  -9.846  1.00  0.00              
ATOM    827  N   GLY A  56      16.939   8.438 -10.663  1.00  0.00              
ATOM    828  H   GLY A  56      15.971   8.702 -10.547  1.00  0.00              
ATOM    829  CA  GLY A  56      17.677   9.148 -11.836  1.00  0.00              
ATOM    830  HA2 GLY A  56      16.955   9.550 -12.547  1.00  0.00              
ATOM    831  HA3 GLY A  56      18.213  10.032 -11.494  1.00  0.00              
ATOM    832  C   GLY A  56      18.547   8.219 -12.688  1.00  0.00              
ATOM    833  O   GLY A  56      18.189   7.056 -12.940  1.00  0.00              
ATOM    834  N   GLU A  57      19.759   8.735 -12.976  1.00  0.00              
ATOM    835  H   GLU A  57      19.861   9.739 -12.936  1.00  0.00              
ATOM    836  CA  GLU A  57      20.950   7.970 -13.500  1.00  0.00              
ATOM    837  HA  GLU A  57      20.729   7.476 -14.446  1.00  0.00              
ATOM    838  CB  GLU A  57      22.111   8.906 -13.916  1.00  0.00              
ATOM    839  HB2 GLU A  57      22.578   8.614 -14.857  1.00  0.00              
ATOM    840  HB3 GLU A  57      21.702   9.892 -14.137  1.00  0.00              
ATOM    841  CG  GLU A  57      23.150   9.129 -12.794  1.00  0.00              
ATOM    842  HG2 GLU A  57      23.578   8.164 -12.524  1.00  0.00              
ATOM    843  HG3 GLU A  57      23.924   9.759 -13.234  1.00  0.00              
ATOM    844  CD  GLU A  57      22.544   9.949 -11.519  1.00  0.00              
ATOM    845  OE1 GLU A  57      22.189  11.141 -11.719  1.00  0.00              
ATOM    846  OE2 GLU A  57      22.459   9.301 -10.432  1.00  0.00              
ATOM    847  C   GLU A  57      21.325   6.699 -12.700  1.00  0.00              
ATOM    848  O   GLU A  57      22.258   5.950 -13.118  1.00  0.00              
ATOM    849  N   ASN A  58      20.641   6.365 -11.662  1.00  0.00              
ATOM    850  H   ASN A  58      19.893   6.970 -11.355  1.00  0.00              
ATOM    851  CA  ASN A  58      20.848   5.284 -10.671  1.00  0.00              
ATOM    852  HA  ASN A  58      21.366   4.487 -11.205  1.00  0.00              
ATOM    853  CB  ASN A  58      21.756   5.754  -9.534  1.00  0.00              
ATOM    854  HB2 ASN A  58      21.529   6.802  -9.336  1.00  0.00              
ATOM    855  HB3 ASN A  58      21.596   5.070  -8.701  1.00  0.00              
ATOM    856  CG  ASN A  58      23.197   5.679  -9.932  1.00  0.00              
ATOM    857  OD1 ASN A  58      23.791   4.631 -10.211  1.00  0.00              
ATOM    858  ND2 ASN A  58      23.889   6.853 -10.096  1.00  0.00              
ATOM    859 HD21 ASN A  58      24.868   6.725 -10.310  1.00  0.00              
ATOM    860 HD22 ASN A  58      23.507   7.786 -10.035  1.00  0.00              
ATOM    861  C   ASN A  58      19.546   4.600 -10.153  1.00  0.00              
ATOM    862  O   ASN A  58      19.530   3.870  -9.112  1.00  0.00              
ATOM    863  N   LYS A  59      18.483   4.659 -11.020  1.00  0.00              
ATOM    864  H   LYS A  59      18.474   5.340 -11.765  1.00  0.00              
ATOM    865  CA  LYS A  59      17.265   3.811 -10.901  1.00  0.00              
ATOM    866  HA  LYS A  59      16.736   4.101  -9.993  1.00  0.00              
ATOM    867  CB  LYS A  59      16.246   4.152 -12.045  1.00  0.00              
ATOM    868  HB2 LYS A  59      16.771   4.534 -12.921  1.00  0.00              
ATOM    869  HB3 LYS A  59      15.642   3.272 -12.262  1.00  0.00              
ATOM    870  CG  LYS A  59      15.212   5.199 -11.630  1.00  0.00              
ATOM    871  HG2 LYS A  59      14.607   4.850 -10.793  1.00  0.00              
ATOM    872  HG3 LYS A  59      15.770   6.108 -11.409  1.00  0.00              
ATOM    873  CD  LYS A  59      14.238   5.599 -12.668  1.00  0.00              
ATOM    874  HD2 LYS A  59      13.614   4.755 -12.960  1.00  0.00              
ATOM    875  HD3 LYS A  59      13.582   6.304 -12.157  1.00  0.00              
ATOM    876  CE  LYS A  59      15.014   6.212 -13.861  1.00  0.00              
ATOM    877  HE2 LYS A  59      15.754   6.843 -13.368  1.00  0.00              
ATOM    878  HE3 LYS A  59      15.601   5.453 -14.379  1.00  0.00              
ATOM    879  NZ  LYS A  59      14.110   7.000 -14.771  1.00  0.00              
ATOM    880  HZ1 LYS A  59      14.699   7.476 -15.440  1.00  0.00              
ATOM    881  HZ2 LYS A  59      13.333   6.434 -15.078  1.00  0.00              
ATOM    882  HZ3 LYS A  59      13.587   7.705 -14.270  1.00  0.00              
ATOM    883  C   LYS A  59      17.611   2.311 -10.756  1.00  0.00              
ATOM    884  O   LYS A  59      18.360   1.815 -11.635  1.00  0.00              
ATOM    885  N   GLY A  60      17.181   1.630  -9.723  1.00  0.00              
ATOM    886  H   GLY A  60      16.442   2.008  -9.147  1.00  0.00              
ATOM    887  CA  GLY A  60      17.456   0.241  -9.336  1.00  0.00              
ATOM    888  HA2 GLY A  60      16.763  -0.029  -8.539  1.00  0.00              
ATOM    889  HA3 GLY A  60      17.310  -0.390 -10.212  1.00  0.00              
ATOM    890  C   GLY A  60      18.907   0.035  -8.825  1.00  0.00              
ATOM    891  O   GLY A  60      19.401  -1.140  -8.729  1.00  0.00              
ATOM    892  N   ARG A  61      19.641   1.149  -8.519  1.00  0.00              
ATOM    893  H   ARG A  61      19.277   2.080  -8.668  1.00  0.00              
ATOM    894  CA  ARG A  61      21.012   1.015  -7.789  1.00  0.00              
ATOM    895  HA  ARG A  61      21.587   0.290  -8.365  1.00  0.00              
ATOM    896  CB  ARG A  61      21.725   2.385  -7.697  1.00  0.00              
ATOM    897  HB2 ARG A  61      21.925   2.704  -8.719  1.00  0.00              
ATOM    898  HB3 ARG A  61      20.937   2.933  -7.181  1.00  0.00              
ATOM    899  CG  ARG A  61      22.976   2.410  -6.883  1.00  0.00              
ATOM    900  HG2 ARG A  61      23.386   3.408  -6.731  1.00  0.00              
ATOM    901  HG3 ARG A  61      22.805   2.068  -5.862  1.00  0.00              
ATOM    902  CD  ARG A  61      24.096   1.539  -7.496  1.00  0.00              
ATOM    903  HD2 ARG A  61      23.669   0.571  -7.758  1.00  0.00              
ATOM    904  HD3 ARG A  61      24.404   1.991  -8.438  1.00  0.00              
ATOM    905  NE  ARG A  61      25.256   1.307  -6.614  1.00  0.00              
ATOM    906  HE  ARG A  61      25.133   1.701  -5.693  1.00  0.00              
ATOM    907  CZ  ARG A  61      26.507   1.016  -7.008  1.00  0.00              
ATOM    908  NH1 ARG A  61      26.719   0.492  -8.171  1.00  0.00              
ATOM    909 HH11 ARG A  61      25.944   0.208  -8.753  1.00  0.00              
ATOM    910 HH12 ARG A  61      27.652   0.185  -8.407  1.00  0.00              
ATOM    911  NH2 ARG A  61      27.499   1.142  -6.215  1.00  0.00              
ATOM    912 HH21 ARG A  61      27.303   1.539  -5.307  1.00  0.00              
ATOM    913 HH22 ARG A  61      28.452   0.910  -6.457  1.00  0.00              
ATOM    914  C   ARG A  61      20.916   0.283  -6.452  1.00  0.00              
ATOM    915  O   ARG A  61      21.862  -0.302  -5.949  1.00  0.00              
ATOM    916  N   THR A  62      19.737   0.270  -5.893  1.00  0.00              
ATOM    917  H   THR A  62      19.090   0.936  -6.292  1.00  0.00              
ATOM    918  CA  THR A  62      19.279  -0.483  -4.715  1.00  0.00              
ATOM    919  HA  THR A  62      19.894  -0.162  -3.874  1.00  0.00              
ATOM    920  CB  THR A  62      17.831  -0.135  -4.282  1.00  0.00              
ATOM    921  HB  THR A  62      17.099  -0.481  -5.012  1.00  0.00              
ATOM    922  CG2 THR A  62      17.356  -0.606  -2.935  1.00  0.00              
ATOM    923 HG21 THR A  62      17.381  -1.689  -2.817  1.00  0.00              
ATOM    924 HG22 THR A  62      18.148  -0.228  -2.289  1.00  0.00              
ATOM    925 HG23 THR A  62      16.411  -0.156  -2.630  1.00  0.00              
ATOM    926  OG1 THR A  62      17.885   1.320  -4.272  1.00  0.00              
ATOM    927  HG1 THR A  62      17.432   1.572  -3.464  1.00  0.00              
ATOM    928  C   THR A  62      19.339  -2.029  -4.987  1.00  0.00              
ATOM    929  O   THR A  62      19.742  -2.754  -4.053  1.00  0.00              
ATOM    930  N   GLU A  63      19.029  -2.444  -6.256  1.00  0.00              
ATOM    931  H   GLU A  63      18.720  -1.818  -6.985  1.00  0.00              
ATOM    932  CA  GLU A  63      19.118  -3.822  -6.544  1.00  0.00              
ATOM    933  HA  GLU A  63      18.753  -4.427  -5.714  1.00  0.00              
ATOM    934  CB  GLU A  63      18.204  -4.160  -7.708  1.00  0.00              
ATOM    935  HB2 GLU A  63      18.349  -3.496  -8.560  1.00  0.00              
ATOM    936  HB3 GLU A  63      18.420  -5.166  -8.069  1.00  0.00              
ATOM    937  CG  GLU A  63      16.695  -3.953  -7.394  1.00  0.00              
ATOM    938  HG2 GLU A  63      16.407  -4.448  -6.466  1.00  0.00              
ATOM    939  HG3 GLU A  63      16.524  -2.904  -7.155  1.00  0.00              
ATOM    940  CD  GLU A  63      15.737  -4.267  -8.556  1.00  0.00              
ATOM    941  OE1 GLU A  63      14.754  -5.023  -8.445  1.00  0.00              
ATOM    942  OE2 GLU A  63      15.922  -3.882  -9.685  1.00  0.00              
ATOM    943  C   GLU A  63      20.660  -4.167  -6.712  1.00  0.00              
ATOM    944  O   GLU A  63      20.989  -5.323  -6.424  1.00  0.00              
ATOM    945  N   GLU A  64      21.587  -3.247  -6.946  1.00  0.00              
ATOM    946  H   GLU A  64      21.292  -2.383  -7.376  1.00  0.00              
ATOM    947  CA  GLU A  64      23.057  -3.431  -6.905  1.00  0.00              
ATOM    948  HA  GLU A  64      23.254  -4.465  -7.189  1.00  0.00              
ATOM    949  CB  GLU A  64      23.797  -2.494  -7.796  1.00  0.00              
ATOM    950  HB2 GLU A  64      23.450  -1.473  -7.640  1.00  0.00              
ATOM    951  HB3 GLU A  64      24.877  -2.491  -7.646  1.00  0.00              
ATOM    952  CG  GLU A  64      23.508  -2.996  -9.221  1.00  0.00              
ATOM    953  HG2 GLU A  64      23.844  -4.019  -9.390  1.00  0.00              
ATOM    954  HG3 GLU A  64      22.467  -2.932  -9.539  1.00  0.00              
ATOM    955  CD  GLU A  64      24.285  -2.119 -10.228  1.00  0.00              
ATOM    956  OE1 GLU A  64      24.614  -0.966 -10.023  1.00  0.00              
ATOM    957  OE2 GLU A  64      24.458  -2.538 -11.356  1.00  0.00              
ATOM    958  C   GLU A  64      23.586  -3.285  -5.437  1.00  0.00              
ATOM    959  O   GLU A  64      24.611  -3.899  -5.140  1.00  0.00              
ATOM    960  N   ILE A  65      22.917  -2.561  -4.525  1.00  0.00              
ATOM    961  H   ILE A  65      22.167  -2.010  -4.917  1.00  0.00              
ATOM    962  CA  ILE A  65      23.283  -2.576  -3.057  1.00  0.00              
ATOM    963  HA  ILE A  65      24.353  -2.385  -2.970  1.00  0.00              
ATOM    964  CB  ILE A  65      22.572  -1.509  -2.217  1.00  0.00              
ATOM    965  HB  ILE A  65      21.525  -1.440  -2.514  1.00  0.00              
ATOM    966  CG2 ILE A  65      22.669  -1.821  -0.747  1.00  0.00              
ATOM    967 HG21 ILE A  65      23.730  -1.890  -0.507  1.00  0.00              
ATOM    968 HG22 ILE A  65      22.342  -0.957  -0.168  1.00  0.00              
ATOM    969 HG23 ILE A  65      22.094  -2.703  -0.464  1.00  0.00              
ATOM    970  CG1 ILE A  65      23.251  -0.120  -2.538  1.00  0.00              
ATOM    971 HG12 ILE A  65      24.254  -0.214  -2.121  1.00  0.00              
ATOM    972 HG13 ILE A  65      23.206   0.112  -3.602  1.00  0.00              
ATOM    973  CD1 ILE A  65      22.572   1.038  -1.795  1.00  0.00              
ATOM    974 HD11 ILE A  65      22.826   1.976  -2.289  1.00  0.00              
ATOM    975 HD12 ILE A  65      21.488   0.932  -1.824  1.00  0.00              
ATOM    976 HD13 ILE A  65      22.963   1.022  -0.777  1.00  0.00              
ATOM    977  C   ILE A  65      22.890  -3.939  -2.541  1.00  0.00              
ATOM    978  O   ILE A  65      23.703  -4.541  -1.907  1.00  0.00              
ATOM    979  N   LEU A  66      21.683  -4.462  -2.795  1.00  0.00              
ATOM    980  H   LEU A  66      20.952  -3.830  -3.091  1.00  0.00              
ATOM    981  CA  LEU A  66      21.301  -5.833  -2.464  1.00  0.00              
ATOM    982  HA  LEU A  66      21.292  -6.081  -1.403  1.00  0.00              
ATOM    983  CB  LEU A  66      19.899  -6.041  -2.820  1.00  0.00              
ATOM    984  HB2 LEU A  66      19.744  -5.710  -3.847  1.00  0.00              
ATOM    985  HB3 LEU A  66      19.668  -7.094  -2.658  1.00  0.00              
ATOM    986  CG  LEU A  66      18.880  -5.301  -1.922  1.00  0.00              
ATOM    987  HG  LEU A  66      19.308  -4.336  -1.651  1.00  0.00              
ATOM    988  CD1 LEU A  66      17.504  -5.160  -2.545  1.00  0.00              
ATOM    989 HD11 LEU A  66      16.764  -4.974  -1.767  1.00  0.00              
ATOM    990 HD12 LEU A  66      17.489  -4.292  -3.205  1.00  0.00              
ATOM    991 HD13 LEU A  66      17.108  -6.046  -3.040  1.00  0.00              
ATOM    992  CD2 LEU A  66      18.722  -6.027  -0.572  1.00  0.00              
ATOM    993 HD21 LEU A  66      18.096  -6.885  -0.819  1.00  0.00              
ATOM    994 HD22 LEU A  66      19.652  -6.248  -0.048  1.00  0.00              
ATOM    995 HD23 LEU A  66      18.102  -5.402   0.070  1.00  0.00              
ATOM    996  C   LEU A  66      22.262  -6.824  -3.123  1.00  0.00              
ATOM    997  O   LEU A  66      22.708  -7.741  -2.408  1.00  0.00              
ATOM    998  N   GLY A  67      22.590  -6.612  -4.339  1.00  0.00              
ATOM    999  H   GLY A  67      22.326  -5.705  -4.697  1.00  0.00              
ATOM   1000  CA  GLY A  67      23.477  -7.496  -5.115  1.00  0.00              
ATOM   1001  HA2 GLY A  67      23.080  -8.510  -5.078  1.00  0.00              
ATOM   1002  HA3 GLY A  67      23.516  -7.100  -6.130  1.00  0.00              
ATOM   1003  C   GLY A  67      24.924  -7.497  -4.557  1.00  0.00              
ATOM   1004  O   GLY A  67      25.609  -8.498  -4.628  1.00  0.00              
ATOM   1005  N   SER A  68      25.415  -6.314  -4.134  1.00  0.00              
ATOM   1006  H   SER A  68      24.872  -5.463  -4.111  1.00  0.00              
ATOM   1007  CA  SER A  68      26.687  -6.216  -3.464  1.00  0.00              
ATOM   1008  HA  SER A  68      27.337  -6.839  -4.078  1.00  0.00              
ATOM   1009  CB  SER A  68      27.387  -4.866  -3.465  1.00  0.00              
ATOM   1010  HB2 SER A  68      28.263  -4.871  -2.816  1.00  0.00              
ATOM   1011  HB3 SER A  68      27.750  -4.694  -4.478  1.00  0.00              
ATOM   1012  OG  SER A  68      26.559  -3.772  -3.069  1.00  0.00              
ATOM   1013  HG  SER A  68      25.830  -3.668  -3.685  1.00  0.00              
ATOM   1014  C   SER A  68      26.621  -6.732  -2.044  1.00  0.00              
ATOM   1015  O   SER A  68      27.491  -7.563  -1.643  1.00  0.00              
ATOM   1016  N   TRP A  69      25.489  -6.656  -1.303  1.00  0.00              
ATOM   1017  H   TRP A  69      24.763  -6.091  -1.719  1.00  0.00              
ATOM   1018  CA  TRP A  69      25.316  -7.407   0.009  1.00  0.00              
ATOM   1019  HA  TRP A  69      26.123  -7.095   0.672  1.00  0.00              
ATOM   1020  CB  TRP A  69      24.058  -6.763   0.599  1.00  0.00              
ATOM   1021  HB2 TRP A  69      24.272  -5.695   0.646  1.00  0.00              
ATOM   1022  HB3 TRP A  69      23.166  -7.016   0.027  1.00  0.00              
ATOM   1023  CG  TRP A  69      23.730  -7.174   1.974  1.00  0.00              
ATOM   1024  CD1 TRP A  69      24.557  -7.282   3.013  1.00  0.00              
ATOM   1025  HD1 TRP A  69      25.584  -6.952   2.954  1.00  0.00              
ATOM   1026  NE1 TRP A  69      23.874  -7.704   4.128  1.00  0.00              
ATOM   1027  HE1 TRP A  69      24.236  -7.759   5.069  1.00  0.00              
ATOM   1028  CE2 TRP A  69      22.662  -8.250   3.792  1.00  0.00              
ATOM   1029  CZ2 TRP A  69      21.735  -9.024   4.469  1.00  0.00              
ATOM   1030  HZ2 TRP A  69      21.843  -9.078   5.542  1.00  0.00              
ATOM   1031  CH2 TRP A  69      20.537  -9.454   3.757  1.00  0.00              
ATOM   1032  HH2 TRP A  69      19.665  -9.873   4.236  1.00  0.00              
ATOM   1033  CZ3 TRP A  69      20.381  -9.153   2.445  1.00  0.00              
ATOM   1034  HZ3 TRP A  69      19.596  -9.600   1.853  1.00  0.00              
ATOM   1035  CE3 TRP A  69      21.413  -8.568   1.756  1.00  0.00              
ATOM   1036  HE3 TRP A  69      21.327  -8.505   0.682  1.00  0.00              
ATOM   1037  CD2 TRP A  69      22.523  -7.928   2.419  1.00  0.00              
ATOM   1038  C   TRP A  69      25.226  -8.962  -0.165  1.00  0.00              
ATOM   1039  O   TRP A  69      25.905  -9.686   0.590  1.00  0.00              
ATOM   1040  N   PHE A  70      24.460  -9.481  -1.148  1.00  0.00              
ATOM   1041  H   PHE A  70      23.726  -9.024  -1.669  1.00  0.00              
ATOM   1042  CA  PHE A  70      24.454 -10.942  -1.503  1.00  0.00              
ATOM   1043  HA  PHE A  70      24.080 -11.513  -0.653  1.00  0.00              
ATOM   1044  CB  PHE A  70      23.470 -11.203  -2.682  1.00  0.00              
ATOM   1045  HB2 PHE A  70      23.749 -10.590  -3.539  1.00  0.00              
ATOM   1046  HB3 PHE A  70      23.407 -12.279  -2.845  1.00  0.00              
ATOM   1047  CG  PHE A  70      21.965 -10.873  -2.319  1.00  0.00              
ATOM   1048  CD1 PHE A  70      21.323 -11.174  -1.046  1.00  0.00              
ATOM   1049  HD1 PHE A  70      21.738 -11.712  -0.207  1.00  0.00              
ATOM   1050  CE1 PHE A  70      19.947 -10.877  -0.889  1.00  0.00              
ATOM   1051  HE1 PHE A  70      19.481 -11.085   0.063  1.00  0.00              
ATOM   1052  CZ  PHE A  70      19.281 -10.184  -1.874  1.00  0.00              
ATOM   1053  HZ  PHE A  70      18.343  -9.681  -1.688  1.00  0.00              
ATOM   1054  CE2 PHE A  70      19.844  -9.899  -3.148  1.00  0.00              
ATOM   1055  HE2 PHE A  70      19.360  -9.259  -3.871  1.00  0.00              
ATOM   1056  CD2 PHE A  70      21.181 -10.246  -3.354  1.00  0.00              
ATOM   1057  HD2 PHE A  70      21.696 -10.074  -4.287  1.00  0.00              
ATOM   1058  C   PHE A  70      25.857 -11.412  -1.879  1.00  0.00              
ATOM   1059  O   PHE A  70      26.327 -12.433  -1.331  1.00  0.00              
ATOM   1060  N   ALA A  71      26.659 -10.654  -2.660  1.00  0.00              
ATOM   1061  H   ALA A  71      26.259  -9.819  -3.064  1.00  0.00              
ATOM   1062  CA  ALA A  71      28.086 -10.979  -2.982  1.00  0.00              
ATOM   1063  HA  ALA A  71      28.229 -11.925  -3.505  1.00  0.00              
ATOM   1064  CB  ALA A  71      28.542  -9.941  -4.026  1.00  0.00              
ATOM   1065  HB1 ALA A  71      29.588 -10.118  -4.277  1.00  0.00              
ATOM   1066  HB2 ALA A  71      27.973 -10.001  -4.954  1.00  0.00              
ATOM   1067  HB3 ALA A  71      28.476  -8.998  -3.483  1.00  0.00              
ATOM   1068  C   ALA A  71      29.042 -11.054  -1.773  1.00  0.00              
ATOM   1069  O   ALA A  71      30.143 -11.625  -2.011  1.00  0.00              
ATOM   1070  N   GLN A  72      28.650 -10.587  -0.594  1.00  0.00              
ATOM   1071  H   GLN A  72      27.713 -10.238  -0.447  1.00  0.00              
ATOM   1072  CA  GLN A  72      29.447 -10.822   0.606  1.00  0.00              
ATOM   1073  HA  GLN A  72      30.495 -10.546   0.485  1.00  0.00              
ATOM   1074  CB  GLN A  72      28.890 -10.027   1.804  1.00  0.00              
ATOM   1075  HB2 GLN A  72      27.865 -10.289   2.067  1.00  0.00              
ATOM   1076  HB3 GLN A  72      29.576 -10.242   2.623  1.00  0.00              
ATOM   1077  CG  GLN A  72      28.861  -8.504   1.669  1.00  0.00              
ATOM   1078  HG2 GLN A  72      29.795  -8.110   1.267  1.00  0.00              
ATOM   1079  HG3 GLN A  72      28.186  -8.298   0.839  1.00  0.00              
ATOM   1080  CD  GLN A  72      28.408  -7.648   2.916  1.00  0.00              
ATOM   1081  OE1 GLN A  72      27.751  -8.069   3.842  1.00  0.00              
ATOM   1082  NE2 GLN A  72      28.787  -6.397   2.914  1.00  0.00              
ATOM   1083 HE21 GLN A  72      28.704  -5.898   3.788  1.00  0.00              
ATOM   1084 HE22 GLN A  72      29.318  -5.962   2.173  1.00  0.00              
ATOM   1085  C   GLN A  72      29.509 -12.300   1.094  1.00  0.00              
ATOM   1086  O   GLN A  72      30.465 -12.642   1.845  1.00  0.00              
ATOM   1087  N   GLY A  73      28.577 -13.114   0.675  1.00  0.00              
ATOM   1088  H   GLY A  73      27.712 -12.769   0.285  1.00  0.00              
ATOM   1089  CA  GLY A  73      28.474 -14.472   1.151  1.00  0.00              
ATOM   1090  HA2 GLY A  73      28.187 -15.053   0.275  1.00  0.00              
ATOM   1091  HA3 GLY A  73      29.382 -14.926   1.549  1.00  0.00              
ATOM   1092  C   GLY A  73      27.405 -14.727   2.183  1.00  0.00              
ATOM   1093  O   GLY A  73      26.374 -14.037   2.181  1.00  0.00              
ATOM   1094  N   GLY A  74      27.706 -15.560   3.151  1.00  0.00              
ATOM   1095  H   GLY A  74      28.535 -16.139   3.141  1.00  0.00              
ATOM   1096  CA  GLY A  74      26.880 -15.709   4.334  1.00  0.00              
ATOM   1097  HA2 GLY A  74      27.376 -16.253   5.138  1.00  0.00              
ATOM   1098  HA3 GLY A  74      26.590 -14.695   4.609  1.00  0.00              
ATOM   1099  C   GLY A  74      25.497 -16.408   4.144  1.00  0.00              
ATOM   1100  O   GLY A  74      24.683 -16.531   5.042  1.00  0.00              
ATOM   1101  N   ASP A  75      25.318 -16.893   2.876  1.00  0.00              
ATOM   1102  H   ASP A  75      26.105 -16.854   2.244  1.00  0.00              
ATOM   1103  CA  ASP A  75      24.006 -17.311   2.229  1.00  0.00              
ATOM   1104  HA  ASP A  75      24.248 -17.328   1.167  1.00  0.00              
ATOM   1105  CB  ASP A  75      23.560 -18.699   2.596  1.00  0.00              
ATOM   1106  HB2 ASP A  75      23.247 -18.639   3.638  1.00  0.00              
ATOM   1107  HB3 ASP A  75      22.698 -18.946   1.978  1.00  0.00              
ATOM   1108  CG  ASP A  75      24.678 -19.759   2.393  1.00  0.00              
ATOM   1109  OD1 ASP A  75      25.769 -19.445   1.878  1.00  0.00              
ATOM   1110  OD2 ASP A  75      24.477 -20.898   2.760  1.00  0.00              
ATOM   1111  C   ASP A  75      22.827 -16.263   2.196  1.00  0.00              
ATOM   1112  O   ASP A  75      21.611 -16.505   2.262  1.00  0.00              
ATOM   1113  N   ARG A  76      23.290 -14.991   2.048  1.00  0.00              
ATOM   1114  H   ARG A  76      24.208 -14.730   1.717  1.00  0.00              
ATOM   1115  CA  ARG A  76      22.421 -13.882   2.349  1.00  0.00              
ATOM   1116  HA  ARG A  76      21.988 -13.969   3.345  1.00  0.00              
ATOM   1117  CB  ARG A  76      23.175 -12.591   2.238  1.00  0.00              
ATOM   1118  HB2 ARG A  76      23.958 -12.625   1.481  1.00  0.00              
ATOM   1119  HB3 ARG A  76      22.496 -11.747   2.118  1.00  0.00              
ATOM   1120  CG  ARG A  76      23.773 -12.133   3.554  1.00  0.00              
ATOM   1121  HG2 ARG A  76      23.018 -11.807   4.268  1.00  0.00              
ATOM   1122  HG3 ARG A  76      24.344 -12.954   3.988  1.00  0.00              
ATOM   1123  CD  ARG A  76      24.719 -10.951   3.302  1.00  0.00              
ATOM   1124  HD2 ARG A  76      25.480 -11.173   2.554  1.00  0.00              
ATOM   1125  HD3 ARG A  76      24.087 -10.126   2.973  1.00  0.00              
ATOM   1126  NE  ARG A  76      25.325 -10.506   4.586  1.00  0.00              
ATOM   1127  HE  ARG A  76      25.011  -9.607   4.924  1.00  0.00              
ATOM   1128  CZ  ARG A  76      26.452 -10.977   5.185  1.00  0.00              
ATOM   1129  NH1 ARG A  76      26.961 -10.407   6.228  1.00  0.00              
ATOM   1130 HH11 ARG A  76      26.473  -9.603   6.595  1.00  0.00              
ATOM   1131 HH12 ARG A  76      27.867 -10.688   6.574  1.00  0.00              
ATOM   1132  NH2 ARG A  76      27.124 -11.913   4.557  1.00  0.00              
ATOM   1133 HH21 ARG A  76      26.730 -12.345   3.734  1.00  0.00              
ATOM   1134 HH22 ARG A  76      27.938 -12.201   5.083  1.00  0.00              
ATOM   1135  C   ARG A  76      21.170 -13.861   1.447  1.00  0.00              
ATOM   1136  O   ARG A  76      20.132 -13.281   1.753  1.00  0.00              
ATOM   1137  N   ARG A  77      21.194 -14.392   0.231  1.00  0.00              
ATOM   1138  H   ARG A  77      22.092 -14.689  -0.123  1.00  0.00              
ATOM   1139  CA  ARG A  77      20.115 -14.587  -0.757  1.00  0.00              
ATOM   1140  HA  ARG A  77      19.580 -13.642  -0.659  1.00  0.00              
ATOM   1141  CB  ARG A  77      20.793 -14.787  -2.093  1.00  0.00              
ATOM   1142  HB2 ARG A  77      21.568 -14.031  -2.221  1.00  0.00              
ATOM   1143  HB3 ARG A  77      21.303 -15.743  -2.216  1.00  0.00              
ATOM   1144  CG  ARG A  77      19.835 -14.700  -3.280  1.00  0.00              
ATOM   1145  HG2 ARG A  77      20.428 -14.547  -4.181  1.00  0.00              
ATOM   1146  HG3 ARG A  77      19.293 -15.643  -3.336  1.00  0.00              
ATOM   1147  CD  ARG A  77      18.823 -13.559  -3.391  1.00  0.00              
ATOM   1148  HD2 ARG A  77      18.619 -13.005  -2.474  1.00  0.00              
ATOM   1149  HD3 ARG A  77      19.345 -12.815  -3.993  1.00  0.00              
ATOM   1150  NE  ARG A  77      17.619 -13.789  -4.152  1.00  0.00              
ATOM   1151  HE  ARG A  77      17.651 -14.103  -5.112  1.00  0.00              
ATOM   1152  CZ  ARG A  77      16.371 -13.781  -3.707  1.00  0.00              
ATOM   1153  NH1 ARG A  77      15.370 -13.722  -4.507  1.00  0.00              
ATOM   1154 HH11 ARG A  77      15.568 -13.857  -5.489  1.00  0.00              
ATOM   1155 HH12 ARG A  77      14.411 -13.807  -4.204  1.00  0.00              
ATOM   1156  NH2 ARG A  77      16.047 -13.758  -2.450  1.00  0.00              
ATOM   1157 HH21 ARG A  77      16.733 -14.021  -1.757  1.00  0.00              
ATOM   1158 HH22 ARG A  77      15.064 -13.925  -2.295  1.00  0.00              
ATOM   1159  C   ARG A  77      19.137 -15.700  -0.410  1.00  0.00              
ATOM   1160  O   ARG A  77      17.974 -15.588  -0.783  1.00  0.00              
ATOM   1161  N   ASP A  78      19.678 -16.785   0.225  1.00  0.00              
ATOM   1162  H   ASP A  78      20.672 -16.826   0.397  1.00  0.00              
ATOM   1163  CA  ASP A  78      18.884 -17.924   0.711  1.00  0.00              
ATOM   1164  HA  ASP A  78      18.060 -18.055   0.009  1.00  0.00              
ATOM   1165  CB  ASP A  78      19.807 -19.177   0.703  1.00  0.00              
ATOM   1166  HB2 ASP A  78      20.524 -19.033   1.511  1.00  0.00              
ATOM   1167  HB3 ASP A  78      19.165 -20.037   0.895  1.00  0.00              
ATOM   1168  CG  ASP A  78      20.435 -19.522  -0.647  1.00  0.00              
ATOM   1169  OD1 ASP A  78      19.640 -19.293  -1.619  1.00  0.00              
ATOM   1170  OD2 ASP A  78      21.663 -19.830  -0.731  1.00  0.00              
ATOM   1171  C   ASP A  78      18.360 -17.785   2.145  1.00  0.00              
ATOM   1172  O   ASP A  78      17.375 -18.408   2.445  1.00  0.00              
ATOM   1173  N   LYS A  79      18.935 -16.835   2.934  1.00  0.00              
ATOM   1174  H   LYS A  79      19.834 -16.489   2.629  1.00  0.00              
ATOM   1175  CA  LYS A  79      18.208 -16.239   4.093  1.00  0.00              
ATOM   1176  HA  LYS A  79      17.838 -17.139   4.584  1.00  0.00              
ATOM   1177  CB  LYS A  79      19.215 -15.649   5.069  1.00  0.00              
ATOM   1178  HB2 LYS A  79      19.859 -14.913   4.589  1.00  0.00              
ATOM   1179  HB3 LYS A  79      18.636 -15.152   5.847  1.00  0.00              
ATOM   1180  CG  LYS A  79      20.172 -16.641   5.835  1.00  0.00              
ATOM   1181  HG2 LYS A  79      19.551 -17.349   6.384  1.00  0.00              
ATOM   1182  HG3 LYS A  79      20.780 -17.137   5.078  1.00  0.00              
ATOM   1183  CD  LYS A  79      21.157 -16.025   6.895  1.00  0.00              
ATOM   1184  HD2 LYS A  79      21.797 -15.304   6.386  1.00  0.00              
ATOM   1185  HD3 LYS A  79      20.596 -15.666   7.758  1.00  0.00              
ATOM   1186  CE  LYS A  79      22.095 -17.123   7.391  1.00  0.00              
ATOM   1187  HE2 LYS A  79      21.748 -17.544   8.335  1.00  0.00              
ATOM   1188  HE3 LYS A  79      22.184 -17.940   6.675  1.00  0.00              
ATOM   1189  NZ  LYS A  79      23.484 -16.643   7.684  1.00  0.00              
ATOM   1190  HZ1 LYS A  79      23.981 -17.355   8.200  1.00  0.00              
ATOM   1191  HZ2 LYS A  79      24.037 -16.533   6.846  1.00  0.00              
ATOM   1192  HZ3 LYS A  79      23.442 -15.774   8.197  1.00  0.00              
ATOM   1193  C   LYS A  79      17.058 -15.240   3.905  1.00  0.00              
ATOM   1194  O   LYS A  79      16.374 -14.933   4.899  1.00  0.00              
ATOM   1195  N   VAL A  80      16.832 -14.723   2.700  1.00  0.00              
ATOM   1196  H   VAL A  80      17.565 -14.896   2.026  1.00  0.00              
ATOM   1197  CA  VAL A  80      15.929 -13.571   2.481  1.00  0.00              
ATOM   1198  HA  VAL A  80      15.423 -13.193   3.369  1.00  0.00              
ATOM   1199  CB  VAL A  80      16.644 -12.306   2.044  1.00  0.00              
ATOM   1200  HB  VAL A  80      17.409 -12.651   1.348  1.00  0.00              
ATOM   1201  CG1 VAL A  80      15.754 -11.186   1.275  1.00  0.00              
ATOM   1202 HG11 VAL A  80      14.991 -10.871   1.986  1.00  0.00              
ATOM   1203 HG12 VAL A  80      16.358 -10.295   1.102  1.00  0.00              
ATOM   1204 HG13 VAL A  80      15.232 -11.479   0.364  1.00  0.00              
ATOM   1205  CG2 VAL A  80      17.237 -11.560   3.257  1.00  0.00              
ATOM   1206 HG21 VAL A  80      16.447 -11.356   3.980  1.00  0.00              
ATOM   1207 HG22 VAL A  80      17.879 -12.336   3.675  1.00  0.00              
ATOM   1208 HG23 VAL A  80      17.781 -10.701   2.865  1.00  0.00              
ATOM   1209  C   VAL A  80      14.975 -13.963   1.368  1.00  0.00              
ATOM   1210  O   VAL A  80      15.289 -14.353   0.274  1.00  0.00              
ATOM   1211  N   VAL A  81      13.717 -13.706   1.729  1.00  0.00              
ATOM   1212  H   VAL A  81      13.547 -13.209   2.592  1.00  0.00              
ATOM   1213  CA  VAL A  81      12.563 -13.583   0.706  1.00  0.00              
ATOM   1214  HA  VAL A  81      12.862 -14.256  -0.097  1.00  0.00              
ATOM   1215  CB  VAL A  81      11.306 -14.032   1.482  1.00  0.00              
ATOM   1216  HB  VAL A  81      11.215 -13.384   2.353  1.00  0.00              
ATOM   1217  CG1 VAL A  81      10.049 -13.836   0.664  1.00  0.00              
ATOM   1218 HG11 VAL A  81      10.227 -14.127  -0.371  1.00  0.00              
ATOM   1219 HG12 VAL A  81       9.241 -14.413   1.116  1.00  0.00              
ATOM   1220 HG13 VAL A  81       9.783 -12.788   0.799  1.00  0.00              
ATOM   1221  CG2 VAL A  81      11.321 -15.551   1.807  1.00  0.00              
ATOM   1222 HG21 VAL A  81      11.853 -15.732   2.742  1.00  0.00              
ATOM   1223 HG22 VAL A  81      10.310 -15.877   2.049  1.00  0.00              
ATOM   1224 HG23 VAL A  81      11.666 -16.248   1.043  1.00  0.00              
ATOM   1225  C   VAL A  81      12.434 -12.115   0.183  1.00  0.00              
ATOM   1226  O   VAL A  81      11.993 -11.266   0.930  1.00  0.00              
ATOM   1227  N   LEU A  82      12.719 -11.962  -1.069  1.00  0.00              
ATOM   1228  H   LEU A  82      12.970 -12.709  -1.701  1.00  0.00              
ATOM   1229  CA  LEU A  82      12.820 -10.665  -1.669  1.00  0.00              
ATOM   1230  HA  LEU A  82      12.953  -9.972  -0.838  1.00  0.00              
ATOM   1231  CB  LEU A  82      14.115 -10.697  -2.530  1.00  0.00              
ATOM   1232  HB2 LEU A  82      14.949 -11.034  -1.914  1.00  0.00              
ATOM   1233  HB3 LEU A  82      14.048 -11.400  -3.361  1.00  0.00              
ATOM   1234  CG  LEU A  82      14.470  -9.367  -3.072  1.00  0.00              
ATOM   1235  HG  LEU A  82      13.933  -8.582  -2.540  1.00  0.00              
ATOM   1236  CD1 LEU A  82      15.962  -9.074  -2.960  1.00  0.00              
ATOM   1237 HD11 LEU A  82      16.276  -8.903  -1.930  1.00  0.00              
ATOM   1238 HD12 LEU A  82      16.483  -9.903  -3.440  1.00  0.00              
ATOM   1239 HD13 LEU A  82      16.222  -8.222  -3.588  1.00  0.00              
ATOM   1240  CD2 LEU A  82      14.093  -9.283  -4.537  1.00  0.00              
ATOM   1241 HD21 LEU A  82      13.036  -9.536  -4.609  1.00  0.00              
ATOM   1242 HD22 LEU A  82      14.193  -8.236  -4.823  1.00  0.00              
ATOM   1243 HD23 LEU A  82      14.809  -9.927  -5.047  1.00  0.00              
ATOM   1244  C   LEU A  82      11.537 -10.422  -2.451  1.00  0.00              
ATOM   1245  O   LEU A  82      11.340 -11.093  -3.473  1.00  0.00              
ATOM   1246  N   ALA A  83      10.811  -9.367  -2.090  1.00  0.00              
ATOM   1247  H   ALA A  83      11.067  -8.843  -1.265  1.00  0.00              
ATOM   1248  CA  ALA A  83       9.792  -8.735  -2.873  1.00  0.00              
ATOM   1249  HA  ALA A  83       9.257  -9.407  -3.543  1.00  0.00              
ATOM   1250  CB  ALA A  83       8.665  -8.193  -1.968  1.00  0.00              
ATOM   1251  HB1 ALA A  83       9.112  -7.400  -1.368  1.00  0.00              
ATOM   1252  HB2 ALA A  83       7.874  -7.736  -2.562  1.00  0.00              
ATOM   1253  HB3 ALA A  83       8.113  -8.869  -1.316  1.00  0.00              
ATOM   1254  C   ALA A  83      10.492  -7.575  -3.666  1.00  0.00              
ATOM   1255  O   ALA A  83      11.221  -6.753  -3.093  1.00  0.00              
ATOM   1256  N   THR A  84      10.189  -7.511  -5.004  1.00  0.00              
ATOM   1257  H   THR A  84       9.603  -8.223  -5.414  1.00  0.00              
ATOM   1258  CA  THR A  84      10.480  -6.251  -5.829  1.00  0.00              
ATOM   1259  HA  THR A  84      10.532  -5.494  -5.046  1.00  0.00              
ATOM   1260  CB  THR A  84      11.810  -6.336  -6.553  1.00  0.00              
ATOM   1261  HB  THR A  84      12.547  -6.521  -5.772  1.00  0.00              
ATOM   1262  CG2 THR A  84      11.959  -7.407  -7.598  1.00  0.00              
ATOM   1263 HG21 THR A  84      10.990  -7.684  -8.013  1.00  0.00              
ATOM   1264 HG22 THR A  84      12.601  -6.959  -8.356  1.00  0.00              
ATOM   1265 HG23 THR A  84      12.448  -8.283  -7.173  1.00  0.00              
ATOM   1266  OG1 THR A  84      12.155  -5.116  -7.182  1.00  0.00              
ATOM   1267  HG1 THR A  84      13.096  -5.192  -7.351  1.00  0.00              
ATOM   1268  C   THR A  84       9.335  -5.880  -6.776  1.00  0.00              
ATOM   1269  O   THR A  84       8.479  -6.742  -7.142  1.00  0.00              
ATOM   1270  N   LYS A  85       9.241  -4.536  -7.110  1.00  0.00              
ATOM   1271  H   LYS A  85       9.962  -3.949  -6.714  1.00  0.00              
ATOM   1272  CA  LYS A  85       8.123  -3.850  -7.844  1.00  0.00              
ATOM   1273  HA  LYS A  85       7.457  -4.688  -8.049  1.00  0.00              
ATOM   1274  CB  LYS A  85       7.385  -2.709  -7.122  1.00  0.00              
ATOM   1275  HB2 LYS A  85       8.072  -1.868  -7.021  1.00  0.00              
ATOM   1276  HB3 LYS A  85       6.490  -2.442  -7.684  1.00  0.00              
ATOM   1277  CG  LYS A  85       6.890  -2.987  -5.774  1.00  0.00              
ATOM   1278  HG2 LYS A  85       6.169  -3.803  -5.726  1.00  0.00              
ATOM   1279  HG3 LYS A  85       7.682  -3.487  -5.217  1.00  0.00              
ATOM   1280  CD  LYS A  85       6.359  -1.791  -4.874  1.00  0.00              
ATOM   1281  HD2 LYS A  85       5.716  -1.231  -5.553  1.00  0.00              
ATOM   1282  HD3 LYS A  85       5.661  -2.168  -4.126  1.00  0.00              
ATOM   1283  CE  LYS A  85       7.444  -0.843  -4.279  1.00  0.00              
ATOM   1284  HE2 LYS A  85       8.227  -0.592  -4.995  1.00  0.00              
ATOM   1285  HE3 LYS A  85       6.944   0.059  -3.928  1.00  0.00              
ATOM   1286  NZ  LYS A  85       7.985  -1.538  -3.101  1.00  0.00              
ATOM   1287  HZ1 LYS A  85       8.103  -2.521  -3.300  1.00  0.00              
ATOM   1288  HZ2 LYS A  85       8.822  -1.113  -2.729  1.00  0.00              
ATOM   1289  HZ3 LYS A  85       7.369  -1.763  -2.333  1.00  0.00              
ATOM   1290  C   LYS A  85       8.641  -3.333  -9.225  1.00  0.00              
ATOM   1291  O   LYS A  85       9.796  -2.848  -9.418  1.00  0.00              
ATOM   1292  N   VAL A  86       7.691  -3.255 -10.213  1.00  0.00              
ATOM   1293  H   VAL A  86       6.752  -3.550  -9.985  1.00  0.00              
ATOM   1294  CA  VAL A  86       7.887  -2.616 -11.532  1.00  0.00              
ATOM   1295  HA  VAL A  86       8.732  -1.931 -11.471  1.00  0.00              
ATOM   1296  CB  VAL A  86       8.336  -3.605 -12.718  1.00  0.00              
ATOM   1297  HB  VAL A  86       9.255  -4.002 -12.285  1.00  0.00              
ATOM   1298  CG1 VAL A  86       7.297  -4.705 -13.117  1.00  0.00              
ATOM   1299 HG11 VAL A  86       7.315  -5.508 -12.380  1.00  0.00              
ATOM   1300 HG12 VAL A  86       6.320  -4.227 -13.184  1.00  0.00              
ATOM   1301 HG13 VAL A  86       7.527  -5.177 -14.072  1.00  0.00              
ATOM   1302  CG2 VAL A  86       8.769  -2.969 -14.003  1.00  0.00              
ATOM   1303 HG21 VAL A  86       9.204  -3.729 -14.652  1.00  0.00              
ATOM   1304 HG22 VAL A  86       7.841  -2.591 -14.433  1.00  0.00              
ATOM   1305 HG23 VAL A  86       9.437  -2.133 -13.795  1.00  0.00              
ATOM   1306  C   VAL A  86       6.676  -1.766 -11.938  1.00  0.00              
ATOM   1307  O   VAL A  86       5.563  -2.283 -11.994  1.00  0.00              
ATOM   1308  N   TYR A  87       6.971  -0.576 -12.480  1.00  0.00              
ATOM   1309  H   TYR A  87       7.902  -0.235 -12.289  1.00  0.00              
ATOM   1310  CA  TYR A  87       6.178   0.155 -13.420  1.00  0.00              
ATOM   1311  HA  TYR A  87       5.822  -0.492 -14.222  1.00  0.00              
ATOM   1312  CB  TYR A  87       4.934   0.869 -12.738  1.00  0.00              
ATOM   1313  HB2 TYR A  87       4.525   0.165 -12.013  1.00  0.00              
ATOM   1314  HB3 TYR A  87       5.365   1.681 -12.152  1.00  0.00              
ATOM   1315  CG  TYR A  87       3.869   1.299 -13.769  1.00  0.00              
ATOM   1316  CD1 TYR A  87       3.858   2.589 -14.259  1.00  0.00              
ATOM   1317  HD1 TYR A  87       4.618   3.284 -13.933  1.00  0.00              
ATOM   1318  CE1 TYR A  87       2.809   2.986 -15.092  1.00  0.00              
ATOM   1319  HE1 TYR A  87       2.748   4.037 -15.337  1.00  0.00              
ATOM   1320  CZ  TYR A  87       1.696   2.125 -15.287  1.00  0.00              
ATOM   1321  OH  TYR A  87       0.541   2.679 -15.781  1.00  0.00              
ATOM   1322  HH  TYR A  87      -0.146   2.450 -15.151  1.00  0.00              
ATOM   1323  CE2 TYR A  87       1.688   0.825 -14.788  1.00  0.00              
ATOM   1324  HE2 TYR A  87       0.759   0.275 -14.827  1.00  0.00              
ATOM   1325  CD2 TYR A  87       2.799   0.383 -14.019  1.00  0.00              
ATOM   1326  HD2 TYR A  87       2.766  -0.557 -13.489  1.00  0.00              
ATOM   1327  C   TYR A  87       7.009   1.290 -14.065  1.00  0.00              
ATOM   1328  O   TYR A  87       6.846   1.580 -15.238  1.00  0.00              
ATOM   1329  N   GLY A  88       7.877   1.950 -13.298  1.00  0.00              
ATOM   1330  H   GLY A  88       7.941   1.704 -12.321  1.00  0.00              
ATOM   1331  CA  GLY A  88       8.734   3.082 -13.687  1.00  0.00              
ATOM   1332  HA2 GLY A  88       8.065   3.825 -14.122  1.00  0.00              
ATOM   1333  HA3 GLY A  88       9.208   3.625 -12.870  1.00  0.00              
ATOM   1334  C   GLY A  88       9.700   2.793 -14.848  1.00  0.00              
ATOM   1335  O   GLY A  88      10.415   1.833 -14.857  1.00  0.00              
ATOM   1336  N   ASN A  89       9.612   3.697 -15.874  1.00  0.00              
ATOM   1337  H   ASN A  89       8.944   4.444 -15.751  1.00  0.00              
ATOM   1338  CA  ASN A  89      10.600   3.892 -16.929  1.00  0.00              
ATOM   1339  HA  ASN A  89      10.564   2.980 -17.526  1.00  0.00              
ATOM   1340  CB  ASN A  89      10.234   5.066 -17.880  1.00  0.00              
ATOM   1341  HB2 ASN A  89       9.226   4.822 -18.215  1.00  0.00              
ATOM   1342  HB3 ASN A  89      10.137   5.959 -17.262  1.00  0.00              
ATOM   1343  CG  ASN A  89      11.134   5.222 -18.996  1.00  0.00              
ATOM   1344  OD1 ASN A  89      11.719   4.228 -19.444  1.00  0.00              
ATOM   1345  ND2 ASN A  89      11.210   6.397 -19.546  1.00  0.00              
ATOM   1346 HD21 ASN A  89      11.821   6.414 -20.350  1.00  0.00              
ATOM   1347 HD22 ASN A  89      10.722   7.234 -19.262  1.00  0.00              
ATOM   1348  C   ASN A  89      12.005   4.008 -16.347  1.00  0.00              
ATOM   1349  O   ASN A  89      12.380   5.051 -15.737  1.00  0.00              
ATOM   1350  N   MET A  90      12.908   3.126 -16.662  1.00  0.00              
ATOM   1351  H   MET A  90      12.668   2.359 -17.274  1.00  0.00              
ATOM   1352  CA  MET A  90      14.313   3.179 -16.301  1.00  0.00              
ATOM   1353  HA  MET A  90      14.354   3.413 -15.237  1.00  0.00              
ATOM   1354  CB  MET A  90      15.030   1.867 -16.618  1.00  0.00              
ATOM   1355  HB2 MET A  90      14.755   1.542 -17.622  1.00  0.00              
ATOM   1356  HB3 MET A  90      16.115   1.938 -16.542  1.00  0.00              
ATOM   1357  CG  MET A  90      14.474   0.690 -15.729  1.00  0.00              
ATOM   1358  HG2 MET A  90      13.411   0.551 -15.926  1.00  0.00              
ATOM   1359  HG3 MET A  90      14.930  -0.248 -16.046  1.00  0.00              
ATOM   1360  SD  MET A  90      14.504   0.949 -13.924  1.00  0.00              
ATOM   1361  CE  MET A  90      16.248   0.710 -13.590  1.00  0.00              
ATOM   1362  HE1 MET A  90      16.441  -0.310 -13.920  1.00  0.00              
ATOM   1363  HE2 MET A  90      16.878   1.374 -14.182  1.00  0.00              
ATOM   1364  HE3 MET A  90      16.518   0.868 -12.546  1.00  0.00              
ATOM   1365  C   MET A  90      15.078   4.316 -17.018  1.00  0.00              
ATOM   1366  O   MET A  90      16.109   4.819 -16.580  1.00  0.00              
ATOM   1367  N   GLY A  91      14.630   4.648 -18.234  1.00  0.00              
ATOM   1368  H   GLY A  91      13.829   4.091 -18.499  1.00  0.00              
ATOM   1369  CA  GLY A  91      15.080   5.846 -19.028  1.00  0.00              
ATOM   1370  HA2 GLY A  91      16.166   5.938 -19.016  1.00  0.00              
ATOM   1371  HA3 GLY A  91      14.810   5.816 -20.084  1.00  0.00              
ATOM   1372  C   GLY A  91      14.803   7.264 -18.584  1.00  0.00              
ATOM   1373  O   GLY A  91      15.316   7.713 -17.531  1.00  0.00              
ATOM   1374  N   LEU A  92      13.840   7.956 -19.145  1.00  0.00              
ATOM   1375  H   LEU A  92      13.330   7.526 -19.903  1.00  0.00              
ATOM   1376  CA  LEU A  92      13.371   9.271 -18.809  1.00  0.00              
ATOM   1377  HA  LEU A  92      14.262   9.825 -18.512  1.00  0.00              
ATOM   1378  CB  LEU A  92      12.522   9.867 -19.937  1.00  0.00              
ATOM   1379  HB2 LEU A  92      11.699   9.210 -20.221  1.00  0.00              
ATOM   1380  HB3 LEU A  92      12.064  10.802 -19.612  1.00  0.00              
ATOM   1381  CG  LEU A  92      13.311  10.147 -21.169  1.00  0.00              
ATOM   1382  HG  LEU A  92      13.828   9.222 -21.425  1.00  0.00              
ATOM   1383  CD1 LEU A  92      12.253  10.470 -22.294  1.00  0.00              
ATOM   1384 HD11 LEU A  92      11.687  11.363 -22.027  1.00  0.00              
ATOM   1385 HD12 LEU A  92      12.801  10.632 -23.222  1.00  0.00              
ATOM   1386 HD13 LEU A  92      11.720   9.548 -22.525  1.00  0.00              
ATOM   1387  CD2 LEU A  92      14.299  11.313 -21.137  1.00  0.00              
ATOM   1388 HD21 LEU A  92      15.144  11.032 -20.509  1.00  0.00              
ATOM   1389 HD22 LEU A  92      14.685  11.440 -22.149  1.00  0.00              
ATOM   1390 HD23 LEU A  92      13.900  12.211 -20.666  1.00  0.00              
ATOM   1391  C   LEU A  92      12.566   9.206 -17.542  1.00  0.00              
ATOM   1392  O   LEU A  92      12.188   8.163 -16.993  1.00  0.00              
ATOM   1393  N   ASP A  93      12.438  10.395 -16.976  1.00  0.00              
ATOM   1394  H   ASP A  93      13.007  11.149 -17.332  1.00  0.00              
ATOM   1395  CA  ASP A  93      11.545  10.693 -15.873  1.00  0.00              
ATOM   1396  HA  ASP A  93      11.756   9.866 -15.195  1.00  0.00              
ATOM   1397  CB  ASP A  93      11.828  12.044 -15.212  1.00  0.00              
ATOM   1398  HB2 ASP A  93      10.954  12.237 -14.590  1.00  0.00              
ATOM   1399  HB3 ASP A  93      12.719  11.790 -14.637  1.00  0.00              
ATOM   1400  CG  ASP A  93      12.069  13.196 -16.103  1.00  0.00              
ATOM   1401  OD1 ASP A  93      13.197  13.712 -16.098  1.00  0.00              
ATOM   1402  OD2 ASP A  93      11.197  13.562 -16.866  1.00  0.00              
ATOM   1403  C   ASP A  93      10.096  10.570 -16.204  1.00  0.00              
ATOM   1404  O   ASP A  93       9.345  10.017 -15.407  1.00  0.00              
ATOM   1405  N   GLY A  94       9.668  10.914 -17.478  1.00  0.00              
ATOM   1406  H   GLY A  94      10.345  11.227 -18.158  1.00  0.00              
ATOM   1407  CA  GLY A  94       8.442  10.459 -18.059  1.00  0.00              
ATOM   1408  HA2 GLY A  94       7.646  10.773 -17.384  1.00  0.00              
ATOM   1409  HA3 GLY A  94       8.287  10.939 -19.025  1.00  0.00              
ATOM   1410  C   GLY A  94       8.412   8.974 -18.516  1.00  0.00              
ATOM   1411  O   GLY A  94       9.480   8.399 -18.528  1.00  0.00              
ATOM   1412  N   PRO A  95       7.348   8.404 -19.060  1.00  0.00              
ATOM   1413  CD  PRO A  95       5.918   8.890 -18.998  1.00  0.00              
ATOM   1414  HD2 PRO A  95       5.693   9.633 -19.763  1.00  0.00              
ATOM   1415  HD3 PRO A  95       5.633   9.233 -18.004  1.00  0.00              
ATOM   1416  CG  PRO A  95       5.073   7.670 -19.172  1.00  0.00              
ATOM   1417  HG2 PRO A  95       4.028   7.822 -19.444  1.00  0.00              
ATOM   1418  HG3 PRO A  95       5.119   7.060 -18.270  1.00  0.00              
ATOM   1419  CB  PRO A  95       5.817   7.037 -20.262  1.00  0.00              
ATOM   1420  HB2 PRO A  95       5.692   7.408 -21.279  1.00  0.00              
ATOM   1421  HB3 PRO A  95       5.573   5.974 -20.263  1.00  0.00              
ATOM   1422  CA  PRO A  95       7.292   7.171 -19.766  1.00  0.00              
ATOM   1423  HA  PRO A  95       7.527   6.320 -19.127  1.00  0.00              
ATOM   1424  C   PRO A  95       8.137   6.942 -20.976  1.00  0.00              
ATOM   1425  O   PRO A  95       8.609   7.843 -21.696  1.00  0.00              
ATOM   1426  N   ALA A  96       8.326   5.668 -21.307  1.00  0.00              
ATOM   1427  H   ALA A  96       8.151   4.973 -20.596  1.00  0.00              
ATOM   1428  CA  ALA A  96       9.097   5.243 -22.513  1.00  0.00              
ATOM   1429  HA  ALA A  96       9.862   6.012 -22.621  1.00  0.00              
ATOM   1430  CB  ALA A  96       9.811   3.829 -22.299  1.00  0.00              
ATOM   1431  HB1 ALA A  96      10.839   3.742 -22.653  1.00  0.00              
ATOM   1432  HB2 ALA A  96       9.877   3.632 -21.228  1.00  0.00              
ATOM   1433  HB3 ALA A  96       9.164   3.085 -22.765  1.00  0.00              
ATOM   1434  C   ALA A  96       8.329   5.251 -23.818  1.00  0.00              
ATOM   1435  O   ALA A  96       7.258   5.939 -23.867  1.00  0.00              
ATOM   1436  N   TRP A  97       8.851   4.667 -24.966  1.00  0.00              
ATOM   1437  H   TRP A  97       9.769   4.248 -24.988  1.00  0.00              
ATOM   1438  CA  TRP A  97       8.156   4.669 -26.306  1.00  0.00              
ATOM   1439  HA  TRP A  97       7.848   5.677 -26.586  1.00  0.00              
ATOM   1440  CB  TRP A  97       9.232   4.297 -27.383  1.00  0.00              
ATOM   1441  HB2 TRP A  97       9.325   3.228 -27.574  1.00  0.00              
ATOM   1442  HB3 TRP A  97       8.855   4.661 -28.340  1.00  0.00              
ATOM   1443  CG  TRP A  97      10.582   4.993 -27.232  1.00  0.00              
ATOM   1444  CD1 TRP A  97      10.767   6.353 -27.150  1.00  0.00              
ATOM   1445  HD1 TRP A  97       9.983   7.096 -27.176  1.00  0.00              
ATOM   1446  NE1 TRP A  97      12.123   6.548 -26.945  1.00  0.00              
ATOM   1447  HE1 TRP A  97      12.522   7.467 -26.814  1.00  0.00              
ATOM   1448  CE2 TRP A  97      12.860   5.410 -26.798  1.00  0.00              
ATOM   1449  CZ2 TRP A  97      14.215   5.229 -26.560  1.00  0.00              
ATOM   1450  HZ2 TRP A  97      14.854   6.030 -26.218  1.00  0.00              
ATOM   1451  CH2 TRP A  97      14.785   3.977 -26.946  1.00  0.00              
ATOM   1452  HH2 TRP A  97      15.858   3.865 -26.904  1.00  0.00              
ATOM   1453  CZ3 TRP A  97      13.945   2.928 -27.343  1.00  0.00              
ATOM   1454  HZ3 TRP A  97      14.358   1.951 -27.545  1.00  0.00              
ATOM   1455  CE3 TRP A  97      12.524   3.150 -27.412  1.00  0.00              
ATOM   1456  HE3 TRP A  97      11.903   2.375 -27.837  1.00  0.00              
ATOM   1457  CD2 TRP A  97      11.966   4.427 -27.182  1.00  0.00              
ATOM   1458  C   TRP A  97       7.081   3.529 -26.261  1.00  0.00              
ATOM   1459  O   TRP A  97       7.056   2.707 -25.353  1.00  0.00              
ATOM   1460  N   PRO A  98       6.161   3.447 -27.291  1.00  0.00              
ATOM   1461  CD  PRO A  98       5.892   4.516 -28.275  1.00  0.00              
ATOM   1462  HD2 PRO A  98       6.647   4.500 -29.061  1.00  0.00              
ATOM   1463  HD3 PRO A  98       5.898   5.472 -27.752  1.00  0.00              
ATOM   1464  CG  PRO A  98       4.524   4.269 -28.901  1.00  0.00              
ATOM   1465  HG2 PRO A  98       4.421   4.437 -29.973  1.00  0.00              
ATOM   1466  HG3 PRO A  98       3.789   4.849 -28.345  1.00  0.00              
ATOM   1467  CB  PRO A  98       4.353   2.798 -28.607  1.00  0.00              
ATOM   1468  HB2 PRO A  98       4.742   2.287 -29.487  1.00  0.00              
ATOM   1469  HB3 PRO A  98       3.294   2.554 -28.520  1.00  0.00              
ATOM   1470  CA  PRO A  98       5.152   2.466 -27.402  1.00  0.00              
ATOM   1471  HA  PRO A  98       4.563   2.683 -26.511  1.00  0.00              
ATOM   1472  C   PRO A  98       5.584   0.990 -27.421  1.00  0.00              
ATOM   1473  O   PRO A  98       6.457   0.646 -28.192  1.00  0.00              
ATOM   1474  N   ASN A  99       4.972   0.151 -26.634  1.00  0.00              
ATOM   1475  H   ASN A  99       4.398   0.530 -25.894  1.00  0.00              
ATOM   1476  CA  ASN A  99       5.436  -1.260 -26.322  1.00  0.00              
ATOM   1477  HA  ASN A  99       4.726  -1.689 -25.614  1.00  0.00              
ATOM   1478  CB  ASN A  99       5.303  -2.047 -27.685  1.00  0.00              
ATOM   1479  HB2 ASN A  99       6.092  -1.729 -28.367  1.00  0.00              
ATOM   1480  HB3 ASN A  99       5.515  -3.092 -27.458  1.00  0.00              
ATOM   1481  CG  ASN A  99       3.950  -1.945 -28.380  1.00  0.00              
ATOM   1482  OD1 ASN A  99       3.837  -1.854 -29.611  1.00  0.00              
ATOM   1483  ND2 ASN A  99       2.840  -2.181 -27.714  1.00  0.00              
ATOM   1484 HD21 ASN A  99       2.041  -2.124 -28.329  1.00  0.00              
ATOM   1485 HD22 ASN A  99       2.770  -2.180 -26.706  1.00  0.00              
ATOM   1486  C   ASN A  99       6.874  -1.494 -25.789  1.00  0.00              
ATOM   1487  O   ASN A  99       7.259  -2.650 -25.593  1.00  0.00              
ATOM   1488  N   HIE A 100       7.576  -0.385 -25.412  1.00  0.00              
ATOM   1489  H   HIE A 100       7.089   0.484 -25.580  1.00  0.00              
ATOM   1490  CA  HIE A 100       8.629  -0.471 -24.497  1.00  0.00              
ATOM   1491  HA  HIE A 100       8.973  -1.502 -24.411  1.00  0.00              
ATOM   1492  CB  HIE A 100       9.889   0.428 -24.933  1.00  0.00              
ATOM   1493  HB2 HIE A 100       9.680   1.495 -24.866  1.00  0.00              
ATOM   1494  HB3 HIE A 100      10.653   0.327 -24.163  1.00  0.00              
ATOM   1495  CG  HIE A 100      10.403  -0.009 -26.269  1.00  0.00              
ATOM   1496  ND1 HIE A 100      11.569  -0.774 -26.446  1.00  0.00              
ATOM   1497  CE1 HIE A 100      11.666  -0.960 -27.760  1.00  0.00              
ATOM   1498  HE1 HIE A 100      12.488  -1.342 -28.347  1.00  0.00              
ATOM   1499  NE2 HIE A 100      10.622  -0.386 -28.439  1.00  0.00              
ATOM   1500  HE2 HIE A 100      10.441  -0.603 -29.408  1.00  0.00              
ATOM   1501  CD2 HIE A 100       9.871   0.239 -27.438  1.00  0.00              
ATOM   1502  HD2 HIE A 100       8.964   0.806 -27.589  1.00  0.00              
ATOM   1503  C   HIE A 100       8.146   0.036 -23.109  1.00  0.00              
ATOM   1504  O   HIE A 100       8.839  -0.080 -22.105  1.00  0.00              
ATOM   1505  N   ASP A 101       7.026   0.753 -23.038  1.00  0.00              
ATOM   1506  H   ASP A 101       6.568   0.937 -23.919  1.00  0.00              
ATOM   1507  CA  ASP A 101       6.482   1.489 -21.833  1.00  0.00              
ATOM   1508  HA  ASP A 101       7.246   1.791 -21.116  1.00  0.00              
ATOM   1509  CB  ASP A 101       5.693   2.736 -22.356  1.00  0.00              
ATOM   1510  HB2 ASP A 101       5.249   3.285 -21.526  1.00  0.00              
ATOM   1511  HB3 ASP A 101       6.418   3.478 -22.689  1.00  0.00              
ATOM   1512  CG  ASP A 101       4.510   2.623 -23.366  1.00  0.00              
ATOM   1513  OD1 ASP A 101       4.556   1.741 -24.270  1.00  0.00              
ATOM   1514  OD2 ASP A 101       3.521   3.408 -23.274  1.00  0.00              
ATOM   1515  C   ASP A 101       5.702   0.631 -20.885  1.00  0.00              
ATOM   1516  O   ASP A 101       5.070  -0.355 -21.249  1.00  0.00              
ATOM   1517  N   LYS A 102       5.621   1.071 -19.645  1.00  0.00              
ATOM   1518  H   LYS A 102       6.317   1.760 -19.401  1.00  0.00              
ATOM   1519  CA  LYS A 102       4.682   0.662 -18.596  1.00  0.00              
ATOM   1520  HA  LYS A 102       4.910   1.202 -17.676  1.00  0.00              
ATOM   1521  CB  LYS A 102       3.264   1.071 -19.070  1.00  0.00              
ATOM   1522  HB2 LYS A 102       3.038   0.711 -20.074  1.00  0.00              
ATOM   1523  HB3 LYS A 102       2.507   0.675 -18.394  1.00  0.00              
ATOM   1524  CG  LYS A 102       3.131   2.615 -19.042  1.00  0.00              
ATOM   1525  HG2 LYS A 102       3.413   2.851 -18.016  1.00  0.00              
ATOM   1526  HG3 LYS A 102       3.860   3.087 -19.700  1.00  0.00              
ATOM   1527  CD  LYS A 102       1.759   3.204 -19.036  1.00  0.00              
ATOM   1528  HD2 LYS A 102       1.168   2.590 -18.356  1.00  0.00              
ATOM   1529  HD3 LYS A 102       1.837   4.240 -18.707  1.00  0.00              
ATOM   1530  CE  LYS A 102       1.177   3.308 -20.433  1.00  0.00              
ATOM   1531  HE2 LYS A 102       0.195   3.781 -20.455  1.00  0.00              
ATOM   1532  HE3 LYS A 102       1.797   4.037 -20.955  1.00  0.00              
ATOM   1533  NZ  LYS A 102       1.069   2.018 -21.063  1.00  0.00              
ATOM   1534  HZ1 LYS A 102       0.634   2.219 -21.952  1.00  0.00              
ATOM   1535  HZ2 LYS A 102       1.986   1.718 -21.360  1.00  0.00              
ATOM   1536  HZ3 LYS A 102       0.500   1.350 -20.561  1.00  0.00              
ATOM   1537  C   LYS A 102       4.798  -0.864 -18.277  1.00  0.00              
ATOM   1538  O   LYS A 102       5.864  -1.444 -18.323  1.00  0.00              
ATOM   1539  N   LEU A 103       3.656  -1.580 -18.070  1.00  0.00              
ATOM   1540  H   LEU A 103       2.873  -0.944 -18.129  1.00  0.00              
ATOM   1541  CA  LEU A 103       3.399  -2.967 -18.084  1.00  0.00              
ATOM   1542  HA  LEU A 103       4.270  -3.528 -17.747  1.00  0.00              
ATOM   1543  CB  LEU A 103       2.157  -3.199 -17.108  1.00  0.00              
ATOM   1544  HB2 LEU A 103       1.342  -2.767 -17.688  1.00  0.00              
ATOM   1545  HB3 LEU A 103       1.948  -4.269 -17.110  1.00  0.00              
ATOM   1546  CG  LEU A 103       2.316  -2.810 -15.624  1.00  0.00              
ATOM   1547  HG  LEU A 103       2.570  -1.752 -15.694  1.00  0.00              
ATOM   1548  CD1 LEU A 103       1.148  -3.207 -14.737  1.00  0.00              
ATOM   1549 HD11 LEU A 103       1.342  -2.738 -13.773  1.00  0.00              
ATOM   1550 HD12 LEU A 103       0.189  -2.923 -15.169  1.00  0.00              
ATOM   1551 HD13 LEU A 103       1.116  -4.297 -14.718  1.00  0.00              
ATOM   1552  CD2 LEU A 103       3.582  -3.528 -15.057  1.00  0.00              
ATOM   1553 HD21 LEU A 103       3.487  -4.610 -15.148  1.00  0.00              
ATOM   1554 HD22 LEU A 103       4.484  -3.236 -15.593  1.00  0.00              
ATOM   1555 HD23 LEU A 103       3.617  -3.377 -13.978  1.00  0.00              
ATOM   1556  C   LEU A 103       3.162  -3.510 -19.513  1.00  0.00              
ATOM   1557  O   LEU A 103       2.401  -4.472 -19.723  1.00  0.00              
ATOM   1558  N   SER A 104       3.981  -3.047 -20.448  1.00  0.00              
ATOM   1559  H   SER A 104       4.644  -2.350 -20.138  1.00  0.00              
ATOM   1560  CA  SER A 104       4.369  -3.785 -21.644  1.00  0.00              
ATOM   1561  HA  SER A 104       3.482  -3.852 -22.275  1.00  0.00              
ATOM   1562  CB  SER A 104       5.406  -3.035 -22.477  1.00  0.00              
ATOM   1563  HB2 SER A 104       4.806  -2.393 -23.123  1.00  0.00              
ATOM   1564  HB3 SER A 104       6.115  -2.480 -21.864  1.00  0.00              
ATOM   1565  OG  SER A 104       6.187  -3.835 -23.295  1.00  0.00              
ATOM   1566  HG  SER A 104       6.022  -3.622 -24.217  1.00  0.00              
ATOM   1567  C   SER A 104       4.897  -5.190 -21.288  1.00  0.00              
ATOM   1568  O   SER A 104       5.874  -5.192 -20.566  1.00  0.00              
ATOM   1569  N   ALA A 105       4.355  -6.222 -21.939  1.00  0.00              
ATOM   1570  H   ALA A 105       3.510  -6.136 -22.484  1.00  0.00              
ATOM   1571  CA  ALA A 105       4.743  -7.543 -21.589  1.00  0.00              
ATOM   1572  HA  ALA A 105       4.598  -7.649 -20.514  1.00  0.00              
ATOM   1573  CB  ALA A 105       3.790  -8.496 -22.223  1.00  0.00              
ATOM   1574  HB1 ALA A 105       2.841  -8.460 -21.690  1.00  0.00              
ATOM   1575  HB2 ALA A 105       3.555  -8.165 -23.235  1.00  0.00              
ATOM   1576  HB3 ALA A 105       4.198  -9.507 -22.188  1.00  0.00              
ATOM   1577  C   ALA A 105       6.258  -7.863 -21.955  1.00  0.00              
ATOM   1578  O   ALA A 105       6.943  -8.560 -21.190  1.00  0.00              
ATOM   1579  N   LEU A 106       6.836  -7.203 -22.921  1.00  0.00              
ATOM   1580  H   LEU A 106       6.280  -6.486 -23.364  1.00  0.00              
ATOM   1581  CA  LEU A 106       8.272  -7.276 -23.203  1.00  0.00              
ATOM   1582  HA  LEU A 106       8.603  -8.315 -23.212  1.00  0.00              
ATOM   1583  CB  LEU A 106       8.530  -6.772 -24.680  1.00  0.00              
ATOM   1584  HB2 LEU A 106       8.248  -5.732 -24.845  1.00  0.00              
ATOM   1585  HB3 LEU A 106       9.615  -6.751 -24.782  1.00  0.00              
ATOM   1586  CG  LEU A 106       8.045  -7.677 -25.794  1.00  0.00              
ATOM   1587  HG  LEU A 106       6.960  -7.759 -25.731  1.00  0.00              
ATOM   1588  CD1 LEU A 106       8.352  -7.011 -27.198  1.00  0.00              
ATOM   1589 HD11 LEU A 106       9.424  -6.981 -27.393  1.00  0.00              
ATOM   1590 HD12 LEU A 106       7.903  -7.615 -27.986  1.00  0.00              
ATOM   1591 HD13 LEU A 106       7.959  -5.994 -27.163  1.00  0.00              
ATOM   1592  CD2 LEU A 106       8.648  -9.098 -25.680  1.00  0.00              
ATOM   1593 HD21 LEU A 106       8.105  -9.745 -24.992  1.00  0.00              
ATOM   1594 HD22 LEU A 106       8.587  -9.567 -26.662  1.00  0.00              
ATOM   1595 HD23 LEU A 106       9.707  -9.066 -25.421  1.00  0.00              
ATOM   1596  C   LEU A 106       9.084  -6.492 -22.172  1.00  0.00              
ATOM   1597  O   LEU A 106      10.057  -6.994 -21.702  1.00  0.00              
ATOM   1598  N   ASN A 107       8.620  -5.289 -21.762  1.00  0.00              
ATOM   1599  H   ASN A 107       7.767  -4.892 -22.127  1.00  0.00              
ATOM   1600  CA  ASN A 107       9.235  -4.518 -20.713  1.00  0.00              
ATOM   1601  HA  ASN A 107      10.254  -4.281 -21.017  1.00  0.00              
ATOM   1602  CB  ASN A 107       8.599  -3.051 -20.646  1.00  0.00              
ATOM   1603  HB2 ASN A 107       8.736  -2.566 -21.612  1.00  0.00              
ATOM   1604  HB3 ASN A 107       7.548  -3.153 -20.372  1.00  0.00              
ATOM   1605  CG  ASN A 107       9.256  -2.241 -19.515  1.00  0.00              
ATOM   1606  OD1 ASN A 107      10.419  -1.970 -19.642  1.00  0.00              
ATOM   1607  ND2 ASN A 107       8.636  -1.917 -18.349  1.00  0.00              
ATOM   1608 HD21 ASN A 107       9.057  -1.362 -17.618  1.00  0.00              
ATOM   1609 HD22 ASN A 107       7.646  -2.112 -18.369  1.00  0.00              
ATOM   1610  C   ASN A 107       9.256  -5.188 -19.313  1.00  0.00              
ATOM   1611  O   ASN A 107      10.391  -5.256 -18.792  1.00  0.00              
ATOM   1612  N   ILE A 108       8.154  -5.794 -18.833  1.00  0.00              
ATOM   1613  H   ILE A 108       7.315  -5.756 -19.393  1.00  0.00              
ATOM   1614  CA  ILE A 108       8.051  -6.680 -17.640  1.00  0.00              
ATOM   1615  HA  ILE A 108       8.135  -6.016 -16.780  1.00  0.00              
ATOM   1616  CB  ILE A 108       6.607  -7.263 -17.631  1.00  0.00              
ATOM   1617  HB  ILE A 108       6.273  -7.414 -18.658  1.00  0.00              
ATOM   1618  CG2 ILE A 108       6.480  -8.654 -16.897  1.00  0.00              
ATOM   1619 HG21 ILE A 108       6.716  -8.534 -15.839  1.00  0.00              
ATOM   1620 HG22 ILE A 108       5.515  -9.132 -17.065  1.00  0.00              
ATOM   1621 HG23 ILE A 108       7.168  -9.409 -17.275  1.00  0.00              
ATOM   1622  CG1 ILE A 108       5.586  -6.338 -17.033  1.00  0.00              
ATOM   1623 HG12 ILE A 108       5.570  -6.390 -15.944  1.00  0.00              
ATOM   1624 HG13 ILE A 108       5.759  -5.269 -17.155  1.00  0.00              
ATOM   1625  CD1 ILE A 108       4.150  -6.543 -17.514  1.00  0.00              
ATOM   1626 HD11 ILE A 108       4.058  -6.104 -18.508  1.00  0.00              
ATOM   1627 HD12 ILE A 108       4.039  -7.627 -17.483  1.00  0.00              
ATOM   1628 HD13 ILE A 108       3.436  -6.110 -16.814  1.00  0.00              
ATOM   1629  C   ILE A 108       9.185  -7.717 -17.687  1.00  0.00              
ATOM   1630  O   ILE A 108       9.977  -7.845 -16.712  1.00  0.00              
ATOM   1631  N   ARG A 109       9.374  -8.440 -18.842  1.00  0.00              
ATOM   1632  H   ARG A 109       8.709  -8.353 -19.598  1.00  0.00              
ATOM   1633  CA  ARG A 109      10.350  -9.526 -18.966  1.00  0.00              
ATOM   1634  HA  ARG A 109      10.420 -10.097 -18.040  1.00  0.00              
ATOM   1635  CB  ARG A 109       9.920 -10.379 -20.146  1.00  0.00              
ATOM   1636  HB2 ARG A 109       9.671  -9.688 -20.952  1.00  0.00              
ATOM   1637  HB3 ARG A 109      10.804 -10.960 -20.408  1.00  0.00              
ATOM   1638  CG  ARG A 109       8.696 -11.233 -19.798  1.00  0.00              
ATOM   1639  HG2 ARG A 109       9.002 -11.979 -19.064  1.00  0.00              
ATOM   1640  HG3 ARG A 109       7.917 -10.625 -19.339  1.00  0.00              
ATOM   1641  CD  ARG A 109       8.059 -12.052 -20.936  1.00  0.00              
ATOM   1642  HD2 ARG A 109       7.103 -12.473 -20.624  1.00  0.00              
ATOM   1643  HD3 ARG A 109       7.882 -11.373 -21.770  1.00  0.00              
ATOM   1644  NE  ARG A 109       8.997 -13.147 -21.319  1.00  0.00              
ATOM   1645  HE  ARG A 109       9.799 -13.344 -20.738  1.00  0.00              
ATOM   1646  CZ  ARG A 109       8.835 -13.847 -22.452  1.00  0.00              
ATOM   1647  NH1 ARG A 109       7.733 -13.724 -23.192  1.00  0.00              
ATOM   1648 HH11 ARG A 109       7.022 -13.037 -22.981  1.00  0.00              
ATOM   1649 HH12 ARG A 109       7.629 -14.356 -23.972  1.00  0.00              
ATOM   1650  NH2 ARG A 109       9.719 -14.752 -22.757  1.00  0.00              
ATOM   1651 HH21 ARG A 109      10.553 -14.769 -22.188  1.00  0.00              
ATOM   1652 HH22 ARG A 109       9.672 -15.128 -23.693  1.00  0.00              
ATOM   1653  C   ARG A 109      11.818  -8.948 -18.989  1.00  0.00              
ATOM   1654  O   ARG A 109      12.665  -9.617 -18.403  1.00  0.00              
ATOM   1655  N   ARG A 110      12.007  -7.762 -19.625  1.00  0.00              
ATOM   1656  H   ARG A 110      11.211  -7.444 -20.159  1.00  0.00              
ATOM   1657  CA  ARG A 110      13.350  -7.098 -19.604  1.00  0.00              
ATOM   1658  HA  ARG A 110      14.131  -7.840 -19.773  1.00  0.00              
ATOM   1659  CB  ARG A 110      13.458  -6.160 -20.771  1.00  0.00              
ATOM   1660  HB2 ARG A 110      12.686  -5.401 -20.641  1.00  0.00              
ATOM   1661  HB3 ARG A 110      14.390  -5.620 -20.609  1.00  0.00              
ATOM   1662  CG  ARG A 110      13.445  -6.816 -22.178  1.00  0.00              
ATOM   1663  HG2 ARG A 110      14.212  -7.588 -22.122  1.00  0.00              
ATOM   1664  HG3 ARG A 110      12.440  -7.211 -22.331  1.00  0.00              
ATOM   1665  CD  ARG A 110      13.783  -5.749 -23.177  1.00  0.00              
ATOM   1666  HD2 ARG A 110      14.726  -5.267 -22.916  1.00  0.00              
ATOM   1667  HD3 ARG A 110      13.873  -6.240 -24.146  1.00  0.00              
ATOM   1668  NE  ARG A 110      12.766  -4.711 -23.337  1.00  0.00              
ATOM   1669  HE  ARG A 110      12.800  -4.125 -22.515  1.00  0.00              
ATOM   1670  CZ  ARG A 110      11.987  -4.397 -24.330  1.00  0.00              
ATOM   1671  NH1 ARG A 110      11.367  -3.243 -24.311  1.00  0.00              
ATOM   1672 HH11 ARG A 110      11.532  -2.648 -23.511  1.00  0.00              
ATOM   1673 HH12 ARG A 110      10.740  -3.029 -25.074  1.00  0.00              
ATOM   1674  NH2 ARG A 110      11.901  -5.154 -25.356  1.00  0.00              
ATOM   1675 HH21 ARG A 110      12.494  -5.970 -25.400  1.00  0.00              
ATOM   1676 HH22 ARG A 110      11.449  -4.843 -26.204  1.00  0.00              
ATOM   1677  C   ARG A 110      13.638  -6.522 -18.237  1.00  0.00              
ATOM   1678  O   ARG A 110      14.835  -6.150 -18.044  1.00  0.00              
ATOM   1679  N   SER A 111      12.610  -6.165 -17.456  1.00  0.00              
ATOM   1680  H   SER A 111      11.690  -6.292 -17.853  1.00  0.00              
ATOM   1681  CA  SER A 111      12.681  -5.685 -16.107  1.00  0.00              
ATOM   1682  HA  SER A 111      13.361  -4.847 -16.261  1.00  0.00              
ATOM   1683  CB  SER A 111      11.388  -4.987 -15.636  1.00  0.00              
ATOM   1684  HB2 SER A 111      10.571  -5.708 -15.610  1.00  0.00              
ATOM   1685  HB3 SER A 111      11.612  -4.528 -14.673  1.00  0.00              
ATOM   1686  OG  SER A 111      11.102  -3.996 -16.573  1.00  0.00              
ATOM   1687  HG  SER A 111      10.638  -4.428 -17.295  1.00  0.00              
ATOM   1688  C   SER A 111      13.245  -6.830 -15.204  1.00  0.00              
ATOM   1689  O   SER A 111      14.226  -6.537 -14.509  1.00  0.00              
ATOM   1690  N   VAL A 112      12.734  -8.067 -15.395  1.00  0.00              
ATOM   1691  H   VAL A 112      11.866  -8.224 -15.887  1.00  0.00              
ATOM   1692  CA  VAL A 112      13.278  -9.270 -14.719  1.00  0.00              
ATOM   1693  HA  VAL A 112      13.353  -9.105 -13.644  1.00  0.00              
ATOM   1694  CB  VAL A 112      12.404 -10.491 -14.936  1.00  0.00              
ATOM   1695  HB  VAL A 112      12.317 -10.713 -16.000  1.00  0.00              
ATOM   1696  CG1 VAL A 112      12.949 -11.754 -14.287  1.00  0.00              
ATOM   1697 HG11 VAL A 112      12.159 -12.464 -14.045  1.00  0.00              
ATOM   1698 HG12 VAL A 112      13.657 -12.265 -14.940  1.00  0.00              
ATOM   1699 HG13 VAL A 112      13.475 -11.446 -13.383  1.00  0.00              
ATOM   1700  CG2 VAL A 112      10.966 -10.319 -14.381  1.00  0.00              
ATOM   1701 HG21 VAL A 112      10.374 -11.229 -14.478  1.00  0.00              
ATOM   1702 HG22 VAL A 112      11.053  -9.917 -13.372  1.00  0.00              
ATOM   1703 HG23 VAL A 112      10.571  -9.632 -15.130  1.00  0.00              
ATOM   1704  C   VAL A 112      14.735  -9.558 -15.077  1.00  0.00              
ATOM   1705  O   VAL A 112      15.517  -9.647 -14.127  1.00  0.00              
ATOM   1706  N   ASP A 113      15.041  -9.653 -16.384  1.00  0.00              
ATOM   1707  H   ASP A 113      14.359  -9.443 -17.099  1.00  0.00              
ATOM   1708  CA  ASP A 113      16.374  -9.987 -16.857  1.00  0.00              
ATOM   1709  HA  ASP A 113      16.695 -10.904 -16.362  1.00  0.00              
ATOM   1710  CB  ASP A 113      16.519 -10.270 -18.353  1.00  0.00              
ATOM   1711  HB2 ASP A 113      15.915  -9.539 -18.890  1.00  0.00              
ATOM   1712  HB3 ASP A 113      17.556 -10.146 -18.666  1.00  0.00              
ATOM   1713  CG  ASP A 113      16.099 -11.618 -18.812  1.00  0.00              
ATOM   1714  OD1 ASP A 113      16.233 -11.901 -20.028  1.00  0.00              
ATOM   1715  OD2 ASP A 113      15.792 -12.521 -17.992  1.00  0.00              
ATOM   1716  C   ASP A 113      17.476  -8.991 -16.409  1.00  0.00              
ATOM   1717  O   ASP A 113      18.585  -9.414 -16.139  1.00  0.00              
ATOM   1718  N   ALA A 114      17.181  -7.718 -16.088  1.00  0.00              
ATOM   1719  H   ALA A 114      16.263  -7.372 -16.328  1.00  0.00              
ATOM   1720  CA  ALA A 114      18.084  -6.712 -15.506  1.00  0.00              
ATOM   1721  HA  ALA A 114      19.102  -6.940 -15.823  1.00  0.00              
ATOM   1722  CB  ALA A 114      17.530  -5.325 -15.947  1.00  0.00              
ATOM   1723  HB1 ALA A 114      18.291  -4.550 -15.853  1.00  0.00              
ATOM   1724  HB2 ALA A 114      17.258  -5.352 -17.002  1.00  0.00              
ATOM   1725  HB3 ALA A 114      16.588  -5.114 -15.442  1.00  0.00              
ATOM   1726  C   ALA A 114      18.141  -6.835 -13.986  1.00  0.00              
ATOM   1727  O   ALA A 114      19.179  -6.874 -13.301  1.00  0.00              
ATOM   1728  N   SER A 115      16.968  -6.871 -13.321  1.00  0.00              
ATOM   1729  H   SER A 115      16.128  -6.951 -13.875  1.00  0.00              
ATOM   1730  CA  SER A 115      16.873  -6.934 -11.868  1.00  0.00              
ATOM   1731  HA  SER A 115      17.396  -6.093 -11.412  1.00  0.00              
ATOM   1732  CB  SER A 115      15.390  -6.857 -11.344  1.00  0.00              
ATOM   1733  HB2 SER A 115      15.157  -5.802 -11.490  1.00  0.00              
ATOM   1734  HB3 SER A 115      14.746  -7.481 -11.964  1.00  0.00              
ATOM   1735  OG  SER A 115      15.227  -7.121  -9.996  1.00  0.00              
ATOM   1736  HG  SER A 115      15.016  -6.274  -9.596  1.00  0.00              
ATOM   1737  C   SER A 115      17.539  -8.195 -11.310  1.00  0.00              
ATOM   1738  O   SER A 115      18.332  -8.141 -10.366  1.00  0.00              
ATOM   1739  N   LEU A 116      17.367  -9.304 -12.021  1.00  0.00              
ATOM   1740  H   LEU A 116      16.801  -9.419 -12.850  1.00  0.00              
ATOM   1741  CA  LEU A 116      18.059 -10.533 -11.575  1.00  0.00              
ATOM   1742  HA  LEU A 116      17.914 -10.722 -10.511  1.00  0.00              
ATOM   1743  CB  LEU A 116      17.407 -11.714 -12.357  1.00  0.00              
ATOM   1744  HB2 LEU A 116      17.356 -11.396 -13.398  1.00  0.00              
ATOM   1745  HB3 LEU A 116      18.116 -12.535 -12.257  1.00  0.00              
ATOM   1746  CG  LEU A 116      16.013 -12.061 -11.890  1.00  0.00              
ATOM   1747  HG  LEU A 116      15.242 -11.346 -12.178  1.00  0.00              
ATOM   1748  CD1 LEU A 116      15.678 -13.198 -12.862  1.00  0.00              
ATOM   1749 HD11 LEU A 116      14.718 -13.666 -12.644  1.00  0.00              
ATOM   1750 HD12 LEU A 116      15.943 -12.958 -13.892  1.00  0.00              
ATOM   1751 HD13 LEU A 116      16.404 -13.891 -12.436  1.00  0.00              
ATOM   1752  CD2 LEU A 116      15.919 -12.527 -10.451  1.00  0.00              
ATOM   1753 HD21 LEU A 116      16.731 -13.243 -10.322  1.00  0.00              
ATOM   1754 HD22 LEU A 116      16.189 -11.690  -9.807  1.00  0.00              
ATOM   1755 HD23 LEU A 116      14.921 -12.919 -10.253  1.00  0.00              
ATOM   1756  C   LEU A 116      19.562 -10.482 -11.898  1.00  0.00              
ATOM   1757  O   LEU A 116      20.388 -11.124 -11.176  1.00  0.00              
ATOM   1758  N   LYS A 117      20.029  -9.614 -12.869  1.00  0.00              
ATOM   1759  H   LYS A 117      19.410  -8.996 -13.375  1.00  0.00              
ATOM   1760  CA  LYS A 117      21.487  -9.369 -12.975  1.00  0.00              
ATOM   1761  HA  LYS A 117      21.906 -10.364 -12.828  1.00  0.00              
ATOM   1762  CB  LYS A 117      21.944  -8.818 -14.391  1.00  0.00              
ATOM   1763  HB2 LYS A 117      21.823  -9.617 -15.122  1.00  0.00              
ATOM   1764  HB3 LYS A 117      21.369  -7.919 -14.613  1.00  0.00              
ATOM   1765  CG  LYS A 117      23.397  -8.477 -14.314  1.00  0.00              
ATOM   1766  HG2 LYS A 117      23.544  -7.510 -13.832  1.00  0.00              
ATOM   1767  HG3 LYS A 117      23.820  -9.193 -13.610  1.00  0.00              
ATOM   1768  CD  LYS A 117      24.174  -8.564 -15.610  1.00  0.00              
ATOM   1769  HD2 LYS A 117      23.997  -9.517 -16.110  1.00  0.00              
ATOM   1770  HD3 LYS A 117      23.802  -7.748 -16.229  1.00  0.00              
ATOM   1771  CE  LYS A 117      25.701  -8.323 -15.379  1.00  0.00              
ATOM   1772  HE2 LYS A 117      25.839  -7.298 -15.036  1.00  0.00              
ATOM   1773  HE3 LYS A 117      26.131  -9.060 -14.700  1.00  0.00              
ATOM   1774  NZ  LYS A 117      26.512  -8.481 -16.659  1.00  0.00              
ATOM   1775  HZ1 LYS A 117      26.014  -8.603 -17.529  1.00  0.00              
ATOM   1776  HZ2 LYS A 117      27.144  -7.696 -16.729  1.00  0.00              
ATOM   1777  HZ3 LYS A 117      27.205  -9.213 -16.593  1.00  0.00              
ATOM   1778  C   LYS A 117      21.980  -8.480 -11.742  1.00  0.00              
ATOM   1779  O   LYS A 117      22.949  -8.918 -11.052  1.00  0.00              
ATOM   1780  N   ARG A 118      21.322  -7.342 -11.459  1.00  0.00              
ATOM   1781  H   ARG A 118      20.468  -7.179 -11.973  1.00  0.00              
ATOM   1782  CA  ARG A 118      21.753  -6.430 -10.410  1.00  0.00              
ATOM   1783  HA  ARG A 118      22.716  -5.978 -10.647  1.00  0.00              
ATOM   1784  CB  ARG A 118      20.817  -5.193 -10.185  1.00  0.00              
ATOM   1785  HB2 ARG A 118      19.815  -5.586 -10.016  1.00  0.00              
ATOM   1786  HB3 ARG A 118      21.141  -4.559  -9.360  1.00  0.00              
ATOM   1787  CG  ARG A 118      20.743  -4.407 -11.526  1.00  0.00              
ATOM   1788  HG2 ARG A 118      21.720  -4.325 -12.001  1.00  0.00              
ATOM   1789  HG3 ARG A 118      20.149  -4.981 -12.237  1.00  0.00              
ATOM   1790  CD  ARG A 118      19.924  -3.105 -11.384  1.00  0.00              
ATOM   1791  HD2 ARG A 118      20.192  -2.563 -10.477  1.00  0.00              
ATOM   1792  HD3 ARG A 118      20.167  -2.490 -12.250  1.00  0.00              
ATOM   1793  NE  ARG A 118      18.423  -3.363 -11.356  1.00  0.00              
ATOM   1794  HE  ARG A 118      17.895  -3.504 -10.507  1.00  0.00              
ATOM   1795  CZ  ARG A 118      17.678  -3.420 -12.420  1.00  0.00              
ATOM   1796  NH1 ARG A 118      16.417  -3.515 -12.325  1.00  0.00              
ATOM   1797 HH11 ARG A 118      16.025  -3.550 -11.395  1.00  0.00              
ATOM   1798 HH12 ARG A 118      15.901  -3.506 -13.193  1.00  0.00              
ATOM   1799  NH2 ARG A 118      18.071  -3.196 -13.613  1.00  0.00              
ATOM   1800 HH21 ARG A 118      19.050  -3.116 -13.849  1.00  0.00              
ATOM   1801 HH22 ARG A 118      17.472  -2.928 -14.381  1.00  0.00              
ATOM   1802  C   ARG A 118      21.886  -7.122  -9.049  1.00  0.00              
ATOM   1803  O   ARG A 118      22.962  -7.147  -8.479  1.00  0.00              
ATOM   1804  N   LEU A 119      20.844  -7.917  -8.687  1.00  0.00              
ATOM   1805  H   LEU A 119      20.026  -7.832  -9.274  1.00  0.00              
ATOM   1806  CA  LEU A 119      20.713  -8.848  -7.568  1.00  0.00              
ATOM   1807  HA  LEU A 119      20.794  -8.330  -6.612  1.00  0.00              
ATOM   1808  CB  LEU A 119      19.255  -9.354  -7.466  1.00  0.00              
ATOM   1809  HB2 LEU A 119      19.002  -9.929  -8.357  1.00  0.00              
ATOM   1810  HB3 LEU A 119      19.215  -9.985  -6.578  1.00  0.00              
ATOM   1811  CG  LEU A 119      18.268  -8.174  -7.218  1.00  0.00              
ATOM   1812  HG  LEU A 119      18.284  -7.450  -8.032  1.00  0.00              
ATOM   1813  CD1 LEU A 119      16.846  -8.772  -7.313  1.00  0.00              
ATOM   1814 HD11 LEU A 119      16.634  -9.350  -6.414  1.00  0.00              
ATOM   1815 HD12 LEU A 119      16.143  -7.942  -7.383  1.00  0.00              
ATOM   1816 HD13 LEU A 119      16.705  -9.321  -8.245  1.00  0.00              
ATOM   1817  CD2 LEU A 119      18.331  -7.424  -5.911  1.00  0.00              
ATOM   1818 HD21 LEU A 119      17.627  -6.593  -5.877  1.00  0.00              
ATOM   1819 HD22 LEU A 119      18.204  -8.154  -5.111  1.00  0.00              
ATOM   1820 HD23 LEU A 119      19.299  -6.928  -5.847  1.00  0.00              
ATOM   1821  C   LEU A 119      21.656 -10.114  -7.681  1.00  0.00              
ATOM   1822  O   LEU A 119      21.911 -10.767  -6.695  1.00  0.00              
ATOM   1823  N   GLY A 120      22.043 -10.448  -8.861  1.00  0.00              
ATOM   1824  H   GLY A 120      21.782  -9.796  -9.586  1.00  0.00              
ATOM   1825  CA  GLY A 120      22.881 -11.647  -9.244  1.00  0.00              
ATOM   1826  HA2 GLY A 120      23.011 -11.719 -10.324  1.00  0.00              
ATOM   1827  HA3 GLY A 120      23.874 -11.449  -8.841  1.00  0.00              
ATOM   1828  C   GLY A 120      22.292 -12.943  -8.780  1.00  0.00              
ATOM   1829  O   GLY A 120      22.890 -13.645  -7.946  1.00  0.00              
ATOM   1830  N   THR A 121      21.065 -13.242  -9.174  1.00  0.00              
ATOM   1831  H   THR A 121      20.565 -12.594  -9.766  1.00  0.00              
ATOM   1832  CA  THR A 121      20.306 -14.374  -8.553  1.00  0.00              
ATOM   1833  HA  THR A 121      20.986 -15.182  -8.283  1.00  0.00              
ATOM   1834  CB  THR A 121      19.610 -13.897  -7.288  1.00  0.00              
ATOM   1835  HB  THR A 121      20.366 -13.468  -6.630  1.00  0.00              
ATOM   1836  CG2 THR A 121      18.590 -12.760  -7.630  1.00  0.00              
ATOM   1837 HG21 THR A 121      17.658 -13.223  -7.956  1.00  0.00              
ATOM   1838 HG22 THR A 121      18.435 -12.097  -6.779  1.00  0.00              
ATOM   1839 HG23 THR A 121      18.937 -12.164  -8.474  1.00  0.00              
ATOM   1840  OG1 THR A 121      18.945 -15.017  -6.626  1.00  0.00              
ATOM   1841  HG1 THR A 121      19.647 -15.498  -6.181  1.00  0.00              
ATOM   1842  C   THR A 121      19.415 -14.970  -9.632  1.00  0.00              
ATOM   1843  O   THR A 121      19.079 -14.358 -10.637  1.00  0.00              
ATOM   1844  N   ASP A 122      19.073 -16.204  -9.459  1.00  0.00              
ATOM   1845  H   ASP A 122      19.555 -16.704  -8.725  1.00  0.00              
ATOM   1846  CA  ASP A 122      18.227 -16.923 -10.482  1.00  0.00              
ATOM   1847  HA  ASP A 122      18.438 -16.533 -11.478  1.00  0.00              
ATOM   1848  CB  ASP A 122      18.580 -18.408 -10.416  1.00  0.00              
ATOM   1849  HB2 ASP A 122      18.632 -18.728  -9.375  1.00  0.00              
ATOM   1850  HB3 ASP A 122      17.761 -18.955 -10.883  1.00  0.00              
ATOM   1851  CG  ASP A 122      19.900 -18.829 -10.974  1.00  0.00              
ATOM   1852  OD1 ASP A 122      20.417 -18.096 -11.909  1.00  0.00              
ATOM   1853  OD2 ASP A 122      20.536 -19.801 -10.448  1.00  0.00              
ATOM   1854  C   ASP A 122      16.718 -16.728 -10.261  1.00  0.00              
ATOM   1855  O   ASP A 122      15.872 -17.119 -11.126  1.00  0.00              
ATOM   1856  N   HIE A 123      16.287 -16.042  -9.165  1.00  0.00              
ATOM   1857  H   HIE A 123      16.913 -15.785  -8.415  1.00  0.00              
ATOM   1858  CA  HIE A 123      14.890 -15.717  -8.918  1.00  0.00              
ATOM   1859  HA  HIE A 123      14.525 -15.501  -9.922  1.00  0.00              
ATOM   1860  CB  HIE A 123      14.142 -16.933  -8.395  1.00  0.00              
ATOM   1861  HB2 HIE A 123      13.157 -16.909  -8.860  1.00  0.00              
ATOM   1862  HB3 HIE A 123      14.618 -17.866  -8.696  1.00  0.00              
ATOM   1863  CG  HIE A 123      14.062 -17.157  -6.872  1.00  0.00              
ATOM   1864  ND1 HIE A 123      15.142 -17.663  -6.156  1.00  0.00              
ATOM   1865  CE1 HIE A 123      14.815 -17.612  -4.897  1.00  0.00              
ATOM   1866  HE1 HIE A 123      15.457 -18.070  -4.159  1.00  0.00              
ATOM   1867  NE2 HIE A 123      13.570 -17.170  -4.734  1.00  0.00              
ATOM   1868  HE2 HIE A 123      13.162 -17.096  -3.813  1.00  0.00              
ATOM   1869  CD2 HIE A 123      13.030 -17.010  -5.979  1.00  0.00              
ATOM   1870  HD2 HIE A 123      12.043 -16.603  -6.143  1.00  0.00              
ATOM   1871  C   HIE A 123      14.639 -14.490  -8.019  1.00  0.00              
ATOM   1872  O   HIE A 123      15.464 -14.247  -7.115  1.00  0.00              
ATOM   1873  N   ILE A 124      13.437 -13.801  -8.149  1.00  0.00              
ATOM   1874  H   ILE A 124      12.877 -14.235  -8.868  1.00  0.00              
ATOM   1875  CA  ILE A 124      12.723 -12.867  -7.197  1.00  0.00              
ATOM   1876  HA  ILE A 124      13.356 -12.521  -6.380  1.00  0.00              
ATOM   1877  CB  ILE A 124      12.109 -11.756  -7.979  1.00  0.00              
ATOM   1878  HB  ILE A 124      11.503 -12.171  -8.784  1.00  0.00              
ATOM   1879  CG2 ILE A 124      11.213 -10.825  -7.130  1.00  0.00              
ATOM   1880 HG21 ILE A 124      10.309 -11.361  -6.840  1.00  0.00              
ATOM   1881 HG22 ILE A 124      11.646 -10.396  -6.226  1.00  0.00              
ATOM   1882 HG23 ILE A 124      10.763  -9.987  -7.662  1.00  0.00              
ATOM   1883  CG1 ILE A 124      13.188 -10.802  -8.481  1.00  0.00              
ATOM   1884 HG12 ILE A 124      13.335  -9.892  -7.899  1.00  0.00              
ATOM   1885 HG13 ILE A 124      14.102 -11.395  -8.490  1.00  0.00              
ATOM   1886  CD1 ILE A 124      13.081 -10.223  -9.931  1.00  0.00              
ATOM   1887 HD11 ILE A 124      12.676 -11.017 -10.558  1.00  0.00              
ATOM   1888 HD12 ILE A 124      12.485  -9.317 -10.041  1.00  0.00              
ATOM   1889 HD13 ILE A 124      14.036  -9.866 -10.317  1.00  0.00              
ATOM   1890  C   ILE A 124      11.652 -13.731  -6.453  1.00  0.00              
ATOM   1891  O   ILE A 124      10.921 -14.504  -7.126  1.00  0.00              
ATOM   1892  N   ASP A 125      11.516 -13.572  -5.123  1.00  0.00              
ATOM   1893  H   ASP A 125      12.180 -13.081  -4.541  1.00  0.00              
ATOM   1894  CA  ASP A 125      10.594 -14.520  -4.438  1.00  0.00              
ATOM   1895  HA  ASP A 125      10.760 -15.555  -4.738  1.00  0.00              
ATOM   1896  CB  ASP A 125      11.025 -14.558  -3.012  1.00  0.00              
ATOM   1897  HB2 ASP A 125      10.880 -13.581  -2.551  1.00  0.00              
ATOM   1898  HB3 ASP A 125      10.334 -15.256  -2.540  1.00  0.00              
ATOM   1899  CG  ASP A 125      12.419 -15.054  -2.837  1.00  0.00              
ATOM   1900  OD1 ASP A 125      13.335 -14.258  -2.995  1.00  0.00              
ATOM   1901  OD2 ASP A 125      12.590 -16.269  -2.414  1.00  0.00              
ATOM   1902  C   ASP A 125       9.104 -14.036  -4.500  1.00  0.00              
ATOM   1903  O   ASP A 125       8.112 -14.803  -4.531  1.00  0.00              
ATOM   1904  N   LEU A 126       8.936 -12.719  -4.684  1.00  0.00              
ATOM   1905  H   LEU A 126       9.791 -12.187  -4.605  1.00  0.00              
ATOM   1906  CA  LEU A 126       7.679 -11.930  -4.867  1.00  0.00              
ATOM   1907  HA  LEU A 126       6.927 -12.569  -5.330  1.00  0.00              
ATOM   1908  CB  LEU A 126       7.159 -11.483  -3.500  1.00  0.00              
ATOM   1909  HB2 LEU A 126       7.087 -12.349  -2.842  1.00  0.00              
ATOM   1910  HB3 LEU A 126       7.866 -10.900  -2.909  1.00  0.00              
ATOM   1911  CG  LEU A 126       5.874 -10.703  -3.398  1.00  0.00              
ATOM   1912  HG  LEU A 126       5.977  -9.736  -3.889  1.00  0.00              
ATOM   1913  CD1 LEU A 126       4.801 -11.397  -4.188  1.00  0.00              
ATOM   1914 HD11 LEU A 126       3.819 -11.042  -3.874  1.00  0.00              
ATOM   1915 HD12 LEU A 126       4.838 -11.148  -5.249  1.00  0.00              
ATOM   1916 HD13 LEU A 126       4.830 -12.479  -4.061  1.00  0.00              
ATOM   1917  CD2 LEU A 126       5.473 -10.493  -1.986  1.00  0.00              
ATOM   1918 HD21 LEU A 126       6.295 -10.144  -1.360  1.00  0.00              
ATOM   1919 HD22 LEU A 126       4.813  -9.630  -1.903  1.00  0.00              
ATOM   1920 HD23 LEU A 126       4.954 -11.305  -1.477  1.00  0.00              
ATOM   1921  C   LEU A 126       7.793 -10.790  -5.902  1.00  0.00              
ATOM   1922  O   LEU A 126       8.297  -9.697  -5.584  1.00  0.00              
ATOM   1923  N   TYR A 127       7.338 -10.989  -7.148  1.00  0.00              
ATOM   1924  H   TYR A 127       6.986 -11.882  -7.462  1.00  0.00              
ATOM   1925  CA  TYR A 127       7.474  -9.945  -8.205  1.00  0.00              
ATOM   1926  HA  TYR A 127       8.239  -9.215  -7.940  1.00  0.00              
ATOM   1927  CB  TYR A 127       7.826 -10.594  -9.552  1.00  0.00              
ATOM   1928  HB2 TYR A 127       8.738 -11.155  -9.347  1.00  0.00              
ATOM   1929  HB3 TYR A 127       7.175 -11.328 -10.025  1.00  0.00              
ATOM   1930  CG  TYR A 127       8.259  -9.639 -10.649  1.00  0.00              
ATOM   1931  CD1 TYR A 127       9.448  -8.890 -10.403  1.00  0.00              
ATOM   1932  HD1 TYR A 127      10.007  -9.080  -9.499  1.00  0.00              
ATOM   1933  CE1 TYR A 127       9.898  -8.019 -11.381  1.00  0.00              
ATOM   1934  HE1 TYR A 127      10.865  -7.540 -11.344  1.00  0.00              
ATOM   1935  CZ  TYR A 127       9.108  -7.810 -12.530  1.00  0.00              
ATOM   1936  OH  TYR A 127       9.652  -7.056 -13.572  1.00  0.00              
ATOM   1937  HH  TYR A 127      10.348  -6.474 -13.258  1.00  0.00              
ATOM   1938  CE2 TYR A 127       7.871  -8.439 -12.691  1.00  0.00              
ATOM   1939  HE2 TYR A 127       7.319  -8.315 -13.610  1.00  0.00              
ATOM   1940  CD2 TYR A 127       7.446  -9.396 -11.763  1.00  0.00              
ATOM   1941  HD2 TYR A 127       6.646 -10.117 -11.845  1.00  0.00              
ATOM   1942  C   TYR A 127       6.119  -9.242  -8.356  1.00  0.00              
ATOM   1943  O   TYR A 127       5.016  -9.815  -8.353  1.00  0.00              
ATOM   1944  N   GLN A 128       6.142  -7.933  -8.509  1.00  0.00              
ATOM   1945  H   GLN A 128       7.056  -7.529  -8.656  1.00  0.00              
ATOM   1946  CA  GLN A 128       4.931  -7.102  -8.388  1.00  0.00              
ATOM   1947  HA  GLN A 128       3.960  -7.586  -8.497  1.00  0.00              
ATOM   1948  CB  GLN A 128       4.996  -6.457  -7.013  1.00  0.00              
ATOM   1949  HB2 GLN A 128       5.962  -5.966  -6.896  1.00  0.00              
ATOM   1950  HB3 GLN A 128       4.317  -5.604  -7.007  1.00  0.00              
ATOM   1951  CG  GLN A 128       4.711  -7.330  -5.861  1.00  0.00              
ATOM   1952  HG2 GLN A 128       3.704  -7.041  -5.561  1.00  0.00              
ATOM   1953  HG3 GLN A 128       4.768  -8.391  -6.102  1.00  0.00              
ATOM   1954  CD  GLN A 128       5.603  -7.047  -4.692  1.00  0.00              
ATOM   1955  OE1 GLN A 128       5.213  -6.886  -3.581  1.00  0.00              
ATOM   1956  NE2 GLN A 128       6.902  -6.876  -4.818  1.00  0.00              
ATOM   1957 HE21 GLN A 128       7.495  -6.596  -4.050  1.00  0.00              
ATOM   1958 HE22 GLN A 128       7.263  -6.943  -5.759  1.00  0.00              
ATOM   1959  C   GLN A 128       4.768  -5.940  -9.399  1.00  0.00              
ATOM   1960  O   GLN A 128       5.682  -5.258  -9.850  1.00  0.00              
ATOM   1961  N   PHE A 129       3.486  -5.659  -9.777  1.00  0.00              
ATOM   1962  H   PHE A 129       2.713  -6.256  -9.520  1.00  0.00              
ATOM   1963  CA  PHE A 129       3.086  -4.383 -10.432  1.00  0.00              
ATOM   1964  HA  PHE A 129       3.808  -4.129 -11.208  1.00  0.00              
ATOM   1965  CB  PHE A 129       1.732  -4.571 -11.090  1.00  0.00              
ATOM   1966  HB2 PHE A 129       0.920  -4.354 -10.396  1.00  0.00              
ATOM   1967  HB3 PHE A 129       1.685  -3.939 -11.977  1.00  0.00              
ATOM   1968  CG  PHE A 129       1.502  -5.939 -11.616  1.00  0.00              
ATOM   1969  CD1 PHE A 129       2.240  -6.311 -12.768  1.00  0.00              
ATOM   1970  HD1 PHE A 129       2.943  -5.593 -13.164  1.00  0.00              
ATOM   1971  CE1 PHE A 129       2.145  -7.642 -13.200  1.00  0.00              
ATOM   1972  HE1 PHE A 129       2.711  -7.935 -14.072  1.00  0.00              
ATOM   1973  CZ  PHE A 129       1.353  -8.626 -12.552  1.00  0.00              
ATOM   1974  HZ  PHE A 129       1.327  -9.657 -12.875  1.00  0.00              
ATOM   1975  CE2 PHE A 129       0.545  -8.215 -11.466  1.00  0.00              
ATOM   1976  HE2 PHE A 129      -0.038  -9.005 -11.015  1.00  0.00              
ATOM   1977  CD2 PHE A 129       0.703  -6.891 -10.956  1.00  0.00              
ATOM   1978  HD2 PHE A 129       0.186  -6.622 -10.047  1.00  0.00              
ATOM   1979  C   PHE A 129       2.977  -3.158  -9.450  1.00  0.00              
ATOM   1980  O   PHE A 129       2.306  -3.259  -8.389  1.00  0.00              
ATOM   1981  N   HIE A 130       3.749  -2.074  -9.725  1.00  0.00              
ATOM   1982  H   HIE A 130       4.305  -2.058 -10.568  1.00  0.00              
ATOM   1983  CA  HIE A 130       3.737  -0.858  -8.846  1.00  0.00              
ATOM   1984  HA  HIE A 130       3.692  -1.218  -7.818  1.00  0.00              
ATOM   1985  CB  HIE A 130       5.098  -0.169  -9.097  1.00  0.00              
ATOM   1986  HB2 HIE A 130       5.794  -0.876  -9.548  1.00  0.00              
ATOM   1987  HB3 HIE A 130       4.923   0.516  -9.927  1.00  0.00              
ATOM   1988  CG  HIE A 130       5.807   0.666  -7.983  1.00  0.00              
ATOM   1989  ND1 HIE A 130       7.210   0.931  -7.983  1.00  0.00              
ATOM   1990  CE1 HIE A 130       7.501   1.732  -6.909  1.00  0.00              
ATOM   1991  HE1 HIE A 130       8.445   2.198  -6.668  1.00  0.00              
ATOM   1992  NE2 HIE A 130       6.385   1.895  -6.248  1.00  0.00              
ATOM   1993  HE2 HIE A 130       6.217   2.668  -5.620  1.00  0.00              
ATOM   1994  CD2 HIE A 130       5.302   1.258  -6.814  1.00  0.00              
ATOM   1995  HD2 HIE A 130       4.267   1.339  -6.518  1.00  0.00              
ATOM   1996  C   HIE A 130       2.594   0.170  -9.037  1.00  0.00              
ATOM   1997  O   HIE A 130       2.410   1.051  -8.198  1.00  0.00              
ATOM   1998  N   HIE A 131       1.903   0.042 -10.175  1.00  0.00              
ATOM   1999  H   HIE A 131       2.258  -0.528 -10.929  1.00  0.00              
ATOM   2000  CA  HIE A 131       0.649   0.752 -10.519  1.00  0.00              
ATOM   2001  HA  HIE A 131       0.058   0.873  -9.611  1.00  0.00              
ATOM   2002  CB  HIE A 131       0.900   2.202 -11.041  1.00  0.00              
ATOM   2003  HB2 HIE A 131       1.442   2.917 -10.422  1.00  0.00              
ATOM   2004  HB3 HIE A 131       1.490   2.177 -11.958  1.00  0.00              
ATOM   2005  CG  HIE A 131      -0.334   2.889 -11.342  1.00  0.00              
ATOM   2006  ND1 HIE A 131      -1.459   3.046 -10.485  1.00  0.00              
ATOM   2007  CE1 HIE A 131      -2.309   3.761 -11.234  1.00  0.00              
ATOM   2008  HE1 HIE A 131      -3.279   4.052 -10.857  1.00  0.00              
ATOM   2009  NE2 HIE A 131      -1.724   4.289 -12.316  1.00  0.00              
ATOM   2010  HE2 HIE A 131      -2.255   4.533 -13.140  1.00  0.00              
ATOM   2011  CD2 HIE A 131      -0.493   3.670 -12.372  1.00  0.00              
ATOM   2012  HD2 HIE A 131       0.297   3.765 -13.102  1.00  0.00              
ATOM   2013  C   HIE A 131      -0.177  -0.129 -11.519  1.00  0.00              
ATOM   2014  O   HIE A 131       0.154  -1.251 -11.877  1.00  0.00              
ATOM   2015  N   VAL A 132      -1.260   0.399 -12.102  1.00  0.00              
ATOM   2016  H   VAL A 132      -1.521   1.348 -11.879  1.00  0.00              
ATOM   2017  CA  VAL A 132      -2.201  -0.225 -13.070  1.00  0.00              
ATOM   2018  HA  VAL A 132      -2.094  -1.294 -13.255  1.00  0.00              
ATOM   2019  CB  VAL A 132      -3.614  -0.030 -12.545  1.00  0.00              
ATOM   2020  HB  VAL A 132      -3.666   1.001 -12.194  1.00  0.00              
ATOM   2021  CG1 VAL A 132      -4.620  -0.215 -13.576  1.00  0.00              
ATOM   2022 HG11 VAL A 132      -4.639   0.540 -14.363  1.00  0.00              
ATOM   2023 HG12 VAL A 132      -4.540  -1.229 -13.969  1.00  0.00              
ATOM   2024 HG13 VAL A 132      -5.590  -0.098 -13.094  1.00  0.00              
ATOM   2025  CG2 VAL A 132      -3.872  -1.084 -11.383  1.00  0.00              
ATOM   2026 HG21 VAL A 132      -4.065  -2.109 -11.702  1.00  0.00              
ATOM   2027 HG22 VAL A 132      -3.014  -1.101 -10.712  1.00  0.00              
ATOM   2028 HG23 VAL A 132      -4.700  -0.728 -10.771  1.00  0.00              
ATOM   2029  C   VAL A 132      -2.023   0.378 -14.521  1.00  0.00              
ATOM   2030  O   VAL A 132      -1.761   1.588 -14.675  1.00  0.00              
ATOM   2031  N   ASP A 133      -2.295  -0.325 -15.604  1.00  0.00              
ATOM   2032  H   ASP A 133      -2.756  -1.213 -15.461  1.00  0.00              
ATOM   2033  CA  ASP A 133      -2.024  -0.037 -17.044  1.00  0.00              
ATOM   2034  HA  ASP A 133      -1.768   1.013 -17.192  1.00  0.00              
ATOM   2035  CB  ASP A 133      -0.893  -0.882 -17.559  1.00  0.00              
ATOM   2036  HB2 ASP A 133      -0.074  -0.938 -16.841  1.00  0.00              
ATOM   2037  HB3 ASP A 133      -1.257  -1.882 -17.791  1.00  0.00              
ATOM   2038  CG  ASP A 133      -0.287  -0.281 -18.854  1.00  0.00              
ATOM   2039  OD1 ASP A 133      -0.834   0.704 -19.362  1.00  0.00              
ATOM   2040  OD2 ASP A 133       0.754  -0.774 -19.317  1.00  0.00              
ATOM   2041  C   ASP A 133      -3.427  -0.405 -17.743  1.00  0.00              
ATOM   2042  O   ASP A 133      -4.159  -1.361 -17.349  1.00  0.00              
ATOM   2043  N   ARG A 134      -3.931   0.372 -18.634  1.00  0.00              
ATOM   2044  H   ARG A 134      -3.440   1.227 -18.855  1.00  0.00              
ATOM   2045  CA  ARG A 134      -5.100  -0.018 -19.426  1.00  0.00              
ATOM   2046  HA  ARG A 134      -5.676  -0.758 -18.870  1.00  0.00              
ATOM   2047  CB  ARG A 134      -6.066   1.142 -19.581  1.00  0.00              
ATOM   2048  HB2 ARG A 134      -5.509   1.876 -20.163  1.00  0.00              
ATOM   2049  HB3 ARG A 134      -6.950   0.782 -20.107  1.00  0.00              
ATOM   2050  CG  ARG A 134      -6.543   1.840 -18.304  1.00  0.00              
ATOM   2051  HG2 ARG A 134      -7.041   1.080 -17.702  1.00  0.00              
ATOM   2052  HG3 ARG A 134      -5.687   2.294 -17.805  1.00  0.00              
ATOM   2053  CD  ARG A 134      -7.559   3.010 -18.461  1.00  0.00              
ATOM   2054  HD2 ARG A 134      -7.063   3.799 -19.026  1.00  0.00              
ATOM   2055  HD3 ARG A 134      -8.484   2.738 -18.970  1.00  0.00              
ATOM   2056  NE  ARG A 134      -7.944   3.620 -17.166  1.00  0.00              
ATOM   2057  HE  ARG A 134      -7.453   3.432 -16.303  1.00  0.00              
ATOM   2058  CZ  ARG A 134      -8.987   4.346 -16.930  1.00  0.00              
ATOM   2059  NH1 ARG A 134      -9.156   4.795 -15.735  1.00  0.00              
ATOM   2060 HH11 ARG A 134      -8.446   4.754 -15.018  1.00  0.00              
ATOM   2061 HH12 ARG A 134     -10.019   5.296 -15.584  1.00  0.00              
ATOM   2062  NH2 ARG A 134      -9.839   4.669 -17.875  1.00  0.00              
ATOM   2063 HH21 ARG A 134      -9.658   4.344 -18.813  1.00  0.00              
ATOM   2064 HH22 ARG A 134     -10.766   4.929 -17.569  1.00  0.00              
ATOM   2065  C   ARG A 134      -4.590  -0.531 -20.814  1.00  0.00              
ATOM   2066  O   ARG A 134      -5.438  -1.042 -21.510  1.00  0.00              
ATOM   2067  N   ASP A 135      -3.311  -0.370 -21.202  1.00  0.00              
ATOM   2068  H   ASP A 135      -2.666  -0.090 -20.477  1.00  0.00              
ATOM   2069  CA  ASP A 135      -2.775  -0.492 -22.566  1.00  0.00              
ATOM   2070  HA  ASP A 135      -3.549  -0.187 -23.269  1.00  0.00              
ATOM   2071  CB  ASP A 135      -1.530   0.393 -22.757  1.00  0.00              
ATOM   2072  HB2 ASP A 135      -0.818   0.172 -21.961  1.00  0.00              
ATOM   2073  HB3 ASP A 135      -1.156   0.085 -23.733  1.00  0.00              
ATOM   2074  CG  ASP A 135      -1.764   1.944 -22.730  1.00  0.00              
ATOM   2075  OD1 ASP A 135      -2.841   2.375 -22.278  1.00  0.00              
ATOM   2076  OD2 ASP A 135      -0.840   2.679 -23.075  1.00  0.00              
ATOM   2077  C   ASP A 135      -2.405  -1.932 -22.967  1.00  0.00              
ATOM   2078  O   ASP A 135      -2.391  -2.324 -24.114  1.00  0.00              
ATOM   2079  N   THR A 136      -2.174  -2.778 -21.963  1.00  0.00              
ATOM   2080  H   THR A 136      -1.988  -2.461 -21.022  1.00  0.00              
ATOM   2081  CA  THR A 136      -1.978  -4.227 -22.087  1.00  0.00              
ATOM   2082  HA  THR A 136      -2.245  -4.586 -23.081  1.00  0.00              
ATOM   2083  CB  THR A 136      -0.488  -4.597 -21.827  1.00  0.00              
ATOM   2084  HB  THR A 136      -0.028  -4.177 -20.933  1.00  0.00              
ATOM   2085  CG2 THR A 136      -0.297  -6.155 -21.801  1.00  0.00              
ATOM   2086 HG21 THR A 136      -0.736  -6.649 -20.935  1.00  0.00              
ATOM   2087 HG22 THR A 136      -0.752  -6.473 -22.739  1.00  0.00              
ATOM   2088 HG23 THR A 136       0.767  -6.391 -21.808  1.00  0.00              
ATOM   2089  OG1 THR A 136       0.218  -4.117 -22.915  1.00  0.00              
ATOM   2090  HG1 THR A 136       0.501  -3.227 -22.694  1.00  0.00              
ATOM   2091  C   THR A 136      -2.941  -4.922 -21.125  1.00  0.00              
ATOM   2092  O   THR A 136      -2.886  -4.557 -19.970  1.00  0.00              
ATOM   2093  N   PRO A 137      -3.800  -5.882 -21.637  1.00  0.00              
ATOM   2094  CD  PRO A 137      -3.925  -6.237 -23.049  1.00  0.00              
ATOM   2095  HD2 PRO A 137      -2.959  -6.439 -23.510  1.00  0.00              
ATOM   2096  HD3 PRO A 137      -4.481  -5.447 -23.553  1.00  0.00              
ATOM   2097  CG  PRO A 137      -4.811  -7.465 -23.091  1.00  0.00              
ATOM   2098  HG2 PRO A 137      -4.221  -8.368 -22.936  1.00  0.00              
ATOM   2099  HG3 PRO A 137      -5.499  -7.504 -23.936  1.00  0.00              
ATOM   2100  CB  PRO A 137      -5.599  -7.303 -21.859  1.00  0.00              
ATOM   2101  HB2 PRO A 137      -5.998  -8.230 -21.447  1.00  0.00              
ATOM   2102  HB3 PRO A 137      -6.424  -6.674 -22.193  1.00  0.00              
ATOM   2103  CA  PRO A 137      -4.745  -6.578 -20.832  1.00  0.00              
ATOM   2104  HA  PRO A 137      -5.287  -5.769 -20.343  1.00  0.00              
ATOM   2105  C   PRO A 137      -3.999  -7.490 -19.872  1.00  0.00              
ATOM   2106  O   PRO A 137      -2.973  -8.037 -20.177  1.00  0.00              
ATOM   2107  N   TRP A 138      -4.600  -7.659 -18.674  1.00  0.00              
ATOM   2108  H   TRP A 138      -5.480  -7.189 -18.520  1.00  0.00              
ATOM   2109  CA  TRP A 138      -4.297  -8.748 -17.714  1.00  0.00              
ATOM   2110  HA  TRP A 138      -3.355  -8.543 -17.205  1.00  0.00              
ATOM   2111  CB  TRP A 138      -5.408  -8.851 -16.681  1.00  0.00              
ATOM   2112  HB2 TRP A 138      -6.333  -8.935 -17.252  1.00  0.00              
ATOM   2113  HB3 TRP A 138      -5.311  -9.702 -16.007  1.00  0.00              
ATOM   2114  CG  TRP A 138      -5.371  -7.706 -15.741  1.00  0.00              
ATOM   2115  CD1 TRP A 138      -6.311  -6.829 -15.452  1.00  0.00              
ATOM   2116  HD1 TRP A 138      -7.281  -6.765 -15.921  1.00  0.00              
ATOM   2117  NE1 TRP A 138      -5.810  -5.982 -14.446  1.00  0.00              
ATOM   2118  HE1 TRP A 138      -6.305  -5.228 -13.993  1.00  0.00              
ATOM   2119  CE2 TRP A 138      -4.517  -6.263 -14.067  1.00  0.00              
ATOM   2120  CZ2 TRP A 138      -3.613  -5.698 -13.133  1.00  0.00              
ATOM   2121  HZ2 TRP A 138      -3.790  -4.826 -12.521  1.00  0.00              
ATOM   2122  CH2 TRP A 138      -2.311  -6.276 -13.147  1.00  0.00              
ATOM   2123  HH2 TRP A 138      -1.434  -5.880 -12.657  1.00  0.00              
ATOM   2124  CZ3 TRP A 138      -2.024  -7.456 -13.821  1.00  0.00              
ATOM   2125  HZ3 TRP A 138      -1.073  -7.952 -13.698  1.00  0.00              
ATOM   2126  CE3 TRP A 138      -3.021  -8.061 -14.618  1.00  0.00              
ATOM   2127  HE3 TRP A 138      -2.950  -8.991 -15.163  1.00  0.00              
ATOM   2128  CD2 TRP A 138      -4.243  -7.408 -14.845  1.00  0.00              
ATOM   2129  C   TRP A 138      -4.083 -10.120 -18.280  1.00  0.00              
ATOM   2130  O   TRP A 138      -3.232 -10.869 -17.779  1.00  0.00              
ATOM   2131  N   ASP A 139      -4.852 -10.538 -19.297  1.00  0.00              
ATOM   2132  H   ASP A 139      -5.647  -9.927 -19.417  1.00  0.00              
ATOM   2133  CA  ASP A 139      -4.629 -11.835 -19.869  1.00  0.00              
ATOM   2134  HA  ASP A 139      -4.834 -12.595 -19.116  1.00  0.00              
ATOM   2135  CB  ASP A 139      -5.633 -12.198 -20.994  1.00  0.00              
ATOM   2136  HB2 ASP A 139      -5.865 -11.350 -21.639  1.00  0.00              
ATOM   2137  HB3 ASP A 139      -5.171 -13.004 -21.563  1.00  0.00              
ATOM   2138  CG  ASP A 139      -6.982 -12.529 -20.430  1.00  0.00              
ATOM   2139  OD1 ASP A 139      -7.389 -13.719 -20.563  1.00  0.00              
ATOM   2140  OD2 ASP A 139      -7.644 -11.663 -19.854  1.00  0.00              
ATOM   2141  C   ASP A 139      -3.222 -12.042 -20.577  1.00  0.00              
ATOM   2142  O   ASP A 139      -2.738 -13.169 -20.604  1.00  0.00              
ATOM   2143  N   GLU A 140      -2.798 -11.012 -21.241  1.00  0.00              
ATOM   2144  H   GLU A 140      -3.395 -10.199 -21.192  1.00  0.00              
ATOM   2145  CA  GLU A 140      -1.431 -10.816 -21.737  1.00  0.00              
ATOM   2146  HA  GLU A 140      -1.117 -11.742 -22.218  1.00  0.00              
ATOM   2147  CB  GLU A 140      -1.385  -9.740 -22.781  1.00  0.00              
ATOM   2148  HB2 GLU A 140      -2.312  -9.817 -23.350  1.00  0.00              
ATOM   2149  HB3 GLU A 140      -1.475  -8.790 -22.253  1.00  0.00              
ATOM   2150  CG  GLU A 140      -0.200  -9.681 -23.715  1.00  0.00              
ATOM   2151  HG2 GLU A 140      -0.472  -8.823 -24.329  1.00  0.00              
ATOM   2152  HG3 GLU A 140       0.680  -9.481 -23.103  1.00  0.00              
ATOM   2153  CD  GLU A 140       0.010 -10.960 -24.552  1.00  0.00              
ATOM   2154  OE1 GLU A 140      -0.883 -11.290 -25.421  1.00  0.00              
ATOM   2155  OE2 GLU A 140       0.896 -11.813 -24.221  1.00  0.00              
ATOM   2156  C   GLU A 140      -0.376 -10.714 -20.612  1.00  0.00              
ATOM   2157  O   GLU A 140       0.658 -11.333 -20.722  1.00  0.00              
ATOM   2158  N   ILE A 141      -0.706 -10.021 -19.551  1.00  0.00              
ATOM   2159  H   ILE A 141      -1.457  -9.355 -19.662  1.00  0.00              
ATOM   2160  CA  ILE A 141       0.158  -9.942 -18.286  1.00  0.00              
ATOM   2161  HA  ILE A 141       1.174  -9.669 -18.574  1.00  0.00              
ATOM   2162  CB  ILE A 141      -0.292  -8.795 -17.390  1.00  0.00              
ATOM   2163  HB  ILE A 141      -1.322  -8.945 -17.066  1.00  0.00              
ATOM   2164  CG2 ILE A 141       0.428  -8.836 -16.056  1.00  0.00              
ATOM   2165 HG21 ILE A 141       0.188  -9.716 -15.459  1.00  0.00              
ATOM   2166 HG22 ILE A 141       1.499  -8.670 -16.166  1.00  0.00              
ATOM   2167 HG23 ILE A 141       0.095  -7.935 -15.541  1.00  0.00              
ATOM   2168  CG1 ILE A 141      -0.091  -7.405 -18.051  1.00  0.00              
ATOM   2169 HG12 ILE A 141       0.993  -7.298 -18.090  1.00  0.00              
ATOM   2170 HG13 ILE A 141      -0.500  -7.393 -19.061  1.00  0.00              
ATOM   2171  CD1 ILE A 141      -0.850  -6.240 -17.329  1.00  0.00              
ATOM   2172 HD11 ILE A 141      -0.311  -6.085 -16.394  1.00  0.00              
ATOM   2173 HD12 ILE A 141      -0.741  -5.417 -18.036  1.00  0.00              
ATOM   2174 HD13 ILE A 141      -1.901  -6.502 -17.206  1.00  0.00              
ATOM   2175  C   ILE A 141       0.329 -11.262 -17.603  1.00  0.00              
ATOM   2176  O   ILE A 141       1.441 -11.604 -17.211  1.00  0.00              
ATOM   2177  N   TRP A 142      -0.676 -12.100 -17.422  1.00  0.00              
ATOM   2178  H   TRP A 142      -1.556 -11.720 -17.740  1.00  0.00              
ATOM   2179  CA  TRP A 142      -0.477 -13.386 -16.745  1.00  0.00              
ATOM   2180  HA  TRP A 142       0.207 -13.349 -15.897  1.00  0.00              
ATOM   2181  CB  TRP A 142      -1.898 -13.869 -16.290  1.00  0.00              
ATOM   2182  HB2 TRP A 142      -2.703 -13.699 -17.005  1.00  0.00              
ATOM   2183  HB3 TRP A 142      -1.749 -14.940 -16.159  1.00  0.00              
ATOM   2184  CG  TRP A 142      -2.241 -13.117 -14.991  1.00  0.00              
ATOM   2185  CD1 TRP A 142      -3.084 -12.069 -14.950  1.00  0.00              
ATOM   2186  HD1 TRP A 142      -3.560 -11.692 -15.843  1.00  0.00              
ATOM   2187  NE1 TRP A 142      -3.258 -11.706 -13.615  1.00  0.00              
ATOM   2188  HE1 TRP A 142      -3.894 -10.983 -13.312  1.00  0.00              
ATOM   2189  CE2 TRP A 142      -2.469 -12.440 -12.771  1.00  0.00              
ATOM   2190  CZ2 TRP A 142      -2.240 -12.498 -11.381  1.00  0.00              
ATOM   2191  HZ2 TRP A 142      -2.740 -11.804 -10.721  1.00  0.00              
ATOM   2192  CH2 TRP A 142      -1.255 -13.365 -10.917  1.00  0.00              
ATOM   2193  HH2 TRP A 142      -1.037 -13.371  -9.859  1.00  0.00              
ATOM   2194  CZ3 TRP A 142      -0.555 -14.277 -11.745  1.00  0.00              
ATOM   2195  HZ3 TRP A 142       0.287 -14.828 -11.352  1.00  0.00              
ATOM   2196  CE3 TRP A 142      -0.942 -14.365 -13.101  1.00  0.00              
ATOM   2197  HE3 TRP A 142      -0.426 -15.044 -13.764  1.00  0.00              
ATOM   2198  CD2 TRP A 142      -1.865 -13.438 -13.617  1.00  0.00              
ATOM   2199  C   TRP A 142       0.175 -14.365 -17.713  1.00  0.00              
ATOM   2200  O   TRP A 142       0.810 -15.359 -17.295  1.00  0.00              
ATOM   2201  N   GLN A 143       0.122 -14.099 -18.996  1.00  0.00              
ATOM   2202  H   GLN A 143      -0.294 -13.209 -19.228  1.00  0.00              
ATOM   2203  CA  GLN A 143       0.861 -14.939 -19.947  1.00  0.00              
ATOM   2204  HA  GLN A 143       0.875 -16.010 -19.747  1.00  0.00              
ATOM   2205  CB  GLN A 143       0.222 -14.753 -21.360  1.00  0.00              
ATOM   2206  HB2 GLN A 143      -0.131 -13.726 -21.451  1.00  0.00              
ATOM   2207  HB3 GLN A 143       0.964 -14.936 -22.136  1.00  0.00              
ATOM   2208  CG  GLN A 143      -0.955 -15.714 -21.641  1.00  0.00              
ATOM   2209  HG2 GLN A 143      -0.600 -16.736 -21.510  1.00  0.00              
ATOM   2210  HG3 GLN A 143      -1.725 -15.532 -20.891  1.00  0.00              
ATOM   2211  CD  GLN A 143      -1.572 -15.382 -23.058  1.00  0.00              
ATOM   2212  OE1 GLN A 143      -1.361 -16.032 -24.070  1.00  0.00              
ATOM   2213  NE2 GLN A 143      -2.203 -14.245 -23.170  1.00  0.00              
ATOM   2214 HE21 GLN A 143      -2.595 -13.947 -24.052  1.00  0.00              
ATOM   2215 HE22 GLN A 143      -2.463 -13.798 -22.302  1.00  0.00              
ATOM   2216  C   GLN A 143       2.391 -14.593 -20.068  1.00  0.00              
ATOM   2217  O   GLN A 143       3.263 -15.435 -20.233  1.00  0.00              
ATOM   2218  N   ALA A 144       2.739 -13.317 -19.678  1.00  0.00              
ATOM   2219  H   ALA A 144       2.057 -12.587 -19.529  1.00  0.00              
ATOM   2220  CA  ALA A 144       4.127 -12.930 -19.390  1.00  0.00              
ATOM   2221  HA  ALA A 144       4.787 -13.241 -20.200  1.00  0.00              
ATOM   2222  CB  ALA A 144       4.236 -11.402 -19.448  1.00  0.00              
ATOM   2223  HB1 ALA A 144       5.289 -11.130 -19.525  1.00  0.00              
ATOM   2224  HB2 ALA A 144       3.671 -11.085 -20.325  1.00  0.00              
ATOM   2225  HB3 ALA A 144       3.716 -10.933 -18.613  1.00  0.00              
ATOM   2226  C   ALA A 144       4.715 -13.447 -18.035  1.00  0.00              
ATOM   2227  O   ALA A 144       5.856 -13.786 -17.868  1.00  0.00              
ATOM   2228  N   MET A 145       3.799 -13.638 -17.093  1.00  0.00              
ATOM   2229  H   MET A 145       2.853 -13.397 -17.349  1.00  0.00              
ATOM   2230  CA  MET A 145       4.042 -14.219 -15.751  1.00  0.00              
ATOM   2231  HA  MET A 145       5.055 -13.982 -15.425  1.00  0.00              
ATOM   2232  CB  MET A 145       3.036 -13.783 -14.678  1.00  0.00              
ATOM   2233  HB2 MET A 145       2.040 -13.992 -15.069  1.00  0.00              
ATOM   2234  HB3 MET A 145       3.221 -14.321 -13.749  1.00  0.00              
ATOM   2235  CG  MET A 145       2.900 -12.296 -14.312  1.00  0.00              
ATOM   2236  HG2 MET A 145       2.701 -11.685 -15.192  1.00  0.00              
ATOM   2237  HG3 MET A 145       1.990 -12.202 -13.719  1.00  0.00              
ATOM   2238  SD  MET A 145       4.161 -11.638 -13.104  1.00  0.00              
ATOM   2239  CE  MET A 145       5.647 -11.304 -14.129  1.00  0.00              
ATOM   2240  HE1 MET A 145       6.444 -10.732 -13.655  1.00  0.00              
ATOM   2241  HE2 MET A 145       6.017 -12.186 -14.653  1.00  0.00              
ATOM   2242  HE3 MET A 145       5.310 -10.628 -14.915  1.00  0.00              
ATOM   2243  C   MET A 145       4.150 -15.772 -15.860  1.00  0.00              
ATOM   2244  O   MET A 145       5.067 -16.274 -15.238  1.00  0.00              
ATOM   2245  N   ASP A 146       3.272 -16.464 -16.664  1.00  0.00              
ATOM   2246  H   ASP A 146       2.592 -15.947 -17.202  1.00  0.00              
ATOM   2247  CA  ASP A 146       3.436 -17.910 -16.935  1.00  0.00              
ATOM   2248  HA  ASP A 146       3.211 -18.477 -16.032  1.00  0.00              
ATOM   2249  CB  ASP A 146       2.332 -18.295 -17.926  1.00  0.00              
ATOM   2250  HB2 ASP A 146       1.391 -18.107 -17.409  1.00  0.00              
ATOM   2251  HB3 ASP A 146       2.436 -17.667 -18.810  1.00  0.00              
ATOM   2252  CG  ASP A 146       2.340 -19.793 -18.409  1.00  0.00              
ATOM   2253  OD1 ASP A 146       2.813 -20.723 -17.686  1.00  0.00              
ATOM   2254  OD2 ASP A 146       2.027 -19.944 -19.611  1.00  0.00              
ATOM   2255  C   ASP A 146       4.845 -18.355 -17.377  1.00  0.00              
ATOM   2256  O   ASP A 146       5.435 -19.169 -16.747  1.00  0.00              
ATOM   2257  N   VAL A 147       5.346 -17.834 -18.474  1.00  0.00              
ATOM   2258  H   VAL A 147       4.769 -17.149 -18.940  1.00  0.00              
ATOM   2259  CA  VAL A 147       6.631 -18.190 -18.944  1.00  0.00              
ATOM   2260  HA  VAL A 147       6.740 -19.274 -18.952  1.00  0.00              
ATOM   2261  CB  VAL A 147       6.899 -17.628 -20.370  1.00  0.00              
ATOM   2262  HB  VAL A 147       6.031 -17.863 -20.985  1.00  0.00              
ATOM   2263  CG1 VAL A 147       6.923 -16.058 -20.325  1.00  0.00              
ATOM   2264 HG11 VAL A 147       6.881 -15.634 -21.328  1.00  0.00              
ATOM   2265 HG12 VAL A 147       6.117 -15.749 -19.659  1.00  0.00              
ATOM   2266 HG13 VAL A 147       7.815 -15.711 -19.804  1.00  0.00              
ATOM   2267  CG2 VAL A 147       8.132 -18.170 -20.996  1.00  0.00              
ATOM   2268 HG21 VAL A 147       8.304 -17.713 -21.970  1.00  0.00              
ATOM   2269 HG22 VAL A 147       8.961 -17.955 -20.322  1.00  0.00              
ATOM   2270 HG23 VAL A 147       8.061 -19.245 -21.162  1.00  0.00              
ATOM   2271  C   VAL A 147       7.777 -17.715 -18.022  1.00  0.00              
ATOM   2272  O   VAL A 147       8.743 -18.454 -17.925  1.00  0.00              
ATOM   2273  N   LEU A 148       7.632 -16.666 -17.212  1.00  0.00              
ATOM   2274  H   LEU A 148       6.760 -16.165 -17.309  1.00  0.00              
ATOM   2275  CA  LEU A 148       8.533 -16.272 -16.143  1.00  0.00              
ATOM   2276  HA  LEU A 148       9.535 -16.179 -16.563  1.00  0.00              
ATOM   2277  CB  LEU A 148       8.208 -14.871 -15.599  1.00  0.00              
ATOM   2278  HB2 LEU A 148       7.142 -14.688 -15.466  1.00  0.00              
ATOM   2279  HB3 LEU A 148       8.675 -14.728 -14.625  1.00  0.00              
ATOM   2280  CG  LEU A 148       8.811 -13.808 -16.421  1.00  0.00              
ATOM   2281  HG  LEU A 148       8.538 -14.044 -17.449  1.00  0.00              
ATOM   2282  CD1 LEU A 148       8.218 -12.409 -16.128  1.00  0.00              
ATOM   2283 HD11 LEU A 148       7.158 -12.366 -16.377  1.00  0.00              
ATOM   2284 HD12 LEU A 148       8.447 -12.090 -15.111  1.00  0.00              
ATOM   2285 HD13 LEU A 148       8.662 -11.679 -16.805  1.00  0.00              
ATOM   2286  CD2 LEU A 148      10.291 -13.527 -16.271  1.00  0.00              
ATOM   2287 HD21 LEU A 148      10.587 -12.778 -17.005  1.00  0.00              
ATOM   2288 HD22 LEU A 148      10.301 -13.093 -15.271  1.00  0.00              
ATOM   2289 HD23 LEU A 148      10.901 -14.412 -16.454  1.00  0.00              
ATOM   2290  C   LEU A 148       8.601 -17.234 -14.946  1.00  0.00              
ATOM   2291  O   LEU A 148       9.677 -17.694 -14.570  1.00  0.00              
ATOM   2292  N   VAL A 149       7.420 -17.757 -14.603  1.00  0.00              
ATOM   2293  H   VAL A 149       6.605 -17.406 -15.086  1.00  0.00              
ATOM   2294  CA  VAL A 149       7.316 -18.953 -13.752  1.00  0.00              
ATOM   2295  HA  VAL A 149       7.845 -18.767 -12.817  1.00  0.00              
ATOM   2296  CB  VAL A 149       5.821 -19.151 -13.273  1.00  0.00              
ATOM   2297  HB  VAL A 149       5.106 -19.111 -14.095  1.00  0.00              
ATOM   2298  CG1 VAL A 149       5.662 -20.538 -12.617  1.00  0.00              
ATOM   2299 HG11 VAL A 149       5.733 -21.301 -13.392  1.00  0.00              
ATOM   2300 HG12 VAL A 149       6.405 -20.741 -11.845  1.00  0.00              
ATOM   2301 HG13 VAL A 149       4.697 -20.660 -12.126  1.00  0.00              
ATOM   2302  CG2 VAL A 149       5.508 -18.177 -12.182  1.00  0.00              
ATOM   2303 HG21 VAL A 149       6.058 -18.491 -11.295  1.00  0.00              
ATOM   2304 HG22 VAL A 149       5.698 -17.139 -12.457  1.00  0.00              
ATOM   2305 HG23 VAL A 149       4.420 -18.194 -12.119  1.00  0.00              
ATOM   2306  C   VAL A 149       7.816 -20.245 -14.349  1.00  0.00              
ATOM   2307  O   VAL A 149       8.675 -20.831 -13.712  1.00  0.00              
ATOM   2308  N   ARG A 150       7.530 -20.611 -15.596  1.00  0.00              
ATOM   2309  H   ARG A 150       6.722 -20.201 -16.044  1.00  0.00              
ATOM   2310  CA  ARG A 150       8.217 -21.819 -16.212  1.00  0.00              
ATOM   2311  HA  ARG A 150       7.945 -22.673 -15.592  1.00  0.00              
ATOM   2312  CB  ARG A 150       7.541 -22.019 -17.553  1.00  0.00              
ATOM   2313  HB2 ARG A 150       7.519 -21.056 -18.062  1.00  0.00              
ATOM   2314  HB3 ARG A 150       8.196 -22.703 -18.092  1.00  0.00              
ATOM   2315  CG  ARG A 150       6.170 -22.660 -17.324  1.00  0.00              
ATOM   2316  HG2 ARG A 150       6.290 -23.634 -16.851  1.00  0.00              
ATOM   2317  HG3 ARG A 150       5.450 -22.081 -16.745  1.00  0.00              
ATOM   2318  CD  ARG A 150       5.438 -22.973 -18.654  1.00  0.00              
ATOM   2319  HD2 ARG A 150       6.067 -23.591 -19.294  1.00  0.00              
ATOM   2320  HD3 ARG A 150       4.607 -23.668 -18.531  1.00  0.00              
ATOM   2321  NE  ARG A 150       4.849 -21.783 -19.318  1.00  0.00              
ATOM   2322  HE  ARG A 150       3.960 -21.461 -18.965  1.00  0.00              
ATOM   2323  CZ  ARG A 150       5.155 -21.333 -20.468  1.00  0.00              
ATOM   2324  NH1 ARG A 150       4.323 -20.511 -21.084  1.00  0.00              
ATOM   2325 HH11 ARG A 150       3.430 -20.242 -20.699  1.00  0.00              
ATOM   2326 HH12 ARG A 150       4.618 -19.951 -21.872  1.00  0.00              
ATOM   2327  NH2 ARG A 150       6.184 -21.668 -21.110  1.00  0.00              
ATOM   2328 HH21 ARG A 150       6.985 -22.140 -20.716  1.00  0.00              
ATOM   2329 HH22 ARG A 150       6.329 -21.382 -22.068  1.00  0.00              
ATOM   2330  C   ARG A 150       9.770 -21.660 -16.376  1.00  0.00              
ATOM   2331  O   ARG A 150      10.484 -22.642 -16.332  1.00  0.00              
ATOM   2332  N   GLN A 151      10.225 -20.426 -16.505  1.00  0.00              
ATOM   2333  H   GLN A 151       9.521 -19.711 -16.619  1.00  0.00              
ATOM   2334  CA  GLN A 151      11.659 -19.952 -16.383  1.00  0.00              
ATOM   2335  HA  GLN A 151      12.335 -20.648 -16.880  1.00  0.00              
ATOM   2336  CB  GLN A 151      11.842 -18.537 -17.109  1.00  0.00              
ATOM   2337  HB2 GLN A 151      11.136 -17.748 -16.849  1.00  0.00              
ATOM   2338  HB3 GLN A 151      12.743 -18.046 -16.740  1.00  0.00              
ATOM   2339  CG  GLN A 151      12.128 -18.782 -18.650  1.00  0.00              
ATOM   2340  HG2 GLN A 151      13.124 -19.184 -18.835  1.00  0.00              
ATOM   2341  HG3 GLN A 151      11.380 -19.468 -19.049  1.00  0.00              
ATOM   2342  CD  GLN A 151      12.125 -17.503 -19.403  1.00  0.00              
ATOM   2343  OE1 GLN A 151      12.582 -16.462 -18.904  1.00  0.00              
ATOM   2344  NE2 GLN A 151      11.769 -17.423 -20.696  1.00  0.00              
ATOM   2345 HE21 GLN A 151      11.909 -16.538 -21.161  1.00  0.00              
ATOM   2346 HE22 GLN A 151      11.351 -18.234 -21.129  1.00  0.00              
ATOM   2347  C   GLN A 151      12.242 -19.908 -14.905  1.00  0.00              
ATOM   2348  O   GLN A 151      13.389 -19.503 -14.733  1.00  0.00              
ATOM   2349  N   GLY A 152      11.405 -20.192 -13.902  1.00  0.00              
ATOM   2350  H   GLY A 152      10.454 -20.438 -14.134  1.00  0.00              
ATOM   2351  CA  GLY A 152      11.874 -20.121 -12.484  1.00  0.00              
ATOM   2352  HA2 GLY A 152      11.087 -20.549 -11.864  1.00  0.00              
ATOM   2353  HA3 GLY A 152      12.738 -20.781 -12.408  1.00  0.00              
ATOM   2354  C   GLY A 152      12.264 -18.705 -12.011  1.00  0.00              
ATOM   2355  O   GLY A 152      12.898 -18.552 -10.956  1.00  0.00              
ATOM   2356  N   LYS A 153      12.067 -17.655 -12.830  1.00  0.00              
ATOM   2357  H   LYS A 153      11.701 -17.874 -13.746  1.00  0.00              
ATOM   2358  CA  LYS A 153      12.706 -16.357 -12.614  1.00  0.00              
ATOM   2359  HA  LYS A 153      13.711 -16.557 -12.242  1.00  0.00              
ATOM   2360  CB  LYS A 153      12.734 -15.655 -13.970  1.00  0.00              
ATOM   2361  HB2 LYS A 153      11.876 -16.031 -14.528  1.00  0.00              
ATOM   2362  HB3 LYS A 153      12.560 -14.603 -13.745  1.00  0.00              
ATOM   2363  CG  LYS A 153      13.959 -15.953 -14.814  1.00  0.00              
ATOM   2364  HG2 LYS A 153      14.879 -15.552 -14.388  1.00  0.00              
ATOM   2365  HG3 LYS A 153      13.928 -17.039 -14.911  1.00  0.00              
ATOM   2366  CD  LYS A 153      13.939 -15.278 -16.248  1.00  0.00              
ATOM   2367  HD2 LYS A 153      12.941 -15.586 -16.560  1.00  0.00              
ATOM   2368  HD3 LYS A 153      13.917 -14.189 -16.214  1.00  0.00              
ATOM   2369  CE  LYS A 153      15.116 -15.861 -17.104  1.00  0.00              
ATOM   2370  HE2 LYS A 153      16.027 -15.638 -16.549  1.00  0.00              
ATOM   2371  HE3 LYS A 153      15.070 -16.946 -17.202  1.00  0.00              
ATOM   2372  NZ  LYS A 153      15.066 -15.281 -18.451  1.00  0.00              
ATOM   2373  HZ1 LYS A 153      14.136 -15.562 -18.728  1.00  0.00              
ATOM   2374  HZ2 LYS A 153      15.200 -14.280 -18.485  1.00  0.00              
ATOM   2375  HZ3 LYS A 153      15.766 -15.671 -19.065  1.00  0.00              
ATOM   2376  C   LYS A 153      11.902 -15.589 -11.546  1.00  0.00              
ATOM   2377  O   LYS A 153      12.486 -14.825 -10.761  1.00  0.00              
ATOM   2378  N   ILE A 154      10.576 -15.683 -11.572  1.00  0.00              
ATOM   2379  H   ILE A 154      10.274 -16.377 -12.241  1.00  0.00              
ATOM   2380  CA  ILE A 154       9.660 -15.177 -10.535  1.00  0.00              
ATOM   2381  HA  ILE A 154      10.334 -14.880  -9.731  1.00  0.00              
ATOM   2382  CB  ILE A 154       8.918 -13.883 -10.926  1.00  0.00              
ATOM   2383  HB  ILE A 154       8.576 -13.355 -10.036  1.00  0.00              
ATOM   2384  CG2 ILE A 154       9.867 -12.958 -11.679  1.00  0.00              
ATOM   2385 HG21 ILE A 154      10.663 -12.629 -11.012  1.00  0.00              
ATOM   2386 HG22 ILE A 154      10.288 -13.345 -12.608  1.00  0.00              
ATOM   2387 HG23 ILE A 154       9.257 -12.078 -11.881  1.00  0.00              
ATOM   2388  CG1 ILE A 154       7.729 -13.990 -11.821  1.00  0.00              
ATOM   2389 HG12 ILE A 154       7.450 -13.007 -12.199  1.00  0.00              
ATOM   2390 HG13 ILE A 154       7.708 -14.730 -12.622  1.00  0.00              
ATOM   2391  CD1 ILE A 154       6.444 -14.256 -11.030  1.00  0.00              
ATOM   2392 HD11 ILE A 154       6.449 -15.239 -10.559  1.00  0.00              
ATOM   2393 HD12 ILE A 154       6.313 -13.546 -10.212  1.00  0.00              
ATOM   2394 HD13 ILE A 154       5.608 -14.290 -11.728  1.00  0.00              
ATOM   2395  C   ILE A 154       8.829 -16.292  -9.923  1.00  0.00              
ATOM   2396  O   ILE A 154       8.272 -17.131 -10.674  1.00  0.00              
ATOM   2397  N   LEU A 155       8.722 -16.321  -8.559  1.00  0.00              
ATOM   2398  H   LEU A 155       9.262 -15.708  -7.966  1.00  0.00              
ATOM   2399  CA  LEU A 155       8.068 -17.467  -7.878  1.00  0.00              
ATOM   2400  HA  LEU A 155       8.121 -18.288  -8.594  1.00  0.00              
ATOM   2401  CB  LEU A 155       9.064 -17.746  -6.734  1.00  0.00              
ATOM   2402  HB2 LEU A 155       9.950 -18.263  -7.103  1.00  0.00              
ATOM   2403  HB3 LEU A 155       9.240 -16.774  -6.273  1.00  0.00              
ATOM   2404  CG  LEU A 155       8.624 -18.634  -5.585  1.00  0.00              
ATOM   2405  HG  LEU A 155       7.693 -18.272  -5.149  1.00  0.00              
ATOM   2406  CD1 LEU A 155       8.311 -20.142  -6.144  1.00  0.00              
ATOM   2407 HD11 LEU A 155       9.045 -20.383  -6.914  1.00  0.00              
ATOM   2408 HD12 LEU A 155       8.273 -20.978  -5.446  1.00  0.00              
ATOM   2409 HD13 LEU A 155       7.275 -20.144  -6.482  1.00  0.00              
ATOM   2410  CD2 LEU A 155       9.642 -18.733  -4.519  1.00  0.00              
ATOM   2411 HD21 LEU A 155       9.700 -17.799  -3.961  1.00  0.00              
ATOM   2412 HD22 LEU A 155       9.498 -19.452  -3.713  1.00  0.00              
ATOM   2413 HD23 LEU A 155      10.647 -18.963  -4.872  1.00  0.00              
ATOM   2414  C   LEU A 155       6.563 -17.241  -7.425  1.00  0.00              
ATOM   2415  O   LEU A 155       5.706 -18.026  -7.655  1.00  0.00              
ATOM   2416  N   TYR A 156       6.182 -16.005  -6.928  1.00  0.00              
ATOM   2417  H   TYR A 156       6.821 -15.229  -6.828  1.00  0.00              
ATOM   2418  CA  TYR A 156       4.803 -15.616  -6.634  1.00  0.00              
ATOM   2419  HA  TYR A 156       4.118 -16.276  -7.166  1.00  0.00              
ATOM   2420  CB  TYR A 156       4.537 -15.643  -5.176  1.00  0.00              
ATOM   2421  HB2 TYR A 156       5.355 -15.041  -4.781  1.00  0.00              
ATOM   2422  HB3 TYR A 156       3.646 -15.107  -4.851  1.00  0.00              
ATOM   2423  CG  TYR A 156       4.638 -17.000  -4.484  1.00  0.00              
ATOM   2424  CD1 TYR A 156       3.698 -18.015  -4.707  1.00  0.00              
ATOM   2425  HD1 TYR A 156       2.799 -17.882  -5.290  1.00  0.00              
ATOM   2426  CE1 TYR A 156       3.933 -19.268  -4.089  1.00  0.00              
ATOM   2427  HE1 TYR A 156       3.114 -19.954  -3.935  1.00  0.00              
ATOM   2428  CZ  TYR A 156       5.044 -19.583  -3.334  1.00  0.00              
ATOM   2429  OH  TYR A 156       5.024 -20.853  -2.797  1.00  0.00              
ATOM   2430  HH  TYR A 156       5.848 -21.318  -2.960  1.00  0.00              
ATOM   2431  CE2 TYR A 156       5.930 -18.606  -3.006  1.00  0.00              
ATOM   2432  HE2 TYR A 156       6.702 -18.788  -2.273  1.00  0.00              
ATOM   2433  CD2 TYR A 156       5.770 -17.291  -3.539  1.00  0.00              
ATOM   2434  HD2 TYR A 156       6.440 -16.475  -3.312  1.00  0.00              
ATOM   2435  C   TYR A 156       4.622 -14.203  -7.165  1.00  0.00              
ATOM   2436  O   TYR A 156       5.620 -13.515  -7.489  1.00  0.00              
ATOM   2437  N   VAL A 157       3.363 -13.779  -7.273  1.00  0.00              
ATOM   2438  H   VAL A 157       2.586 -14.360  -6.993  1.00  0.00              
ATOM   2439  CA  VAL A 157       3.048 -12.537  -7.980  1.00  0.00              
ATOM   2440  HA  VAL A 157       3.935 -11.993  -8.305  1.00  0.00              
ATOM   2441  CB  VAL A 157       2.286 -12.866  -9.279  1.00  0.00              
ATOM   2442  HB  VAL A 157       1.308 -13.279  -9.031  1.00  0.00              
ATOM   2443  CG1 VAL A 157       1.970 -11.590 -10.033  1.00  0.00              
ATOM   2444 HG11 VAL A 157       1.397 -10.905  -9.408  1.00  0.00              
ATOM   2445 HG12 VAL A 157       2.882 -11.056 -10.300  1.00  0.00              
ATOM   2446 HG13 VAL A 157       1.323 -11.807 -10.883  1.00  0.00              
ATOM   2447  CG2 VAL A 157       3.034 -13.795 -10.155  1.00  0.00              
ATOM   2448 HG21 VAL A 157       3.401 -14.674  -9.625  1.00  0.00              
ATOM   2449 HG22 VAL A 157       2.486 -14.109 -11.044  1.00  0.00              
ATOM   2450 HG23 VAL A 157       3.937 -13.337 -10.559  1.00  0.00              
ATOM   2451  C   VAL A 157       2.274 -11.609  -7.002  1.00  0.00              
ATOM   2452  O   VAL A 157       1.622 -12.040  -6.009  1.00  0.00              
ATOM   2453  N   GLY A 158       2.382 -10.243  -7.199  1.00  0.00              
ATOM   2454  H   GLY A 158       3.043  -9.985  -7.917  1.00  0.00              
ATOM   2455  CA  GLY A 158       1.722  -9.272  -6.391  1.00  0.00              
ATOM   2456  HA2 GLY A 158       0.736  -9.673  -6.152  1.00  0.00              
ATOM   2457  HA3 GLY A 158       2.332  -9.146  -5.497  1.00  0.00              
ATOM   2458  C   GLY A 158       1.556  -7.902  -7.013  1.00  0.00              
ATOM   2459  O   GLY A 158       1.810  -7.728  -8.236  1.00  0.00              
ATOM   2460  N   SER A 159       0.973  -6.962  -6.316  1.00  0.00              
ATOM   2461  H   SER A 159       0.685  -7.160  -5.369  1.00  0.00              
ATOM   2462  CA  SER A 159       0.467  -5.659  -6.742  1.00  0.00              
ATOM   2463  HA  SER A 159       0.887  -5.416  -7.718  1.00  0.00              
ATOM   2464  CB  SER A 159      -1.069  -5.668  -7.002  1.00  0.00              
ATOM   2465  HB2 SER A 159      -1.395  -4.723  -7.437  1.00  0.00              
ATOM   2466  HB3 SER A 159      -1.250  -6.375  -7.811  1.00  0.00              
ATOM   2467  OG  SER A 159      -1.931  -5.874  -5.914  1.00  0.00              
ATOM   2468  HG  SER A 159      -2.016  -5.064  -5.406  1.00  0.00              
ATOM   2469  C   SER A 159       0.876  -4.520  -5.800  1.00  0.00              
ATOM   2470  O   SER A 159       1.402  -4.773  -4.740  1.00  0.00              
ATOM   2471  N   SER A 160       0.659  -3.214  -6.198  1.00  0.00              
ATOM   2472  H   SER A 160       0.291  -3.105  -7.133  1.00  0.00              
ATOM   2473  CA  SER A 160       0.930  -2.050  -5.376  1.00  0.00              
ATOM   2474  HA  SER A 160       0.591  -2.235  -4.357  1.00  0.00              
ATOM   2475  CB  SER A 160       2.431  -1.728  -5.325  1.00  0.00              
ATOM   2476  HB2 SER A 160       3.030  -2.572  -4.983  1.00  0.00              
ATOM   2477  HB3 SER A 160       2.721  -1.355  -6.307  1.00  0.00              
ATOM   2478  OG  SER A 160       2.668  -0.698  -4.408  1.00  0.00              
ATOM   2479  HG  SER A 160       2.196  -0.951  -3.611  1.00  0.00              
ATOM   2480  C   SER A 160       0.058  -0.901  -5.864  1.00  0.00              
ATOM   2481  O   SER A 160      -0.013  -0.518  -7.054  1.00  0.00              
ATOM   2482  N   ASN A 161      -0.694  -0.277  -4.926  1.00  0.00              
ATOM   2483  H   ASN A 161      -0.665  -0.606  -3.971  1.00  0.00              
ATOM   2484  CA  ASN A 161      -1.569   0.873  -5.177  1.00  0.00              
ATOM   2485  HA  ASN A 161      -1.920   1.162  -4.187  1.00  0.00              
ATOM   2486  CB  ASN A 161      -0.721   2.055  -5.729  1.00  0.00              
ATOM   2487  HB2 ASN A 161      -0.330   1.819  -6.718  1.00  0.00              
ATOM   2488  HB3 ASN A 161      -1.424   2.889  -5.714  1.00  0.00              
ATOM   2489  CG  ASN A 161       0.586   2.283  -5.004  1.00  0.00              
ATOM   2490  OD1 ASN A 161       0.635   2.843  -3.894  1.00  0.00              
ATOM   2491  ND2 ASN A 161       1.683   2.000  -5.605  1.00  0.00              
ATOM   2492 HD21 ASN A 161       2.413   2.180  -4.932  1.00  0.00              
ATOM   2493 HD22 ASN A 161       1.656   1.515  -6.491  1.00  0.00              
ATOM   2494  C   ASN A 161      -2.790   0.551  -6.034  1.00  0.00              
ATOM   2495  O   ASN A 161      -3.465   1.514  -6.378  1.00  0.00              
ATOM   2496  N   PHE A 162      -3.224  -0.708  -6.180  1.00  0.00              
ATOM   2497  H   PHE A 162      -2.829  -1.435  -5.600  1.00  0.00              
ATOM   2498  CA  PHE A 162      -4.322  -1.116  -7.036  1.00  0.00              
ATOM   2499  HA  PHE A 162      -4.286  -0.686  -8.037  1.00  0.00              
ATOM   2500  CB  PHE A 162      -4.423  -2.589  -7.173  1.00  0.00              
ATOM   2501  HB2 PHE A 162      -4.419  -3.064  -6.192  1.00  0.00              
ATOM   2502  HB3 PHE A 162      -5.430  -2.733  -7.564  1.00  0.00              
ATOM   2503  CG  PHE A 162      -3.454  -3.134  -8.238  1.00  0.00              
ATOM   2504  CD1 PHE A 162      -2.273  -2.469  -8.647  1.00  0.00              
ATOM   2505  HD1 PHE A 162      -2.020  -1.481  -8.292  1.00  0.00              
ATOM   2506  CE1 PHE A 162      -1.446  -3.093  -9.601  1.00  0.00              
ATOM   2507  HE1 PHE A 162      -0.558  -2.612  -9.981  1.00  0.00              
ATOM   2508  CZ  PHE A 162      -1.810  -4.364 -10.019  1.00  0.00              
ATOM   2509  HZ  PHE A 162      -1.210  -4.973 -10.678  1.00  0.00              
ATOM   2510  CE2 PHE A 162      -3.040  -4.978  -9.737  1.00  0.00              
ATOM   2511  HE2 PHE A 162      -3.361  -5.871 -10.252  1.00  0.00              
ATOM   2512  CD2 PHE A 162      -3.844  -4.422  -8.802  1.00  0.00              
ATOM   2513  HD2 PHE A 162      -4.793  -4.870  -8.549  1.00  0.00              
ATOM   2514  C   PHE A 162      -5.672  -0.624  -6.345  1.00  0.00              
ATOM   2515  O   PHE A 162      -5.759  -0.559  -5.098  1.00  0.00              
ATOM   2516  N   ALA A 163      -6.740  -0.360  -7.111  1.00  0.00              
ATOM   2517  H   ALA A 163      -6.667  -0.223  -8.109  1.00  0.00              
ATOM   2518  CA  ALA A 163      -8.076  -0.187  -6.524  1.00  0.00              
ATOM   2519  HA  ALA A 163      -8.006   0.362  -5.585  1.00  0.00              
ATOM   2520  CB  ALA A 163      -8.976   0.562  -7.607  1.00  0.00              
ATOM   2521  HB1 ALA A 163      -9.974   0.694  -7.190  1.00  0.00              
ATOM   2522  HB2 ALA A 163      -8.580   1.560  -7.797  1.00  0.00              
ATOM   2523  HB3 ALA A 163      -9.087  -0.117  -8.453  1.00  0.00              
ATOM   2524  C   ALA A 163      -8.671  -1.666  -6.250  1.00  0.00              
ATOM   2525  O   ALA A 163      -8.157  -2.688  -6.826  1.00  0.00              
ATOM   2526  N   GLY A 164      -9.684  -1.803  -5.371  1.00  0.00              
ATOM   2527  H   GLY A 164     -10.041  -1.013  -4.852  1.00  0.00              
ATOM   2528  CA  GLY A 164     -10.441  -3.010  -5.136  1.00  0.00              
ATOM   2529  HA2 GLY A 164      -9.883  -3.740  -4.549  1.00  0.00              
ATOM   2530  HA3 GLY A 164     -11.262  -2.706  -4.487  1.00  0.00              
ATOM   2531  C   GLY A 164     -10.809  -3.714  -6.425  1.00  0.00              
ATOM   2532  O   GLY A 164     -10.547  -4.890  -6.607  1.00  0.00              
ATOM   2533  N   TRP A 165     -11.261  -2.918  -7.474  1.00  0.00              
ATOM   2534  H   TRP A 165     -11.458  -1.948  -7.272  1.00  0.00              
ATOM   2535  CA  TRP A 165     -11.599  -3.390  -8.748  1.00  0.00              
ATOM   2536  HA  TRP A 165     -12.278  -4.235  -8.632  1.00  0.00              
ATOM   2537  CB  TRP A 165     -12.426  -2.336  -9.515  1.00  0.00              
ATOM   2538  HB2 TRP A 165     -12.847  -2.785 -10.414  1.00  0.00              
ATOM   2539  HB3 TRP A 165     -13.252  -2.100  -8.844  1.00  0.00              
ATOM   2540  CG  TRP A 165     -11.839  -1.021  -9.989  1.00  0.00              
ATOM   2541  CD1 TRP A 165     -11.825   0.110  -9.281  1.00  0.00              
ATOM   2542  HD1 TRP A 165     -12.240   0.166  -8.285  1.00  0.00              
ATOM   2543  NE1 TRP A 165     -11.161   1.161  -9.967  1.00  0.00              
ATOM   2544  HE1 TRP A 165     -10.994   2.081  -9.586  1.00  0.00              
ATOM   2545  CE2 TRP A 165     -10.757   0.676 -11.231  1.00  0.00              
ATOM   2546  CZ2 TRP A 165     -10.005   1.222 -12.274  1.00  0.00              
ATOM   2547  HZ2 TRP A 165      -9.651   2.241 -12.214  1.00  0.00              
ATOM   2548  CH2 TRP A 165      -9.830   0.560 -13.466  1.00  0.00              
ATOM   2549  HH2 TRP A 165      -9.378   0.998 -14.344  1.00  0.00              
ATOM   2550  CZ3 TRP A 165     -10.231  -0.774 -13.498  1.00  0.00              
ATOM   2551  HZ3 TRP A 165     -10.016  -1.332 -14.398  1.00  0.00              
ATOM   2552  CE3 TRP A 165     -10.975  -1.298 -12.449  1.00  0.00              
ATOM   2553  HE3 TRP A 165     -11.467  -2.248 -12.598  1.00  0.00              
ATOM   2554  CD2 TRP A 165     -11.200  -0.636 -11.238  1.00  0.00              
ATOM   2555  C   TRP A 165     -10.470  -3.948  -9.524  1.00  0.00              
ATOM   2556  O   TRP A 165     -10.734  -4.928 -10.237  1.00  0.00              
ATOM   2557  N   ASN A 166      -9.246  -3.439  -9.363  1.00  0.00              
ATOM   2558  H   ASN A 166      -9.217  -2.732  -8.642  1.00  0.00              
ATOM   2559  CA  ASN A 166      -8.129  -3.953 -10.148  1.00  0.00              
ATOM   2560  HA  ASN A 166      -8.347  -3.932 -11.216  1.00  0.00              
ATOM   2561  CB  ASN A 166      -6.951  -2.902 -10.114  1.00  0.00              
ATOM   2562  HB2 ASN A 166      -6.783  -2.635  -9.071  1.00  0.00              
ATOM   2563  HB3 ASN A 166      -6.044  -3.308 -10.561  1.00  0.00              
ATOM   2564  CG  ASN A 166      -7.259  -1.599 -10.902  1.00  0.00              
ATOM   2565  OD1 ASN A 166      -7.489  -0.462 -10.446  1.00  0.00              
ATOM   2566  ND2 ASN A 166      -7.349  -1.643 -12.212  1.00  0.00              
ATOM   2567 HD21 ASN A 166      -7.899  -0.870 -12.559  1.00  0.00              
ATOM   2568 HD22 ASN A 166      -7.305  -2.507 -12.733  1.00  0.00              
ATOM   2569  C   ASN A 166      -7.658  -5.275  -9.629  1.00  0.00              
ATOM   2570  O   ASN A 166      -7.421  -6.202 -10.442  1.00  0.00              
ATOM   2571  N   ILE A 167      -7.625  -5.435  -8.319  1.00  0.00              
ATOM   2572  H   ILE A 167      -7.881  -4.653  -7.733  1.00  0.00              
ATOM   2573  CA  ILE A 167      -7.336  -6.646  -7.581  1.00  0.00              
ATOM   2574  HA  ILE A 167      -6.389  -7.061  -7.927  1.00  0.00              
ATOM   2575  CB  ILE A 167      -7.189  -6.380  -6.135  1.00  0.00              
ATOM   2576  HB  ILE A 167      -8.060  -5.795  -5.840  1.00  0.00              
ATOM   2577  CG2 ILE A 167      -7.251  -7.687  -5.345  1.00  0.00              
ATOM   2578 HG21 ILE A 167      -6.445  -8.361  -5.634  1.00  0.00              
ATOM   2579 HG22 ILE A 167      -7.089  -7.559  -4.274  1.00  0.00              
ATOM   2580 HG23 ILE A 167      -8.247  -8.116  -5.452  1.00  0.00              
ATOM   2581  CG1 ILE A 167      -5.905  -5.582  -5.836  1.00  0.00              
ATOM   2582 HG12 ILE A 167      -5.026  -6.189  -6.053  1.00  0.00              
ATOM   2583 HG13 ILE A 167      -5.879  -4.624  -6.356  1.00  0.00              
ATOM   2584  CD1 ILE A 167      -5.786  -5.212  -4.347  1.00  0.00              
ATOM   2585 HD11 ILE A 167      -5.260  -4.275  -4.165  1.00  0.00              
ATOM   2586 HD12 ILE A 167      -6.667  -5.179  -3.706  1.00  0.00              
ATOM   2587 HD13 ILE A 167      -5.113  -5.894  -3.826  1.00  0.00              
ATOM   2588  C   ILE A 167      -8.401  -7.740  -7.985  1.00  0.00              
ATOM   2589  O   ILE A 167      -8.090  -8.829  -8.460  1.00  0.00              
ATOM   2590  N   ALA A 168      -9.667  -7.361  -8.032  1.00  0.00              
ATOM   2591  H   ALA A 168      -9.871  -6.465  -7.613  1.00  0.00              
ATOM   2592  CA  ALA A 168     -10.697  -8.235  -8.514  1.00  0.00              
ATOM   2593  HA  ALA A 168     -10.642  -9.120  -7.881  1.00  0.00              
ATOM   2594  CB  ALA A 168     -12.035  -7.556  -8.202  1.00  0.00              
ATOM   2595  HB1 ALA A 168     -12.140  -6.687  -8.851  1.00  0.00              
ATOM   2596  HB2 ALA A 168     -12.921  -8.185  -8.291  1.00  0.00              
ATOM   2597  HB3 ALA A 168     -11.908  -7.204  -7.178  1.00  0.00              
ATOM   2598  C   ALA A 168     -10.618  -8.682  -9.937  1.00  0.00              
ATOM   2599  O   ALA A 168     -11.071  -9.785 -10.313  1.00  0.00              
ATOM   2600  N   GLN A 169      -9.953  -7.943 -10.912  1.00  0.00              
ATOM   2601  H   GLN A 169      -9.667  -7.023 -10.608  1.00  0.00              
ATOM   2602  CA  GLN A 169      -9.787  -8.264 -12.324  1.00  0.00              
ATOM   2603  HA  GLN A 169     -10.752  -8.700 -12.581  1.00  0.00              
ATOM   2604  CB  GLN A 169      -9.554  -6.936 -13.022  1.00  0.00              
ATOM   2605  HB2 GLN A 169     -10.303  -6.208 -12.711  1.00  0.00              
ATOM   2606  HB3 GLN A 169      -8.577  -6.629 -12.647  1.00  0.00              
ATOM   2607  CG  GLN A 169      -9.553  -7.063 -14.494  1.00  0.00              
ATOM   2608  HG2 GLN A 169      -9.353  -6.076 -14.909  1.00  0.00              
ATOM   2609  HG3 GLN A 169      -8.761  -7.690 -14.903  1.00  0.00              
ATOM   2610  CD  GLN A 169     -10.965  -7.537 -15.056  1.00  0.00              
ATOM   2611  OE1 GLN A 169     -11.087  -8.665 -15.588  1.00  0.00              
ATOM   2612  NE2 GLN A 169     -12.025  -6.860 -14.955  1.00  0.00              
ATOM   2613 HE21 GLN A 169     -12.868  -7.242 -15.358  1.00  0.00              
ATOM   2614 HE22 GLN A 169     -11.947  -5.929 -14.570  1.00  0.00              
ATOM   2615  C   GLN A 169      -8.608  -9.251 -12.629  1.00  0.00              
ATOM   2616  O   GLN A 169      -8.614 -10.348 -13.224  1.00  0.00              
ATOM   2617  N   ALA A 170      -7.494  -8.917 -11.995  1.00  0.00              
ATOM   2618  H   ALA A 170      -7.542  -8.105 -11.396  1.00  0.00              
ATOM   2619  CA  ALA A 170      -6.317  -9.762 -12.015  1.00  0.00              
ATOM   2620  HA  ALA A 170      -6.191  -9.958 -13.080  1.00  0.00              
ATOM   2621  CB  ALA A 170      -5.151  -9.028 -11.357  1.00  0.00              
ATOM   2622  HB1 ALA A 170      -4.264  -9.625 -11.571  1.00  0.00              
ATOM   2623  HB2 ALA A 170      -5.069  -8.065 -11.861  1.00  0.00              
ATOM   2624  HB3 ALA A 170      -5.409  -8.874 -10.310  1.00  0.00              
ATOM   2625  C   ALA A 170      -6.497 -11.096 -11.300  1.00  0.00              
ATOM   2626  O   ALA A 170      -6.035 -12.111 -11.826  1.00  0.00              
ATOM   2627  N   ASN A 171      -7.284 -11.118 -10.187  1.00  0.00              
ATOM   2628  H   ASN A 171      -7.742 -10.300  -9.809  1.00  0.00              
ATOM   2629  CA  ASN A 171      -7.577 -12.379  -9.596  1.00  0.00              
ATOM   2630  HA  ASN A 171      -6.676 -12.991  -9.550  1.00  0.00              
ATOM   2631  CB  ASN A 171      -8.069 -12.290  -8.176  1.00  0.00              
ATOM   2632  HB2 ASN A 171      -8.762 -11.450  -8.141  1.00  0.00              
ATOM   2633  HB3 ASN A 171      -8.637 -13.166  -7.863  1.00  0.00              
ATOM   2634  CG  ASN A 171      -6.939 -12.063  -7.157  1.00  0.00              
ATOM   2635  OD1 ASN A 171      -6.007 -12.849  -7.023  1.00  0.00              
ATOM   2636  ND2 ASN A 171      -7.001 -10.887  -6.543  1.00  0.00              
ATOM   2637 HD21 ASN A 171      -6.182 -10.655  -5.999  1.00  0.00              
ATOM   2638 HD22 ASN A 171      -7.792 -10.281  -6.709  1.00  0.00              
ATOM   2639  C   ASN A 171      -8.563 -13.288 -10.436  1.00  0.00              
ATOM   2640  O   ASN A 171      -8.412 -14.458 -10.604  1.00  0.00              
ATOM   2641  N   GLU A 172      -9.627 -12.640 -10.882  1.00  0.00              
ATOM   2642  H   GLU A 172      -9.724 -11.667 -10.626  1.00  0.00              
ATOM   2643  CA  GLU A 172     -10.599 -13.269 -11.836  1.00  0.00              
ATOM   2644  HA  GLU A 172     -11.094 -14.105 -11.343  1.00  0.00              
ATOM   2645  CB  GLU A 172     -11.654 -12.290 -12.172  1.00  0.00              
ATOM   2646  HB2 GLU A 172     -12.119 -11.923 -11.257  1.00  0.00              
ATOM   2647  HB3 GLU A 172     -11.186 -11.452 -12.689  1.00  0.00              
ATOM   2648  CG  GLU A 172     -12.814 -12.720 -13.044  1.00  0.00              
ATOM   2649  HG2 GLU A 172     -13.431 -11.841 -13.231  1.00  0.00              
ATOM   2650  HG3 GLU A 172     -12.482 -13.151 -13.989  1.00  0.00              
ATOM   2651  CD  GLU A 172     -13.741 -13.722 -12.345  1.00  0.00              
ATOM   2652  OE1 GLU A 172     -13.384 -14.300 -11.248  1.00  0.00              
ATOM   2653  OE2 GLU A 172     -14.930 -13.930 -12.711  1.00  0.00              
ATOM   2654  C   GLU A 172     -10.021 -13.774 -13.130  1.00  0.00              
ATOM   2655  O   GLU A 172     -10.336 -14.986 -13.453  1.00  0.00              
ATOM   2656  N   THR A 173      -9.026 -13.119 -13.730  1.00  0.00              
ATOM   2657  H   THR A 173      -8.753 -12.243 -13.308  1.00  0.00              
ATOM   2658  CA  THR A 173      -8.227 -13.482 -14.905  1.00  0.00              
ATOM   2659  HA  THR A 173      -8.809 -13.919 -15.716  1.00  0.00              
ATOM   2660  CB  THR A 173      -7.333 -12.354 -15.437  1.00  0.00              
ATOM   2661  HB  THR A 173      -6.686 -11.958 -14.654  1.00  0.00              
ATOM   2662  CG2 THR A 173      -6.525 -12.719 -16.621  1.00  0.00              
ATOM   2663 HG21 THR A 173      -6.341 -11.774 -17.133  1.00  0.00              
ATOM   2664 HG22 THR A 173      -5.553 -13.113 -16.326  1.00  0.00              
ATOM   2665 HG23 THR A 173      -7.038 -13.470 -17.221  1.00  0.00              
ATOM   2666  OG1 THR A 173      -8.136 -11.329 -15.808  1.00  0.00              
ATOM   2667  HG1 THR A 173      -8.746 -11.110 -15.100  1.00  0.00              
ATOM   2668  C   THR A 173      -7.349 -14.664 -14.523  1.00  0.00              
ATOM   2669  O   THR A 173      -7.349 -15.628 -15.245  1.00  0.00              
ATOM   2670  N   ALA A 174      -6.698 -14.643 -13.291  1.00  0.00              
ATOM   2671  H   ALA A 174      -6.713 -13.812 -12.718  1.00  0.00              
ATOM   2672  CA  ALA A 174      -5.871 -15.809 -12.822  1.00  0.00              
ATOM   2673  HA  ALA A 174      -5.150 -16.104 -13.585  1.00  0.00              
ATOM   2674  CB  ALA A 174      -5.037 -15.370 -11.640  1.00  0.00              
ATOM   2675  HB1 ALA A 174      -4.412 -14.550 -11.993  1.00  0.00              
ATOM   2676  HB2 ALA A 174      -5.647 -15.094 -10.780  1.00  0.00              
ATOM   2677  HB3 ALA A 174      -4.389 -16.156 -11.253  1.00  0.00              
ATOM   2678  C   ALA A 174      -6.671 -17.091 -12.529  1.00  0.00              
ATOM   2679  O   ALA A 174      -6.224 -18.135 -13.063  1.00  0.00              
ATOM   2680  N   ALA A 175      -7.691 -17.095 -11.752  1.00  0.00              
ATOM   2681  H   ALA A 175      -7.963 -16.205 -11.361  1.00  0.00              
ATOM   2682  CA  ALA A 175      -8.560 -18.210 -11.531  1.00  0.00              
ATOM   2683  HA  ALA A 175      -8.003 -18.987 -11.007  1.00  0.00              
ATOM   2684  CB  ALA A 175      -9.775 -17.825 -10.689  1.00  0.00              
ATOM   2685  HB1 ALA A 175      -9.328 -17.291  -9.850  1.00  0.00              
ATOM   2686  HB2 ALA A 175     -10.335 -17.130 -11.314  1.00  0.00              
ATOM   2687  HB3 ALA A 175     -10.415 -18.703 -10.607  1.00  0.00              
ATOM   2688  C   ALA A 175      -9.081 -18.826 -12.809  1.00  0.00              
ATOM   2689  O   ALA A 175      -8.904 -20.043 -13.061  1.00  0.00              
ATOM   2690  N   ARG A 176      -9.572 -18.070 -13.800  1.00  0.00              
ATOM   2691  H   ARG A 176      -9.841 -17.101 -13.710  1.00  0.00              
ATOM   2692  CA  ARG A 176     -10.105 -18.575 -15.087  1.00  0.00              
ATOM   2693  HA  ARG A 176     -10.799 -19.393 -14.893  1.00  0.00              
ATOM   2694  CB  ARG A 176     -11.011 -17.518 -15.692  1.00  0.00              
ATOM   2695  HB2 ARG A 176     -11.662 -18.068 -16.373  1.00  0.00              
ATOM   2696  HB3 ARG A 176     -11.693 -17.153 -14.924  1.00  0.00              
ATOM   2697  CG  ARG A 176     -10.317 -16.402 -16.449  1.00  0.00              
ATOM   2698  HG2 ARG A 176      -9.843 -15.814 -15.663  1.00  0.00              
ATOM   2699  HG3 ARG A 176      -9.695 -16.810 -17.246  1.00  0.00              
ATOM   2700  CD  ARG A 176     -11.437 -15.574 -17.072  1.00  0.00              
ATOM   2701  HD2 ARG A 176     -11.887 -16.010 -17.965  1.00  0.00              
ATOM   2702  HD3 ARG A 176     -12.227 -15.476 -16.328  1.00  0.00              
ATOM   2703  NE  ARG A 176     -10.953 -14.151 -17.292  1.00  0.00              
ATOM   2704  HE  ARG A 176     -11.239 -13.519 -16.558  1.00  0.00              
ATOM   2705  CZ  ARG A 176     -10.096 -13.708 -18.174  1.00  0.00              
ATOM   2706  NH1 ARG A 176      -9.607 -14.494 -19.086  1.00  0.00              
ATOM   2707 HH11 ARG A 176     -10.131 -15.351 -19.194  1.00  0.00              
ATOM   2708 HH12 ARG A 176      -9.044 -14.097 -19.825  1.00  0.00              
ATOM   2709  NH2 ARG A 176      -9.663 -12.501 -18.118  1.00  0.00              
ATOM   2710 HH21 ARG A 176      -9.985 -11.944 -17.340  1.00  0.00              
ATOM   2711 HH22 ARG A 176      -8.918 -12.210 -18.735  1.00  0.00              
ATOM   2712  C   ARG A 176      -8.951 -19.074 -15.943  1.00  0.00              
ATOM   2713  O   ARG A 176      -9.129 -20.096 -16.665  1.00  0.00              
ATOM   2714  N   HIE A 177      -7.710 -18.490 -15.818  1.00  0.00              
ATOM   2715  H   HIE A 177      -7.617 -17.622 -15.309  1.00  0.00              
ATOM   2716  CA  HIE A 177      -6.524 -19.094 -16.420  1.00  0.00              
ATOM   2717  HA  HIE A 177      -6.773 -19.364 -17.446  1.00  0.00              
ATOM   2718  CB  HIE A 177      -5.361 -18.114 -16.383  1.00  0.00              
ATOM   2719  HB2 HIE A 177      -5.419 -17.617 -15.414  1.00  0.00              
ATOM   2720  HB3 HIE A 177      -4.414 -18.651 -16.324  1.00  0.00              
ATOM   2721  CG  HIE A 177      -5.455 -17.113 -17.516  1.00  0.00              
ATOM   2722  ND1 HIE A 177      -4.293 -16.778 -18.281  1.00  0.00              
ATOM   2723  CE1 HIE A 177      -4.803 -15.964 -19.227  1.00  0.00              
ATOM   2724  HE1 HIE A 177      -4.097 -15.563 -19.941  1.00  0.00              
ATOM   2725  NE2 HIE A 177      -6.097 -15.755 -19.097  1.00  0.00              
ATOM   2726  HE2 HIE A 177      -6.667 -15.236 -19.749  1.00  0.00              
ATOM   2727  CD2 HIE A 177      -6.530 -16.516 -18.069  1.00  0.00              
ATOM   2728  HD2 HIE A 177      -7.531 -16.533 -17.663  1.00  0.00              
ATOM   2729  C   HIE A 177      -6.038 -20.375 -15.785  1.00  0.00              
ATOM   2730  O   HIE A 177      -5.168 -20.932 -16.420  1.00  0.00              
ATOM   2731  N   GLY A 178      -6.622 -20.851 -14.703  1.00  0.00              
ATOM   2732  H   GLY A 178      -7.411 -20.400 -14.262  1.00  0.00              
ATOM   2733  CA  GLY A 178      -6.299 -22.136 -14.100  1.00  0.00              
ATOM   2734  HA2 GLY A 178      -7.199 -22.450 -13.571  1.00  0.00              
ATOM   2735  HA3 GLY A 178      -6.110 -22.867 -14.887  1.00  0.00              
ATOM   2736  C   GLY A 178      -5.110 -22.252 -13.157  1.00  0.00              
ATOM   2737  O   GLY A 178      -4.456 -23.220 -13.031  1.00  0.00              
ATOM   2738  N   ARG A 179      -4.739 -21.134 -12.573  1.00  0.00              
ATOM   2739  H   ARG A 179      -5.364 -20.341 -12.580  1.00  0.00              
ATOM   2740  CA  ARG A 179      -3.510 -20.936 -11.731  1.00  0.00              
ATOM   2741  HA  ARG A 179      -3.103 -21.893 -11.404  1.00  0.00              
ATOM   2742  CB  ARG A 179      -2.372 -20.223 -12.492  1.00  0.00              
ATOM   2743  HB2 ARG A 179      -1.527 -20.129 -11.809  1.00  0.00              
ATOM   2744  HB3 ARG A 179      -1.960 -20.897 -13.243  1.00  0.00              
ATOM   2745  CG  ARG A 179      -2.789 -18.893 -13.170  1.00  0.00              
ATOM   2746  HG2 ARG A 179      -3.435 -19.131 -14.016  1.00  0.00              
ATOM   2747  HG3 ARG A 179      -3.375 -18.278 -12.487  1.00  0.00              
ATOM   2748  CD  ARG A 179      -1.554 -18.143 -13.639  1.00  0.00              
ATOM   2749  HD2 ARG A 179      -1.689 -17.145 -14.054  1.00  0.00              
ATOM   2750  HD3 ARG A 179      -0.903 -18.005 -12.775  1.00  0.00              
ATOM   2751  NE  ARG A 179      -0.843 -18.759 -14.731  1.00  0.00              
ATOM   2752  HE  ARG A 179      -1.264 -18.760 -15.649  1.00  0.00              
ATOM   2753  CZ  ARG A 179       0.290 -19.431 -14.734  1.00  0.00              
ATOM   2754  NH1 ARG A 179       0.644 -20.089 -15.755  1.00  0.00              
ATOM   2755 HH11 ARG A 179      -0.026 -20.104 -16.510  1.00  0.00              
ATOM   2756 HH12 ARG A 179       1.528 -20.573 -15.683  1.00  0.00              
ATOM   2757  NH2 ARG A 179       1.037 -19.524 -13.689  1.00  0.00              
ATOM   2758 HH21 ARG A 179       0.775 -18.998 -12.867  1.00  0.00              
ATOM   2759 HH22 ARG A 179       1.817 -20.166 -13.670  1.00  0.00              
ATOM   2760  C   ARG A 179      -3.951 -20.006 -10.552  1.00  0.00              
ATOM   2761  O   ARG A 179      -5.092 -19.635 -10.391  1.00  0.00              
ATOM   2762  N   LEU A 180      -2.962 -19.666  -9.671  1.00  0.00              
ATOM   2763  H   LEU A 180      -2.028 -19.985  -9.884  1.00  0.00              
ATOM   2764  CA  LEU A 180      -3.157 -18.855  -8.480  1.00  0.00              
ATOM   2765  HA  LEU A 180      -4.165 -19.005  -8.094  1.00  0.00              
ATOM   2766  CB  LEU A 180      -2.145 -19.299  -7.381  1.00  0.00              
ATOM   2767  HB2 LEU A 180      -2.236 -20.384  -7.350  1.00  0.00              
ATOM   2768  HB3 LEU A 180      -1.124 -19.033  -7.658  1.00  0.00              
ATOM   2769  CG  LEU A 180      -2.511 -18.778  -5.954  1.00  0.00              
ATOM   2770  HG  LEU A 180      -3.408 -18.162  -6.020  1.00  0.00              
ATOM   2771  CD1 LEU A 180      -2.802 -20.008  -5.027  1.00  0.00              
ATOM   2772 HD11 LEU A 180      -3.258 -19.607  -4.122  1.00  0.00              
ATOM   2773 HD12 LEU A 180      -3.473 -20.723  -5.502  1.00  0.00              
ATOM   2774 HD13 LEU A 180      -1.866 -20.436  -4.667  1.00  0.00              
ATOM   2775  CD2 LEU A 180      -1.366 -17.995  -5.473  1.00  0.00              
ATOM   2776 HD21 LEU A 180      -1.103 -17.176  -6.143  1.00  0.00              
ATOM   2777 HD22 LEU A 180      -1.686 -17.489  -4.562  1.00  0.00              
ATOM   2778 HD23 LEU A 180      -0.497 -18.613  -5.249  1.00  0.00              
ATOM   2779  C   LEU A 180      -3.066 -17.368  -8.791  1.00  0.00              
ATOM   2780  O   LEU A 180      -2.285 -17.011  -9.597  1.00  0.00              
ATOM   2781  N   GLY A 181      -3.819 -16.483  -8.069  1.00  0.00              
ATOM   2782  H   GLY A 181      -4.406 -16.854  -7.335  1.00  0.00              
ATOM   2783  CA  GLY A 181      -3.858 -15.000  -8.292  1.00  0.00              
ATOM   2784  HA2 GLY A 181      -3.571 -14.767  -9.317  1.00  0.00              
ATOM   2785  HA3 GLY A 181      -4.860 -14.622  -8.088  1.00  0.00              
ATOM   2786  C   GLY A 181      -2.774 -14.275  -7.423  1.00  0.00              
ATOM   2787  O   GLY A 181      -1.745 -14.798  -7.108  1.00  0.00              
ATOM   2788  N   LEU A 182      -2.937 -12.983  -7.116  1.00  0.00              
ATOM   2789  H   LEU A 182      -3.777 -12.499  -7.400  1.00  0.00              
ATOM   2790  CA  LEU A 182      -1.983 -12.150  -6.425  1.00  0.00              
ATOM   2791  HA  LEU A 182      -1.051 -12.112  -6.989  1.00  0.00              
ATOM   2792  CB  LEU A 182      -2.491 -10.644  -6.447  1.00  0.00              
ATOM   2793  HB2 LEU A 182      -3.368 -10.557  -5.806  1.00  0.00              
ATOM   2794  HB3 LEU A 182      -1.639 -10.173  -5.957  1.00  0.00              
ATOM   2795  CG  LEU A 182      -2.875  -9.956  -7.807  1.00  0.00              
ATOM   2796  HG  LEU A 182      -3.519 -10.615  -8.389  1.00  0.00              
ATOM   2797  CD1 LEU A 182      -3.624  -8.642  -7.570  1.00  0.00              
ATOM   2798 HD11 LEU A 182      -4.350  -8.766  -6.766  1.00  0.00              
ATOM   2799 HD12 LEU A 182      -2.892  -7.893  -7.269  1.00  0.00              
ATOM   2800 HD13 LEU A 182      -4.228  -8.319  -8.418  1.00  0.00              
ATOM   2801  CD2 LEU A 182      -1.666  -9.580  -8.679  1.00  0.00              
ATOM   2802 HD21 LEU A 182      -0.989  -8.816  -8.297  1.00  0.00              
ATOM   2803 HD22 LEU A 182      -0.955 -10.403  -8.760  1.00  0.00              
ATOM   2804 HD23 LEU A 182      -2.011  -9.533  -9.712  1.00  0.00              
ATOM   2805  C   LEU A 182      -1.843 -12.594  -4.960  1.00  0.00              
ATOM   2806  O   LEU A 182      -2.827 -12.859  -4.293  1.00  0.00              
ATOM   2807  N   VAL A 183      -0.638 -12.833  -4.422  1.00  0.00              
ATOM   2808  H   VAL A 183       0.185 -12.815  -5.007  1.00  0.00              
ATOM   2809  CA  VAL A 183      -0.390 -13.161  -3.008  1.00  0.00              
ATOM   2810  HA  VAL A 183      -1.240 -13.777  -2.712  1.00  0.00              
ATOM   2811  CB  VAL A 183       0.832 -14.074  -2.765  1.00  0.00              
ATOM   2812  HB  VAL A 183       0.706 -14.527  -1.782  1.00  0.00              
ATOM   2813  CG1 VAL A 183       0.784 -15.215  -3.866  1.00  0.00              
ATOM   2814 HG11 VAL A 183       0.976 -14.870  -4.881  1.00  0.00              
ATOM   2815 HG12 VAL A 183       1.579 -15.877  -3.523  1.00  0.00              
ATOM   2816 HG13 VAL A 183      -0.206 -15.672  -3.862  1.00  0.00              
ATOM   2817  CG2 VAL A 183       2.147 -13.230  -2.866  1.00  0.00              
ATOM   2818 HG21 VAL A 183       2.937 -13.915  -2.556  1.00  0.00              
ATOM   2819 HG22 VAL A 183       2.229 -12.764  -3.848  1.00  0.00              
ATOM   2820 HG23 VAL A 183       2.249 -12.444  -2.118  1.00  0.00              
ATOM   2821  C   VAL A 183      -0.347 -11.971  -2.031  1.00  0.00              
ATOM   2822  O   VAL A 183      -0.560 -12.105  -0.835  1.00  0.00              
ATOM   2823  N   SER A 184      -0.190 -10.822  -2.576  1.00  0.00              
ATOM   2824  H   SER A 184      -0.109 -10.876  -3.581  1.00  0.00              
ATOM   2825  CA  SER A 184       0.056  -9.587  -1.802  1.00  0.00              
ATOM   2826  HA  SER A 184      -0.742  -9.544  -1.061  1.00  0.00              
ATOM   2827  CB  SER A 184       1.389  -9.586  -1.082  1.00  0.00              
ATOM   2828  HB2 SER A 184       1.645 -10.551  -0.645  1.00  0.00              
ATOM   2829  HB3 SER A 184       2.126  -9.393  -1.862  1.00  0.00              
ATOM   2830  OG  SER A 184       1.506  -8.601  -0.142  1.00  0.00              
ATOM   2831  HG  SER A 184       0.820  -8.524   0.525  1.00  0.00              
ATOM   2832  C   SER A 184      -0.220  -8.317  -2.586  1.00  0.00              
ATOM   2833  O   SER A 184      -0.002  -8.287  -3.785  1.00  0.00              
ATOM   2834  N   GLU A 185      -0.585  -7.256  -1.802  1.00  0.00              
ATOM   2835  H   GLU A 185      -0.641  -7.435  -0.809  1.00  0.00              
ATOM   2836  CA  GLU A 185      -0.866  -5.885  -2.301  1.00  0.00              
ATOM   2837  HA  GLU A 185      -0.477  -5.793  -3.316  1.00  0.00              
ATOM   2838  CB  GLU A 185      -2.367  -5.500  -2.302  1.00  0.00              
ATOM   2839  HB2 GLU A 185      -2.945  -6.057  -3.039  1.00  0.00              
ATOM   2840  HB3 GLU A 185      -2.743  -5.915  -1.366  1.00  0.00              
ATOM   2841  CG  GLU A 185      -2.736  -4.066  -2.272  1.00  0.00              
ATOM   2842  HG2 GLU A 185      -3.814  -3.965  -2.400  1.00  0.00              
ATOM   2843  HG3 GLU A 185      -2.801  -3.568  -1.304  1.00  0.00              
ATOM   2844  CD  GLU A 185      -2.279  -3.081  -3.384  1.00  0.00              
ATOM   2845  OE1 GLU A 185      -1.966  -3.465  -4.528  1.00  0.00              
ATOM   2846  OE2 GLU A 185      -2.296  -1.906  -3.056  1.00  0.00              
ATOM   2847  C   GLU A 185      -0.051  -4.882  -1.405  1.00  0.00              
ATOM   2848  O   GLU A 185      -0.304  -4.809  -0.202  1.00  0.00              
ATOM   2849  N   GLN A 186       0.912  -4.084  -1.874  1.00  0.00              
ATOM   2850  H   GLN A 186       1.045  -4.024  -2.874  1.00  0.00              
ATOM   2851  CA  GLN A 186       1.661  -3.000  -1.136  1.00  0.00              
ATOM   2852  HA  GLN A 186       1.784  -3.386  -0.124  1.00  0.00              
ATOM   2853  CB  GLN A 186       3.104  -2.696  -1.585  1.00  0.00              
ATOM   2854  HB2 GLN A 186       3.184  -2.152  -2.526  1.00  0.00              
ATOM   2855  HB3 GLN A 186       3.503  -1.997  -0.850  1.00  0.00              
ATOM   2856  CG  GLN A 186       3.952  -3.957  -1.760  1.00  0.00              
ATOM   2857  HG2 GLN A 186       3.691  -4.633  -0.945  1.00  0.00              
ATOM   2858  HG3 GLN A 186       3.744  -4.416  -2.726  1.00  0.00              
ATOM   2859  CD  GLN A 186       5.458  -3.552  -1.749  1.00  0.00              
ATOM   2860  OE1 GLN A 186       5.942  -2.499  -1.381  1.00  0.00              
ATOM   2861  NE2 GLN A 186       6.330  -4.455  -2.235  1.00  0.00              
ATOM   2862 HE21 GLN A 186       7.294  -4.339  -1.958  1.00  0.00              
ATOM   2863 HE22 GLN A 186       5.961  -5.380  -2.404  1.00  0.00              
ATOM   2864  C   GLN A 186       0.853  -1.712  -1.217  1.00  0.00              
ATOM   2865  O   GLN A 186       0.786  -1.005  -2.262  1.00  0.00              
ATOM   2866  N   CYS A 187       0.197  -1.412  -0.070  1.00  0.00              
ATOM   2867  H   CYS A 187       0.488  -1.962   0.726  1.00  0.00              
ATOM   2868  CA  CYS A 187      -0.860  -0.319   0.036  1.00  0.00              
ATOM   2869  HA  CYS A 187      -0.988   0.169  -0.930  1.00  0.00              
ATOM   2870  CB  CYS A 187      -2.132  -1.043   0.531  1.00  0.00              
ATOM   2871  HB2 CYS A 187      -2.429  -1.758  -0.235  1.00  0.00              
ATOM   2872  HB3 CYS A 187      -1.939  -1.608   1.443  1.00  0.00              
ATOM   2873  SG  CYS A 187      -3.578   0.108   0.792  1.00  0.00              
ATOM   2874  HG  CYS A 187      -3.909   0.290  -0.490  1.00  0.00              
ATOM   2875  C   CYS A 187      -0.511   0.822   1.101  1.00  0.00              
ATOM   2876  O   CYS A 187       0.275   0.550   2.006  1.00  0.00              
ATOM   2877  N   LEU A 188      -0.976   2.048   0.868  1.00  0.00              
ATOM   2878  H   LEU A 188      -1.775   2.151   0.259  1.00  0.00              
ATOM   2879  CA  LEU A 188      -0.685   3.166   1.719  1.00  0.00              
ATOM   2880  HA  LEU A 188       0.346   2.924   1.980  1.00  0.00              
ATOM   2881  CB  LEU A 188      -0.577   4.449   0.837  1.00  0.00              
ATOM   2882  HB2 LEU A 188      -0.006   4.253  -0.070  1.00  0.00              
ATOM   2883  HB3 LEU A 188      -1.565   4.804   0.545  1.00  0.00              
ATOM   2884  CG  LEU A 188       0.292   5.677   1.253  1.00  0.00              
ATOM   2885  HG  LEU A 188       1.320   5.408   1.498  1.00  0.00              
ATOM   2886  CD1 LEU A 188       0.375   6.754   0.137  1.00  0.00              
ATOM   2887 HD11 LEU A 188      -0.444   7.473   0.174  1.00  0.00              
ATOM   2888 HD12 LEU A 188       1.294   7.319   0.290  1.00  0.00              
ATOM   2889 HD13 LEU A 188       0.534   6.358  -0.866  1.00  0.00              
ATOM   2890  CD2 LEU A 188      -0.293   6.279   2.492  1.00  0.00              
ATOM   2891 HD21 LEU A 188       0.199   7.165   2.895  1.00  0.00              
ATOM   2892 HD22 LEU A 188      -1.379   6.355   2.426  1.00  0.00              
ATOM   2893 HD23 LEU A 188      -0.144   5.438   3.169  1.00  0.00              
ATOM   2894  C   LEU A 188      -1.722   3.265   2.882  1.00  0.00              
ATOM   2895  O   LEU A 188      -2.837   3.700   2.858  1.00  0.00              
ATOM   2896  N   TYR A 189      -1.346   2.641   4.058  1.00  0.00              
ATOM   2897  H   TYR A 189      -0.424   2.228   4.095  1.00  0.00              
ATOM   2898  CA  TYR A 189      -2.211   2.458   5.237  1.00  0.00              
ATOM   2899  HA  TYR A 189      -2.945   3.263   5.201  1.00  0.00              
ATOM   2900  CB  TYR A 189      -2.908   1.196   5.172  1.00  0.00              
ATOM   2901  HB2 TYR A 189      -3.569   1.178   4.306  1.00  0.00              
ATOM   2902  HB3 TYR A 189      -2.095   0.487   5.016  1.00  0.00              
ATOM   2903  CG  TYR A 189      -3.755   0.850   6.390  1.00  0.00              
ATOM   2904  CD1 TYR A 189      -4.844   1.716   6.698  1.00  0.00              
ATOM   2905  HD1 TYR A 189      -4.986   2.565   6.046  1.00  0.00              
ATOM   2906  CE1 TYR A 189      -5.695   1.446   7.798  1.00  0.00              
ATOM   2907  HE1 TYR A 189      -6.472   2.143   8.074  1.00  0.00              
ATOM   2908  CZ  TYR A 189      -5.378   0.402   8.669  1.00  0.00              
ATOM   2909  OH  TYR A 189      -6.146   0.167   9.751  1.00  0.00              
ATOM   2910  HH  TYR A 189      -7.009   0.588   9.786  1.00  0.00              
ATOM   2911  CE2 TYR A 189      -4.325  -0.483   8.357  1.00  0.00              
ATOM   2912  HE2 TYR A 189      -4.168  -1.333   9.005  1.00  0.00              
ATOM   2913  CD2 TYR A 189      -3.592  -0.280   7.184  1.00  0.00              
ATOM   2914  HD2 TYR A 189      -2.871  -1.052   6.961  1.00  0.00              
ATOM   2915  C   TYR A 189      -1.449   2.767   6.521  1.00  0.00              
ATOM   2916  O   TYR A 189      -0.433   2.132   6.795  1.00  0.00              
ATOM   2917  N   ASN A 190      -2.005   3.759   7.250  1.00  0.00              
ATOM   2918  H   ASN A 190      -2.973   3.920   7.009  1.00  0.00              
ATOM   2919  CA  ASN A 190      -1.579   4.157   8.605  1.00  0.00              
ATOM   2920  HA  ASN A 190      -1.260   3.399   9.320  1.00  0.00              
ATOM   2921  CB  ASN A 190      -0.249   4.887   8.539  1.00  0.00              
ATOM   2922  HB2 ASN A 190       0.286   5.118   9.461  1.00  0.00              
ATOM   2923  HB3 ASN A 190       0.461   4.262   7.997  1.00  0.00              
ATOM   2924  CG  ASN A 190      -0.467   6.254   7.837  1.00  0.00              
ATOM   2925  OD1 ASN A 190      -1.344   7.065   8.191  1.00  0.00              
ATOM   2926  ND2 ASN A 190       0.293   6.545   6.808  1.00  0.00              
ATOM   2927 HD21 ASN A 190       0.124   7.403   6.301  1.00  0.00              
ATOM   2928 HD22 ASN A 190       0.991   5.860   6.556  1.00  0.00              
ATOM   2929  C   ASN A 190      -2.782   4.792   9.426  1.00  0.00              
ATOM   2930  O   ASN A 190      -3.827   4.801   8.874  1.00  0.00              
ATOM   2931  N   LEU A 191      -2.508   5.335  10.553  1.00  0.00              
ATOM   2932  H   LEU A 191      -1.539   5.261  10.829  1.00  0.00              
ATOM   2933  CA  LEU A 191      -3.480   5.974  11.421  1.00  0.00              
ATOM   2934  HA  LEU A 191      -4.371   5.358  11.548  1.00  0.00              
ATOM   2935  CB  LEU A 191      -3.015   6.176  12.858  1.00  0.00              
ATOM   2936  HB2 LEU A 191      -2.115   6.788  12.800  1.00  0.00              
ATOM   2937  HB3 LEU A 191      -3.825   6.733  13.329  1.00  0.00              
ATOM   2938  CG  LEU A 191      -2.718   4.917  13.731  1.00  0.00              
ATOM   2939  HG  LEU A 191      -3.448   4.117  13.608  1.00  0.00              
ATOM   2940  CD1 LEU A 191      -1.299   4.351  13.378  1.00  0.00              
ATOM   2941 HD11 LEU A 191      -1.049   3.489  13.996  1.00  0.00              
ATOM   2942 HD12 LEU A 191      -1.322   3.953  12.363  1.00  0.00              
ATOM   2943 HD13 LEU A 191      -0.577   5.158  13.494  1.00  0.00              
ATOM   2944  CD2 LEU A 191      -2.716   5.134  15.191  1.00  0.00              
ATOM   2945 HD21 LEU A 191      -2.339   4.267  15.734  1.00  0.00              
ATOM   2946 HD22 LEU A 191      -2.163   6.029  15.476  1.00  0.00              
ATOM   2947 HD23 LEU A 191      -3.741   5.273  15.534  1.00  0.00              
ATOM   2948  C   LEU A 191      -4.038   7.232  10.801  1.00  0.00              
ATOM   2949  O   LEU A 191      -5.201   7.523  10.918  1.00  0.00              
ATOM   2950  N   CYS A 192      -3.203   8.037  10.104  1.00  0.00              
ATOM   2951  H   CYS A 192      -2.231   7.764  10.075  1.00  0.00              
ATOM   2952  CA  CYS A 192      -3.360   9.264   9.274  1.00  0.00              
ATOM   2953  HA  CYS A 192      -4.009   9.963   9.800  1.00  0.00              
ATOM   2954  CB  CYS A 192      -2.065  10.059   9.207  1.00  0.00              
ATOM   2955  HB2 CYS A 192      -1.308   9.487   8.671  1.00  0.00              
ATOM   2956  HB3 CYS A 192      -2.262  10.980   8.658  1.00  0.00              
ATOM   2957  SG  CYS A 192      -1.419  10.578  10.782  1.00  0.00              
ATOM   2958  HG  CYS A 192      -2.348  11.529  10.913  1.00  0.00              
ATOM   2959  C   CYS A 192      -4.049   9.117   7.892  1.00  0.00              
ATOM   2960  O   CYS A 192      -4.366  10.195   7.329  1.00  0.00              
ATOM   2961  N   GLU A 193      -4.218   7.903   7.354  1.00  0.00              
ATOM   2962  H   GLU A 193      -3.887   7.144   7.931  1.00  0.00              
ATOM   2963  CA  GLU A 193      -4.757   7.672   6.016  1.00  0.00              
ATOM   2964  HA  GLU A 193      -5.570   8.354   5.770  1.00  0.00              
ATOM   2965  CB  GLU A 193      -3.656   7.762   4.939  1.00  0.00              
ATOM   2966  HB2 GLU A 193      -3.332   8.798   4.846  1.00  0.00              
ATOM   2967  HB3 GLU A 193      -2.762   7.154   5.077  1.00  0.00              
ATOM   2968  CG  GLU A 193      -4.148   7.490   3.558  1.00  0.00              
ATOM   2969  HG2 GLU A 193      -3.287   7.516   2.890  1.00  0.00              
ATOM   2970  HG3 GLU A 193      -4.531   6.469   3.546  1.00  0.00              
ATOM   2971  CD  GLU A 193      -5.208   8.493   3.104  1.00  0.00              
ATOM   2972  OE1 GLU A 193      -6.359   8.330   3.561  1.00  0.00              
ATOM   2973  OE2 GLU A 193      -5.000   9.207   2.144  1.00  0.00              
ATOM   2974  C   GLU A 193      -5.364   6.213   6.072  1.00  0.00              
ATOM   2975  O   GLU A 193      -4.617   5.205   6.123  1.00  0.00              
ATOM   2976  N   ARG A 194      -6.647   6.094   6.490  1.00  0.00              
ATOM   2977  H   ARG A 194      -7.215   6.923   6.596  1.00  0.00              
ATOM   2978  CA  ARG A 194      -7.377   4.808   6.764  1.00  0.00              
ATOM   2979  HA  ARG A 194      -6.702   3.958   6.673  1.00  0.00              
ATOM   2980  CB  ARG A 194      -8.088   4.978   8.130  1.00  0.00              
ATOM   2981  HB2 ARG A 194      -8.677   5.892   8.064  1.00  0.00              
ATOM   2982  HB3 ARG A 194      -8.795   4.149   8.176  1.00  0.00              
ATOM   2983  CG  ARG A 194      -7.089   4.942   9.334  1.00  0.00              
ATOM   2984  HG2 ARG A 194      -6.481   4.040   9.266  1.00  0.00              
ATOM   2985  HG3 ARG A 194      -6.402   5.788   9.308  1.00  0.00              
ATOM   2986  CD  ARG A 194      -7.731   4.945  10.659  1.00  0.00              
ATOM   2987  HD2 ARG A 194      -6.917   5.168  11.349  1.00  0.00              
ATOM   2988  HD3 ARG A 194      -8.446   5.760  10.767  1.00  0.00              
ATOM   2989  NE  ARG A 194      -8.408   3.688  10.903  1.00  0.00              
ATOM   2990  HE  ARG A 194      -8.394   3.022  10.144  1.00  0.00              
ATOM   2991  CZ  ARG A 194      -8.993   3.276  12.031  1.00  0.00              
ATOM   2992  NH1 ARG A 194      -9.220   4.056  13.097  1.00  0.00              
ATOM   2993 HH11 ARG A 194      -8.958   5.030  13.039  1.00  0.00              
ATOM   2994 HH12 ARG A 194      -9.769   3.783  13.899  1.00  0.00              
ATOM   2995  NH2 ARG A 194      -9.353   2.009  11.996  1.00  0.00              
ATOM   2996 HH21 ARG A 194      -8.980   1.536  11.186  1.00  0.00              
ATOM   2997 HH22 ARG A 194      -9.965   1.662  12.721  1.00  0.00              
ATOM   2998  C   ARG A 194      -8.292   4.428   5.617  1.00  0.00              
ATOM   2999  O   ARG A 194      -8.990   3.444   5.672  1.00  0.00              
ATOM   3000  N   ARG A 195      -8.305   5.092   4.434  1.00  0.00              
ATOM   3001  H   ARG A 195      -7.876   6.006   4.415  1.00  0.00              
ATOM   3002  CA  ARG A 195      -9.218   4.764   3.298  1.00  0.00              
ATOM   3003  HA  ARG A 195     -10.202   4.829   3.762  1.00  0.00              
ATOM   3004  CB  ARG A 195      -9.249   5.859   2.219  1.00  0.00              
ATOM   3005  HB2 ARG A 195     -10.133   5.756   1.590  1.00  0.00              
ATOM   3006  HB3 ARG A 195      -9.515   6.746   2.794  1.00  0.00              
ATOM   3007  CG  ARG A 195      -7.973   6.037   1.350  1.00  0.00              
ATOM   3008  HG2 ARG A 195      -7.100   6.046   2.002  1.00  0.00              
ATOM   3009  HG3 ARG A 195      -7.765   5.150   0.750  1.00  0.00              
ATOM   3010  CD  ARG A 195      -8.084   7.239   0.488  1.00  0.00              
ATOM   3011  HD2 ARG A 195      -7.382   7.268  -0.345  1.00  0.00              
ATOM   3012  HD3 ARG A 195      -9.120   7.357   0.173  1.00  0.00              
ATOM   3013  NE  ARG A 195      -7.837   8.539   1.100  1.00  0.00              
ATOM   3014  HE  ARG A 195      -7.114   8.590   1.804  1.00  0.00              
ATOM   3015  CZ  ARG A 195      -8.492   9.651   0.876  1.00  0.00              
ATOM   3016  NH1 ARG A 195      -8.199  10.772   1.473  1.00  0.00              
ATOM   3017 HH11 ARG A 195      -7.594  10.803   2.281  1.00  0.00              
ATOM   3018 HH12 ARG A 195      -8.783  11.582   1.319  1.00  0.00              
ATOM   3019  NH2 ARG A 195      -9.346   9.743  -0.128  1.00  0.00              
ATOM   3020 HH21 ARG A 195      -9.641   8.851  -0.499  1.00  0.00              
ATOM   3021 HH22 ARG A 195      -9.594  10.685  -0.395  1.00  0.00              
ATOM   3022  C   ARG A 195      -9.066   3.430   2.668  1.00  0.00              
ATOM   3023  O   ARG A 195      -9.981   2.935   2.158  1.00  0.00              
ATOM   3024  N   ALA A 196      -7.907   2.841   2.729  1.00  0.00              
ATOM   3025  H   ALA A 196      -7.154   3.318   3.203  1.00  0.00              
ATOM   3026  CA  ALA A 196      -7.596   1.465   2.336  1.00  0.00              
ATOM   3027  HA  ALA A 196      -7.751   1.428   1.258  1.00  0.00              
ATOM   3028  CB  ALA A 196      -6.182   1.037   2.586  1.00  0.00              
ATOM   3029  HB1 ALA A 196      -5.449   1.724   2.162  1.00  0.00              
ATOM   3030  HB2 ALA A 196      -6.020   1.108   3.662  1.00  0.00              
ATOM   3031  HB3 ALA A 196      -6.081   0.013   2.227  1.00  0.00              
ATOM   3032  C   ALA A 196      -8.591   0.434   2.953  1.00  0.00              
ATOM   3033  O   ALA A 196      -8.972  -0.527   2.252  1.00  0.00              
ATOM   3034  N   GLU A 197      -9.006   0.693   4.215  1.00  0.00              
ATOM   3035  H   GLU A 197      -8.773   1.616   4.555  1.00  0.00              
ATOM   3036  CA  GLU A 197     -10.000  -0.130   4.927  1.00  0.00              
ATOM   3037  HA  GLU A 197      -9.553  -1.089   5.191  1.00  0.00              
ATOM   3038  CB  GLU A 197     -10.403   0.507   6.358  1.00  0.00              
ATOM   3039  HB2 GLU A 197     -10.681   1.547   6.185  1.00  0.00              
ATOM   3040  HB3 GLU A 197     -11.243  -0.050   6.774  1.00  0.00              
ATOM   3041  CG  GLU A 197      -9.257   0.285   7.352  1.00  0.00              
ATOM   3042  HG2 GLU A 197      -9.183  -0.781   7.569  1.00  0.00              
ATOM   3043  HG3 GLU A 197      -8.384   0.747   6.891  1.00  0.00              
ATOM   3044  CD  GLU A 197      -9.549   0.963   8.756  1.00  0.00              
ATOM   3045  OE1 GLU A 197      -8.567   1.211   9.500  1.00  0.00              
ATOM   3046  OE2 GLU A 197     -10.677   1.262   9.038  1.00  0.00              
ATOM   3047  C   GLU A 197     -11.295  -0.296   4.139  1.00  0.00              
ATOM   3048  O   GLU A 197     -12.020  -1.254   4.331  1.00  0.00              
ATOM   3049  N   MET A 198     -11.681   0.675   3.358  1.00  0.00              
ATOM   3050  H   MET A 198     -11.103   1.501   3.302  1.00  0.00              
ATOM   3051  CA  MET A 198     -12.928   0.721   2.549  1.00  0.00              
ATOM   3052  HA  MET A 198     -13.585  -0.084   2.879  1.00  0.00              
ATOM   3053  CB  MET A 198     -13.668   2.028   2.765  1.00  0.00              
ATOM   3054  HB2 MET A 198     -13.107   2.833   2.290  1.00  0.00              
ATOM   3055  HB3 MET A 198     -14.638   2.072   2.268  1.00  0.00              
ATOM   3056  CG  MET A 198     -13.871   2.439   4.170  1.00  0.00              
ATOM   3057  HG2 MET A 198     -12.931   2.703   4.653  1.00  0.00              
ATOM   3058  HG3 MET A 198     -14.409   3.382   4.262  1.00  0.00              
ATOM   3059  SD  MET A 198     -14.649   1.299   5.334  1.00  0.00              
ATOM   3060  CE  MET A 198     -16.318   1.313   4.583  1.00  0.00              
ATOM   3061  HE1 MET A 198     -16.712   2.318   4.434  1.00  0.00              
ATOM   3062  HE2 MET A 198     -16.460   0.665   3.718  1.00  0.00              
ATOM   3063  HE3 MET A 198     -17.015   0.931   5.328  1.00  0.00              
ATOM   3064  C   MET A 198     -12.649   0.496   1.039  1.00  0.00              
ATOM   3065  O   MET A 198     -13.314  -0.291   0.388  1.00  0.00              
ATOM   3066  N   GLU A 199     -11.560   1.138   0.440  1.00  0.00              
ATOM   3067  H   GLU A 199     -10.907   1.663   1.004  1.00  0.00              
ATOM   3068  CA  GLU A 199     -11.133   1.045  -0.969  1.00  0.00              
ATOM   3069  HA  GLU A 199     -11.920   1.381  -1.643  1.00  0.00              
ATOM   3070  CB  GLU A 199     -10.017   2.044  -1.133  1.00  0.00              
ATOM   3071  HB2 GLU A 199      -9.205   1.922  -0.416  1.00  0.00              
ATOM   3072  HB3 GLU A 199      -9.492   1.969  -2.085  1.00  0.00              
ATOM   3073  CG  GLU A 199     -10.297   3.554  -0.977  1.00  0.00              
ATOM   3074  HG2 GLU A 199     -10.912   3.768  -0.103  1.00  0.00              
ATOM   3075  HG3 GLU A 199      -9.416   4.161  -0.771  1.00  0.00              
ATOM   3076  CD  GLU A 199     -11.138   4.114  -2.080  1.00  0.00              
ATOM   3077  OE1 GLU A 199     -11.439   3.366  -3.072  1.00  0.00              
ATOM   3078  OE2 GLU A 199     -11.567   5.267  -1.979  1.00  0.00              
ATOM   3079  C   GLU A 199     -10.681  -0.334  -1.440  1.00  0.00              
ATOM   3080  O   GLU A 199     -10.991  -0.683  -2.579  1.00  0.00              
ATOM   3081  N   VAL A 200     -10.008  -1.092  -0.630  1.00  0.00              
ATOM   3082  H   VAL A 200      -9.777  -0.589   0.214  1.00  0.00              
ATOM   3083  CA  VAL A 200      -9.176  -2.200  -1.111  1.00  0.00              
ATOM   3084  HA  VAL A 200      -9.757  -2.613  -1.936  1.00  0.00              
ATOM   3085  CB  VAL A 200      -7.826  -1.726  -1.602  1.00  0.00              
ATOM   3086  HB  VAL A 200      -7.899  -0.799  -2.172  1.00  0.00              
ATOM   3087  CG1 VAL A 200      -6.764  -1.466  -0.447  1.00  0.00              
ATOM   3088 HG11 VAL A 200      -6.522  -2.381   0.093  1.00  0.00              
ATOM   3089 HG12 VAL A 200      -5.804  -1.135  -0.844  1.00  0.00              
ATOM   3090 HG13 VAL A 200      -7.085  -0.694   0.252  1.00  0.00              
ATOM   3091  CG2 VAL A 200      -7.083  -2.766  -2.496  1.00  0.00              
ATOM   3092 HG21 VAL A 200      -6.338  -2.212  -3.067  1.00  0.00              
ATOM   3093 HG22 VAL A 200      -6.546  -3.597  -2.038  1.00  0.00              
ATOM   3094 HG23 VAL A 200      -7.789  -3.177  -3.218  1.00  0.00              
ATOM   3095  C   VAL A 200      -9.010  -3.410  -0.159  1.00  0.00              
ATOM   3096  O   VAL A 200      -8.858  -4.511  -0.675  1.00  0.00              
ATOM   3097  N   VAL A 201      -9.062  -3.152   1.176  1.00  0.00              
ATOM   3098  H   VAL A 201      -9.151  -2.215   1.543  1.00  0.00              
ATOM   3099  CA  VAL A 201      -8.854  -4.206   2.200  1.00  0.00              
ATOM   3100  HA  VAL A 201      -7.935  -4.714   1.906  1.00  0.00              
ATOM   3101  CB  VAL A 201      -8.585  -3.666   3.646  1.00  0.00              
ATOM   3102  HB  VAL A 201      -9.351  -2.958   3.961  1.00  0.00              
ATOM   3103  CG1 VAL A 201      -8.532  -4.739   4.758  1.00  0.00              
ATOM   3104 HG11 VAL A 201      -9.324  -5.463   4.565  1.00  0.00              
ATOM   3105 HG12 VAL A 201      -7.582  -5.272   4.802  1.00  0.00              
ATOM   3106 HG13 VAL A 201      -8.729  -4.286   5.730  1.00  0.00              
ATOM   3107  CG2 VAL A 201      -7.188  -2.990   3.687  1.00  0.00              
ATOM   3108 HG21 VAL A 201      -6.444  -3.785   3.657  1.00  0.00              
ATOM   3109 HG22 VAL A 201      -7.028  -2.290   2.868  1.00  0.00              
ATOM   3110 HG23 VAL A 201      -7.187  -2.496   4.659  1.00  0.00              
ATOM   3111  C   VAL A 201      -9.993  -5.267   2.050  1.00  0.00              
ATOM   3112  O   VAL A 201      -9.730  -6.504   2.119  1.00  0.00              
ATOM   3113  N   PRO A 202     -11.192  -4.791   1.777  1.00  0.00              
ATOM   3114  CD  PRO A 202     -11.757  -3.448   2.088  1.00  0.00              
ATOM   3115  HD2 PRO A 202     -11.496  -2.588   1.472  1.00  0.00              
ATOM   3116  HD3 PRO A 202     -11.444  -3.248   3.113  1.00  0.00              
ATOM   3117  CG  PRO A 202     -13.293  -3.578   2.180  1.00  0.00              
ATOM   3118  HG2 PRO A 202     -13.841  -2.670   1.930  1.00  0.00              
ATOM   3119  HG3 PRO A 202     -13.668  -3.827   3.173  1.00  0.00              
ATOM   3120  CB  PRO A 202     -13.538  -4.824   1.354  1.00  0.00              
ATOM   3121  HB2 PRO A 202     -13.806  -4.460   0.363  1.00  0.00              
ATOM   3122  HB3 PRO A 202     -14.416  -5.341   1.740  1.00  0.00              
ATOM   3123  CA  PRO A 202     -12.323  -5.707   1.475  1.00  0.00              
ATOM   3124  HA  PRO A 202     -12.486  -6.362   2.331  1.00  0.00              
ATOM   3125  C   PRO A 202     -12.131  -6.561   0.220  1.00  0.00              
ATOM   3126  O   PRO A 202     -12.222  -7.799   0.330  1.00  0.00              
ATOM   3127  N   ALA A 203     -11.785  -6.007  -0.941  1.00  0.00              
ATOM   3128  H   ALA A 203     -11.825  -5.008  -1.087  1.00  0.00              
ATOM   3129  CA  ALA A 203     -11.556  -6.783  -2.155  1.00  0.00              
ATOM   3130  HA  ALA A 203     -12.414  -7.419  -2.371  1.00  0.00              
ATOM   3131  CB  ALA A 203     -11.475  -5.750  -3.297  1.00  0.00              
ATOM   3132  HB1 ALA A 203     -10.713  -5.042  -2.970  1.00  0.00              
ATOM   3133  HB2 ALA A 203     -11.214  -6.312  -4.194  1.00  0.00              
ATOM   3134  HB3 ALA A 203     -12.408  -5.219  -3.480  1.00  0.00              
ATOM   3135  C   ALA A 203     -10.301  -7.689  -2.044  1.00  0.00              
ATOM   3136  O   ALA A 203     -10.375  -8.907  -2.263  1.00  0.00              
ATOM   3137  N   ALA A 204      -9.198  -7.135  -1.607  1.00  0.00              
ATOM   3138  H   ALA A 204      -9.096  -6.145  -1.432  1.00  0.00              
ATOM   3139  CA  ALA A 204      -7.976  -7.886  -1.286  1.00  0.00              
ATOM   3140  HA  ALA A 204      -7.616  -8.349  -2.205  1.00  0.00              
ATOM   3141  CB  ALA A 204      -6.978  -6.948  -0.700  1.00  0.00              
ATOM   3142  HB1 ALA A 204      -6.453  -6.357  -1.450  1.00  0.00              
ATOM   3143  HB2 ALA A 204      -7.497  -6.363   0.060  1.00  0.00              
ATOM   3144  HB3 ALA A 204      -6.212  -7.509  -0.165  1.00  0.00              
ATOM   3145  C   ALA A 204      -8.163  -9.175  -0.333  1.00  0.00              
ATOM   3146  O   ALA A 204      -7.731 -10.282  -0.636  1.00  0.00              
ATOM   3147  N   ARG A 205      -8.940  -9.087   0.742  1.00  0.00              
ATOM   3148  H   ARG A 205      -9.213  -8.142   0.970  1.00  0.00              
ATOM   3149  CA  ARG A 205      -9.134 -10.244   1.750  1.00  0.00              
ATOM   3150  HA  ARG A 205      -8.193 -10.694   2.068  1.00  0.00              
ATOM   3151  CB  ARG A 205      -9.638  -9.672   3.007  1.00  0.00              
ATOM   3152  HB2 ARG A 205      -9.059  -8.785   3.262  1.00  0.00              
ATOM   3153  HB3 ARG A 205     -10.700  -9.448   2.902  1.00  0.00              
ATOM   3154  CG  ARG A 205      -9.361 -10.558   4.191  1.00  0.00              
ATOM   3155  HG2 ARG A 205      -9.450 -11.597   3.871  1.00  0.00              
ATOM   3156  HG3 ARG A 205      -8.346 -10.289   4.480  1.00  0.00              
ATOM   3157  CD  ARG A 205     -10.263 -10.398   5.454  1.00  0.00              
ATOM   3158  HD2 ARG A 205      -9.979  -9.488   5.984  1.00  0.00              
ATOM   3159  HD3 ARG A 205     -11.302 -10.270   5.153  1.00  0.00              
ATOM   3160  NE  ARG A 205     -10.087 -11.667   6.319  1.00  0.00              
ATOM   3161  HE  ARG A 205      -9.313 -12.278   6.101  1.00  0.00              
ATOM   3162  CZ  ARG A 205     -10.799 -11.964   7.355  1.00  0.00              
ATOM   3163  NH1 ARG A 205     -10.446 -13.081   7.887  1.00  0.00              
ATOM   3164 HH11 ARG A 205      -9.842 -13.717   7.385  1.00  0.00              
ATOM   3165 HH12 ARG A 205     -10.963 -13.485   8.655  1.00  0.00              
ATOM   3166  NH2 ARG A 205     -11.709 -11.214   7.901  1.00  0.00              
ATOM   3167 HH21 ARG A 205     -12.183 -10.410   7.515  1.00  0.00              
ATOM   3168 HH22 ARG A 205     -12.023 -11.427   8.838  1.00  0.00              
ATOM   3169  C   ARG A 205     -10.111 -11.309   1.087  1.00  0.00              
ATOM   3170  O   ARG A 205      -9.947 -12.490   1.308  1.00  0.00              
ATOM   3171  N   GLU A 206     -11.021 -10.907   0.192  1.00  0.00              
ATOM   3172  H   GLU A 206     -11.091  -9.913   0.027  1.00  0.00              
ATOM   3173  CA  GLU A 206     -11.817 -11.838  -0.578  1.00  0.00              
ATOM   3174  HA  GLU A 206     -12.299 -12.519   0.123  1.00  0.00              
ATOM   3175  CB  GLU A 206     -12.844 -11.034  -1.361  1.00  0.00              
ATOM   3176  HB2 GLU A 206     -13.412 -10.367  -0.713  1.00  0.00              
ATOM   3177  HB3 GLU A 206     -12.362 -10.421  -2.123  1.00  0.00              
ATOM   3178  CG  GLU A 206     -13.921 -11.880  -2.199  1.00  0.00              
ATOM   3179  HG2 GLU A 206     -14.636 -11.165  -2.608  1.00  0.00              
ATOM   3180  HG3 GLU A 206     -13.455 -12.402  -3.034  1.00  0.00              
ATOM   3181  CD  GLU A 206     -14.709 -12.803  -1.269  1.00  0.00              
ATOM   3182  OE1 GLU A 206     -14.590 -14.048  -1.458  1.00  0.00              
ATOM   3183  OE2 GLU A 206     -15.453 -12.368  -0.373  1.00  0.00              
ATOM   3184  C   GLU A 206     -10.987 -12.802  -1.418  1.00  0.00              
ATOM   3185  O   GLU A 206     -11.239 -13.986  -1.360  1.00  0.00              
ATOM   3186  N   TYR A 207      -9.920 -12.282  -2.051  1.00  0.00              
ATOM   3187  H   TYR A 207      -9.826 -11.279  -2.127  1.00  0.00              
ATOM   3188  CA  TYR A 207      -8.935 -13.176  -2.705  1.00  0.00              
ATOM   3189  HA  TYR A 207      -9.486 -14.032  -3.095  1.00  0.00              
ATOM   3190  CB  TYR A 207      -8.522 -12.470  -4.036  1.00  0.00              
ATOM   3191  HB2 TYR A 207      -7.811 -11.672  -3.823  1.00  0.00              
ATOM   3192  HB3 TYR A 207      -8.023 -13.314  -4.511  1.00  0.00              
ATOM   3193  CG  TYR A 207      -9.681 -11.908  -4.874  1.00  0.00              
ATOM   3194  CD1 TYR A 207      -9.968 -10.513  -4.817  1.00  0.00              
ATOM   3195  HD1 TYR A 207      -9.333  -9.781  -4.341  1.00  0.00              
ATOM   3196  CE1 TYR A 207     -11.142 -10.024  -5.405  1.00  0.00              
ATOM   3197  HE1 TYR A 207     -11.295  -8.955  -5.436  1.00  0.00              
ATOM   3198  CZ  TYR A 207     -12.081 -10.937  -5.897  1.00  0.00              
ATOM   3199  OH  TYR A 207     -13.283 -10.435  -6.333  1.00  0.00              
ATOM   3200  HH  TYR A 207     -13.775 -11.107  -6.810  1.00  0.00              
ATOM   3201  CE2 TYR A 207     -11.773 -12.319  -6.050  1.00  0.00              
ATOM   3202  HE2 TYR A 207     -12.466 -12.992  -6.534  1.00  0.00              
ATOM   3203  CD2 TYR A 207     -10.544 -12.785  -5.585  1.00  0.00              
ATOM   3204  HD2 TYR A 207     -10.355 -13.848  -5.544  1.00  0.00              
ATOM   3205  C   TYR A 207      -7.772 -13.658  -1.785  1.00  0.00              
ATOM   3206  O   TYR A 207      -6.784 -14.175  -2.343  1.00  0.00              
ATOM   3207  N   GLY A 208      -7.919 -13.510  -0.449  1.00  0.00              
ATOM   3208  H   GLY A 208      -8.838 -13.179  -0.193  1.00  0.00              
ATOM   3209  CA  GLY A 208      -6.951 -14.014   0.612  1.00  0.00              
ATOM   3210  HA2 GLY A 208      -7.267 -13.809   1.635  1.00  0.00              
ATOM   3211  HA3 GLY A 208      -6.758 -15.085   0.559  1.00  0.00              
ATOM   3212  C   GLY A 208      -5.536 -13.467   0.530  1.00  0.00              
ATOM   3213  O   GLY A 208      -4.544 -14.150   0.895  1.00  0.00              
ATOM   3214  N   LEU A 209      -5.322 -12.221   0.070  1.00  0.00              
ATOM   3215  H   LEU A 209      -6.036 -11.675  -0.391  1.00  0.00              
ATOM   3216  CA  LEU A 209      -4.061 -11.484  -0.019  1.00  0.00              
ATOM   3217  HA  LEU A 209      -3.450 -12.109  -0.669  1.00  0.00              
ATOM   3218  CB  LEU A 209      -4.342 -10.112  -0.758  1.00  0.00              
ATOM   3219  HB2 LEU A 209      -5.341  -9.807  -0.445  1.00  0.00              
ATOM   3220  HB3 LEU A 209      -3.585  -9.391  -0.450  1.00  0.00              
ATOM   3221  CG  LEU A 209      -4.143 -10.229  -2.251  1.00  0.00              
ATOM   3222  HG  LEU A 209      -3.216 -10.732  -2.528  1.00  0.00              
ATOM   3223  CD1 LEU A 209      -5.289 -11.043  -2.936  1.00  0.00              
ATOM   3224 HD11 LEU A 209      -5.258 -11.030  -4.025  1.00  0.00              
ATOM   3225 HD12 LEU A 209      -5.238 -12.107  -2.702  1.00  0.00              
ATOM   3226 HD13 LEU A 209      -6.299 -10.741  -2.660  1.00  0.00              
ATOM   3227  CD2 LEU A 209      -4.217  -8.807  -2.968  1.00  0.00              
ATOM   3228 HD21 LEU A 209      -5.252  -8.484  -2.853  1.00  0.00              
ATOM   3229 HD22 LEU A 209      -3.521  -8.148  -2.448  1.00  0.00              
ATOM   3230 HD23 LEU A 209      -4.040  -8.931  -4.036  1.00  0.00              
ATOM   3231  C   LEU A 209      -3.384 -11.240   1.367  1.00  0.00              
ATOM   3232  O   LEU A 209      -4.025 -11.002   2.389  1.00  0.00              
ATOM   3233  N   GLY A 210      -2.057 -11.156   1.396  1.00  0.00              
ATOM   3234  H   GLY A 210      -1.557 -11.606   0.642  1.00  0.00              
ATOM   3235  CA  GLY A 210      -1.343 -10.551   2.528  1.00  0.00              
ATOM   3236  HA2 GLY A 210      -1.860 -10.706   3.475  1.00  0.00              
ATOM   3237  HA3 GLY A 210      -0.337 -10.970   2.524  1.00  0.00              
ATOM   3238  C   GLY A 210      -1.218  -9.054   2.299  1.00  0.00              
ATOM   3239  O   GLY A 210      -0.533  -8.645   1.366  1.00  0.00              
ATOM   3240  N   VAL A 211      -1.950  -8.191   2.981  1.00  0.00              
ATOM   3241  H   VAL A 211      -2.550  -8.577   3.696  1.00  0.00              
ATOM   3242  CA  VAL A 211      -2.034  -6.712   2.735  1.00  0.00              
ATOM   3243  HA  VAL A 211      -1.717  -6.588   1.699  1.00  0.00              
ATOM   3244  CB  VAL A 211      -3.424  -6.177   2.796  1.00  0.00              
ATOM   3245  HB  VAL A 211      -3.759  -6.280   3.828  1.00  0.00              
ATOM   3246  CG1 VAL A 211      -3.518  -4.676   2.443  1.00  0.00              
ATOM   3247 HG11 VAL A 211      -3.104  -4.143   3.298  1.00  0.00              
ATOM   3248 HG12 VAL A 211      -2.837  -4.488   1.612  1.00  0.00              
ATOM   3249 HG13 VAL A 211      -4.575  -4.450   2.300  1.00  0.00              
ATOM   3250  CG2 VAL A 211      -4.317  -6.998   1.925  1.00  0.00              
ATOM   3251 HG21 VAL A 211      -3.952  -7.067   0.900  1.00  0.00              
ATOM   3252 HG22 VAL A 211      -4.412  -7.997   2.351  1.00  0.00              
ATOM   3253 HG23 VAL A 211      -5.303  -6.548   2.042  1.00  0.00              
ATOM   3254  C   VAL A 211      -1.024  -5.869   3.506  1.00  0.00              
ATOM   3255  O   VAL A 211      -1.070  -5.795   4.731  1.00  0.00              
ATOM   3256  N   ILE A 212       0.000  -5.244   2.879  1.00  0.00              
ATOM   3257  H   ILE A 212       0.011  -5.356   1.875  1.00  0.00              
ATOM   3258  CA  ILE A 212       1.254  -4.814   3.401  1.00  0.00              
ATOM   3259  HA  ILE A 212       1.365  -5.010   4.468  1.00  0.00              
ATOM   3260  CB  ILE A 212       2.414  -5.444   2.604  1.00  0.00              
ATOM   3261  HB  ILE A 212       2.304  -5.290   1.530  1.00  0.00              
ATOM   3262  CG2 ILE A 212       3.743  -4.902   3.070  1.00  0.00              
ATOM   3263 HG21 ILE A 212       3.851  -3.931   2.587  1.00  0.00              
ATOM   3264 HG22 ILE A 212       3.723  -4.780   4.153  1.00  0.00              
ATOM   3265 HG23 ILE A 212       4.523  -5.545   2.663  1.00  0.00              
ATOM   3266  CG1 ILE A 212       2.455  -6.945   2.875  1.00  0.00              
ATOM   3267 HG12 ILE A 212       1.495  -7.333   2.535  1.00  0.00              
ATOM   3268 HG13 ILE A 212       3.274  -7.265   2.231  1.00  0.00              
ATOM   3269  CD1 ILE A 212       2.651  -7.400   4.335  1.00  0.00              
ATOM   3270 HD11 ILE A 212       1.811  -7.038   4.928  1.00  0.00              
ATOM   3271 HD12 ILE A 212       2.710  -8.484   4.432  1.00  0.00              
ATOM   3272 HD13 ILE A 212       3.600  -7.033   4.725  1.00  0.00              
ATOM   3273  C   ILE A 212       1.349  -3.306   3.425  1.00  0.00              
ATOM   3274  O   ILE A 212       1.108  -2.721   2.430  1.00  0.00              
ATOM   3275  N   ALA A 213       1.619  -2.609   4.525  1.00  0.00              
ATOM   3276  H   ALA A 213       1.950  -3.068   5.361  1.00  0.00              
ATOM   3277  CA  ALA A 213       1.424  -1.156   4.695  1.00  0.00              
ATOM   3278  HA  ALA A 213       0.707  -0.730   3.994  1.00  0.00              
ATOM   3279  CB  ALA A 213       1.067  -0.880   6.166  1.00  0.00              
ATOM   3280  HB1 ALA A 213       1.397   0.057   6.614  1.00  0.00              
ATOM   3281  HB2 ALA A 213      -0.014  -0.779   6.265  1.00  0.00              
ATOM   3282  HB3 ALA A 213       1.508  -1.540   6.914  1.00  0.00              
ATOM   3283  C   ALA A 213       2.740  -0.514   4.285  1.00  0.00              
ATOM   3284  O   ALA A 213       3.681  -0.738   4.980  1.00  0.00              
ATOM   3285  N   TRP A 214       2.888   0.191   3.198  1.00  0.00              
ATOM   3286  H   TRP A 214       2.070   0.181   2.606  1.00  0.00              
ATOM   3287  CA  TRP A 214       4.021   1.170   2.986  1.00  0.00              
ATOM   3288  HA  TRP A 214       4.886   0.910   3.597  1.00  0.00              
ATOM   3289  CB  TRP A 214       4.632   1.067   1.561  1.00  0.00              
ATOM   3290  HB2 TRP A 214       5.621   1.523   1.584  1.00  0.00              
ATOM   3291  HB3 TRP A 214       4.815   0.037   1.252  1.00  0.00              
ATOM   3292  CG  TRP A 214       3.816   1.701   0.467  1.00  0.00              
ATOM   3293  CD1 TRP A 214       2.867   1.115  -0.297  1.00  0.00              
ATOM   3294  HD1 TRP A 214       2.473   0.110  -0.312  1.00  0.00              
ATOM   3295  NE1 TRP A 214       2.366   2.027  -1.178  1.00  0.00              
ATOM   3296  HE1 TRP A 214       1.624   1.725  -1.794  1.00  0.00              
ATOM   3297  CE2 TRP A 214       2.837   3.278  -0.924  1.00  0.00              
ATOM   3298  CZ2 TRP A 214       2.544   4.523  -1.491  1.00  0.00              
ATOM   3299  HZ2 TRP A 214       1.883   4.580  -2.343  1.00  0.00              
ATOM   3300  CH2 TRP A 214       3.306   5.647  -1.142  1.00  0.00              
ATOM   3301  HH2 TRP A 214       3.062   6.630  -1.515  1.00  0.00              
ATOM   3302  CZ3 TRP A 214       4.362   5.478  -0.233  1.00  0.00              
ATOM   3303  HZ3 TRP A 214       4.855   6.385   0.084  1.00  0.00              
ATOM   3304  CE3 TRP A 214       4.691   4.237   0.283  1.00  0.00              
ATOM   3305  HE3 TRP A 214       5.524   4.212   0.970  1.00  0.00              
ATOM   3306  CD2 TRP A 214       3.942   3.037  -0.030  1.00  0.00              
ATOM   3307  C   TRP A 214       3.685   2.670   3.459  1.00  0.00              
ATOM   3308  O   TRP A 214       2.579   3.095   3.698  1.00  0.00              
ATOM   3309  N   SER A 215       4.664   3.529   3.578  1.00  0.00              
ATOM   3310  H   SER A 215       5.630   3.270   3.435  1.00  0.00              
ATOM   3311  CA  SER A 215       4.619   4.760   4.383  1.00  0.00              
ATOM   3312  HA  SER A 215       5.675   4.825   4.645  1.00  0.00              
ATOM   3313  CB  SER A 215       4.284   5.968   3.453  1.00  0.00              
ATOM   3314  HB2 SER A 215       4.921   5.978   2.569  1.00  0.00              
ATOM   3315  HB3 SER A 215       3.232   5.886   3.177  1.00  0.00              
ATOM   3316  OG  SER A 215       4.608   7.180   4.131  1.00  0.00              
ATOM   3317  HG  SER A 215       5.239   7.019   4.837  1.00  0.00              
ATOM   3318  C   SER A 215       3.925   4.564   5.714  1.00  0.00              
ATOM   3319  O   SER A 215       3.052   5.396   6.011  1.00  0.00              
ATOM   3320  N   PRO A 216       4.268   3.571   6.551  1.00  0.00              
ATOM   3321  CD  PRO A 216       5.578   2.870   6.600  1.00  0.00              
ATOM   3322  HD2 PRO A 216       6.330   3.639   6.773  1.00  0.00              
ATOM   3323  HD3 PRO A 216       5.864   2.262   5.741  1.00  0.00              
ATOM   3324  CG  PRO A 216       5.585   2.034   7.879  1.00  0.00              
ATOM   3325  HG2 PRO A 216       6.136   2.474   8.710  1.00  0.00              
ATOM   3326  HG3 PRO A 216       5.953   1.021   7.717  1.00  0.00              
ATOM   3327  CB  PRO A 216       4.101   1.805   8.102  1.00  0.00              
ATOM   3328  HB2 PRO A 216       3.724   1.442   9.058  1.00  0.00              
ATOM   3329  HB3 PRO A 216       3.762   1.104   7.340  1.00  0.00              
ATOM   3330  CA  PRO A 216       3.558   3.243   7.794  1.00  0.00              
ATOM   3331  HA  PRO A 216       2.488   3.178   7.597  1.00  0.00              
ATOM   3332  C   PRO A 216       3.840   4.194   8.972  1.00  0.00              
ATOM   3333  O   PRO A 216       3.091   4.049   9.923  1.00  0.00              
ATOM   3334  N   LEU A 217       4.729   5.195   8.756  1.00  0.00              
ATOM   3335  H   LEU A 217       5.327   5.049   7.955  1.00  0.00              
ATOM   3336  CA  LEU A 217       4.940   6.242   9.744  1.00  0.00              
ATOM   3337  HA  LEU A 217       4.223   6.117  10.555  1.00  0.00              
ATOM   3338  CB  LEU A 217       6.373   6.262  10.404  1.00  0.00              
ATOM   3339  HB2 LEU A 217       7.009   6.436   9.537  1.00  0.00              
ATOM   3340  HB3 LEU A 217       6.390   7.145  11.043  1.00  0.00              
ATOM   3341  CG  LEU A 217       6.742   4.939  11.193  1.00  0.00              
ATOM   3342  HG  LEU A 217       6.609   4.100  10.510  1.00  0.00              
ATOM   3343  CD1 LEU A 217       8.211   4.913  11.552  1.00  0.00              
ATOM   3344 HD11 LEU A 217       8.373   3.999  12.123  1.00  0.00              
ATOM   3345 HD12 LEU A 217       8.700   4.979  10.581  1.00  0.00              
ATOM   3346 HD13 LEU A 217       8.454   5.791  12.150  1.00  0.00              
ATOM   3347  CD2 LEU A 217       5.794   4.753  12.349  1.00  0.00              
ATOM   3348 HD21 LEU A 217       6.063   3.821  12.848  1.00  0.00              
ATOM   3349 HD22 LEU A 217       5.689   5.607  13.018  1.00  0.00              
ATOM   3350 HD23 LEU A 217       4.768   4.707  11.984  1.00  0.00              
ATOM   3351  C   LEU A 217       4.590   7.598   9.123  1.00  0.00              
ATOM   3352  O   LEU A 217       4.797   8.674   9.730  1.00  0.00              
ATOM   3353  N   HIE A 218       3.885   7.574   7.958  1.00  0.00              
ATOM   3354  H   HIE A 218       3.815   6.661   7.532  1.00  0.00              
ATOM   3355  CA  HIE A 218       3.350   8.739   7.167  1.00  0.00              
ATOM   3356  HA  HIE A 218       3.137   8.385   6.158  1.00  0.00              
ATOM   3357  CB  HIE A 218       2.074   9.233   7.879  1.00  0.00              
ATOM   3358  HB2 HIE A 218       1.448   8.392   8.178  1.00  0.00              
ATOM   3359  HB3 HIE A 218       2.359   9.828   8.747  1.00  0.00              
ATOM   3360  CG  HIE A 218       1.149  10.064   6.961  1.00  0.00              
ATOM   3361  ND1 HIE A 218       0.663   9.476   5.746  1.00  0.00              
ATOM   3362  CE1 HIE A 218      -0.318  10.222   5.368  1.00  0.00              
ATOM   3363  HE1 HIE A 218      -1.050   9.932   4.629  1.00  0.00              
ATOM   3364  NE2 HIE A 218      -0.302  11.349   6.109  1.00  0.00              
ATOM   3365  HE2 HIE A 218      -1.017  12.062   6.092  1.00  0.00              
ATOM   3366  CD2 HIE A 218       0.517  11.199   7.225  1.00  0.00              
ATOM   3367  HD2 HIE A 218       0.551  11.836   8.096  1.00  0.00              
ATOM   3368  C   HIE A 218       4.305   9.921   6.857  1.00  0.00              
ATOM   3369  O   HIE A 218       3.995  11.045   7.157  1.00  0.00              
ATOM   3370  N   GLY A 219       5.423   9.624   6.196  1.00  0.00              
ATOM   3371  H   GLY A 219       5.583   8.669   5.910  1.00  0.00              
ATOM   3372  CA  GLY A 219       6.521  10.609   6.018  1.00  0.00              
ATOM   3373  HA2 GLY A 219       7.188  10.213   5.253  1.00  0.00              
ATOM   3374  HA3 GLY A 219       6.065  11.520   5.628  1.00  0.00              
ATOM   3375  C   GLY A 219       7.266  10.984   7.281  1.00  0.00              
ATOM   3376  O   GLY A 219       7.810  12.096   7.408  1.00  0.00              
ATOM   3377  N   GLY A 220       7.200  10.045   8.262  1.00  0.00              
ATOM   3378  H   GLY A 220       6.860   9.129   8.005  1.00  0.00              
ATOM   3379  CA  GLY A 220       7.786  10.110   9.626  1.00  0.00              
ATOM   3380  HA2 GLY A 220       7.971   9.082   9.939  1.00  0.00              
ATOM   3381  HA3 GLY A 220       8.672  10.723   9.462  1.00  0.00              
ATOM   3382  C   GLY A 220       6.979  10.749  10.719  1.00  0.00              
ATOM   3383  O   GLY A 220       7.214  10.434  11.903  1.00  0.00              
ATOM   3384  N   LEU A 221       5.843  11.446  10.451  1.00  0.00              
ATOM   3385  H   LEU A 221       5.645  11.596   9.472  1.00  0.00              
ATOM   3386  CA  LEU A 221       4.923  12.046  11.357  1.00  0.00              
ATOM   3387  HA  LEU A 221       5.513  12.859  11.779  1.00  0.00              
ATOM   3388  CB  LEU A 221       3.675  12.592  10.628  1.00  0.00              
ATOM   3389  HB2 LEU A 221       3.951  13.270   9.821  1.00  0.00              
ATOM   3390  HB3 LEU A 221       3.182  11.819  10.040  1.00  0.00              
ATOM   3391  CG  LEU A 221       2.549  13.356  11.441  1.00  0.00              
ATOM   3392  HG  LEU A 221       2.110  12.648  12.144  1.00  0.00              
ATOM   3393  CD1 LEU A 221       3.175  14.500  12.136  1.00  0.00              
ATOM   3394 HD11 LEU A 221       3.889  14.168  12.889  1.00  0.00              
ATOM   3395 HD12 LEU A 221       3.784  15.072  11.436  1.00  0.00              
ATOM   3396 HD13 LEU A 221       2.399  15.183  12.483  1.00  0.00              
ATOM   3397  CD2 LEU A 221       1.506  13.885  10.475  1.00  0.00              
ATOM   3398 HD21 LEU A 221       0.699  14.467  10.921  1.00  0.00              
ATOM   3399 HD22 LEU A 221       1.951  14.540   9.726  1.00  0.00              
ATOM   3400 HD23 LEU A 221       0.921  13.087  10.016  1.00  0.00              
ATOM   3401  C   LEU A 221       4.581  11.181  12.574  1.00  0.00              
ATOM   3402  O   LEU A 221       4.886  11.583  13.696  1.00  0.00              
ATOM   3403  N   LEU A 222       4.005  10.000  12.376  1.00  0.00              
ATOM   3404  H   LEU A 222       3.759   9.724  11.437  1.00  0.00              
ATOM   3405  CA  LEU A 222       3.607   9.122  13.412  1.00  0.00              
ATOM   3406  HA  LEU A 222       3.064   9.797  14.073  1.00  0.00              
ATOM   3407  CB  LEU A 222       2.629   8.114  12.874  1.00  0.00              
ATOM   3408  HB2 LEU A 222       3.073   7.582  12.032  1.00  0.00              
ATOM   3409  HB3 LEU A 222       2.520   7.237  13.511  1.00  0.00              
ATOM   3410  CG  LEU A 222       1.245   8.582  12.330  1.00  0.00              
ATOM   3411  HG  LEU A 222       1.262   9.552  11.833  1.00  0.00              
ATOM   3412  CD1 LEU A 222       0.633   7.547  11.421  1.00  0.00              
ATOM   3413 HD11 LEU A 222       1.123   7.608  10.450  1.00  0.00              
ATOM   3414 HD12 LEU A 222       0.724   6.571  11.897  1.00  0.00              
ATOM   3415 HD13 LEU A 222      -0.431   7.729  11.266  1.00  0.00              
ATOM   3416  CD2 LEU A 222       0.300   8.703  13.448  1.00  0.00              
ATOM   3417 HD21 LEU A 222       0.695   9.391  14.196  1.00  0.00              
ATOM   3418 HD22 LEU A 222      -0.747   8.786  13.157  1.00  0.00              
ATOM   3419 HD23 LEU A 222       0.245   7.760  13.992  1.00  0.00              
ATOM   3420  C   LEU A 222       4.728   8.550  14.227  1.00  0.00              
ATOM   3421  O   LEU A 222       4.444   8.196  15.357  1.00  0.00              
ATOM   3422  N   GLY A 223       5.955   8.567  13.710  1.00  0.00              
ATOM   3423  H   GLY A 223       6.178   9.019  12.834  1.00  0.00              
ATOM   3424  CA  GLY A 223       7.124   8.068  14.358  1.00  0.00              
ATOM   3425  HA2 GLY A 223       6.912   7.058  14.708  1.00  0.00              
ATOM   3426  HA3 GLY A 223       7.947   7.835  13.683  1.00  0.00              
ATOM   3427  C   GLY A 223       7.601   8.937  15.533  1.00  0.00              
ATOM   3428  O   GLY A 223       8.362   8.458  16.374  1.00  0.00              
ATOM   3429  N   GLY A 224       7.120  10.210  15.581  1.00  0.00              
ATOM   3430  H   GLY A 224       6.486  10.477  14.841  1.00  0.00              
ATOM   3431  CA  GLY A 224       7.396  11.179  16.642  1.00  0.00              
ATOM   3432  HA2 GLY A 224       6.490  11.422  17.197  1.00  0.00              
ATOM   3433  HA3 GLY A 224       8.200  10.745  17.236  1.00  0.00              
ATOM   3434  C   GLY A 224       8.121  12.401  16.093  1.00  0.00              
ATOM   3435  O   GLY A 224       9.020  12.879  16.698  1.00  0.00              
ATOM   3436  N   ALA A 225       7.733  12.870  14.883  1.00  0.00              
ATOM   3437  H   ALA A 225       6.843  12.520  14.557  1.00  0.00              
ATOM   3438  CA  ALA A 225       8.294  14.083  14.214  1.00  0.00              
ATOM   3439  HA  ALA A 225       9.329  13.836  13.979  1.00  0.00              
ATOM   3440  CB  ALA A 225       7.552  14.324  12.906  1.00  0.00              
ATOM   3441  HB1 ALA A 225       7.426  13.366  12.401  1.00  0.00              
ATOM   3442  HB2 ALA A 225       6.580  14.739  13.170  1.00  0.00              
ATOM   3443  HB3 ALA A 225       8.153  15.036  12.341  1.00  0.00              
ATOM   3444  C   ALA A 225       8.274  15.357  15.111  1.00  0.00              
ATOM   3445  O   ALA A 225       9.285  16.065  15.117  1.00  0.00              
ATOM   3446  N   ILE A 226       7.215  15.654  15.889  1.00  0.00              
ATOM   3447  H   ILE A 226       6.569  14.887  16.010  1.00  0.00              
ATOM   3448  CA  ILE A 226       7.195  16.793  16.788  1.00  0.00              
ATOM   3449  HA  ILE A 226       7.507  17.661  16.208  1.00  0.00              
ATOM   3450  CB  ILE A 226       5.799  17.107  17.284  1.00  0.00              
ATOM   3451  HB  ILE A 226       5.329  16.243  17.754  1.00  0.00              
ATOM   3452  CG2 ILE A 226       5.922  18.227  18.415  1.00  0.00              
ATOM   3453 HG21 ILE A 226       4.927  18.550  18.721  1.00  0.00              
ATOM   3454 HG22 ILE A 226       6.272  17.766  19.339  1.00  0.00              
ATOM   3455 HG23 ILE A 226       6.630  19.021  18.176  1.00  0.00              
ATOM   3456  CG1 ILE A 226       4.767  17.554  16.244  1.00  0.00              
ATOM   3457 HG12 ILE A 226       4.926  18.624  16.109  1.00  0.00              
ATOM   3458 HG13 ILE A 226       4.813  17.014  15.298  1.00  0.00              
ATOM   3459  CD1 ILE A 226       3.317  17.226  16.804  1.00  0.00              
ATOM   3460 HD11 ILE A 226       2.660  17.755  16.114  1.00  0.00              
ATOM   3461 HD12 ILE A 226       3.139  16.152  16.763  1.00  0.00              
ATOM   3462 HD13 ILE A 226       3.069  17.595  17.799  1.00  0.00              
ATOM   3463  C   ILE A 226       8.369  16.792  17.846  1.00  0.00              
ATOM   3464  O   ILE A 226       9.063  17.735  18.015  1.00  0.00              
ATOM   3465  N   ARG A 227       8.686  15.519  18.279  1.00  0.00              
ATOM   3466  H   ARG A 227       8.172  14.778  17.826  1.00  0.00              
ATOM   3467  CA  ARG A 227       9.701  15.135  19.291  1.00  0.00              
ATOM   3468  HA  ARG A 227       9.628  15.887  20.077  1.00  0.00              
ATOM   3469  CB  ARG A 227       9.491  13.678  19.898  1.00  0.00              
ATOM   3470  HB2 ARG A 227       9.475  12.936  19.099  1.00  0.00              
ATOM   3471  HB3 ARG A 227      10.292  13.432  20.594  1.00  0.00              
ATOM   3472  CG  ARG A 227       8.182  13.693  20.590  1.00  0.00              
ATOM   3473  HG2 ARG A 227       8.236  14.423  21.398  1.00  0.00              
ATOM   3474  HG3 ARG A 227       7.298  13.940  20.002  1.00  0.00              
ATOM   3475  CD  ARG A 227       7.882  12.306  21.268  1.00  0.00              
ATOM   3476  HD2 ARG A 227       7.987  11.555  20.484  1.00  0.00              
ATOM   3477  HD3 ARG A 227       8.551  12.066  22.095  1.00  0.00              
ATOM   3478  NE  ARG A 227       6.481  12.192  21.774  1.00  0.00              
ATOM   3479  HE  ARG A 227       5.766  12.904  21.734  1.00  0.00              
ATOM   3480  CZ  ARG A 227       6.116  11.253  22.619  1.00  0.00              
ATOM   3481  NH1 ARG A 227       4.940  11.256  22.950  1.00  0.00              
ATOM   3482 HH11 ARG A 227       4.326  11.977  22.597  1.00  0.00              
ATOM   3483 HH12 ARG A 227       4.735  10.801  23.828  1.00  0.00              
ATOM   3484  NH2 ARG A 227       6.896  10.426  23.251  1.00  0.00              
ATOM   3485 HH21 ARG A 227       7.904  10.483  23.205  1.00  0.00              
ATOM   3486 HH22 ARG A 227       6.452   9.715  23.815  1.00  0.00              
ATOM   3487  C   ARG A 227      11.140  15.354  18.756  1.00  0.00              
ATOM   3488  O   ARG A 227      11.909  16.062  19.407  1.00  0.00              
ATOM   3489  N   LYS A 228      11.315  14.789  17.545  1.00  0.00              
ATOM   3490  H   LYS A 228      10.634  14.087  17.295  1.00  0.00              
ATOM   3491  CA  LYS A 228      12.491  14.988  16.619  1.00  0.00              
ATOM   3492  HA  LYS A 228      13.353  14.560  17.130  1.00  0.00              
ATOM   3493  CB  LYS A 228      12.323  14.156  15.348  1.00  0.00              
ATOM   3494  HB2 LYS A 228      11.393  14.460  14.867  1.00  0.00              
ATOM   3495  HB3 LYS A 228      13.129  14.432  14.668  1.00  0.00              
ATOM   3496  CG  LYS A 228      12.326  12.620  15.601  1.00  0.00              
ATOM   3497  HG2 LYS A 228      13.286  12.406  16.071  1.00  0.00              
ATOM   3498  HG3 LYS A 228      11.564  12.361  16.337  1.00  0.00              
ATOM   3499  CD  LYS A 228      12.071  11.822  14.332  1.00  0.00              
ATOM   3500  HD2 LYS A 228      11.029  11.955  14.041  1.00  0.00              
ATOM   3501  HD3 LYS A 228      12.718  12.208  13.544  1.00  0.00              
ATOM   3502  CE  LYS A 228      12.324  10.378  14.719  1.00  0.00              
ATOM   3503  HE2 LYS A 228      13.372  10.301  15.008  1.00  0.00              
ATOM   3504  HE3 LYS A 228      11.587  10.232  15.509  1.00  0.00              
ATOM   3505  NZ  LYS A 228      12.245   9.430  13.561  1.00  0.00              
ATOM   3506  HZ1 LYS A 228      12.319   9.903  12.672  1.00  0.00              
ATOM   3507  HZ2 LYS A 228      12.939   8.703  13.654  1.00  0.00              
ATOM   3508  HZ3 LYS A 228      11.300   9.075  13.519  1.00  0.00              
ATOM   3509  C   LYS A 228      12.819  16.458  16.325  1.00  0.00              
ATOM   3510  O   LYS A 228      13.935  16.852  16.357  1.00  0.00              
ATOM   3511  N   GLU A 229      11.730  17.197  16.022  1.00  0.00              
ATOM   3512  H   GLU A 229      10.885  16.671  15.850  1.00  0.00              
ATOM   3513  CA  GLU A 229      11.750  18.556  15.534  1.00  0.00              
ATOM   3514  HA  GLU A 229      12.389  18.595  14.652  1.00  0.00              
ATOM   3515  CB  GLU A 229      10.356  19.079  15.108  1.00  0.00              
ATOM   3516  HB2 GLU A 229       9.934  18.261  14.523  1.00  0.00              
ATOM   3517  HB3 GLU A 229       9.739  19.184  16.001  1.00  0.00              
ATOM   3518  CG  GLU A 229      10.404  20.321  14.245  1.00  0.00              
ATOM   3519  HG2 GLU A 229       9.405  20.591  13.903  1.00  0.00              
ATOM   3520  HG3 GLU A 229      10.892  21.065  14.874  1.00  0.00              
ATOM   3521  CD  GLU A 229      11.154  20.113  12.939  1.00  0.00              
ATOM   3522  OE1 GLU A 229      12.013  20.914  12.544  1.00  0.00              
ATOM   3523  OE2 GLU A 229      10.724  19.197  12.214  1.00  0.00              
ATOM   3524  C   GLU A 229      12.378  19.568  16.527  1.00  0.00              
ATOM   3525  O   GLU A 229      13.105  20.527  16.188  1.00  0.00              
ATOM   3526  N   GLN A 230      12.311  19.294  17.829  1.00  0.00              
ATOM   3527  H   GLN A 230      11.917  18.395  18.070  1.00  0.00              
ATOM   3528  CA  GLN A 230      13.025  19.949  18.921  1.00  0.00              
ATOM   3529  HA  GLN A 230      12.880  21.016  18.754  1.00  0.00              
ATOM   3530  CB  GLN A 230      12.389  19.565  20.281  1.00  0.00              
ATOM   3531  HB2 GLN A 230      12.851  18.607  20.518  1.00  0.00              
ATOM   3532  HB3 GLN A 230      12.614  20.332  21.023  1.00  0.00              
ATOM   3533  CG  GLN A 230      10.874  19.358  20.291  1.00  0.00              
ATOM   3534  HG2 GLN A 230      10.647  18.489  19.673  1.00  0.00              
ATOM   3535  HG3 GLN A 230      10.571  19.169  21.321  1.00  0.00              
ATOM   3536  CD  GLN A 230      10.090  20.518  19.767  1.00  0.00              
ATOM   3537  OE1 GLN A 230      10.049  21.572  20.351  1.00  0.00              
ATOM   3538  NE2 GLN A 230       9.319  20.418  18.710  1.00  0.00              
ATOM   3539 HE21 GLN A 230       8.741  21.199  18.435  1.00  0.00              
ATOM   3540 HE22 GLN A 230       9.225  19.582  18.151  1.00  0.00              
ATOM   3541  C   GLN A 230      14.539  19.721  18.920  1.00  0.00              
ATOM   3542  O   GLN A 230      15.230  20.438  19.611  1.00  0.00              
ATOM   3543  N   GLU A 231      15.032  18.659  18.306  1.00  0.00              
ATOM   3544  H   GLU A 231      14.385  18.034  17.848  1.00  0.00              
ATOM   3545  CA  GLU A 231      16.409  18.280  18.194  1.00  0.00              
ATOM   3546  HA  GLU A 231      16.965  18.920  18.879  1.00  0.00              
ATOM   3547  CB  GLU A 231      16.641  16.827  18.674  1.00  0.00              
ATOM   3548  HB2 GLU A 231      15.974  16.259  18.024  1.00  0.00              
ATOM   3549  HB3 GLU A 231      17.654  16.457  18.519  1.00  0.00              
ATOM   3550  CG  GLU A 231      16.206  16.464  20.086  1.00  0.00              
ATOM   3551  HG2 GLU A 231      15.117  16.507  20.099  1.00  0.00              
ATOM   3552  HG3 GLU A 231      16.445  15.401  20.107  1.00  0.00              
ATOM   3553  CD  GLU A 231      16.957  17.199  21.199  1.00  0.00              
ATOM   3554  OE1 GLU A 231      16.585  17.025  22.377  1.00  0.00              
ATOM   3555  OE2 GLU A 231      18.010  17.870  20.956  1.00  0.00              
ATOM   3556  C   GLU A 231      17.020  18.446  16.816  1.00  0.00              
ATOM   3557  O   GLU A 231      18.235  18.366  16.662  1.00  0.00              
ATOM   3558  N   GLY A 232      16.217  18.669  15.786  1.00  0.00              
ATOM   3559  H   GLY A 232      15.230  18.820  15.940  1.00  0.00              
ATOM   3560  CA  GLY A 232      16.699  18.673  14.397  1.00  0.00              
ATOM   3561  HA2 GLY A 232      16.001  19.311  13.856  1.00  0.00              
ATOM   3562  HA3 GLY A 232      17.673  19.158  14.331  1.00  0.00              
ATOM   3563  C   GLY A 232      16.799  17.302  13.764  1.00  0.00              
ATOM   3564  O   GLY A 232      17.531  17.190  12.767  1.00  0.00              
ATOM   3565  N   GLY A 233      16.046  16.313  14.228  1.00  0.00              
ATOM   3566  H   GLY A 233      15.420  16.510  14.996  1.00  0.00              
ATOM   3567  CA  GLY A 233      16.158  14.884  13.849  1.00  0.00              
ATOM   3568  HA2 GLY A 233      17.199  14.562  13.856  1.00  0.00              
ATOM   3569  HA3 GLY A 233      15.558  14.212  14.463  1.00  0.00              
ATOM   3570  C   GLY A 233      15.648  14.644  12.449  1.00  0.00              
ATOM   3571  O   GLY A 233      16.243  13.862  11.705  1.00  0.00              
ATOM   3572  N   ASN A 234      14.523  15.213  12.113  1.00  0.00              
ATOM   3573  H   ASN A 234      14.250  15.892  12.810  1.00  0.00              
ATOM   3574  CA  ASN A 234      13.744  14.916  10.936  1.00  0.00              
ATOM   3575  HA  ASN A 234      13.651  13.833  10.868  1.00  0.00              
ATOM   3576  CB  ASN A 234      12.388  15.652  11.048  1.00  0.00              
ATOM   3577  HB2 ASN A 234      12.560  16.729  11.061  1.00  0.00              
ATOM   3578  HB3 ASN A 234      11.780  15.473  10.161  1.00  0.00              
ATOM   3579  CG  ASN A 234      11.491  15.430  12.222  1.00  0.00              
ATOM   3580  OD1 ASN A 234      11.251  14.230  12.523  1.00  0.00              
ATOM   3581  ND2 ASN A 234      10.879  16.430  12.797  1.00  0.00              
ATOM   3582 HD21 ASN A 234      10.260  16.117  13.531  1.00  0.00              
ATOM   3583 HD22 ASN A 234      11.121  17.409  12.753  1.00  0.00              
ATOM   3584  C   ASN A 234      14.335  15.260   9.569  1.00  0.00              
ATOM   3585  O   ASN A 234      14.980  16.305   9.440  1.00  0.00              
ATOM   3586  N   ARG A 235      14.026  14.398   8.576  1.00  0.00              
ATOM   3587  H   ARG A 235      13.450  13.583   8.729  1.00  0.00              
ATOM   3588  CA  ARG A 235      14.412  14.614   7.159  1.00  0.00              
ATOM   3589  HA  ARG A 235      14.683  15.610   6.807  1.00  0.00              
ATOM   3590  CB  ARG A 235      15.625  13.769   6.857  1.00  0.00              
ATOM   3591  HB2 ARG A 235      15.348  12.739   7.083  1.00  0.00              
ATOM   3592  HB3 ARG A 235      15.887  13.888   5.806  1.00  0.00              
ATOM   3593  CG  ARG A 235      16.879  14.099   7.733  1.00  0.00              
ATOM   3594  HG2 ARG A 235      16.633  14.017   8.792  1.00  0.00              
ATOM   3595  HG3 ARG A 235      17.632  13.348   7.492  1.00  0.00              
ATOM   3596  CD  ARG A 235      17.492  15.455   7.540  1.00  0.00              
ATOM   3597  HD2 ARG A 235      17.586  15.715   6.486  1.00  0.00              
ATOM   3598  HD3 ARG A 235      16.806  16.232   7.875  1.00  0.00              
ATOM   3599  NE  ARG A 235      18.747  15.646   8.264  1.00  0.00              
ATOM   3600  HE  ARG A 235      19.577  15.484   7.713  1.00  0.00              
ATOM   3601  CZ  ARG A 235      18.816  15.829   9.595  1.00  0.00              
ATOM   3602  NH1 ARG A 235      17.799  16.166  10.347  1.00  0.00              
ATOM   3603 HH11 ARG A 235      16.893  16.244   9.907  1.00  0.00              
ATOM   3604 HH12 ARG A 235      17.945  16.481  11.296  1.00  0.00              
ATOM   3605  NH2 ARG A 235      19.958  15.779  10.127  1.00  0.00              
ATOM   3606 HH21 ARG A 235      20.781  15.415   9.668  1.00  0.00              
ATOM   3607 HH22 ARG A 235      20.088  16.022  11.099  1.00  0.00              
ATOM   3608  C   ARG A 235      13.366  14.407   6.101  1.00  0.00              
ATOM   3609  O   ARG A 235      13.608  14.548   4.889  1.00  0.00              
ATOM   3610  N   ARG A 236      12.133  14.113   6.587  1.00  0.00              
ATOM   3611  H   ARG A 236      12.053  14.018   7.589  1.00  0.00              
ATOM   3612  CA  ARG A 236      10.988  13.644   5.701  1.00  0.00              
ATOM   3613  HA  ARG A 236      11.196  13.757   4.637  1.00  0.00              
ATOM   3614  CB  ARG A 236      10.709  12.115   5.918  1.00  0.00              
ATOM   3615  HB2 ARG A 236      10.247  11.847   6.867  1.00  0.00              
ATOM   3616  HB3 ARG A 236       9.935  11.822   5.209  1.00  0.00              
ATOM   3617  CG  ARG A 236      11.958  11.220   5.741  1.00  0.00              
ATOM   3618  HG2 ARG A 236      12.876  11.537   6.236  1.00  0.00              
ATOM   3619  HG3 ARG A 236      11.688  10.348   6.335  1.00  0.00              
ATOM   3620  CD  ARG A 236      12.209  10.789   4.304  1.00  0.00              
ATOM   3621  HD2 ARG A 236      12.600  11.618   3.715  1.00  0.00              
ATOM   3622  HD3 ARG A 236      12.958   9.999   4.357  1.00  0.00              
ATOM   3623  NE  ARG A 236      11.018  10.258   3.562  1.00  0.00              
ATOM   3624  HE  ARG A 236      10.665  10.861   2.833  1.00  0.00              
ATOM   3625  CZ  ARG A 236      10.594   9.026   3.599  1.00  0.00              
ATOM   3626  NH1 ARG A 236      11.033   8.142   4.381  1.00  0.00              
ATOM   3627 HH11 ARG A 236      11.649   8.467   5.112  1.00  0.00              
ATOM   3628 HH12 ARG A 236      10.704   7.191   4.291  1.00  0.00              
ATOM   3629  NH2 ARG A 236       9.690   8.555   2.742  1.00  0.00              
ATOM   3630 HH21 ARG A 236       9.322   9.144   2.008  1.00  0.00              
ATOM   3631 HH22 ARG A 236       9.400   7.588   2.694  1.00  0.00              
ATOM   3632  C   ARG A 236       9.783  14.491   5.967  1.00  0.00              
ATOM   3633  O   ARG A 236       9.000  14.773   5.089  1.00  0.00              
ATOM   3634  N   ALA A 237       9.704  14.991   7.182  1.00  0.00              
ATOM   3635  H   ALA A 237      10.359  14.723   7.901  1.00  0.00              
ATOM   3636  CA  ALA A 237       8.509  15.493   7.695  1.00  0.00              
ATOM   3637  HA  ALA A 237       7.701  14.918   7.242  1.00  0.00              
ATOM   3638  CB  ALA A 237       8.422  15.191   9.140  1.00  0.00              
ATOM   3639  HB1 ALA A 237       9.203  15.731   9.676  1.00  0.00              
ATOM   3640  HB2 ALA A 237       7.462  15.522   9.534  1.00  0.00              
ATOM   3641  HB3 ALA A 237       8.468  14.130   9.386  1.00  0.00              
ATOM   3642  C   ALA A 237       8.146  16.963   7.328  1.00  0.00              
ATOM   3643  O   ALA A 237       6.929  17.228   7.413  1.00  0.00              
ATOM   3644  N   ALA A 238       9.118  17.806   6.868  1.00  0.00              
ATOM   3645  H   ALA A 238      10.039  17.409   6.747  1.00  0.00              
ATOM   3646  CA  ALA A 238       8.976  19.177   6.339  1.00  0.00              
ATOM   3647  HA  ALA A 238       8.255  19.686   6.979  1.00  0.00              
ATOM   3648  CB  ALA A 238      10.201  19.989   6.538  1.00  0.00              
ATOM   3649  HB1 ALA A 238      11.025  19.426   6.101  1.00  0.00              
ATOM   3650  HB2 ALA A 238      10.117  20.980   6.091  1.00  0.00              
ATOM   3651  HB3 ALA A 238      10.428  20.160   7.591  1.00  0.00              
ATOM   3652  C   ALA A 238       8.513  19.281   4.871  1.00  0.00              
ATOM   3653  O   ALA A 238       8.732  20.337   4.169  1.00  0.00              
ATOM   3654  N   SER A 239       7.963  18.223   4.300  1.00  0.00              
ATOM   3655  H   SER A 239       7.753  17.434   4.894  1.00  0.00              
ATOM   3656  CA  SER A 239       7.527  18.100   2.927  1.00  0.00              
ATOM   3657  HA  SER A 239       7.233  19.058   2.500  1.00  0.00              
ATOM   3658  CB  SER A 239       8.611  17.547   2.046  1.00  0.00              
ATOM   3659  HB2 SER A 239       8.259  17.228   1.065  1.00  0.00              
ATOM   3660  HB3 SER A 239       9.377  18.272   1.770  1.00  0.00              
ATOM   3661  OG  SER A 239       9.433  16.463   2.559  1.00  0.00              
ATOM   3662  HG  SER A 239       9.732  16.658   3.450  1.00  0.00              
ATOM   3663  C   SER A 239       6.332  17.157   2.765  1.00  0.00              
ATOM   3664  O   SER A 239       6.065  16.398   3.668  1.00  0.00              
ATOM   3665  N   GLY A 240       5.537  17.337   1.683  1.00  0.00              
ATOM   3666  H   GLY A 240       5.795  18.003   0.969  1.00  0.00              
ATOM   3667  CA  GLY A 240       4.512  16.313   1.311  1.00  0.00              
ATOM   3668  HA2 GLY A 240       3.945  16.737   0.482  1.00  0.00              
ATOM   3669  HA3 GLY A 240       5.044  15.424   0.974  1.00  0.00              
ATOM   3670  C   GLY A 240       3.440  16.020   2.393  1.00  0.00              
ATOM   3671  O   GLY A 240       3.026  16.906   3.151  1.00  0.00              
ATOM   3672  N   ARG A 241       2.915  14.763   2.524  1.00  0.00              
ATOM   3673  H   ARG A 241       3.448  14.143   1.931  1.00  0.00              
ATOM   3674  CA  ARG A 241       1.857  14.276   3.441  1.00  0.00              
ATOM   3675  HA  ARG A 241       0.966  14.838   3.160  1.00  0.00              
ATOM   3676  CB  ARG A 241       1.701  12.811   3.286  1.00  0.00              
ATOM   3677  HB2 ARG A 241       2.721  12.427   3.263  1.00  0.00              
ATOM   3678  HB3 ARG A 241       1.162  12.378   4.128  1.00  0.00              
ATOM   3679  CG  ARG A 241       0.943  12.375   1.985  1.00  0.00              
ATOM   3680  HG2 ARG A 241      -0.122  12.602   2.037  1.00  0.00              
ATOM   3681  HG3 ARG A 241       1.285  12.871   1.077  1.00  0.00              
ATOM   3682  CD  ARG A 241       0.950  10.810   1.845  1.00  0.00              
ATOM   3683  HD2 ARG A 241       0.476  10.374   2.725  1.00  0.00              
ATOM   3684  HD3 ARG A 241       0.295  10.625   0.994  1.00  0.00              
ATOM   3685  NE  ARG A 241       2.342  10.244   1.578  1.00  0.00              
ATOM   3686  HE  ARG A 241       2.711  10.361   0.645  1.00  0.00              
ATOM   3687  CZ  ARG A 241       2.940   9.322   2.296  1.00  0.00              
ATOM   3688  NH1 ARG A 241       2.481   8.890   3.461  1.00  0.00              
ATOM   3689 HH11 ARG A 241       1.672   9.281   3.921  1.00  0.00              
ATOM   3690 HH12 ARG A 241       2.939   8.133   3.947  1.00  0.00              
ATOM   3691  NH2 ARG A 241       4.088   8.812   1.933  1.00  0.00              
ATOM   3692 HH21 ARG A 241       4.531   9.217   1.120  1.00  0.00              
ATOM   3693 HH22 ARG A 241       4.631   8.545   2.742  1.00  0.00              
ATOM   3694  C   ARG A 241       2.064  14.578   4.913  1.00  0.00              
ATOM   3695  O   ARG A 241       1.265  15.159   5.623  1.00  0.00              
ATOM   3696  N   ALA A 242       3.361  14.403   5.320  1.00  0.00              
ATOM   3697  H   ALA A 242       4.168  14.180   4.756  1.00  0.00              
ATOM   3698  CA  ALA A 242       3.729  14.788   6.670  1.00  0.00              
ATOM   3699  HA  ALA A 242       3.170  14.185   7.386  1.00  0.00              
ATOM   3700  CB  ALA A 242       5.145  14.340   6.873  1.00  0.00              
ATOM   3701  HB1 ALA A 242       5.828  15.042   6.395  1.00  0.00              
ATOM   3702  HB2 ALA A 242       5.461  14.373   7.915  1.00  0.00              
ATOM   3703  HB3 ALA A 242       5.446  13.369   6.480  1.00  0.00              
ATOM   3704  C   ALA A 242       3.550  16.340   6.963  1.00  0.00              
ATOM   3705  O   ALA A 242       3.046  16.800   7.990  1.00  0.00              
ATOM   3706  N   ALA A 243       3.931  17.193   6.003  1.00  0.00              
ATOM   3707  H   ALA A 243       4.266  16.816   5.128  1.00  0.00              
ATOM   3708  CA  ALA A 243       3.738  18.617   6.072  1.00  0.00              
ATOM   3709  HA  ALA A 243       4.006  18.888   7.093  1.00  0.00              
ATOM   3710  CB  ALA A 243       4.711  19.435   5.201  1.00  0.00              
ATOM   3711  HB1 ALA A 243       4.619  20.517   5.296  1.00  0.00              
ATOM   3712  HB2 ALA A 243       5.710  19.130   5.513  1.00  0.00              
ATOM   3713  HB3 ALA A 243       4.571  19.167   4.154  1.00  0.00              
ATOM   3714  C   ALA A 243       2.250  19.059   5.999  1.00  0.00              
ATOM   3715  O   ALA A 243       1.789  19.889   6.764  1.00  0.00              
ATOM   3716  N   ASP A 244       1.490  18.344   5.122  1.00  0.00              
ATOM   3717  H   ASP A 244       1.991  17.796   4.438  1.00  0.00              
ATOM   3718  CA  ASP A 244       0.016  18.445   4.926  1.00  0.00              
ATOM   3719  HA  ASP A 244      -0.122  19.486   4.634  1.00  0.00              
ATOM   3720  CB  ASP A 244      -0.623  17.544   3.880  1.00  0.00              
ATOM   3721  HB2 ASP A 244      -0.164  16.561   3.988  1.00  0.00              
ATOM   3722  HB3 ASP A 244      -1.700  17.520   4.048  1.00  0.00              
ATOM   3723  CG  ASP A 244      -0.406  17.883   2.407  1.00  0.00              
ATOM   3724  OD1 ASP A 244      -0.669  16.979   1.570  1.00  0.00              
ATOM   3725  OD2 ASP A 244       0.014  19.023   2.062  1.00  0.00              
ATOM   3726  C   ASP A 244      -0.765  18.149   6.165  1.00  0.00              
ATOM   3727  O   ASP A 244      -1.695  18.902   6.422  1.00  0.00              
ATOM   3728  N   ALA A 245      -0.464  17.015   6.848  1.00  0.00              
ATOM   3729  H   ALA A 245       0.312  16.451   6.533  1.00  0.00              
ATOM   3730  CA  ALA A 245      -1.179  16.703   8.084  1.00  0.00              
ATOM   3731  HA  ALA A 245      -2.233  16.823   7.830  1.00  0.00              
ATOM   3732  CB  ALA A 245      -0.856  15.246   8.535  1.00  0.00              
ATOM   3733  HB1 ALA A 245      -1.597  14.935   9.271  1.00  0.00              
ATOM   3734  HB2 ALA A 245      -1.050  14.566   7.706  1.00  0.00              
ATOM   3735  HB3 ALA A 245       0.146  15.182   8.959  1.00  0.00              
ATOM   3736  C   ALA A 245      -0.854  17.650   9.289  1.00  0.00              
ATOM   3737  O   ALA A 245      -1.721  17.784  10.213  1.00  0.00              
ATOM   3738  N   LEU A 246       0.352  18.298   9.276  1.00  0.00              
ATOM   3739  H   LEU A 246       1.059  18.009   8.615  1.00  0.00              
ATOM   3740  CA  LEU A 246       0.725  19.357  10.228  1.00  0.00              
ATOM   3741  HA  LEU A 246       0.296  19.124  11.203  1.00  0.00              
ATOM   3742  CB  LEU A 246       2.265  19.385  10.466  1.00  0.00              
ATOM   3743  HB2 LEU A 246       2.720  19.410   9.476  1.00  0.00              
ATOM   3744  HB3 LEU A 246       2.502  20.312  10.988  1.00  0.00              
ATOM   3745  CG  LEU A 246       2.770  18.260  11.372  1.00  0.00              
ATOM   3746  HG  LEU A 246       2.311  17.330  11.039  1.00  0.00              
ATOM   3747  CD1 LEU A 246       4.318  18.224  11.229  1.00  0.00              
ATOM   3748 HD11 LEU A 246       4.385  18.118  10.147  1.00  0.00              
ATOM   3749 HD12 LEU A 246       4.715  19.215  11.450  1.00  0.00              
ATOM   3750 HD13 LEU A 246       4.822  17.455  11.815  1.00  0.00              
ATOM   3751  CD2 LEU A 246       2.477  18.468  12.885  1.00  0.00              
ATOM   3752 HD21 LEU A 246       2.968  17.732  13.521  1.00  0.00              
ATOM   3753 HD22 LEU A 246       2.886  19.447  13.136  1.00  0.00              
ATOM   3754 HD23 LEU A 246       1.423  18.415  13.156  1.00  0.00              
ATOM   3755  C   LEU A 246       0.224  20.733   9.810  1.00  0.00              
ATOM   3756  O   LEU A 246       0.174  21.611  10.637  1.00  0.00              
ATOM   3757  N   LYS A 247      -0.012  21.006   8.534  1.00  0.00              
ATOM   3758  H   LYS A 247       0.347  20.263   7.953  1.00  0.00              
ATOM   3759  CA  LYS A 247      -0.595  22.219   7.912  1.00  0.00              
ATOM   3760  HA  LYS A 247      -0.245  23.021   8.561  1.00  0.00              
ATOM   3761  CB  LYS A 247      -0.118  22.597   6.491  1.00  0.00              
ATOM   3762  HB2 LYS A 247      -0.316  21.782   5.795  1.00  0.00              
ATOM   3763  HB3 LYS A 247      -0.588  23.544   6.226  1.00  0.00              
ATOM   3764  CG  LYS A 247       1.399  22.980   6.480  1.00  0.00              
ATOM   3765  HG2 LYS A 247       1.596  23.871   7.076  1.00  0.00              
ATOM   3766  HG3 LYS A 247       1.996  22.180   6.918  1.00  0.00              
ATOM   3767  CD  LYS A 247       1.762  23.123   5.100  1.00  0.00              
ATOM   3768  HD2 LYS A 247       1.423  22.347   4.413  1.00  0.00              
ATOM   3769  HD3 LYS A 247       1.258  24.011   4.719  1.00  0.00              
ATOM   3770  CE  LYS A 247       3.307  23.203   5.063  1.00  0.00              
ATOM   3771  HE2 LYS A 247       3.621  23.825   5.901  1.00  0.00              
ATOM   3772  HE3 LYS A 247       3.687  22.204   5.274  1.00  0.00              
ATOM   3773  NZ  LYS A 247       3.884  23.773   3.751  1.00  0.00              
ATOM   3774  HZ1 LYS A 247       4.887  23.882   3.702  1.00  0.00              
ATOM   3775  HZ2 LYS A 247       3.672  23.179   2.963  1.00  0.00              
ATOM   3776  HZ3 LYS A 247       3.453  24.661   3.536  1.00  0.00              
ATOM   3777  C   LYS A 247      -2.148  22.230   7.907  1.00  0.00              
ATOM   3778  O   LYS A 247      -2.709  23.343   7.923  1.00  0.00              
ATOM   3779  N   ASP A 248      -2.846  21.095   7.886  1.00  0.00              
ATOM   3780  H   ASP A 248      -2.345  20.218   7.890  1.00  0.00              
ATOM   3781  CA  ASP A 248      -4.275  21.006   8.107  1.00  0.00              
ATOM   3782  HA  ASP A 248      -4.740  21.699   7.406  1.00  0.00              
ATOM   3783  CB  ASP A 248      -4.732  19.583   7.617  1.00  0.00              
ATOM   3784  HB2 ASP A 248      -4.533  19.514   6.548  1.00  0.00              
ATOM   3785  HB3 ASP A 248      -4.170  18.811   8.143  1.00  0.00              
ATOM   3786  CG  ASP A 248      -6.264  19.259   7.791  1.00  0.00              
ATOM   3787  OD1 ASP A 248      -6.865  19.760   8.735  1.00  0.00              
ATOM   3788  OD2 ASP A 248      -6.938  18.529   7.086  1.00  0.00              
ATOM   3789  C   ASP A 248      -4.560  21.221   9.586  1.00  0.00              
ATOM   3790  O   ASP A 248      -3.964  20.644  10.483  1.00  0.00              
ATOM   3791  N   PRO A 249      -5.387  22.229   9.887  1.00  0.00              
ATOM   3792  CD  PRO A 249      -6.177  22.994   8.893  1.00  0.00              
ATOM   3793  HD2 PRO A 249      -6.641  22.366   8.132  1.00  0.00              
ATOM   3794  HD3 PRO A 249      -5.574  23.799   8.472  1.00  0.00              
ATOM   3795  CG  PRO A 249      -7.171  23.721   9.789  1.00  0.00              
ATOM   3796  HG2 PRO A 249      -8.008  23.050   9.980  1.00  0.00              
ATOM   3797  HG3 PRO A 249      -7.440  24.671   9.327  1.00  0.00              
ATOM   3798  CB  PRO A 249      -6.455  23.905  11.138  1.00  0.00              
ATOM   3799  HB2 PRO A 249      -7.075  24.072  12.019  1.00  0.00              
ATOM   3800  HB3 PRO A 249      -5.676  24.652  10.989  1.00  0.00              
ATOM   3801  CA  PRO A 249      -5.663  22.648  11.234  1.00  0.00              
ATOM   3802  HA  PRO A 249      -4.713  22.956  11.671  1.00  0.00              
ATOM   3803  C   PRO A 249      -6.343  21.580  12.122  1.00  0.00              
ATOM   3804  O   PRO A 249      -6.324  21.509  13.348  1.00  0.00              
ATOM   3805  N   GLN A 250      -7.130  20.723  11.436  1.00  0.00              
ATOM   3806  H   GLN A 250      -7.222  20.863  10.440  1.00  0.00              
ATOM   3807  CA  GLN A 250      -7.944  19.643  11.997  1.00  0.00              
ATOM   3808  HA  GLN A 250      -8.046  19.965  13.033  1.00  0.00              
ATOM   3809  CB  GLN A 250      -9.256  19.617  11.281  1.00  0.00              
ATOM   3810  HB2 GLN A 250      -9.350  18.829  10.533  1.00  0.00              
ATOM   3811  HB3 GLN A 250      -9.962  19.149  11.967  1.00  0.00              
ATOM   3812  CG  GLN A 250      -9.847  20.937  10.643  1.00  0.00              
ATOM   3813  HG2 GLN A 250      -9.144  21.227   9.862  1.00  0.00              
ATOM   3814  HG3 GLN A 250     -10.805  20.879  10.126  1.00  0.00              
ATOM   3815  CD  GLN A 250      -9.946  22.003  11.691  1.00  0.00              
ATOM   3816  OE1 GLN A 250      -9.794  21.898  12.884  1.00  0.00              
ATOM   3817  NE2 GLN A 250     -10.491  23.152  11.377  1.00  0.00              
ATOM   3818 HE21 GLN A 250     -10.466  23.869  12.088  1.00  0.00              
ATOM   3819 HE22 GLN A 250     -10.540  23.531  10.442  1.00  0.00              
ATOM   3820  C   GLN A 250      -7.244  18.329  12.122  1.00  0.00              
ATOM   3821  O   GLN A 250      -7.438  17.657  13.152  1.00  0.00              
ATOM   3822  N   GLN A 251      -6.393  18.005  11.175  1.00  0.00              
ATOM   3823  H   GLN A 251      -6.392  18.689  10.431  1.00  0.00              
ATOM   3824  CA  GLN A 251      -5.379  16.950  11.379  1.00  0.00              
ATOM   3825  HA  GLN A 251      -5.927  16.080  11.739  1.00  0.00              
ATOM   3826  CB  GLN A 251      -4.749  16.567  10.081  1.00  0.00              
ATOM   3827  HB2 GLN A 251      -4.481  17.527   9.640  1.00  0.00              
ATOM   3828  HB3 GLN A 251      -3.864  15.960  10.272  1.00  0.00              
ATOM   3829  CG  GLN A 251      -5.699  15.808   9.220  1.00  0.00              
ATOM   3830  HG2 GLN A 251      -6.355  15.221   9.864  1.00  0.00              
ATOM   3831  HG3 GLN A 251      -6.403  16.407   8.642  1.00  0.00              
ATOM   3832  CD  GLN A 251      -4.930  14.759   8.293  1.00  0.00              
ATOM   3833  OE1 GLN A 251      -3.934  15.061   7.639  1.00  0.00              
ATOM   3834  NE2 GLN A 251      -5.277  13.480   8.312  1.00  0.00              
ATOM   3835 HE21 GLN A 251      -4.840  12.947   7.574  1.00  0.00              
ATOM   3836 HE22 GLN A 251      -6.125  13.076   8.681  1.00  0.00              
ATOM   3837  C   GLN A 251      -4.264  17.201  12.461  1.00  0.00              
ATOM   3838  O   GLN A 251      -3.983  16.255  13.191  1.00  0.00              
ATOM   3839  N   ARG A 252      -3.807  18.427  12.633  1.00  0.00              
ATOM   3840  H   ARG A 252      -3.931  19.149  11.937  1.00  0.00              
ATOM   3841  CA  ARG A 252      -2.932  18.788  13.760  1.00  0.00              
ATOM   3842  HA  ARG A 252      -2.087  18.101  13.773  1.00  0.00              
ATOM   3843  CB  ARG A 252      -2.513  20.269  13.568  1.00  0.00              
ATOM   3844  HB2 ARG A 252      -2.085  20.257  12.565  1.00  0.00              
ATOM   3845  HB3 ARG A 252      -3.416  20.877  13.509  1.00  0.00              
ATOM   3846  CG  ARG A 252      -1.542  20.823  14.677  1.00  0.00              
ATOM   3847  HG2 ARG A 252      -2.059  20.902  15.633  1.00  0.00              
ATOM   3848  HG3 ARG A 252      -0.719  20.112  14.742  1.00  0.00              
ATOM   3849  CD  ARG A 252      -0.967  22.231  14.255  1.00  0.00              
ATOM   3850  HD2 ARG A 252      -0.396  22.689  15.063  1.00  0.00              
ATOM   3851  HD3 ARG A 252      -0.419  22.113  13.320  1.00  0.00              
ATOM   3852  NE  ARG A 252      -2.124  23.145  13.989  1.00  0.00              
ATOM   3853  HE  ARG A 252      -2.741  23.346  14.763  1.00  0.00              
ATOM   3854  CZ  ARG A 252      -2.447  23.630  12.837  1.00  0.00              
ATOM   3855  NH1 ARG A 252      -1.913  23.243  11.712  1.00  0.00              
ATOM   3856 HH11 ARG A 252      -1.211  22.516  11.686  1.00  0.00              
ATOM   3857 HH12 ARG A 252      -2.061  23.823  10.899  1.00  0.00              
ATOM   3858  NH2 ARG A 252      -3.230  24.656  12.734  1.00  0.00              
ATOM   3859 HH21 ARG A 252      -3.354  25.127  13.619  1.00  0.00              
ATOM   3860 HH22 ARG A 252      -3.127  25.108  11.837  1.00  0.00              
ATOM   3861  C   ARG A 252      -3.490  18.582  15.119  1.00  0.00              
ATOM   3862  O   ARG A 252      -2.809  18.031  15.881  1.00  0.00              
ATOM   3863  N   GLU A 253      -4.854  18.647  15.217  1.00  0.00              
ATOM   3864  H   GLU A 253      -5.428  18.974  14.453  1.00  0.00              
ATOM   3865  CA  GLU A 253      -5.534  18.226  16.405  1.00  0.00              
ATOM   3866  HA  GLU A 253      -5.108  18.697  17.291  1.00  0.00              
ATOM   3867  CB  GLU A 253      -6.920  18.756  16.321  1.00  0.00              
ATOM   3868  HB2 GLU A 253      -7.068  19.436  15.482  1.00  0.00              
ATOM   3869  HB3 GLU A 253      -7.602  17.933  16.107  1.00  0.00              
ATOM   3870  CG  GLU A 253      -7.312  19.369  17.702  1.00  0.00              
ATOM   3871  HG2 GLU A 253      -8.381  19.567  17.621  1.00  0.00              
ATOM   3872  HG3 GLU A 253      -6.996  18.707  18.508  1.00  0.00              
ATOM   3873  CD  GLU A 253      -6.750  20.782  18.024  1.00  0.00              
ATOM   3874  OE1 GLU A 253      -6.254  21.574  17.166  1.00  0.00              
ATOM   3875  OE2 GLU A 253      -6.695  21.165  19.199  1.00  0.00              
ATOM   3876  C   GLU A 253      -5.584  16.670  16.632  1.00  0.00              
ATOM   3877  O   GLU A 253      -5.463  16.195  17.766  1.00  0.00              
ATOM   3878  N   GLN A 254      -5.718  15.904  15.563  1.00  0.00              
ATOM   3879  H   GLN A 254      -5.540  16.353  14.676  1.00  0.00              
ATOM   3880  CA  GLN A 254      -5.513  14.448  15.589  1.00  0.00              
ATOM   3881  HA  GLN A 254      -6.200  13.994  16.304  1.00  0.00              
ATOM   3882  CB  GLN A 254      -5.737  13.730  14.269  1.00  0.00              
ATOM   3883  HB2 GLN A 254      -4.984  13.945  13.512  1.00  0.00              
ATOM   3884  HB3 GLN A 254      -5.569  12.660  14.392  1.00  0.00              
ATOM   3885  CG  GLN A 254      -7.128  13.945  13.682  1.00  0.00              
ATOM   3886  HG2 GLN A 254      -7.746  13.726  14.553  1.00  0.00              
ATOM   3887  HG3 GLN A 254      -7.300  14.965  13.339  1.00  0.00              
ATOM   3888  CD  GLN A 254      -7.495  13.107  12.486  1.00  0.00              
ATOM   3889  OE1 GLN A 254      -6.861  13.219  11.408  1.00  0.00              
ATOM   3890  NE2 GLN A 254      -8.522  12.313  12.623  1.00  0.00              
ATOM   3891 HE21 GLN A 254      -9.041  11.962  11.832  1.00  0.00              
ATOM   3892 HE22 GLN A 254      -8.684  12.014  13.574  1.00  0.00              
ATOM   3893  C   GLN A 254      -4.105  14.078  16.099  1.00  0.00              
ATOM   3894  O   GLN A 254      -4.007  13.439  17.127  1.00  0.00              
ATOM   3895  N   ILE A 255      -3.071  14.681  15.524  1.00  0.00              
ATOM   3896  H   ILE A 255      -3.217  15.230  14.688  1.00  0.00              
ATOM   3897  CA  ILE A 255      -1.686  14.549  15.983  1.00  0.00              
ATOM   3898  HA  ILE A 255      -1.359  13.510  16.034  1.00  0.00              
ATOM   3899  CB  ILE A 255      -0.773  15.310  15.093  1.00  0.00              
ATOM   3900  HB  ILE A 255      -1.058  16.362  15.062  1.00  0.00              
ATOM   3901  CG2 ILE A 255       0.771  15.231  15.437  1.00  0.00              
ATOM   3902 HG21 ILE A 255       1.259  15.886  14.715  1.00  0.00              
ATOM   3903 HG22 ILE A 255       0.869  15.631  16.446  1.00  0.00              
ATOM   3904 HG23 ILE A 255       1.259  14.258  15.490  1.00  0.00              
ATOM   3905  CG1 ILE A 255      -0.833  14.659  13.616  1.00  0.00              
ATOM   3906 HG12 ILE A 255      -1.816  14.946  13.243  1.00  0.00              
ATOM   3907 HG13 ILE A 255      -0.163  15.151  12.910  1.00  0.00              
ATOM   3908  CD1 ILE A 255      -0.804  13.105  13.389  1.00  0.00              
ATOM   3909 HD11 ILE A 255      -1.114  12.907  12.363  1.00  0.00              
ATOM   3910 HD12 ILE A 255       0.206  12.732  13.559  1.00  0.00              
ATOM   3911 HD13 ILE A 255      -1.474  12.634  14.107  1.00  0.00              
ATOM   3912  C   ILE A 255      -1.581  15.081  17.397  1.00  0.00              
ATOM   3913  O   ILE A 255      -0.849  14.410  18.159  1.00  0.00              
ATOM   3914  N   GLN A 256      -2.197  16.172  17.810  1.00  0.00              
ATOM   3915  H   GLN A 256      -2.842  16.660  17.205  1.00  0.00              
ATOM   3916  CA  GLN A 256      -2.040  16.772  19.188  1.00  0.00              
ATOM   3917  HA  GLN A 256      -1.001  16.954  19.463  1.00  0.00              
ATOM   3918  CB  GLN A 256      -2.599  18.214  19.157  1.00  0.00              
ATOM   3919  HB2 GLN A 256      -3.507  18.157  18.558  1.00  0.00              
ATOM   3920  HB3 GLN A 256      -2.968  18.448  20.156  1.00  0.00              
ATOM   3921  CG  GLN A 256      -1.568  19.234  18.592  1.00  0.00              
ATOM   3922  HG2 GLN A 256      -0.720  19.303  19.273  1.00  0.00              
ATOM   3923  HG3 GLN A 256      -1.359  18.863  17.588  1.00  0.00              
ATOM   3924  CD  GLN A 256      -2.097  20.655  18.443  1.00  0.00              
ATOM   3925  OE1 GLN A 256      -3.251  20.949  18.688  1.00  0.00              
ATOM   3926  NE2 GLN A 256      -1.331  21.596  17.970  1.00  0.00              
ATOM   3927 HE21 GLN A 256      -1.681  22.535  18.096  1.00  0.00              
ATOM   3928 HE22 GLN A 256      -0.399  21.271  17.760  1.00  0.00              
ATOM   3929  C   GLN A 256      -2.690  15.899  20.214  1.00  0.00              
ATOM   3930  O   GLN A 256      -2.117  15.737  21.310  1.00  0.00              
ATOM   3931  N   ARG A 257      -3.826  15.269  19.886  1.00  0.00              
ATOM   3932  H   ARG A 257      -4.190  15.518  18.977  1.00  0.00              
ATOM   3933  CA  ARG A 257      -4.561  14.227  20.791  1.00  0.00              
ATOM   3934  HA  ARG A 257      -4.503  14.669  21.786  1.00  0.00              
ATOM   3935  CB  ARG A 257      -6.057  14.076  20.358  1.00  0.00              
ATOM   3936  HB2 ARG A 257      -6.104  13.710  19.333  1.00  0.00              
ATOM   3937  HB3 ARG A 257      -6.489  13.372  21.069  1.00  0.00              
ATOM   3938  CG  ARG A 257      -6.763  15.395  20.552  1.00  0.00              
ATOM   3939  HG2 ARG A 257      -6.749  15.409  21.642  1.00  0.00              
ATOM   3940  HG3 ARG A 257      -6.201  16.223  20.121  1.00  0.00              
ATOM   3941  CD  ARG A 257      -8.090  15.321  19.846  1.00  0.00              
ATOM   3942  HD2 ARG A 257      -7.906  15.015  18.816  1.00  0.00              
ATOM   3943  HD3 ARG A 257      -8.657  14.583  20.414  1.00  0.00              
ATOM   3944  NE  ARG A 257      -8.691  16.660  19.843  1.00  0.00              
ATOM   3945  HE  ARG A 257      -8.061  17.436  19.990  1.00  0.00              
ATOM   3946  CZ  ARG A 257      -9.948  16.986  19.854  1.00  0.00              
ATOM   3947  NH1 ARG A 257     -10.301  18.238  20.144  1.00  0.00              
ATOM   3948 HH11 ARG A 257      -9.796  18.904  20.710  1.00  0.00              
ATOM   3949 HH12 ARG A 257     -11.268  18.433  19.926  1.00  0.00              
ATOM   3950  NH2 ARG A 257     -10.755  16.065  19.430  1.00  0.00              
ATOM   3951 HH21 ARG A 257     -10.385  15.249  18.963  1.00  0.00              
ATOM   3952 HH22 ARG A 257     -11.677  16.411  19.208  1.00  0.00              
ATOM   3953  C   ARG A 257      -3.671  12.960  20.897  1.00  0.00              
ATOM   3954  O   ARG A 257      -3.720  12.350  21.966  1.00  0.00              
ATOM   3955  N   TYR A 258      -3.039  12.542  19.750  1.00  0.00              
ATOM   3956  H   TYR A 258      -3.189  13.007  18.866  1.00  0.00              
ATOM   3957  CA  TYR A 258      -2.023  11.474  19.736  1.00  0.00              
ATOM   3958  HA  TYR A 258      -2.436  10.541  20.120  1.00  0.00              
ATOM   3959  CB  TYR A 258      -1.713  11.103  18.243  1.00  0.00              
ATOM   3960  HB2 TYR A 258      -2.675  10.828  17.812  1.00  0.00              
ATOM   3961  HB3 TYR A 258      -1.480  12.064  17.785  1.00  0.00              
ATOM   3962  CG  TYR A 258      -0.563  10.077  17.940  1.00  0.00              
ATOM   3963  CD1 TYR A 258      -0.836   8.662  17.854  1.00  0.00              
ATOM   3964  HD1 TYR A 258      -1.853   8.344  18.026  1.00  0.00              
ATOM   3965  CE1 TYR A 258       0.237   7.797  17.557  1.00  0.00              
ATOM   3966  HE1 TYR A 258       0.107   6.730  17.659  1.00  0.00              
ATOM   3967  CZ  TYR A 258       1.579   8.288  17.338  1.00  0.00              
ATOM   3968  OH  TYR A 258       2.580   7.358  17.041  1.00  0.00              
ATOM   3969  HH  TYR A 258       3.347   7.598  16.516  1.00  0.00              
ATOM   3970  CE2 TYR A 258       1.803   9.708  17.279  1.00  0.00              
ATOM   3971  HE2 TYR A 258       2.757  10.102  16.960  1.00  0.00              
ATOM   3972  CD2 TYR A 258       0.714  10.585  17.512  1.00  0.00              
ATOM   3973  HD2 TYR A 258       0.842  11.654  17.423  1.00  0.00              
ATOM   3974  C   TYR A 258      -0.739  11.772  20.500  1.00  0.00              
ATOM   3975  O   TYR A 258      -0.273  10.912  21.280  1.00  0.00              
ATOM   3976  N   GLU A 259      -0.332  13.016  20.502  1.00  0.00              
ATOM   3977  H   GLU A 259      -0.705  13.594  19.762  1.00  0.00              
ATOM   3978  CA  GLU A 259       0.849  13.340  21.259  1.00  0.00              
ATOM   3979  HA  GLU A 259       1.609  12.573  21.109  1.00  0.00              
ATOM   3980  CB  GLU A 259       1.370  14.682  20.716  1.00  0.00              
ATOM   3981  HB2 GLU A 259       1.637  14.504  19.674  1.00  0.00              
ATOM   3982  HB3 GLU A 259       0.595  15.448  20.742  1.00  0.00              
ATOM   3983  CG  GLU A 259       2.653  15.275  21.462  1.00  0.00              
ATOM   3984  HG2 GLU A 259       2.856  16.196  20.916  1.00  0.00              
ATOM   3985  HG3 GLU A 259       2.345  15.416  22.498  1.00  0.00              
ATOM   3986  CD  GLU A 259       3.916  14.374  21.633  1.00  0.00              
ATOM   3987  OE1 GLU A 259       4.044  13.303  21.018  1.00  0.00              
ATOM   3988  OE2 GLU A 259       4.885  14.787  22.345  1.00  0.00              
ATOM   3989  C   GLU A 259       0.566  13.366  22.729  1.00  0.00              
ATOM   3990  O   GLU A 259       1.419  13.142  23.554  1.00  0.00              
ATOM   3991  N   ASP A 260      -0.668  13.717  23.088  1.00  0.00              
ATOM   3992  H   ASP A 260      -1.374  13.921  22.395  1.00  0.00              
ATOM   3993  CA  ASP A 260      -1.125  13.696  24.459  1.00  0.00              
ATOM   3994  HA  ASP A 260      -0.363  14.144  25.097  1.00  0.00              
ATOM   3995  CB  ASP A 260      -2.302  14.656  24.551  1.00  0.00              
ATOM   3996  HB2 ASP A 260      -1.888  15.604  24.206  1.00  0.00              
ATOM   3997  HB3 ASP A 260      -3.088  14.491  23.815  1.00  0.00              
ATOM   3998  CG  ASP A 260      -2.930  14.761  25.979  1.00  0.00              
ATOM   3999  OD1 ASP A 260      -2.340  15.270  26.979  1.00  0.00              
ATOM   4000  OD2 ASP A 260      -4.110  14.366  26.076  1.00  0.00              
ATOM   4001  C   ASP A 260      -1.413  12.220  24.954  1.00  0.00              
ATOM   4002  O   ASP A 260      -1.153  11.900  26.053  1.00  0.00              
ATOM   4003  N   LEU A 261      -2.065  11.369  24.161  1.00  0.00              
ATOM   4004  H   LEU A 261      -2.385  11.727  23.272  1.00  0.00              
ATOM   4005  CA  LEU A 261      -2.461   9.967  24.441  1.00  0.00              
ATOM   4006  HA  LEU A 261      -3.068  10.008  25.345  1.00  0.00              
ATOM   4007  CB  LEU A 261      -3.302   9.504  23.312  1.00  0.00              
ATOM   4008  HB2 LEU A 261      -4.175  10.154  23.373  1.00  0.00              
ATOM   4009  HB3 LEU A 261      -2.719   9.610  22.397  1.00  0.00              
ATOM   4010  CG  LEU A 261      -3.889   8.113  23.522  1.00  0.00              
ATOM   4011  HG  LEU A 261      -3.140   7.349  23.727  1.00  0.00              
ATOM   4012  CD1 LEU A 261      -4.795   7.990  24.734  1.00  0.00              
ATOM   4013 HD11 LEU A 261      -5.762   8.454  24.538  1.00  0.00              
ATOM   4014 HD12 LEU A 261      -5.139   6.969  24.900  1.00  0.00              
ATOM   4015 HD13 LEU A 261      -4.318   8.350  25.646  1.00  0.00              
ATOM   4016  CD2 LEU A 261      -4.700   7.558  22.360  1.00  0.00              
ATOM   4017 HD21 LEU A 261      -5.044   6.568  22.659  1.00  0.00              
ATOM   4018 HD22 LEU A 261      -5.541   8.221  22.157  1.00  0.00              
ATOM   4019 HD23 LEU A 261      -4.040   7.395  21.508  1.00  0.00              
ATOM   4020  C   LEU A 261      -1.204   9.075  24.688  1.00  0.00              
ATOM   4021  O   LEU A 261      -1.139   8.400  25.702  1.00  0.00              
ATOM   4022  N   LEU A 262      -0.224   9.125  23.832  1.00  0.00              
ATOM   4023  H   LEU A 262      -0.327   9.705  23.012  1.00  0.00              
ATOM   4024  CA  LEU A 262       1.015   8.440  24.099  1.00  0.00              
ATOM   4025  HA  LEU A 262       0.897   7.357  24.133  1.00  0.00              
ATOM   4026  CB  LEU A 262       1.927   8.642  22.910  1.00  0.00              
ATOM   4027  HB2 LEU A 262       2.067   9.705  22.717  1.00  0.00              
ATOM   4028  HB3 LEU A 262       2.860   8.220  23.286  1.00  0.00              
ATOM   4029  CG  LEU A 262       1.497   7.994  21.584  1.00  0.00              
ATOM   4030  HG  LEU A 262       0.448   8.211  21.381  1.00  0.00              
ATOM   4031  CD1 LEU A 262       2.451   8.579  20.543  1.00  0.00              
ATOM   4032 HD11 LEU A 262       3.454   8.539  20.967  1.00  0.00              
ATOM   4033 HD12 LEU A 262       2.308   7.949  19.664  1.00  0.00              
ATOM   4034 HD13 LEU A 262       2.152   9.572  20.208  1.00  0.00              
ATOM   4035  CD2 LEU A 262       1.666   6.522  21.722  1.00  0.00              
ATOM   4036 HD21 LEU A 262       0.882   6.096  22.348  1.00  0.00              
ATOM   4037 HD22 LEU A 262       1.572   6.095  20.724  1.00  0.00              
ATOM   4038 HD23 LEU A 262       2.654   6.172  22.023  1.00  0.00              
ATOM   4039  C   LEU A 262       1.722   8.862  25.400  1.00  0.00              
ATOM   4040  O   LEU A 262       2.070   8.055  26.235  1.00  0.00              
ATOM   4041  N   ASP A 263       1.798  10.172  25.679  1.00  0.00              
ATOM   4042  H   ASP A 263       1.571  10.859  24.973  1.00  0.00              
ATOM   4043  CA  ASP A 263       2.419  10.607  26.965  1.00  0.00              
ATOM   4044  HA  ASP A 263       3.404  10.140  27.003  1.00  0.00              
ATOM   4045  CB  ASP A 263       2.830  12.104  26.808  1.00  0.00              
ATOM   4046  HB2 ASP A 263       3.218  12.340  25.817  1.00  0.00              
ATOM   4047  HB3 ASP A 263       2.019  12.827  26.901  1.00  0.00              
ATOM   4048  CG  ASP A 263       3.894  12.535  27.845  1.00  0.00              
ATOM   4049  OD1 ASP A 263       3.887  13.710  28.189  1.00  0.00              
ATOM   4050  OD2 ASP A 263       4.796  11.731  28.170  1.00  0.00              
ATOM   4051  C   ASP A 263       1.482  10.330  28.270  1.00  0.00              
ATOM   4052  O   ASP A 263       2.033   9.788  29.253  1.00  0.00              
ATOM   4053  N   LYS A 264       0.155  10.270  28.199  1.00  0.00              
ATOM   4054  H   LYS A 264      -0.262  10.374  27.285  1.00  0.00              
ATOM   4055  CA  LYS A 264      -0.689   9.574  29.206  1.00  0.00              
ATOM   4056  HA  LYS A 264      -0.547  10.013  30.193  1.00  0.00              
ATOM   4057  CB  LYS A 264      -2.129   9.645  28.727  1.00  0.00              
ATOM   4058  HB2 LYS A 264      -2.224   9.306  27.696  1.00  0.00              
ATOM   4059  HB3 LYS A 264      -2.720   8.916  29.281  1.00  0.00              
ATOM   4060  CG  LYS A 264      -2.832  10.940  28.847  1.00  0.00              
ATOM   4061  HG2 LYS A 264      -2.787  11.365  29.850  1.00  0.00              
ATOM   4062  HG3 LYS A 264      -2.283  11.689  28.276  1.00  0.00              
ATOM   4063  CD  LYS A 264      -4.303  10.802  28.439  1.00  0.00              
ATOM   4064  HD2 LYS A 264      -4.398  10.419  27.422  1.00  0.00              
ATOM   4065  HD3 LYS A 264      -4.774  10.091  29.118  1.00  0.00              
ATOM   4066  CE  LYS A 264      -5.059  12.126  28.538  1.00  0.00              
ATOM   4067  HE2 LYS A 264      -5.223  12.468  29.559  1.00  0.00              
ATOM   4068  HE3 LYS A 264      -4.393  12.847  28.063  1.00  0.00              
ATOM   4069  NZ  LYS A 264      -6.259  12.170  27.701  1.00  0.00              
ATOM   4070  HZ1 LYS A 264      -6.323  11.657  26.833  1.00  0.00              
ATOM   4071  HZ2 LYS A 264      -7.033  11.770  28.213  1.00  0.00              
ATOM   4072  HZ3 LYS A 264      -6.644  13.094  27.569  1.00  0.00              
ATOM   4073  C   LYS A 264      -0.402   8.104  29.500  1.00  0.00              
ATOM   4074  O   LYS A 264      -0.489   7.655  30.655  1.00  0.00              
ATOM   4075  N   HIE A 265      -0.016   7.264  28.480  1.00  0.00              
ATOM   4076  H   HIE A 265       0.107   7.620  27.543  1.00  0.00              
ATOM   4077  CA  HIE A 265       0.104   5.805  28.602  1.00  0.00              
ATOM   4078  HA  HIE A 265      -0.464   5.432  29.455  1.00  0.00              
ATOM   4079  CB  HIE A 265      -0.344   5.071  27.314  1.00  0.00              
ATOM   4080  HB2 HIE A 265       0.005   5.545  26.396  1.00  0.00              
ATOM   4081  HB3 HIE A 265       0.170   4.110  27.344  1.00  0.00              
ATOM   4082  CG  HIE A 265      -1.851   4.892  27.279  1.00  0.00              
ATOM   4083  ND1 HIE A 265      -2.530   4.243  28.295  1.00  0.00              
ATOM   4084  CE1 HIE A 265      -3.780   4.410  27.991  1.00  0.00              
ATOM   4085  HE1 HIE A 265      -4.553   4.076  28.668  1.00  0.00              
ATOM   4086  NE2 HIE A 265      -4.012   5.008  26.846  1.00  0.00              
ATOM   4087  HE2 HIE A 265      -4.908   5.288  26.473  1.00  0.00              
ATOM   4088  CD2 HIE A 265      -2.691   5.364  26.318  1.00  0.00              
ATOM   4089  HD2 HIE A 265      -2.508   5.986  25.455  1.00  0.00              
ATOM   4090  C   HIE A 265       1.632   5.473  28.855  1.00  0.00              
ATOM   4091  O   HIE A 265       1.973   4.377  29.293  1.00  0.00              
ATOM   4092  N   GLY A 266       2.550   6.423  28.563  1.00  0.00              
ATOM   4093  H   GLY A 266       2.199   7.337  28.318  1.00  0.00              
ATOM   4094  CA  GLY A 266       4.038   6.292  28.704  1.00  0.00              
ATOM   4095  HA2 GLY A 266       4.492   7.249  28.959  1.00  0.00              
ATOM   4096  HA3 GLY A 266       4.313   5.681  29.564  1.00  0.00              
ATOM   4097  C   GLY A 266       4.709   5.773  27.420  1.00  0.00              
ATOM   4098  O   GLY A 266       5.943   5.530  27.421  1.00  0.00              
ATOM   4099  N   LEU A 267       3.955   5.474  26.380  1.00  0.00              
ATOM   4100  H   LEU A 267       2.972   5.706  26.397  1.00  0.00              
ATOM   4101  CA  LEU A 267       4.436   4.670  25.224  1.00  0.00              
ATOM   4102  HA  LEU A 267       5.150   3.943  25.611  1.00  0.00              
ATOM   4103  CB  LEU A 267       3.263   3.909  24.624  1.00  0.00              
ATOM   4104  HB2 LEU A 267       2.597   4.660  24.200  1.00  0.00              
ATOM   4105  HB3 LEU A 267       3.622   3.268  23.819  1.00  0.00              
ATOM   4106  CG  LEU A 267       2.504   3.020  25.544  1.00  0.00              
ATOM   4107  HG  LEU A 267       2.032   3.651  26.298  1.00  0.00              
ATOM   4108  CD1 LEU A 267       1.323   2.317  24.891  1.00  0.00              
ATOM   4109 HD11 LEU A 267       0.528   3.030  24.673  1.00  0.00              
ATOM   4110 HD12 LEU A 267       1.709   1.803  24.010  1.00  0.00              
ATOM   4111 HD13 LEU A 267       0.935   1.503  25.502  1.00  0.00              
ATOM   4112  CD2 LEU A 267       3.307   1.944  26.296  1.00  0.00              
ATOM   4113 HD21 LEU A 267       3.802   1.193  25.681  1.00  0.00              
ATOM   4114 HD22 LEU A 267       3.974   2.442  27.001  1.00  0.00              
ATOM   4115 HD23 LEU A 267       2.728   1.413  27.052  1.00  0.00              
ATOM   4116  C   LEU A 267       5.222   5.503  24.226  1.00  0.00              
ATOM   4117  O   LEU A 267       4.920   6.701  24.040  1.00  0.00              
ATOM   4118  N   GLU A 268       6.079   4.826  23.422  1.00  0.00              
ATOM   4119  H   GLU A 268       6.107   3.820  23.503  1.00  0.00              
ATOM   4120  CA  GLU A 268       6.886   5.443  22.359  1.00  0.00              
ATOM   4121  HA  GLU A 268       7.406   6.325  22.735  1.00  0.00              
ATOM   4122  CB  GLU A 268       7.998   4.452  22.110  1.00  0.00              
ATOM   4123  HB2 GLU A 268       8.531   4.348  23.055  1.00  0.00              
ATOM   4124  HB3 GLU A 268       7.612   3.449  21.926  1.00  0.00              
ATOM   4125  CG  GLU A 268       8.969   4.758  21.062  1.00  0.00              
ATOM   4126  HG2 GLU A 268       9.892   4.198  21.210  1.00  0.00              
ATOM   4127  HG3 GLU A 268       8.541   4.372  20.137  1.00  0.00              
ATOM   4128  CD  GLU A 268       9.378   6.264  21.005  1.00  0.00              
ATOM   4129  OE1 GLU A 268       9.841   6.743  22.084  1.00  0.00              
ATOM   4130  OE2 GLU A 268       9.173   6.901  19.962  1.00  0.00              
ATOM   4131  C   GLU A 268       6.082   5.608  21.066  1.00  0.00              
ATOM   4132  O   GLU A 268       5.645   4.592  20.466  1.00  0.00              
ATOM   4133  N   PRO A 269       6.141   6.756  20.348  1.00  0.00              
ATOM   4134  CD  PRO A 269       6.434   8.068  20.900  1.00  0.00              
ATOM   4135  HD2 PRO A 269       7.299   7.950  21.553  1.00  0.00              
ATOM   4136  HD3 PRO A 269       5.647   8.354  21.599  1.00  0.00              
ATOM   4137  CG  PRO A 269       6.478   8.964  19.712  1.00  0.00              
ATOM   4138  HG2 PRO A 269       7.473   8.929  19.268  1.00  0.00              
ATOM   4139  HG3 PRO A 269       6.168   9.958  20.033  1.00  0.00              
ATOM   4140  CB  PRO A 269       5.475   8.323  18.682  1.00  0.00              
ATOM   4141  HB2 PRO A 269       5.837   8.371  17.655  1.00  0.00              
ATOM   4142  HB3 PRO A 269       4.560   8.877  18.891  1.00  0.00              
ATOM   4143  CA  PRO A 269       5.416   6.806  19.005  1.00  0.00              
ATOM   4144  HA  PRO A 269       4.406   6.444  19.193  1.00  0.00              
ATOM   4145  C   PRO A 269       5.936   5.892  17.832  1.00  0.00              
ATOM   4146  O   PRO A 269       5.241   5.361  16.932  1.00  0.00              
ATOM   4147  N   GLY A 270       7.258   5.809  17.848  1.00  0.00              
ATOM   4148  H   GLY A 270       7.838   6.261  18.541  1.00  0.00              
ATOM   4149  CA  GLY A 270       7.914   4.916  16.899  1.00  0.00              
ATOM   4150  HA2 GLY A 270       7.616   5.150  15.877  1.00  0.00              
ATOM   4151  HA3 GLY A 270       8.964   5.187  17.012  1.00  0.00              
ATOM   4152  C   GLY A 270       7.884   3.478  17.272  1.00  0.00              
ATOM   4153  O   GLY A 270       8.337   2.636  16.469  1.00  0.00              
ATOM   4154  N   GLU A 271       7.171   3.059  18.335  1.00  0.00              
ATOM   4155  H   GLU A 271       6.735   3.734  18.948  1.00  0.00              
ATOM   4156  CA  GLU A 271       6.705   1.713  18.457  1.00  0.00              
ATOM   4157  HA  GLU A 271       7.138   1.001  17.754  1.00  0.00              
ATOM   4158  CB  GLU A 271       7.112   1.181  19.757  1.00  0.00              
ATOM   4159  HB2 GLU A 271       6.797   1.898  20.516  1.00  0.00              
ATOM   4160  HB3 GLU A 271       6.696   0.212  20.033  1.00  0.00              
ATOM   4161  CG  GLU A 271       8.633   0.898  19.992  1.00  0.00              
ATOM   4162  HG2 GLU A 271       8.780  -0.148  19.723  1.00  0.00              
ATOM   4163  HG3 GLU A 271       9.168   1.632  19.391  1.00  0.00              
ATOM   4164  CD  GLU A 271       9.152   1.216  21.463  1.00  0.00              
ATOM   4165  OE1 GLU A 271      10.322   1.664  21.556  1.00  0.00              
ATOM   4166  OE2 GLU A 271       8.432   1.024  22.413  1.00  0.00              
ATOM   4167  C   GLU A 271       5.163   1.510  18.330  1.00  0.00              
ATOM   4168  O   GLU A 271       4.670   0.396  17.968  1.00  0.00              
ATOM   4169  N   VAL A 272       4.301   2.501  18.776  1.00  0.00              
ATOM   4170  H   VAL A 272       4.726   3.322  19.184  1.00  0.00              
ATOM   4171  CA  VAL A 272       2.794   2.330  18.938  1.00  0.00              
ATOM   4172  HA  VAL A 272       2.607   1.377  19.433  1.00  0.00              
ATOM   4173  CB  VAL A 272       2.040   3.429  19.655  1.00  0.00              
ATOM   4174  HB  VAL A 272       2.587   4.335  19.394  1.00  0.00              
ATOM   4175  CG1 VAL A 272       0.551   3.541  19.244  1.00  0.00              
ATOM   4176 HG11 VAL A 272       0.117   2.542  19.231  1.00  0.00              
ATOM   4177 HG12 VAL A 272       0.066   4.144  20.012  1.00  0.00              
ATOM   4178 HG13 VAL A 272       0.439   4.017  18.270  1.00  0.00              
ATOM   4179  CG2 VAL A 272       2.201   3.200  21.172  1.00  0.00              
ATOM   4180 HG21 VAL A 272       1.592   2.363  21.513  1.00  0.00              
ATOM   4181 HG22 VAL A 272       3.231   2.972  21.447  1.00  0.00              
ATOM   4182 HG23 VAL A 272       1.911   4.073  21.757  1.00  0.00              
ATOM   4183  C   VAL A 272       2.239   2.318  17.477  1.00  0.00              
ATOM   4184  O   VAL A 272       1.393   1.440  17.243  1.00  0.00              
ATOM   4185  N   ALA A 273       2.685   3.207  16.559  1.00  0.00              
ATOM   4186  H   ALA A 273       3.222   4.004  16.868  1.00  0.00              
ATOM   4187  CA  ALA A 273       2.184   3.035  15.170  1.00  0.00              
ATOM   4188  HA  ALA A 273       1.126   3.290  15.106  1.00  0.00              
ATOM   4189  CB  ALA A 273       2.701   4.267  14.305  1.00  0.00              
ATOM   4190  HB1 ALA A 273       2.030   4.384  13.454  1.00  0.00              
ATOM   4191  HB2 ALA A 273       2.771   5.237  14.798  1.00  0.00              
ATOM   4192  HB3 ALA A 273       3.727   3.917  14.191  1.00  0.00              
ATOM   4193  C   ALA A 273       2.477   1.675  14.485  1.00  0.00              
ATOM   4194  O   ALA A 273       1.539   1.172  13.889  1.00  0.00              
ATOM   4195  N   LEU A 274       3.697   1.145  14.594  1.00  0.00              
ATOM   4196  H   LEU A 274       4.432   1.568  15.142  1.00  0.00              
ATOM   4197  CA  LEU A 274       3.970  -0.196  14.123  1.00  0.00              
ATOM   4198  HA  LEU A 274       3.584  -0.373  13.119  1.00  0.00              
ATOM   4199  CB  LEU A 274       5.482  -0.415  14.089  1.00  0.00              
ATOM   4200  HB2 LEU A 274       5.778  -0.437  15.138  1.00  0.00              
ATOM   4201  HB3 LEU A 274       5.671  -1.389  13.637  1.00  0.00              
ATOM   4202  CG  LEU A 274       6.220   0.693  13.432  1.00  0.00              
ATOM   4203  HG  LEU A 274       6.167   1.639  13.972  1.00  0.00              
ATOM   4204  CD1 LEU A 274       7.744   0.402  13.395  1.00  0.00              
ATOM   4205 HD11 LEU A 274       7.941  -0.575  12.953  1.00  0.00              
ATOM   4206 HD12 LEU A 274       8.206   1.109  12.705  1.00  0.00              
ATOM   4207 HD13 LEU A 274       8.228   0.478  14.369  1.00  0.00              
ATOM   4208  CD2 LEU A 274       5.689   0.960  11.962  1.00  0.00              
ATOM   4209 HD21 LEU A 274       6.285   1.674  11.394  1.00  0.00              
ATOM   4210 HD22 LEU A 274       5.761   0.024  11.408  1.00  0.00              
ATOM   4211 HD23 LEU A 274       4.680   1.371  11.965  1.00  0.00              
ATOM   4212  C   LEU A 274       3.241  -1.295  14.872  1.00  0.00              
ATOM   4213  O   LEU A 274       2.637  -2.148  14.206  1.00  0.00              
ATOM   4214  N   ALA A 275       3.137  -1.224  16.198  1.00  0.00              
ATOM   4215  H   ALA A 275       3.448  -0.403  16.698  1.00  0.00              
ATOM   4216  CA  ALA A 275       2.361  -2.241  16.933  1.00  0.00              
ATOM   4217  HA  ALA A 275       2.739  -3.257  16.819  1.00  0.00              
ATOM   4218  CB  ALA A 275       2.325  -1.883  18.448  1.00  0.00              
ATOM   4219  HB1 ALA A 275       1.321  -2.179  18.752  1.00  0.00              
ATOM   4220  HB2 ALA A 275       3.115  -2.397  18.996  1.00  0.00              
ATOM   4221  HB3 ALA A 275       2.329  -0.793  18.467  1.00  0.00              
ATOM   4222  C   ALA A 275       0.857  -2.223  16.487  1.00  0.00              
ATOM   4223  O   ALA A 275       0.278  -3.251  16.285  1.00  0.00              
ATOM   4224  N   TRP A 276       0.286  -1.054  16.150  1.00  0.00              
ATOM   4225  H   TRP A 276       0.762  -0.164  16.171  1.00  0.00              
ATOM   4226  CA  TRP A 276      -1.085  -0.954  15.721  1.00  0.00              
ATOM   4227  HA  TRP A 276      -1.754  -1.541  16.350  1.00  0.00              
ATOM   4228  CB  TRP A 276      -1.520   0.503  15.831  1.00  0.00              
ATOM   4229  HB2 TRP A 276      -1.380   0.948  16.816  1.00  0.00              
ATOM   4230  HB3 TRP A 276      -0.760   1.058  15.279  1.00  0.00              
ATOM   4231  CG  TRP A 276      -2.854   0.868  15.302  1.00  0.00              
ATOM   4232  CD1 TRP A 276      -4.009   1.133  15.965  1.00  0.00              
ATOM   4233  HD1 TRP A 276      -4.098   0.995  17.032  1.00  0.00              
ATOM   4234  NE1 TRP A 276      -4.971   1.555  15.155  1.00  0.00              
ATOM   4235  HE1 TRP A 276      -5.867   1.830  15.532  1.00  0.00              
ATOM   4236  CE2 TRP A 276      -4.525   1.640  13.881  1.00  0.00              
ATOM   4237  CZ2 TRP A 276      -5.142   2.123  12.709  1.00  0.00              
ATOM   4238  HZ2 TRP A 276      -6.196   2.356  12.729  1.00  0.00              
ATOM   4239  CH2 TRP A 276      -4.364   2.216  11.540  1.00  0.00              
ATOM   4240  HH2 TRP A 276      -4.713   2.682  10.630  1.00  0.00              
ATOM   4241  CZ3 TRP A 276      -3.041   1.706  11.553  1.00  0.00              
ATOM   4242  HZ3 TRP A 276      -2.496   1.701  10.621  1.00  0.00              
ATOM   4243  CE3 TRP A 276      -2.440   1.188  12.688  1.00  0.00              
ATOM   4244  HE3 TRP A 276      -1.425   0.826  12.762  1.00  0.00              
ATOM   4245  CD2 TRP A 276      -3.169   1.188  13.884  1.00  0.00              
ATOM   4246  C   TRP A 276      -1.271  -1.476  14.304  1.00  0.00              
ATOM   4247  O   TRP A 276      -2.428  -1.913  13.991  1.00  0.00              
ATOM   4248  N   LEU A 277      -0.198  -1.351  13.510  1.00  0.00              
ATOM   4249  H   LEU A 277       0.656  -0.950  13.870  1.00  0.00              
ATOM   4250  CA  LEU A 277      -0.309  -1.924  12.171  1.00  0.00              
ATOM   4251  HA  LEU A 277      -1.315  -1.763  11.782  1.00  0.00              
ATOM   4252  CB  LEU A 277       0.707  -1.298  11.265  1.00  0.00              
ATOM   4253  HB2 LEU A 277       1.507  -0.994  11.940  1.00  0.00              
ATOM   4254  HB3 LEU A 277       1.120  -2.078  10.624  1.00  0.00              
ATOM   4255  CG  LEU A 277       0.196  -0.164  10.343  1.00  0.00              
ATOM   4256  HG  LEU A 277      -0.073   0.670  10.991  1.00  0.00              
ATOM   4257  CD1 LEU A 277       1.311   0.309   9.350  1.00  0.00              
ATOM   4258 HD11 LEU A 277       1.960   0.959   9.938  1.00  0.00              
ATOM   4259 HD12 LEU A 277       1.887  -0.455   8.827  1.00  0.00              
ATOM   4260 HD13 LEU A 277       0.866   1.056   8.693  1.00  0.00              
ATOM   4261  CD2 LEU A 277      -1.093  -0.440   9.538  1.00  0.00              
ATOM   4262 HD21 LEU A 277      -1.971  -0.803  10.073  1.00  0.00              
ATOM   4263 HD22 LEU A 277      -1.398   0.477   9.035  1.00  0.00              
ATOM   4264 HD23 LEU A 277      -0.824  -1.212   8.818  1.00  0.00              
ATOM   4265  C   LEU A 277      -0.082  -3.468  12.143  1.00  0.00              
ATOM   4266  O   LEU A 277      -0.507  -4.109  11.254  1.00  0.00              
ATOM   4267  N   LEU A 278       0.513  -3.992  13.232  1.00  0.00              
ATOM   4268  H   LEU A 278       1.103  -3.391  13.790  1.00  0.00              
ATOM   4269  CA  LEU A 278       0.463  -5.388  13.531  1.00  0.00              
ATOM   4270  HA  LEU A 278       0.577  -5.933  12.594  1.00  0.00              
ATOM   4271  CB  LEU A 278       1.692  -5.647  14.372  1.00  0.00              
ATOM   4272  HB2 LEU A 278       1.659  -5.026  15.267  1.00  0.00              
ATOM   4273  HB3 LEU A 278       1.723  -6.669  14.750  1.00  0.00              
ATOM   4274  CG  LEU A 278       3.063  -5.507  13.658  1.00  0.00              
ATOM   4275  HG  LEU A 278       3.048  -4.504  13.232  1.00  0.00              
ATOM   4276  CD1 LEU A 278       4.297  -5.457  14.548  1.00  0.00              
ATOM   4277 HD11 LEU A 278       5.263  -5.356  14.054  1.00  0.00              
ATOM   4278 HD12 LEU A 278       4.101  -4.717  15.324  1.00  0.00              
ATOM   4279 HD13 LEU A 278       4.433  -6.380  15.112  1.00  0.00              
ATOM   4280  CD2 LEU A 278       3.225  -6.659  12.681  1.00  0.00              
ATOM   4281 HD21 LEU A 278       3.480  -7.580  13.206  1.00  0.00              
ATOM   4282 HD22 LEU A 278       2.429  -6.724  11.940  1.00  0.00              
ATOM   4283 HD23 LEU A 278       4.134  -6.401  12.137  1.00  0.00              
ATOM   4284  C   LEU A 278      -0.782  -5.954  14.270  1.00  0.00              
ATOM   4285  O   LEU A 278      -1.186  -7.103  14.043  1.00  0.00              
ATOM   4286  N   THR A 279      -1.493  -5.104  15.035  1.00  0.00              
ATOM   4287  H   THR A 279      -1.098  -4.191  15.206  1.00  0.00              
ATOM   4288  CA  THR A 279      -2.722  -5.355  15.832  1.00  0.00              
ATOM   4289  HA  THR A 279      -2.674  -6.270  16.422  1.00  0.00              
ATOM   4290  CB  THR A 279      -2.913  -4.201  16.852  1.00  0.00              
ATOM   4291  HB  THR A 279      -3.120  -3.258  16.345  1.00  0.00              
ATOM   4292  CG2 THR A 279      -4.177  -4.243  17.748  1.00  0.00              
ATOM   4293 HG21 THR A 279      -5.063  -4.129  17.123  1.00  0.00              
ATOM   4294 HG22 THR A 279      -4.200  -5.284  18.069  1.00  0.00              
ATOM   4295 HG23 THR A 279      -4.159  -3.543  18.583  1.00  0.00              
ATOM   4296  OG1 THR A 279      -1.890  -4.059  17.751  1.00  0.00              
ATOM   4297  HG1 THR A 279      -1.143  -3.855  17.184  1.00  0.00              
ATOM   4298  C   THR A 279      -3.997  -5.428  14.961  1.00  0.00              
ATOM   4299  O   THR A 279      -4.897  -6.182  15.237  1.00  0.00              
ATOM   4300  N   ARG A 280      -4.035  -4.515  13.940  1.00  0.00              
ATOM   4301  H   ARG A 280      -3.217  -3.926  13.872  1.00  0.00              
ATOM   4302  CA  ARG A 280      -5.157  -4.221  12.954  1.00  0.00              
ATOM   4303  HA  ARG A 280      -6.118  -4.034  13.432  1.00  0.00              
ATOM   4304  CB  ARG A 280      -4.881  -2.966  12.049  1.00  0.00              
ATOM   4305  HB2 ARG A 280      -3.845  -2.981  11.710  1.00  0.00              
ATOM   4306  HB3 ARG A 280      -5.448  -3.070  11.124  1.00  0.00              
ATOM   4307  CG  ARG A 280      -5.218  -1.532  12.568  1.00  0.00              
ATOM   4308  HG2 ARG A 280      -4.771  -1.435  13.557  1.00  0.00              
ATOM   4309  HG3 ARG A 280      -4.792  -0.717  11.984  1.00  0.00              
ATOM   4310  CD  ARG A 280      -6.744  -1.325  12.786  1.00  0.00              
ATOM   4311  HD2 ARG A 280      -7.016  -2.046  13.557  1.00  0.00              
ATOM   4312  HD3 ARG A 280      -6.902  -0.355  13.256  1.00  0.00              
ATOM   4313  NE  ARG A 280      -7.612  -1.587  11.537  1.00  0.00              
ATOM   4314  HE  ARG A 280      -7.141  -1.618  10.644  1.00  0.00              
ATOM   4315  CZ  ARG A 280      -8.925  -1.570  11.438  1.00  0.00              
ATOM   4316  NH1 ARG A 280      -9.587  -1.246  12.554  1.00  0.00              
ATOM   4317 HH11 ARG A 280      -9.012  -1.182  13.382  1.00  0.00              
ATOM   4318 HH12 ARG A 280     -10.584  -1.147  12.683  1.00  0.00              
ATOM   4319  NH2 ARG A 280      -9.599  -1.898  10.347  1.00  0.00              
ATOM   4320 HH21 ARG A 280      -9.070  -2.144   9.523  1.00  0.00              
ATOM   4321 HH22 ARG A 280     -10.595  -1.896  10.511  1.00  0.00              
ATOM   4322  C   ARG A 280      -5.481  -5.398  12.004  1.00  0.00              
ATOM   4323  O   ARG A 280      -4.634  -5.685  11.227  1.00  0.00              
ATOM   4324  N   PRO A 281      -6.731  -5.955  11.974  1.00  0.00              
ATOM   4325  CD  PRO A 281      -7.888  -5.621  12.832  1.00  0.00              
ATOM   4326  HD2 PRO A 281      -7.888  -4.542  12.985  1.00  0.00              
ATOM   4327  HD3 PRO A 281      -7.741  -6.129  13.785  1.00  0.00              
ATOM   4328  CG  PRO A 281      -9.160  -6.171  12.109  1.00  0.00              
ATOM   4329  HG2 PRO A 281      -9.456  -5.546  11.266  1.00  0.00              
ATOM   4330  HG3 PRO A 281      -9.938  -6.175  12.872  1.00  0.00              
ATOM   4331  CB  PRO A 281      -8.512  -7.465  11.526  1.00  0.00              
ATOM   4332  HB2 PRO A 281      -9.200  -7.842  10.769  1.00  0.00              
ATOM   4333  HB3 PRO A 281      -8.466  -8.173  12.354  1.00  0.00              
ATOM   4334  CA  PRO A 281      -7.146  -6.989  11.110  1.00  0.00              
ATOM   4335  HA  PRO A 281      -6.474  -7.845  11.153  1.00  0.00              
ATOM   4336  C   PRO A 281      -7.162  -6.551   9.709  1.00  0.00              
ATOM   4337  O   PRO A 281      -6.920  -5.382   9.416  1.00  0.00              
ATOM   4338  N   GLY A 282      -7.254  -7.469   8.706  1.00  0.00              
ATOM   4339  H   GLY A 282      -7.319  -8.456   8.907  1.00  0.00              
ATOM   4340  CA  GLY A 282      -7.323  -7.118   7.248  1.00  0.00              
ATOM   4341  HA2 GLY A 282      -7.830  -8.002   6.859  1.00  0.00              
ATOM   4342  HA3 GLY A 282      -7.744  -6.131   7.060  1.00  0.00              
ATOM   4343  C   GLY A 282      -6.029  -6.969   6.509  1.00  0.00              
ATOM   4344  O   GLY A 282      -5.869  -7.445   5.442  1.00  0.00              
ATOM   4345  N   VAL A 283      -5.130  -6.298   7.221  1.00  0.00              
ATOM   4346  H   VAL A 283      -5.404  -5.891   8.104  1.00  0.00              
ATOM   4347  CA  VAL A 283      -3.762  -6.106   6.907  1.00  0.00              
ATOM   4348  HA  VAL A 283      -3.641  -6.392   5.862  1.00  0.00              
ATOM   4349  CB  VAL A 283      -3.338  -4.614   7.061  1.00  0.00              
ATOM   4350  HB  VAL A 283      -2.363  -4.490   6.590  1.00  0.00              
ATOM   4351  CG1 VAL A 283      -4.242  -3.738   6.208  1.00  0.00              
ATOM   4352 HG11 VAL A 283      -4.336  -4.253   5.251  1.00  0.00              
ATOM   4353 HG12 VAL A 283      -5.191  -3.539   6.705  1.00  0.00              
ATOM   4354 HG13 VAL A 283      -3.661  -2.824   6.088  1.00  0.00              
ATOM   4355  CG2 VAL A 283      -3.281  -4.190   8.522  1.00  0.00              
ATOM   4356 HG21 VAL A 283      -2.350  -4.469   9.016  1.00  0.00              
ATOM   4357 HG22 VAL A 283      -3.296  -3.102   8.589  1.00  0.00              
ATOM   4358 HG23 VAL A 283      -4.132  -4.554   9.097  1.00  0.00              
ATOM   4359  C   VAL A 283      -2.834  -7.063   7.567  1.00  0.00              
ATOM   4360  O   VAL A 283      -3.109  -7.631   8.626  1.00  0.00              
ATOM   4361  N   THR A 284      -1.661  -7.336   6.958  1.00  0.00              
ATOM   4362  H   THR A 284      -1.430  -6.751   6.168  1.00  0.00              
ATOM   4363  CA  THR A 284      -0.581  -8.170   7.456  1.00  0.00              
ATOM   4364  HA  THR A 284      -0.991  -8.941   8.107  1.00  0.00              
ATOM   4365  CB  THR A 284       0.049  -8.966   6.307  1.00  0.00              
ATOM   4366  HB  THR A 284       0.224  -8.293   5.467  1.00  0.00              
ATOM   4367  CG2 THR A 284       1.246  -9.856   6.634  1.00  0.00              
ATOM   4368 HG21 THR A 284       0.970 -10.469   7.492  1.00  0.00              
ATOM   4369 HG22 THR A 284       1.457 -10.471   5.759  1.00  0.00              
ATOM   4370 HG23 THR A 284       2.193  -9.358   6.844  1.00  0.00              
ATOM   4371  OG1 THR A 284      -0.982  -9.845   5.863  1.00  0.00              
ATOM   4372  HG1 THR A 284      -1.837  -9.412   5.801  1.00  0.00              
ATOM   4373  C   THR A 284       0.558  -7.502   8.305  1.00  0.00              
ATOM   4374  O   THR A 284       0.936  -8.045   9.357  1.00  0.00              
ATOM   4375  N   GLY A 285       1.103  -6.360   7.914  1.00  0.00              
ATOM   4376  H   GLY A 285       0.813  -5.880   7.073  1.00  0.00              
ATOM   4377  CA  GLY A 285       2.285  -5.752   8.548  1.00  0.00              
ATOM   4378  HA2 GLY A 285       2.129  -5.542   9.606  1.00  0.00              
ATOM   4379  HA3 GLY A 285       3.085  -6.491   8.605  1.00  0.00              
ATOM   4380  C   GLY A 285       2.965  -4.559   7.822  1.00  0.00              
ATOM   4381  O   GLY A 285       2.534  -4.100   6.782  1.00  0.00              
ATOM   4382  N   PRO A 286       3.855  -3.795   8.572  1.00  0.00              
ATOM   4383  CD  PRO A 286       4.254  -4.075   9.985  1.00  0.00              
ATOM   4384  HD2 PRO A 286       4.934  -4.923  10.072  1.00  0.00              
ATOM   4385  HD3 PRO A 286       3.416  -4.156  10.678  1.00  0.00              
ATOM   4386  CG  PRO A 286       5.083  -2.815  10.416  1.00  0.00              
ATOM   4387  HG2 PRO A 286       6.156  -2.996  10.476  1.00  0.00              
ATOM   4388  HG3 PRO A 286       4.742  -2.453  11.386  1.00  0.00              
ATOM   4389  CB  PRO A 286       4.778  -1.841   9.290  1.00  0.00              
ATOM   4390  HB2 PRO A 286       5.574  -1.099   9.338  1.00  0.00              
ATOM   4391  HB3 PRO A 286       3.919  -1.272   9.645  1.00  0.00              
ATOM   4392  CA  PRO A 286       4.518  -2.611   8.069  1.00  0.00              
ATOM   4393  HA  PRO A 286       3.852  -2.068   7.398  1.00  0.00              
ATOM   4394  C   PRO A 286       5.767  -2.864   7.285  1.00  0.00              
ATOM   4395  O   PRO A 286       6.528  -3.690   7.687  1.00  0.00              
ATOM   4396  N   ILE A 287       6.067  -2.134   6.207  1.00  0.00              
ATOM   4397  H   ILE A 287       5.382  -1.465   5.886  1.00  0.00              
ATOM   4398  CA  ILE A 287       7.422  -2.020   5.643  1.00  0.00              
ATOM   4399  HA  ILE A 287       7.993  -2.933   5.810  1.00  0.00              
ATOM   4400  CB  ILE A 287       7.437  -1.744   4.074  1.00  0.00              
ATOM   4401  HB  ILE A 287       7.192  -0.686   3.978  1.00  0.00              
ATOM   4402  CG2 ILE A 287       8.850  -2.012   3.499  1.00  0.00              
ATOM   4403 HG21 ILE A 287       9.083  -3.073   3.412  1.00  0.00              
ATOM   4404 HG22 ILE A 287       8.873  -1.619   2.483  1.00  0.00              
ATOM   4405 HG23 ILE A 287       9.639  -1.450   3.999  1.00  0.00              
ATOM   4406  CG1 ILE A 287       6.353  -2.568   3.299  1.00  0.00              
ATOM   4407 HG12 ILE A 287       6.513  -3.645   3.348  1.00  0.00              
ATOM   4408 HG13 ILE A 287       5.373  -2.286   3.684  1.00  0.00              
ATOM   4409  CD1 ILE A 287       6.284  -2.133   1.906  1.00  0.00              
ATOM   4410 HD11 ILE A 287       5.275  -2.330   1.543  1.00  0.00              
ATOM   4411 HD12 ILE A 287       6.423  -1.062   1.760  1.00  0.00              
ATOM   4412 HD13 ILE A 287       6.997  -2.637   1.253  1.00  0.00              
ATOM   4413  C   ILE A 287       8.253  -1.059   6.469  1.00  0.00              
ATOM   4414  O   ILE A 287       8.071   0.154   6.271  1.00  0.00              
ATOM   4415  N   VAL A 288       9.203  -1.573   7.321  1.00  0.00              
ATOM   4416  H   VAL A 288       9.328  -2.573   7.385  1.00  0.00              
ATOM   4417  CA  VAL A 288      10.107  -0.718   8.103  1.00  0.00              
ATOM   4418  HA  VAL A 288       9.446   0.072   8.458  1.00  0.00              
ATOM   4419  CB  VAL A 288      10.714  -1.425   9.334  1.00  0.00              
ATOM   4420  HB  VAL A 288      11.477  -0.741   9.705  1.00  0.00              
ATOM   4421  CG1 VAL A 288       9.612  -1.852  10.381  1.00  0.00              
ATOM   4422 HG11 VAL A 288       8.977  -1.059  10.776  1.00  0.00              
ATOM   4423 HG12 VAL A 288       8.771  -2.437  10.008  1.00  0.00              
ATOM   4424 HG13 VAL A 288      10.118  -2.383  11.188  1.00  0.00              
ATOM   4425  CG2 VAL A 288      11.533  -2.677   9.030  1.00  0.00              
ATOM   4426 HG21 VAL A 288      11.899  -3.197   9.915  1.00  0.00              
ATOM   4427 HG22 VAL A 288      10.806  -3.421   8.704  1.00  0.00              
ATOM   4428 HG23 VAL A 288      12.382  -2.432   8.392  1.00  0.00              
ATOM   4429  C   VAL A 288      11.059  -0.093   7.141  1.00  0.00              
ATOM   4430  O   VAL A 288      11.785  -0.838   6.451  1.00  0.00              
ATOM   4431  N   GLY A 289      11.394   1.252   7.250  1.00  0.00              
ATOM   4432  H   GLY A 289      10.920   1.769   7.976  1.00  0.00              
ATOM   4433  CA  GLY A 289      12.368   2.071   6.349  1.00  0.00              
ATOM   4434  HA2 GLY A 289      13.081   1.406   5.861  1.00  0.00              
ATOM   4435  HA3 GLY A 289      11.893   2.802   5.695  1.00  0.00              
ATOM   4436  C   GLY A 289      13.216   2.875   7.362  1.00  0.00              
ATOM   4437  O   GLY A 289      13.211   4.082   7.353  1.00  0.00              
ATOM   4438  N   PRO A 290      14.002   2.202   8.286  1.00  0.00              
ATOM   4439  CD  PRO A 290      14.112   0.716   8.389  1.00  0.00              
ATOM   4440  HD2 PRO A 290      14.198   0.308   7.382  1.00  0.00              
ATOM   4441  HD3 PRO A 290      13.274   0.300   8.947  1.00  0.00              
ATOM   4442  CG  PRO A 290      15.348   0.346   9.160  1.00  0.00              
ATOM   4443  HG2 PRO A 290      16.173   0.317   8.448  1.00  0.00              
ATOM   4444  HG3 PRO A 290      15.267  -0.547   9.780  1.00  0.00              
ATOM   4445  CB  PRO A 290      15.451   1.637  10.065  1.00  0.00              
ATOM   4446  HB2 PRO A 290      16.477   1.795  10.396  1.00  0.00              
ATOM   4447  HB3 PRO A 290      14.850   1.499  10.964  1.00  0.00              
ATOM   4448  CA  PRO A 290      14.965   2.854   9.181  1.00  0.00              
ATOM   4449  HA  PRO A 290      14.440   3.601   9.776  1.00  0.00              
ATOM   4450  C   PRO A 290      16.068   3.610   8.396  1.00  0.00              
ATOM   4451  O   PRO A 290      16.803   3.090   7.545  1.00  0.00              
ATOM   4452  N   ARG A 291      16.317   4.893   8.817  1.00  0.00              
ATOM   4453  H   ARG A 291      15.625   5.342   9.401  1.00  0.00              
ATOM   4454  CA  ARG A 291      17.448   5.709   8.309  1.00  0.00              
ATOM   4455  HA  ARG A 291      17.581   5.461   7.256  1.00  0.00              
ATOM   4456  CB  ARG A 291      17.235   7.164   8.653  1.00  0.00              
ATOM   4457  HB2 ARG A 291      17.001   7.297   9.709  1.00  0.00              
ATOM   4458  HB3 ARG A 291      18.117   7.670   8.259  1.00  0.00              
ATOM   4459  CG  ARG A 291      16.063   7.688   7.778  1.00  0.00              
ATOM   4460  HG2 ARG A 291      16.167   7.361   6.743  1.00  0.00              
ATOM   4461  HG3 ARG A 291      15.125   7.206   8.052  1.00  0.00              
ATOM   4462  CD  ARG A 291      15.827   9.268   7.690  1.00  0.00              
ATOM   4463  HD2 ARG A 291      16.700   9.605   7.131  1.00  0.00              
ATOM   4464  HD3 ARG A 291      14.876   9.462   7.194  1.00  0.00              
ATOM   4465  NE  ARG A 291      15.599   9.810   8.996  1.00  0.00              
ATOM   4466  HE  ARG A 291      14.687   9.650   9.399  1.00  0.00              
ATOM   4467  CZ  ARG A 291      16.365  10.750   9.526  1.00  0.00              
ATOM   4468  NH1 ARG A 291      15.831  11.454  10.493  1.00  0.00              
ATOM   4469 HH11 ARG A 291      14.836  11.626  10.457  1.00  0.00              
ATOM   4470 HH12 ARG A 291      16.387  12.183  10.915  1.00  0.00              
ATOM   4471  NH2 ARG A 291      17.583  11.035   9.247  1.00  0.00              
ATOM   4472 HH21 ARG A 291      18.068  10.494   8.545  1.00  0.00              
ATOM   4473 HH22 ARG A 291      18.065  11.662   9.876  1.00  0.00              
ATOM   4474  C   ARG A 291      18.821   5.224   8.852  1.00  0.00              
ATOM   4475  O   ARG A 291      19.872   5.244   8.233  1.00  0.00              
ATOM   4476  N   THR A 292      18.785   4.938  10.150  1.00  0.00              
ATOM   4477  H   THR A 292      17.922   4.929  10.675  1.00  0.00              
ATOM   4478  CA  THR A 292      19.965   4.502  11.066  1.00  0.00              
ATOM   4479  HA  THR A 292      20.822   4.263  10.436  1.00  0.00              
ATOM   4480  CB  THR A 292      20.336   5.586  12.045  1.00  0.00              
ATOM   4481  HB  THR A 292      20.866   5.261  12.940  1.00  0.00              
ATOM   4482  CG2 THR A 292      20.958   6.754  11.319  1.00  0.00              
ATOM   4483 HG21 THR A 292      20.204   7.114  10.619  1.00  0.00              
ATOM   4484 HG22 THR A 292      21.050   7.531  12.077  1.00  0.00              
ATOM   4485 HG23 THR A 292      21.861   6.496  10.765  1.00  0.00              
ATOM   4486  OG1 THR A 292      19.178   6.179  12.527  1.00  0.00              
ATOM   4487  HG1 THR A 292      19.111   5.910  13.446  1.00  0.00              
ATOM   4488  C   THR A 292      19.622   3.222  11.813  1.00  0.00              
ATOM   4489  O   THR A 292      18.488   2.784  11.857  1.00  0.00              
ATOM   4490  N   ALA A 293      20.623   2.461  12.301  1.00  0.00              
ATOM   4491  H   ALA A 293      21.528   2.844  12.532  1.00  0.00              
ATOM   4492  CA  ALA A 293      20.373   1.193  12.964  1.00  0.00              
ATOM   4493  HA  ALA A 293      19.893   0.645  12.154  1.00  0.00              
ATOM   4494  CB  ALA A 293      21.777   0.526  13.179  1.00  0.00              
ATOM   4495  HB1 ALA A 293      22.474   1.354  13.308  1.00  0.00              
ATOM   4496  HB2 ALA A 293      21.791  -0.328  13.856  1.00  0.00              
ATOM   4497  HB3 ALA A 293      22.061   0.136  12.201  1.00  0.00              
ATOM   4498  C   ALA A 293      19.591   1.262  14.249  1.00  0.00              
ATOM   4499  O   ALA A 293      18.895   0.369  14.724  1.00  0.00              
ATOM   4500  N   ASP A 294      19.442   2.471  14.860  1.00  0.00              
ATOM   4501  H   ASP A 294      20.123   3.112  14.478  1.00  0.00              
ATOM   4502  CA  ASP A 294      18.639   2.754  16.066  1.00  0.00              
ATOM   4503  HA  ASP A 294      18.748   1.858  16.676  1.00  0.00              
ATOM   4504  CB  ASP A 294      19.292   3.949  16.865  1.00  0.00              
ATOM   4505  HB2 ASP A 294      18.708   3.983  17.784  1.00  0.00              
ATOM   4506  HB3 ASP A 294      20.268   3.681  17.271  1.00  0.00              
ATOM   4507  CG  ASP A 294      19.368   5.327  16.243  1.00  0.00              
ATOM   4508  OD1 ASP A 294      19.109   5.560  15.057  1.00  0.00              
ATOM   4509  OD2 ASP A 294      19.805   6.249  17.006  1.00  0.00              
ATOM   4510  C   ASP A 294      17.098   3.040  15.737  1.00  0.00              
ATOM   4511  O   ASP A 294      16.306   3.085  16.681  1.00  0.00              
ATOM   4512  N   GLN A 295      16.673   3.071  14.500  1.00  0.00              
ATOM   4513  H   GLN A 295      17.294   2.890  13.724  1.00  0.00              
ATOM   4514  CA  GLN A 295      15.256   3.127  14.089  1.00  0.00              
ATOM   4515  HA  GLN A 295      14.625   3.536  14.878  1.00  0.00              
ATOM   4516  CB  GLN A 295      15.180   3.968  12.796  1.00  0.00              
ATOM   4517  HB2 GLN A 295      15.752   3.521  11.983  1.00  0.00              
ATOM   4518  HB3 GLN A 295      14.151   3.948  12.436  1.00  0.00              
ATOM   4519  CG  GLN A 295      15.475   5.469  13.029  1.00  0.00              
ATOM   4520  HG2 GLN A 295      15.168   5.738  14.040  1.00  0.00              
ATOM   4521  HG3 GLN A 295      16.532   5.714  13.135  1.00  0.00              
ATOM   4522  CD  GLN A 295      14.801   6.361  12.019  1.00  0.00              
ATOM   4523  OE1 GLN A 295      14.735   6.004  10.845  1.00  0.00              
ATOM   4524  NE2 GLN A 295      14.329   7.550  12.319  1.00  0.00              
ATOM   4525 HE21 GLN A 295      13.997   8.206  11.626  1.00  0.00              
ATOM   4526 HE22 GLN A 295      14.596   7.958  13.203  1.00  0.00              
ATOM   4527  C   GLN A 295      14.594   1.752  13.865  1.00  0.00              
ATOM   4528  O   GLN A 295      13.430   1.521  14.178  1.00  0.00              
ATOM   4529  N   LEU A 296      15.424   0.760  13.486  1.00  0.00              
ATOM   4530  H   LEU A 296      16.352   1.091  13.266  1.00  0.00              
ATOM   4531  CA  LEU A 296      15.168  -0.706  13.470  1.00  0.00              
ATOM   4532  HA  LEU A 296      14.284  -0.911  12.866  1.00  0.00              
ATOM   4533  CB  LEU A 296      16.393  -1.414  12.742  1.00  0.00              
ATOM   4534  HB2 LEU A 296      16.598  -1.092  11.721  1.00  0.00              
ATOM   4535  HB3 LEU A 296      17.253  -1.140  13.353  1.00  0.00              
ATOM   4536  CG  LEU A 296      16.351  -2.939  12.618  1.00  0.00              
ATOM   4537  HG  LEU A 296      15.816  -3.279  13.506  1.00  0.00              
ATOM   4538  CD1 LEU A 296      15.596  -3.462  11.339  1.00  0.00              
ATOM   4539 HD11 LEU A 296      14.520  -3.290  11.368  1.00  0.00              
ATOM   4540 HD12 LEU A 296      15.915  -2.788  10.544  1.00  0.00              
ATOM   4541 HD13 LEU A 296      15.888  -4.487  11.112  1.00  0.00              
ATOM   4542  CD2 LEU A 296      17.758  -3.526  12.552  1.00  0.00              
ATOM   4543 HD21 LEU A 296      18.326  -3.217  13.429  1.00  0.00              
ATOM   4544 HD22 LEU A 296      17.654  -4.611  12.565  1.00  0.00              
ATOM   4545 HD23 LEU A 296      18.225  -3.170  11.633  1.00  0.00              
ATOM   4546  C   LEU A 296      15.034  -1.248  14.948  1.00  0.00              
ATOM   4547  O   LEU A 296      14.238  -2.160  15.158  1.00  0.00              
ATOM   4548  N   ALA A 297      15.706  -0.734  15.963  1.00  0.00              
ATOM   4549  H   ALA A 297      16.350   0.023  15.780  1.00  0.00              
ATOM   4550  CA  ALA A 297      15.516  -1.195  17.367  1.00  0.00              
ATOM   4551  HA  ALA A 297      15.626  -2.279  17.341  1.00  0.00              
ATOM   4552  CB  ALA A 297      16.711  -0.598  18.154  1.00  0.00              
ATOM   4553  HB1 ALA A 297      16.835   0.483  18.086  1.00  0.00              
ATOM   4554  HB2 ALA A 297      16.763  -0.926  19.192  1.00  0.00              
ATOM   4555  HB3 ALA A 297      17.689  -0.875  17.758  1.00  0.00              
ATOM   4556  C   ALA A 297      14.122  -0.797  17.906  1.00  0.00              
ATOM   4557  O   ALA A 297      13.482  -1.626  18.592  1.00  0.00              
ATOM   4558  N   SER A 298      13.627   0.388  17.624  1.00  0.00              
ATOM   4559  H   SER A 298      14.126   1.155  17.197  1.00  0.00              
ATOM   4560  CA  SER A 298      12.214   0.683  17.924  1.00  0.00              
ATOM   4561  HA  SER A 298      11.950   0.466  18.959  1.00  0.00              
ATOM   4562  CB  SER A 298      11.924   2.174  17.747  1.00  0.00              
ATOM   4563  HB2 SER A 298      10.879   2.207  17.441  1.00  0.00              
ATOM   4564  HB3 SER A 298      12.091   2.601  18.736  1.00  0.00              
ATOM   4565  OG  SER A 298      12.752   2.764  16.716  1.00  0.00              
ATOM   4566  HG  SER A 298      12.212   2.746  15.922  1.00  0.00              
ATOM   4567  C   SER A 298      11.250  -0.164  17.125  1.00  0.00              
ATOM   4568  O   SER A 298      10.176  -0.496  17.647  1.00  0.00              
ATOM   4569  N   ALA A 299      11.508  -0.470  15.835  1.00  0.00              
ATOM   4570  H   ALA A 299      12.303  -0.147  15.302  1.00  0.00              
ATOM   4571  CA  ALA A 299      10.582  -1.384  15.185  1.00  0.00              
ATOM   4572  HA  ALA A 299       9.536  -1.175  15.412  1.00  0.00              
ATOM   4573  CB  ALA A 299      10.790  -1.354  13.708  1.00  0.00              
ATOM   4574  HB1 ALA A 299      10.579  -0.321  13.433  1.00  0.00              
ATOM   4575  HB2 ALA A 299      11.711  -1.697  13.236  1.00  0.00              
ATOM   4576  HB3 ALA A 299      10.008  -1.927  13.210  1.00  0.00              
ATOM   4577  C   ALA A 299      10.695  -2.843  15.728  1.00  0.00              
ATOM   4578  O   ALA A 299       9.694  -3.543  15.722  1.00  0.00              
ATOM   4579  N   VAL A 300      11.791  -3.273  16.269  1.00  0.00              
ATOM   4580  H   VAL A 300      12.573  -2.643  16.157  1.00  0.00              
ATOM   4581  CA  VAL A 300      11.843  -4.637  16.822  1.00  0.00              
ATOM   4582  HA  VAL A 300      11.193  -5.297  16.248  1.00  0.00              
ATOM   4583  CB  VAL A 300      13.348  -5.059  16.736  1.00  0.00              
ATOM   4584  HB  VAL A 300      14.012  -4.274  17.097  1.00  0.00              
ATOM   4585  CG1 VAL A 300      13.815  -6.307  17.511  1.00  0.00              
ATOM   4586 HG11 VAL A 300      13.263  -7.154  17.104  1.00  0.00              
ATOM   4587 HG12 VAL A 300      14.876  -6.492  17.346  1.00  0.00              
ATOM   4588 HG13 VAL A 300      13.856  -6.218  18.596  1.00  0.00              
ATOM   4589  CG2 VAL A 300      13.666  -5.276  15.258  1.00  0.00              
ATOM   4590 HG21 VAL A 300      13.088  -6.177  15.051  1.00  0.00              
ATOM   4591 HG22 VAL A 300      13.401  -4.447  14.602  1.00  0.00              
ATOM   4592 HG23 VAL A 300      14.722  -5.502  15.111  1.00  0.00              
ATOM   4593  C   VAL A 300      11.245  -4.685  18.220  1.00  0.00              
ATOM   4594  O   VAL A 300      10.575  -5.677  18.558  1.00  0.00              
ATOM   4595  N   ARG A 301      11.301  -3.579  19.018  1.00  0.00              
ATOM   4596  H   ARG A 301      12.069  -2.958  18.811  1.00  0.00              
ATOM   4597  CA  ARG A 301      10.515  -3.506  20.265  1.00  0.00              
ATOM   4598  HA  ARG A 301      10.621  -4.341  20.958  1.00  0.00              
ATOM   4599  CB  ARG A 301      10.879  -2.347  21.168  1.00  0.00              
ATOM   4600  HB2 ARG A 301      11.088  -1.453  20.581  1.00  0.00              
ATOM   4601  HB3 ARG A 301      10.168  -2.166  21.974  1.00  0.00              
ATOM   4602  CG  ARG A 301      12.178  -2.689  21.887  1.00  0.00              
ATOM   4603  HG2 ARG A 301      12.228  -3.753  22.117  1.00  0.00              
ATOM   4604  HG3 ARG A 301      12.975  -2.426  21.192  1.00  0.00              
ATOM   4605  CD  ARG A 301      12.359  -1.789  23.118  1.00  0.00              
ATOM   4606  HD2 ARG A 301      11.471  -1.920  23.735  1.00  0.00              
ATOM   4607  HD3 ARG A 301      13.244  -1.957  23.732  1.00  0.00              
ATOM   4608  NE  ARG A 301      12.345  -0.401  22.713  1.00  0.00              
ATOM   4609  HE  ARG A 301      11.438  -0.043  22.448  1.00  0.00              
ATOM   4610  CZ  ARG A 301      13.338   0.438  22.581  1.00  0.00              
ATOM   4611  NH1 ARG A 301      13.066   1.584  22.144  1.00  0.00              
ATOM   4612 HH11 ARG A 301      12.133   1.907  21.929  1.00  0.00              
ATOM   4613 HH12 ARG A 301      13.832   2.242  22.144  1.00  0.00              
ATOM   4614  NH2 ARG A 301      14.580   0.138  22.895  1.00  0.00              
ATOM   4615 HH21 ARG A 301      14.814  -0.693  23.419  1.00  0.00              
ATOM   4616 HH22 ARG A 301      15.322   0.820  22.822  1.00  0.00              
ATOM   4617  C   ARG A 301       9.018  -3.321  20.025  1.00  0.00              
ATOM   4618  O   ARG A 301       8.223  -3.802  20.841  1.00  0.00              
ATOM   4619  N   ALA A 302       8.668  -2.789  18.837  1.00  0.00              
ATOM   4620  H   ALA A 302       9.344  -2.186  18.388  1.00  0.00              
ATOM   4621  CA  ALA A 302       7.296  -2.733  18.418  1.00  0.00              
ATOM   4622  HA  ALA A 302       6.729  -2.268  19.225  1.00  0.00              
ATOM   4623  CB  ALA A 302       6.990  -1.893  17.151  1.00  0.00              
ATOM   4624  HB1 ALA A 302       7.605  -0.999  17.052  1.00  0.00              
ATOM   4625  HB2 ALA A 302       7.337  -2.452  16.282  1.00  0.00              
ATOM   4626  HB3 ALA A 302       5.912  -1.727  17.145  1.00  0.00              
ATOM   4627  C   ALA A 302       6.741  -4.174  18.212  1.00  0.00              
ATOM   4628  O   ALA A 302       5.585  -4.290  18.552  1.00  0.00              
ATOM   4629  N   ALA A 303       7.586  -5.218  17.935  1.00  0.00              
ATOM   4630  H   ALA A 303       8.559  -5.063  17.711  1.00  0.00              
ATOM   4631  CA  ALA A 303       7.171  -6.633  17.896  1.00  0.00              
ATOM   4632  HA  ALA A 303       6.250  -6.650  17.314  1.00  0.00              
ATOM   4633  CB  ALA A 303       8.316  -7.401  17.208  1.00  0.00              
ATOM   4634  HB1 ALA A 303       9.247  -7.403  17.774  1.00  0.00              
ATOM   4635  HB2 ALA A 303       7.938  -8.400  16.990  1.00  0.00              
ATOM   4636  HB3 ALA A 303       8.618  -7.002  16.240  1.00  0.00              
ATOM   4637  C   ALA A 303       6.808  -7.306  19.283  1.00  0.00              
ATOM   4638  O   ALA A 303       6.054  -8.309  19.309  1.00  0.00              
ATOM   4639  N   GLU A 304       7.096  -6.740  20.415  1.00  0.00              
ATOM   4640  H   GLU A 304       7.685  -5.924  20.323  1.00  0.00              
ATOM   4641  CA  GLU A 304       6.586  -7.081  21.721  1.00  0.00              
ATOM   4642  HA  GLU A 304       6.173  -8.074  21.549  1.00  0.00              
ATOM   4643  CB  GLU A 304       7.747  -7.143  22.746  1.00  0.00              
ATOM   4644  HB2 GLU A 304       7.956  -6.118  23.051  1.00  0.00              
ATOM   4645  HB3 GLU A 304       7.318  -7.485  23.688  1.00  0.00              
ATOM   4646  CG  GLU A 304       9.043  -7.821  22.216  1.00  0.00              
ATOM   4647  HG2 GLU A 304       9.509  -7.212  21.442  1.00  0.00              
ATOM   4648  HG3 GLU A 304       9.723  -7.755  23.065  1.00  0.00              
ATOM   4649  CD  GLU A 304       8.829  -9.274  21.966  1.00  0.00              
ATOM   4650  OE1 GLU A 304       9.226  -9.677  20.875  1.00  0.00              
ATOM   4651  OE2 GLU A 304       8.354 -10.062  22.855  1.00  0.00              
ATOM   4652  C   GLU A 304       5.557  -6.146  22.314  1.00  0.00              
ATOM   4653  O   GLU A 304       5.092  -6.312  23.452  1.00  0.00              
ATOM   4654  N   LEU A 305       5.126  -5.039  21.614  1.00  0.00              
ATOM   4655  H   LEU A 305       5.492  -4.865  20.689  1.00  0.00              
ATOM   4656  CA  LEU A 305       4.271  -4.027  22.193  1.00  0.00              
ATOM   4657  HA  LEU A 305       4.412  -4.065  23.274  1.00  0.00              
ATOM   4658  CB  LEU A 305       4.674  -2.657  21.707  1.00  0.00              
ATOM   4659  HB2 LEU A 305       5.655  -2.257  21.962  1.00  0.00              
ATOM   4660  HB3 LEU A 305       4.763  -2.700  20.622  1.00  0.00              
ATOM   4661  CG  LEU A 305       3.747  -1.627  22.301  1.00  0.00              
ATOM   4662  HG  LEU A 305       2.711  -1.945  22.185  1.00  0.00              
ATOM   4663  CD1 LEU A 305       4.160  -1.221  23.737  1.00  0.00              
ATOM   4664 HD11 LEU A 305       4.027  -2.156  24.281  1.00  0.00              
ATOM   4665 HD12 LEU A 305       5.156  -0.783  23.815  1.00  0.00              
ATOM   4666 HD13 LEU A 305       3.397  -0.567  24.159  1.00  0.00              
ATOM   4667  CD2 LEU A 305       3.877  -0.322  21.515  1.00  0.00              
ATOM   4668 HD21 LEU A 305       3.189   0.357  22.019  1.00  0.00              
ATOM   4669 HD22 LEU A 305       4.914   0.016  21.510  1.00  0.00              
ATOM   4670 HD23 LEU A 305       3.522  -0.619  20.528  1.00  0.00              
ATOM   4671  C   LEU A 305       2.781  -4.500  22.119  1.00  0.00              
ATOM   4672  O   LEU A 305       2.254  -4.439  20.990  1.00  0.00              
ATOM   4673  N   THR A 306       2.202  -4.930  23.237  1.00  0.00              
ATOM   4674  H   THR A 306       2.790  -4.943  24.057  1.00  0.00              
ATOM   4675  CA  THR A 306       0.760  -5.079  23.333  1.00  0.00              
ATOM   4676  HA  THR A 306       0.265  -5.512  22.464  1.00  0.00              
ATOM   4677  CB  THR A 306       0.374  -6.097  24.436  1.00  0.00              
ATOM   4678  HB  THR A 306       0.587  -5.651  25.407  1.00  0.00              
ATOM   4679  CG2 THR A 306      -1.080  -6.569  24.409  1.00  0.00              
ATOM   4680 HG21 THR A 306      -1.318  -7.424  25.043  1.00  0.00              
ATOM   4681 HG22 THR A 306      -1.743  -5.791  24.787  1.00  0.00              
ATOM   4682 HG23 THR A 306      -1.143  -6.896  23.372  1.00  0.00              
ATOM   4683  OG1 THR A 306       1.058  -7.310  24.224  1.00  0.00              
ATOM   4684  HG1 THR A 306       1.697  -7.408  24.934  1.00  0.00              
ATOM   4685  C   THR A 306       0.040  -3.767  23.652  1.00  0.00              
ATOM   4686  O   THR A 306       0.218  -3.275  24.750  1.00  0.00              
ATOM   4687  N   LEU A 307      -0.903  -3.372  22.773  1.00  0.00              
ATOM   4688  H   LEU A 307      -1.065  -3.984  21.986  1.00  0.00              
ATOM   4689  CA  LEU A 307      -1.896  -2.362  23.061  1.00  0.00              
ATOM   4690  HA  LEU A 307      -1.416  -1.773  23.843  1.00  0.00              
ATOM   4691  CB  LEU A 307      -2.067  -1.430  21.834  1.00  0.00              
ATOM   4692  HB2 LEU A 307      -2.823  -1.926  21.225  1.00  0.00              
ATOM   4693  HB3 LEU A 307      -2.389  -0.462  22.218  1.00  0.00              
ATOM   4694  CG  LEU A 307      -0.867  -0.975  21.040  1.00  0.00              
ATOM   4695  HG  LEU A 307      -0.329  -1.861  20.702  1.00  0.00              
ATOM   4696  CD1 LEU A 307      -1.226  -0.049  19.934  1.00  0.00              
ATOM   4697 HD11 LEU A 307      -0.349   0.220  19.345  1.00  0.00              
ATOM   4698 HD12 LEU A 307      -1.838  -0.496  19.151  1.00  0.00              
ATOM   4699 HD13 LEU A 307      -1.610   0.913  20.272  1.00  0.00              
ATOM   4700  CD2 LEU A 307       0.128  -0.222  21.944  1.00  0.00              
ATOM   4701 HD21 LEU A 307      -0.271   0.741  22.263  1.00  0.00              
ATOM   4702 HD22 LEU A 307       0.442  -0.807  22.809  1.00  0.00              
ATOM   4703 HD23 LEU A 307       1.110  -0.010  21.523  1.00  0.00              
ATOM   4704  C   LEU A 307      -3.191  -2.995  23.682  1.00  0.00              
ATOM   4705  O   LEU A 307      -3.766  -3.911  23.080  1.00  0.00              
ATOM   4706  N   THR A 308      -3.679  -2.587  24.859  1.00  0.00              
ATOM   4707  H   THR A 308      -3.244  -1.876  25.428  1.00  0.00              
ATOM   4708  CA  THR A 308      -4.959  -3.078  25.381  1.00  0.00              
ATOM   4709  HA  THR A 308      -5.079  -4.128  25.115  1.00  0.00              
ATOM   4710  CB  THR A 308      -5.036  -2.993  26.902  1.00  0.00              
ATOM   4711  HB  THR A 308      -6.014  -3.376  27.195  1.00  0.00              
ATOM   4712  CG2 THR A 308      -3.951  -3.750  27.677  1.00  0.00              
ATOM   4713 HG21 THR A 308      -2.944  -3.577  27.298  1.00  0.00              
ATOM   4714 HG22 THR A 308      -4.020  -3.605  28.755  1.00  0.00              
ATOM   4715 HG23 THR A 308      -4.122  -4.806  27.469  1.00  0.00              
ATOM   4716  OG1 THR A 308      -4.849  -1.668  27.364  1.00  0.00              
ATOM   4717  HG1 THR A 308      -5.022  -1.707  28.308  1.00  0.00              
ATOM   4718  C   THR A 308      -6.108  -2.243  24.898  1.00  0.00              
ATOM   4719  O   THR A 308      -5.856  -1.134  24.363  1.00  0.00              
ATOM   4720  N   ASP A 309      -7.375  -2.701  25.012  1.00  0.00              
ATOM   4721  H   ASP A 309      -7.481  -3.621  25.416  1.00  0.00              
ATOM   4722  CA  ASP A 309      -8.596  -2.020  24.488  1.00  0.00              
ATOM   4723  HA  ASP A 309      -8.694  -2.042  23.403  1.00  0.00              
ATOM   4724  CB  ASP A 309      -9.768  -2.797  25.058  1.00  0.00              
ATOM   4725  HB2 ASP A 309      -9.506  -2.921  26.109  1.00  0.00              
ATOM   4726  HB3 ASP A 309     -10.754  -2.334  25.003  1.00  0.00              
ATOM   4727  CG  ASP A 309     -10.010  -4.170  24.348  1.00  0.00              
ATOM   4728  OD1 ASP A 309     -10.861  -4.893  24.982  1.00  0.00              
ATOM   4729  OD2 ASP A 309      -9.493  -4.566  23.323  1.00  0.00              
ATOM   4730  C   ASP A 309      -8.817  -0.522  24.954  1.00  0.00              
ATOM   4731  O   ASP A 309      -9.242   0.314  24.134  1.00  0.00              
ATOM   4732  N   GLU A 310      -8.394  -0.167  26.155  1.00  0.00              
ATOM   4733  H   GLU A 310      -8.111  -0.941  26.739  1.00  0.00              
ATOM   4734  CA  GLU A 310      -8.344   1.214  26.571  1.00  0.00              
ATOM   4735  HA  GLU A 310      -9.385   1.527  26.660  1.00  0.00              
ATOM   4736  CB  GLU A 310      -7.758   1.316  27.982  1.00  0.00              
ATOM   4737  HB2 GLU A 310      -6.716   1.068  27.780  1.00  0.00              
ATOM   4738  HB3 GLU A 310      -7.828   2.335  28.360  1.00  0.00              
ATOM   4739  CG  GLU A 310      -8.445   0.385  29.045  1.00  0.00              
ATOM   4740  HG2 GLU A 310      -9.498   0.573  29.251  1.00  0.00              
ATOM   4741  HG3 GLU A 310      -8.435  -0.634  28.659  1.00  0.00              
ATOM   4742  CD  GLU A 310      -7.599   0.369  30.366  1.00  0.00              
ATOM   4743  OE1 GLU A 310      -7.150  -0.748  30.795  1.00  0.00              
ATOM   4744  OE2 GLU A 310      -7.311   1.493  30.850  1.00  0.00              
ATOM   4745  C   GLU A 310      -7.505   2.076  25.637  1.00  0.00              
ATOM   4746  O   GLU A 310      -7.874   3.232  25.346  1.00  0.00              
ATOM   4747  N   VAL A 311      -6.512   1.501  24.947  1.00  0.00              
ATOM   4748  H   VAL A 311      -6.190   0.597  25.263  1.00  0.00              
ATOM   4749  CA  VAL A 311      -5.744   2.256  23.921  1.00  0.00              
ATOM   4750  HA  VAL A 311      -5.730   3.279  24.297  1.00  0.00              
ATOM   4751  CB  VAL A 311      -4.323   1.677  23.810  1.00  0.00              
ATOM   4752  HB  VAL A 311      -4.344   0.697  23.332  1.00  0.00              
ATOM   4753  CG1 VAL A 311      -3.490   2.491  22.845  1.00  0.00              
ATOM   4754 HG11 VAL A 311      -3.765   2.283  21.811  1.00  0.00              
ATOM   4755 HG12 VAL A 311      -3.605   3.560  23.022  1.00  0.00              
ATOM   4756 HG13 VAL A 311      -2.431   2.234  22.893  1.00  0.00              
ATOM   4757  CG2 VAL A 311      -3.590   1.648  25.174  1.00  0.00              
ATOM   4758 HG21 VAL A 311      -3.598   2.634  25.638  1.00  0.00              
ATOM   4759 HG22 VAL A 311      -4.056   0.941  25.860  1.00  0.00              
ATOM   4760 HG23 VAL A 311      -2.597   1.203  25.106  1.00  0.00              
ATOM   4761  C   VAL A 311      -6.423   2.359  22.550  1.00  0.00              
ATOM   4762  O   VAL A 311      -6.524   3.382  21.883  1.00  0.00              
ATOM   4763  N   LEU A 312      -6.939   1.173  22.097  1.00  0.00              
ATOM   4764  H   LEU A 312      -6.801   0.309  22.601  1.00  0.00              
ATOM   4765  CA  LEU A 312      -7.398   0.902  20.651  1.00  0.00              
ATOM   4766  HA  LEU A 312      -6.634   1.379  20.038  1.00  0.00              
ATOM   4767  CB  LEU A 312      -7.460  -0.612  20.303  1.00  0.00              
ATOM   4768  HB2 LEU A 312      -8.192  -1.080  20.960  1.00  0.00              
ATOM   4769  HB3 LEU A 312      -7.821  -0.683  19.276  1.00  0.00              
ATOM   4770  CG  LEU A 312      -6.146  -1.360  20.368  1.00  0.00              
ATOM   4771  HG  LEU A 312      -5.738  -1.278  21.375  1.00  0.00              
ATOM   4772  CD1 LEU A 312      -6.347  -2.841  20.091  1.00  0.00              
ATOM   4773 HD11 LEU A 312      -5.475  -3.494  20.130  1.00  0.00              
ATOM   4774 HD12 LEU A 312      -6.893  -3.255  20.939  1.00  0.00              
ATOM   4775 HD13 LEU A 312      -6.732  -3.116  19.109  1.00  0.00              
ATOM   4776  CD2 LEU A 312      -5.162  -0.727  19.322  1.00  0.00              
ATOM   4777 HD21 LEU A 312      -4.961   0.311  19.583  1.00  0.00              
ATOM   4778 HD22 LEU A 312      -4.249  -1.305  19.174  1.00  0.00              
ATOM   4779 HD23 LEU A 312      -5.628  -0.678  18.338  1.00  0.00              
ATOM   4780  C   LEU A 312      -8.721   1.652  20.403  1.00  0.00              
ATOM   4781  O   LEU A 312      -8.874   2.228  19.338  1.00  0.00              
ATOM   4782  N   THR A 313      -9.538   1.621  21.423  1.00  0.00              
ATOM   4783  H   THR A 313      -9.269   1.099  22.245  1.00  0.00              
ATOM   4784  CA  THR A 313     -10.768   2.382  21.532  1.00  0.00              
ATOM   4785  HA  THR A 313     -11.264   2.205  20.578  1.00  0.00              
ATOM   4786  CB  THR A 313     -11.773   1.996  22.609  1.00  0.00              
ATOM   4787  HB  THR A 313     -12.676   2.605  22.562  1.00  0.00              
ATOM   4788  CG2 THR A 313     -12.147   0.542  22.438  1.00  0.00              
ATOM   4789 HG21 THR A 313     -11.198   0.007  22.401  1.00  0.00              
ATOM   4790 HG22 THR A 313     -12.690   0.221  23.327  1.00  0.00              
ATOM   4791 HG23 THR A 313     -12.689   0.590  21.494  1.00  0.00              
ATOM   4792  OG1 THR A 313     -11.140   2.246  23.875  1.00  0.00              
ATOM   4793  HG1 THR A 313     -10.457   1.612  24.107  1.00  0.00              
ATOM   4794  C   THR A 313     -10.692   3.923  21.696  1.00  0.00              
ATOM   4795  O   THR A 313     -11.401   4.666  21.036  1.00  0.00              
ATOM   4796  N   ALA A 314      -9.639   4.437  22.371  1.00  0.00              
ATOM   4797  H   ALA A 314      -9.236   3.767  23.010  1.00  0.00              
ATOM   4798  CA  ALA A 314      -9.144   5.871  22.328  1.00  0.00              
ATOM   4799  HA  ALA A 314     -10.005   6.526  22.463  1.00  0.00              
ATOM   4800  CB  ALA A 314      -8.294   6.094  23.585  1.00  0.00              
ATOM   4801  HB1 ALA A 314      -8.952   5.967  24.445  1.00  0.00              
ATOM   4802  HB2 ALA A 314      -7.502   5.346  23.631  1.00  0.00              
ATOM   4803  HB3 ALA A 314      -7.906   7.103  23.444  1.00  0.00              
ATOM   4804  C   ALA A 314      -8.504   6.325  20.963  1.00  0.00              
ATOM   4805  O   ALA A 314      -8.889   7.355  20.442  1.00  0.00              
ATOM   4806  N   LEU A 315      -7.585   5.546  20.389  1.00  0.00              
ATOM   4807  H   LEU A 315      -7.288   4.727  20.899  1.00  0.00              
ATOM   4808  CA  LEU A 315      -7.111   5.885  18.972  1.00  0.00              
ATOM   4809  HA  LEU A 315      -6.672   6.882  18.947  1.00  0.00              
ATOM   4810  CB  LEU A 315      -6.016   4.882  18.482  1.00  0.00              
ATOM   4811  HB2 LEU A 315      -6.412   3.889  18.697  1.00  0.00              
ATOM   4812  HB3 LEU A 315      -5.887   4.866  17.400  1.00  0.00              
ATOM   4813  CG  LEU A 315      -4.757   5.137  19.304  1.00  0.00              
ATOM   4814  HG  LEU A 315      -5.011   5.417  20.326  1.00  0.00              
ATOM   4815  CD1 LEU A 315      -3.944   3.833  19.300  1.00  0.00              
ATOM   4816 HD11 LEU A 315      -3.765   3.554  18.261  1.00  0.00              
ATOM   4817 HD12 LEU A 315      -2.999   4.031  19.806  1.00  0.00              
ATOM   4818 HD13 LEU A 315      -4.500   3.061  19.832  1.00  0.00              
ATOM   4819  CD2 LEU A 315      -3.940   6.404  18.874  1.00  0.00              
ATOM   4820 HD21 LEU A 315      -3.416   6.282  17.926  1.00  0.00              
ATOM   4821 HD22 LEU A 315      -4.643   7.230  18.764  1.00  0.00              
ATOM   4822 HD23 LEU A 315      -3.205   6.518  19.671  1.00  0.00              
ATOM   4823  C   LEU A 315      -8.300   5.970  17.854  1.00  0.00              
ATOM   4824  O   LEU A 315      -8.246   6.846  16.962  1.00  0.00              
ATOM   4825  N   ASP A 316      -9.381   5.169  17.949  1.00  0.00              
ATOM   4826  H   ASP A 316      -9.224   4.401  18.585  1.00  0.00              
ATOM   4827  CA  ASP A 316     -10.412   5.241  17.043  1.00  0.00              
ATOM   4828  HA  ASP A 316      -9.986   5.199  16.041  1.00  0.00              
ATOM   4829  CB  ASP A 316     -11.381   4.026  17.223  1.00  0.00              
ATOM   4830  HB2 ASP A 316     -11.468   3.813  18.288  1.00  0.00              
ATOM   4831  HB3 ASP A 316     -12.363   4.388  16.920  1.00  0.00              
ATOM   4832  CG  ASP A 316     -10.955   2.730  16.486  1.00  0.00              
ATOM   4833  OD1 ASP A 316     -11.692   1.746  16.553  1.00  0.00              
ATOM   4834  OD2 ASP A 316      -9.973   2.703  15.738  1.00  0.00              
ATOM   4835  C   ASP A 316     -11.251   6.545  17.071  1.00  0.00              
ATOM   4836  O   ASP A 316     -11.580   7.118  16.040  1.00  0.00              
ATOM   4837  N   GLU A 317     -11.433   7.049  18.271  1.00  0.00              
ATOM   4838  H   GLU A 317     -10.989   6.645  19.083  1.00  0.00              
ATOM   4839  CA  GLU A 317     -11.991   8.426  18.340  1.00  0.00              
ATOM   4840  HA  GLU A 317     -12.706   8.638  17.545  1.00  0.00              
ATOM   4841  CB  GLU A 317     -12.742   8.588  19.694  1.00  0.00              
ATOM   4842  HB2 GLU A 317     -13.312   7.683  19.903  1.00  0.00              
ATOM   4843  HB3 GLU A 317     -11.932   8.779  20.398  1.00  0.00              
ATOM   4844  CG  GLU A 317     -13.774   9.710  19.792  1.00  0.00              
ATOM   4845  HG2 GLU A 317     -13.945   9.794  20.866  1.00  0.00              
ATOM   4846  HG3 GLU A 317     -13.333  10.657  19.481  1.00  0.00              
ATOM   4847  CD  GLU A 317     -15.073   9.378  19.027  1.00  0.00              
ATOM   4848  OE1 GLU A 317     -15.706   8.361  19.335  1.00  0.00              
ATOM   4849  OE2 GLU A 317     -15.418  10.111  18.089  1.00  0.00              
ATOM   4850  C   GLU A 317     -11.032   9.625  18.113  1.00  0.00              
ATOM   4851  O   GLU A 317     -11.482  10.765  17.839  1.00  0.00              
ATOM   4852  N   ILE A 318      -9.753   9.297  17.940  1.00  0.00              
ATOM   4853  H   ILE A 318      -9.642   8.294  17.982  1.00  0.00              
ATOM   4854  CA  ILE A 318      -8.833  10.270  17.476  1.00  0.00              
ATOM   4855  HA  ILE A 318      -9.154  11.255  17.816  1.00  0.00              
ATOM   4856  CB  ILE A 318      -7.429  10.141  18.089  1.00  0.00              
ATOM   4857  HB  ILE A 318      -7.117   9.106  17.954  1.00  0.00              
ATOM   4858  CG2 ILE A 318      -6.369  11.092  17.459  1.00  0.00              
ATOM   4859 HG21 ILE A 318      -6.748  12.076  17.733  1.00  0.00              
ATOM   4860 HG22 ILE A 318      -5.353  10.883  17.793  1.00  0.00              
ATOM   4861 HG23 ILE A 318      -6.438  10.998  16.375  1.00  0.00              
ATOM   4862  CG1 ILE A 318      -7.475  10.435  19.626  1.00  0.00              
ATOM   4863 HG12 ILE A 318      -7.734  11.487  19.745  1.00  0.00              
ATOM   4864 HG13 ILE A 318      -8.172   9.763  20.128  1.00  0.00              
ATOM   4865  CD1 ILE A 318      -6.194  10.341  20.391  1.00  0.00              
ATOM   4866 HD11 ILE A 318      -5.367  10.874  19.922  1.00  0.00              
ATOM   4867 HD12 ILE A 318      -6.495  10.686  21.380  1.00  0.00              
ATOM   4868 HD13 ILE A 318      -5.882   9.303  20.510  1.00  0.00              
ATOM   4869  C   ILE A 318      -8.799  10.384  15.927  1.00  0.00              
ATOM   4870  O   ILE A 318      -8.875  11.520  15.384  1.00  0.00              
ATOM   4871  N   PHE A 319      -8.720   9.212  15.257  1.00  0.00              
ATOM   4872  H   PHE A 319      -8.575   8.352  15.765  1.00  0.00              
ATOM   4873  CA  PHE A 319      -8.481   9.031  13.831  1.00  0.00              
ATOM   4874  HA  PHE A 319      -8.660   9.931  13.241  1.00  0.00              
ATOM   4875  CB  PHE A 319      -7.031   8.504  13.540  1.00  0.00              
ATOM   4876  HB2 PHE A 319      -7.001   7.597  14.144  1.00  0.00              
ATOM   4877  HB3 PHE A 319      -7.027   8.280  12.473  1.00  0.00              
ATOM   4878  CG  PHE A 319      -5.840   9.248  13.984  1.00  0.00              
ATOM   4879  CD1 PHE A 319      -5.379  10.333  13.242  1.00  0.00              
ATOM   4880  HD1 PHE A 319      -5.876  10.630  12.330  1.00  0.00              
ATOM   4881  CE1 PHE A 319      -4.124  10.926  13.539  1.00  0.00              
ATOM   4882  HE1 PHE A 319      -3.805  11.817  13.018  1.00  0.00              
ATOM   4883  CZ  PHE A 319      -3.457  10.442  14.662  1.00  0.00              
ATOM   4884  HZ  PHE A 319      -2.535  10.911  14.974  1.00  0.00              
ATOM   4885  CE2 PHE A 319      -3.913   9.361  15.483  1.00  0.00              
ATOM   4886  HE2 PHE A 319      -3.500   9.056  16.433  1.00  0.00              
ATOM   4887  CD2 PHE A 319      -5.155   8.789  15.131  1.00  0.00              
ATOM   4888  HD2 PHE A 319      -5.581   8.007  15.742  1.00  0.00              
ATOM   4889  C   PHE A 319      -9.510   8.042  13.219  1.00  0.00              
ATOM   4890  O   PHE A 319      -9.157   6.886  12.938  1.00  0.00              
ATOM   4891  N   PRO A 320     -10.777   8.425  12.971  1.00  0.00              
ATOM   4892  CD  PRO A 320     -11.420   9.650  13.494  1.00  0.00              
ATOM   4893  HD2 PRO A 320     -10.783  10.490  13.218  1.00  0.00              
ATOM   4894  HD3 PRO A 320     -11.524   9.562  14.576  1.00  0.00              
ATOM   4895  CG  PRO A 320     -12.742   9.728  12.676  1.00  0.00              
ATOM   4896  HG2 PRO A 320     -12.615  10.338  11.782  1.00  0.00              
ATOM   4897  HG3 PRO A 320     -13.607  10.253  13.082  1.00  0.00              
ATOM   4898  CB  PRO A 320     -13.044   8.283  12.299  1.00  0.00              
ATOM   4899  HB2 PRO A 320     -13.516   8.340  11.318  1.00  0.00              
ATOM   4900  HB3 PRO A 320     -13.581   7.776  13.101  1.00  0.00              
ATOM   4901  CA  PRO A 320     -11.737   7.648  12.182  1.00  0.00              
ATOM   4902  HA  PRO A 320     -11.787   6.657  12.634  1.00  0.00              
ATOM   4903  C   PRO A 320     -11.278   7.549  10.681  1.00  0.00              
ATOM   4904  O   PRO A 320     -10.861   8.521  10.069  1.00  0.00              
ATOM   4905  N   GLY A 321     -11.398   6.304  10.178  1.00  0.00              
ATOM   4906  H   GLY A 321     -11.709   5.516  10.728  1.00  0.00              
ATOM   4907  CA  GLY A 321     -11.398   6.108   8.685  1.00  0.00              
ATOM   4908  HA2 GLY A 321     -10.682   6.788   8.222  1.00  0.00              
ATOM   4909  HA3 GLY A 321     -11.324   5.048   8.442  1.00  0.00              
ATOM   4910  C   GLY A 321     -12.679   6.534   8.016  1.00  0.00              
ATOM   4911  O   GLY A 321     -13.604   6.890   8.680  1.00  0.00              
ATOM   4912  N   PRO A 322     -12.736   6.470   6.687  1.00  0.00              
ATOM   4913  CD  PRO A 322     -11.647   6.234   5.754  1.00  0.00              
ATOM   4914  HD2 PRO A 322     -11.654   5.181   5.473  1.00  0.00              
ATOM   4915  HD3 PRO A 322     -10.728   6.675   6.142  1.00  0.00              
ATOM   4916  CG  PRO A 322     -11.992   6.993   4.495  1.00  0.00              
ATOM   4917  HG2 PRO A 322     -11.554   6.612   3.573  1.00  0.00              
ATOM   4918  HG3 PRO A 322     -11.628   8.007   4.663  1.00  0.00              
ATOM   4919  CB  PRO A 322     -13.474   6.835   4.468  1.00  0.00              
ATOM   4920  HB2 PRO A 322     -13.723   5.945   3.889  1.00  0.00              
ATOM   4921  HB3 PRO A 322     -13.750   7.654   3.804  1.00  0.00              
ATOM   4922  CA  PRO A 322     -13.897   6.940   5.969  1.00  0.00              
ATOM   4923  HA  PRO A 322     -14.176   7.978   6.148  1.00  0.00              
ATOM   4924  C   PRO A 322     -15.241   6.210   6.136  1.00  0.00              
ATOM   4925  O   PRO A 322     -16.314   6.713   5.742  1.00  0.00              
ATOM   4926  N   GLY A 323     -15.277   4.948   6.607  1.00  0.00              
ATOM   4927  H   GLY A 323     -14.440   4.474   6.916  1.00  0.00              
ATOM   4928  CA  GLY A 323     -16.521   4.148   6.643  1.00  0.00              
ATOM   4929  HA2 GLY A 323     -17.097   4.202   5.719  1.00  0.00              
ATOM   4930  HA3 GLY A 323     -16.168   3.120   6.724  1.00  0.00              
ATOM   4931  C   GLY A 323     -17.432   4.485   7.877  1.00  0.00              
ATOM   4932  O   GLY A 323     -17.414   5.585   8.441  1.00  0.00              
ATOM   4933  N   PRO A 324     -18.161   3.485   8.424  1.00  0.00              
ATOM   4934  CD  PRO A 324     -18.418   2.175   7.827  1.00  0.00              
ATOM   4935  HD2 PRO A 324     -17.603   1.504   8.098  1.00  0.00              
ATOM   4936  HD3 PRO A 324     -18.506   2.300   6.748  1.00  0.00              
ATOM   4937  CG  PRO A 324     -19.678   1.625   8.464  1.00  0.00
[truncated: 15,229 more chars]
