# Supplementary material for: A three-level regulatory mechanism of the aldo-keto reductase subfamily AKR12D
Source: Nat Commun. 2024 Mar 8;15:2128. doi: 10.1038/s41467-024-46363-z (PMC10923870; doi:10.1038/s41467-024-46363-z)
Supplement: Supplementary file 5 — Supplementary Data 2 [file 41467_2024_46363_MOESM5_ESM.zip › 2_initial_and_representative_conformations/monomer-allosteric_tylosin/monomer-tyk_partlyOutFolded_traj1_frame23598_x4.0_y8.4.pdb]

REMARK AtomGroup tmp Selection 'chain A'
ATOM      1  N   MET A   1      11.360 -11.943  17.521  1.00  0.00              
ATOM      2  H1  MET A   1      11.601 -12.920  17.605  1.00  0.00              
ATOM      3  H2  MET A   1      10.860 -11.894  18.397  1.00  0.00              
ATOM      4  H3  MET A   1      12.142 -11.317  17.656  1.00  0.00              
ATOM      5  CA  MET A   1      10.571 -11.715  16.248  1.00  0.00              
ATOM      6  HA  MET A   1      10.190 -10.701  16.368  1.00  0.00              
ATOM      7  CB  MET A   1      11.506 -11.716  15.055  1.00  0.00              
ATOM      8  HB2 MET A   1      12.455 -11.202  15.208  1.00  0.00              
ATOM      9  HB3 MET A   1      11.728 -12.776  14.928  1.00  0.00              
ATOM     10  CG  MET A   1      10.781 -10.977  13.931  1.00  0.00              
ATOM     11  HG2 MET A   1      11.553 -10.833  13.175  1.00  0.00              
ATOM     12  HG3 MET A   1       9.990 -11.578  13.482  1.00  0.00              
ATOM     13  SD  MET A   1      10.040  -9.348  14.242  1.00  0.00              
ATOM     14  CE  MET A   1      11.460  -8.325  14.792  1.00  0.00              
ATOM     15  HE1 MET A   1      12.292  -8.601  14.143  1.00  0.00              
ATOM     16  HE2 MET A   1      11.192  -7.273  14.694  1.00  0.00              
ATOM     17  HE3 MET A   1      11.742  -8.409  15.842  1.00  0.00              
ATOM     18  C   MET A   1       9.429 -12.747  16.061  1.00  0.00              
ATOM     19  O   MET A   1       9.680 -13.979  16.159  1.00  0.00              
ATOM     20  N   GLU A   2       8.169 -12.289  15.851  1.00  0.00              
ATOM     21  H   GLU A   2       7.933 -11.332  16.071  1.00  0.00              
ATOM     22  CA  GLU A   2       7.069 -13.122  15.379  1.00  0.00              
ATOM     23  HA  GLU A   2       7.137 -14.059  15.931  1.00  0.00              
ATOM     24  CB  GLU A   2       5.737 -12.494  15.692  1.00  0.00              
ATOM     25  HB2 GLU A   2       5.866 -11.413  15.750  1.00  0.00              
ATOM     26  HB3 GLU A   2       5.024 -12.823  14.936  1.00  0.00              
ATOM     27  CG  GLU A   2       5.267 -12.995  17.052  1.00  0.00              
ATOM     28  HG2 GLU A   2       4.379 -12.403  17.274  1.00  0.00              
ATOM     29  HG3 GLU A   2       4.998 -14.052  17.063  1.00  0.00              
ATOM     30  CD  GLU A   2       6.189 -12.797  18.173  1.00  0.00              
ATOM     31  OE1 GLU A   2       6.128 -13.698  19.072  1.00  0.00              
ATOM     32  OE2 GLU A   2       6.855 -11.723  18.353  1.00  0.00              
ATOM     33  C   GLU A   2       7.183 -13.516  13.930  1.00  0.00              
ATOM     34  O   GLU A   2       7.579 -12.775  13.067  1.00  0.00              
ATOM     35  N   TYR A   3       6.828 -14.732  13.577  1.00  0.00              
ATOM     36  H   TYR A   3       6.655 -15.305  14.391  1.00  0.00              
ATOM     37  CA  TYR A   3       6.532 -15.199  12.195  1.00  0.00              
ATOM     38  HA  TYR A   3       6.772 -14.414  11.477  1.00  0.00              
ATOM     39  CB  TYR A   3       7.390 -16.360  11.789  1.00  0.00              
ATOM     40  HB2 TYR A   3       7.486 -16.953  12.698  1.00  0.00              
ATOM     41  HB3 TYR A   3       6.989 -16.926  10.948  1.00  0.00              
ATOM     42  CG  TYR A   3       8.780 -16.029  11.363  1.00  0.00              
ATOM     43  CD1 TYR A   3       9.206 -16.023   9.996  1.00  0.00              
ATOM     44  HD1 TYR A   3       8.477 -16.365   9.276  1.00  0.00              
ATOM     45  CE1 TYR A   3      10.458 -15.551   9.614  1.00  0.00              
ATOM     46  HE1 TYR A   3      10.822 -15.467   8.601  1.00  0.00              
ATOM     47  CZ  TYR A   3      11.357 -15.026  10.653  1.00  0.00              
ATOM     48  OH  TYR A   3      12.596 -14.399  10.372  1.00  0.00              
ATOM     49  HH  TYR A   3      12.640 -13.583  10.876  1.00  0.00              
ATOM     50  CE2 TYR A   3      11.013 -15.106  12.030  1.00  0.00              
ATOM     51  HE2 TYR A   3      11.713 -14.822  12.802  1.00  0.00              
ATOM     52  CD2 TYR A   3       9.722 -15.558  12.363  1.00  0.00              
ATOM     53  HD2 TYR A   3       9.511 -15.665  13.417  1.00  0.00              
ATOM     54  C   TYR A   3       5.082 -15.679  11.911  1.00  0.00              
ATOM     55  O   TYR A   3       4.345 -15.972  12.782  1.00  0.00              
ATOM     56  N   THR A   4       4.592 -15.557  10.663  1.00  0.00              
ATOM     57  H   THR A   4       5.044 -15.066   9.905  1.00  0.00              
ATOM     58  CA  THR A   4       3.176 -15.885  10.245  1.00  0.00              
ATOM     59  HA  THR A   4       2.732 -16.613  10.925  1.00  0.00              
ATOM     60  CB  THR A   4       2.214 -14.775  10.372  1.00  0.00              
ATOM     61  HB  THR A   4       2.232 -14.379  11.387  1.00  0.00              
ATOM     62  CG2 THR A   4       2.621 -13.690   9.397  1.00  0.00              
ATOM     63 HG21 THR A   4       3.674 -13.519   9.622  1.00  0.00              
ATOM     64 HG22 THR A   4       2.428 -14.064   8.392  1.00  0.00              
ATOM     65 HG23 THR A   4       2.031 -12.790   9.575  1.00  0.00              
ATOM     66  OG1 THR A   4       0.851 -15.103  10.107  1.00  0.00              
ATOM     67  HG1 THR A   4       0.547 -15.705  10.790  1.00  0.00              
ATOM     68  C   THR A   4       3.144 -16.406   8.757  1.00  0.00              
ATOM     69  O   THR A   4       4.124 -16.239   7.987  1.00  0.00              
ATOM     70  N   GLN A   5       2.053 -17.027   8.329  1.00  0.00              
ATOM     71  H   GLN A   5       1.351 -17.112   9.049  1.00  0.00              
ATOM     72  CA  GLN A   5       1.862 -17.495   6.950  1.00  0.00              
ATOM     73  HA  GLN A   5       2.781 -17.992   6.641  1.00  0.00              
ATOM     74  CB  GLN A   5       0.768 -18.523   7.026  1.00  0.00              
ATOM     75  HB2 GLN A   5       1.150 -19.294   7.696  1.00  0.00              
ATOM     76  HB3 GLN A   5      -0.078 -18.018   7.491  1.00  0.00              
ATOM     77  CG  GLN A   5       0.529 -19.244   5.691  1.00  0.00              
ATOM     78  HG2 GLN A   5       0.329 -18.454   4.967  1.00  0.00              
ATOM     79  HG3 GLN A   5       1.411 -19.828   5.430  1.00  0.00              
ATOM     80  CD  GLN A   5      -0.713 -20.164   5.833  1.00  0.00              
ATOM     81  OE1 GLN A   5      -1.528 -20.046   6.711  1.00  0.00              
ATOM     82  NE2 GLN A   5      -0.893 -21.089   4.937  1.00  0.00              
ATOM     83 HE21 GLN A   5      -1.766 -21.581   5.060  1.00  0.00              
ATOM     84 HE22 GLN A   5      -0.352 -21.014   4.087  1.00  0.00              
ATOM     85  C   GLN A   5       1.530 -16.333   6.017  1.00  0.00              
ATOM     86  O   GLN A   5       0.624 -15.544   6.367  1.00  0.00              
ATOM     87  N   LEU A   6       2.108 -16.331   4.812  1.00  0.00              
ATOM     88  H   LEU A   6       2.707 -17.119   4.614  1.00  0.00              
ATOM     89  CA  LEU A   6       1.690 -15.395   3.755  1.00  0.00              
ATOM     90  HA  LEU A   6       1.446 -14.438   4.216  1.00  0.00              
ATOM     91  CB  LEU A   6       3.058 -15.153   2.842  1.00  0.00              
ATOM     92  HB2 LEU A   6       3.895 -15.038   3.532  1.00  0.00              
ATOM     93  HB3 LEU A   6       3.378 -16.061   2.331  1.00  0.00              
ATOM     94  CG  LEU A   6       2.891 -14.069   1.744  1.00  0.00              
ATOM     95  HG  LEU A   6       2.049 -14.283   1.085  1.00  0.00              
ATOM     96  CD1 LEU A   6       2.674 -12.686   2.337  1.00  0.00              
ATOM     97 HD11 LEU A   6       3.557 -12.490   2.945  1.00  0.00              
ATOM     98 HD12 LEU A   6       2.487 -11.915   1.589  1.00  0.00              
ATOM     99 HD13 LEU A   6       1.799 -12.731   2.986  1.00  0.00              
ATOM    100  CD2 LEU A   6       4.130 -14.002   0.763  1.00  0.00              
ATOM    101 HD21 LEU A   6       3.702 -13.610  -0.160  1.00  0.00              
ATOM    102 HD22 LEU A   6       4.894 -13.327   1.147  1.00  0.00              
ATOM    103 HD23 LEU A   6       4.603 -14.950   0.506  1.00  0.00              
ATOM    104  C   LEU A   6       0.416 -15.855   2.998  1.00  0.00              
ATOM    105  O   LEU A   6       0.459 -16.164   1.805  1.00  0.00              
ATOM    106  N   GLY A   7      -0.714 -15.813   3.639  1.00  0.00              
ATOM    107  H   GLY A   7      -0.633 -15.506   4.598  1.00  0.00              
ATOM    108  CA  GLY A   7      -1.978 -16.037   3.019  1.00  0.00              
ATOM    109  HA2 GLY A   7      -2.765 -15.465   3.511  1.00  0.00              
ATOM    110  HA3 GLY A   7      -1.816 -15.629   2.021  1.00  0.00              
ATOM    111  C   GLY A   7      -2.383 -17.498   2.924  1.00  0.00              
ATOM    112  O   GLY A   7      -2.111 -18.280   3.791  1.00  0.00              
ATOM    113  N   ARG A   8      -3.091 -17.832   1.805  1.00  0.00              
ATOM    114  H   ARG A   8      -3.419 -17.034   1.281  1.00  0.00              
ATOM    115  CA  ARG A   8      -3.615 -19.196   1.357  1.00  0.00              
ATOM    116  HA  ARG A   8      -4.243 -19.599   2.151  1.00  0.00              
ATOM    117  CB  ARG A   8      -4.540 -18.994   0.096  1.00  0.00              
ATOM    118  HB2 ARG A   8      -5.047 -18.031   0.049  1.00  0.00              
ATOM    119  HB3 ARG A   8      -3.850 -18.963  -0.748  1.00  0.00              
ATOM    120  CG  ARG A   8      -5.411 -20.285  -0.009  1.00  0.00              
ATOM    121  HG2 ARG A   8      -4.738 -21.093  -0.296  1.00  0.00              
ATOM    122  HG3 ARG A   8      -5.892 -20.493   0.947  1.00  0.00              
ATOM    123  CD  ARG A   8      -6.563 -20.126  -1.019  1.00  0.00              
ATOM    124  HD2 ARG A   8      -6.139 -19.885  -1.993  1.00  0.00              
ATOM    125  HD3 ARG A   8      -7.106 -21.071  -1.025  1.00  0.00              
ATOM    126  NE  ARG A   8      -7.492 -19.117  -0.613  1.00  0.00              
ATOM    127  HE  ARG A   8      -7.263 -18.628   0.241  1.00  0.00              
ATOM    128  CZ  ARG A   8      -8.449 -18.648  -1.365  1.00  0.00              
ATOM    129  NH1 ARG A   8      -9.222 -17.644  -0.993  1.00  0.00              
ATOM    130 HH11 ARG A   8      -9.335 -17.315  -0.045  1.00  0.00              
ATOM    131 HH12 ARG A   8      -9.816 -17.318  -1.742  1.00  0.00              
ATOM    132  NH2 ARG A   8      -8.679 -19.117  -2.518  1.00  0.00              
ATOM    133 HH21 ARG A   8      -8.059 -19.877  -2.759  1.00  0.00              
ATOM    134 HH22 ARG A   8      -9.462 -18.749  -3.039  1.00  0.00              
ATOM    135  C   ARG A   8      -2.458 -20.230   1.018  1.00  0.00              
ATOM    136  O   ARG A   8      -2.486 -21.423   1.458  1.00  0.00              
ATOM    137  N   ILE A   9      -1.372 -19.763   0.504  1.00  0.00              
ATOM    138  H   ILE A   9      -1.368 -18.785   0.251  1.00  0.00              
ATOM    139  CA  ILE A   9      -0.126 -20.470   0.293  1.00  0.00              
ATOM    140  HA  ILE A   9      -0.330 -21.426  -0.189  1.00  0.00              
ATOM    141  CB  ILE A   9       0.893 -19.845  -0.627  1.00  0.00              
ATOM    142  HB  ILE A   9       1.710 -20.565  -0.669  1.00  0.00              
ATOM    143  CG2 ILE A   9       0.429 -19.644  -2.111  1.00  0.00              
ATOM    144 HG21 ILE A   9       1.362 -19.594  -2.673  1.00  0.00              
ATOM    145 HG22 ILE A   9      -0.129 -20.543  -2.370  1.00  0.00              
ATOM    146 HG23 ILE A   9      -0.191 -18.747  -2.092  1.00  0.00              
ATOM    147  CG1 ILE A   9       1.573 -18.456  -0.107  1.00  0.00              
ATOM    148 HG12 ILE A   9       0.877 -17.619  -0.168  1.00  0.00              
ATOM    149 HG13 ILE A   9       1.794 -18.548   0.957  1.00  0.00              
ATOM    150  CD1 ILE A   9       2.897 -18.109  -0.777  1.00  0.00              
ATOM    151 HD11 ILE A   9       3.579 -18.947  -0.630  1.00  0.00              
ATOM    152 HD12 ILE A   9       2.789 -18.003  -1.856  1.00  0.00              
ATOM    153 HD13 ILE A   9       3.401 -17.245  -0.345  1.00  0.00              
ATOM    154  C   ILE A   9       0.582 -20.827   1.663  1.00  0.00              
ATOM    155  O   ILE A   9       0.397 -20.114   2.621  1.00  0.00              
ATOM    156  N   GLY A  10       1.323 -21.907   1.699  1.00  0.00              
ATOM    157  H   GLY A  10       1.359 -22.407   0.823  1.00  0.00              
ATOM    158  CA  GLY A  10       1.901 -22.493   2.948  1.00  0.00              
ATOM    159  HA2 GLY A  10       1.193 -22.793   3.721  1.00  0.00              
ATOM    160  HA3 GLY A  10       2.263 -23.424   2.514  1.00  0.00              
ATOM    161  C   GLY A  10       3.143 -21.789   3.491  1.00  0.00              
ATOM    162  O   GLY A  10       3.537 -22.085   4.614  1.00  0.00              
ATOM    163  N   LEU A  11       3.818 -20.850   2.738  1.00  0.00              
ATOM    164  H   LEU A  11       3.368 -20.671   1.852  1.00  0.00              
ATOM    165  CA  LEU A  11       5.021 -20.187   3.057  1.00  0.00              
ATOM    166  HA  LEU A  11       5.835 -20.887   3.247  1.00  0.00              
ATOM    167  CB  LEU A  11       5.488 -19.329   1.859  1.00  0.00              
ATOM    168  HB2 LEU A  11       5.665 -19.962   0.990  1.00  0.00              
ATOM    169  HB3 LEU A  11       4.683 -18.602   1.745  1.00  0.00              
ATOM    170  CG  LEU A  11       6.746 -18.533   1.939  1.00  0.00              
ATOM    171  HG  LEU A  11       6.483 -17.823   2.723  1.00  0.00              
ATOM    172  CD1 LEU A  11       7.970 -19.304   2.379  1.00  0.00              
ATOM    173 HD11 LEU A  11       8.832 -18.638   2.413  1.00  0.00              
ATOM    174 HD12 LEU A  11       7.958 -19.563   3.438  1.00  0.00              
ATOM    175 HD13 LEU A  11       8.129 -20.151   1.712  1.00  0.00              
ATOM    176  CD2 LEU A  11       7.132 -17.716   0.662  1.00  0.00              
ATOM    177 HD21 LEU A  11       7.248 -18.398  -0.180  1.00  0.00              
ATOM    178 HD22 LEU A  11       6.280 -17.087   0.402  1.00  0.00              
ATOM    179 HD23 LEU A  11       8.015 -17.076   0.648  1.00  0.00              
ATOM    180  C   LEU A  11       4.716 -19.382   4.353  1.00  0.00              
ATOM    181  O   LEU A  11       3.703 -18.630   4.400  1.00  0.00              
ATOM    182  N   LYS A  12       5.671 -19.393   5.242  1.00  0.00              
ATOM    183  H   LYS A  12       6.481 -19.973   5.077  1.00  0.00              
ATOM    184  CA  LYS A  12       5.735 -18.456   6.377  1.00  0.00              
ATOM    185  HA  LYS A  12       4.768 -17.978   6.531  1.00  0.00              
ATOM    186  CB  LYS A  12       5.946 -19.207   7.720  1.00  0.00              
ATOM    187  HB2 LYS A  12       6.821 -19.794   7.442  1.00  0.00              
ATOM    188  HB3 LYS A  12       6.138 -18.543   8.563  1.00  0.00              
ATOM    189  CG  LYS A  12       4.789 -20.062   8.191  1.00  0.00              
ATOM    190  HG2 LYS A  12       3.883 -19.482   8.016  1.00  0.00              
ATOM    191  HG3 LYS A  12       4.758 -20.820   7.408  1.00  0.00              
ATOM    192  CD  LYS A  12       4.942 -20.673   9.570  1.00  0.00              
ATOM    193  HD2 LYS A  12       5.963 -20.980   9.795  1.00  0.00              
ATOM    194  HD3 LYS A  12       4.616 -19.889  10.253  1.00  0.00              
ATOM    195  CE  LYS A  12       3.986 -21.831   9.901  1.00  0.00              
ATOM    196  HE2 LYS A  12       2.932 -21.553   9.875  1.00  0.00              
ATOM    197  HE3 LYS A  12       4.088 -22.690   9.238  1.00  0.00              
ATOM    198  NZ  LYS A  12       4.151 -22.194  11.292  1.00  0.00              
ATOM    199  HZ1 LYS A  12       3.312 -22.632  11.643  1.00  0.00              
ATOM    200  HZ2 LYS A  12       4.960 -22.780  11.443  1.00  0.00              
ATOM    201  HZ3 LYS A  12       4.250 -21.350  11.838  1.00  0.00              
ATOM    202  C   LYS A  12       6.762 -17.268   6.138  1.00  0.00              
ATOM    203  O   LYS A  12       7.643 -17.452   5.288  1.00  0.00              
ATOM    204  N   VAL A  13       6.614 -16.083   6.785  1.00  0.00              
ATOM    205  H   VAL A  13       5.871 -16.062   7.469  1.00  0.00              
ATOM    206  CA  VAL A  13       7.488 -14.883   6.621  1.00  0.00              
ATOM    207  HA  VAL A  13       8.493 -15.256   6.424  1.00  0.00              
ATOM    208  CB  VAL A  13       6.993 -13.885   5.593  1.00  0.00              
ATOM    209  HB  VAL A  13       7.521 -12.953   5.798  1.00  0.00              
ATOM    210  CG1 VAL A  13       7.253 -14.354   4.173  1.00  0.00              
ATOM    211 HG11 VAL A  13       8.295 -14.670   4.139  1.00  0.00              
ATOM    212 HG12 VAL A  13       6.560 -15.166   3.951  1.00  0.00              
ATOM    213 HG13 VAL A  13       7.228 -13.506   3.488  1.00  0.00              
ATOM    214  CG2 VAL A  13       5.489 -13.485   5.606  1.00  0.00              
ATOM    215 HG21 VAL A  13       5.138 -12.872   6.436  1.00  0.00              
ATOM    216 HG22 VAL A  13       5.220 -12.832   4.776  1.00  0.00              
ATOM    217 HG23 VAL A  13       4.902 -14.401   5.543  1.00  0.00              
ATOM    218  C   VAL A  13       7.481 -14.124   7.996  1.00  0.00              
ATOM    219  O   VAL A  13       6.584 -14.335   8.798  1.00  0.00              
ATOM    220  N   SER A  14       8.530 -13.314   8.281  1.00  0.00              
ATOM    221  H   SER A  14       9.274 -13.115   7.626  1.00  0.00              
ATOM    222  CA  SER A  14       8.482 -12.483   9.439  1.00  0.00              
ATOM    223  HA  SER A  14       8.447 -13.132  10.313  1.00  0.00              
ATOM    224  CB  SER A  14       9.800 -11.702   9.492  1.00  0.00              
ATOM    225  HB2 SER A  14       9.730 -10.913  10.242  1.00  0.00              
ATOM    226  HB3 SER A  14      10.602 -12.412   9.691  1.00  0.00              
ATOM    227  OG  SER A  14      10.072 -10.997   8.266  1.00  0.00              
ATOM    228  HG  SER A  14       9.492 -10.232   8.281  1.00  0.00              
ATOM    229  C   SER A  14       7.354 -11.421   9.259  1.00  0.00              
ATOM    230  O   SER A  14       7.125 -10.950   8.159  1.00  0.00              
ATOM    231  N   ARG A  15       6.649 -11.082  10.351  1.00  0.00              
ATOM    232  H   ARG A  15       6.844 -11.407  11.287  1.00  0.00              
ATOM    233  CA  ARG A  15       5.711 -10.037  10.460  1.00  0.00              
ATOM    234  HA  ARG A  15       4.912 -10.338   9.783  1.00  0.00              
ATOM    235  CB  ARG A  15       4.980 -10.034  11.797  1.00  0.00              
ATOM    236  HB2 ARG A  15       5.666  -9.646  12.550  1.00  0.00              
ATOM    237  HB3 ARG A  15       4.203  -9.271  11.754  1.00  0.00              
ATOM    238  CG  ARG A  15       4.381 -11.429  12.181  1.00  0.00              
ATOM    239  HG2 ARG A  15       4.024 -11.935  11.284  1.00  0.00              
ATOM    240  HG3 ARG A  15       5.147 -12.064  12.625  1.00  0.00              
ATOM    241  CD  ARG A  15       3.264 -11.305  13.214  1.00  0.00              
ATOM    242  HD2 ARG A  15       2.884 -12.299  13.451  1.00  0.00              
ATOM    243  HD3 ARG A  15       3.559 -10.905  14.184  1.00  0.00              
ATOM    244  NE  ARG A  15       2.209 -10.498  12.545  1.00  0.00              
ATOM    245  HE  ARG A  15       2.223 -10.377  11.542  1.00  0.00              
ATOM    246  CZ  ARG A  15       1.174  -9.889  13.098  1.00  0.00              
ATOM    247  NH1 ARG A  15       0.234  -9.381  12.332  1.00  0.00              
ATOM    248 HH11 ARG A  15       0.379  -9.278  11.338  1.00  0.00              
ATOM    249 HH12 ARG A  15      -0.457  -8.805  12.792  1.00  0.00              
ATOM    250  NH2 ARG A  15       0.859  -9.950  14.359  1.00  0.00              
ATOM    251 HH21 ARG A  15       1.476 -10.376  15.036  1.00  0.00              
ATOM    252 HH22 ARG A  15       0.077  -9.343  14.560  1.00  0.00              
ATOM    253  C   ARG A  15       6.163  -8.645  10.079  1.00  0.00              
ATOM    254  O   ARG A  15       5.600  -8.029   9.212  1.00  0.00              
ATOM    255  N   LEU A  16       7.235  -8.135  10.660  1.00  0.00              
ATOM    256  H   LEU A  16       7.715  -8.722  11.328  1.00  0.00              
ATOM    257  CA  LEU A  16       7.969  -7.044  10.025  1.00  0.00              
ATOM    258  HA  LEU A  16       7.293  -6.265   9.674  1.00  0.00              
ATOM    259  CB  LEU A  16       9.126  -6.412  10.846  1.00  0.00              
ATOM    260  HB2 LEU A  16       9.991  -7.075  10.866  1.00  0.00              
ATOM    261  HB3 LEU A  16       9.638  -5.550  10.420  1.00  0.00              
ATOM    262  CG  LEU A  16       8.775  -5.908  12.311  1.00  0.00              
ATOM    263  HG  LEU A  16       8.498  -6.691  13.016  1.00  0.00              
ATOM    264  CD1 LEU A  16       9.893  -5.062  12.883  1.00  0.00              
ATOM    265 HD11 LEU A  16       9.820  -4.129  12.324  1.00  0.00              
ATOM    266 HD12 LEU A  16       9.751  -4.805  13.932  1.00  0.00              
ATOM    267 HD13 LEU A  16      10.841  -5.555  12.668  1.00  0.00              
ATOM    268  CD2 LEU A  16       7.512  -5.041  12.133  1.00  0.00              
ATOM    269 HD21 LEU A  16       7.423  -4.452  13.046  1.00  0.00              
ATOM    270 HD22 LEU A  16       7.574  -4.435  11.229  1.00  0.00              
ATOM    271 HD23 LEU A  16       6.661  -5.696  11.949  1.00  0.00              
ATOM    272  C   LEU A  16       8.544  -7.487   8.709  1.00  0.00              
ATOM    273  O   LEU A  16       8.959  -8.610   8.498  1.00  0.00              
ATOM    274  N   VAL A  17       8.640  -6.544   7.710  1.00  0.00              
ATOM    275  H   VAL A  17       8.114  -5.700   7.890  1.00  0.00              
ATOM    276  CA  VAL A  17       9.481  -6.604   6.444  1.00  0.00              
ATOM    277  HA  VAL A  17       9.935  -7.590   6.338  1.00  0.00              
ATOM    278  CB  VAL A  17       8.520  -6.321   5.232  1.00  0.00              
ATOM    279  HB  VAL A  17       8.270  -5.260   5.236  1.00  0.00              
ATOM    280  CG1 VAL A  17       9.212  -6.595   3.886  1.00  0.00              
ATOM    281 HG11 VAL A  17      10.274  -6.361   3.969  1.00  0.00              
ATOM    282 HG12 VAL A  17       9.087  -7.649   3.637  1.00  0.00              
ATOM    283 HG13 VAL A  17       8.867  -6.039   3.015  1.00  0.00              
ATOM    284  CG2 VAL A  17       7.191  -7.083   5.318  1.00  0.00              
ATOM    285 HG21 VAL A  17       7.517  -8.123   5.323  1.00  0.00              
ATOM    286 HG22 VAL A  17       6.632  -6.929   6.241  1.00  0.00              
ATOM    287 HG23 VAL A  17       6.567  -6.873   4.449  1.00  0.00              
ATOM    288  C   VAL A  17      10.476  -5.433   6.524  1.00  0.00              
ATOM    289  O   VAL A  17      10.223  -4.351   7.103  1.00  0.00              
ATOM    290  N   LEU A  18      11.693  -5.588   5.951  1.00  0.00              
ATOM    291  H   LEU A  18      11.839  -6.533   5.623  1.00  0.00              
ATOM    292  CA  LEU A  18      12.679  -4.514   5.825  1.00  0.00              
ATOM    293  HA  LEU A  18      12.386  -3.793   6.588  1.00  0.00              
ATOM    294  CB  LEU A  18      14.042  -5.041   6.152  1.00  0.00              
ATOM    295  HB2 LEU A  18      14.119  -5.311   7.205  1.00  0.00              
ATOM    296  HB3 LEU A  18      14.341  -5.821   5.452  1.00  0.00              
ATOM    297  CG  LEU A  18      15.147  -3.993   6.044  1.00  0.00              
ATOM    298  HG  LEU A  18      15.243  -3.692   5.001  1.00  0.00              
ATOM    299  CD1 LEU A  18      14.769  -2.733   6.921  1.00  0.00              
ATOM    300 HD11 LEU A  18      14.629  -2.975   7.974  1.00  0.00              
ATOM    301 HD12 LEU A  18      15.616  -2.050   6.850  1.00  0.00              
ATOM    302 HD13 LEU A  18      13.826  -2.363   6.520  1.00  0.00              
ATOM    303  CD2 LEU A  18      16.454  -4.533   6.614  1.00  0.00              
ATOM    304 HD21 LEU A  18      16.532  -4.197   7.648  1.00  0.00              
ATOM    305 HD22 LEU A  18      16.419  -5.623   6.615  1.00  0.00              
ATOM    306 HD23 LEU A  18      17.212  -4.047   6.000  1.00  0.00              
ATOM    307  C   LEU A  18      12.588  -3.859   4.386  1.00  0.00              
ATOM    308  O   LEU A  18      12.756  -4.495   3.389  1.00  0.00              
ATOM    309  N   GLY A  19      12.113  -2.588   4.417  1.00  0.00              
ATOM    310  H   GLY A  19      11.958  -2.116   5.296  1.00  0.00              
ATOM    311  CA  GLY A  19      12.067  -1.707   3.305  1.00  0.00              
ATOM    312  HA2 GLY A  19      11.838  -2.246   2.386  1.00  0.00              
ATOM    313  HA3 GLY A  19      11.222  -1.029   3.425  1.00  0.00              
ATOM    314  C   GLY A  19      13.299  -0.793   3.093  1.00  0.00              
ATOM    315  O   GLY A  19      13.800  -0.186   4.009  1.00  0.00              
ATOM    316  N   THR A  20      13.752  -0.770   1.916  1.00  0.00              
ATOM    317  H   THR A  20      13.251  -1.236   1.172  1.00  0.00              
ATOM    318  CA  THR A  20      15.144  -0.327   1.580  1.00  0.00              
ATOM    319  HA  THR A  20      15.835  -0.410   2.420  1.00  0.00              
ATOM    320  CB  THR A  20      15.747  -1.318   0.616  1.00  0.00              
ATOM    321  HB  THR A  20      16.774  -0.960   0.537  1.00  0.00              
ATOM    322  CG2 THR A  20      15.747  -2.762   1.194  1.00  0.00              
ATOM    323 HG21 THR A  20      15.877  -2.689   2.274  1.00  0.00              
ATOM    324 HG22 THR A  20      14.802  -3.251   0.957  1.00  0.00              
ATOM    325 HG23 THR A  20      16.596  -3.310   0.785  1.00  0.00              
ATOM    326  OG1 THR A  20      14.905  -1.298  -0.562  1.00  0.00              
ATOM    327  HG1 THR A  20      14.202  -1.933  -0.407  1.00  0.00              
ATOM    328  C   THR A  20      15.243   1.181   1.017  1.00  0.00              
ATOM    329  O   THR A  20      16.356   1.691   0.800  1.00  0.00              
ATOM    330  N   MET A  21      14.168   2.054   1.057  1.00  0.00              
ATOM    331  H   MET A  21      13.242   1.704   1.258  1.00  0.00              
ATOM    332  CA  MET A  21      14.246   3.407   0.533  1.00  0.00              
ATOM    333  HA  MET A  21      14.265   3.327  -0.554  1.00  0.00              
ATOM    334  CB  MET A  21      12.969   4.148   0.904  1.00  0.00              
ATOM    335  HB2 MET A  21      12.171   3.506   0.530  1.00  0.00              
ATOM    336  HB3 MET A  21      12.936   4.211   1.992  1.00  0.00              
ATOM    337  CG  MET A  21      12.718   5.480   0.176  1.00  0.00              
ATOM    338  HG2 MET A  21      11.837   5.990   0.565  1.00  0.00              
ATOM    339  HG3 MET A  21      13.515   6.145   0.509  1.00  0.00              
ATOM    340  SD  MET A  21      12.513   5.529  -1.675  1.00  0.00              
ATOM    341  CE  MET A  21      10.926   4.772  -1.833  1.00  0.00              
ATOM    342  HE1 MET A  21      10.516   4.800  -2.843  1.00  0.00              
ATOM    343  HE2 MET A  21      10.829   3.720  -1.566  1.00  0.00              
ATOM    344  HE3 MET A  21      10.259   5.313  -1.163  1.00  0.00              
ATOM    345  C   MET A  21      15.469   4.275   0.878  1.00  0.00              
ATOM    346  O   MET A  21      15.798   5.091   0.007  1.00  0.00              
ATOM    347  N   ASN A  22      16.134   4.169   2.017  1.00  0.00              
ATOM    348  H   ASN A  22      15.931   3.380   2.614  1.00  0.00              
ATOM    349  CA  ASN A  22      17.338   4.956   2.402  1.00  0.00              
ATOM    350  HA  ASN A  22      17.248   5.983   2.048  1.00  0.00              
ATOM    351  CB  ASN A  22      17.690   4.864   3.934  1.00  0.00              
ATOM    352  HB2 ASN A  22      17.905   3.833   4.213  1.00  0.00              
ATOM    353  HB3 ASN A  22      18.675   5.298   4.106  1.00  0.00              
ATOM    354  CG  ASN A  22      16.566   5.451   4.827  1.00  0.00              
ATOM    355  OD1 ASN A  22      16.472   6.638   5.030  1.00  0.00              
ATOM    356  ND2 ASN A  22      15.666   4.653   5.379  1.00  0.00              
ATOM    357 HD21 ASN A  22      14.939   5.176   5.847  1.00  0.00              
ATOM    358 HD22 ASN A  22      15.690   3.681   5.107  1.00  0.00              
ATOM    359  C   ASN A  22      18.608   4.461   1.678  1.00  0.00              
ATOM    360  O   ASN A  22      19.564   5.234   1.524  1.00  0.00              
ATOM    361  N   PHE A  23      18.684   3.258   1.173  1.00  0.00              
ATOM    362  H   PHE A  23      17.846   2.695   1.207  1.00  0.00              
ATOM    363  CA  PHE A  23      19.937   2.531   0.836  1.00  0.00              
ATOM    364  HA  PHE A  23      20.644   2.573   1.664  1.00  0.00              
ATOM    365  CB  PHE A  23      19.556   1.042   0.848  1.00  0.00              
ATOM    366  HB2 PHE A  23      18.737   0.836   0.159  1.00  0.00              
ATOM    367  HB3 PHE A  23      20.437   0.469   0.560  1.00  0.00              
ATOM    368  CG  PHE A  23      19.134   0.393   2.095  1.00  0.00              
ATOM    369  CD1 PHE A  23      19.194   0.984   3.407  1.00  0.00              
ATOM    370  HD1 PHE A  23      19.415   2.039   3.459  1.00  0.00              
ATOM    371  CE1 PHE A  23      18.898   0.261   4.556  1.00  0.00              
ATOM    372  HE1 PHE A  23      18.929   0.719   5.534  1.00  0.00              
ATOM    373  CZ  PHE A  23      18.474  -1.097   4.453  1.00  0.00              
ATOM    374  HZ  PHE A  23      18.308  -1.687   5.343  1.00  0.00              
ATOM    375  CE2 PHE A  23      18.493  -1.670   3.210  1.00  0.00              
ATOM    376  HE2 PHE A  23      18.188  -2.706   3.212  1.00  0.00              
ATOM    377  CD2 PHE A  23      18.883  -0.946   2.035  1.00  0.00              
ATOM    378  HD2 PHE A  23      18.722  -1.336   1.042  1.00  0.00              
ATOM    379  C   PHE A  23      20.651   2.928  -0.442  1.00  0.00              
ATOM    380  O   PHE A  23      20.527   2.236  -1.497  1.00  0.00              
ATOM    381  N   GLY A  24      21.506   3.919  -0.363  1.00  0.00              
ATOM    382  H   GLY A  24      21.400   4.507   0.451  1.00  0.00              
ATOM    383  CA  GLY A  24      22.269   4.396  -1.433  1.00  0.00              
ATOM    384  HA2 GLY A  24      23.330   4.226  -1.250  1.00  0.00              
ATOM    385  HA3 GLY A  24      21.907   3.969  -2.368  1.00  0.00              
ATOM    386  C   GLY A  24      21.991   5.942  -1.675  1.00  0.00              
ATOM    387  O   GLY A  24      22.884   6.766  -1.615  1.00  0.00              
ATOM    388  N   PRO A  25      20.751   6.400  -1.823  1.00  0.00              
ATOM    389  CD  PRO A  25      19.530   5.676  -2.047  1.00  0.00              
ATOM    390  HD2 PRO A  25      19.273   5.015  -1.218  1.00  0.00              
ATOM    391  HD3 PRO A  25      19.569   5.181  -3.017  1.00  0.00              
ATOM    392  CG  PRO A  25      18.454   6.706  -2.158  1.00  0.00              
ATOM    393  HG2 PRO A  25      17.704   6.591  -1.375  1.00  0.00              
ATOM    394  HG3 PRO A  25      17.934   6.520  -3.098  1.00  0.00              
ATOM    395  CB  PRO A  25      19.081   8.099  -2.177  1.00  0.00              
ATOM    396  HB2 PRO A  25      18.531   8.733  -1.482  1.00  0.00              
ATOM    397  HB3 PRO A  25      19.021   8.606  -3.140  1.00  0.00              
ATOM    398  CA  PRO A  25      20.547   7.935  -1.855  1.00  0.00              
ATOM    399  HA  PRO A  25      21.127   8.286  -2.708  1.00  0.00              
ATOM    400  C   PRO A  25      20.851   8.631  -0.567  1.00  0.00              
ATOM    401  O   PRO A  25      21.491   9.706  -0.535  1.00  0.00              
ATOM    402  N   THR A  26      20.332   8.062   0.562  1.00  0.00              
ATOM    403  H   THR A  26      19.838   7.187   0.463  1.00  0.00              
ATOM    404  CA  THR A  26      20.330   8.759   1.925  1.00  0.00              
ATOM    405  HA  THR A  26      20.559   9.815   1.786  1.00  0.00              
ATOM    406  CB  THR A  26      18.887   8.621   2.514  1.00  0.00              
ATOM    407  HB  THR A  26      18.866   7.612   2.925  1.00  0.00              
ATOM    408  CG2 THR A  26      18.570   9.723   3.529  1.00  0.00              
ATOM    409 HG21 THR A  26      17.488   9.783   3.650  1.00  0.00              
ATOM    410 HG22 THR A  26      18.865   9.447   4.542  1.00  0.00              
ATOM    411 HG23 THR A  26      18.938  10.722   3.293  1.00  0.00              
ATOM    412  OG1 THR A  26      17.901   8.664   1.514  1.00  0.00              
ATOM    413  HG1 THR A  26      17.998   9.484   1.023  1.00  0.00              
ATOM    414  C   THR A  26      21.282   8.187   2.926  1.00  0.00              
ATOM    415  O   THR A  26      21.732   8.946   3.802  1.00  0.00              
ATOM    416  N   THR A  27      21.528   6.917   2.993  1.00  0.00              
ATOM    417  H   THR A  27      21.042   6.372   2.295  1.00  0.00              
ATOM    418  CA  THR A  27      22.615   6.230   3.642  1.00  0.00              
ATOM    419  HA  THR A  27      23.116   6.846   4.388  1.00  0.00              
ATOM    420  CB  THR A  27      22.053   5.058   4.397  1.00  0.00              
ATOM    421  HB  THR A  27      22.915   4.447   4.664  1.00  0.00              
ATOM    422  CG2 THR A  27      21.425   5.551   5.736  1.00  0.00              
ATOM    423 HG21 THR A  27      20.599   6.244   5.579  1.00  0.00              
ATOM    424 HG22 THR A  27      21.068   4.671   6.272  1.00  0.00              
ATOM    425 HG23 THR A  27      22.143   6.013   6.414  1.00  0.00              
ATOM    426  OG1 THR A  27      21.119   4.233   3.732  1.00  0.00              
ATOM    427  HG1 THR A  27      21.659   3.554   3.319  1.00  0.00              
ATOM    428  C   THR A  27      23.612   5.744   2.536  1.00  0.00              
ATOM    429  O   THR A  27      23.180   5.579   1.457  1.00  0.00              
ATOM    430  N   ASP A  28      24.816   5.427   2.999  1.00  0.00              
ATOM    431  H   ASP A  28      25.157   5.838   3.856  1.00  0.00              
ATOM    432  CA  ASP A  28      25.896   4.796   2.172  1.00  0.00              
ATOM    433  HA  ASP A  28      25.918   5.306   1.209  1.00  0.00              
ATOM    434  CB  ASP A  28      27.219   5.039   2.929  1.00  0.00              
ATOM    435  HB2 ASP A  28      27.223   6.010   3.425  1.00  0.00              
ATOM    436  HB3 ASP A  28      27.275   4.280   3.710  1.00  0.00              
ATOM    437  CG  ASP A  28      28.442   4.911   1.966  1.00  0.00              
ATOM    438  OD1 ASP A  28      29.619   5.055   2.430  1.00  0.00              
ATOM    439  OD2 ASP A  28      28.258   4.522   0.825  1.00  0.00              
ATOM    440  C   ASP A  28      25.660   3.307   1.914  1.00  0.00              
ATOM    441  O   ASP A  28      24.902   2.721   2.688  1.00  0.00              
ATOM    442  N   GLU A  29      26.369   2.672   0.996  1.00  0.00              
ATOM    443  H   GLU A  29      27.030   3.284   0.538  1.00  0.00              
ATOM    444  CA  GLU A  29      26.415   1.221   0.803  1.00  0.00              
ATOM    445  HA  GLU A  29      25.476   0.905   0.347  1.00  0.00              
ATOM    446  CB  GLU A  29      27.496   0.957  -0.253  1.00  0.00              
ATOM    447  HB2 GLU A  29      27.419   1.606  -1.125  1.00  0.00              
ATOM    448  HB3 GLU A  29      28.431   1.135   0.278  1.00  0.00              
ATOM    449  CG  GLU A  29      27.601  -0.457  -0.679  1.00  0.00              
ATOM    450  HG2 GLU A  29      27.903  -1.062   0.176  1.00  0.00              
ATOM    451  HG3 GLU A  29      26.602  -0.801  -0.945  1.00  0.00              
ATOM    452  CD  GLU A  29      28.394  -0.640  -1.966  1.00  0.00              
ATOM    453  OE1 GLU A  29      28.028  -1.541  -2.815  1.00  0.00              
ATOM    454  OE2 GLU A  29      29.362   0.105  -2.258  1.00  0.00              
ATOM    455  C   GLU A  29      26.681   0.411   2.098  1.00  0.00              
ATOM    456  O   GLU A  29      25.792  -0.358   2.526  1.00  0.00              
ATOM    457  N   ALA A  30      27.770   0.771   2.768  1.00  0.00              
ATOM    458  H   ALA A  30      28.187   1.662   2.540  1.00  0.00              
ATOM    459  CA  ALA A  30      28.246   0.150   3.959  1.00  0.00              
ATOM    460  HA  ALA A  30      28.347  -0.928   3.835  1.00  0.00              
ATOM    461  CB  ALA A  30      29.638   0.726   4.202  1.00  0.00              
ATOM    462  HB1 ALA A  30      30.140   0.084   4.927  1.00  0.00              
ATOM    463  HB2 ALA A  30      30.255   0.808   3.307  1.00  0.00              
ATOM    464  HB3 ALA A  30      29.569   1.724   4.635  1.00  0.00              
ATOM    465  C   ALA A  30      27.298   0.270   5.161  1.00  0.00              
ATOM    466  O   ALA A  30      26.945  -0.694   5.851  1.00  0.00              
ATOM    467  N   GLU A  31      26.921   1.542   5.426  1.00  0.00              
ATOM    468  H   GLU A  31      27.201   2.305   4.826  1.00  0.00              
ATOM    469  CA  GLU A  31      25.974   1.808   6.522  1.00  0.00              
ATOM    470  HA  GLU A  31      26.325   1.377   7.459  1.00  0.00              
ATOM    471  CB  GLU A  31      25.730   3.378   6.576  1.00  0.00              
ATOM    472  HB2 GLU A  31      26.694   3.809   6.845  1.00  0.00              
ATOM    473  HB3 GLU A  31      25.598   3.778   5.571  1.00  0.00              
ATOM    474  CG  GLU A  31      24.632   3.887   7.514  1.00  0.00              
ATOM    475  HG2 GLU A  31      24.590   4.976   7.555  1.00  0.00              
ATOM    476  HG3 GLU A  31      23.640   3.685   7.111  1.00  0.00              
ATOM    477  CD  GLU A  31      24.878   3.426   8.994  1.00  0.00              
ATOM    478  OE1 GLU A  31      23.879   3.254   9.737  1.00  0.00              
ATOM    479  OE2 GLU A  31      26.049   3.509   9.449  1.00  0.00              
ATOM    480  C   GLU A  31      24.700   1.146   6.295  1.00  0.00              
ATOM    481  O   GLU A  31      24.208   0.580   7.294  1.00  0.00              
ATOM    482  N   SER A  32      24.258   0.911   5.078  1.00  0.00              
ATOM    483  H   SER A  32      24.755   1.366   4.326  1.00  0.00              
ATOM    484  CA  SER A  32      23.092   0.073   4.684  1.00  0.00              
ATOM    485  HA  SER A  32      22.248   0.319   5.328  1.00  0.00              
ATOM    486  CB  SER A  32      22.559   0.323   3.281  1.00  0.00              
ATOM    487  HB2 SER A  32      23.283  -0.132   2.605  1.00  0.00              
ATOM    488  HB3 SER A  32      21.557  -0.096   3.190  1.00  0.00              
ATOM    489  OG  SER A  32      22.583   1.712   2.909  1.00  0.00              
ATOM    490  HG  SER A  32      23.486   2.033   2.857  1.00  0.00              
ATOM    491  C   SER A  32      23.299  -1.483   4.834  1.00  0.00              
ATOM    492  O   SER A  32      22.476  -2.153   5.462  1.00  0.00              
ATOM    493  N   HIE A  33      24.478  -1.954   4.423  1.00  0.00              
ATOM    494  H   HIE A  33      25.202  -1.349   4.062  1.00  0.00              
ATOM    495  CA  HIE A  33      24.831  -3.302   4.624  1.00  0.00              
ATOM    496  HA  HIE A  33      24.186  -4.035   4.139  1.00  0.00              
ATOM    497  CB  HIE A  33      26.220  -3.584   4.018  1.00  0.00              
ATOM    498  HB2 HIE A  33      26.896  -2.737   4.136  1.00  0.00              
ATOM    499  HB3 HIE A  33      26.670  -4.455   4.495  1.00  0.00              
ATOM    500  CG  HIE A  33      26.381  -3.873   2.555  1.00  0.00              
ATOM    501  ND1 HIE A  33      27.322  -4.634   2.043  1.00  0.00              
ATOM    502  CE1 HIE A  33      27.087  -4.681   0.738  1.00  0.00              
ATOM    503  HE1 HIE A  33      27.470  -5.381   0.010  1.00  0.00              
ATOM    504  NE2 HIE A  33      26.114  -3.858   0.431  1.00  0.00              
ATOM    505  HE2 HIE A  33      25.739  -3.630  -0.478  1.00  0.00              
ATOM    506  CD2 HIE A  33      25.625  -3.360   1.603  1.00  0.00              
ATOM    507  HD2 HIE A  33      24.747  -2.735   1.683  1.00  0.00              
ATOM    508  C   HIE A  33      24.830  -3.715   6.095  1.00  0.00              
ATOM    509  O   HIE A  33      24.271  -4.776   6.466  1.00  0.00              
ATOM    510  N   ALA A  34      25.203  -2.737   6.999  1.00  0.00              
ATOM    511  H   ALA A  34      25.589  -1.891   6.604  1.00  0.00              
ATOM    512  CA  ALA A  34      25.106  -2.910   8.448  1.00  0.00              
ATOM    513  HA  ALA A  34      25.499  -3.860   8.810  1.00  0.00              
ATOM    514  CB  ALA A  34      26.062  -1.775   9.046  1.00  0.00              
ATOM    515  HB1 ALA A  34      27.117  -1.983   8.866  1.00  0.00              
ATOM    516  HB2 ALA A  34      25.736  -0.781   8.740  1.00  0.00              
ATOM    517  HB3 ALA A  34      25.839  -1.708  10.111  1.00  0.00              
ATOM    518  C   ALA A  34      23.625  -2.865   9.002  1.00  0.00              
ATOM    519  O   ALA A  34      23.368  -3.493  10.009  1.00  0.00              
ATOM    520  N   ILE A  35      22.682  -2.146   8.392  1.00  0.00              
ATOM    521  H   ILE A  35      22.928  -1.515   7.643  1.00  0.00              
ATOM    522  CA  ILE A  35      21.287  -2.268   8.805  1.00  0.00              
ATOM    523  HA  ILE A  35      21.266  -2.318   9.894  1.00  0.00              
ATOM    524  CB  ILE A  35      20.391  -0.952   8.552  1.00  0.00              
ATOM    525  HB  ILE A  35      20.654  -0.543   7.576  1.00  0.00              
ATOM    526  CG2 ILE A  35      18.856  -1.145   8.549  1.00  0.00              
ATOM    527 HG21 ILE A  35      18.638  -1.761   9.422  1.00  0.00              
ATOM    528 HG22 ILE A  35      18.380  -0.169   8.459  1.00  0.00              
ATOM    529 HG23 ILE A  35      18.540  -1.654   7.638  1.00  0.00              
ATOM    530  CG1 ILE A  35      20.749   0.206   9.524  1.00  0.00              
ATOM    531 HG12 ILE A  35      20.509   0.023  10.571  1.00  0.00              
ATOM    532 HG13 ILE A  35      21.833   0.275   9.433  1.00  0.00              
ATOM    533  CD1 ILE A  35      20.187   1.598   9.221  1.00  0.00              
ATOM    534 HD11 ILE A  35      20.436   1.926   8.211  1.00  0.00              
ATOM    535 HD12 ILE A  35      19.100   1.646   9.284  1.00  0.00              
ATOM    536 HD13 ILE A  35      20.568   2.282   9.979  1.00  0.00              
ATOM    537  C   ILE A  35      20.656  -3.517   8.273  1.00  0.00              
ATOM    538  O   ILE A  35      19.974  -4.153   9.076  1.00  0.00              
ATOM    539  N   MET A  36      21.069  -4.082   7.103  1.00  0.00              
ATOM    540  H   MET A  36      21.706  -3.514   6.562  1.00  0.00              
ATOM    541  CA  MET A  36      20.627  -5.369   6.559  1.00  0.00              
ATOM    542  HA  MET A  36      19.543  -5.426   6.659  1.00  0.00              
ATOM    543  CB  MET A  36      21.054  -5.376   5.115  1.00  0.00              
ATOM    544  HB2 MET A  36      22.137  -5.400   4.990  1.00  0.00              
ATOM    545  HB3 MET A  36      20.707  -6.366   4.821  1.00  0.00              
ATOM    546  CG  MET A  36      20.349  -4.276   4.184  1.00  0.00              
ATOM    547  HG2 MET A  36      19.299  -4.324   4.472  1.00  0.00              
ATOM    548  HG3 MET A  36      20.723  -3.263   4.326  1.00  0.00              
ATOM    549  SD  MET A  36      20.296  -4.489   2.363  1.00  0.00              
ATOM    550  CE  MET A  36      21.979  -4.041   1.818  1.00  0.00              
ATOM    551  HE1 MET A  36      22.620  -4.602   2.497  1.00  0.00              
ATOM    552  HE2 MET A  36      22.018  -4.207   0.741  1.00  0.00              
ATOM    553  HE3 MET A  36      22.088  -2.961   1.916  1.00  0.00              
ATOM    554  C   MET A  36      21.216  -6.489   7.391  1.00  0.00              
ATOM    555  O   MET A  36      20.432  -7.453   7.591  1.00  0.00              
ATOM    556  N   ASP A  37      22.429  -6.343   7.955  1.00  0.00              
ATOM    557  H   ASP A  37      23.062  -5.598   7.703  1.00  0.00              
ATOM    558  CA  ASP A  37      22.988  -7.417   8.796  1.00  0.00              
ATOM    559  HA  ASP A  37      22.773  -8.401   8.378  1.00  0.00              
ATOM    560  CB  ASP A  37      24.511  -7.287   8.947  1.00  0.00              
ATOM    561  HB2 ASP A  37      24.754  -6.285   9.301  1.00  0.00              
ATOM    562  HB3 ASP A  37      24.793  -8.002   9.719  1.00  0.00              
ATOM    563  CG  ASP A  37      25.375  -7.591   7.722  1.00  0.00              
ATOM    564  OD1 ASP A  37      26.507  -7.064   7.701  1.00  0.00              
ATOM    565  OD2 ASP A  37      25.134  -8.425   6.808  1.00  0.00              
ATOM    566  C   ASP A  37      22.473  -7.378  10.210  1.00  0.00              
ATOM    567  O   ASP A  37      22.021  -8.424  10.649  1.00  0.00              
ATOM    568  N   ALA A  38      22.327  -6.196  10.809  1.00  0.00              
ATOM    569  H   ALA A  38      22.490  -5.319  10.334  1.00  0.00              
ATOM    570  CA  ALA A  38      21.588  -5.865  12.077  1.00  0.00              
ATOM    571  HA  ALA A  38      22.086  -6.232  12.975  1.00  0.00              
ATOM    572  CB  ALA A  38      21.528  -4.310  12.251  1.00  0.00              
ATOM    573  HB1 ALA A  38      21.182  -4.218  13.281  1.00  0.00              
ATOM    574  HB2 ALA A  38      22.547  -3.930  12.318  1.00  0.00              
ATOM    575  HB3 ALA A  38      20.814  -3.743  11.653  1.00  0.00              
ATOM    576  C   ALA A  38      20.126  -6.325  12.043  1.00  0.00              
ATOM    577  O   ALA A  38      19.672  -6.950  12.992  1.00  0.00              
ATOM    578  N   ALA A  39      19.431  -6.284  10.903  1.00  0.00              
ATOM    579  H   ALA A  39      19.925  -5.802  10.165  1.00  0.00              
ATOM    580  CA  ALA A  39      18.026  -6.682  10.744  1.00  0.00              
ATOM    581  HA  ALA A  39      17.533  -6.284  11.631  1.00  0.00              
ATOM    582  CB  ALA A  39      17.494  -5.927   9.552  1.00  0.00              
ATOM    583  HB1 ALA A  39      16.465  -6.203   9.321  1.00  0.00              
ATOM    584  HB2 ALA A  39      17.560  -4.855   9.740  1.00  0.00              
ATOM    585  HB3 ALA A  39      18.133  -6.033   8.675  1.00  0.00              
ATOM    586  C   ALA A  39      17.886  -8.234  10.741  1.00  0.00              
ATOM    587  O   ALA A  39      16.899  -8.784  11.213  1.00  0.00              
ATOM    588  N   LEU A  40      18.821  -8.929  10.120  1.00  0.00              
ATOM    589  H   LEU A  40      19.539  -8.464   9.582  1.00  0.00              
ATOM    590  CA  LEU A  40      18.698 -10.372  10.077  1.00  0.00              
ATOM    591  HA  LEU A  40      17.680 -10.675   9.831  1.00  0.00              
ATOM    592  CB  LEU A  40      19.751 -10.966   9.108  1.00  0.00              
ATOM    593  HB2 LEU A  40      20.692 -10.475   9.356  1.00  0.00              
ATOM    594  HB3 LEU A  40      19.773 -12.022   9.377  1.00  0.00              
ATOM    595  CG  LEU A  40      19.514 -10.875   7.635  1.00  0.00              
ATOM    596  HG  LEU A  40      19.678  -9.857   7.279  1.00  0.00              
ATOM    597  CD1 LEU A  40      20.664 -11.656   6.953  1.00  0.00              
ATOM    598 HD11 LEU A  40      21.544 -11.118   7.304  1.00  0.00              
ATOM    599 HD12 LEU A  40      20.751 -12.689   7.288  1.00  0.00              
ATOM    600 HD13 LEU A  40      20.487 -11.485   5.891  1.00  0.00              
ATOM    601  CD2 LEU A  40      18.172 -11.303   7.101  1.00  0.00              
ATOM    602 HD21 LEU A  40      18.136 -11.229   6.014  1.00  0.00              
ATOM    603 HD22 LEU A  40      18.123 -12.345   7.418  1.00  0.00              
ATOM    604 HD23 LEU A  40      17.360 -10.681   7.478  1.00  0.00              
ATOM    605  C   LEU A  40      18.847 -10.892  11.522  1.00  0.00              
ATOM    606  O   LEU A  40      17.976 -11.621  11.962  1.00  0.00              
ATOM    607  N   ASP A  41      19.798 -10.408  12.292  1.00  0.00              
ATOM    608  H   ASP A  41      20.468  -9.744  11.931  1.00  0.00              
ATOM    609  CA  ASP A  41      19.830 -10.738  13.768  1.00  0.00              
ATOM    610  HA  ASP A  41      19.674 -11.805  13.928  1.00  0.00              
ATOM    611  CB  ASP A  41      21.249 -10.237  14.276  1.00  0.00              
ATOM    612  HB2 ASP A  41      21.367  -9.226  13.886  1.00  0.00              
ATOM    613  HB3 ASP A  41      21.349 -10.226  15.362  1.00  0.00              
ATOM    614  CG  ASP A  41      22.364 -11.027  13.662  1.00  0.00              
ATOM    615  OD1 ASP A  41      23.584 -10.743  13.949  1.00  0.00              
ATOM    616  OD2 ASP A  41      22.106 -12.043  12.906  1.00  0.00              
ATOM    617  C   ASP A  41      18.733 -10.104  14.599  1.00  0.00              
ATOM    618  O   ASP A  41      18.370 -10.725  15.605  1.00  0.00              
ATOM    619  N   ALA A  42      18.050  -9.048  14.140  1.00  0.00              
ATOM    620  H   ALA A  42      18.543  -8.556  13.409  1.00  0.00              
ATOM    621  CA  ALA A  42      16.704  -8.672  14.504  1.00  0.00              
ATOM    622  HA  ALA A  42      16.825  -8.752  15.585  1.00  0.00              
ATOM    623  CB  ALA A  42      16.407  -7.237  14.019  1.00  0.00              
ATOM    624  HB1 ALA A  42      15.889  -7.317  13.064  1.00  0.00              
ATOM    625  HB2 ALA A  42      15.703  -6.790  14.720  1.00  0.00              
ATOM    626  HB3 ALA A  42      17.283  -6.588  14.011  1.00  0.00              
ATOM    627  C   ALA A  42      15.532  -9.672  14.301  1.00  0.00              
ATOM    628  O   ALA A  42      14.471  -9.607  14.992  1.00  0.00              
ATOM    629  N   GLY A  43      15.766 -10.695  13.428  1.00  0.00              
ATOM    630  H   GLY A  43      16.657 -10.665  12.954  1.00  0.00              
ATOM    631  CA  GLY A  43      14.891 -11.802  13.085  1.00  0.00              
ATOM    632  HA2 GLY A  43      15.491 -12.644  12.741  1.00  0.00              
ATOM    633  HA3 GLY A  43      14.193 -12.109  13.864  1.00  0.00              
ATOM    634  C   GLY A  43      13.972 -11.442  11.917  1.00  0.00              
ATOM    635  O   GLY A  43      13.006 -12.179  11.789  1.00  0.00              
ATOM    636  N   ILE A  44      14.339 -10.551  10.977  1.00  0.00              
ATOM    637  H   ILE A  44      15.219 -10.071  11.108  1.00  0.00              
ATOM    638  CA  ILE A  44      13.613 -10.149   9.743  1.00  0.00              
ATOM    639  HA  ILE A  44      12.547 -10.333   9.883  1.00  0.00              
ATOM    640  CB  ILE A  44      13.738  -8.602   9.414  1.00  0.00              
ATOM    641  HB  ILE A  44      14.805  -8.394   9.332  1.00  0.00              
ATOM    642  CG2 ILE A  44      13.165  -8.253   8.019  1.00  0.00              
ATOM    643 HG21 ILE A  44      12.112  -8.504   7.891  1.00  0.00              
ATOM    644 HG22 ILE A  44      13.244  -7.201   7.748  1.00  0.00              
ATOM    645 HG23 ILE A  44      13.668  -8.744   7.186  1.00  0.00              
ATOM    646  CG1 ILE A  44      13.058  -7.854  10.595  1.00  0.00              
ATOM    647 HG12 ILE A  44      12.092  -8.306  10.822  1.00  0.00              
ATOM    648 HG13 ILE A  44      13.713  -7.967  11.459  1.00  0.00              
ATOM    649  CD1 ILE A  44      13.055  -6.375  10.384  1.00  0.00              
ATOM    650 HD11 ILE A  44      13.961  -6.027   9.887  1.00  0.00              
ATOM    651 HD12 ILE A  44      12.258  -6.223   9.656  1.00  0.00              
ATOM    652 HD13 ILE A  44      12.875  -5.812  11.301  1.00  0.00              
ATOM    653  C   ILE A  44      14.033 -11.053   8.570  1.00  0.00              
ATOM    654  O   ILE A  44      15.169 -11.370   8.384  1.00  0.00              
ATOM    655  N   ASN A  45      13.129 -11.513   7.676  1.00  0.00              
ATOM    656  H   ASN A  45      12.157 -11.283   7.826  1.00  0.00              
ATOM    657  CA  ASN A  45      13.367 -12.303   6.497  1.00  0.00              
ATOM    658  HA  ASN A  45      14.420 -12.378   6.224  1.00  0.00              
ATOM    659  CB  ASN A  45      12.744 -13.685   6.853  1.00  0.00              
ATOM    660  HB2 ASN A  45      13.439 -14.106   7.580  1.00  0.00              
ATOM    661  HB3 ASN A  45      11.773 -13.528   7.322  1.00  0.00              
ATOM    662  CG  ASN A  45      12.612 -14.687   5.682  1.00  0.00              
ATOM    663  OD1 ASN A  45      11.540 -15.127   5.309  1.00  0.00              
ATOM    664  ND2 ASN A  45      13.726 -15.051   5.104  1.00  0.00              
ATOM    665 HD21 ASN A  45      13.683 -15.724   4.352  1.00  0.00              
ATOM    666 HD22 ASN A  45      14.610 -14.938   5.580  1.00  0.00              
ATOM    667  C   ASN A  45      12.727 -11.690   5.205  1.00  0.00              
ATOM    668  O   ASN A  45      13.227 -11.889   4.106  1.00  0.00              
ATOM    669  N   PHE A  46      11.614 -11.015   5.344  1.00  0.00              
ATOM    670  H   PHE A  46      11.224 -10.868   6.265  1.00  0.00              
ATOM    671  CA  PHE A  46      10.827 -10.497   4.252  1.00  0.00              
ATOM    672  HA  PHE A  46      10.984 -11.122   3.372  1.00  0.00              
ATOM    673  CB  PHE A  46       9.417 -10.438   4.695  1.00  0.00              
ATOM    674  HB2 PHE A  46       9.153 -11.259   5.362  1.00  0.00              
ATOM    675  HB3 PHE A  46       9.282  -9.591   5.367  1.00  0.00              
ATOM    676  CG  PHE A  46       8.277 -10.401   3.648  1.00  0.00              
ATOM    677  CD1 PHE A  46       6.918 -10.628   4.020  1.00  0.00              
ATOM    678  HD1 PHE A  46       6.675 -10.672   5.072  1.00  0.00              
ATOM    679  CE1 PHE A  46       5.881 -10.482   3.183  1.00  0.00              
ATOM    680  HE1 PHE A  46       4.862 -10.525   3.539  1.00  0.00              
ATOM    681  CZ  PHE A  46       6.143 -10.248   1.871  1.00  0.00              
ATOM    682  HZ  PHE A  46       5.332 -10.103   1.173  1.00  0.00              
ATOM    683  CE2 PHE A  46       7.477 -10.115   1.381  1.00  0.00              
ATOM    684  HE2 PHE A  46       7.606  -9.776   0.363  1.00  0.00              
ATOM    685  CD2 PHE A  46       8.567 -10.194   2.254  1.00  0.00              
ATOM    686  HD2 PHE A  46       9.554 -10.239   1.818  1.00  0.00              
ATOM    687  C   PHE A  46      11.395  -9.034   3.959  1.00  0.00              
ATOM    688  O   PHE A  46      11.769  -8.291   4.917  1.00  0.00              
ATOM    689  N   PHE A  47      11.640  -8.672   2.706  1.00  0.00              
ATOM    690  H   PHE A  47      11.561  -9.370   1.979  1.00  0.00              
ATOM    691  CA  PHE A  47      12.226  -7.429   2.190  1.00  0.00              
ATOM    692  HA  PHE A  47      12.199  -6.726   3.023  1.00  0.00              
ATOM    693  CB  PHE A  47      13.629  -7.804   1.720  1.00  0.00              
ATOM    694  HB2 PHE A  47      13.706  -8.749   1.182  1.00  0.00              
ATOM    695  HB3 PHE A  47      13.933  -7.105   0.941  1.00  0.00              
ATOM    696  CG  PHE A  47      14.814  -7.661   2.731  1.00  0.00              
ATOM    697  CD1 PHE A  47      14.955  -8.647   3.692  1.00  0.00              
ATOM    698  HD1 PHE A  47      14.294  -9.499   3.746  1.00  0.00              
ATOM    699  CE1 PHE A  47      15.943  -8.650   4.655  1.00  0.00              
ATOM    700  HE1 PHE A  47      16.008  -9.471   5.353  1.00  0.00              
ATOM    701  CZ  PHE A  47      16.864  -7.546   4.616  1.00  0.00              
ATOM    702  HZ  PHE A  47      17.693  -7.559   5.309  1.00  0.00              
ATOM    703  CE2 PHE A  47      16.738  -6.484   3.723  1.00  0.00              
ATOM    704  HE2 PHE A  47      17.390  -5.623   3.712  1.00  0.00              
ATOM    705  CD2 PHE A  47      15.642  -6.510   2.823  1.00  0.00              
ATOM    706  HD2 PHE A  47      15.510  -5.668   2.160  1.00  0.00              
ATOM    707  C   PHE A  47      11.473  -6.739   1.038  1.00  0.00              
ATOM    708  O   PHE A  47      10.877  -7.303   0.153  1.00  0.00              
ATOM    709  N   ASP A  48      11.617  -5.386   1.024  1.00  0.00              
ATOM    710  H   ASP A  48      12.138  -4.935   1.763  1.00  0.00              
ATOM    711  CA  ASP A  48      11.032  -4.599   0.000  1.00  0.00              
ATOM    712  HA  ASP A  48      10.617  -5.251  -0.769  1.00  0.00              
ATOM    713  CB  ASP A  48       9.850  -3.775   0.633  1.00  0.00              
ATOM    714  HB2 ASP A  48       9.029  -4.454   0.868  1.00  0.00              
ATOM    715  HB3 ASP A  48      10.257  -3.259   1.503  1.00  0.00              
ATOM    716  CG  ASP A  48       9.327  -2.651  -0.239  1.00  0.00              
ATOM    717  OD1 ASP A  48       8.992  -2.907  -1.383  1.00  0.00              
ATOM    718  OD2 ASP A  48       9.244  -1.540   0.213  1.00  0.00              
ATOM    719  C   ASP A  48      11.996  -3.649  -0.717  1.00  0.00              
ATOM    720  O   ASP A  48      12.755  -2.924  -0.062  1.00  0.00              
ATOM    721  N   THR A  49      11.995  -3.583  -2.084  1.00  0.00              
ATOM    722  H   THR A  49      11.330  -4.119  -2.624  1.00  0.00              
ATOM    723  CA  THR A  49      12.908  -2.657  -2.846  1.00  0.00              
ATOM    724  HA  THR A  49      12.985  -1.707  -2.317  1.00  0.00              
ATOM    725  CB  THR A  49      14.257  -3.343  -3.078  1.00  0.00              
ATOM    726  HB  THR A  49      14.583  -3.621  -2.076  1.00  0.00              
ATOM    727  CG2 THR A  49      14.330  -4.584  -3.897  1.00  0.00              
ATOM    728 HG21 THR A  49      14.022  -4.306  -4.905  1.00  0.00              
ATOM    729 HG22 THR A  49      15.362  -4.923  -3.804  1.00  0.00              
ATOM    730 HG23 THR A  49      13.551  -5.251  -3.528  1.00  0.00              
ATOM    731  OG1 THR A  49      15.227  -2.514  -3.534  1.00  0.00              
ATOM    732  HG1 THR A  49      15.644  -2.106  -2.772  1.00  0.00              
ATOM    733  C   THR A  49      12.288  -2.330  -4.212  1.00  0.00              
ATOM    734  O   THR A  49      11.177  -2.815  -4.487  1.00  0.00              
ATOM    735  N   ALA A  50      12.961  -1.585  -5.100  1.00  0.00              
ATOM    736  H   ALA A  50      13.804  -1.100  -4.828  1.00  0.00              
ATOM    737  CA  ALA A  50      12.367  -1.256  -6.411  1.00  0.00              
ATOM    738  HA  ALA A  50      12.148  -2.141  -7.008  1.00  0.00              
ATOM    739  CB  ALA A  50      11.246  -0.269  -6.247  1.00  0.00              
ATOM    740  HB1 ALA A  50      10.533  -0.568  -5.479  1.00  0.00              
ATOM    741  HB2 ALA A  50      11.643   0.697  -5.935  1.00  0.00              
ATOM    742  HB3 ALA A  50      10.692  -0.157  -7.179  1.00  0.00              
ATOM    743  C   ALA A  50      13.427  -0.545  -7.305  1.00  0.00              
ATOM    744  O   ALA A  50      14.278   0.121  -6.785  1.00  0.00              
ATOM    745  N   ASN A  51      13.227  -0.603  -8.589  1.00  0.00              
ATOM    746  H   ASN A  51      12.572  -1.234  -9.028  1.00  0.00              
ATOM    747  CA  ASN A  51      13.785   0.427  -9.507  1.00  0.00              
ATOM    748  HA  ASN A  51      14.866   0.451  -9.365  1.00  0.00              
ATOM    749  CB  ASN A  51      13.355   0.020 -10.999  1.00  0.00              
ATOM    750  HB2 ASN A  51      13.473  -1.063 -11.038  1.00  0.00              
ATOM    751  HB3 ASN A  51      12.295   0.223 -11.152  1.00  0.00              
ATOM    752  CG  ASN A  51      14.343   0.636 -12.016  1.00  0.00              
ATOM    753  OD1 ASN A  51      14.824  -0.051 -12.895  1.00  0.00              
ATOM    754  ND2 ASN A  51      14.935   1.794 -11.822  1.00  0.00              
ATOM    755 HD21 ASN A  51      15.596   2.078 -12.531  1.00  0.00              
ATOM    756 HD22 ASN A  51      14.655   2.454 -11.111  1.00  0.00              
ATOM    757  C   ASN A  51      13.383   1.909  -9.209  1.00  0.00              
ATOM    758  O   ASN A  51      14.213   2.821  -9.268  1.00  0.00              
ATOM    759  N   VAL A  52      12.078   2.176  -8.894  1.00  0.00              
ATOM    760  H   VAL A  52      11.434   1.401  -8.963  1.00  0.00              
ATOM    761  CA  VAL A  52      11.550   3.469  -8.585  1.00  0.00              
ATOM    762  HA  VAL A  52      11.952   4.174  -9.312  1.00  0.00              
ATOM    763  CB  VAL A  52      10.004   3.493  -8.727  1.00  0.00              
ATOM    764  HB  VAL A  52       9.758   2.787  -9.520  1.00  0.00              
ATOM    765  CG1 VAL A  52       9.283   2.904  -7.485  1.00  0.00              
ATOM    766 HG11 VAL A  52       8.330   2.545  -7.874  1.00  0.00              
ATOM    767 HG12 VAL A  52       9.875   2.033  -7.205  1.00  0.00              
ATOM    768 HG13 VAL A  52       9.190   3.594  -6.646  1.00  0.00              
ATOM    769  CG2 VAL A  52       9.362   4.905  -8.941  1.00  0.00              
ATOM    770 HG21 VAL A  52       9.875   5.433  -9.745  1.00  0.00              
ATOM    771 HG22 VAL A  52       8.289   4.812  -9.105  1.00  0.00              
ATOM    772 HG23 VAL A  52       9.519   5.607  -8.122  1.00  0.00              
ATOM    773  C   VAL A  52      11.938   3.991  -7.224  1.00  0.00              
ATOM    774  O   VAL A  52      11.919   5.195  -7.045  1.00  0.00              
ATOM    775  N   TYR A  53      12.302   3.138  -6.258  1.00  0.00              
ATOM    776  H   TYR A  53      12.424   2.144  -6.391  1.00  0.00              
ATOM    777  CA  TYR A  53      12.795   3.770  -5.009  1.00  0.00              
ATOM    778  HA  TYR A  53      11.991   4.384  -4.604  1.00  0.00              
ATOM    779  CB  TYR A  53      13.094   2.710  -3.991  1.00  0.00              
ATOM    780  HB2 TYR A  53      13.706   1.977  -4.517  1.00  0.00              
ATOM    781  HB3 TYR A  53      13.745   3.204  -3.269  1.00  0.00              
ATOM    782  CG  TYR A  53      11.953   1.909  -3.312  1.00  0.00              
ATOM    783  CD1 TYR A  53      10.616   2.243  -3.732  1.00  0.00              
ATOM    784  HD1 TYR A  53      10.490   3.081  -4.402  1.00  0.00              
ATOM    785  CE1 TYR A  53       9.592   1.569  -3.252  1.00  0.00              
ATOM    786  HE1 TYR A  53       8.609   1.841  -3.607  1.00  0.00              
ATOM    787  CZ  TYR A  53       9.771   0.523  -2.374  1.00  0.00              
ATOM    788  OH  TYR A  53       8.661  -0.195  -1.953  1.00  0.00              
ATOM    789  HH  TYR A  53       8.731  -0.837  -1.242  1.00  0.00              
ATOM    790  CE2 TYR A  53      11.097   0.219  -1.942  1.00  0.00              
ATOM    791  HE2 TYR A  53      11.222  -0.679  -1.356  1.00  0.00              
ATOM    792  CD2 TYR A  53      12.209   0.925  -2.352  1.00  0.00              
ATOM    793  HD2 TYR A  53      13.224   0.731  -2.038  1.00  0.00              
ATOM    794  C   TYR A  53      14.008   4.658  -5.267  1.00  0.00              
ATOM    795  O   TYR A  53      14.898   4.294  -5.987  1.00  0.00              
ATOM    796  N   GLY A  54      14.055   5.839  -4.603  1.00  0.00              
ATOM    797  H   GLY A  54      13.356   6.051  -3.906  1.00  0.00              
ATOM    798  CA  GLY A  54      15.236   6.754  -4.627  1.00  0.00              
ATOM    799  HA2 GLY A  54      15.671   6.691  -3.629  1.00  0.00              
ATOM    800  HA3 GLY A  54      15.980   6.378  -5.330  1.00  0.00              
ATOM    801  C   GLY A  54      14.908   8.263  -4.823  1.00  0.00              
ATOM    802  O   GLY A  54      14.388   8.619  -5.910  1.00  0.00              
ATOM    803  N   TRP A  55      14.898   9.066  -3.744  1.00  0.00              
ATOM    804  H   TRP A  55      14.998   8.644  -2.831  1.00  0.00              
ATOM    805  CA  TRP A  55      14.678  10.556  -3.795  1.00  0.00              
ATOM    806  HA  TRP A  55      13.666  10.822  -4.103  1.00  0.00              
ATOM    807  CB  TRP A  55      14.959  11.032  -2.395  1.00  0.00              
ATOM    808  HB2 TRP A  55      14.323  10.386  -1.789  1.00  0.00              
ATOM    809  HB3 TRP A  55      15.970  10.793  -2.066  1.00  0.00              
ATOM    810  CG  TRP A  55      14.754  12.474  -2.033  1.00  0.00              
ATOM    811  CD1 TRP A  55      15.769  13.339  -1.902  1.00  0.00              
ATOM    812  HD1 TRP A  55      16.811  13.057  -1.927  1.00  0.00              
ATOM    813  NE1 TRP A  55      15.331  14.581  -1.596  1.00  0.00              
ATOM    814  HE1 TRP A  55      15.946  15.334  -1.322  1.00  0.00              
ATOM    815  CE2 TRP A  55      14.010  14.599  -1.642  1.00  0.00              
ATOM    816  CZ2 TRP A  55      13.157  15.677  -1.416  1.00  0.00              
ATOM    817  HZ2 TRP A  55      13.546  16.670  -1.248  1.00  0.00              
ATOM    818  CH2 TRP A  55      11.744  15.447  -1.562  1.00  0.00              
ATOM    819  HH2 TRP A  55      11.129  16.327  -1.444  1.00  0.00              
ATOM    820  CZ3 TRP A  55      11.275  14.149  -1.900  1.00  0.00              
ATOM    821  HZ3 TRP A  55      10.225  13.897  -1.924  1.00  0.00              
ATOM    822  CE3 TRP A  55      12.198  13.073  -2.097  1.00  0.00              
ATOM    823  HE3 TRP A  55      11.746  12.093  -2.142  1.00  0.00              
ATOM    824  CD2 TRP A  55      13.608  13.308  -1.893  1.00  0.00              
ATOM    825  C   TRP A  55      15.696  11.212  -4.762  1.00  0.00              
ATOM    826  O   TRP A  55      16.853  10.774  -4.842  1.00  0.00              
ATOM    827  N   GLY A  56      15.323  12.299  -5.377  1.00  0.00              
ATOM    828  H   GLY A  56      14.455  12.760  -5.143  1.00  0.00              
ATOM    829  CA  GLY A  56      16.097  12.839  -6.464  1.00  0.00              
ATOM    830  HA2 GLY A  56      15.718  13.808  -6.791  1.00  0.00              
ATOM    831  HA3 GLY A  56      17.081  13.164  -6.126  1.00  0.00              
ATOM    832  C   GLY A  56      16.244  11.807  -7.588  1.00  0.00              
ATOM    833  O   GLY A  56      15.507  10.920  -7.844  1.00  0.00              
ATOM    834  N   GLU A  57      17.454  11.869  -8.218  1.00  0.00              
ATOM    835  H   GLU A  57      18.035  12.663  -7.991  1.00  0.00              
ATOM    836  CA  GLU A  57      17.833  11.138  -9.488  1.00  0.00              
ATOM    837  HA  GLU A  57      16.948  11.088 -10.122  1.00  0.00              
ATOM    838  CB  GLU A  57      18.984  11.801 -10.219  1.00  0.00              
ATOM    839  HB2 GLU A  57      19.788  12.113  -9.553  1.00  0.00              
ATOM    840  HB3 GLU A  57      19.453  11.085 -10.893  1.00  0.00              
ATOM    841  CG  GLU A  57      18.682  13.056 -10.941  1.00  0.00              
ATOM    842  HG2 GLU A  57      18.333  13.875 -10.312  1.00  0.00              
ATOM    843  HG3 GLU A  57      19.648  13.439 -11.271  1.00  0.00              
ATOM    844  CD  GLU A  57      17.826  12.785 -12.166  1.00  0.00              
ATOM    845  OE1 GLU A  57      17.976  11.760 -12.905  1.00  0.00              
ATOM    846  OE2 GLU A  57      16.788  13.505 -12.303  1.00  0.00              
ATOM    847  C   GLU A  57      18.192   9.629  -9.283  1.00  0.00              
ATOM    848  O   GLU A  57      18.444   8.937 -10.306  1.00  0.00              
ATOM    849  N   ASN A  58      18.228   9.209  -7.998  1.00  0.00              
ATOM    850  H   ASN A  58      17.827   9.832  -7.312  1.00  0.00              
ATOM    851  CA  ASN A  58      18.750   7.936  -7.396  1.00  0.00              
ATOM    852  HA  ASN A  58      19.756   7.768  -7.782  1.00  0.00              
ATOM    853  CB  ASN A  58      18.893   8.150  -5.829  1.00  0.00              
ATOM    854  HB2 ASN A  58      17.937   8.456  -5.403  1.00  0.00              
ATOM    855  HB3 ASN A  58      19.315   7.200  -5.502  1.00  0.00              
ATOM    856  CG  ASN A  58      19.983   9.212  -5.608  1.00  0.00              
ATOM    857  OD1 ASN A  58      21.115   8.866  -5.356  1.00  0.00              
ATOM    858  ND2 ASN A  58      19.605  10.489  -5.454  1.00  0.00              
ATOM    859 HD21 ASN A  58      20.304  11.175  -5.205  1.00  0.00              
ATOM    860 HD22 ASN A  58      18.660  10.811  -5.301  1.00  0.00              
ATOM    861  C   ASN A  58      17.960   6.635  -7.699  1.00  0.00              
ATOM    862  O   ASN A  58      17.951   5.619  -6.947  1.00  0.00              
ATOM    863  N   LYS A  59      17.190   6.738  -8.818  1.00  0.00              
ATOM    864  H   LYS A  59      17.039   7.560  -9.385  1.00  0.00              
ATOM    865  CA  LYS A  59      16.342   5.622  -9.324  1.00  0.00              
ATOM    866  HA  LYS A  59      15.769   5.356  -8.436  1.00  0.00              
ATOM    867  CB  LYS A  59      15.473   6.043 -10.577  1.00  0.00              
ATOM    868  HB2 LYS A  59      16.188   6.271 -11.368  1.00  0.00              
ATOM    869  HB3 LYS A  59      14.855   5.181 -10.830  1.00  0.00              
ATOM    870  CG  LYS A  59      14.624   7.307 -10.321  1.00  0.00              
ATOM    871  HG2 LYS A  59      15.227   8.185 -10.090  1.00  0.00              
ATOM    872  HG3 LYS A  59      13.917   7.442 -11.139  1.00  0.00              
ATOM    873  CD  LYS A  59      13.798   7.141  -8.946  1.00  0.00              
ATOM    874  HD2 LYS A  59      13.438   6.112  -8.935  1.00  0.00              
ATOM    875  HD3 LYS A  59      14.401   7.006  -8.047  1.00  0.00              
ATOM    876  CE  LYS A  59      12.738   8.202  -8.749  1.00  0.00              
ATOM    877  HE2 LYS A  59      11.943   8.295  -9.489  1.00  0.00              
ATOM    878  HE3 LYS A  59      12.157   7.913  -7.873  1.00  0.00              
ATOM    879  NZ  LYS A  59      13.288   9.526  -8.453  1.00  0.00              
ATOM    880  HZ1 LYS A  59      12.487  10.132  -8.345  1.00  0.00              
ATOM    881  HZ2 LYS A  59      13.859   9.433  -7.625  1.00  0.00              
ATOM    882  HZ3 LYS A  59      13.916   9.816  -9.188  1.00  0.00              
ATOM    883  C   LYS A  59      17.258   4.361  -9.597  1.00  0.00              
ATOM    884  O   LYS A  59      18.180   4.441 -10.452  1.00  0.00              
ATOM    885  N   GLY A  60      16.893   3.200  -9.110  1.00  0.00              
ATOM    886  H   GLY A  60      16.040   3.128  -8.573  1.00  0.00              
ATOM    887  CA  GLY A  60      17.609   1.963  -9.276  1.00  0.00              
ATOM    888  HA2 GLY A  60      16.887   1.208  -8.967  1.00  0.00              
ATOM    889  HA3 GLY A  60      17.824   1.788 -10.330  1.00  0.00              
ATOM    890  C   GLY A  60      18.881   1.783  -8.423  1.00  0.00              
ATOM    891  O   GLY A  60      19.561   0.757  -8.561  1.00  0.00              
ATOM    892  N   ARG A  61      19.294   2.674  -7.478  1.00  0.00              
ATOM    893  H   ARG A  61      18.661   3.453  -7.362  1.00  0.00              
ATOM    894  CA  ARG A  61      20.411   2.577  -6.536  1.00  0.00              
ATOM    895  HA  ARG A  61      21.329   2.309  -7.058  1.00  0.00              
ATOM    896  CB  ARG A  61      20.622   4.001  -5.950  1.00  0.00              
ATOM    897  HB2 ARG A  61      19.758   4.383  -5.405  1.00  0.00              
ATOM    898  HB3 ARG A  61      21.406   3.952  -5.195  1.00  0.00              
ATOM    899  CG  ARG A  61      20.988   5.030  -7.096  1.00  0.00              
ATOM    900  HG2 ARG A  61      20.282   4.922  -7.919  1.00  0.00              
ATOM    901  HG3 ARG A  61      21.174   6.046  -6.747  1.00  0.00              
ATOM    902  CD  ARG A  61      22.335   4.784  -7.745  1.00  0.00              
ATOM    903  HD2 ARG A  61      23.246   5.100  -7.237  1.00  0.00              
ATOM    904  HD3 ARG A  61      22.517   3.710  -7.776  1.00  0.00              
ATOM    905  NE  ARG A  61      22.275   5.144  -9.188  1.00  0.00              
ATOM    906  HE  ARG A  61      21.658   5.901  -9.446  1.00  0.00              
ATOM    907  CZ  ARG A  61      22.965   4.545 -10.128  1.00  0.00              
ATOM    908  NH1 ARG A  61      23.681   3.525  -9.945  1.00  0.00              
ATOM    909 HH11 ARG A  61      23.911   3.132  -9.043  1.00  0.00              
ATOM    910 HH12 ARG A  61      24.035   3.121 -10.800  1.00  0.00              
ATOM    911  NH2 ARG A  61      22.921   4.884 -11.327  1.00  0.00              
ATOM    912 HH21 ARG A  61      22.182   5.498 -11.638  1.00  0.00              
ATOM    913 HH22 ARG A  61      23.320   4.419 -12.130  1.00  0.00              
ATOM    914  C   ARG A  61      20.151   1.562  -5.424  1.00  0.00              
ATOM    915  O   ARG A  61      21.039   0.761  -5.088  1.00  0.00              
ATOM    916  N   THR A  62      18.910   1.426  -4.889  1.00  0.00              
ATOM    917  H   THR A  62      18.184   2.060  -5.193  1.00  0.00              
ATOM    918  CA  THR A  62      18.669   0.593  -3.735  1.00  0.00              
ATOM    919  HA  THR A  62      19.444   0.608  -2.969  1.00  0.00              
ATOM    920  CB  THR A  62      17.303   0.916  -3.101  1.00  0.00              
ATOM    921  HB  THR A  62      17.231   0.270  -2.225  1.00  0.00              
ATOM    922  CG2 THR A  62      17.194   2.381  -2.708  1.00  0.00              
ATOM    923 HG21 THR A  62      16.675   2.906  -3.510  1.00  0.00              
ATOM    924 HG22 THR A  62      16.709   2.475  -1.737  1.00  0.00              
ATOM    925 HG23 THR A  62      18.163   2.858  -2.560  1.00  0.00              
ATOM    926  OG1 THR A  62      16.198   0.574  -3.889  1.00  0.00              
ATOM    927  HG1 THR A  62      16.140   1.188  -4.624  1.00  0.00              
ATOM    928  C   THR A  62      18.747  -0.889  -4.129  1.00  0.00              
ATOM    929  O   THR A  62      19.125  -1.703  -3.278  1.00  0.00              
ATOM    930  N   GLU A  63      18.440  -1.256  -5.326  1.00  0.00              
ATOM    931  H   GLU A  63      18.104  -0.499  -5.904  1.00  0.00              
ATOM    932  CA  GLU A  63      18.699  -2.649  -5.853  1.00  0.00              
ATOM    933  HA  GLU A  63      18.239  -3.359  -5.166  1.00  0.00              
ATOM    934  CB  GLU A  63      17.959  -2.900  -7.149  1.00  0.00              
ATOM    935  HB2 GLU A  63      18.196  -2.147  -7.901  1.00  0.00              
ATOM    936  HB3 GLU A  63      18.217  -3.853  -7.610  1.00  0.00              
ATOM    937  CG  GLU A  63      16.414  -3.026  -6.952  1.00  0.00              
ATOM    938  HG2 GLU A  63      16.321  -3.635  -6.053  1.00  0.00              
ATOM    939  HG3 GLU A  63      16.073  -2.029  -6.676  1.00  0.00              
ATOM    940  CD  GLU A  63      15.612  -3.465  -8.200  1.00  0.00              
ATOM    941  OE1 GLU A  63      16.055  -3.126  -9.307  1.00  0.00              
ATOM    942  OE2 GLU A  63      14.540  -4.059  -8.056  1.00  0.00              
ATOM    943  C   GLU A  63      20.193  -2.968  -6.079  1.00  0.00              
ATOM    944  O   GLU A  63      20.608  -4.084  -5.887  1.00  0.00              
ATOM    945  N   GLU A  64      20.989  -1.995  -6.577  1.00  0.00              
ATOM    946  H   GLU A  64      20.523  -1.125  -6.791  1.00  0.00              
ATOM    947  CA  GLU A  64      22.413  -2.242  -6.756  1.00  0.00              
ATOM    948  HA  GLU A  64      22.420  -3.271  -7.114  1.00  0.00              
ATOM    949  CB  GLU A  64      23.033  -1.261  -7.783  1.00  0.00              
ATOM    950  HB2 GLU A  64      22.261  -0.792  -8.393  1.00  0.00              
ATOM    951  HB3 GLU A  64      23.592  -0.455  -7.308  1.00  0.00              
ATOM    952  CG  GLU A  64      24.097  -1.828  -8.767  1.00  0.00              
ATOM    953  HG2 GLU A  64      24.982  -2.062  -8.176  1.00  0.00              
ATOM    954  HG3 GLU A  64      23.633  -2.731  -9.164  1.00  0.00              
ATOM    955  CD  GLU A  64      24.549  -0.850  -9.875  1.00  0.00              
ATOM    956  OE1 GLU A  64      25.414  -1.197 -10.700  1.00  0.00              
ATOM    957  OE2 GLU A  64      24.087   0.364  -9.955  1.00  0.00              
ATOM    958  C   GLU A  64      23.235  -2.201  -5.463  1.00  0.00              
ATOM    959  O   GLU A  64      24.289  -2.838  -5.409  1.00  0.00              
ATOM    960  N   ILE A  65      22.685  -1.546  -4.414  1.00  0.00              
ATOM    961  H   ILE A  65      21.945  -0.887  -4.610  1.00  0.00              
ATOM    962  CA  ILE A  65      23.182  -1.702  -3.039  1.00  0.00              
ATOM    963  HA  ILE A  65      24.244  -1.904  -3.183  1.00  0.00              
ATOM    964  CB  ILE A  65      22.855  -0.437  -2.144  1.00  0.00              
ATOM    965  HB  ILE A  65      21.909  -0.059  -2.532  1.00  0.00              
ATOM    966  CG2 ILE A  65      22.849  -0.662  -0.583  1.00  0.00              
ATOM    967 HG21 ILE A  65      22.556   0.282  -0.123  1.00  0.00              
ATOM    968 HG22 ILE A  65      22.065  -1.380  -0.343  1.00  0.00              
ATOM    969 HG23 ILE A  65      23.812  -0.984  -0.188  1.00  0.00              
ATOM    970  CG1 ILE A  65      23.890   0.698  -2.384  1.00  0.00              
ATOM    971 HG12 ILE A  65      23.882   1.477  -1.621  1.00  0.00              
ATOM    972 HG13 ILE A  65      24.889   0.301  -2.203  1.00  0.00              
ATOM    973  CD1 ILE A  65      23.756   1.566  -3.641  1.00  0.00              
ATOM    974 HD11 ILE A  65      22.883   2.193  -3.461  1.00  0.00              
ATOM    975 HD12 ILE A  65      24.585   2.256  -3.800  1.00  0.00              
ATOM    976 HD13 ILE A  65      23.756   0.942  -4.535  1.00  0.00              
ATOM    977  C   ILE A  65      22.646  -2.978  -2.357  1.00  0.00              
ATOM    978  O   ILE A  65      23.469  -3.559  -1.606  1.00  0.00              
ATOM    979  N   LEU A  66      21.395  -3.554  -2.577  1.00  0.00              
ATOM    980  H   LEU A  66      20.750  -3.182  -3.259  1.00  0.00              
ATOM    981  CA  LEU A  66      20.976  -4.881  -2.078  1.00  0.00              
ATOM    982  HA  LEU A  66      21.245  -4.991  -1.028  1.00  0.00              
ATOM    983  CB  LEU A  66      19.449  -4.908  -2.235  1.00  0.00              
ATOM    984  HB2 LEU A  66      18.974  -4.072  -1.721  1.00  0.00              
ATOM    985  HB3 LEU A  66      19.281  -4.814  -3.308  1.00  0.00              
ATOM    986  CG  LEU A  66      18.912  -6.311  -1.760  1.00  0.00              
ATOM    987  HG  LEU A  66      19.276  -7.165  -2.331  1.00  0.00              
ATOM    988  CD1 LEU A  66      19.112  -6.605  -0.314  1.00  0.00              
ATOM    989 HD11 LEU A  66      20.165  -6.812  -0.119  1.00  0.00              
ATOM    990 HD12 LEU A  66      18.727  -5.807   0.321  1.00  0.00              
ATOM    991 HD13 LEU A  66      18.560  -7.512  -0.068  1.00  0.00              
ATOM    992  CD2 LEU A  66      17.369  -6.345  -1.901  1.00  0.00              
ATOM    993 HD21 LEU A  66      17.172  -6.019  -2.922  1.00  0.00              
ATOM    994 HD22 LEU A  66      17.023  -7.323  -1.566  1.00  0.00              
ATOM    995 HD23 LEU A  66      16.905  -5.594  -1.262  1.00  0.00              
ATOM    996  C   LEU A  66      21.725  -5.941  -2.827  1.00  0.00              
ATOM    997  O   LEU A  66      21.939  -7.003  -2.217  1.00  0.00              
ATOM    998  N   GLY A  67      22.146  -5.734  -4.094  1.00  0.00              
ATOM    999  H   GLY A  67      21.709  -4.968  -4.586  1.00  0.00              
ATOM   1000  CA  GLY A  67      22.847  -6.716  -4.838  1.00  0.00              
ATOM   1001  HA2 GLY A  67      22.332  -7.676  -4.822  1.00  0.00              
ATOM   1002  HA3 GLY A  67      22.971  -6.483  -5.896  1.00  0.00              
ATOM   1003  C   GLY A  67      24.289  -6.935  -4.293  1.00  0.00              
ATOM   1004  O   GLY A  67      24.742  -8.070  -4.284  1.00  0.00              
ATOM   1005  N   SER A  68      25.002  -5.939  -3.864  1.00  0.00              
ATOM   1006  H   SER A  68      24.532  -5.047  -3.928  1.00  0.00              
ATOM   1007  CA  SER A  68      26.367  -6.065  -3.394  1.00  0.00              
ATOM   1008  HA  SER A  68      26.946  -6.718  -4.047  1.00  0.00              
ATOM   1009  CB  SER A  68      27.082  -4.730  -3.373  1.00  0.00              
ATOM   1010  HB2 SER A  68      28.053  -4.854  -2.894  1.00  0.00              
ATOM   1011  HB3 SER A  68      27.287  -4.311  -4.358  1.00  0.00              
ATOM   1012  OG  SER A  68      26.346  -3.813  -2.605  1.00  0.00              
ATOM   1013  HG  SER A  68      26.836  -2.988  -2.601  1.00  0.00              
ATOM   1014  C   SER A  68      26.359  -6.639  -1.978  1.00  0.00              
ATOM   1015  O   SER A  68      27.390  -7.100  -1.487  1.00  0.00              
ATOM   1016  N   TRP A  69      25.192  -6.616  -1.362  1.00  0.00              
ATOM   1017  H   TRP A  69      24.495  -6.226  -1.980  1.00  0.00              
ATOM   1018  CA  TRP A  69      24.986  -7.282  -0.088  1.00  0.00              
ATOM   1019  HA  TRP A  69      25.927  -7.201   0.456  1.00  0.00              
ATOM   1020  CB  TRP A  69      23.861  -6.644   0.764  1.00  0.00              
ATOM   1021  HB2 TRP A  69      23.887  -5.554   0.741  1.00  0.00              
ATOM   1022  HB3 TRP A  69      22.883  -6.761   0.296  1.00  0.00              
ATOM   1023  CG  TRP A  69      23.756  -7.119   2.186  1.00  0.00              
ATOM   1024  CD1 TRP A  69      24.626  -6.920   3.206  1.00  0.00              
ATOM   1025  HD1 TRP A  69      25.644  -6.592   3.055  1.00  0.00              
ATOM   1026  NE1 TRP A  69      24.087  -7.414   4.425  1.00  0.00              
ATOM   1027  HE1 TRP A  69      24.622  -7.408   5.282  1.00  0.00              
ATOM   1028  CE2 TRP A  69      22.862  -8.013   4.185  1.00  0.00              
ATOM   1029  CZ2 TRP A  69      21.912  -8.604   5.052  1.00  0.00              
ATOM   1030  HZ2 TRP A  69      22.155  -8.687   6.101  1.00  0.00              
ATOM   1031  CH2 TRP A  69      20.702  -9.137   4.512  1.00  0.00              
ATOM   1032  HH2 TRP A  69      19.926  -9.499   5.172  1.00  0.00              
ATOM   1033  CZ3 TRP A  69      20.573  -9.104   3.117  1.00  0.00              
ATOM   1034  HZ3 TRP A  69      19.678  -9.507   2.667  1.00  0.00              
ATOM   1035  CE3 TRP A  69      21.450  -8.480   2.236  1.00  0.00              
ATOM   1036  HE3 TRP A  69      21.276  -8.437   1.171  1.00  0.00              
ATOM   1037  CD2 TRP A  69      22.628  -7.856   2.778  1.00  0.00              
ATOM   1038  C   TRP A  69      24.771  -8.785  -0.324  1.00  0.00              
ATOM   1039  O   TRP A  69      25.529  -9.543   0.306  1.00  0.00              
ATOM   1040  N   PHE A  70      23.999  -9.121  -1.356  1.00  0.00              
ATOM   1041  H   PHE A  70      23.438  -8.429  -1.831  1.00  0.00              
ATOM   1042  CA  PHE A  70      24.031 -10.476  -1.950  1.00  0.00              
ATOM   1043  HA  PHE A  70      24.028 -11.126  -1.075  1.00  0.00              
ATOM   1044  CB  PHE A  70      22.818 -10.715  -2.829  1.00  0.00              
ATOM   1045  HB2 PHE A  70      22.873 -10.059  -3.697  1.00  0.00              
ATOM   1046  HB3 PHE A  70      22.769 -11.755  -3.151  1.00  0.00              
ATOM   1047  CG  PHE A  70      21.427 -10.576  -2.181  1.00  0.00              
ATOM   1048  CD1 PHE A  70      21.220 -10.950  -0.854  1.00  0.00              
ATOM   1049  HD1 PHE A  70      21.934 -11.404  -0.182  1.00  0.00              
ATOM   1050  CE1 PHE A  70      19.914 -10.793  -0.296  1.00  0.00              
ATOM   1051  HE1 PHE A  70      19.697 -11.062   0.727  1.00  0.00              
ATOM   1052  CZ  PHE A  70      18.920 -10.087  -1.038  1.00  0.00              
ATOM   1053  HZ  PHE A  70      17.965  -9.943  -0.555  1.00  0.00              
ATOM   1054  CE2 PHE A  70      19.161  -9.786  -2.401  1.00  0.00              
ATOM   1055  HE2 PHE A  70      18.388  -9.389  -3.042  1.00  0.00              
ATOM   1056  CD2 PHE A  70      20.414 -10.050  -2.977  1.00  0.00              
ATOM   1057  HD2 PHE A  70      20.444  -9.965  -4.053  1.00  0.00              
ATOM   1058  C   PHE A  70      25.317 -10.913  -2.708  1.00  0.00              
ATOM   1059  O   PHE A  70      25.267 -11.897  -3.404  1.00  0.00              
ATOM   1060  N   ALA A  71      26.395 -10.171  -2.558  1.00  0.00              
ATOM   1061  H   ALA A  71      26.277  -9.289  -2.080  1.00  0.00              
ATOM   1062  CA  ALA A  71      27.736 -10.544  -3.059  1.00  0.00              
ATOM   1063  HA  ALA A  71      27.674 -11.536  -3.507  1.00  0.00              
ATOM   1064  CB  ALA A  71      28.134  -9.449  -4.034  1.00  0.00              
ATOM   1065  HB1 ALA A  71      29.199  -9.638  -4.168  1.00  0.00              
ATOM   1066  HB2 ALA A  71      27.636  -9.558  -4.997  1.00  0.00              
ATOM   1067  HB3 ALA A  71      27.999  -8.411  -3.729  1.00  0.00              
ATOM   1068  C   ALA A  71      28.730 -10.730  -1.910  1.00  0.00              
ATOM   1069  O   ALA A  71      29.832 -11.187  -2.200  1.00  0.00              
ATOM   1070  N   GLN A  72      28.409 -10.481  -0.662  1.00  0.00              
ATOM   1071  H   GLN A  72      27.480 -10.166  -0.419  1.00  0.00              
ATOM   1072  CA  GLN A  72      29.349 -10.630   0.439  1.00  0.00              
ATOM   1073  HA  GLN A  72      30.314 -10.181   0.205  1.00  0.00              
ATOM   1074  CB  GLN A  72      28.701 -10.012   1.712  1.00  0.00              
ATOM   1075  HB2 GLN A  72      27.682 -10.398   1.720  1.00  0.00              
ATOM   1076  HB3 GLN A  72      29.234 -10.319   2.612  1.00  0.00              
ATOM   1077  CG  GLN A  72      28.519  -8.558   1.657  1.00  0.00              
ATOM   1078  HG2 GLN A  72      28.118  -8.204   0.707  1.00  0.00              
ATOM   1079  HG3 GLN A  72      27.839  -8.270   2.459  1.00  0.00              
ATOM   1080  CD  GLN A  72      29.906  -7.893   1.801  1.00  0.00              
ATOM   1081  OE1 GLN A  72      31.002  -8.340   1.533  1.00  0.00              
ATOM   1082  NE2 GLN A  72      29.884  -6.645   2.219  1.00  0.00              
ATOM   1083 HE21 GLN A  72      30.723  -6.123   2.012  1.00  0.00              
ATOM   1084 HE22 GLN A  72      29.037  -6.109   2.347  1.00  0.00              
ATOM   1085  C   GLN A  72      29.618 -12.031   0.833  1.00  0.00              
ATOM   1086  O   GLN A  72      30.523 -12.320   1.584  1.00  0.00              
ATOM   1087  N   GLY A  73      28.833 -13.014   0.290  1.00  0.00              
ATOM   1088  H   GLY A  73      28.478 -12.941  -0.652  1.00  0.00              
ATOM   1089  CA  GLY A  73      28.618 -14.327   0.908  1.00  0.00              
ATOM   1090  HA2 GLY A  73      28.287 -15.049   0.161  1.00  0.00              
ATOM   1091  HA3 GLY A  73      29.617 -14.598   1.248  1.00  0.00              
ATOM   1092  C   GLY A  73      27.700 -14.343   2.112  1.00  0.00              
ATOM   1093  O   GLY A  73      26.732 -13.628   2.103  1.00  0.00              
ATOM   1094  N   GLY A  74      28.004 -15.256   3.071  1.00  0.00              
ATOM   1095  H   GLY A  74      28.769 -15.894   2.906  1.00  0.00              
ATOM   1096  CA  GLY A  74      27.062 -15.588   4.179  1.00  0.00              
ATOM   1097  HA2 GLY A  74      27.622 -16.253   4.837  1.00  0.00              
ATOM   1098  HA3 GLY A  74      26.855 -14.699   4.775  1.00  0.00              
ATOM   1099  C   GLY A  74      25.666 -16.166   3.790  1.00  0.00              
ATOM   1100  O   GLY A  74      24.572 -16.041   4.415  1.00  0.00              
ATOM   1101  N   ASP A  75      25.572 -16.676   2.523  1.00  0.00              
ATOM   1102  H   ASP A  75      26.459 -16.747   2.045  1.00  0.00              
ATOM   1103  CA  ASP A  75      24.368 -17.228   1.831  1.00  0.00              
ATOM   1104  HA  ASP A  75      24.778 -17.512   0.862  1.00  0.00              
ATOM   1105  CB  ASP A  75      23.972 -18.529   2.567  1.00  0.00              
ATOM   1106  HB2 ASP A  75      23.707 -18.383   3.614  1.00  0.00              
ATOM   1107  HB3 ASP A  75      23.125 -18.958   2.031  1.00  0.00              
ATOM   1108  CG  ASP A  75      25.055 -19.542   2.596  1.00  0.00              
ATOM   1109  OD1 ASP A  75      25.763 -19.789   1.585  1.00  0.00              
ATOM   1110  OD2 ASP A  75      25.162 -20.086   3.713  1.00  0.00              
ATOM   1111  C   ASP A  75      23.098 -16.244   1.804  1.00  0.00              
ATOM   1112  O   ASP A  75      21.957 -16.702   1.801  1.00  0.00              
ATOM   1113  N   ARG A  76      23.346 -14.930   1.978  1.00  0.00              
ATOM   1114  H   ARG A  76      24.312 -14.635   1.977  1.00  0.00              
ATOM   1115  CA  ARG A  76      22.304 -13.862   2.296  1.00  0.00              
ATOM   1116  HA  ARG A  76      21.835 -13.884   3.279  1.00  0.00              
ATOM   1117  CB  ARG A  76      22.926 -12.501   2.200  1.00  0.00              
ATOM   1118  HB2 ARG A  76      23.490 -12.591   1.271  1.00  0.00              
ATOM   1119  HB3 ARG A  76      22.206 -11.684   2.249  1.00  0.00              
ATOM   1120  CG  ARG A  76      23.892 -12.217   3.380  1.00  0.00              
ATOM   1121  HG2 ARG A  76      23.344 -12.315   4.318  1.00  0.00              
ATOM   1122  HG3 ARG A  76      24.610 -13.036   3.399  1.00  0.00              
ATOM   1123  CD  ARG A  76      24.701 -10.903   3.220  1.00  0.00              
ATOM   1124  HD2 ARG A  76      25.445 -11.026   2.433  1.00  0.00              
ATOM   1125  HD3 ARG A  76      23.964 -10.161   2.914  1.00  0.00              
ATOM   1126  NE  ARG A  76      25.412 -10.430   4.488  1.00  0.00              
ATOM   1127  HE  ARG A  76      24.884  -9.756   5.024  1.00  0.00              
ATOM   1128  CZ  ARG A  76      26.551 -10.860   4.944  1.00  0.00              
ATOM   1129  NH1 ARG A  76      27.090 -10.420   6.029  1.00  0.00              
ATOM   1130 HH11 ARG A  76      26.670  -9.627   6.493  1.00  0.00              
ATOM   1131 HH12 ARG A  76      28.014 -10.672   6.350  1.00  0.00              
ATOM   1132  NH2 ARG A  76      27.164 -11.920   4.373  1.00  0.00              
ATOM   1133 HH21 ARG A  76      26.748 -12.487   3.648  1.00  0.00              
ATOM   1134 HH22 ARG A  76      27.929 -12.289   4.918  1.00  0.00              
ATOM   1135  C   ARG A  76      21.099 -13.913   1.374  1.00  0.00              
ATOM   1136  O   ARG A  76      19.957 -13.996   1.821  1.00  0.00              
ATOM   1137  N   ARG A  77      21.202 -14.140   0.088  1.00  0.00              
ATOM   1138  H   ARG A  77      22.138 -14.127  -0.291  1.00  0.00              
ATOM   1139  CA  ARG A  77      20.108 -14.332  -0.805  1.00  0.00              
ATOM   1140  HA  ARG A  77      19.361 -13.547  -0.686  1.00  0.00              
ATOM   1141  CB  ARG A  77      20.545 -14.085  -2.214  1.00  0.00              
ATOM   1142  HB2 ARG A  77      20.980 -13.088  -2.274  1.00  0.00              
ATOM   1143  HB3 ARG A  77      21.315 -14.841  -2.365  1.00  0.00              
ATOM   1144  CG  ARG A  77      19.531 -14.284  -3.402  1.00  0.00              
ATOM   1145  HG2 ARG A  77      20.018 -14.126  -4.364  1.00  0.00              
ATOM   1146  HG3 ARG A  77      19.126 -15.293  -3.322  1.00  0.00              
ATOM   1147  CD  ARG A  77      18.314 -13.346  -3.474  1.00  0.00              
ATOM   1148  HD2 ARG A  77      18.008 -13.207  -2.438  1.00  0.00              
ATOM   1149  HD3 ARG A  77      18.560 -12.338  -3.810  1.00  0.00              
ATOM   1150  NE  ARG A  77      17.262 -13.832  -4.288  1.00  0.00              
ATOM   1151  HE  ARG A  77      17.431 -13.914  -5.280  1.00  0.00              
ATOM   1152  CZ  ARG A  77      16.057 -14.108  -3.855  1.00  0.00              
ATOM   1153  NH1 ARG A  77      15.068 -14.259  -4.681  1.00  0.00              
ATOM   1154 HH11 ARG A  77      15.271 -14.151  -5.665  1.00  0.00              
ATOM   1155 HH12 ARG A  77      14.254 -14.761  -4.355  1.00  0.00              
ATOM   1156  NH2 ARG A  77      15.742 -14.305  -2.603  1.00  0.00              
ATOM   1157 HH21 ARG A  77      16.492 -14.605  -1.997  1.00  0.00              
ATOM   1158 HH22 ARG A  77      14.765 -14.306  -2.347  1.00  0.00              
ATOM   1159  C   ARG A  77      19.197 -15.514  -0.590  1.00  0.00              
ATOM   1160  O   ARG A  77      18.042 -15.490  -1.007  1.00  0.00              
ATOM   1161  N   ASP A  78      19.660 -16.529   0.169  1.00  0.00              
ATOM   1162  H   ASP A  78      20.575 -16.358   0.560  1.00  0.00              
ATOM   1163  CA  ASP A  78      18.790 -17.659   0.697  1.00  0.00              
ATOM   1164  HA  ASP A  78      17.942 -17.770   0.021  1.00  0.00              
ATOM   1165  CB  ASP A  78      19.712 -18.936   0.717  1.00  0.00              
ATOM   1166  HB2 ASP A  78      20.599 -18.708   1.308  1.00  0.00              
ATOM   1167  HB3 ASP A  78      19.251 -19.738   1.294  1.00  0.00              
ATOM   1168  CG  ASP A  78      20.114 -19.463  -0.641  1.00  0.00              
ATOM   1169  OD1 ASP A  78      20.978 -20.414  -0.729  1.00  0.00              
ATOM   1170  OD2 ASP A  78      19.517 -19.135  -1.698  1.00  0.00              
ATOM   1171  C   ASP A  78      18.103 -17.361   2.056  1.00  0.00              
ATOM   1172  O   ASP A  78      17.067 -17.938   2.456  1.00  0.00              
ATOM   1173  N   LYS A  79      18.611 -16.319   2.723  1.00  0.00              
ATOM   1174  H   LYS A  79      19.263 -15.759   2.191  1.00  0.00              
ATOM   1175  CA  LYS A  79      18.087 -15.833   4.021  1.00  0.00              
ATOM   1176  HA  LYS A  79      17.581 -16.614   4.589  1.00  0.00              
ATOM   1177  CB  LYS A  79      19.281 -15.330   4.833  1.00  0.00              
ATOM   1178  HB2 LYS A  79      19.705 -14.488   4.285  1.00  0.00              
ATOM   1179  HB3 LYS A  79      18.918 -14.790   5.708  1.00  0.00              
ATOM   1180  CG  LYS A  79      20.375 -16.364   5.203  1.00  0.00              
ATOM   1181  HG2 LYS A  79      19.865 -17.141   5.774  1.00  0.00              
ATOM   1182  HG3 LYS A  79      20.875 -16.688   4.290  1.00  0.00              
ATOM   1183  CD  LYS A  79      21.405 -15.648   6.072  1.00  0.00              
ATOM   1184  HD2 LYS A  79      21.852 -14.935   5.379  1.00  0.00              
ATOM   1185  HD3 LYS A  79      21.001 -15.129   6.941  1.00  0.00              
ATOM   1186  CE  LYS A  79      22.553 -16.623   6.455  1.00  0.00              
ATOM   1187  HE2 LYS A  79      22.132 -17.325   7.175  1.00  0.00              
ATOM   1188  HE3 LYS A  79      22.855 -17.165   5.559  1.00  0.00              
ATOM   1189  NZ  LYS A  79      23.649 -15.832   7.063  1.00  0.00              
ATOM   1190  HZ1 LYS A  79      24.081 -15.180   6.425  1.00  0.00              
ATOM   1191  HZ2 LYS A  79      23.290 -15.258   7.813  1.00  0.00              
ATOM   1192  HZ3 LYS A  79      24.337 -16.502   7.374  1.00  0.00              
ATOM   1193  C   LYS A  79      17.000 -14.726   3.774  1.00  0.00              
ATOM   1194  O   LYS A  79      16.577 -14.113   4.799  1.00  0.00              
ATOM   1195  N   VAL A  80      16.669 -14.491   2.543  1.00  0.00              
ATOM   1196  H   VAL A  80      17.083 -15.060   1.819  1.00  0.00              
ATOM   1197  CA  VAL A  80      15.706 -13.412   2.196  1.00  0.00              
ATOM   1198  HA  VAL A  80      15.224 -13.185   3.147  1.00  0.00              
ATOM   1199  CB  VAL A  80      16.364 -12.157   1.480  1.00  0.00              
ATOM   1200  HB  VAL A  80      16.864 -12.491   0.570  1.00  0.00              
ATOM   1201  CG1 VAL A  80      15.319 -11.085   1.095  1.00  0.00              
ATOM   1202 HG11 VAL A  80      14.663 -11.376   0.274  1.00  0.00              
ATOM   1203 HG12 VAL A  80      14.724 -10.795   1.961  1.00  0.00              
ATOM   1204 HG13 VAL A  80      15.811 -10.214   0.661  1.00  0.00              
ATOM   1205  CG2 VAL A  80      17.327 -11.334   2.401  1.00  0.00              
ATOM   1206 HG21 VAL A  80      16.692 -10.935   3.192  1.00  0.00              
ATOM   1207 HG22 VAL A  80      18.093 -11.957   2.863  1.00  0.00              
ATOM   1208 HG23 VAL A  80      17.879 -10.589   1.827  1.00  0.00              
ATOM   1209  C   VAL A  80      14.527 -13.863   1.268  1.00  0.00              
ATOM   1210  O   VAL A  80      14.676 -14.494   0.205  1.00  0.00              
ATOM   1211  N   VAL A  81      13.297 -13.542   1.701  1.00  0.00              
ATOM   1212  H   VAL A  81      13.320 -13.205   2.654  1.00  0.00              
ATOM   1213  CA  VAL A  81      12.094 -13.545   0.864  1.00  0.00              
ATOM   1214  HA  VAL A  81      12.252 -14.275   0.069  1.00  0.00              
ATOM   1215  CB  VAL A  81      10.900 -13.930   1.642  1.00  0.00              
ATOM   1216  HB  VAL A  81      10.746 -13.160   2.398  1.00  0.00              
ATOM   1217  CG1 VAL A  81       9.585 -14.043   0.824  1.00  0.00              
ATOM   1218 HG11 VAL A  81       9.049 -13.094   0.801  1.00  0.00              
ATOM   1219 HG12 VAL A  81       9.810 -14.307  -0.209  1.00  0.00              
ATOM   1220 HG13 VAL A  81       8.880 -14.781   1.206  1.00  0.00              
ATOM   1221  CG2 VAL A  81      10.899 -15.328   2.342  1.00  0.00              
ATOM   1222 HG21 VAL A  81      10.096 -15.309   3.079  1.00  0.00              
ATOM   1223 HG22 VAL A  81      10.587 -16.113   1.653  1.00  0.00              
ATOM   1224 HG23 VAL A  81      11.908 -15.471   2.728  1.00  0.00              
ATOM   1225  C   VAL A  81      11.995 -12.257   0.135  1.00  0.00              
ATOM   1226  O   VAL A  81      11.748 -11.237   0.666  1.00  0.00              
ATOM   1227  N   LEU A  82      12.440 -12.168  -1.127  1.00  0.00              
ATOM   1228  H   LEU A  82      12.605 -12.988  -1.694  1.00  0.00              
ATOM   1229  CA  LEU A  82      12.640 -10.949  -1.897  1.00  0.00              
ATOM   1230  HA  LEU A  82      12.883 -10.238  -1.108  1.00  0.00              
ATOM   1231  CB  LEU A  82      13.886 -11.055  -2.854  1.00  0.00              
ATOM   1232  HB2 LEU A  82      14.674 -11.512  -2.254  1.00  0.00              
ATOM   1233  HB3 LEU A  82      13.643 -11.750  -3.658  1.00  0.00              
ATOM   1234  CG  LEU A  82      14.425  -9.798  -3.538  1.00  0.00              
ATOM   1235  HG  LEU A  82      13.595  -9.189  -3.895  1.00  0.00              
ATOM   1236  CD1 LEU A  82      15.263  -8.816  -2.614  1.00  0.00              
ATOM   1237 HD11 LEU A  82      15.273  -7.776  -2.939  1.00  0.00              
ATOM   1238 HD12 LEU A  82      14.811  -8.765  -1.623  1.00  0.00              
ATOM   1239 HD13 LEU A  82      16.287  -9.146  -2.438  1.00  0.00              
ATOM   1240  CD2 LEU A  82      15.387 -10.178  -4.671  1.00  0.00              
ATOM   1241 HD21 LEU A  82      14.894 -10.665  -5.513  1.00  0.00              
ATOM   1242 HD22 LEU A  82      15.728  -9.197  -5.002  1.00  0.00              
ATOM   1243 HD23 LEU A  82      16.241 -10.793  -4.389  1.00  0.00              
ATOM   1244  C   LEU A  82      11.389 -10.392  -2.576  1.00  0.00              
ATOM   1245  O   LEU A  82      10.746 -11.176  -3.310  1.00  0.00              
ATOM   1246  N   ALA A  83      11.095  -9.124  -2.417  1.00  0.00              
ATOM   1247  H   ALA A  83      11.821  -8.543  -2.022  1.00  0.00              
ATOM   1248  CA  ALA A  83       9.894  -8.463  -3.019  1.00  0.00              
ATOM   1249  HA  ALA A  83       9.611  -9.122  -3.840  1.00  0.00              
ATOM   1250  CB  ALA A  83       8.775  -8.256  -2.092  1.00  0.00              
ATOM   1251  HB1 ALA A  83       7.861  -8.118  -2.671  1.00  0.00              
ATOM   1252  HB2 ALA A  83       8.602  -9.093  -1.416  1.00  0.00              
ATOM   1253  HB3 ALA A  83       8.974  -7.426  -1.415  1.00  0.00              
ATOM   1254  C   ALA A  83      10.319  -7.094  -3.672  1.00  0.00              
ATOM   1255  O   ALA A  83      11.077  -6.279  -3.018  1.00  0.00              
ATOM   1256  N   THR A  84       9.899  -6.932  -4.965  1.00  0.00              
ATOM   1257  H   THR A  84       9.357  -7.691  -5.354  1.00  0.00              
ATOM   1258  CA  THR A  84      10.168  -5.788  -5.756  1.00  0.00              
ATOM   1259  HA  THR A  84       9.988  -4.968  -5.061  1.00  0.00              
ATOM   1260  CB  THR A  84      11.573  -5.854  -6.290  1.00  0.00              
ATOM   1261  HB  THR A  84      12.267  -5.876  -5.451  1.00  0.00              
ATOM   1262  CG2 THR A  84      11.959  -7.032  -7.109  1.00  0.00              
ATOM   1263 HG21 THR A  84      11.864  -7.802  -6.343  1.00  0.00              
ATOM   1264 HG22 THR A  84      11.196  -7.246  -7.858  1.00  0.00              
ATOM   1265 HG23 THR A  84      12.960  -7.065  -7.540  1.00  0.00              
ATOM   1266  OG1 THR A  84      11.980  -4.688  -7.025  1.00  0.00              
ATOM   1267  HG1 THR A  84      12.938  -4.634  -7.022  1.00  0.00              
ATOM   1268  C   THR A  84       9.090  -5.589  -6.766  1.00  0.00              
ATOM   1269  O   THR A  84       8.411  -6.486  -7.271  1.00  0.00              
ATOM   1270  N   LYS A  85       8.914  -4.331  -7.201  1.00  0.00              
ATOM   1271  H   LYS A  85       9.481  -3.614  -6.771  1.00  0.00              
ATOM   1272  CA  LYS A  85       7.886  -3.891  -8.153  1.00  0.00              
ATOM   1273  HA  LYS A  85       7.043  -4.582  -8.192  1.00  0.00              
ATOM   1274  CB  LYS A  85       7.277  -2.485  -7.859  1.00  0.00              
ATOM   1275  HB2 LYS A  85       8.051  -1.723  -7.767  1.00  0.00              
ATOM   1276  HB3 LYS A  85       6.687  -2.177  -8.722  1.00  0.00              
ATOM   1277  CG  LYS A  85       6.348  -2.554  -6.607  1.00  0.00              
ATOM   1278  HG2 LYS A  85       5.341  -2.443  -7.009  1.00  0.00              
ATOM   1279  HG3 LYS A  85       6.464  -3.527  -6.129  1.00  0.00              
ATOM   1280  CD  LYS A  85       6.579  -1.331  -5.679  1.00  0.00              
ATOM   1281  HD2 LYS A  85       6.781  -0.398  -6.205  1.00  0.00              
ATOM   1282  HD3 LYS A  85       5.676  -1.192  -5.086  1.00  0.00              
ATOM   1283  CE  LYS A  85       7.868  -1.583  -4.755  1.00  0.00              
ATOM   1284  HE2 LYS A  85       8.709  -1.749  -5.428  1.00  0.00              
ATOM   1285  HE3 LYS A  85       7.991  -0.595  -4.310  1.00  0.00              
ATOM   1286  NZ  LYS A  85       7.701  -2.625  -3.724  1.00  0.00              
ATOM   1287  HZ1 LYS A  85       8.391  -2.675  -2.989  1.00  0.00              
ATOM   1288  HZ2 LYS A  85       6.782  -2.596  -3.306  1.00  0.00              
ATOM   1289  HZ3 LYS A  85       7.712  -3.564  -4.097  1.00  0.00              
ATOM   1290  C   LYS A  85       8.420  -3.929  -9.613  1.00  0.00              
ATOM   1291  O   LYS A  85       9.575  -3.431  -9.812  1.00  0.00              
ATOM   1292  N   VAL A  86       7.600  -4.357 -10.549  1.00  0.00              
ATOM   1293  H   VAL A  86       6.956  -5.084 -10.272  1.00  0.00              
ATOM   1294  CA  VAL A  86       7.745  -4.126 -12.038  1.00  0.00              
ATOM   1295  HA  VAL A  86       8.750  -4.510 -12.214  1.00  0.00              
ATOM   1296  CB  VAL A  86       6.680  -4.895 -12.835  1.00  0.00              
ATOM   1297  HB  VAL A  86       6.637  -5.896 -12.407  1.00  0.00              
ATOM   1298  CG1 VAL A  86       5.223  -4.315 -12.670  1.00  0.00              
ATOM   1299 HG11 VAL A  86       4.944  -4.278 -11.617  1.00  0.00              
ATOM   1300 HG12 VAL A  86       5.223  -3.314 -13.101  1.00  0.00              
ATOM   1301 HG13 VAL A  86       4.527  -5.054 -13.068  1.00  0.00              
ATOM   1302  CG2 VAL A  86       7.066  -4.783 -14.300  1.00  0.00              
ATOM   1303 HG21 VAL A  86       8.105  -5.014 -14.533  1.00  0.00              
ATOM   1304 HG22 VAL A  86       6.530  -5.518 -14.900  1.00  0.00              
ATOM   1305 HG23 VAL A  86       6.952  -3.754 -14.642  1.00  0.00              
ATOM   1306  C   VAL A  86       7.801  -2.587 -12.325  1.00  0.00              
ATOM   1307  O   VAL A  86       6.989  -1.844 -11.741  1.00  0.00              
ATOM   1308  N   TYR A  87       8.731  -2.020 -13.127  1.00  0.00              
ATOM   1309  H   TYR A  87       9.260  -2.721 -13.626  1.00  0.00              
ATOM   1310  CA  TYR A  87       8.946  -0.605 -13.315  1.00  0.00              
ATOM   1311  HA  TYR A  87       8.663  -0.219 -12.336  1.00  0.00              
ATOM   1312  CB  TYR A  87      10.537  -0.314 -13.504  1.00  0.00              
ATOM   1313  HB2 TYR A  87      11.015  -0.841 -12.679  1.00  0.00              
ATOM   1314  HB3 TYR A  87      11.028  -0.687 -14.403  1.00  0.00              
ATOM   1315  CG  TYR A  87      10.977   1.133 -13.391  1.00  0.00              
ATOM   1316  CD1 TYR A  87      10.564   1.958 -12.331  1.00  0.00              
ATOM   1317  HD1 TYR A  87       9.726   1.809 -11.666  1.00  0.00              
ATOM   1318  CE1 TYR A  87      11.244   3.146 -12.070  1.00  0.00              
ATOM   1319  HE1 TYR A  87      10.734   3.764 -11.346  1.00  0.00              
ATOM   1320  CZ  TYR A  87      12.350   3.580 -12.896  1.00  0.00              
ATOM   1321  OH  TYR A  87      12.903   4.855 -12.707  1.00  0.00              
ATOM   1322  HH  TYR A  87      13.654   5.061 -13.268  1.00  0.00              
ATOM   1323  CE2 TYR A  87      12.783   2.703 -13.893  1.00  0.00              
ATOM   1324  HE2 TYR A  87      13.643   2.963 -14.491  1.00  0.00              
ATOM   1325  CD2 TYR A  87      12.142   1.501 -14.140  1.00  0.00              
ATOM   1326  HD2 TYR A  87      12.505   0.874 -14.941  1.00  0.00              
ATOM   1327  C   TYR A  87       7.903  -0.044 -14.317  1.00  0.00              
ATOM   1328  O   TYR A  87       6.993  -0.676 -14.872  1.00  0.00              
ATOM   1329  N   GLY A  88       8.121   1.250 -14.638  1.00  0.00              
ATOM   1330  H   GLY A  88       8.795   1.655 -14.003  1.00  0.00              
ATOM   1331  CA  GLY A  88       7.627   1.995 -15.778  1.00  0.00              
ATOM   1332  HA2 GLY A  88       6.559   1.779 -15.787  1.00  0.00              
ATOM   1333  HA3 GLY A  88       7.795   3.043 -15.529  1.00  0.00              
ATOM   1334  C   GLY A  88       8.234   1.598 -17.117  1.00  0.00              
ATOM   1335  O   GLY A  88       8.867   0.544 -17.127  1.00  0.00              
ATOM   1336  N   ASN A  89       7.928   2.322 -18.212  1.00  0.00              
ATOM   1337  H   ASN A  89       7.336   3.122 -18.041  1.00  0.00              
ATOM   1338  CA  ASN A  89       8.253   2.119 -19.662  1.00  0.00              
ATOM   1339  HA  ASN A  89       7.866   1.126 -19.893  1.00  0.00              
ATOM   1340  CB  ASN A  89       7.527   3.125 -20.580  1.00  0.00              
ATOM   1341  HB2 ASN A  89       7.640   2.848 -21.628  1.00  0.00              
ATOM   1342  HB3 ASN A  89       6.468   3.122 -20.321  1.00  0.00              
ATOM   1343  CG  ASN A  89       8.176   4.510 -20.397  1.00  0.00              
ATOM   1344  OD1 ASN A  89       9.263   4.885 -20.796  1.00  0.00              
ATOM   1345  ND2 ASN A  89       7.481   5.395 -19.794  1.00  0.00              
ATOM   1346 HD21 ASN A  89       7.866   6.326 -19.853  1.00  0.00              
ATOM   1347 HD22 ASN A  89       6.521   5.132 -19.622  1.00  0.00              
ATOM   1348  C   ASN A  89       9.766   2.033 -20.052  1.00  0.00              
ATOM   1349  O   ASN A  89      10.132   1.814 -21.173  1.00  0.00              
ATOM   1350  N   MET A  90      10.623   2.378 -19.072  1.00  0.00              
ATOM   1351  H   MET A  90      10.229   2.621 -18.175  1.00  0.00              
ATOM   1352  CA  MET A  90      12.031   2.559 -19.168  1.00  0.00              
ATOM   1353  HA  MET A  90      12.131   3.445 -19.794  1.00  0.00              
ATOM   1354  CB  MET A  90      12.611   2.923 -17.767  1.00  0.00              
ATOM   1355  HB2 MET A  90      12.404   2.034 -17.171  1.00  0.00              
ATOM   1356  HB3 MET A  90      13.686   3.037 -17.905  1.00  0.00              
ATOM   1357  CG  MET A  90      12.094   4.101 -17.054  1.00  0.00              
ATOM   1358  HG2 MET A  90      12.753   4.497 -16.281  1.00  0.00              
ATOM   1359  HG3 MET A  90      11.909   4.908 -17.763  1.00  0.00              
ATOM   1360  SD  MET A  90      10.534   3.799 -16.186  1.00  0.00              
ATOM   1361  CE  MET A  90       9.571   5.098 -16.879  1.00  0.00              
ATOM   1362  HE1 MET A  90       9.673   6.091 -16.442  1.00  0.00              
ATOM   1363  HE2 MET A  90       9.705   5.139 -17.960  1.00  0.00              
ATOM   1364  HE3 MET A  90       8.530   4.807 -16.736  1.00  0.00              
ATOM   1365  C   MET A  90      12.813   1.246 -19.595  1.00  0.00              
ATOM   1366  O   MET A  90      13.999   1.386 -19.859  1.00  0.00              
ATOM   1367  N   GLY A  91      12.187   0.052 -19.647  1.00  0.00              
ATOM   1368  H   GLY A  91      11.225   0.094 -19.342  1.00  0.00              
ATOM   1369  CA  GLY A  91      12.734  -1.181 -20.230  1.00  0.00              
ATOM   1370  HA2 GLY A  91      13.720  -1.378 -19.809  1.00  0.00              
ATOM   1371  HA3 GLY A  91      12.254  -2.042 -19.764  1.00  0.00              
ATOM   1372  C   GLY A  91      12.729  -1.196 -21.735  1.00  0.00              
ATOM   1373  O   GLY A  91      13.652  -1.752 -22.358  1.00  0.00              
ATOM   1374  N   LEU A  92      11.719  -0.517 -22.357  1.00  0.00              
ATOM   1375  H   LEU A  92      11.106   0.112 -21.859  1.00  0.00              
ATOM   1376  CA  LEU A  92      11.622  -0.450 -23.838  1.00  0.00              
ATOM   1377  HA  LEU A  92      11.733  -1.453 -24.249  1.00  0.00              
ATOM   1378  CB  LEU A  92      10.271   0.148 -24.234  1.00  0.00              
ATOM   1379  HB2 LEU A  92      10.200   1.183 -23.898  1.00  0.00              
ATOM   1380  HB3 LEU A  92      10.283   0.070 -25.321  1.00  0.00              
ATOM   1381  CG  LEU A  92       8.983  -0.656 -23.797  1.00  0.00              
ATOM   1382  HG  LEU A  92       8.897  -0.615 -22.711  1.00  0.00              
ATOM   1383  CD1 LEU A  92       7.755   0.010 -24.396  1.00  0.00              
ATOM   1384 HD11 LEU A  92       6.844  -0.413 -23.971  1.00  0.00              
ATOM   1385 HD12 LEU A  92       7.848   1.085 -24.241  1.00  0.00              
ATOM   1386 HD13 LEU A  92       7.603  -0.029 -25.474  1.00  0.00              
ATOM   1387  CD2 LEU A  92       8.924  -2.101 -24.214  1.00  0.00              
ATOM   1388 HD21 LEU A  92       9.759  -2.540 -23.667  1.00  0.00              
ATOM   1389 HD22 LEU A  92       8.019  -2.636 -23.926  1.00  0.00              
ATOM   1390 HD23 LEU A  92       8.886  -2.194 -25.299  1.00  0.00              
ATOM   1391  C   LEU A  92      12.788   0.319 -24.416  1.00  0.00              
ATOM   1392  O   LEU A  92      13.493   1.100 -23.818  1.00  0.00              
ATOM   1393  N   ASP A  93      12.947   0.202 -25.727  1.00  0.00              
ATOM   1394  H   ASP A  93      12.383  -0.512 -26.167  1.00  0.00              
ATOM   1395  CA  ASP A  93      13.831   0.939 -26.617  1.00  0.00              
ATOM   1396  HA  ASP A  93      14.800   1.003 -26.122  1.00  0.00              
ATOM   1397  CB  ASP A  93      14.091   0.181 -27.955  1.00  0.00              
ATOM   1398  HB2 ASP A  93      13.143  -0.139 -28.387  1.00  0.00              
ATOM   1399  HB3 ASP A  93      14.777   0.669 -28.647  1.00  0.00              
ATOM   1400  CG  ASP A  93      14.791  -1.195 -27.685  1.00  0.00              
ATOM   1401  OD1 ASP A  93      15.666  -1.314 -26.829  1.00  0.00              
ATOM   1402  OD2 ASP A  93      14.513  -2.205 -28.378  1.00  0.00              
ATOM   1403  C   ASP A  93      13.449   2.426 -26.835  1.00  0.00              
ATOM   1404  O   ASP A  93      14.231   3.195 -27.441  1.00  0.00              
ATOM   1405  N   GLY A  94      12.289   2.810 -26.314  1.00  0.00              
ATOM   1406  H   GLY A  94      11.686   2.047 -26.042  1.00  0.00              
ATOM   1407  CA  GLY A  94      11.711   4.133 -26.311  1.00  0.00              
ATOM   1408  HA2 GLY A  94      11.275   4.355 -25.337  1.00  0.00              
ATOM   1409  HA3 GLY A  94      12.519   4.864 -26.325  1.00  0.00              
ATOM   1410  C   GLY A  94      10.755   4.496 -27.527  1.00  0.00              
ATOM   1411  O   GLY A  94      10.527   3.633 -28.402  1.00  0.00              
ATOM   1412  N   PRO A  95      10.108   5.646 -27.563  1.00  0.00              
ATOM   1413  CD  PRO A  95      10.297   6.896 -26.744  1.00  0.00              
ATOM   1414  HD2 PRO A  95      10.981   7.598 -27.221  1.00  0.00              
ATOM   1415  HD3 PRO A  95      10.659   6.780 -25.722  1.00  0.00              
ATOM   1416  CG  PRO A  95       8.921   7.546 -26.659  1.00  0.00              
ATOM   1417  HG2 PRO A  95       9.017   8.620 -26.501  1.00  0.00              
ATOM   1418  HG3 PRO A  95       8.312   7.077 -25.886  1.00  0.00              
ATOM   1419  CB  PRO A  95       8.433   7.271 -28.091  1.00  0.00              
ATOM   1420  HB2 PRO A  95       8.932   7.924 -28.807  1.00  0.00              
ATOM   1421  HB3 PRO A  95       7.353   7.378 -28.192  1.00  0.00              
ATOM   1422  CA  PRO A  95       8.883   5.870 -28.393  1.00  0.00              
ATOM   1423  HA  PRO A  95       8.152   5.104 -28.130  1.00  0.00              
ATOM   1424  C   PRO A  95       9.001   5.769 -29.868  1.00  0.00              
ATOM   1425  O   PRO A  95       8.044   5.845 -30.571  1.00  0.00              
ATOM   1426  N   ALA A  96      10.183   5.565 -30.439  1.00  0.00              
ATOM   1427  H   ALA A  96      10.977   5.464 -29.823  1.00  0.00              
ATOM   1428  CA  ALA A  96      10.299   5.331 -31.837  1.00  0.00              
ATOM   1429  HA  ALA A  96       9.659   5.990 -32.424  1.00  0.00              
ATOM   1430  CB  ALA A  96      11.775   5.648 -32.113  1.00  0.00              
ATOM   1431  HB1 ALA A  96      12.041   6.687 -31.918  1.00  0.00              
ATOM   1432  HB2 ALA A  96      12.411   5.001 -31.509  1.00  0.00              
ATOM   1433  HB3 ALA A  96      12.049   5.554 -33.163  1.00  0.00              
ATOM   1434  C   ALA A  96      10.044   3.882 -32.176  1.00  0.00              
ATOM   1435  O   ALA A  96       9.771   3.690 -33.370  1.00  0.00              
ATOM   1436  N   TRP A  97      10.073   2.899 -31.310  1.00  0.00              
ATOM   1437  H   TRP A  97      10.430   3.113 -30.389  1.00  0.00              
ATOM   1438  CA  TRP A  97       9.590   1.506 -31.538  1.00  0.00              
ATOM   1439  HA  TRP A  97       9.831   1.261 -32.573  1.00  0.00              
ATOM   1440  CB  TRP A  97      10.498   0.599 -30.771  1.00  0.00              
ATOM   1441  HB2 TRP A  97      10.382   0.793 -29.705  1.00  0.00              
ATOM   1442  HB3 TRP A  97      10.339  -0.467 -30.938  1.00  0.00              
ATOM   1443  CG  TRP A  97      11.910   0.772 -31.131  1.00  0.00              
ATOM   1444  CD1 TRP A  97      12.784   1.645 -30.547  1.00  0.00              
ATOM   1445  HD1 TRP A  97      12.648   2.251 -29.663  1.00  0.00              
ATOM   1446  NE1 TRP A  97      13.945   1.663 -31.257  1.00  0.00              
ATOM   1447  HE1 TRP A  97      14.791   2.143 -30.986  1.00  0.00              
ATOM   1448  CE2 TRP A  97      13.908   0.767 -32.292  1.00  0.00              
ATOM   1449  CZ2 TRP A  97      14.827   0.404 -33.287  1.00  0.00              
ATOM   1450  HZ2 TRP A  97      15.769   0.927 -33.361  1.00  0.00              
ATOM   1451  CH2 TRP A  97      14.487  -0.633 -34.186  1.00  0.00              
ATOM   1452  HH2 TRP A  97      15.178  -0.932 -34.960  1.00  0.00              
ATOM   1453  CZ3 TRP A  97      13.217  -1.274 -34.094  1.00  0.00              
ATOM   1454  HZ3 TRP A  97      12.975  -2.118 -34.722  1.00  0.00              
ATOM   1455  CE3 TRP A  97      12.310  -0.808 -33.232  1.00  0.00              
ATOM   1456  HE3 TRP A  97      11.326  -1.241 -33.334  1.00  0.00              
ATOM   1457  CD2 TRP A  97      12.599   0.227 -32.291  1.00  0.00              
ATOM   1458  C   TRP A  97       8.116   1.319 -31.232  1.00  0.00              
ATOM   1459  O   TRP A  97       7.499   2.041 -30.477  1.00  0.00              
ATOM   1460  N   PRO A  98       7.415   0.300 -31.857  1.00  0.00              
ATOM   1461  CD  PRO A  98       8.089  -0.662 -32.743  1.00  0.00              
ATOM   1462  HD2 PRO A  98       8.555  -1.482 -32.198  1.00  0.00              
ATOM   1463  HD3 PRO A  98       8.819  -0.269 -33.451  1.00  0.00              
ATOM   1464  CG  PRO A  98       6.871  -1.278 -33.535  1.00  0.00              
ATOM   1465  HG2 PRO A  98       7.007  -2.348 -33.692  1.00  0.00              
ATOM   1466  HG3 PRO A  98       6.690  -0.802 -34.499  1.00  0.00              
ATOM   1467  CB  PRO A  98       5.693  -1.142 -32.600  1.00  0.00              
ATOM   1468  HB2 PRO A  98       5.642  -2.050 -32.000  1.00  0.00              
ATOM   1469  HB3 PRO A  98       4.838  -0.918 -33.239  1.00  0.00              
ATOM   1470  CA  PRO A  98       5.973  -0.000 -31.641  1.00  0.00              
ATOM   1471  HA  PRO A  98       5.377   0.822 -32.038  1.00  0.00              
ATOM   1472  C   PRO A  98       5.528  -0.182 -30.217  1.00  0.00              
ATOM   1473  O   PRO A  98       6.272  -0.794 -29.395  1.00  0.00              
ATOM   1474  N   ASN A  99       4.323   0.159 -29.784  1.00  0.00              
ATOM   1475  H   ASN A  99       3.669   0.455 -30.494  1.00  0.00              
ATOM   1476  CA  ASN A  99       3.782  -0.262 -28.458  1.00  0.00              
ATOM   1477  HA  ASN A  99       2.837   0.277 -28.400  1.00  0.00              
ATOM   1478  CB  ASN A  99       3.408  -1.786 -28.410  1.00  0.00              
ATOM   1479  HB2 ASN A  99       4.295  -2.377 -28.181  1.00  0.00              
ATOM   1480  HB3 ASN A  99       2.746  -1.929 -27.555  1.00  0.00              
ATOM   1481  CG  ASN A  99       2.780  -2.321 -29.647  1.00  0.00              
ATOM   1482  OD1 ASN A  99       1.798  -1.789 -30.165  1.00  0.00              
ATOM   1483  ND2 ASN A  99       3.343  -3.449 -30.053  1.00  0.00              
ATOM   1484 HD21 ASN A  99       3.023  -3.792 -30.947  1.00  0.00              
ATOM   1485 HD22 ASN A  99       4.194  -3.746 -29.597  1.00  0.00              
ATOM   1486  C   ASN A  99       4.717   0.205 -27.326  1.00  0.00              
ATOM   1487  O   ASN A  99       5.242  -0.534 -26.506  1.00  0.00              
ATOM   1488  N   HIE A 100       4.923   1.499 -27.282  1.00  0.00              
ATOM   1489  H   HIE A 100       4.529   2.090 -28.000  1.00  0.00              
ATOM   1490  CA  HIE A 100       5.581   2.277 -26.206  1.00  0.00              
ATOM   1491  HA  HIE A 100       6.431   1.682 -25.873  1.00  0.00              
ATOM   1492  CB  HIE A 100       6.277   3.563 -26.618  1.00  0.00              
ATOM   1493  HB2 HIE A 100       6.937   3.483 -27.482  1.00  0.00              
ATOM   1494  HB3 HIE A 100       5.532   4.307 -26.901  1.00  0.00              
ATOM   1495  CG  HIE A 100       7.134   4.114 -25.463  1.00  0.00              
ATOM   1496  ND1 HIE A 100       8.362   3.594 -25.243  1.00  0.00              
ATOM   1497  CE1 HIE A 100       8.852   4.277 -24.173  1.00  0.00              
ATOM   1498  HE1 HIE A 100       9.824   4.117 -23.730  1.00  0.00              
ATOM   1499  NE2 HIE A 100       7.912   5.162 -23.779  1.00  0.00              
ATOM   1500  HE2 HIE A 100       8.124   5.899 -23.121  1.00  0.00              
ATOM   1501  CD2 HIE A 100       6.778   5.005 -24.476  1.00  0.00              
ATOM   1502  HD2 HIE A 100       5.815   5.458 -24.292  1.00  0.00              
ATOM   1503  C   HIE A 100       4.678   2.467 -24.975  1.00  0.00              
ATOM   1504  O   HIE A 100       3.776   3.336 -24.974  1.00  0.00              
ATOM   1505  N   ASP A 101       4.904   1.615 -24.001  1.00  0.00              
ATOM   1506  H   ASP A 101       5.566   0.853 -24.039  1.00  0.00              
ATOM   1507  CA  ASP A 101       3.879   1.282 -22.931  1.00  0.00              
ATOM   1508  HA  ASP A 101       3.517   2.253 -22.595  1.00  0.00              
ATOM   1509  CB  ASP A 101       2.840   0.486 -23.611  1.00  0.00              
ATOM   1510  HB2 ASP A 101       2.388   1.135 -24.361  1.00  0.00              
ATOM   1511  HB3 ASP A 101       3.299  -0.366 -24.112  1.00  0.00              
ATOM   1512  CG  ASP A 101       1.740  -0.030 -22.727  1.00  0.00              
ATOM   1513  OD1 ASP A 101       0.972  -0.865 -23.225  1.00  0.00              
ATOM   1514  OD2 ASP A 101       1.629   0.383 -21.572  1.00  0.00              
ATOM   1515  C   ASP A 101       4.529   0.533 -21.789  1.00  0.00              
ATOM   1516  O   ASP A 101       5.091  -0.506 -22.017  1.00  0.00              
ATOM   1517  N   LYS A 102       4.165   1.013 -20.585  1.00  0.00              
ATOM   1518  H   LYS A 102       3.731   1.924 -20.533  1.00  0.00              
ATOM   1519  CA  LYS A 102       4.677   0.397 -19.371  1.00  0.00              
ATOM   1520  HA  LYS A 102       5.763   0.463 -19.305  1.00  0.00              
ATOM   1521  CB  LYS A 102       4.373   1.334 -18.211  1.00  0.00              
ATOM   1522  HB2 LYS A 102       5.074   1.220 -17.384  1.00  0.00              
ATOM   1523  HB3 LYS A 102       4.648   2.352 -18.488  1.00  0.00              
ATOM   1524  CG  LYS A 102       2.907   1.391 -17.723  1.00  0.00              
ATOM   1525  HG2 LYS A 102       2.317   1.311 -18.636  1.00  0.00              
ATOM   1526  HG3 LYS A 102       2.683   0.536 -17.085  1.00  0.00              
ATOM   1527  CD  LYS A 102       2.679   2.671 -16.911  1.00  0.00              
ATOM   1528  HD2 LYS A 102       3.360   2.822 -16.072  1.00  0.00              
ATOM   1529  HD3 LYS A 102       2.850   3.444 -17.659  1.00  0.00              
ATOM   1530  CE  LYS A 102       1.285   2.759 -16.379  1.00  0.00              
ATOM   1531  HE2 LYS A 102       1.092   1.859 -15.795  1.00  0.00              
ATOM   1532  HE3 LYS A 102       1.209   3.696 -15.828  1.00  0.00              
ATOM   1533  NZ  LYS A 102       0.264   2.708 -17.467  1.00  0.00              
ATOM   1534  HZ1 LYS A 102      -0.684   2.696 -17.118  1.00  0.00              
ATOM   1535  HZ2 LYS A 102       0.343   3.516 -18.067  1.00  0.00              
ATOM   1536  HZ3 LYS A 102       0.438   1.920 -18.074  1.00  0.00              
ATOM   1537  C   LYS A 102       4.171  -1.077 -19.128  1.00  0.00              
ATOM   1538  O   LYS A 102       4.803  -1.874 -18.432  1.00  0.00              
ATOM   1539  N   LEU A 103       3.095  -1.436 -19.763  1.00  0.00              
ATOM   1540  H   LEU A 103       2.583  -0.645 -20.126  1.00  0.00              
ATOM   1541  CA  LEU A 103       2.403  -2.715 -19.666  1.00  0.00              
ATOM   1542  HA  LEU A 103       2.905  -3.299 -18.895  1.00  0.00              
ATOM   1543  CB  LEU A 103       0.949  -2.461 -19.153  1.00  0.00              
ATOM   1544  HB2 LEU A 103       0.571  -1.567 -19.649  1.00  0.00              
ATOM   1545  HB3 LEU A 103       0.335  -3.335 -19.371  1.00  0.00              
ATOM   1546  CG  LEU A 103       0.897  -2.145 -17.607  1.00  0.00              
ATOM   1547  HG  LEU A 103       1.623  -1.404 -17.270  1.00  0.00              
ATOM   1548  CD1 LEU A 103      -0.449  -1.435 -17.194  1.00  0.00              
ATOM   1549 HD11 LEU A 103      -1.285  -2.133 -17.230  1.00  0.00              
ATOM   1550 HD12 LEU A 103      -0.367  -0.988 -16.203  1.00  0.00              
ATOM   1551 HD13 LEU A 103      -0.612  -0.639 -17.921  1.00  0.00              
ATOM   1552  CD2 LEU A 103       0.948  -3.403 -16.649  1.00  0.00              
ATOM   1553 HD21 LEU A 103       0.187  -4.127 -16.943  1.00  0.00              
ATOM   1554 HD22 LEU A 103       1.925  -3.866 -16.788  1.00  0.00              
ATOM   1555 HD23 LEU A 103       0.894  -3.084 -15.608  1.00  0.00              
ATOM   1556  C   LEU A 103       2.477  -3.621 -20.925  1.00  0.00              
ATOM   1557  O   LEU A 103       1.913  -4.665 -21.076  1.00  0.00              
ATOM   1558  N   SER A 104       3.318  -3.167 -21.807  1.00  0.00              
ATOM   1559  H   SER A 104       3.716  -2.244 -21.705  1.00  0.00              
ATOM   1560  CA  SER A 104       3.905  -4.027 -22.902  1.00  0.00              
ATOM   1561  HA  SER A 104       2.990  -4.350 -23.398  1.00  0.00              
ATOM   1562  CB  SER A 104       4.862  -3.234 -23.769  1.00  0.00              
ATOM   1563  HB2 SER A 104       4.378  -2.452 -24.353  1.00  0.00              
ATOM   1564  HB3 SER A 104       5.563  -2.802 -23.055  1.00  0.00              
ATOM   1565  OG  SER A 104       5.507  -4.097 -24.636  1.00  0.00              
ATOM   1566  HG  SER A 104       6.032  -3.691 -25.329  1.00  0.00              
ATOM   1567  C   SER A 104       4.480  -5.300 -22.222  1.00  0.00              
ATOM   1568  O   SER A 104       5.186  -5.141 -21.201  1.00  0.00              
ATOM   1569  N   ALA A 105       4.289  -6.538 -22.773  1.00  0.00              
ATOM   1570  H   ALA A 105       3.695  -6.586 -23.588  1.00  0.00              
ATOM   1571  CA  ALA A 105       4.981  -7.663 -22.152  1.00  0.00              
ATOM   1572  HA  ALA A 105       4.846  -7.724 -21.072  1.00  0.00              
ATOM   1573  CB  ALA A 105       4.406  -8.972 -22.751  1.00  0.00              
ATOM   1574  HB1 ALA A 105       4.786  -9.797 -22.148  1.00  0.00              
ATOM   1575  HB2 ALA A 105       3.318  -8.910 -22.776  1.00  0.00              
ATOM   1576  HB3 ALA A 105       4.892  -9.124 -23.715  1.00  0.00              
ATOM   1577  C   ALA A 105       6.530  -7.505 -22.394  1.00  0.00              
ATOM   1578  O   ALA A 105       7.370  -7.914 -21.569  1.00  0.00              
ATOM   1579  N   LEU A 106       6.878  -6.928 -23.557  1.00  0.00              
ATOM   1580  H   LEU A 106       6.129  -6.751 -24.210  1.00  0.00              
ATOM   1581  CA  LEU A 106       8.301  -6.493 -23.818  1.00  0.00              
ATOM   1582  HA  LEU A 106       8.930  -7.383 -23.846  1.00  0.00              
ATOM   1583  CB  LEU A 106       8.448  -5.864 -25.180  1.00  0.00              
ATOM   1584  HB2 LEU A 106       8.088  -6.485 -26.000  1.00  0.00              
ATOM   1585  HB3 LEU A 106       7.794  -4.995 -25.111  1.00  0.00              
ATOM   1586  CG  LEU A 106       9.818  -5.333 -25.818  1.00  0.00              
ATOM   1587  HG  LEU A 106      10.147  -4.396 -25.369  1.00  0.00              
ATOM   1588  CD1 LEU A 106      10.923  -6.338 -25.609  1.00  0.00              
ATOM   1589 HD11 LEU A 106      10.734  -7.377 -25.877  1.00  0.00              
ATOM   1590 HD12 LEU A 106      11.711  -6.269 -26.359  1.00  0.00              
ATOM   1591 HD13 LEU A 106      11.384  -6.307 -24.622  1.00  0.00              
ATOM   1592  CD2 LEU A 106       9.609  -5.174 -27.328  1.00  0.00              
ATOM   1593 HD21 LEU A 106       8.884  -4.396 -27.568  1.00  0.00              
ATOM   1594 HD22 LEU A 106      10.529  -4.840 -27.807  1.00  0.00              
ATOM   1595 HD23 LEU A 106       9.401  -6.193 -27.656  1.00  0.00              
ATOM   1596  C   LEU A 106       8.860  -5.575 -22.740  1.00  0.00              
ATOM   1597  O   LEU A 106      10.044  -5.642 -22.423  1.00  0.00              
ATOM   1598  N   ASN A 107       7.960  -4.847 -22.042  1.00  0.00              
ATOM   1599  H   ASN A 107       6.996  -5.144 -22.096  1.00  0.00              
ATOM   1600  CA  ASN A 107       8.413  -3.987 -20.989  1.00  0.00              
ATOM   1601  HA  ASN A 107       9.440  -3.646 -21.114  1.00  0.00              
ATOM   1602  CB  ASN A 107       7.528  -2.704 -20.787  1.00  0.00              
ATOM   1603  HB2 ASN A 107       7.319  -2.082 -21.658  1.00  0.00              
ATOM   1604  HB3 ASN A 107       6.537  -2.946 -20.403  1.00  0.00              
ATOM   1605  CG  ASN A 107       8.122  -1.836 -19.703  1.00  0.00              
ATOM   1606  OD1 ASN A 107       9.201  -1.320 -19.946  1.00  0.00              
ATOM   1607  ND2 ASN A 107       7.513  -1.712 -18.588  1.00  0.00              
ATOM   1608 HD21 ASN A 107       8.012  -1.116 -17.943  1.00  0.00              
ATOM   1609 HD22 ASN A 107       6.567  -2.063 -18.536  1.00  0.00              
ATOM   1610  C   ASN A 107       8.561  -4.750 -19.652  1.00  0.00              
ATOM   1611  O   ASN A 107       9.577  -4.725 -19.005  1.00  0.00              
ATOM   1612  N   ILE A 108       7.560  -5.580 -19.401  1.00  0.00              
ATOM   1613  H   ILE A 108       6.646  -5.504 -19.825  1.00  0.00              
ATOM   1614  CA  ILE A 108       7.542  -6.591 -18.258  1.00  0.00              
ATOM   1615  HA  ILE A 108       7.635  -6.008 -17.342  1.00  0.00              
ATOM   1616  CB  ILE A 108       6.156  -7.250 -18.204  1.00  0.00              
ATOM   1617  HB  ILE A 108       5.946  -7.605 -19.213  1.00  0.00              
ATOM   1618  CG2 ILE A 108       6.015  -8.440 -17.293  1.00  0.00              
ATOM   1619 HG21 ILE A 108       4.939  -8.550 -17.162  1.00  0.00              
ATOM   1620 HG22 ILE A 108       6.395  -9.297 -17.848  1.00  0.00              
ATOM   1621 HG23 ILE A 108       6.620  -8.285 -16.399  1.00  0.00              
ATOM   1622  CG1 ILE A 108       5.098  -6.215 -17.781  1.00  0.00              
ATOM   1623 HG12 ILE A 108       5.263  -6.008 -16.724  1.00  0.00              
ATOM   1624 HG13 ILE A 108       5.265  -5.273 -18.304  1.00  0.00              
ATOM   1625  CD1 ILE A 108       3.656  -6.609 -18.071  1.00  0.00              
ATOM   1626 HD11 ILE A 108       2.951  -5.842 -17.752  1.00  0.00              
ATOM   1627 HD12 ILE A 108       3.636  -6.634 -19.161  1.00  0.00              
ATOM   1628 HD13 ILE A 108       3.330  -7.586 -17.713  1.00  0.00              
ATOM   1629  C   ILE A 108       8.671  -7.679 -18.277  1.00  0.00              
ATOM   1630  O   ILE A 108       9.436  -7.689 -17.292  1.00  0.00              
ATOM   1631  N   ARG A 109       8.941  -8.335 -19.406  1.00  0.00              
ATOM   1632  H   ARG A 109       8.300  -8.227 -20.179  1.00  0.00              
ATOM   1633  CA  ARG A 109      10.236  -9.068 -19.574  1.00  0.00              
ATOM   1634  HA  ARG A 109      10.223  -9.774 -18.744  1.00  0.00              
ATOM   1635  CB  ARG A 109      10.298  -9.786 -20.874  1.00  0.00              
ATOM   1636  HB2 ARG A 109       9.448 -10.456 -21.001  1.00  0.00              
ATOM   1637  HB3 ARG A 109      10.197  -9.070 -21.689  1.00  0.00              
ATOM   1638  CG  ARG A 109      11.632 -10.444 -21.122  1.00  0.00              
ATOM   1639  HG2 ARG A 109      11.586 -10.940 -22.091  1.00  0.00              
ATOM   1640  HG3 ARG A 109      12.407  -9.677 -21.133  1.00  0.00              
ATOM   1641  CD  ARG A 109      12.021 -11.519 -20.041  1.00  0.00              
ATOM   1642  HD2 ARG A 109      11.993 -11.111 -19.031  1.00  0.00              
ATOM   1643  HD3 ARG A 109      11.237 -12.276 -20.052  1.00  0.00              
ATOM   1644  NE  ARG A 109      13.400 -12.096 -20.219  1.00  0.00              
ATOM   1645  HE  ARG A 109      14.144 -11.506 -19.875  1.00  0.00              
ATOM   1646  CZ  ARG A 109      13.778 -13.119 -20.980  1.00  0.00              
ATOM   1647  NH1 ARG A 109      12.889 -13.808 -21.563  1.00  0.00              
ATOM   1648 HH11 ARG A 109      11.919 -13.640 -21.335  1.00  0.00              
ATOM   1649 HH12 ARG A 109      13.086 -14.741 -21.894  1.00  0.00              
ATOM   1650  NH2 ARG A 109      14.996 -13.479 -20.910  1.00  0.00              
ATOM   1651 HH21 ARG A 109      15.289 -14.308 -21.407  1.00  0.00              
ATOM   1652 HH22 ARG A 109      15.683 -12.764 -20.722  1.00  0.00              
ATOM   1653  C   ARG A 109      11.458  -8.144 -19.339  1.00  0.00              
ATOM   1654  O   ARG A 109      12.295  -8.504 -18.551  1.00  0.00              
ATOM   1655  N   ARG A 110      11.568  -6.944 -20.038  1.00  0.00              
ATOM   1656  H   ARG A 110      10.804  -6.649 -20.629  1.00  0.00              
ATOM   1657  CA  ARG A 110      12.751  -6.064 -19.879  1.00  0.00              
ATOM   1658  HA  ARG A 110      13.645  -6.660 -20.064  1.00  0.00              
ATOM   1659  CB  ARG A 110      12.691  -4.787 -20.839  1.00  0.00              
ATOM   1660  HB2 ARG A 110      11.789  -4.195 -20.687  1.00  0.00              
ATOM   1661  HB3 ARG A 110      13.543  -4.189 -20.516  1.00  0.00              
ATOM   1662  CG  ARG A 110      12.812  -5.090 -22.304  1.00  0.00              
ATOM   1663  HG2 ARG A 110      12.352  -6.068 -22.444  1.00  0.00              
ATOM   1664  HG3 ARG A 110      12.277  -4.381 -22.937  1.00  0.00              
ATOM   1665  CD  ARG A 110      14.241  -5.111 -22.885  1.00  0.00              
ATOM   1666  HD2 ARG A 110      14.728  -4.162 -22.661  1.00  0.00              
ATOM   1667  HD3 ARG A 110      14.763  -5.946 -22.416  1.00  0.00              
ATOM   1668  NE  ARG A 110      14.282  -5.288 -24.411  1.00  0.00              
ATOM   1669  HE  ARG A 110      14.522  -6.210 -24.748  1.00  0.00              
ATOM   1670  CZ  ARG A 110      14.367  -4.281 -25.282  1.00  0.00              
ATOM   1671  NH1 ARG A 110      14.579  -4.312 -26.495  1.00  0.00              
ATOM   1672 HH11 ARG A 110      14.834  -5.221 -26.854  1.00  0.00              
ATOM   1673 HH12 ARG A 110      14.538  -3.514 -27.112  1.00  0.00              
ATOM   1674  NH2 ARG A 110      14.431  -3.060 -24.842  1.00  0.00              
ATOM   1675 HH21 ARG A 110      14.280  -2.978 -23.847  1.00  0.00              
ATOM   1676 HH22 ARG A 110      14.564  -2.310 -25.505  1.00  0.00              
ATOM   1677  C   ARG A 110      12.959  -5.621 -18.375  1.00  0.00              
ATOM   1678  O   ARG A 110      14.085  -5.264 -18.008  1.00  0.00              
ATOM   1679  N   SER A 111      11.921  -5.577 -17.633  1.00  0.00              
ATOM   1680  H   SER A 111      11.026  -5.474 -18.090  1.00  0.00              
ATOM   1681  CA  SER A 111      11.892  -4.955 -16.290  1.00  0.00              
ATOM   1682  HA  SER A 111      12.511  -4.058 -16.255  1.00  0.00              
ATOM   1683  CB  SER A 111      10.540  -4.605 -15.789  1.00  0.00              
ATOM   1684  HB2 SER A 111       9.873  -5.456 -15.922  1.00  0.00              
ATOM   1685  HB3 SER A 111      10.634  -4.262 -14.759  1.00  0.00              
ATOM   1686  OG  SER A 111       9.929  -3.583 -16.609  1.00  0.00              
ATOM   1687  HG  SER A 111       9.857  -3.974 -17.483  1.00  0.00              
ATOM   1688  C   SER A 111      12.553  -5.841 -15.254  1.00  0.00              
ATOM   1689  O   SER A 111      13.521  -5.549 -14.536  1.00  0.00              
ATOM   1690  N   VAL A 112      12.124  -7.087 -15.269  1.00  0.00              
ATOM   1691  H   VAL A 112      11.443  -7.403 -15.945  1.00  0.00              
ATOM   1692  CA  VAL A 112      12.718  -8.081 -14.387  1.00  0.00              
ATOM   1693  HA  VAL A 112      12.632  -7.742 -13.355  1.00  0.00              
ATOM   1694  CB  VAL A 112      11.876  -9.382 -14.428  1.00  0.00              
ATOM   1695  HB  VAL A 112      10.819  -9.234 -14.648  1.00  0.00              
ATOM   1696  CG1 VAL A 112      12.230 -10.381 -15.505  1.00  0.00              
ATOM   1697 HG11 VAL A 112      11.923  -9.997 -16.478  1.00  0.00              
ATOM   1698 HG12 VAL A 112      13.289 -10.620 -15.407  1.00  0.00              
ATOM   1699 HG13 VAL A 112      11.802 -11.372 -15.354  1.00  0.00              
ATOM   1700  CG2 VAL A 112      11.963 -10.174 -13.168  1.00  0.00              
ATOM   1701 HG21 VAL A 112      11.343 -11.067 -13.084  1.00  0.00              
ATOM   1702 HG22 VAL A 112      13.022 -10.375 -13.006  1.00  0.00              
ATOM   1703 HG23 VAL A 112      11.598  -9.503 -12.390  1.00  0.00              
ATOM   1704  C   VAL A 112      14.192  -8.346 -14.719  1.00  0.00              
ATOM   1705  O   VAL A 112      15.068  -8.254 -13.811  1.00  0.00              
ATOM   1706  N   ASP A 113      14.621  -8.498 -15.968  1.00  0.00              
ATOM   1707  H   ASP A 113      13.961  -8.464 -16.732  1.00  0.00              
ATOM   1708  CA  ASP A 113      16.009  -8.513 -16.404  1.00  0.00              
ATOM   1709  HA  ASP A 113      16.448  -9.396 -15.938  1.00  0.00              
ATOM   1710  CB  ASP A 113      16.210  -8.881 -17.872  1.00  0.00              
ATOM   1711  HB2 ASP A 113      15.739  -8.119 -18.494  1.00  0.00              
ATOM   1712  HB3 ASP A 113      17.271  -8.799 -18.107  1.00  0.00              
ATOM   1713  CG  ASP A 113      15.758 -10.221 -18.402  1.00  0.00              
ATOM   1714  OD1 ASP A 113      15.465 -10.270 -19.575  1.00  0.00              
ATOM   1715  OD2 ASP A 113      15.913 -11.280 -17.703  1.00  0.00              
ATOM   1716  C   ASP A 113      16.883  -7.376 -16.063  1.00  0.00              
ATOM   1717  O   ASP A 113      18.000  -7.629 -15.640  1.00  0.00              
ATOM   1718  N   ALA A 114      16.311  -6.150 -16.013  1.00  0.00              
ATOM   1719  H   ALA A 114      15.368  -5.997 -16.342  1.00  0.00              
ATOM   1720  CA  ALA A 114      16.991  -4.976 -15.454  1.00  0.00              
ATOM   1721  HA  ALA A 114      17.995  -4.988 -15.877  1.00  0.00              
ATOM   1722  CB  ALA A 114      16.172  -3.727 -15.897  1.00  0.00              
ATOM   1723  HB1 ALA A 114      16.386  -2.800 -15.365  1.00  0.00              
ATOM   1724  HB2 ALA A 114      16.399  -3.316 -16.881  1.00  0.00              
ATOM   1725  HB3 ALA A 114      15.122  -3.970 -15.738  1.00  0.00              
ATOM   1726  C   ALA A 114      17.198  -5.041 -13.917  1.00  0.00              
ATOM   1727  O   ALA A 114      18.320  -4.692 -13.468  1.00  0.00              
ATOM   1728  N   SER A 115      16.200  -5.486 -13.152  1.00  0.00              
ATOM   1729  H   SER A 115      15.372  -5.801 -13.637  1.00  0.00              
ATOM   1730  CA  SER A 115      16.467  -5.706 -11.723  1.00  0.00              
ATOM   1731  HA  SER A 115      16.883  -4.781 -11.324  1.00  0.00              
ATOM   1732  CB  SER A 115      15.095  -5.989 -10.987  1.00  0.00              
ATOM   1733  HB2 SER A 115      14.473  -5.096 -10.943  1.00  0.00              
ATOM   1734  HB3 SER A 115      14.446  -6.712 -11.482  1.00  0.00              
ATOM   1735  OG  SER A 115      15.351  -6.390  -9.687  1.00  0.00              
ATOM   1736  HG  SER A 115      15.118  -5.628  -9.152  1.00  0.00              
ATOM   1737  C   SER A 115      17.540  -6.818 -11.432  1.00  0.00              
ATOM   1738  O   SER A 115      18.377  -6.591 -10.567  1.00  0.00              
ATOM   1739  N   LEU A 116      17.466  -7.930 -12.164  1.00  0.00              
ATOM   1740  H   LEU A 116      16.796  -7.979 -12.919  1.00  0.00              
ATOM   1741  CA  LEU A 116      18.354  -9.011 -11.947  1.00  0.00              
ATOM   1742  HA  LEU A 116      18.493  -9.136 -10.873  1.00  0.00              
ATOM   1743  CB  LEU A 116      17.839 -10.353 -12.670  1.00  0.00              
ATOM   1744  HB2 LEU A 116      17.857 -10.234 -13.753  1.00  0.00              
ATOM   1745  HB3 LEU A 116      18.624 -11.090 -12.500  1.00  0.00              
ATOM   1746  CG  LEU A 116      16.500 -10.912 -12.176  1.00  0.00              
ATOM   1747  HG  LEU A 116      15.842 -10.043 -12.205  1.00  0.00              
ATOM   1748  CD1 LEU A 116      15.908 -11.954 -13.061  1.00  0.00              
ATOM   1749 HD11 LEU A 116      14.827 -11.971 -12.928  1.00  0.00              
ATOM   1750 HD12 LEU A 116      16.294 -11.785 -14.067  1.00  0.00              
ATOM   1751 HD13 LEU A 116      16.309 -12.924 -12.767  1.00  0.00              
ATOM   1752  CD2 LEU A 116      16.614 -11.419 -10.719  1.00  0.00              
ATOM   1753 HD21 LEU A 116      17.013 -10.646 -10.063  1.00  0.00              
ATOM   1754 HD22 LEU A 116      15.633 -11.740 -10.368  1.00  0.00              
ATOM   1755 HD23 LEU A 116      17.308 -12.257 -10.655  1.00  0.00              
ATOM   1756  C   LEU A 116      19.764  -8.722 -12.358  1.00  0.00              
ATOM   1757  O   LEU A 116      20.715  -9.308 -11.856  1.00  0.00              
ATOM   1758  N   LYS A 117      19.972  -7.802 -13.285  1.00  0.00              
ATOM   1759  H   LYS A 117      19.177  -7.295 -13.646  1.00  0.00              
ATOM   1760  CA  LYS A 117      21.345  -7.272 -13.693  1.00  0.00              
ATOM   1761  HA  LYS A 117      21.987  -8.138 -13.860  1.00  0.00              
ATOM   1762  CB  LYS A 117      21.174  -6.565 -15.051  1.00  0.00              
ATOM   1763  HB2 LYS A 117      20.946  -7.306 -15.817  1.00  0.00              
ATOM   1764  HB3 LYS A 117      20.437  -5.762 -15.076  1.00  0.00              
ATOM   1765  CG  LYS A 117      22.523  -5.917 -15.494  1.00  0.00              
ATOM   1766  HG2 LYS A 117      22.812  -5.164 -14.761  1.00  0.00              
ATOM   1767  HG3 LYS A 117      23.248  -6.731 -15.482  1.00  0.00              
ATOM   1768  CD  LYS A 117      22.543  -5.173 -16.845  1.00  0.00              
ATOM   1769  HD2 LYS A 117      22.551  -5.938 -17.621  1.00  0.00              
ATOM   1770  HD3 LYS A 117      21.645  -4.565 -16.957  1.00  0.00              
ATOM   1771  CE  LYS A 117      23.823  -4.406 -16.910  1.00  0.00              
ATOM   1772  HE2 LYS A 117      23.621  -3.556 -16.258  1.00  0.00              
ATOM   1773  HE3 LYS A 117      24.577  -5.119 -16.576  1.00  0.00              
ATOM   1774  NZ  LYS A 117      24.183  -3.896 -18.221  1.00  0.00              
ATOM   1775  HZ1 LYS A 117      25.113  -3.508 -18.285  1.00  0.00              
ATOM   1776  HZ2 LYS A 117      23.948  -4.533 -18.968  1.00  0.00              
ATOM   1777  HZ3 LYS A 117      23.680  -3.058 -18.474  1.00  0.00              
ATOM   1778  C   LYS A 117      22.037  -6.436 -12.569  1.00  0.00              
ATOM   1779  O   LYS A 117      23.175  -6.782 -12.313  1.00  0.00              
ATOM   1780  N   ARG A 118      21.292  -5.577 -11.846  1.00  0.00              
ATOM   1781  H   ARG A 118      20.293  -5.531 -11.989  1.00  0.00              
ATOM   1782  CA  ARG A 118      21.677  -4.954 -10.596  1.00  0.00              
ATOM   1783  HA  ARG A 118      22.648  -4.501 -10.794  1.00  0.00              
ATOM   1784  CB  ARG A 118      20.763  -3.767 -10.311  1.00  0.00              
ATOM   1785  HB2 ARG A 118      19.779  -4.186 -10.102  1.00  0.00              
ATOM   1786  HB3 ARG A 118      21.207  -3.355  -9.404  1.00  0.00              
ATOM   1787  CG  ARG A 118      20.703  -2.636 -11.307  1.00  0.00              
ATOM   1788  HG2 ARG A 118      21.632  -2.068 -11.337  1.00  0.00              
ATOM   1789  HG3 ARG A 118      20.244  -3.007 -12.224  1.00  0.00              
ATOM   1790  CD  ARG A 118      19.591  -1.682 -10.868  1.00  0.00              
ATOM   1791  HD2 ARG A 118      19.659  -1.229  -9.878  1.00  0.00              
ATOM   1792  HD3 ARG A 118      19.742  -0.798 -11.487  1.00  0.00              
ATOM   1793  NE  ARG A 118      18.225  -2.154 -11.020  1.00  0.00              
ATOM   1794  HE  ARG A 118      17.735  -2.553 -10.232  1.00  0.00              
ATOM   1795  CZ  ARG A 118      17.375  -1.848 -11.963  1.00  0.00              
ATOM   1796  NH1 ARG A 118      16.173  -2.343 -11.870  1.00  0.00              
ATOM   1797 HH11 ARG A 118      15.837  -2.632 -10.962  1.00  0.00              
ATOM   1798 HH12 ARG A 118      15.548  -1.850 -12.492  1.00  0.00              
ATOM   1799  NH2 ARG A 118      17.719  -1.300 -13.051  1.00  0.00              
ATOM   1800 HH21 ARG A 118      18.691  -1.224 -13.316  1.00  0.00              
ATOM   1801 HH22 ARG A 118      17.015  -0.953 -13.686  1.00  0.00              
ATOM   1802  C   ARG A 118      21.769  -5.874  -9.438  1.00  0.00              
ATOM   1803  O   ARG A 118      22.738  -5.713  -8.643  1.00  0.00              
ATOM   1804  N   LEU A 119      20.756  -6.730  -9.077  1.00  0.00              
ATOM   1805  H   LEU A 119      19.881  -6.703  -9.580  1.00  0.00              
ATOM   1806  CA  LEU A 119      20.788  -7.618  -7.932  1.00  0.00              
ATOM   1807  HA  LEU A 119      21.038  -6.984  -7.081  1.00  0.00              
ATOM   1808  CB  LEU A 119      19.432  -8.204  -7.852  1.00  0.00              
ATOM   1809  HB2 LEU A 119      19.148  -8.692  -8.785  1.00  0.00              
ATOM   1810  HB3 LEU A 119      19.519  -9.030  -7.147  1.00  0.00              
ATOM   1811  CG  LEU A 119      18.281  -7.294  -7.296  1.00  0.00              
ATOM   1812  HG  LEU A 119      18.131  -6.448  -7.966  1.00  0.00              
ATOM   1813  CD1 LEU A 119      16.963  -8.053  -7.402  1.00  0.00              
ATOM   1814 HD11 LEU A 119      16.182  -7.333  -7.153  1.00  0.00              
ATOM   1815 HD12 LEU A 119      16.815  -8.398  -8.425  1.00  0.00              
ATOM   1816 HD13 LEU A 119      16.910  -8.958  -6.797  1.00  0.00              
ATOM   1817  CD2 LEU A 119      18.572  -7.015  -5.844  1.00  0.00              
ATOM   1818 HD21 LEU A 119      19.403  -6.329  -5.678  1.00  0.00              
ATOM   1819 HD22 LEU A 119      17.770  -6.392  -5.447  1.00  0.00              
ATOM   1820 HD23 LEU A 119      18.595  -8.004  -5.387  1.00  0.00              
ATOM   1821  C   LEU A 119      21.875  -8.755  -8.020  1.00  0.00              
ATOM   1822  O   LEU A 119      22.364  -9.147  -7.006  1.00  0.00              
ATOM   1823  N   GLY A 120      22.249  -9.240  -9.211  1.00  0.00              
ATOM   1824  H   GLY A 120      22.069  -8.716 -10.055  1.00  0.00              
ATOM   1825  CA  GLY A 120      23.177 -10.409  -9.280  1.00  0.00              
ATOM   1826  HA2 GLY A 120      23.471 -10.363 -10.329  1.00  0.00              
ATOM   1827  HA3 GLY A 120      24.068 -10.207  -8.686  1.00  0.00              
ATOM   1828  C   GLY A 120      22.599 -11.740  -8.910  1.00  0.00              
ATOM   1829  O   GLY A 120      23.306 -12.548  -8.263  1.00  0.00              
ATOM   1830  N   THR A 121      21.322 -11.971  -9.271  1.00  0.00              
ATOM   1831  H   THR A 121      20.925 -11.234  -9.836  1.00  0.00              
ATOM   1832  CA  THR A 121      20.445 -13.057  -8.829  1.00  0.00              
ATOM   1833  HA  THR A 121      21.011 -13.848  -8.337  1.00  0.00              
ATOM   1834  CB  THR A 121      19.501 -12.588  -7.732  1.00  0.00              
ATOM   1835  HB  THR A 121      18.903 -13.429  -7.383  1.00  0.00              
ATOM   1836  CG2 THR A 121      20.045 -11.998  -6.424  1.00  0.00              
ATOM   1837 HG21 THR A 121      20.519 -11.035  -6.615  1.00  0.00              
ATOM   1838 HG22 THR A 121      19.249 -11.897  -5.686  1.00  0.00              
ATOM   1839 HG23 THR A 121      20.803 -12.661  -6.007  1.00  0.00              
ATOM   1840  OG1 THR A 121      18.602 -11.567  -8.060  1.00  0.00              
ATOM   1841  HG1 THR A 121      17.821 -12.042  -8.355  1.00  0.00              
ATOM   1842  C   THR A 121      19.671 -13.751  -9.948  1.00  0.00              
ATOM   1843  O   THR A 121      19.485 -13.176 -10.994  1.00  0.00              
ATOM   1844  N   ASP A 122      19.265 -14.973  -9.618  1.00  0.00              
ATOM   1845  H   ASP A 122      19.664 -15.373  -8.781  1.00  0.00              
ATOM   1846  CA  ASP A 122      18.462 -15.795 -10.553  1.00  0.00              
ATOM   1847  HA  ASP A 122      18.889 -15.710 -11.552  1.00  0.00              
ATOM   1848  CB  ASP A 122      18.534 -17.270 -10.099  1.00  0.00              
ATOM   1849  HB2 ASP A 122      19.570 -17.609 -10.097  1.00  0.00              
ATOM   1850  HB3 ASP A 122      18.276 -17.381  -9.046  1.00  0.00              
ATOM   1851  CG  ASP A 122      17.652 -18.142 -11.032  1.00  0.00              
ATOM   1852  OD1 ASP A 122      17.912 -18.021 -12.277  1.00  0.00              
ATOM   1853  OD2 ASP A 122      16.976 -19.132 -10.697  1.00  0.00              
ATOM   1854  C   ASP A 122      16.962 -15.370 -10.630  1.00  0.00              
ATOM   1855  O   ASP A 122      16.370 -15.372 -11.721  1.00  0.00              
ATOM   1856  N   HIE A 123      16.358 -14.961  -9.541  1.00  0.00              
ATOM   1857  H   HIE A 123      16.951 -14.971  -8.724  1.00  0.00              
ATOM   1858  CA  HIE A 123      14.921 -14.856  -9.342  1.00  0.00              
ATOM   1859  HA  HIE A 123      14.500 -14.495 -10.281  1.00  0.00              
ATOM   1860  CB  HIE A 123      14.220 -16.217  -9.222  1.00  0.00              
ATOM   1861  HB2 HIE A 123      13.166 -16.059  -9.449  1.00  0.00              
ATOM   1862  HB3 HIE A 123      14.732 -16.959  -9.834  1.00  0.00              
ATOM   1863  CG  HIE A 123      14.280 -16.610  -7.790  1.00  0.00              
ATOM   1864  ND1 HIE A 123      15.366 -16.934  -7.038  1.00  0.00              
ATOM   1865  CE1 HIE A 123      14.951 -17.159  -5.757  1.00  0.00              
ATOM   1866  HE1 HIE A 123      15.504 -17.490  -4.891  1.00  0.00              
ATOM   1867  NE2 HIE A 123      13.595 -16.917  -5.713  1.00  0.00              
ATOM   1868  HE2 HIE A 123      12.876 -17.015  -5.011  1.00  0.00              
ATOM   1869  CD2 HIE A 123      13.172 -16.612  -6.960  1.00  0.00              
ATOM   1870  HD2 HIE A 123      12.130 -16.435  -7.180  1.00  0.00              
ATOM   1871  C   HIE A 123      14.471 -13.829  -8.315  1.00  0.00              
ATOM   1872  O   HIE A 123      15.241 -13.453  -7.393  1.00  0.00              
ATOM   1873  N   ILE A 124      13.255 -13.348  -8.403  1.00  0.00              
ATOM   1874  H   ILE A 124      12.757 -13.694  -9.211  1.00  0.00              
ATOM   1875  CA  ILE A 124      12.441 -12.742  -7.343  1.00  0.00              
ATOM   1876  HA  ILE A 124      13.184 -12.564  -6.565  1.00  0.00              
ATOM   1877  CB  ILE A 124      11.710 -11.449  -7.780  1.00  0.00              
ATOM   1878  HB  ILE A 124      10.789 -11.724  -8.294  1.00  0.00              
ATOM   1879  CG2 ILE A 124      11.335 -10.806  -6.500  1.00  0.00              
ATOM   1880 HG21 ILE A 124      11.181  -9.779  -6.831  1.00  0.00              
ATOM   1881 HG22 ILE A 124      10.433 -11.291  -6.129  1.00  0.00              
ATOM   1882 HG23 ILE A 124      12.055 -10.876  -5.685  1.00  0.00              
ATOM   1883  CG1 ILE A 124      12.639 -10.521  -8.594  1.00  0.00              
ATOM   1884 HG12 ILE A 124      12.857 -10.999  -9.549  1.00  0.00              
ATOM   1885 HG13 ILE A 124      12.073  -9.622  -8.841  1.00  0.00              
ATOM   1886  CD1 ILE A 124      13.907  -9.982  -8.042  1.00  0.00              
ATOM   1887 HD11 ILE A 124      14.606 -10.816  -7.984  1.00  0.00              
ATOM   1888 HD12 ILE A 124      14.326  -9.244  -8.726  1.00  0.00              
ATOM   1889 HD13 ILE A 124      13.743  -9.517  -7.070  1.00  0.00              
ATOM   1890  C   ILE A 124      11.429 -13.740  -6.730  1.00  0.00              
ATOM   1891  O   ILE A 124      10.796 -14.486  -7.482  1.00  0.00              
ATOM   1892  N   ASP A 125      11.263 -13.564  -5.397  1.00  0.00              
ATOM   1893  H   ASP A 125      11.743 -12.827  -4.901  1.00  0.00              
ATOM   1894  CA  ASP A 125      10.351 -14.452  -4.740  1.00  0.00              
ATOM   1895  HA  ASP A 125      10.384 -15.466  -5.139  1.00  0.00              
ATOM   1896  CB  ASP A 125      10.705 -14.663  -3.241  1.00  0.00              
ATOM   1897  HB2 ASP A 125      10.633 -13.658  -2.826  1.00  0.00              
ATOM   1898  HB3 ASP A 125      10.027 -15.301  -2.673  1.00  0.00              
ATOM   1899  CG  ASP A 125      12.119 -15.249  -3.061  1.00  0.00              
ATOM   1900  OD1 ASP A 125      12.310 -16.491  -3.221  1.00  0.00              
ATOM   1901  OD2 ASP A 125      13.027 -14.516  -2.578  1.00  0.00              
ATOM   1902  C   ASP A 125       8.877 -13.905  -4.907  1.00  0.00              
ATOM   1903  O   ASP A 125       8.053 -14.631  -5.482  1.00  0.00              
ATOM   1904  N   LEU A 126       8.613 -12.722  -4.413  1.00  0.00              
ATOM   1905  H   LEU A 126       9.323 -12.169  -3.954  1.00  0.00              
ATOM   1906  CA  LEU A 126       7.357 -12.047  -4.735  1.00  0.00              
ATOM   1907  HA  LEU A 126       6.654 -12.752  -5.178  1.00  0.00              
ATOM   1908  CB  LEU A 126       6.868 -11.588  -3.408  1.00  0.00              
ATOM   1909  HB2 LEU A 126       6.790 -12.374  -2.657  1.00  0.00              
ATOM   1910  HB3 LEU A 126       7.573 -10.892  -2.954  1.00  0.00              
ATOM   1911  CG  LEU A 126       5.465 -10.844  -3.483  1.00  0.00              
ATOM   1912  HG  LEU A 126       5.509 -10.096  -4.274  1.00  0.00              
ATOM   1913  CD1 LEU A 126       4.347 -11.790  -3.827  1.00  0.00              
ATOM   1914 HD11 LEU A 126       4.373 -12.239  -4.820  1.00  0.00              
ATOM   1915 HD12 LEU A 126       4.393 -12.624  -3.126  1.00  0.00              
ATOM   1916 HD13 LEU A 126       3.411 -11.248  -3.689  1.00  0.00              
ATOM   1917  CD2 LEU A 126       5.290 -10.100  -2.130  1.00  0.00              
ATOM   1918 HD21 LEU A 126       6.083  -9.368  -1.976  1.00  0.00              
ATOM   1919 HD22 LEU A 126       4.328  -9.645  -1.898  1.00  0.00              
ATOM   1920 HD23 LEU A 126       5.331 -10.833  -1.325  1.00  0.00              
ATOM   1921  C   LEU A 126       7.556 -10.828  -5.730  1.00  0.00              
ATOM   1922  O   LEU A 126       8.020  -9.678  -5.399  1.00  0.00              
ATOM   1923  N   TYR A 127       7.463 -11.116  -7.047  1.00  0.00              
ATOM   1924  H   TYR A 127       7.118 -12.026  -7.319  1.00  0.00              
ATOM   1925  CA  TYR A 127       7.520  -9.960  -7.999  1.00  0.00              
ATOM   1926  HA  TYR A 127       8.294  -9.242  -7.728  1.00  0.00              
ATOM   1927  CB  TYR A 127       7.931 -10.428  -9.412  1.00  0.00              
ATOM   1928  HB2 TYR A 127       8.763 -11.111  -9.240  1.00  0.00              
ATOM   1929  HB3 TYR A 127       7.126 -11.040  -9.819  1.00  0.00              
ATOM   1930  CG  TYR A 127       8.405  -9.294 -10.399  1.00  0.00              
ATOM   1931  CD1 TYR A 127       9.345  -8.302  -9.986  1.00  0.00              
ATOM   1932  HD1 TYR A 127       9.710  -8.271  -8.970  1.00  0.00              
ATOM   1933  CE1 TYR A 127       9.904  -7.385 -10.855  1.00  0.00              
ATOM   1934  HE1 TYR A 127      10.551  -6.637 -10.421  1.00  0.00              
ATOM   1935  CZ  TYR A 127       9.402  -7.379 -12.208  1.00  0.00              
ATOM   1936  OH  TYR A 127       9.814  -6.468 -13.107  1.00  0.00              
ATOM   1937  HH  TYR A 127      10.331  -5.758 -12.720  1.00  0.00              
ATOM   1938  CE2 TYR A 127       8.432  -8.320 -12.616  1.00  0.00              
ATOM   1939  HE2 TYR A 127       8.064  -8.223 -13.627  1.00  0.00              
ATOM   1940  CD2 TYR A 127       7.946  -9.244 -11.713  1.00  0.00              
ATOM   1941  HD2 TYR A 127       7.189  -9.970 -11.972  1.00  0.00              
ATOM   1942  C   TYR A 127       6.117  -9.333  -8.055  1.00  0.00              
ATOM   1943  O   TYR A 127       5.114 -10.002  -8.158  1.00  0.00              
ATOM   1944  N   GLN A 128       6.061  -7.990  -7.921  1.00  0.00              
ATOM   1945  H   GLN A 128       6.916  -7.454  -7.957  1.00  0.00              
ATOM   1946  CA  GLN A 128       4.883  -7.168  -7.602  1.00  0.00              
ATOM   1947  HA  GLN A 128       4.112  -7.869  -7.282  1.00  0.00              
ATOM   1948  CB  GLN A 128       5.155  -6.239  -6.436  1.00  0.00              
ATOM   1949  HB2 GLN A 128       6.044  -5.650  -6.662  1.00  0.00              
ATOM   1950  HB3 GLN A 128       4.265  -5.614  -6.359  1.00  0.00              
ATOM   1951  CG  GLN A 128       5.528  -6.968  -5.113  1.00  0.00              
ATOM   1952  HG2 GLN A 128       4.669  -7.544  -4.768  1.00  0.00              
ATOM   1953  HG3 GLN A 128       6.396  -7.561  -5.399  1.00  0.00              
ATOM   1954  CD  GLN A 128       6.095  -6.138  -3.999  1.00  0.00              
ATOM   1955  OE1 GLN A 128       7.060  -5.397  -4.159  1.00  0.00              
ATOM   1956  NE2 GLN A 128       5.433  -6.049  -2.862  1.00  0.00              
ATOM   1957 HE21 GLN A 128       5.794  -5.353  -2.225  1.00  0.00              
ATOM   1958 HE22 GLN A 128       4.570  -6.564  -2.763  1.00  0.00              
ATOM   1959  C   GLN A 128       4.456  -6.297  -8.849  1.00  0.00              
ATOM   1960  O   GLN A 128       5.219  -5.465  -9.366  1.00  0.00              
ATOM   1961  N   PHE A 129       3.244  -6.504  -9.337  1.00  0.00              
ATOM   1962  H   PHE A 129       2.662  -7.151  -8.825  1.00  0.00              
ATOM   1963  CA  PHE A 129       2.580  -5.427 -10.092  1.00  0.00              
ATOM   1964  HA  PHE A 129       3.096  -5.205 -11.026  1.00  0.00              
ATOM   1965  CB  PHE A 129       1.071  -5.804 -10.332  1.00  0.00              
ATOM   1966  HB2 PHE A 129       0.551  -5.957  -9.386  1.00  0.00              
ATOM   1967  HB3 PHE A 129       0.617  -4.919 -10.779  1.00  0.00              
ATOM   1968  CG  PHE A 129       0.791  -6.920 -11.309  1.00  0.00              
ATOM   1969  CD1 PHE A 129       0.076  -8.086 -10.888  1.00  0.00              
ATOM   1970  HD1 PHE A 129      -0.297  -8.087  -9.875  1.00  0.00              
ATOM   1971  CE1 PHE A 129      -0.189  -9.036 -11.843  1.00  0.00              
ATOM   1972  HE1 PHE A 129      -0.764  -9.889 -11.514  1.00  0.00              
ATOM   1973  CZ  PHE A 129       0.338  -8.989 -13.137  1.00  0.00              
ATOM   1974  HZ  PHE A 129       0.097  -9.788 -13.823  1.00  0.00              
ATOM   1975  CE2 PHE A 129       1.020  -7.814 -13.495  1.00  0.00              
ATOM   1976  HE2 PHE A 129       1.341  -7.696 -14.519  1.00  0.00              
ATOM   1977  CD2 PHE A 129       1.286  -6.795 -12.624  1.00  0.00              
ATOM   1978  HD2 PHE A 129       1.781  -5.907 -12.988  1.00  0.00              
ATOM   1979  C   PHE A 129       2.607  -4.090  -9.275  1.00  0.00              
ATOM   1980  O   PHE A 129       2.743  -4.057  -8.047  1.00  0.00              
ATOM   1981  N   HIE A 130       2.370  -2.940  -9.966  1.00  0.00              
ATOM   1982  H   HIE A 130       2.236  -2.939 -10.967  1.00  0.00              
ATOM   1983  CA  HIE A 130       2.286  -1.554  -9.371  1.00  0.00              
ATOM   1984  HA  HIE A 130       2.076  -1.652  -8.306  1.00  0.00              
ATOM   1985  CB  HIE A 130       3.659  -0.879  -9.614  1.00  0.00              
ATOM   1986  HB2 HIE A 130       4.440  -1.579  -9.910  1.00  0.00              
ATOM   1987  HB3 HIE A 130       3.496  -0.233 -10.477  1.00  0.00              
ATOM   1988  CG  HIE A 130       4.123   0.005  -8.514  1.00  0.00              
ATOM   1989  ND1 HIE A 130       5.131   0.958  -8.696  1.00  0.00              
ATOM   1990  CE1 HIE A 130       5.271   1.510  -7.520  1.00  0.00              
ATOM   1991  HE1 HIE A 130       6.169   2.045  -7.250  1.00  0.00              
ATOM   1992  NE2 HIE A 130       4.393   1.058  -6.661  1.00  0.00              
ATOM   1993  HE2 HIE A 130       4.325   1.359  -5.699  1.00  0.00              
ATOM   1994  CD2 HIE A 130       3.678   0.079  -7.267  1.00  0.00              
ATOM   1995  HD2 HIE A 130       2.996  -0.596  -6.772  1.00  0.00              
ATOM   1996  C   HIE A 130       1.190  -0.675  -9.954  1.00  0.00              
ATOM   1997  O   HIE A 130       0.554   0.060  -9.188  1.00  0.00              
ATOM   1998  N   HIE A 131       1.012  -0.749 -11.263  1.00  0.00              
ATOM   1999  H   HIE A 131       1.404  -1.565 -11.711  1.00  0.00              
ATOM   2000  CA  HIE A 131       0.195   0.181 -12.091  1.00  0.00              
ATOM   2001  HA  HIE A 131      -0.369   0.777 -11.374  1.00  0.00              
ATOM   2002  CB  HIE A 131       1.123   1.082 -12.969  1.00  0.00              
ATOM   2003  HB2 HIE A 131       0.485   1.331 -13.816  1.00  0.00              
ATOM   2004  HB3 HIE A 131       1.427   2.041 -12.550  1.00  0.00              
ATOM   2005  CG  HIE A 131       2.262   0.358 -13.677  1.00  0.00              
ATOM   2006  ND1 HIE A 131       2.155  -0.682 -14.623  1.00  0.00              
ATOM   2007  CE1 HIE A 131       3.454  -0.985 -14.930  1.00  0.00              
ATOM   2008  HE1 HIE A 131       3.714  -1.753 -15.642  1.00  0.00              
ATOM   2009  NE2 HIE A 131       4.343  -0.213 -14.280  1.00  0.00              
ATOM   2010  HE2 HIE A 131       5.351  -0.253 -14.341  1.00  0.00              
ATOM   2011  CD2 HIE A 131       3.612   0.704 -13.551  1.00  0.00              
ATOM   2012  HD2 HIE A 131       4.013   1.493 -12.932  1.00  0.00              
ATOM   2013  C   HIE A 131      -0.770  -0.677 -12.979  1.00  0.00              
ATOM   2014  O   HIE A 131      -0.472  -1.852 -13.326  1.00  0.00              
ATOM   2015  N   VAL A 132      -1.961  -0.234 -13.220  1.00  0.00              
ATOM   2016  H   VAL A 132      -2.095   0.745 -13.009  1.00  0.00              
ATOM   2017  CA  VAL A 132      -3.037  -0.981 -13.856  1.00  0.00              
ATOM   2018  HA  VAL A 132      -2.633  -1.829 -14.410  1.00  0.00              
ATOM   2019  CB  VAL A 132      -3.999  -1.598 -12.786  1.00  0.00              
ATOM   2020  HB  VAL A 132      -4.251  -0.779 -12.112  1.00  0.00              
ATOM   2021  CG1 VAL A 132      -5.218  -2.280 -13.480  1.00  0.00              
ATOM   2022 HG11 VAL A 132      -5.864  -1.525 -13.927  1.00  0.00              
ATOM   2023 HG12 VAL A 132      -4.893  -2.993 -14.237  1.00  0.00              
ATOM   2024 HG13 VAL A 132      -5.765  -2.864 -12.740  1.00  0.00              
ATOM   2025  CG2 VAL A 132      -3.232  -2.557 -11.908  1.00  0.00              
ATOM   2026 HG21 VAL A 132      -2.442  -1.990 -11.414  1.00  0.00              
ATOM   2027 HG22 VAL A 132      -3.885  -3.007 -11.161  1.00  0.00              
ATOM   2028 HG23 VAL A 132      -3.021  -3.454 -12.490  1.00  0.00              
ATOM   2029  C   VAL A 132      -3.663  -0.101 -14.917  1.00  0.00              
ATOM   2030  O   VAL A 132      -3.668   1.121 -14.785  1.00  0.00              
ATOM   2031  N   ASP A 133      -4.273  -0.748 -15.887  1.00  0.00              
ATOM   2032  H   ASP A 133      -4.317  -1.757 -15.893  1.00  0.00              
ATOM   2033  CA  ASP A 133      -4.813  -0.057 -17.171  1.00  0.00              
ATOM   2034  HA  ASP A 133      -4.788   1.020 -17.007  1.00  0.00              
ATOM   2035  CB  ASP A 133      -3.913  -0.467 -18.311  1.00  0.00              
ATOM   2036  HB2 ASP A 133      -2.904  -0.411 -17.902  1.00  0.00              
ATOM   2037  HB3 ASP A 133      -4.072  -1.492 -18.643  1.00  0.00              
ATOM   2038  CG  ASP A 133      -4.003   0.361 -19.568  1.00  0.00              
ATOM   2039  OD1 ASP A 133      -4.868   1.280 -19.585  1.00  0.00              
ATOM   2040  OD2 ASP A 133      -3.264   0.195 -20.528  1.00  0.00              
ATOM   2041  C   ASP A 133      -6.220  -0.469 -17.566  1.00  0.00              
ATOM   2042  O   ASP A 133      -6.586  -1.674 -17.447  1.00  0.00              
ATOM   2043  N   ARG A 134      -6.991   0.501 -18.022  1.00  0.00              
ATOM   2044  H   ARG A 134      -6.630   1.440 -18.113  1.00  0.00              
ATOM   2045  CA  ARG A 134      -8.392   0.451 -18.467  1.00  0.00              
ATOM   2046  HA  ARG A 134      -8.973  -0.117 -17.741  1.00  0.00              
ATOM   2047  CB  ARG A 134      -8.898   1.839 -18.701  1.00  0.00              
ATOM   2048  HB2 ARG A 134      -8.480   2.430 -17.886  1.00  0.00              
ATOM   2049  HB3 ARG A 134      -8.504   2.190 -19.655  1.00  0.00              
ATOM   2050  CG  ARG A 134     -10.409   1.831 -18.700  1.00  0.00              
ATOM   2051  HG2 ARG A 134     -10.806   1.093 -19.397  1.00  0.00              
ATOM   2052  HG3 ARG A 134     -10.814   1.467 -17.755  1.00  0.00              
ATOM   2053  CD  ARG A 134     -11.114   3.137 -19.073  1.00  0.00              
ATOM   2054  HD2 ARG A 134     -12.172   3.076 -18.816  1.00  0.00              
ATOM   2055  HD3 ARG A 134     -10.657   3.920 -18.468  1.00  0.00              
ATOM   2056  NE  ARG A 134     -10.766   3.523 -20.394  1.00  0.00              
ATOM   2057  HE  ARG A 134     -10.217   2.878 -20.945  1.00  0.00              
ATOM   2058  CZ  ARG A 134     -11.350   4.462 -21.093  1.00  0.00              
ATOM   2059  NH1 ARG A 134     -10.944   4.658 -22.295  1.00  0.00              
ATOM   2060 HH11 ARG A 134     -10.160   4.090 -22.581  1.00  0.00              
ATOM   2061 HH12 ARG A 134     -11.092   5.483 -22.859  1.00  0.00              
ATOM   2062  NH2 ARG A 134     -12.321   5.215 -20.662  1.00  0.00              
ATOM   2063 HH21 ARG A 134     -12.529   5.008 -19.696  1.00  0.00              
ATOM   2064 HH22 ARG A 134     -12.660   6.056 -21.107  1.00  0.00              
ATOM   2065  C   ARG A 134      -8.567  -0.323 -19.800  1.00  0.00              
ATOM   2066  O   ARG A 134      -9.499  -1.105 -19.949  1.00  0.00              
ATOM   2067  N   ASP A 135      -7.662  -0.062 -20.750  1.00  0.00              
ATOM   2068  H   ASP A 135      -6.906   0.577 -20.548  1.00  0.00              
ATOM   2069  CA  ASP A 135      -7.938  -0.456 -22.158  1.00  0.00              
ATOM   2070  HA  ASP A 135      -9.013  -0.611 -22.258  1.00  0.00              
ATOM   2071  CB  ASP A 135      -7.502   0.687 -23.000  1.00  0.00              
ATOM   2072  HB2 ASP A 135      -6.429   0.879 -22.999  1.00  0.00              
ATOM   2073  HB3 ASP A 135      -7.745   0.437 -24.032  1.00  0.00              
ATOM   2074  CG  ASP A 135      -8.083   2.065 -22.624  1.00  0.00              
ATOM   2075  OD1 ASP A 135      -9.300   2.232 -22.406  1.00  0.00              
ATOM   2076  OD2 ASP A 135      -7.320   3.058 -22.667  1.00  0.00              
ATOM   2077  C   ASP A 135      -7.216  -1.671 -22.576  1.00  0.00              
ATOM   2078  O   ASP A 135      -7.659  -2.377 -23.509  1.00  0.00              
ATOM   2079  N   THR A 136      -5.999  -1.923 -22.010  1.00  0.00              
ATOM   2080  H   THR A 136      -5.693  -1.261 -21.311  1.00  0.00              
ATOM   2081  CA  THR A 136      -5.324  -3.238 -22.037  1.00  0.00              
ATOM   2082  HA  THR A 136      -5.238  -3.503 -23.090  1.00  0.00              
ATOM   2083  CB  THR A 136      -3.894  -3.213 -21.509  1.00  0.00              
ATOM   2084  HB  THR A 136      -3.817  -3.184 -20.422  1.00  0.00              
ATOM   2085  CG2 THR A 136      -3.040  -4.471 -21.852  1.00  0.00              
ATOM   2086 HG21 THR A 136      -3.473  -5.301 -21.293  1.00  0.00              
ATOM   2087 HG22 THR A 136      -3.077  -4.586 -22.935  1.00  0.00              
ATOM   2088 HG23 THR A 136      -2.007  -4.251 -21.582  1.00  0.00              
ATOM   2089  OG1 THR A 136      -3.229  -2.088 -21.994  1.00  0.00              
ATOM   2090  HG1 THR A 136      -3.250  -1.342 -21.391  1.00  0.00              
ATOM   2091  C   THR A 136      -6.165  -4.272 -21.233  1.00  0.00              
ATOM   2092  O   THR A 136      -6.347  -4.078 -20.025  1.00  0.00              
ATOM   2093  N   PRO A 137      -6.528  -5.428 -21.732  1.00  0.00              
ATOM   2094  CD  PRO A 137      -6.515  -5.780 -23.134  1.00  0.00              
ATOM   2095  HD2 PRO A 137      -5.522  -6.162 -23.370  1.00  0.00              
ATOM   2096  HD3 PRO A 137      -6.635  -4.895 -23.759  1.00  0.00              
ATOM   2097  CG  PRO A 137      -7.671  -6.781 -23.261  1.00  0.00              
ATOM   2098  HG2 PRO A 137      -7.596  -7.360 -24.182  1.00  0.00              
ATOM   2099  HG3 PRO A 137      -8.603  -6.224 -23.171  1.00  0.00              
ATOM   2100  CB  PRO A 137      -7.492  -7.582 -22.002  1.00  0.00              
ATOM   2101  HB2 PRO A 137      -6.686  -8.312 -22.075  1.00  0.00              
ATOM   2102  HB3 PRO A 137      -8.343  -8.163 -21.646  1.00  0.00              
ATOM   2103  CA  PRO A 137      -7.123  -6.565 -20.950  1.00  0.00              
ATOM   2104  HA  PRO A 137      -7.999  -6.160 -20.443  1.00  0.00              
ATOM   2105  C   PRO A 137      -6.289  -7.176 -19.846  1.00  0.00              
ATOM   2106  O   PRO A 137      -5.115  -7.330 -20.051  1.00  0.00              
ATOM   2107  N   TRP A 138      -6.950  -7.419 -18.719  1.00  0.00              
ATOM   2108  H   TRP A 138      -7.931  -7.191 -18.642  1.00  0.00              
ATOM   2109  CA  TRP A 138      -6.293  -8.186 -17.675  1.00  0.00              
ATOM   2110  HA  TRP A 138      -5.393  -7.682 -17.320  1.00  0.00              
ATOM   2111  CB  TRP A 138      -7.130  -8.113 -16.379  1.00  0.00              
ATOM   2112  HB2 TRP A 138      -8.134  -7.858 -16.719  1.00  0.00              
ATOM   2113  HB3 TRP A 138      -7.338  -9.121 -16.021  1.00  0.00              
ATOM   2114  CG  TRP A 138      -6.596  -7.229 -15.336  1.00  0.00              
ATOM   2115  CD1 TRP A 138      -7.013  -5.984 -14.998  1.00  0.00              
ATOM   2116  HD1 TRP A 138      -7.868  -5.539 -15.483  1.00  0.00              
ATOM   2117  NE1 TRP A 138      -6.285  -5.622 -13.896  1.00  0.00              
ATOM   2118  HE1 TRP A 138      -6.508  -4.817 -13.328  1.00  0.00              
ATOM   2119  CE2 TRP A 138      -5.290  -6.479 -13.577  1.00  0.00              
ATOM   2120  CZ2 TRP A 138      -4.150  -6.364 -12.709  1.00  0.00              
ATOM   2121  HZ2 TRP A 138      -4.027  -5.436 -12.170  1.00  0.00              
ATOM   2122  CH2 TRP A 138      -3.210  -7.459 -12.727  1.00  0.00              
ATOM   2123  HH2 TRP A 138      -2.304  -7.419 -12.140  1.00  0.00              
ATOM   2124  CZ3 TRP A 138      -3.489  -8.613 -13.502  1.00  0.00              
ATOM   2125  HZ3 TRP A 138      -2.752  -9.401 -13.549  1.00  0.00              
ATOM   2126  CE3 TRP A 138      -4.652  -8.620 -14.352  1.00  0.00              
ATOM   2127  HE3 TRP A 138      -4.934  -9.508 -14.898  1.00  0.00              
ATOM   2128  CD2 TRP A 138      -5.554  -7.558 -14.422  1.00  0.00              
ATOM   2129  C   TRP A 138      -5.890  -9.584 -18.164  1.00  0.00              
ATOM   2130  O   TRP A 138      -4.915 -10.145 -17.701  1.00  0.00              
ATOM   2131  N   ASP A 139      -6.504 -10.113 -19.232  1.00  0.00              
ATOM   2132  H   ASP A 139      -7.378  -9.704 -19.528  1.00  0.00              
ATOM   2133  CA  ASP A 139      -6.114 -11.228 -20.001  1.00  0.00              
ATOM   2134  HA  ASP A 139      -6.076 -12.078 -19.319  1.00  0.00              
ATOM   2135  CB  ASP A 139      -7.003 -11.467 -21.174  1.00  0.00              
ATOM   2136  HB2 ASP A 139      -7.035 -10.540 -21.747  1.00  0.00              
ATOM   2137  HB3 ASP A 139      -6.697 -12.246 -21.872  1.00  0.00              
ATOM   2138  CG  ASP A 139      -8.473 -11.760 -20.838  1.00  0.00              
ATOM   2139  OD1 ASP A 139      -8.622 -12.592 -19.925  1.00  0.00              
ATOM   2140  OD2 ASP A 139      -9.382 -10.981 -21.246  1.00  0.00              
ATOM   2141  C   ASP A 139      -4.706 -10.947 -20.499  1.00  0.00              
ATOM   2142  O   ASP A 139      -3.825 -11.767 -20.321  1.00  0.00              
ATOM   2143  N   GLU A 140      -4.397  -9.794 -21.081  1.00  0.00              
ATOM   2144  H   GLU A 140      -4.992  -8.986 -20.961  1.00  0.00              
ATOM   2145  CA  GLU A 140      -3.040  -9.479 -21.577  1.00  0.00              
ATOM   2146  HA  GLU A 140      -2.654 -10.285 -22.201  1.00  0.00              
ATOM   2147  CB  GLU A 140      -3.145  -8.210 -22.415  1.00  0.00              
ATOM   2148  HB2 GLU A 140      -3.590  -7.434 -21.791  1.00  0.00              
ATOM   2149  HB3 GLU A 140      -2.142  -7.883 -22.689  1.00  0.00              
ATOM   2150  CG  GLU A 140      -3.916  -8.286 -23.717  1.00  0.00              
ATOM   2151  HG2 GLU A 140      -4.923  -8.650 -23.515  1.00  0.00              
ATOM   2152  HG3 GLU A 140      -3.996  -7.289 -24.151  1.00  0.00              
ATOM   2153  CD  GLU A 140      -3.222  -9.187 -24.741  1.00  0.00              
ATOM   2154  OE1 GLU A 140      -1.980  -9.065 -24.951  1.00  0.00              
ATOM   2155  OE2 GLU A 140      -3.918  -9.902 -25.524  1.00  0.00              
ATOM   2156  C   GLU A 140      -2.045  -9.253 -20.426  1.00  0.00              
ATOM   2157  O   GLU A 140      -0.932  -9.655 -20.612  1.00  0.00              
ATOM   2158  N   ILE A 141      -2.430  -8.607 -19.296  1.00  0.00              
ATOM   2159  H   ILE A 141      -3.342  -8.179 -19.365  1.00  0.00              
ATOM   2160  CA  ILE A 141      -1.611  -8.297 -18.021  1.00  0.00              
ATOM   2161  HA  ILE A 141      -0.716  -7.763 -18.338  1.00  0.00              
ATOM   2162  CB  ILE A 141      -2.306  -7.292 -17.076  1.00  0.00              
ATOM   2163  HB  ILE A 141      -3.240  -7.814 -16.868  1.00  0.00              
ATOM   2164  CG2 ILE A 141      -1.671  -7.061 -15.678  1.00  0.00              
ATOM   2165 HG21 ILE A 141      -0.639  -6.725 -15.776  1.00  0.00              
ATOM   2166 HG22 ILE A 141      -2.226  -6.418 -14.994  1.00  0.00              
ATOM   2167 HG23 ILE A 141      -1.679  -8.079 -15.288  1.00  0.00              
ATOM   2168  CG1 ILE A 141      -2.559  -5.950 -17.855  1.00  0.00              
ATOM   2169 HG12 ILE A 141      -1.630  -5.398 -17.711  1.00  0.00              
ATOM   2170 HG13 ILE A 141      -2.808  -6.053 -18.911  1.00  0.00              
ATOM   2171  CD1 ILE A 141      -3.739  -5.144 -17.195  1.00  0.00              
ATOM   2172 HD11 ILE A 141      -3.596  -5.132 -16.115  1.00  0.00              
ATOM   2173 HD12 ILE A 141      -3.774  -4.135 -17.606  1.00  0.00              
ATOM   2174 HD13 ILE A 141      -4.674  -5.683 -17.350  1.00  0.00              
ATOM   2175  C   ILE A 141      -1.169  -9.618 -17.355  1.00  0.00              
ATOM   2176  O   ILE A 141       0.026  -9.694 -17.005  1.00  0.00              
ATOM   2177  N   TRP A 142      -2.086 -10.573 -17.119  1.00  0.00              
ATOM   2178  H   TRP A 142      -3.047 -10.439 -17.399  1.00  0.00              
ATOM   2179  CA  TRP A 142      -1.649 -11.941 -16.945  1.00  0.00              
ATOM   2180  HA  TRP A 142      -1.046 -11.899 -16.038  1.00  0.00              
ATOM   2181  CB  TRP A 142      -2.782 -12.847 -16.537  1.00  0.00              
ATOM   2182  HB2 TRP A 142      -3.550 -12.765 -17.305  1.00  0.00              
ATOM   2183  HB3 TRP A 142      -2.393 -13.861 -16.623  1.00  0.00              
ATOM   2184  CG  TRP A 142      -3.299 -12.729 -15.170  1.00  0.00              
ATOM   2185  CD1 TRP A 142      -4.570 -12.265 -14.871  1.00  0.00              
ATOM   2186  HD1 TRP A 142      -5.321 -12.003 -15.601  1.00  0.00              
ATOM   2187  NE1 TRP A 142      -4.718 -12.263 -13.501  1.00  0.00              
ATOM   2188  HE1 TRP A 142      -5.618 -12.164 -13.051  1.00  0.00              
ATOM   2189  CE2 TRP A 142      -3.497 -12.547 -12.842  1.00  0.00              
ATOM   2190  CZ2 TRP A 142      -3.201 -12.594 -11.498  1.00  0.00              
ATOM   2191  HZ2 TRP A 142      -3.906 -12.482 -10.688  1.00  0.00              
ATOM   2192  CH2 TRP A 142      -1.853 -12.906 -11.172  1.00  0.00              
ATOM   2193  HH2 TRP A 142      -1.537 -12.913 -10.139  1.00  0.00              
ATOM   2194  CZ3 TRP A 142      -0.925 -13.152 -12.175  1.00  0.00              
ATOM   2195  HZ3 TRP A 142       0.089 -13.412 -11.912  1.00  0.00              
ATOM   2196  CE3 TRP A 142      -1.268 -13.114 -13.521  1.00  0.00              
ATOM   2197  HE3 TRP A 142      -0.513 -13.407 -14.235  1.00  0.00              
ATOM   2198  CD2 TRP A 142      -2.608 -12.842 -13.927  1.00  0.00              
ATOM   2199  C   TRP A 142      -0.640 -12.519 -18.019  1.00  0.00              
ATOM   2200  O   TRP A 142       0.449 -12.919 -17.625  1.00  0.00              
ATOM   2201  N   GLN A 143      -1.045 -12.667 -19.287  1.00  0.00              
ATOM   2202  H   GLN A 143      -1.925 -12.260 -19.571  1.00  0.00              
ATOM   2203  CA  GLN A 143      -0.298 -13.370 -20.315  1.00  0.00              
ATOM   2204  HA  GLN A 143      -0.124 -14.335 -19.839  1.00  0.00              
ATOM   2205  CB  GLN A 143      -1.108 -13.458 -21.535  1.00  0.00              
ATOM   2206  HB2 GLN A 143      -1.506 -12.496 -21.856  1.00  0.00              
ATOM   2207  HB3 GLN A 143      -0.460 -13.793 -22.345  1.00  0.00              
ATOM   2208  CG  GLN A 143      -2.190 -14.625 -21.384  1.00  0.00              
ATOM   2209  HG2 GLN A 143      -1.617 -15.535 -21.209  1.00  0.00              
ATOM   2210  HG3 GLN A 143      -2.902 -14.433 -20.581  1.00  0.00              
ATOM   2211  CD  GLN A 143      -2.988 -14.740 -22.668  1.00  0.00              
ATOM   2212  OE1 GLN A 143      -3.767 -13.854 -23.065  1.00  0.00              
ATOM   2213  NE2 GLN A 143      -2.758 -15.763 -23.459  1.00  0.00              
ATOM   2214 HE21 GLN A 143      -3.237 -15.808 -24.346  1.00  0.00              
ATOM   2215 HE22 GLN A 143      -2.022 -16.445 -23.343  1.00  0.00              
ATOM   2216  C   GLN A 143       1.109 -12.698 -20.553  1.00  0.00              
ATOM   2217  O   GLN A 143       2.036 -13.349 -21.023  1.00  0.00              
ATOM   2218  N   ALA A 144       1.257 -11.448 -20.180  1.00  0.00              
ATOM   2219  H   ALA A 144       0.450 -10.868 -19.999  1.00  0.00              
ATOM   2220  CA  ALA A 144       2.471 -10.745 -20.210  1.00  0.00              
ATOM   2221  HA  ALA A 144       3.001 -10.863 -21.155  1.00  0.00              
ATOM   2222  CB  ALA A 144       2.166  -9.229 -20.124  1.00  0.00              
ATOM   2223  HB1 ALA A 144       1.775  -8.941 -19.148  1.00  0.00              
ATOM   2224  HB2 ALA A 144       3.120  -8.703 -20.171  1.00  0.00              
ATOM   2225  HB3 ALA A 144       1.536  -8.887 -20.945  1.00  0.00              
ATOM   2226  C   ALA A 144       3.396 -11.044 -19.014  1.00  0.00              
ATOM   2227  O   ALA A 144       4.592 -11.014 -19.237  1.00  0.00              
ATOM   2228  N   MET A 145       2.902 -11.317 -17.769  1.00  0.00              
ATOM   2229  H   MET A 145       1.939 -11.050 -17.623  1.00  0.00              
ATOM   2230  CA  MET A 145       3.735 -11.726 -16.597  1.00  0.00              
ATOM   2231  HA  MET A 145       4.663 -11.177 -16.755  1.00  0.00              
ATOM   2232  CB  MET A 145       3.064 -11.182 -15.332  1.00  0.00              
ATOM   2233  HB2 MET A 145       2.577 -10.237 -15.573  1.00  0.00              
ATOM   2234  HB3 MET A 145       2.224 -11.860 -15.185  1.00  0.00              
ATOM   2235  CG  MET A 145       3.917 -11.116 -14.032  1.00  0.00              
ATOM   2236  HG2 MET A 145       3.221 -10.852 -13.236  1.00  0.00              
ATOM   2237  HG3 MET A 145       4.223 -12.125 -13.757  1.00  0.00              
ATOM   2238  SD  MET A 145       5.365 -10.003 -13.885  1.00  0.00              
ATOM   2239  CE  MET A 145       4.524  -8.378 -13.739  1.00  0.00              
ATOM   2240  HE1 MET A 145       5.292  -7.622 -13.571  1.00  0.00              
ATOM   2241  HE2 MET A 145       4.047  -8.185 -14.700  1.00  0.00              
ATOM   2242  HE3 MET A 145       3.966  -8.506 -12.811  1.00  0.00              
ATOM   2243  C   MET A 145       4.045 -13.182 -16.635  1.00  0.00              
ATOM   2244  O   MET A 145       5.175 -13.561 -16.474  1.00  0.00              
ATOM   2245  N   ASP A 146       3.094 -14.006 -16.832  1.00  0.00              
ATOM   2246  H   ASP A 146       2.159 -13.695 -17.052  1.00  0.00              
ATOM   2247  CA  ASP A 146       3.168 -15.472 -16.478  1.00  0.00              
ATOM   2248  HA  ASP A 146       3.381 -15.536 -15.411  1.00  0.00              
ATOM   2249  CB  ASP A 146       1.781 -16.132 -16.744  1.00  0.00              
ATOM   2250  HB2 ASP A 146       1.100 -15.731 -15.993  1.00  0.00              
ATOM   2251  HB3 ASP A 146       1.405 -15.860 -17.730  1.00  0.00              
ATOM   2252  CG  ASP A 146       1.678 -17.696 -16.597  1.00  0.00              
ATOM   2253  OD1 ASP A 146       1.573 -18.195 -15.502  1.00  0.00              
ATOM   2254  OD2 ASP A 146       1.540 -18.425 -17.608  1.00  0.00              
ATOM   2255  C   ASP A 146       4.199 -16.330 -17.227  1.00  0.00              
ATOM   2256  O   ASP A 146       4.723 -17.284 -16.693  1.00  0.00              
ATOM   2257  N   VAL A 147       4.572 -15.912 -18.441  1.00  0.00              
ATOM   2258  H   VAL A 147       4.070 -15.190 -18.937  1.00  0.00              
ATOM   2259  CA  VAL A 147       5.748 -16.500 -19.206  1.00  0.00              
ATOM   2260  HA  VAL A 147       5.416 -17.492 -19.512  1.00  0.00              
ATOM   2261  CB  VAL A 147       5.936 -15.696 -20.517  1.00  0.00              
ATOM   2262  HB  VAL A 147       4.963 -15.773 -21.004  1.00  0.00              
ATOM   2263  CG1 VAL A 147       6.362 -14.187 -20.377  1.00  0.00              
ATOM   2264 HG11 VAL A 147       7.445 -14.203 -20.257  1.00  0.00              
ATOM   2265 HG12 VAL A 147       6.016 -13.581 -21.215  1.00  0.00              
ATOM   2266 HG13 VAL A 147       5.878 -13.764 -19.497  1.00  0.00              
ATOM   2267  CG2 VAL A 147       7.055 -16.354 -21.328  1.00  0.00              
ATOM   2268 HG21 VAL A 147       6.865 -17.403 -21.556  1.00  0.00              
ATOM   2269 HG22 VAL A 147       7.168 -15.785 -22.251  1.00  0.00              
ATOM   2270 HG23 VAL A 147       8.003 -16.296 -20.793  1.00  0.00              
ATOM   2271  C   VAL A 147       7.025 -16.489 -18.299  1.00  0.00              
ATOM   2272  O   VAL A 147       7.831 -17.447 -18.240  1.00  0.00              
ATOM   2273  N   LEU A 148       7.203 -15.417 -17.425  1.00  0.00              
ATOM   2274  H   LEU A 148       6.417 -14.785 -17.364  1.00  0.00              
ATOM   2275  CA  LEU A 148       8.375 -15.200 -16.585  1.00  0.00              
ATOM   2276  HA  LEU A 148       9.256 -15.411 -17.191  1.00  0.00              
ATOM   2277  CB  LEU A 148       8.396 -13.693 -16.212  1.00  0.00              
ATOM   2278  HB2 LEU A 148       7.609 -13.421 -15.510  1.00  0.00              
ATOM   2279  HB3 LEU A 148       9.297 -13.463 -15.645  1.00  0.00              
ATOM   2280  CG  LEU A 148       8.298 -12.587 -17.298  1.00  0.00              
ATOM   2281  HG  LEU A 148       7.247 -12.586 -17.585  1.00  0.00              
ATOM   2282  CD1 LEU A 148       8.489 -11.169 -16.761  1.00  0.00              
ATOM   2283 HD11 LEU A 148       8.361 -10.514 -17.623  1.00  0.00              
ATOM   2284 HD12 LEU A 148       7.732 -11.010 -15.994  1.00  0.00              
ATOM   2285 HD13 LEU A 148       9.438 -11.039 -16.242  1.00  0.00              
ATOM   2286  CD2 LEU A 148       9.256 -12.851 -18.427  1.00  0.00              
ATOM   2287 HD21 LEU A 148       9.132 -12.108 -19.214  1.00  0.00              
ATOM   2288 HD22 LEU A 148      10.275 -12.748 -18.054  1.00  0.00              
ATOM   2289 HD23 LEU A 148       9.089 -13.862 -18.800  1.00  0.00              
ATOM   2290  C   LEU A 148       8.423 -16.054 -15.336  1.00  0.00              
ATOM   2291  O   LEU A 148       9.473 -16.523 -14.820  1.00  0.00              
ATOM   2292  N   VAL A 149       7.246 -16.377 -14.883  1.00  0.00              
ATOM   2293  H   VAL A 149       6.453 -16.107 -15.448  1.00  0.00              
ATOM   2294  CA  VAL A 149       6.994 -17.355 -13.765  1.00  0.00              
ATOM   2295  HA  VAL A 149       7.622 -17.193 -12.889  1.00  0.00              
ATOM   2296  CB  VAL A 149       5.474 -17.356 -13.327  1.00  0.00              
ATOM   2297  HB  VAL A 149       4.863 -17.687 -14.167  1.00  0.00              
ATOM   2298  CG1 VAL A 149       5.342 -18.347 -12.173  1.00  0.00              
ATOM   2299 HG11 VAL A 149       5.566 -19.358 -12.512  1.00  0.00              
ATOM   2300 HG12 VAL A 149       5.997 -18.138 -11.327  1.00  0.00              
ATOM   2301 HG13 VAL A 149       4.343 -18.300 -11.740  1.00  0.00              
ATOM   2302  CG2 VAL A 149       4.871 -16.001 -12.929  1.00  0.00              
ATOM   2303 HG21 VAL A 149       5.199 -15.868 -11.898  1.00  0.00              
ATOM   2304 HG22 VAL A 149       5.173 -15.212 -13.618  1.00  0.00              
ATOM   2305 HG23 VAL A 149       3.790 -16.133 -12.950  1.00  0.00              
ATOM   2306  C   VAL A 149       7.355 -18.767 -14.262  1.00  0.00              
ATOM   2307  O   VAL A 149       8.131 -19.423 -13.536  1.00  0.00              
ATOM   2308  N   ARG A 150       6.881 -19.151 -15.451  1.00  0.00              
ATOM   2309  H   ARG A 150       6.350 -18.461 -15.963  1.00  0.00              
ATOM   2310  CA  ARG A 150       7.174 -20.430 -16.130  1.00  0.00              
ATOM   2311  HA  ARG A 150       6.960 -21.232 -15.423  1.00  0.00              
ATOM   2312  CB  ARG A 150       6.364 -20.737 -17.391  1.00  0.00              
ATOM   2313  HB2 ARG A 150       6.500 -19.930 -18.111  1.00  0.00              
ATOM   2314  HB3 ARG A 150       6.808 -21.636 -17.818  1.00  0.00              
ATOM   2315  CG  ARG A 150       4.934 -20.949 -17.105  1.00  0.00              
ATOM   2316  HG2 ARG A 150       4.792 -21.728 -16.356  1.00  0.00              
ATOM   2317  HG3 ARG A 150       4.618 -20.068 -16.546  1.00  0.00              
ATOM   2318  CD  ARG A 150       4.010 -21.378 -18.207  1.00  0.00              
ATOM   2319  HD2 ARG A 150       4.320 -20.960 -19.164  1.00  0.00              
ATOM   2320  HD3 ARG A 150       4.074 -22.452 -18.378  1.00  0.00              
ATOM   2321  NE  ARG A 150       2.601 -20.952 -17.938  1.00  0.00              
ATOM   2322  HE  ARG A 150       2.473 -19.965 -17.767  1.00  0.00              
ATOM   2323  CZ  ARG A 150       1.506 -21.497 -18.318  1.00  0.00              
ATOM   2324  NH1 ARG A 150       0.368 -20.877 -18.247  1.00  0.00              
ATOM   2325 HH11 ARG A 150       0.424 -19.913 -17.952  1.00  0.00              
ATOM   2326 HH12 ARG A 150      -0.524 -21.292 -18.474  1.00  0.00              
ATOM   2327  NH2 ARG A 150       1.310 -22.695 -18.694  1.00  0.00              
ATOM   2328 HH21 ARG A 150       2.020 -23.411 -18.646  1.00  0.00              
ATOM   2329 HH22 ARG A 150       0.371 -23.018 -18.882  1.00  0.00              
ATOM   2330  C   ARG A 150       8.734 -20.575 -16.268  1.00  0.00              
ATOM   2331  O   ARG A 150       9.355 -21.591 -16.004  1.00  0.00              
ATOM   2332  N   GLN A 151       9.351 -19.431 -16.660  1.00  0.00              
ATOM   2333  H   GLN A 151       8.757 -18.644 -16.878  1.00  0.00              
ATOM   2334  CA  GLN A 151      10.802 -19.329 -16.817  1.00  0.00              
ATOM   2335  HA  GLN A 151      11.101 -20.151 -17.468  1.00  0.00              
ATOM   2336  CB  GLN A 151      11.155 -18.069 -17.622  1.00  0.00              
ATOM   2337  HB2 GLN A 151      10.588 -17.237 -17.204  1.00  0.00              
ATOM   2338  HB3 GLN A 151      12.240 -17.988 -17.557  1.00  0.00              
ATOM   2339  CG  GLN A 151      10.737 -18.234 -19.104  1.00  0.00              
ATOM   2340  HG2 GLN A 151      11.339 -19.036 -19.532  1.00  0.00              
ATOM   2341  HG3 GLN A 151       9.686 -18.522 -19.103  1.00  0.00              
ATOM   2342  CD  GLN A 151      10.831 -16.953 -19.961  1.00  0.00              
ATOM   2343  OE1 GLN A 151      10.791 -15.826 -19.493  1.00  0.00              
ATOM   2344  NE2 GLN A 151      11.051 -17.132 -21.267  1.00  0.00              
ATOM   2345 HE21 GLN A 151      10.867 -16.343 -21.870  1.00  0.00              
ATOM   2346 HE22 GLN A 151      10.950 -18.072 -21.623  1.00  0.00              
ATOM   2347  C   GLN A 151      11.491 -19.477 -15.456  1.00  0.00              
ATOM   2348  O   GLN A 151      12.679 -19.868 -15.393  1.00  0.00              
ATOM   2349  N   GLY A 152      10.860 -19.110 -14.344  1.00  0.00              
ATOM   2350  H   GLY A 152       9.929 -18.742 -14.482  1.00  0.00              
ATOM   2351  CA  GLY A 152      11.521 -19.050 -13.052  1.00  0.00              
ATOM   2352  HA2 GLY A 152      10.798 -19.157 -12.243  1.00  0.00              
ATOM   2353  HA3 GLY A 152      12.158 -19.932 -12.979  1.00  0.00              
ATOM   2354  C   GLY A 152      12.292 -17.797 -12.584  1.00  0.00              
ATOM   2355  O   GLY A 152      13.175 -17.842 -11.667  1.00  0.00              
ATOM   2356  N   LYS A 153      11.990 -16.635 -13.228  1.00  0.00              
ATOM   2357  H   LYS A 153      11.351 -16.743 -14.003  1.00  0.00              
ATOM   2358  CA  LYS A 153      12.436 -15.262 -12.798  1.00  0.00              
ATOM   2359  HA  LYS A 153      13.507 -15.333 -12.607  1.00  0.00              
ATOM   2360  CB  LYS A 153      12.241 -14.320 -13.955  1.00  0.00              
ATOM   2361  HB2 LYS A 153      11.204 -14.400 -14.282  1.00  0.00              
ATOM   2362  HB3 LYS A 153      12.514 -13.317 -13.629  1.00  0.00              
ATOM   2363  CG  LYS A 153      13.223 -14.702 -15.135  1.00  0.00              
ATOM   2364  HG2 LYS A 153      13.306 -15.787 -15.202  1.00  0.00              
ATOM   2365  HG3 LYS A 153      12.912 -14.260 -16.082  1.00  0.00              
ATOM   2366  CD  LYS A 153      14.701 -14.211 -14.966  1.00  0.00              
ATOM   2367  HD2 LYS A 153      14.615 -13.130 -15.071  1.00  0.00              
ATOM   2368  HD3 LYS A 153      15.083 -14.528 -13.995  1.00  0.00              
ATOM   2369  CE  LYS A 153      15.591 -14.730 -16.080  1.00  0.00              
ATOM   2370  HE2 LYS A 153      16.591 -14.383 -15.820  1.00  0.00              
ATOM   2371  HE3 LYS A 153      15.603 -15.820 -16.076  1.00  0.00              
ATOM   2372  NZ  LYS A 153      15.374 -14.116 -17.383  1.00  0.00              
ATOM   2373  HZ1 LYS A 153      16.097 -14.350 -18.049  1.00  0.00              
ATOM   2374  HZ2 LYS A 153      14.548 -14.520 -17.802  1.00  0.00              
ATOM   2375  HZ3 LYS A 153      15.312 -13.108 -17.377  1.00  0.00              
ATOM   2376  C   LYS A 153      11.679 -14.705 -11.613  1.00  0.00              
ATOM   2377  O   LYS A 153      12.033 -13.744 -11.026  1.00  0.00              
ATOM   2378  N   ILE A 154      10.635 -15.382 -11.292  1.00  0.00              
ATOM   2379  H   ILE A 154      10.418 -16.209 -11.829  1.00  0.00              
ATOM   2380  CA  ILE A 154       9.633 -15.118 -10.329  1.00  0.00              
ATOM   2381  HA  ILE A 154       9.993 -14.359  -9.634  1.00  0.00              
ATOM   2382  CB  ILE A 154       8.327 -14.513 -10.991  1.00  0.00              
ATOM   2383  HB  ILE A 154       8.153 -15.198 -11.820  1.00  0.00              
ATOM   2384  CG2 ILE A 154       7.151 -14.266 -10.122  1.00  0.00              
ATOM   2385 HG21 ILE A 154       6.313 -14.156 -10.809  1.00  0.00              
ATOM   2386 HG22 ILE A 154       6.859 -15.154  -9.560  1.00  0.00              
ATOM   2387 HG23 ILE A 154       7.247 -13.405  -9.460  1.00  0.00              
ATOM   2388  CG1 ILE A 154       8.513 -13.100 -11.752  1.00  0.00              
ATOM   2389 HG12 ILE A 154       8.691 -12.243 -11.102  1.00  0.00              
ATOM   2390 HG13 ILE A 154       9.368 -13.096 -12.427  1.00  0.00              
ATOM   2391  CD1 ILE A 154       7.357 -12.822 -12.711  1.00  0.00              
ATOM   2392 HD11 ILE A 154       7.086 -13.673 -13.335  1.00  0.00              
ATOM   2393 HD12 ILE A 154       6.426 -12.534 -12.222  1.00  0.00              
ATOM   2394 HD13 ILE A 154       7.573 -11.936 -13.308  1.00  0.00              
ATOM   2395  C   ILE A 154       9.275 -16.451  -9.580  1.00  0.00              
ATOM   2396  O   ILE A 154       9.211 -17.481 -10.259  1.00  0.00              
ATOM   2397  N   LEU A 155       9.039 -16.449  -8.263  1.00  0.00              
ATOM   2398  H   LEU A 155       9.247 -15.582  -7.788  1.00  0.00              
ATOM   2399  CA  LEU A 155       8.455 -17.604  -7.587  1.00  0.00              
ATOM   2400  HA  LEU A 155       8.594 -18.531  -8.145  1.00  0.00              
ATOM   2401  CB  LEU A 155       9.248 -17.845  -6.296  1.00  0.00              
ATOM   2402  HB2 LEU A 155      10.297 -17.798  -6.588  1.00  0.00              
ATOM   2403  HB3 LEU A 155       8.948 -17.028  -5.640  1.00  0.00              
ATOM   2404  CG  LEU A 155       8.867 -19.102  -5.515  1.00  0.00              
ATOM   2405  HG  LEU A 155       7.785 -18.994  -5.436  1.00  0.00              
ATOM   2406  CD1 LEU A 155       9.269 -20.368  -6.239  1.00  0.00              
ATOM   2407 HD11 LEU A 155       8.563 -20.515  -7.056  1.00  0.00              
ATOM   2408 HD12 LEU A 155      10.283 -20.213  -6.609  1.00  0.00              
ATOM   2409 HD13 LEU A 155       9.269 -21.205  -5.541  1.00  0.00              
ATOM   2410  CD2 LEU A 155       9.580 -19.108  -4.118  1.00  0.00              
ATOM   2411 HD21 LEU A 155       9.334 -18.255  -3.487  1.00  0.00              
ATOM   2412 HD22 LEU A 155       9.432 -20.023  -3.544  1.00  0.00              
ATOM   2413 HD23 LEU A 155      10.644 -19.137  -4.356  1.00  0.00              
ATOM   2414  C   LEU A 155       6.919 -17.504  -7.371  1.00  0.00              
ATOM   2415  O   LEU A 155       6.146 -18.451  -7.620  1.00  0.00              
ATOM   2416  N   TYR A 156       6.447 -16.279  -7.091  1.00  0.00              
ATOM   2417  H   TYR A 156       7.089 -15.628  -6.663  1.00  0.00              
ATOM   2418  CA  TYR A 156       5.018 -15.888  -7.048  1.00  0.00              
ATOM   2419  HA  TYR A 156       4.401 -16.561  -7.643  1.00  0.00              
ATOM   2420  CB  TYR A 156       4.563 -15.809  -5.540  1.00  0.00              
ATOM   2421  HB2 TYR A 156       5.285 -15.070  -5.192  1.00  0.00              
ATOM   2422  HB3 TYR A 156       3.524 -15.534  -5.359  1.00  0.00              
ATOM   2423  CG  TYR A 156       4.702 -17.128  -4.858  1.00  0.00              
ATOM   2424  CD1 TYR A 156       4.015 -18.271  -5.266  1.00  0.00              
ATOM   2425  HD1 TYR A 156       3.452 -18.173  -6.183  1.00  0.00              
ATOM   2426  CE1 TYR A 156       4.076 -19.493  -4.572  1.00  0.00              
ATOM   2427  HE1 TYR A 156       3.473 -20.318  -4.920  1.00  0.00              
ATOM   2428  CZ  TYR A 156       4.950 -19.554  -3.479  1.00  0.00              
ATOM   2429  OH  TYR A 156       5.089 -20.660  -2.720  1.00  0.00              
ATOM   2430  HH  TYR A 156       4.394 -21.249  -3.025  1.00  0.00              
ATOM   2431  CE2 TYR A 156       5.661 -18.481  -3.053  1.00  0.00              
ATOM   2432  HE2 TYR A 156       6.478 -18.551  -2.350  1.00  0.00              
ATOM   2433  CD2 TYR A 156       5.519 -17.225  -3.691  1.00  0.00              
ATOM   2434  HD2 TYR A 156       6.103 -16.404  -3.303  1.00  0.00              
ATOM   2435  C   TYR A 156       4.687 -14.482  -7.593  1.00  0.00              
ATOM   2436  O   TYR A 156       5.524 -13.617  -7.453  1.00  0.00              
ATOM   2437  N   VAL A 157       3.453 -14.314  -7.980  1.00  0.00              
ATOM   2438  H   VAL A 157       2.738 -15.026  -8.039  1.00  0.00              
ATOM   2439  CA  VAL A 157       3.045 -12.944  -8.469  1.00  0.00              
ATOM   2440  HA  VAL A 157       3.939 -12.414  -8.796  1.00  0.00              
ATOM   2441  CB  VAL A 157       2.200 -12.993  -9.754  1.00  0.00              
ATOM   2442  HB  VAL A 157       1.228 -13.462  -9.602  1.00  0.00              
ATOM   2443  CG1 VAL A 157       2.038 -11.620 -10.395  1.00  0.00              
ATOM   2444 HG11 VAL A 157       3.015 -11.196 -10.624  1.00  0.00              
ATOM   2445 HG12 VAL A 157       1.455 -11.795 -11.299  1.00  0.00              
ATOM   2446 HG13 VAL A 157       1.355 -11.052  -9.763  1.00  0.00              
ATOM   2447  CG2 VAL A 157       2.933 -13.823 -10.766  1.00  0.00              
ATOM   2448 HG21 VAL A 157       2.916 -14.869 -10.459  1.00  0.00              
ATOM   2449 HG22 VAL A 157       2.555 -13.627 -11.769  1.00  0.00              
ATOM   2450 HG23 VAL A 157       3.989 -13.555 -10.781  1.00  0.00              
ATOM   2451  C   VAL A 157       2.226 -12.230  -7.431  1.00  0.00              
ATOM   2452  O   VAL A 157       1.519 -12.779  -6.565  1.00  0.00              
ATOM   2453  N   GLY A 158       2.375 -10.912  -7.331  1.00  0.00              
ATOM   2454  H   GLY A 158       3.060 -10.416  -7.884  1.00  0.00              
ATOM   2455  CA  GLY A 158       1.715 -10.167  -6.308  1.00  0.00              
ATOM   2456  HA2 GLY A 158       0.736 -10.628  -6.179  1.00  0.00              
ATOM   2457  HA3 GLY A 158       2.131 -10.190  -5.301  1.00  0.00              
ATOM   2458  C   GLY A 158       1.575  -8.700  -6.669  1.00  0.00              
ATOM   2459  O   GLY A 158       1.781  -8.394  -7.833  1.00  0.00              
ATOM   2460  N   SER A 159       1.098  -7.775  -5.784  1.00  0.00              
ATOM   2461  H   SER A 159       0.965  -8.070  -4.828  1.00  0.00              
ATOM   2462  CA  SER A 159       0.767  -6.382  -6.200  1.00  0.00              
ATOM   2463  HA  SER A 159       1.392  -6.096  -7.046  1.00  0.00              
ATOM   2464  CB  SER A 159      -0.776  -6.350  -6.467  1.00  0.00              
ATOM   2465  HB2 SER A 159      -0.961  -5.311  -6.742  1.00  0.00              
ATOM   2466  HB3 SER A 159      -0.957  -6.954  -7.356  1.00  0.00              
ATOM   2467  OG  SER A 159      -1.569  -6.655  -5.351  1.00  0.00              
ATOM   2468  HG  SER A 159      -1.689  -5.853  -4.837  1.00  0.00              
ATOM   2469  C   SER A 159       1.057  -5.324  -5.106  1.00  0.00              
ATOM   2470  O   SER A 159       1.420  -5.632  -4.000  1.00  0.00              
ATOM   2471  N   SER A 160       1.015  -4.064  -5.485  1.00  0.00              
ATOM   2472  H   SER A 160       0.781  -3.853  -6.444  1.00  0.00              
ATOM   2473  CA  SER A 160       1.138  -2.980  -4.504  1.00  0.00              
ATOM   2474  HA  SER A 160       0.975  -3.354  -3.493  1.00  0.00              
ATOM   2475  CB  SER A 160       2.590  -2.525  -4.507  1.00  0.00              
ATOM   2476  HB2 SER A 160       3.246  -3.261  -4.043  1.00  0.00              
ATOM   2477  HB3 SER A 160       2.839  -2.422  -5.563  1.00  0.00              
ATOM   2478  OG  SER A 160       2.680  -1.289  -3.731  1.00  0.00              
ATOM   2479  HG  SER A 160       2.283  -1.356  -2.859  1.00  0.00              
ATOM   2480  C   SER A 160       0.207  -1.813  -5.042  1.00  0.00              
ATOM   2481  O   SER A 160       0.125  -1.626  -6.264  1.00  0.00              
ATOM   2482  N   ASN A 161      -0.457  -1.058  -4.110  1.00  0.00              
ATOM   2483  H   ASN A 161      -0.501  -1.464  -3.186  1.00  0.00              
ATOM   2484  CA  ASN A 161      -1.314   0.047  -4.445  1.00  0.00              
ATOM   2485  HA  ASN A 161      -1.754   0.372  -3.502  1.00  0.00              
ATOM   2486  CB  ASN A 161      -0.459   1.229  -4.977  1.00  0.00              
ATOM   2487  HB2 ASN A 161      -0.127   1.082  -6.005  1.00  0.00              
ATOM   2488  HB3 ASN A 161      -1.051   2.143  -4.940  1.00  0.00              
ATOM   2489  CG  ASN A 161       0.776   1.497  -4.163  1.00  0.00              
ATOM   2490  OD1 ASN A 161       0.791   1.602  -2.963  1.00  0.00              
ATOM   2491  ND2 ASN A 161       1.937   1.603  -4.812  1.00  0.00              
ATOM   2492 HD21 ASN A 161       2.793   1.565  -4.278  1.00  0.00              
ATOM   2493 HD22 ASN A 161       1.950   1.566  -5.821  1.00  0.00              
ATOM   2494  C   ASN A 161      -2.596  -0.288  -5.241  1.00  0.00              
ATOM   2495  O   ASN A 161      -3.391   0.631  -5.566  1.00  0.00              
ATOM   2496  N   PHE A 162      -2.942  -1.545  -5.463  1.00  0.00              
ATOM   2497  H   PHE A 162      -2.351  -2.230  -5.014  1.00  0.00              
ATOM   2498  CA  PHE A 162      -4.245  -2.036  -5.936  1.00  0.00              
ATOM   2499  HA  PHE A 162      -4.411  -1.623  -6.930  1.00  0.00              
ATOM   2500  CB  PHE A 162      -4.197  -3.620  -6.123  1.00  0.00              
ATOM   2501  HB2 PHE A 162      -3.731  -4.104  -5.264  1.00  0.00              
ATOM   2502  HB3 PHE A 162      -5.249  -3.897  -6.054  1.00  0.00              
ATOM   2503  CG  PHE A 162      -3.627  -4.145  -7.447  1.00  0.00              
ATOM   2504  CD1 PHE A 162      -4.125  -5.290  -8.128  1.00  0.00              
ATOM   2505  HD1 PHE A 162      -4.994  -5.845  -7.807  1.00  0.00              
ATOM   2506  CE1 PHE A 162      -3.553  -5.681  -9.338  1.00  0.00              
ATOM   2507  HE1 PHE A 162      -3.913  -6.524  -9.909  1.00  0.00              
ATOM   2508  CZ  PHE A 162      -2.480  -4.987  -9.875  1.00  0.00              
ATOM   2509  HZ  PHE A 162      -2.014  -5.401 -10.757  1.00  0.00              
ATOM   2510  CE2 PHE A 162      -1.982  -3.868  -9.220  1.00  0.00              
ATOM   2511  HE2 PHE A 162      -1.148  -3.287  -9.584  1.00  0.00              
ATOM   2512  CD2 PHE A 162      -2.605  -3.415  -8.053  1.00  0.00              
ATOM   2513  HD2 PHE A 162      -2.290  -2.500  -7.571  1.00  0.00              
ATOM   2514  C   PHE A 162      -5.366  -1.726  -4.950  1.00  0.00              
ATOM   2515  O   PHE A 162      -5.141  -1.837  -3.740  1.00  0.00              
ATOM   2516  N   ALA A 163      -6.545  -1.250  -5.365  1.00  0.00              
ATOM   2517  H   ALA A 163      -6.600  -1.001  -6.343  1.00  0.00              
ATOM   2518  CA  ALA A 163      -7.776  -1.422  -4.684  1.00  0.00              
ATOM   2519  HA  ALA A 163      -7.547  -1.297  -3.626  1.00  0.00              
ATOM   2520  CB  ALA A 163      -8.725  -0.286  -5.101  1.00  0.00              
ATOM   2521  HB1 ALA A 163      -9.698  -0.488  -4.652  1.00  0.00              
ATOM   2522  HB2 ALA A 163      -8.387   0.704  -4.796  1.00  0.00              
ATOM   2523  HB3 ALA A 163      -8.753  -0.248  -6.190  1.00  0.00              
ATOM   2524  C   ALA A 163      -8.309  -2.818  -5.014  1.00  0.00              
ATOM   2525  O   ALA A 163      -7.879  -3.609  -5.911  1.00  0.00              
ATOM   2526  N   GLY A 164      -9.356  -3.127  -4.311  1.00  0.00              
ATOM   2527  H   GLY A 164      -9.690  -2.480  -3.612  1.00  0.00              
ATOM   2528  CA  GLY A 164      -9.912  -4.505  -4.232  1.00  0.00              
ATOM   2529  HA2 GLY A 164      -9.086  -5.191  -4.047  1.00  0.00              
ATOM   2530  HA3 GLY A 164     -10.552  -4.517  -3.350  1.00  0.00              
ATOM   2531  C   GLY A 164     -10.711  -4.854  -5.502  1.00  0.00              
ATOM   2532  O   GLY A 164     -10.767  -6.060  -5.772  1.00  0.00              
ATOM   2533  N   TRP A 165     -11.273  -3.961  -6.283  1.00  0.00              
ATOM   2534  H   TRP A 165     -11.401  -3.027  -5.918  1.00  0.00              
ATOM   2535  CA  TRP A 165     -11.832  -4.210  -7.630  1.00  0.00              
ATOM   2536  HA  TRP A 165     -12.509  -5.063  -7.581  1.00  0.00              
ATOM   2537  CB  TRP A 165     -12.679  -2.966  -8.129  1.00  0.00              
ATOM   2538  HB2 TRP A 165     -13.126  -3.135  -9.108  1.00  0.00              
ATOM   2539  HB3 TRP A 165     -13.434  -2.640  -7.414  1.00  0.00              
ATOM   2540  CG  TRP A 165     -11.833  -1.756  -8.381  1.00  0.00              
ATOM   2541  CD1 TRP A 165     -11.766  -0.717  -7.461  1.00  0.00              
ATOM   2542  HD1 TRP A 165     -12.151  -0.781  -6.454  1.00  0.00              
ATOM   2543  NE1 TRP A 165     -11.018   0.280  -8.023  1.00  0.00              
ATOM   2544  HE1 TRP A 165     -10.807   1.117  -7.500  1.00  0.00              
ATOM   2545  CE2 TRP A 165     -10.704   0.026  -9.331  1.00  0.00              
ATOM   2546  CZ2 TRP A 165      -9.990   0.807 -10.275  1.00  0.00              
ATOM   2547  HZ2 TRP A 165      -9.801   1.816  -9.939  1.00  0.00              
ATOM   2548  CH2 TRP A 165      -9.824   0.251 -11.554  1.00  0.00              
ATOM   2549  HH2 TRP A 165      -9.322   0.840 -12.307  1.00  0.00              
ATOM   2550  CZ3 TRP A 165     -10.293  -1.057 -11.775  1.00  0.00              
ATOM   2551  HZ3 TRP A 165     -10.178  -1.396 -12.794  1.00  0.00              
ATOM   2552  CE3 TRP A 165     -10.985  -1.832 -10.795  1.00  0.00              
ATOM   2553  HE3 TRP A 165     -11.163  -2.866 -11.051  1.00  0.00              
ATOM   2554  CD2 TRP A 165     -11.191  -1.274  -9.524  1.00  0.00              
ATOM   2555  C   TRP A 165     -10.731  -4.702  -8.547  1.00  0.00              
ATOM   2556  O   TRP A 165     -10.941  -5.464  -9.433  1.00  0.00              
ATOM   2557  N   ASN A 166      -9.466  -4.290  -8.337  1.00  0.00              
ATOM   2558  H   ASN A 166      -9.401  -3.584  -7.618  1.00  0.00              
ATOM   2559  CA  ASN A 166      -8.258  -4.746  -9.038  1.00  0.00              
ATOM   2560  HA  ASN A 166      -8.558  -4.838 -10.082  1.00  0.00              
ATOM   2561  CB  ASN A 166      -7.039  -3.768  -8.942  1.00  0.00              
ATOM   2562  HB2 ASN A 166      -6.499  -3.895  -8.004  1.00  0.00              
ATOM   2563  HB3 ASN A 166      -6.267  -3.972  -9.685  1.00  0.00              
ATOM   2564  CG  ASN A 166      -7.485  -2.332  -9.036  1.00  0.00              
ATOM   2565  OD1 ASN A 166      -7.514  -1.497  -8.127  1.00  0.00              
ATOM   2566  ND2 ASN A 166      -7.761  -1.940 -10.275  1.00  0.00              
ATOM   2567 HD21 ASN A 166      -8.245  -1.054 -10.249  1.00  0.00              
ATOM   2568 HD22 ASN A 166      -7.615  -2.604 -11.022  1.00  0.00              
ATOM   2569  C   ASN A 166      -7.817  -6.198  -8.598  1.00  0.00              
ATOM   2570  O   ASN A 166      -7.673  -7.105  -9.409  1.00  0.00              
ATOM   2571  N   ILE A 167      -7.893  -6.459  -7.311  1.00  0.00              
ATOM   2572  H   ILE A 167      -7.837  -5.598  -6.786  1.00  0.00              
ATOM   2573  CA  ILE A 167      -7.681  -7.752  -6.743  1.00  0.00              
ATOM   2574  HA  ILE A 167      -6.813  -8.303  -7.105  1.00  0.00              
ATOM   2575  CB  ILE A 167      -7.672  -7.622  -5.229  1.00  0.00              
ATOM   2576  HB  ILE A 167      -8.443  -6.926  -4.897  1.00  0.00              
ATOM   2577  CG2 ILE A 167      -7.979  -8.944  -4.483  1.00  0.00              
ATOM   2578 HG21 ILE A 167      -7.854  -8.845  -3.405  1.00  0.00              
ATOM   2579 HG22 ILE A 167      -9.026  -9.224  -4.601  1.00  0.00              
ATOM   2580 HG23 ILE A 167      -7.285  -9.705  -4.840  1.00  0.00              
ATOM   2581  CG1 ILE A 167      -6.345  -6.955  -4.793  1.00  0.00              
ATOM   2582 HG12 ILE A 167      -5.586  -7.734  -4.717  1.00  0.00              
ATOM   2583 HG13 ILE A 167      -5.948  -6.223  -5.496  1.00  0.00              
ATOM   2584  CD1 ILE A 167      -6.431  -6.272  -3.344  1.00  0.00              
ATOM   2585 HD11 ILE A 167      -5.492  -5.753  -3.154  1.00  0.00              
ATOM   2586 HD12 ILE A 167      -7.231  -5.545  -3.207  1.00  0.00              
ATOM   2587 HD13 ILE A 167      -6.497  -6.927  -2.475  1.00  0.00              
ATOM   2588  C   ILE A 167      -8.809  -8.691  -7.278  1.00  0.00              
ATOM   2589  O   ILE A 167      -8.522  -9.807  -7.684  1.00  0.00              
ATOM   2590  N   ALA A 168     -10.065  -8.243  -7.407  1.00  0.00              
ATOM   2591  H   ALA A 168     -10.351  -7.364  -7.000  1.00  0.00              
ATOM   2592  CA  ALA A 168     -11.132  -9.179  -7.871  1.00  0.00              
ATOM   2593  HA  ALA A 168     -10.912 -10.076  -7.293  1.00  0.00              
ATOM   2594  CB  ALA A 168     -12.470  -8.641  -7.486  1.00  0.00              
ATOM   2595  HB1 ALA A 168     -12.392  -8.294  -6.455  1.00  0.00              
ATOM   2596  HB2 ALA A 168     -12.675  -7.781  -8.124  1.00  0.00              
ATOM   2597  HB3 ALA A 168     -13.297  -9.346  -7.570  1.00  0.00              
ATOM   2598  C   ALA A 168     -10.961  -9.464  -9.393  1.00  0.00              
ATOM   2599  O   ALA A 168     -10.810 -10.648  -9.719  1.00  0.00              
ATOM   2600  N   GLN A 169     -10.803  -8.452 -10.203  1.00  0.00              
ATOM   2601  H   GLN A 169     -10.784  -7.514  -9.830  1.00  0.00              
ATOM   2602  CA  GLN A 169     -10.716  -8.590 -11.624  1.00  0.00              
ATOM   2603  HA  GLN A 169     -11.661  -9.070 -11.880  1.00  0.00              
ATOM   2604  CB  GLN A 169     -10.697  -7.175 -12.316  1.00  0.00              
ATOM   2605  HB2 GLN A 169     -11.440  -6.559 -11.809  1.00  0.00              
ATOM   2606  HB3 GLN A 169      -9.752  -6.686 -12.083  1.00  0.00              
ATOM   2607  CG  GLN A 169     -10.915  -7.171 -13.771  1.00  0.00              
ATOM   2608  HG2 GLN A 169     -10.263  -7.851 -14.321  1.00  0.00              
ATOM   2609  HG3 GLN A 169     -11.965  -7.327 -14.017  1.00  0.00              
ATOM   2610  CD  GLN A 169     -10.593  -5.808 -14.387  1.00  0.00              
ATOM   2611  OE1 GLN A 169     -10.555  -4.723 -13.776  1.00  0.00              
ATOM   2612  NE2 GLN A 169     -10.375  -5.774 -15.680  1.00  0.00              
ATOM   2613 HE21 GLN A 169     -10.224  -4.861 -16.083  1.00  0.00              
ATOM   2614 HE22 GLN A 169     -10.378  -6.655 -16.176  1.00  0.00              
ATOM   2615  C   GLN A 169      -9.585  -9.475 -12.008  1.00  0.00              
ATOM   2616  O   GLN A 169      -9.837 -10.342 -12.809  1.00  0.00              
ATOM   2617  N   ALA A 170      -8.343  -9.248 -11.479  1.00  0.00              
ATOM   2618  H   ALA A 170      -8.255  -8.497 -10.810  1.00  0.00              
ATOM   2619  CA  ALA A 170      -7.124 -10.044 -11.769  1.00  0.00              
ATOM   2620  HA  ALA A 170      -6.909 -10.152 -12.833  1.00  0.00              
ATOM   2621  CB  ALA A 170      -5.887  -9.388 -10.991  1.00  0.00              
ATOM   2622  HB1 ALA A 170      -4.997 -10.002 -11.126  1.00  0.00              
ATOM   2623  HB2 ALA A 170      -5.765  -8.383 -11.395  1.00  0.00              
ATOM   2624  HB3 ALA A 170      -6.024  -9.324  -9.911  1.00  0.00              
ATOM   2625  C   ALA A 170      -7.296 -11.468 -11.258  1.00  0.00              
ATOM   2626  O   ALA A 170      -7.021 -12.423 -12.016  1.00  0.00              
ATOM   2627  N   ASN A 171      -7.689 -11.670  -9.989  1.00  0.00              
ATOM   2628  H   ASN A 171      -7.912 -10.891  -9.386  1.00  0.00              
ATOM   2629  CA  ASN A 171      -7.795 -13.002  -9.439  1.00  0.00              
ATOM   2630  HA  ASN A 171      -6.865 -13.511  -9.693  1.00  0.00              
ATOM   2631  CB  ASN A 171      -7.938 -12.961  -7.875  1.00  0.00              
ATOM   2632  HB2 ASN A 171      -8.792 -12.314  -7.674  1.00  0.00              
ATOM   2633  HB3 ASN A 171      -8.039 -13.986  -7.518  1.00  0.00              
ATOM   2634  CG  ASN A 171      -6.673 -12.455  -7.200  1.00  0.00              
ATOM   2635  OD1 ASN A 171      -5.605 -12.802  -7.689  1.00  0.00              
ATOM   2636  ND2 ASN A 171      -6.705 -11.714  -6.131  1.00  0.00              
ATOM   2637 HD21 ASN A 171      -5.851 -11.278  -5.812  1.00  0.00              
ATOM   2638 HD22 ASN A 171      -7.607 -11.370  -5.835  1.00  0.00              
ATOM   2639  C   ASN A 171      -8.821 -13.920 -10.111  1.00  0.00              
ATOM   2640  O   ASN A 171      -8.604 -15.094 -10.286  1.00  0.00              
ATOM   2641  N   GLU A 172     -10.006 -13.370 -10.443  1.00  0.00              
ATOM   2642  H   GLU A 172     -10.060 -12.376 -10.274  1.00  0.00              
ATOM   2643  CA  GLU A 172     -11.077 -14.008 -11.234  1.00  0.00              
ATOM   2644  HA  GLU A 172     -11.351 -14.928 -10.717  1.00  0.00              
ATOM   2645  CB  GLU A 172     -12.288 -13.097 -11.210  1.00  0.00              
ATOM   2646  HB2 GLU A 172     -12.469 -13.023 -10.138  1.00  0.00              
ATOM   2647  HB3 GLU A 172     -11.915 -12.134 -11.559  1.00  0.00              
ATOM   2648  CG  GLU A 172     -13.513 -13.576 -11.970  1.00  0.00              
ATOM   2649  HG2 GLU A 172     -14.161 -12.704 -12.069  1.00  0.00              
ATOM   2650  HG3 GLU A 172     -13.201 -13.968 -12.938  1.00  0.00              
ATOM   2651  CD  GLU A 172     -14.264 -14.773 -11.291  1.00  0.00              
ATOM   2652  OE1 GLU A 172     -13.903 -15.366 -10.246  1.00  0.00              
ATOM   2653  OE2 GLU A 172     -15.287 -15.058 -11.835  1.00  0.00              
ATOM   2654  C   GLU A 172     -10.564 -14.316 -12.722  1.00  0.00              
ATOM   2655  O   GLU A 172     -10.935 -15.311 -13.291  1.00  0.00              
ATOM   2656  N   THR A 173      -9.863 -13.361 -13.342  1.00  0.00              
ATOM   2657  H   THR A 173      -9.741 -12.512 -12.808  1.00  0.00              
ATOM   2658  CA  THR A 173      -9.144 -13.568 -14.624  1.00  0.00              
ATOM   2659  HA  THR A 173      -9.857 -13.857 -15.397  1.00  0.00              
ATOM   2660  CB  THR A 173      -8.476 -12.271 -15.111  1.00  0.00              
ATOM   2661  HB  THR A 173      -7.692 -11.997 -14.406  1.00  0.00              
ATOM   2662  CG2 THR A 173      -7.825 -12.402 -16.484  1.00  0.00              
ATOM   2663 HG21 THR A 173      -7.088 -13.189 -16.327  1.00  0.00              
ATOM   2664 HG22 THR A 173      -8.606 -12.757 -17.157  1.00  0.00              
ATOM   2665 HG23 THR A 173      -7.311 -11.464 -16.694  1.00  0.00              
ATOM   2666  OG1 THR A 173      -9.421 -11.255 -15.306  1.00  0.00              
ATOM   2667  HG1 THR A 173      -9.792 -10.975 -14.466  1.00  0.00              
ATOM   2668  C   THR A 173      -8.260 -14.817 -14.523  1.00  0.00              
ATOM   2669  O   THR A 173      -8.195 -15.666 -15.441  1.00  0.00              
ATOM   2670  N   ALA A 174      -7.480 -14.896 -13.424  1.00  0.00              
ATOM   2671  H   ALA A 174      -7.472 -14.115 -12.783  1.00  0.00              
ATOM   2672  CA  ALA A 174      -6.402 -15.876 -13.282  1.00  0.00              
ATOM   2673  HA  ALA A 174      -5.624 -15.817 -14.044  1.00  0.00              
ATOM   2674  CB  ALA A 174      -5.702 -15.539 -12.009  1.00  0.00              
ATOM   2675  HB1 ALA A 174      -6.180 -15.893 -11.096  1.00  0.00              
ATOM   2676  HB2 ALA A 174      -4.809 -16.164 -12.024  1.00  0.00              
ATOM   2677  HB3 ALA A 174      -5.365 -14.503 -11.976  1.00  0.00              
ATOM   2678  C   ALA A 174      -7.059 -17.262 -13.010  1.00  0.00              
ATOM   2679  O   ALA A 174      -6.616 -18.355 -13.483  1.00  0.00              
ATOM   2680  N   ALA A 175      -8.243 -17.274 -12.409  1.00  0.00              
ATOM   2681  H   ALA A 175      -8.603 -16.351 -12.211  1.00  0.00              
ATOM   2682  CA  ALA A 175      -9.075 -18.447 -12.416  1.00  0.00              
ATOM   2683  HA  ALA A 175      -8.580 -19.265 -11.891  1.00  0.00              
ATOM   2684  CB  ALA A 175     -10.391 -18.121 -11.622  1.00  0.00              
ATOM   2685  HB1 ALA A 175     -11.040 -17.436 -12.167  1.00  0.00              
ATOM   2686  HB2 ALA A 175     -10.971 -19.044 -11.603  1.00  0.00              
ATOM   2687  HB3 ALA A 175     -10.262 -17.733 -10.612  1.00  0.00              
ATOM   2688  C   ALA A 175      -9.418 -19.018 -13.804  1.00  0.00              
ATOM   2689  O   ALA A 175      -9.203 -20.225 -14.034  1.00  0.00              
ATOM   2690  N   ARG A 176      -9.904 -18.247 -14.802  1.00  0.00              
ATOM   2691  H   ARG A 176     -10.145 -17.319 -14.481  1.00  0.00              
ATOM   2692  CA  ARG A 176     -10.156 -18.727 -16.188  1.00  0.00              
ATOM   2693  HA  ARG A 176     -10.739 -19.647 -16.140  1.00  0.00              
ATOM   2694  CB  ARG A 176     -10.896 -17.748 -17.118  1.00  0.00              
ATOM   2695  HB2 ARG A 176     -10.227 -16.909 -17.309  1.00  0.00              
ATOM   2696  HB3 ARG A 176     -11.084 -18.206 -18.089  1.00  0.00              
ATOM   2697  CG  ARG A 176     -12.188 -17.260 -16.527  1.00  0.00              
ATOM   2698  HG2 ARG A 176     -12.700 -18.140 -16.138  1.00  0.00              
ATOM   2699  HG3 ARG A 176     -11.941 -16.609 -15.689  1.00  0.00              
ATOM   2700  CD  ARG A 176     -13.169 -16.508 -17.488  1.00  0.00              
ATOM   2701  HD2 ARG A 176     -13.314 -17.091 -18.398  1.00  0.00              
ATOM   2702  HD3 ARG A 176     -14.144 -16.296 -17.050  1.00  0.00              
ATOM   2703  NE  ARG A 176     -12.602 -15.193 -17.826  1.00  0.00              
ATOM   2704  HE  ARG A 176     -11.755 -15.259 -18.372  1.00  0.00              
ATOM   2705  CZ  ARG A 176     -12.826 -14.023 -17.318  1.00  0.00              
ATOM   2706  NH1 ARG A 176     -13.585 -13.802 -16.248  1.00  0.00              
ATOM   2707 HH11 ARG A 176     -14.164 -14.518 -15.833  1.00  0.00              
ATOM   2708 HH12 ARG A 176     -13.618 -12.904 -15.785  1.00  0.00              
ATOM   2709  NH2 ARG A 176     -12.158 -13.036 -17.798  1.00  0.00              
ATOM   2710 HH21 ARG A 176     -11.543 -13.334 -18.541  1.00  0.00              
ATOM   2711 HH22 ARG A 176     -12.338 -12.057 -17.623  1.00  0.00              
ATOM   2712  C   ARG A 176      -8.903 -19.073 -16.949  1.00  0.00              
ATOM   2713  O   ARG A 176      -8.874 -20.115 -17.628  1.00  0.00              
ATOM   2714  N   HIE A 177      -7.740 -18.384 -16.814  1.00  0.00              
ATOM   2715  H   HIE A 177      -7.786 -17.565 -16.224  1.00  0.00              
ATOM   2716  CA  HIE A 177      -6.424 -18.795 -17.350  1.00  0.00              
ATOM   2717  HA  HIE A 177      -6.643 -19.008 -18.396  1.00  0.00              
ATOM   2718  CB  HIE A 177      -5.511 -17.596 -17.198  1.00  0.00              
ATOM   2719  HB2 HIE A 177      -5.720 -17.197 -16.206  1.00  0.00              
ATOM   2720  HB3 HIE A 177      -4.441 -17.802 -17.241  1.00  0.00              
ATOM   2721  CG  HIE A 177      -5.800 -16.480 -18.146  1.00  0.00              
ATOM   2722  ND1 HIE A 177      -4.883 -15.914 -19.052  1.00  0.00              
ATOM   2723  CE1 HIE A 177      -5.479 -14.771 -19.475  1.00  0.00              
ATOM   2724  HE1 HIE A 177      -5.054 -13.979 -20.075  1.00  0.00              
ATOM   2725  NE2 HIE A 177      -6.711 -14.649 -18.997  1.00  0.00              
ATOM   2726  HE2 HIE A 177      -7.341 -13.878 -19.162  1.00  0.00              
ATOM   2727  CD2 HIE A 177      -6.905 -15.766 -18.208  1.00  0.00              
ATOM   2728  HD2 HIE A 177      -7.779 -15.923 -17.593  1.00  0.00              
ATOM   2729  C   HIE A 177      -5.796 -19.988 -16.665  1.00  0.00              
ATOM   2730  O   HIE A 177      -4.827 -20.528 -17.242  1.00  0.00              
ATOM   2731  N   GLY A 178      -6.395 -20.494 -15.612  1.00  0.00              
ATOM   2732  H   GLY A 178      -7.176 -19.949 -15.276  1.00  0.00              
ATOM   2733  CA  GLY A 178      -5.908 -21.758 -14.947  1.00  0.00              
ATOM   2734  HA2 GLY A 178      -6.621 -22.032 -14.170  1.00  0.00              
ATOM   2735  HA3 GLY A 178      -5.719 -22.589 -15.627  1.00  0.00              
ATOM   2736  C   GLY A 178      -4.595 -21.595 -14.146  1.00  0.00              
ATOM   2737  O   GLY A 178      -3.820 -22.556 -14.106  1.00  0.00              
ATOM   2738  N   ARG A 179      -4.398 -20.457 -13.485  1.00  0.00              
ATOM   2739  H   ARG A 179      -5.187 -19.835 -13.391  1.00  0.00              
ATOM   2740  CA  ARG A 179      -3.185 -20.142 -12.744  1.00  0.00              
ATOM   2741  HA  ARG A 179      -2.513 -20.992 -12.622  1.00  0.00              
ATOM   2742  CB  ARG A 179      -2.437 -19.051 -13.559  1.00  0.00              
ATOM   2743  HB2 ARG A 179      -2.839 -18.061 -13.344  1.00  0.00              
ATOM   2744  HB3 ARG A 179      -1.426 -18.915 -13.177  1.00  0.00              
ATOM   2745  CG  ARG A 179      -2.214 -19.249 -15.052  1.00  0.00              
ATOM   2746  HG2 ARG A 179      -3.180 -19.186 -15.551  1.00  0.00              
ATOM   2747  HG3 ARG A 179      -1.588 -18.410 -15.356  1.00  0.00              
ATOM   2748  CD  ARG A 179      -1.471 -20.502 -15.349  1.00  0.00              
ATOM   2749  HD2 ARG A 179      -1.848 -21.330 -14.749  1.00  0.00              
ATOM   2750  HD3 ARG A 179      -1.448 -20.829 -16.389  1.00  0.00              
ATOM   2751  NE  ARG A 179      -0.086 -20.325 -14.939  1.00  0.00              
ATOM   2752  HE  ARG A 179       0.265 -19.378 -14.930  1.00  0.00              
ATOM   2753  CZ  ARG A 179       0.830 -21.247 -14.812  1.00  0.00              
ATOM   2754  NH1 ARG A 179       2.050 -20.839 -14.790  1.00  0.00              
ATOM   2755 HH11 ARG A 179       2.159 -19.836 -14.826  1.00  0.00              
ATOM   2756 HH12 ARG A 179       2.831 -21.471 -14.686  1.00  0.00              
ATOM   2757  NH2 ARG A 179       0.566 -22.493 -14.755  1.00  0.00              
ATOM   2758 HH21 ARG A 179      -0.396 -22.801 -14.726  1.00  0.00              
ATOM   2759 HH22 ARG A 179       1.323 -23.155 -14.845  1.00  0.00              
ATOM   2760  C   ARG A 179      -3.582 -19.771 -11.322  1.00  0.00              
ATOM   2761  O   ARG A 179      -4.767 -19.614 -10.893  1.00  0.00              
ATOM   2762  N   LEU A 180      -2.613 -19.658 -10.403  1.00  0.00              
ATOM   2763  H   LEU A 180      -1.772 -20.096 -10.752  1.00  0.00              
ATOM   2764  CA  LEU A 180      -2.559 -19.113  -9.060  1.00  0.00              
ATOM   2765  HA  LEU A 180      -3.485 -19.497  -8.632  1.00  0.00              
ATOM   2766  CB  LEU A 180      -1.303 -19.586  -8.301  1.00  0.00              
ATOM   2767  HB2 LEU A 180      -1.471 -20.655  -8.174  1.00  0.00              
ATOM   2768  HB3 LEU A 180      -0.436 -19.469  -8.952  1.00  0.00              
ATOM   2769  CG  LEU A 180      -0.927 -18.902  -6.931  1.00  0.00              
ATOM   2770  HG  LEU A 180      -0.790 -17.848  -7.170  1.00  0.00              
ATOM   2771  CD1 LEU A 180      -1.962 -19.112  -5.889  1.00  0.00              
ATOM   2772 HD11 LEU A 180      -1.738 -19.970  -5.255  1.00  0.00              
ATOM   2773 HD12 LEU A 180      -2.049 -18.254  -5.223  1.00  0.00              
ATOM   2774 HD13 LEU A 180      -2.931 -19.191  -6.382  1.00  0.00              
ATOM   2775  CD2 LEU A 180       0.294 -19.654  -6.474  1.00  0.00              
ATOM   2776 HD21 LEU A 180       1.120 -19.477  -7.162  1.00  0.00              
ATOM   2777 HD22 LEU A 180       0.587 -19.139  -5.559  1.00  0.00              
ATOM   2778 HD23 LEU A 180       0.043 -20.712  -6.395  1.00  0.00              
ATOM   2779  C   LEU A 180      -2.600 -17.575  -9.235  1.00  0.00              
ATOM   2780  O   LEU A 180      -1.859 -17.116 -10.089  1.00  0.00              
ATOM   2781  N   GLY A 181      -3.434 -16.775  -8.589  1.00  0.00              
ATOM   2782  H   GLY A 181      -3.994 -17.208  -7.868  1.00  0.00              
ATOM   2783  CA  GLY A 181      -3.627 -15.309  -8.735  1.00  0.00              
ATOM   2784  HA2 GLY A 181      -3.747 -15.002  -9.774  1.00  0.00              
ATOM   2785  HA3 GLY A 181      -4.530 -15.154  -8.144  1.00  0.00              
ATOM   2786  C   GLY A 181      -2.516 -14.460  -8.032  1.00  0.00              
ATOM   2787  O   GLY A 181      -1.361 -14.848  -7.959  1.00  0.00              
ATOM   2788  N   LEU A 182      -2.854 -13.371  -7.413  1.00  0.00              
ATOM   2789  H   LEU A 182      -3.811 -13.050  -7.461  1.00  0.00              
ATOM   2790  CA  LEU A 182      -1.908 -12.582  -6.618  1.00  0.00              
ATOM   2791  HA  LEU A 182      -0.978 -12.432  -7.167  1.00  0.00              
ATOM   2792  CB  LEU A 182      -2.520 -11.204  -6.413  1.00  0.00              
ATOM   2793  HB2 LEU A 182      -3.426 -11.333  -5.822  1.00  0.00              
ATOM   2794  HB3 LEU A 182      -1.822 -10.542  -5.901  1.00  0.00              
ATOM   2795  CG  LEU A 182      -2.914 -10.501  -7.679  1.00  0.00              
ATOM   2796  HG  LEU A 182      -3.408 -11.065  -8.470  1.00  0.00              
ATOM   2797  CD1 LEU A 182      -4.005  -9.465  -7.179  1.00  0.00              
ATOM   2798 HD11 LEU A 182      -4.391  -8.940  -8.053  1.00  0.00              
ATOM   2799 HD12 LEU A 182      -4.853  -9.877  -6.633  1.00  0.00              
ATOM   2800 HD13 LEU A 182      -3.386  -8.876  -6.503  1.00  0.00              
ATOM   2801  CD2 LEU A 182      -1.812  -9.755  -8.391  1.00  0.00              
ATOM   2802 HD21 LEU A 182      -2.270  -9.161  -9.182  1.00  0.00              
ATOM   2803 HD22 LEU A 182      -1.281  -9.086  -7.714  1.00  0.00              
ATOM   2804 HD23 LEU A 182      -1.101 -10.516  -8.710  1.00  0.00              
ATOM   2805  C   LEU A 182      -1.769 -13.320  -5.249  1.00  0.00              
ATOM   2806  O   LEU A 182      -2.849 -13.650  -4.697  1.00  0.00              
ATOM   2807  N   VAL A 183      -0.654 -13.597  -4.673  1.00  0.00              
ATOM   2808  H   VAL A 183       0.194 -13.331  -5.152  1.00  0.00              
ATOM   2809  CA  VAL A 183      -0.383 -14.167  -3.315  1.00  0.00              
ATOM   2810  HA  VAL A 183      -1.280 -14.770  -3.177  1.00  0.00              
ATOM   2811  CB  VAL A 183       0.724 -15.196  -3.229  1.00  0.00              
ATOM   2812  HB  VAL A 183       0.638 -15.618  -2.227  1.00  0.00              
ATOM   2813  CG1 VAL A 183       0.665 -16.318  -4.293  1.00  0.00              
ATOM   2814 HG11 VAL A 183      -0.378 -16.632  -4.337  1.00  0.00              
ATOM   2815 HG12 VAL A 183       0.940 -15.993  -5.296  1.00  0.00              
ATOM   2816 HG13 VAL A 183       1.191 -17.229  -4.009  1.00  0.00              
ATOM   2817  CG2 VAL A 183       2.007 -14.489  -3.249  1.00  0.00              
ATOM   2818 HG21 VAL A 183       2.084 -13.859  -2.363  1.00  0.00              
ATOM   2819 HG22 VAL A 183       2.828 -15.205  -3.205  1.00  0.00              
ATOM   2820 HG23 VAL A 183       2.117 -14.076  -4.252  1.00  0.00              
ATOM   2821  C   VAL A 183      -0.347 -13.082  -2.194  1.00  0.00              
ATOM   2822  O   VAL A 183      -0.510 -13.426  -1.022  1.00  0.00              
ATOM   2823  N   SER A 184      -0.137 -11.759  -2.574  1.00  0.00              
ATOM   2824  H   SER A 184      -0.074 -11.641  -3.576  1.00  0.00              
ATOM   2825  CA  SER A 184       0.071 -10.634  -1.562  1.00  0.00              
ATOM   2826  HA  SER A 184      -0.776 -10.740  -0.884  1.00  0.00              
ATOM   2827  CB  SER A 184       1.466 -10.839  -0.881  1.00  0.00              
ATOM   2828  HB2 SER A 184       1.425 -11.734  -0.260  1.00  0.00              
ATOM   2829  HB3 SER A 184       2.116 -11.220  -1.669  1.00  0.00              
ATOM   2830  OG  SER A 184       1.949  -9.733  -0.068  1.00  0.00              
ATOM   2831  HG  SER A 184       1.421  -9.523   0.706  1.00  0.00              
ATOM   2832  C   SER A 184      -0.159  -9.233  -2.191  1.00  0.00              
ATOM   2833  O   SER A 184       0.171  -9.071  -3.329  1.00  0.00              
ATOM   2834  N   GLU A 185      -0.604  -8.213  -1.396  1.00  0.00              
ATOM   2835  H   GLU A 185      -0.689  -8.505  -0.433  1.00  0.00              
ATOM   2836  CA  GLU A 185      -0.833  -6.782  -1.721  1.00  0.00              
ATOM   2837  HA  GLU A 185      -0.327  -6.498  -2.643  1.00  0.00              
ATOM   2838  CB  GLU A 185      -2.315  -6.534  -1.697  1.00  0.00              
ATOM   2839  HB2 GLU A 185      -2.816  -7.045  -2.519  1.00  0.00              
ATOM   2840  HB3 GLU A 185      -2.650  -6.931  -0.738  1.00  0.00              
ATOM   2841  CG  GLU A 185      -2.715  -5.085  -1.780  1.00  0.00              
ATOM   2842  HG2 GLU A 185      -3.772  -4.973  -2.024  1.00  0.00              
ATOM   2843  HG3 GLU A 185      -2.661  -4.667  -0.774  1.00  0.00              
ATOM   2844  CD  GLU A 185      -1.980  -4.076  -2.697  1.00  0.00              
ATOM   2845  OE1 GLU A 185      -1.562  -4.491  -3.823  1.00  0.00              
ATOM   2846  OE2 GLU A 185      -1.777  -2.940  -2.287  1.00  0.00              
ATOM   2847  C   GLU A 185      -0.008  -6.020  -0.687  1.00  0.00              
ATOM   2848  O   GLU A 185      -0.052  -6.306   0.547  1.00  0.00              
ATOM   2849  N   GLN A 186       0.663  -4.981  -1.175  1.00  0.00              
ATOM   2850  H   GLN A 186       0.450  -4.771  -2.140  1.00  0.00              
ATOM   2851  CA  GLN A 186       1.468  -3.922  -0.453  1.00  0.00              
ATOM   2852  HA  GLN A 186       1.505  -4.314   0.563  1.00  0.00              
ATOM   2853  CB  GLN A 186       2.887  -3.898  -0.896  1.00  0.00              
ATOM   2854  HB2 GLN A 186       3.315  -4.861  -0.618  1.00  0.00              
ATOM   2855  HB3 GLN A 186       2.880  -3.832  -1.984  1.00  0.00              
ATOM   2856  CG  GLN A 186       3.830  -2.788  -0.331  1.00  0.00              
ATOM   2857  HG2 GLN A 186       3.485  -1.784  -0.580  1.00  0.00              
ATOM   2858  HG3 GLN A 186       3.765  -2.795   0.757  1.00  0.00              
ATOM   2859  CD  GLN A 186       5.189  -3.017  -0.825  1.00  0.00              
ATOM   2860  OE1 GLN A 186       5.564  -2.896  -1.948  1.00  0.00              
ATOM   2861  NE2 GLN A 186       6.174  -3.303  -0.026  1.00  0.00              
ATOM   2862 HE21 GLN A 186       7.127  -3.359  -0.356  1.00  0.00              
ATOM   2863 HE22 GLN A 186       5.972  -3.435   0.954  1.00  0.00              
ATOM   2864  C   GLN A 186       0.740  -2.563  -0.501  1.00  0.00              
ATOM   2865  O   GLN A 186       0.979  -1.766  -1.494  1.00  0.00              
ATOM   2866  N   CYS A 187      -0.065  -2.335   0.500  1.00  0.00              
ATOM   2867  H   CYS A 187      -0.263  -3.076   1.157  1.00  0.00              
ATOM   2868  CA  CYS A 187      -0.966  -1.234   0.575  1.00  0.00              
ATOM   2869  HA  CYS A 187      -0.993  -0.802  -0.425  1.00  0.00              
ATOM   2870  CB  CYS A 187      -2.427  -1.644   0.974  1.00  0.00              
ATOM   2871  HB2 CYS A 187      -3.145  -0.825   0.938  1.00  0.00              
ATOM   2872  HB3 CYS A 187      -2.751  -2.387   0.244  1.00  0.00              
ATOM   2873  SG  CYS A 187      -2.410  -2.350   2.625  1.00  0.00              
ATOM   2874  HG  CYS A 187      -1.812  -1.332   3.249  1.00  0.00              
ATOM   2875  C   CYS A 187      -0.477  -0.118   1.573  1.00  0.00              
ATOM   2876  O   CYS A 187       0.015  -0.481   2.627  1.00  0.00              
ATOM   2877  N   LEU A 188      -0.729   1.132   1.272  1.00  0.00              
ATOM   2878  H   LEU A 188      -1.264   1.312   0.435  1.00  0.00              
ATOM   2879  CA  LEU A 188      -0.351   2.283   2.108  1.00  0.00              
ATOM   2880  HA  LEU A 188       0.700   2.276   2.395  1.00  0.00              
ATOM   2881  CB  LEU A 188      -0.421   3.613   1.275  1.00  0.00              
ATOM   2882  HB2 LEU A 188       0.102   3.416   0.339  1.00  0.00              
ATOM   2883  HB3 LEU A 188      -1.475   3.722   1.020  1.00  0.00              
ATOM   2884  CG  LEU A 188       0.143   4.769   2.023  1.00  0.00              
ATOM   2885  HG  LEU A 188       0.983   4.379   2.598  1.00  0.00              
ATOM   2886  CD1 LEU A 188       0.802   5.765   1.054  1.00  0.00              
ATOM   2887 HD11 LEU A 188       1.560   6.414   1.494  1.00  0.00              
ATOM   2888 HD12 LEU A 188       1.296   5.032   0.417  1.00  0.00              
ATOM   2889 HD13 LEU A 188       0.026   6.339   0.549  1.00  0.00              
ATOM   2890  CD2 LEU A 188      -0.936   5.483   2.857  1.00  0.00              
ATOM   2891 HD21 LEU A 188      -0.432   6.318   3.342  1.00  0.00              
ATOM   2892 HD22 LEU A 188      -1.766   5.802   2.227  1.00  0.00              
ATOM   2893 HD23 LEU A 188      -1.222   4.955   3.766  1.00  0.00              
ATOM   2894  C   LEU A 188      -1.324   2.285   3.274  1.00  0.00              
ATOM   2895  O   LEU A 188      -2.541   2.494   3.005  1.00  0.00              
ATOM   2896  N   TYR A 189      -0.795   2.017   4.506  1.00  0.00              
ATOM   2897  H   TYR A 189       0.180   1.876   4.730  1.00  0.00              
ATOM   2898  CA  TYR A 189      -1.739   1.790   5.681  1.00  0.00              
ATOM   2899  HA  TYR A 189      -2.597   2.444   5.526  1.00  0.00              
ATOM   2900  CB  TYR A 189      -2.295   0.334   5.758  1.00  0.00              
ATOM   2901  HB2 TYR A 189      -2.858   0.046   4.870  1.00  0.00              
ATOM   2902  HB3 TYR A 189      -1.436  -0.335   5.797  1.00  0.00              
ATOM   2903  CG  TYR A 189      -3.257  -0.053   6.878  1.00  0.00              
ATOM   2904  CD1 TYR A 189      -4.579   0.459   7.058  1.00  0.00              
ATOM   2905  HD1 TYR A 189      -4.944   1.224   6.389  1.00  0.00              
ATOM   2906  CE1 TYR A 189      -5.453   0.069   8.087  1.00  0.00              
ATOM   2907  HE1 TYR A 189      -6.428   0.503   8.247  1.00  0.00              
ATOM   2908  CZ  TYR A 189      -5.074  -0.993   8.921  1.00  0.00              
ATOM   2909  OH  TYR A 189      -5.829  -1.436   9.999  1.00  0.00              
ATOM   2910  HH  TYR A 189      -6.647  -0.935  10.038  1.00  0.00              
ATOM   2911  CE2 TYR A 189      -3.782  -1.488   8.743  1.00  0.00              
ATOM   2912  HE2 TYR A 189      -3.492  -2.286   9.410  1.00  0.00              
ATOM   2913  CD2 TYR A 189      -2.849  -0.971   7.844  1.00  0.00              
ATOM   2914  HD2 TYR A 189      -1.859  -1.401   7.857  1.00  0.00              
ATOM   2915  C   TYR A 189      -1.153   2.211   7.052  1.00  0.00              
ATOM   2916  O   TYR A 189      -0.093   1.788   7.464  1.00  0.00              
ATOM   2917  N   ASN A 190      -1.769   3.143   7.677  1.00  0.00              
ATOM   2918  H   ASN A 190      -2.665   3.495   7.374  1.00  0.00              
ATOM   2919  CA  ASN A 190      -1.231   3.655   8.924  1.00  0.00              
ATOM   2920  HA  ASN A 190      -0.793   2.897   9.574  1.00  0.00              
ATOM   2921  CB  ASN A 190      -0.204   4.733   8.697  1.00  0.00              
ATOM   2922  HB2 ASN A 190      -0.058   5.154   9.692  1.00  0.00              
ATOM   2923  HB3 ASN A 190       0.748   4.337   8.345  1.00  0.00              
ATOM   2924  CG  ASN A 190      -0.716   5.795   7.751  1.00  0.00              
ATOM   2925  OD1 ASN A 190      -1.587   6.610   8.046  1.00  0.00              
ATOM   2926  ND2 ASN A 190       0.055   5.947   6.693  1.00  0.00              
ATOM   2927 HD21 ASN A 190      -0.249   6.661   6.045  1.00  0.00              
ATOM   2928 HD22 ASN A 190       0.921   5.452   6.533  1.00  0.00              
ATOM   2929  C   ASN A 190      -2.493   4.196   9.674  1.00  0.00              
ATOM   2930  O   ASN A 190      -3.604   4.129   9.115  1.00  0.00              
ATOM   2931  N   LEU A 191      -2.400   4.873  10.805  1.00  0.00              
ATOM   2932  H   LEU A 191      -1.459   5.106  11.091  1.00  0.00              
ATOM   2933  CA  LEU A 191      -3.476   5.583  11.477  1.00  0.00              
ATOM   2934  HA  LEU A 191      -4.292   4.901  11.716  1.00  0.00              
ATOM   2935  CB  LEU A 191      -2.840   6.020  12.768  1.00  0.00              
ATOM   2936  HB2 LEU A 191      -1.879   6.492  12.564  1.00  0.00              
ATOM   2937  HB3 LEU A 191      -3.471   6.776  13.236  1.00  0.00              
ATOM   2938  CG  LEU A 191      -2.690   4.949  13.902  1.00  0.00              
ATOM   2939  HG  LEU A 191      -2.368   4.084  13.322  1.00  0.00              
ATOM   2940  CD1 LEU A 191      -1.609   5.369  14.900  1.00  0.00              
ATOM   2941 HD11 LEU A 191      -0.646   5.510  14.410  1.00  0.00              
ATOM   2942 HD12 LEU A 191      -1.938   6.354  15.232  1.00  0.00              
ATOM   2943 HD13 LEU A 191      -1.571   4.646  15.715  1.00  0.00              
ATOM   2944  CD2 LEU A 191      -3.988   4.701  14.792  1.00  0.00              
ATOM   2945 HD21 LEU A 191      -3.937   3.748  15.320  1.00  0.00              
ATOM   2946 HD22 LEU A 191      -4.157   5.546  15.460  1.00  0.00              
ATOM   2947 HD23 LEU A 191      -4.875   4.490  14.196  1.00  0.00              
ATOM   2948  C   LEU A 191      -4.130   6.808  10.746  1.00  0.00              
ATOM   2949  O   LEU A 191      -5.316   6.890  10.797  1.00  0.00              
ATOM   2950  N   CYS A 192      -3.385   7.700  10.091  1.00  0.00              
ATOM   2951  H   CYS A 192      -2.381   7.613  10.156  1.00  0.00              
ATOM   2952  CA  CYS A 192      -3.945   8.723   9.253  1.00  0.00              
ATOM   2953  HA  CYS A 192      -4.697   9.281   9.812  1.00  0.00              
ATOM   2954  CB  CYS A 192      -2.847   9.829   8.915  1.00  0.00              
ATOM   2955  HB2 CYS A 192      -2.035   9.368   8.352  1.00  0.00              
ATOM   2956  HB3 CYS A 192      -3.326  10.622   8.342  1.00  0.00              
ATOM   2957  SG  CYS A 192      -2.020  10.498  10.413  1.00  0.00              
ATOM   2958  HG  CYS A 192      -2.968  11.393  10.703  1.00  0.00              
ATOM   2959  C   CYS A 192      -4.498   8.218   7.925  1.00  0.00              
ATOM   2960  O   CYS A 192      -5.210   8.971   7.234  1.00  0.00              
ATOM   2961  N   GLU A 193      -4.373   6.949   7.549  1.00  0.00              
ATOM   2962  H   GLU A 193      -3.792   6.354   8.123  1.00  0.00              
ATOM   2963  CA  GLU A 193      -4.897   6.449   6.262  1.00  0.00              
ATOM   2964  HA  GLU A 193      -5.764   7.082   6.073  1.00  0.00              
ATOM   2965  CB  GLU A 193      -3.889   6.743   5.098  1.00  0.00              
ATOM   2966  HB2 GLU A 193      -3.622   7.798   5.145  1.00  0.00              
ATOM   2967  HB3 GLU A 193      -2.873   6.372   5.233  1.00  0.00              
ATOM   2968  CG  GLU A 193      -4.331   6.354   3.648  1.00  0.00              
ATOM   2969  HG2 GLU A 193      -3.552   6.715   2.976  1.00  0.00              
ATOM   2970  HG3 GLU A 193      -4.296   5.278   3.474  1.00  0.00              
ATOM   2971  CD  GLU A 193      -5.548   7.140   3.319  1.00  0.00              
ATOM   2972  OE1 GLU A 193      -6.640   6.729   3.703  1.00  0.00              
ATOM   2973  OE2 GLU A 193      -5.422   8.317   2.808  1.00  0.00              
ATOM   2974  C   GLU A 193      -5.375   4.980   6.305  1.00  0.00              
ATOM   2975  O   GLU A 193      -4.709   4.107   5.937  1.00  0.00              
ATOM   2976  N   ARG A 194      -6.600   4.785   6.835  1.00  0.00              
ATOM   2977  H   ARG A 194      -7.264   5.541   6.922  1.00  0.00              
ATOM   2978  CA  ARG A 194      -7.166   3.453   7.163  1.00  0.00              
ATOM   2979  HA  ARG A 194      -6.397   2.713   7.384  1.00  0.00              
ATOM   2980  CB  ARG A 194      -7.921   3.560   8.559  1.00  0.00              
ATOM   2981  HB2 ARG A 194      -8.651   4.364   8.655  1.00  0.00              
ATOM   2982  HB3 ARG A 194      -8.432   2.615   8.743  1.00  0.00              
ATOM   2983  CG  ARG A 194      -6.905   3.773   9.670  1.00  0.00              
ATOM   2984  HG2 ARG A 194      -6.256   2.902   9.576  1.00  0.00              
ATOM   2985  HG3 ARG A 194      -6.404   4.728   9.513  1.00  0.00              
ATOM   2986  CD  ARG A 194      -7.429   3.664  11.154  1.00  0.00              
ATOM   2987  HD2 ARG A 194      -6.561   3.891  11.773  1.00  0.00              
ATOM   2988  HD3 ARG A 194      -8.099   4.520  11.234  1.00  0.00              
ATOM   2989  NE  ARG A 194      -8.155   2.359  11.399  1.00  0.00              
ATOM   2990  HE  ARG A 194      -8.069   1.601  10.737  1.00  0.00              
ATOM   2991  CZ  ARG A 194      -8.796   2.165  12.469  1.00  0.00              
ATOM   2992  NH1 ARG A 194      -8.724   2.889  13.554  1.00  0.00              
ATOM   2993 HH11 ARG A 194      -8.333   3.813  13.666  1.00  0.00              
ATOM   2994 HH12 ARG A 194      -9.135   2.533  14.405  1.00  0.00              
ATOM   2995  NH2 ARG A 194      -9.552   1.188  12.489  1.00  0.00              
ATOM   2996 HH21 ARG A 194      -9.564   0.580  11.682  1.00  0.00              
ATOM   2997 HH22 ARG A 194     -10.186   0.909  13.223  1.00  0.00              
ATOM   2998  C   ARG A 194      -8.082   2.986   6.088  1.00  0.00              
ATOM   2999  O   ARG A 194      -8.779   2.008   6.360  1.00  0.00              
ATOM   3000  N   ARG A 195      -8.225   3.621   4.900  1.00  0.00              
ATOM   3001  H   ARG A 195      -7.595   4.404   4.797  1.00  0.00              
ATOM   3002  CA  ARG A 195      -9.313   3.208   3.918  1.00  0.00              
ATOM   3003  HA  ARG A 195     -10.204   3.356   4.528  1.00  0.00              
ATOM   3004  CB  ARG A 195      -9.289   4.077   2.709  1.00  0.00              
ATOM   3005  HB2 ARG A 195     -10.127   3.860   2.047  1.00  0.00              
ATOM   3006  HB3 ARG A 195      -9.723   5.005   3.082  1.00  0.00              
ATOM   3007  CG  ARG A 195      -8.009   4.185   1.905  1.00  0.00              
ATOM   3008  HG2 ARG A 195      -7.196   4.346   2.613  1.00  0.00              
ATOM   3009  HG3 ARG A 195      -7.953   3.241   1.364  1.00  0.00              
ATOM   3010  CD  ARG A 195      -8.031   5.267   0.850  1.00  0.00              
ATOM   3011  HD2 ARG A 195      -8.895   5.086   0.211  1.00  0.00              
ATOM   3012  HD3 ARG A 195      -8.155   6.258   1.286  1.00  0.00              
ATOM   3013  NE  ARG A 195      -6.818   5.146   0.100  1.00  0.00              
ATOM   3014  HE  ARG A 195      -5.957   5.076   0.624  1.00  0.00              
ATOM   3015  CZ  ARG A 195      -6.708   4.982  -1.177  1.00  0.00              
ATOM   3016  NH1 ARG A 195      -5.547   5.049  -1.830  1.00  0.00              
ATOM   3017 HH11 ARG A 195      -4.722   5.208  -1.270  1.00  0.00              
ATOM   3018 HH12 ARG A 195      -5.538   5.006  -2.839  1.00  0.00              
ATOM   3019  NH2 ARG A 195      -7.674   4.830  -1.994  1.00  0.00              
ATOM   3020 HH21 ARG A 195      -8.610   4.576  -1.712  1.00  0.00              
ATOM   3021 HH22 ARG A 195      -7.464   4.801  -2.981  1.00  0.00              
ATOM   3022  C   ARG A 195      -9.299   1.720   3.509  1.00  0.00              
ATOM   3023  O   ARG A 195     -10.346   1.225   3.111  1.00  0.00              
ATOM   3024  N   ALA A 196      -8.139   1.069   3.617  1.00  0.00              
ATOM   3025  H   ALA A 196      -7.412   1.635   4.031  1.00  0.00              
ATOM   3026  CA  ALA A 196      -7.896  -0.341   3.392  1.00  0.00              
ATOM   3027  HA  ALA A 196      -8.206  -0.634   2.389  1.00  0.00              
ATOM   3028  CB  ALA A 196      -6.396  -0.629   3.657  1.00  0.00              
ATOM   3029  HB1 ALA A 196      -6.112  -1.666   3.479  1.00  0.00              
ATOM   3030  HB2 ALA A 196      -5.789  -0.007   2.999  1.00  0.00              
ATOM   3031  HB3 ALA A 196      -6.178  -0.384   4.696  1.00  0.00              
ATOM   3032  C   ALA A 196      -8.781  -1.170   4.199  1.00  0.00              
ATOM   3033  O   ALA A 196      -9.067  -2.287   3.765  1.00  0.00              
ATOM   3034  N   GLU A 197      -9.363  -0.655   5.257  1.00  0.00              
ATOM   3035  H   GLU A 197      -9.146   0.295   5.522  1.00  0.00              
ATOM   3036  CA  GLU A 197     -10.344  -1.501   5.991  1.00  0.00              
ATOM   3037  HA  GLU A 197      -9.905  -2.495   6.079  1.00  0.00              
ATOM   3038  CB  GLU A 197     -10.411  -0.950   7.418  1.00  0.00              
ATOM   3039  HB2 GLU A 197     -10.548   0.126   7.313  1.00  0.00              
ATOM   3040  HB3 GLU A 197     -11.251  -1.384   7.961  1.00  0.00              
ATOM   3041  CG  GLU A 197      -9.147  -1.235   8.336  1.00  0.00              
ATOM   3042  HG2 GLU A 197      -9.070  -2.315   8.465  1.00  0.00              
ATOM   3043  HG3 GLU A 197      -8.204  -0.980   7.852  1.00  0.00              
ATOM   3044  CD  GLU A 197      -9.266  -0.547   9.692  1.00  0.00              
ATOM   3045  OE1 GLU A 197      -8.159  -0.134  10.176  1.00  0.00              
ATOM   3046  OE2 GLU A 197     -10.349  -0.278  10.262  1.00  0.00              
ATOM   3047  C   GLU A 197     -11.640  -1.750   5.296  1.00  0.00              
ATOM   3048  O   GLU A 197     -12.420  -2.582   5.721  1.00  0.00              
ATOM   3049  N   MET A 198     -11.982  -1.068   4.152  1.00  0.00              
ATOM   3050  H   MET A 198     -11.449  -0.272   3.835  1.00  0.00              
ATOM   3051  CA  MET A 198     -13.098  -1.511   3.346  1.00  0.00              
ATOM   3052  HA  MET A 198     -13.508  -2.446   3.728  1.00  0.00              
ATOM   3053  CB  MET A 198     -14.261  -0.582   3.531  1.00  0.00              
ATOM   3054  HB2 MET A 198     -14.535  -0.529   4.584  1.00  0.00              
ATOM   3055  HB3 MET A 198     -14.001   0.463   3.361  1.00  0.00              
ATOM   3056  CG  MET A 198     -15.542  -1.063   2.827  1.00  0.00              
ATOM   3057  HG2 MET A 198     -15.377  -0.840   1.773  1.00  0.00              
ATOM   3058  HG3 MET A 198     -15.626  -2.115   3.100  1.00  0.00              
ATOM   3059  SD  MET A 198     -17.038  -0.240   3.417  1.00  0.00              
ATOM   3060  CE  MET A 198     -16.640   1.327   2.580  1.00  0.00              
ATOM   3061  HE1 MET A 198     -16.419   1.143   1.529  1.00  0.00              
ATOM   3062  HE2 MET A 198     -17.520   1.968   2.539  1.00  0.00              
ATOM   3063  HE3 MET A 198     -15.747   1.815   2.971  1.00  0.00              
ATOM   3064  C   MET A 198     -12.750  -1.617   1.814  1.00  0.00              
ATOM   3065  O   MET A 198     -13.293  -2.511   1.169  1.00  0.00              
ATOM   3066  N   GLU A 199     -11.799  -0.749   1.325  1.00  0.00              
ATOM   3067  H   GLU A 199     -11.370  -0.059   1.925  1.00  0.00              
ATOM   3068  CA  GLU A 199     -11.308  -0.813  -0.068  1.00  0.00              
ATOM   3069  HA  GLU A 199     -12.173  -0.929  -0.722  1.00  0.00              
ATOM   3070  CB  GLU A 199     -10.715   0.595  -0.338  1.00  0.00              
ATOM   3071  HB2 GLU A 199     -11.513   1.297  -0.097  1.00  0.00              
ATOM   3072  HB3 GLU A 199      -9.874   0.647   0.353  1.00  0.00              
ATOM   3073  CG  GLU A 199     -10.395   0.809  -1.845  1.00  0.00              
ATOM   3074  HG2 GLU A 199      -9.393   0.453  -2.083  1.00  0.00              
ATOM   3075  HG3 GLU A 199     -11.120   0.190  -2.375  1.00  0.00              
ATOM   3076  CD  GLU A 199     -10.277   2.262  -2.306  1.00  0.00              
ATOM   3077  OE1 GLU A 199      -9.935   3.216  -1.546  1.00  0.00              
ATOM   3078  OE2 GLU A 199     -10.442   2.553  -3.531  1.00  0.00              
ATOM   3079  C   GLU A 199     -10.371  -1.945  -0.324  1.00  0.00              
ATOM   3080  O   GLU A 199     -10.053  -2.142  -1.485  1.00  0.00              
ATOM   3081  N   VAL A 200      -9.839  -2.682   0.691  1.00  0.00              
ATOM   3082  H   VAL A 200     -10.053  -2.460   1.653  1.00  0.00              
ATOM   3083  CA  VAL A 200      -8.680  -3.614   0.439  1.00  0.00              
ATOM   3084  HA  VAL A 200      -8.814  -3.991  -0.574  1.00  0.00              
ATOM   3085  CB  VAL A 200      -7.274  -2.985   0.545  1.00  0.00              
ATOM   3086  HB  VAL A 200      -7.271  -2.388   1.457  1.00  0.00              
ATOM   3087  CG1 VAL A 200      -6.161  -4.088   0.551  1.00  0.00              
ATOM   3088 HG11 VAL A 200      -6.259  -4.897   1.274  1.00  0.00              
ATOM   3089 HG12 VAL A 200      -6.191  -4.639  -0.389  1.00  0.00              
ATOM   3090 HG13 VAL A 200      -5.181  -3.681   0.799  1.00  0.00              
ATOM   3091  CG2 VAL A 200      -6.958  -2.083  -0.607  1.00  0.00              
ATOM   3092 HG21 VAL A 200      -6.677  -2.678  -1.475  1.00  0.00              
ATOM   3093 HG22 VAL A 200      -7.758  -1.349  -0.704  1.00  0.00              
ATOM   3094 HG23 VAL A 200      -6.107  -1.445  -0.367  1.00  0.00              
ATOM   3095  C   VAL A 200      -8.817  -4.892   1.263  1.00  0.00              
ATOM   3096  O   VAL A 200      -8.991  -5.909   0.681  1.00  0.00              
ATOM   3097  N   VAL A 201      -8.941  -4.817   2.537  1.00  0.00              
ATOM   3098  H   VAL A 201      -8.750  -3.883   2.868  1.00  0.00              
ATOM   3099  CA  VAL A 201      -8.892  -6.032   3.387  1.00  0.00              
ATOM   3100  HA  VAL A 201      -8.002  -6.582   3.080  1.00  0.00              
ATOM   3101  CB  VAL A 201      -8.701  -5.786   4.925  1.00  0.00              
ATOM   3102  HB  VAL A 201      -9.480  -5.108   5.274  1.00  0.00              
ATOM   3103  CG1 VAL A 201      -8.663  -7.066   5.738  1.00  0.00              
ATOM   3104 HG11 VAL A 201      -8.449  -6.896   6.793  1.00  0.00              
ATOM   3105 HG12 VAL A 201      -9.650  -7.511   5.611  1.00  0.00              
ATOM   3106 HG13 VAL A 201      -7.863  -7.717   5.388  1.00  0.00              
ATOM   3107  CG2 VAL A 201      -7.525  -4.919   5.257  1.00  0.00              
ATOM   3108 HG21 VAL A 201      -7.454  -4.045   4.609  1.00  0.00              
ATOM   3109 HG22 VAL A 201      -7.511  -4.543   6.280  1.00  0.00              
ATOM   3110 HG23 VAL A 201      -6.574  -5.441   5.151  1.00  0.00              
ATOM   3111  C   VAL A 201     -10.055  -6.983   3.101  1.00  0.00              
ATOM   3112  O   VAL A 201      -9.749  -8.215   3.194  1.00  0.00              
ATOM   3113  N   PRO A 202     -11.274  -6.550   2.716  1.00  0.00              
ATOM   3114  CD  PRO A 202     -11.914  -5.297   2.970  1.00  0.00              
ATOM   3115  HD2 PRO A 202     -11.731  -4.541   2.206  1.00  0.00              
ATOM   3116  HD3 PRO A 202     -11.604  -4.920   3.945  1.00  0.00              
ATOM   3117  CG  PRO A 202     -13.397  -5.580   3.031  1.00  0.00              
ATOM   3118  HG2 PRO A 202     -13.899  -4.667   2.711  1.00  0.00              
ATOM   3119  HG3 PRO A 202     -13.751  -5.791   4.040  1.00  0.00              
ATOM   3120  CB  PRO A 202     -13.614  -6.757   2.084  1.00  0.00              
ATOM   3121  HB2 PRO A 202     -13.734  -6.506   1.030  1.00  0.00              
ATOM   3122  HB3 PRO A 202     -14.461  -7.321   2.475  1.00  0.00              
ATOM   3123  CA  PRO A 202     -12.278  -7.573   2.324  1.00  0.00              
ATOM   3124  HA  PRO A 202     -12.346  -8.257   3.170  1.00  0.00              
ATOM   3125  C   PRO A 202     -11.987  -8.391   1.125  1.00  0.00              
ATOM   3126  O   PRO A 202     -12.203  -9.623   1.094  1.00  0.00              
ATOM   3127  N   ALA A 203     -11.396  -7.697   0.152  1.00  0.00              
ATOM   3128  H   ALA A 203     -11.223  -6.725   0.362  1.00  0.00              
ATOM   3129  CA  ALA A 203     -10.925  -8.245  -1.143  1.00  0.00              
ATOM   3130  HA  ALA A 203     -11.698  -8.916  -1.515  1.00  0.00              
ATOM   3131  CB  ALA A 203     -10.796  -7.086  -2.148  1.00  0.00              
ATOM   3132  HB1 ALA A 203     -10.029  -6.411  -1.768  1.00  0.00              
ATOM   3133  HB2 ALA A 203     -10.593  -7.489  -3.140  1.00  0.00              
ATOM   3134  HB3 ALA A 203     -11.728  -6.523  -2.103  1.00  0.00              
ATOM   3135  C   ALA A 203      -9.662  -9.150  -1.011  1.00  0.00              
ATOM   3136  O   ALA A 203      -9.544 -10.223  -1.492  1.00  0.00              
ATOM   3137  N   ALA A 204      -8.796  -8.617  -0.161  1.00  0.00              
ATOM   3138  H   ALA A 204      -8.974  -7.834   0.452  1.00  0.00              
ATOM   3139  CA  ALA A 204      -7.589  -9.383   0.169  1.00  0.00              
ATOM   3140  HA  ALA A 204      -7.000  -9.536  -0.735  1.00  0.00              
ATOM   3141  CB  ALA A 204      -6.626  -8.529   0.975  1.00  0.00              
ATOM   3142  HB1 ALA A 204      -6.998  -8.131   1.919  1.00  0.00              
ATOM   3143  HB2 ALA A 204      -5.724  -9.013   1.349  1.00  0.00              
ATOM   3144  HB3 ALA A 204      -6.377  -7.708   0.303  1.00  0.00              
ATOM   3145  C   ALA A 204      -7.842 -10.739   0.882  1.00  0.00              
ATOM   3146  O   ALA A 204      -7.188 -11.671   0.530  1.00  0.00              
ATOM   3147  N   ARG A 205      -8.798 -10.740   1.814  1.00  0.00              
ATOM   3148  H   ARG A 205      -9.185  -9.849   2.089  1.00  0.00              
ATOM   3149  CA  ARG A 205      -9.321 -11.922   2.514  1.00  0.00              
ATOM   3150  HA  ARG A 205      -8.490 -12.443   2.992  1.00  0.00              
ATOM   3151  CB  ARG A 205     -10.238 -11.588   3.761  1.00  0.00              
ATOM   3152  HB2 ARG A 205      -9.900 -10.673   4.247  1.00  0.00              
ATOM   3153  HB3 ARG A 205     -11.248 -11.309   3.461  1.00  0.00              
ATOM   3154  CG  ARG A 205     -10.504 -12.791   4.737  1.00  0.00              
ATOM   3155  HG2 ARG A 205     -11.105 -13.505   4.174  1.00  0.00              
ATOM   3156  HG3 ARG A 205      -9.570 -13.256   5.053  1.00  0.00              
ATOM   3157  CD  ARG A 205     -11.215 -12.365   5.983  1.00  0.00              
ATOM   3158  HD2 ARG A 205     -11.475 -13.293   6.492  1.00  0.00              
ATOM   3159  HD3 ARG A 205     -10.468 -11.795   6.535  1.00  0.00              
ATOM   3160  NE  ARG A 205     -12.553 -11.705   5.702  1.00  0.00              
ATOM   3161  HE  ARG A 205     -13.150 -12.270   5.115  1.00  0.00              
ATOM   3162  CZ  ARG A 205     -13.098 -10.646   6.311  1.00  0.00              
ATOM   3163  NH1 ARG A 205     -14.319 -10.312   5.946  1.00  0.00              
ATOM   3164 HH11 ARG A 205     -14.795 -10.895   5.272  1.00  0.00              
ATOM   3165 HH12 ARG A 205     -14.714  -9.458   6.314  1.00  0.00              
ATOM   3166  NH2 ARG A 205     -12.623  -9.913   7.204  1.00  0.00              
ATOM   3167 HH21 ARG A 205     -11.736 -10.217   7.581  1.00  0.00              
ATOM   3168 HH22 ARG A 205     -13.203  -9.329   7.790  1.00  0.00              
ATOM   3169  C   ARG A 205     -10.114 -12.945   1.558  1.00  0.00              
ATOM   3170  O   ARG A 205      -9.858 -14.143   1.638  1.00  0.00              
ATOM   3171  N   GLU A 206     -10.770 -12.491   0.521  1.00  0.00              
ATOM   3172  H   GLU A 206     -10.879 -11.490   0.603  1.00  0.00              
ATOM   3173  CA  GLU A 206     -11.569 -13.299  -0.454  1.00  0.00              
ATOM   3174  HA  GLU A 206     -12.291 -13.894   0.105  1.00  0.00              
ATOM   3175  CB  GLU A 206     -12.429 -12.414  -1.321  1.00  0.00              
ATOM   3176  HB2 GLU A 206     -13.020 -11.723  -0.720  1.00  0.00              
ATOM   3177  HB3 GLU A 206     -11.804 -11.774  -1.943  1.00  0.00              
ATOM   3178  CG  GLU A 206     -13.470 -13.062  -2.277  1.00  0.00              
ATOM   3179  HG2 GLU A 206     -14.083 -12.226  -2.613  1.00  0.00              
ATOM   3180  HG3 GLU A 206     -13.018 -13.544  -3.145  1.00  0.00              
ATOM   3181  CD  GLU A 206     -14.442 -13.966  -1.491  1.00  0.00              
ATOM   3182  OE1 GLU A 206     -14.616 -13.827  -0.239  1.00  0.00              
ATOM   3183  OE2 GLU A 206     -14.942 -14.935  -2.100  1.00  0.00              
ATOM   3184  C   GLU A 206     -10.730 -14.305  -1.344  1.00  0.00              
ATOM   3185  O   GLU A 206     -11.117 -15.469  -1.580  1.00  0.00              
ATOM   3186  N   TYR A 207      -9.480 -13.974  -1.719  1.00  0.00              
ATOM   3187  H   TYR A 207      -9.255 -12.994  -1.626  1.00  0.00              
ATOM   3188  CA  TYR A 207      -8.420 -14.752  -2.423  1.00  0.00              
ATOM   3189  HA  TYR A 207      -8.997 -15.648  -2.654  1.00  0.00              
ATOM   3190  CB  TYR A 207      -8.093 -13.972  -3.682  1.00  0.00              
ATOM   3191  HB2 TYR A 207      -7.456 -13.146  -3.367  1.00  0.00              
ATOM   3192  HB3 TYR A 207      -7.321 -14.475  -4.264  1.00  0.00              
ATOM   3193  CG  TYR A 207      -9.119 -13.384  -4.624  1.00  0.00              
ATOM   3194  CD1 TYR A 207      -9.603 -12.110  -4.292  1.00  0.00              
ATOM   3195  HD1 TYR A 207      -9.127 -11.497  -3.541  1.00  0.00              
ATOM   3196  CE1 TYR A 207     -10.777 -11.575  -4.931  1.00  0.00              
ATOM   3197  HE1 TYR A 207     -11.356 -10.737  -4.572  1.00  0.00              
ATOM   3198  CZ  TYR A 207     -11.413 -12.338  -5.927  1.00  0.00              
ATOM   3199  OH  TYR A 207     -12.627 -11.912  -6.345  1.00  0.00              
ATOM   3200  HH  TYR A 207     -13.114 -12.570  -6.845  1.00  0.00              
ATOM   3201  CE2 TYR A 207     -10.892 -13.626  -6.307  1.00  0.00              
ATOM   3202  HE2 TYR A 207     -11.268 -14.056  -7.224  1.00  0.00              
ATOM   3203  CD2 TYR A 207      -9.785 -14.156  -5.608  1.00  0.00              
ATOM   3204  HD2 TYR A 207      -9.397 -15.120  -5.902  1.00  0.00              
ATOM   3205  C   TYR A 207      -7.234 -15.085  -1.458  1.00  0.00              
ATOM   3206  O   TYR A 207      -6.166 -15.506  -1.956  1.00  0.00              
ATOM   3207  N   GLY A 208      -7.319 -14.787  -0.121  1.00  0.00              
ATOM   3208  H   GLY A 208      -8.184 -14.393   0.222  1.00  0.00              
ATOM   3209  CA  GLY A 208      -6.249 -15.079   0.797  1.00  0.00              
ATOM   3210  HA2 GLY A 208      -6.653 -14.883   1.789  1.00  0.00              
ATOM   3211  HA3 GLY A 208      -5.972 -16.130   0.878  1.00  0.00              
ATOM   3212  C   GLY A 208      -4.896 -14.413   0.506  1.00  0.00              
ATOM   3213  O   GLY A 208      -3.881 -15.040   0.754  1.00  0.00              
ATOM   3214  N   LEU A 209      -4.855 -13.136   0.127  1.00  0.00              
ATOM   3215  H   LEU A 209      -5.673 -12.560   0.265  1.00  0.00              
ATOM   3216  CA  LEU A 209      -3.612 -12.381  -0.038  1.00  0.00              
ATOM   3217  HA  LEU A 209      -3.005 -13.147  -0.520  1.00  0.00              
ATOM   3218  CB  LEU A 209      -3.833 -11.103  -0.864  1.00  0.00              
ATOM   3219  HB2 LEU A 209      -4.609 -10.542  -0.342  1.00  0.00              
ATOM   3220  HB3 LEU A 209      -2.901 -10.554  -0.725  1.00  0.00              
ATOM   3221  CG  LEU A 209      -3.959 -11.168  -2.376  1.00  0.00              
ATOM   3222  HG  LEU A 209      -3.135 -11.806  -2.698  1.00  0.00              
ATOM   3223  CD1 LEU A 209      -5.211 -11.900  -2.850  1.00  0.00              
ATOM   3224 HD11 LEU A 209      -4.907 -12.913  -2.585  1.00  0.00              
ATOM   3225 HD12 LEU A 209      -6.111 -11.482  -2.400  1.00  0.00              
ATOM   3226 HD13 LEU A 209      -5.352 -11.831  -3.929  1.00  0.00              
ATOM   3227  CD2 LEU A 209      -3.921  -9.834  -3.064  1.00  0.00              
ATOM   3228 HD21 LEU A 209      -4.727  -9.146  -2.812  1.00  0.00              
ATOM   3229 HD22 LEU A 209      -2.946  -9.351  -3.003  1.00  0.00              
ATOM   3230 HD23 LEU A 209      -4.049  -9.968  -4.138  1.00  0.00              
ATOM   3231  C   LEU A 209      -3.005 -12.087   1.321  1.00  0.00              
ATOM   3232  O   LEU A 209      -3.701 -11.656   2.261  1.00  0.00              
ATOM   3233  N   GLY A 210      -1.699 -12.026   1.398  1.00  0.00              
ATOM   3234  H   GLY A 210      -1.162 -12.318   0.594  1.00  0.00              
ATOM   3235  CA  GLY A 210      -1.020 -11.305   2.492  1.00  0.00              
ATOM   3236  HA2 GLY A 210      -1.257 -11.665   3.493  1.00  0.00              
ATOM   3237  HA3 GLY A 210       0.010 -11.598   2.290  1.00  0.00              
ATOM   3238  C   GLY A 210      -1.026  -9.816   2.292  1.00  0.00              
ATOM   3239  O   GLY A 210      -0.568  -9.296   1.327  1.00  0.00              
ATOM   3240  N   VAL A 211      -1.633  -9.086   3.230  1.00  0.00              
ATOM   3241  H   VAL A 211      -2.174  -9.560   3.939  1.00  0.00              
ATOM   3242  CA  VAL A 211      -1.475  -7.614   3.286  1.00  0.00              
ATOM   3243  HA  VAL A 211      -1.318  -7.285   2.258  1.00  0.00              
ATOM   3244  CB  VAL A 211      -2.715  -6.869   3.873  1.00  0.00              
ATOM   3245  HB  VAL A 211      -2.866  -7.148   4.915  1.00  0.00              
ATOM   3246  CG1 VAL A 211      -2.515  -5.367   3.791  1.00  0.00              
ATOM   3247 HG11 VAL A 211      -1.714  -5.015   4.443  1.00  0.00              
ATOM   3248 HG12 VAL A 211      -2.329  -5.060   2.762  1.00  0.00              
ATOM   3249 HG13 VAL A 211      -3.382  -4.892   4.250  1.00  0.00              
ATOM   3250  CG2 VAL A 211      -3.976  -7.174   3.016  1.00  0.00              
ATOM   3251 HG21 VAL A 211      -3.700  -7.085   1.965  1.00  0.00              
ATOM   3252 HG22 VAL A 211      -4.363  -8.187   3.130  1.00  0.00              
ATOM   3253 HG23 VAL A 211      -4.800  -6.491   3.224  1.00  0.00              
ATOM   3254  C   VAL A 211      -0.257  -7.282   4.067  1.00  0.00              
ATOM   3255  O   VAL A 211      -0.148  -7.732   5.193  1.00  0.00              
ATOM   3256  N   ILE A 212       0.660  -6.453   3.503  1.00  0.00              
ATOM   3257  H   ILE A 212       0.478  -6.243   2.532  1.00  0.00              
ATOM   3258  CA  ILE A 212       1.743  -5.829   4.169  1.00  0.00              
ATOM   3259  HA  ILE A 212       1.723  -5.991   5.247  1.00  0.00              
ATOM   3260  CB  ILE A 212       3.052  -6.391   3.597  1.00  0.00              
ATOM   3261  HB  ILE A 212       3.775  -5.611   3.838  1.00  0.00              
ATOM   3262  CG2 ILE A 212       3.262  -7.710   4.361  1.00  0.00              
ATOM   3263 HG21 ILE A 212       4.170  -8.116   3.914  1.00  0.00              
ATOM   3264 HG22 ILE A 212       3.579  -7.571   5.395  1.00  0.00              
ATOM   3265 HG23 ILE A 212       2.434  -8.379   4.127  1.00  0.00              
ATOM   3266  CG1 ILE A 212       3.130  -6.489   2.065  1.00  0.00              
ATOM   3267 HG12 ILE A 212       2.511  -7.291   1.661  1.00  0.00              
ATOM   3268 HG13 ILE A 212       2.784  -5.587   1.560  1.00  0.00              
ATOM   3269  CD1 ILE A 212       4.537  -6.708   1.481  1.00  0.00              
ATOM   3270 HD11 ILE A 212       4.702  -7.782   1.569  1.00  0.00              
ATOM   3271 HD12 ILE A 212       4.660  -6.440   0.432  1.00  0.00              
ATOM   3272 HD13 ILE A 212       5.224  -6.218   2.171  1.00  0.00              
ATOM   3273  C   ILE A 212       1.758  -4.271   4.106  1.00  0.00              
ATOM   3274  O   ILE A 212       1.612  -3.743   3.018  1.00  0.00              
ATOM   3275  N   ALA A 213       1.740  -3.613   5.241  1.00  0.00              
ATOM   3276  H   ALA A 213       1.911  -4.101   6.109  1.00  0.00              
ATOM   3277  CA  ALA A 213       1.271  -2.240   5.357  1.00  0.00              
ATOM   3278  HA  ALA A 213       0.474  -2.091   4.628  1.00  0.00              
ATOM   3279  CB  ALA A 213       0.780  -2.223   6.757  1.00  0.00              
ATOM   3280  HB1 ALA A 213      -0.120  -2.821   6.901  1.00  0.00              
ATOM   3281  HB2 ALA A 213       1.576  -2.571   7.416  1.00  0.00              
ATOM   3282  HB3 ALA A 213       0.529  -1.231   7.134  1.00  0.00              
ATOM   3283  C   ALA A 213       2.514  -1.240   5.128  1.00  0.00              
ATOM   3284  O   ALA A 213       3.507  -1.379   5.835  1.00  0.00              
ATOM   3285  N   TRP A 214       2.481  -0.269   4.180  1.00  0.00              
ATOM   3286  H   TRP A 214       1.709  -0.349   3.534  1.00  0.00              
ATOM   3287  CA  TRP A 214       3.547   0.721   3.932  1.00  0.00              
ATOM   3288  HA  TRP A 214       4.368   0.410   4.578  1.00  0.00              
ATOM   3289  CB  TRP A 214       4.132   0.588   2.507  1.00  0.00              
ATOM   3290  HB2 TRP A 214       5.113   1.061   2.550  1.00  0.00              
ATOM   3291  HB3 TRP A 214       4.133  -0.483   2.303  1.00  0.00              
ATOM   3292  CG  TRP A 214       3.368   1.211   1.344  1.00  0.00              
ATOM   3293  CD1 TRP A 214       2.559   0.603   0.443  1.00  0.00              
ATOM   3294  HD1 TRP A 214       2.217  -0.416   0.548  1.00  0.00              
ATOM   3295  NE1 TRP A 214       2.323   1.373  -0.674  1.00  0.00              
ATOM   3296  HE1 TRP A 214       1.639   1.124  -1.373  1.00  0.00              
ATOM   3297  CE2 TRP A 214       2.949   2.602  -0.528  1.00  0.00              
ATOM   3298  CZ2 TRP A 214       2.833   3.774  -1.364  1.00  0.00              
ATOM   3299  HZ2 TRP A 214       2.388   3.751  -2.348  1.00  0.00              
ATOM   3300  CH2 TRP A 214       3.481   4.948  -0.969  1.00  0.00              
ATOM   3301  HH2 TRP A 214       3.400   5.833  -1.582  1.00  0.00              
ATOM   3302  CZ3 TRP A 214       4.182   4.866   0.224  1.00  0.00              
ATOM   3303  HZ3 TRP A 214       4.649   5.764   0.600  1.00  0.00              
ATOM   3304  CE3 TRP A 214       4.301   3.749   1.030  1.00  0.00              
ATOM   3305  HE3 TRP A 214       4.920   3.944   1.894  1.00  0.00              
ATOM   3306  CD2 TRP A 214       3.619   2.564   0.668  1.00  0.00              
ATOM   3307  C   TRP A 214       3.221   2.185   4.332  1.00  0.00              
ATOM   3308  O   TRP A 214       2.063   2.556   4.555  1.00  0.00              
ATOM   3309  N   SER A 215       4.269   3.009   4.467  1.00  0.00              
ATOM   3310  H   SER A 215       5.217   2.723   4.271  1.00  0.00              
ATOM   3311  CA  SER A 215       4.088   4.348   5.068  1.00  0.00              
ATOM   3312  HA  SER A 215       5.119   4.704   5.080  1.00  0.00              
ATOM   3313  CB  SER A 215       3.310   5.334   4.229  1.00  0.00              
ATOM   3314  HB2 SER A 215       3.412   5.027   3.189  1.00  0.00              
ATOM   3315  HB3 SER A 215       2.257   5.250   4.496  1.00  0.00              
ATOM   3316  OG  SER A 215       3.824   6.633   4.366  1.00  0.00              
ATOM   3317  HG  SER A 215       4.761   6.585   4.164  1.00  0.00              
ATOM   3318  C   SER A 215       3.631   4.327   6.528  1.00  0.00              
ATOM   3319  O   SER A 215       2.669   5.059   6.865  1.00  0.00              
ATOM   3320  N   PRO A 216       4.311   3.568   7.470  1.00  0.00              
ATOM   3321  CD  PRO A 216       5.625   3.056   7.239  1.00  0.00              
ATOM   3322  HD2 PRO A 216       6.269   3.749   6.697  1.00  0.00              
ATOM   3323  HD3 PRO A 216       5.578   2.140   6.652  1.00  0.00              
ATOM   3324  CG  PRO A 216       6.182   2.752   8.611  1.00  0.00              
ATOM   3325  HG2 PRO A 216       6.532   3.602   9.196  1.00  0.00              
ATOM   3326  HG3 PRO A 216       6.970   2.007   8.721  1.00  0.00              
ATOM   3327  CB  PRO A 216       4.841   2.215   9.218  1.00  0.00              
ATOM   3328  HB2 PRO A 216       4.914   2.163  10.304  1.00  0.00              
ATOM   3329  HB3 PRO A 216       4.644   1.213   8.837  1.00  0.00              
ATOM   3330  CA  PRO A 216       3.815   3.194   8.742  1.00  0.00              
ATOM   3331  HA  PRO A 216       2.831   2.736   8.647  1.00  0.00              
ATOM   3332  C   PRO A 216       3.559   4.389   9.668  1.00  0.00              
ATOM   3333  O   PRO A 216       2.650   4.398  10.545  1.00  0.00              
ATOM   3334  N   LEU A 217       4.309   5.467   9.397  1.00  0.00              
ATOM   3335  H   LEU A 217       4.974   5.352   8.646  1.00  0.00              
ATOM   3336  CA  LEU A 217       4.288   6.769  10.113  1.00  0.00              
ATOM   3337  HA  LEU A 217       3.567   6.717  10.928  1.00  0.00              
ATOM   3338  CB  LEU A 217       5.754   6.989  10.601  1.00  0.00              
ATOM   3339  HB2 LEU A 217       6.331   6.965   9.677  1.00  0.00              
ATOM   3340  HB3 LEU A 217       5.704   7.958  11.098  1.00  0.00              
ATOM   3341  CG  LEU A 217       6.406   5.975  11.481  1.00  0.00              
ATOM   3342  HG  LEU A 217       6.264   4.988  11.042  1.00  0.00              
ATOM   3343  CD1 LEU A 217       7.864   6.259  11.629  1.00  0.00              
ATOM   3344 HD11 LEU A 217       8.397   5.595  12.309  1.00  0.00              
ATOM   3345 HD12 LEU A 217       8.331   6.029  10.671  1.00  0.00              
ATOM   3346 HD13 LEU A 217       8.110   7.251  12.008  1.00  0.00              
ATOM   3347  CD2 LEU A 217       5.729   6.029  12.868  1.00  0.00              
ATOM   3348 HD21 LEU A 217       4.673   5.763  12.823  1.00  0.00              
ATOM   3349 HD22 LEU A 217       6.225   5.261  13.462  1.00  0.00              
ATOM   3350 HD23 LEU A 217       5.740   7.040  13.276  1.00  0.00              
ATOM   3351  C   LEU A 217       3.802   7.961   9.189  1.00  0.00              
ATOM   3352  O   LEU A 217       3.869   9.099   9.588  1.00  0.00              
ATOM   3353  N   HIE A 218       3.310   7.666   7.968  1.00  0.00              
ATOM   3354  H   HIE A 218       3.446   6.729   7.616  1.00  0.00              
ATOM   3355  CA  HIE A 218       2.679   8.572   7.053  1.00  0.00              
ATOM   3356  HA  HIE A 218       2.585   8.048   6.102  1.00  0.00              
ATOM   3357  CB  HIE A 218       1.285   8.893   7.531  1.00  0.00              
ATOM   3358  HB2 HIE A 218       0.877   7.984   7.973  1.00  0.00              
ATOM   3359  HB3 HIE A 218       1.519   9.612   8.316  1.00  0.00              
ATOM   3360  CG  HIE A 218       0.348   9.396   6.420  1.00  0.00              
ATOM   3361  ND1 HIE A 218      -0.304   8.661   5.426  1.00  0.00              
ATOM   3362  CE1 HIE A 218      -1.034   9.566   4.772  1.00  0.00              
ATOM   3363  HE1 HIE A 218      -1.701   9.433   3.933  1.00  0.00              
ATOM   3364  NE2 HIE A 218      -0.697  10.826   5.099  1.00  0.00              
ATOM   3365  HE2 HIE A 218      -0.854  11.650   4.537  1.00  0.00              
ATOM   3366  CD2 HIE A 218       0.035  10.703   6.228  1.00  0.00              
ATOM   3367  HD2 HIE A 218       0.626  11.542   6.565  1.00  0.00              
ATOM   3368  C   HIE A 218       3.620   9.730   6.752  1.00  0.00              
ATOM   3369  O   HIE A 218       3.295  10.879   6.938  1.00  0.00              
ATOM   3370  N   GLY A 219       4.812   9.391   6.178  1.00  0.00              
ATOM   3371  H   GLY A 219       5.039   8.411   6.093  1.00  0.00              
ATOM   3372  CA  GLY A 219       5.872  10.387   5.908  1.00  0.00              
ATOM   3373  HA2 GLY A 219       6.485  10.018   5.085  1.00  0.00              
ATOM   3374  HA3 GLY A 219       5.526  11.394   5.673  1.00  0.00              
ATOM   3375  C   GLY A 219       6.782  10.537   7.154  1.00  0.00              
ATOM   3376  O   GLY A 219       7.522  11.492   7.327  1.00  0.00              
ATOM   3377  N   GLY A 220       6.722   9.635   8.160  1.00  0.00              
ATOM   3378  H   GLY A 220       6.273   8.757   7.944  1.00  0.00              
ATOM   3379  CA  GLY A 220       7.387   9.867   9.496  1.00  0.00              
ATOM   3380  HA2 GLY A 220       7.400   8.877   9.950  1.00  0.00              
ATOM   3381  HA3 GLY A 220       8.416  10.224   9.447  1.00  0.00              
ATOM   3382  C   GLY A 220       6.700  10.853  10.384  1.00  0.00              
ATOM   3383  O   GLY A 220       7.277  11.287  11.417  1.00  0.00              
ATOM   3384  N   LEU A 221       5.517  11.393  10.060  1.00  0.00              
ATOM   3385  H   LEU A 221       5.010  10.969   9.296  1.00  0.00              
ATOM   3386  CA  LEU A 221       4.803  12.525  10.690  1.00  0.00              
ATOM   3387  HA  LEU A 221       5.401  13.418  10.870  1.00  0.00              
ATOM   3388  CB  LEU A 221       3.683  12.857   9.721  1.00  0.00              
ATOM   3389  HB2 LEU A 221       4.204  13.013   8.776  1.00  0.00              
ATOM   3390  HB3 LEU A 221       2.993  12.013   9.740  1.00  0.00              
ATOM   3391  CG  LEU A 221       2.774  14.131   9.985  1.00  0.00              
ATOM   3392  HG  LEU A 221       2.347  14.056  10.984  1.00  0.00              
ATOM   3393  CD1 LEU A 221       3.427  15.510   9.783  1.00  0.00              
ATOM   3394 HD11 LEU A 221       4.276  15.554  10.465  1.00  0.00              
ATOM   3395 HD12 LEU A 221       3.964  15.590   8.838  1.00  0.00              
ATOM   3396 HD13 LEU A 221       2.720  16.284  10.082  1.00  0.00              
ATOM   3397  CD2 LEU A 221       1.706  14.041   8.837  1.00  0.00              
ATOM   3398 HD21 LEU A 221       1.337  13.017   8.897  1.00  0.00              
ATOM   3399 HD22 LEU A 221       1.026  14.882   8.970  1.00  0.00              
ATOM   3400 HD23 LEU A 221       2.375  13.960   7.981  1.00  0.00              
ATOM   3401  C   LEU A 221       4.207  12.086  12.063  1.00  0.00              
ATOM   3402  O   LEU A 221       4.084  12.921  12.915  1.00  0.00              
ATOM   3403  N   LEU A 222       3.900  10.783  12.138  1.00  0.00              
ATOM   3404  H   LEU A 222       3.990  10.265  11.275  1.00  0.00              
ATOM   3405  CA  LEU A 222       3.611  10.106  13.410  1.00  0.00              
ATOM   3406  HA  LEU A 222       3.154  10.777  14.137  1.00  0.00              
ATOM   3407  CB  LEU A 222       2.651   8.884  13.158  1.00  0.00              
ATOM   3408  HB2 LEU A 222       3.103   8.079  12.579  1.00  0.00              
ATOM   3409  HB3 LEU A 222       2.460   8.363  14.096  1.00  0.00              
ATOM   3410  CG  LEU A 222       1.219   9.299  12.529  1.00  0.00              
ATOM   3411  HG  LEU A 222       1.310   9.844  11.590  1.00  0.00              
ATOM   3412  CD1 LEU A 222       0.451   7.986  12.282  1.00  0.00              
ATOM   3413 HD11 LEU A 222       0.319   7.429  13.210  1.00  0.00              
ATOM   3414 HD12 LEU A 222      -0.458   8.366  11.814  1.00  0.00              
ATOM   3415 HD13 LEU A 222       1.059   7.420  11.577  1.00  0.00              
ATOM   3416  CD2 LEU A 222       0.481  10.249  13.456  1.00  0.00              
ATOM   3417 HD21 LEU A 222      -0.470  10.610  13.063  1.00  0.00              
ATOM   3418 HD22 LEU A 222       0.302   9.665  14.359  1.00  0.00              
ATOM   3419 HD23 LEU A 222       1.079  11.100  13.782  1.00  0.00              
ATOM   3420  C   LEU A 222       4.919   9.733  14.217  1.00  0.00              
ATOM   3421  O   LEU A 222       4.957   8.851  15.115  1.00  0.00              
ATOM   3422  N   GLY A 223       6.086  10.229  13.832  1.00  0.00              
ATOM   3423  H   GLY A 223       6.210  10.811  13.016  1.00  0.00              
ATOM   3424  CA  GLY A 223       7.378   9.793  14.373  1.00  0.00              
ATOM   3425  HA2 GLY A 223       7.303   8.712  14.488  1.00  0.00              
ATOM   3426  HA3 GLY A 223       8.223  10.080  13.747  1.00  0.00              
ATOM   3427  C   GLY A 223       7.694  10.295  15.840  1.00  0.00              
ATOM   3428  O   GLY A 223       8.540   9.684  16.484  1.00  0.00              
ATOM   3429  N   GLY A 224       6.942  11.259  16.422  1.00  0.00              
ATOM   3430  H   GLY A 224       6.160  11.690  15.949  1.00  0.00              
ATOM   3431  CA  GLY A 224       7.328  11.806  17.724  1.00  0.00              
ATOM   3432  HA2 GLY A 224       6.422  12.294  18.081  1.00  0.00              
ATOM   3433  HA3 GLY A 224       7.719  11.024  18.376  1.00  0.00              
ATOM   3434  C   GLY A 224       8.502  12.824  17.611  1.00  0.00              
ATOM   3435  O   GLY A 224       9.462  12.850  18.366  1.00  0.00              
ATOM   3436  N   ALA A 225       8.412  13.599  16.513  1.00  0.00              
ATOM   3437  H   ALA A 225       7.618  13.455  15.905  1.00  0.00              
ATOM   3438  CA  ALA A 225       9.436  14.538  15.941  1.00  0.00              
ATOM   3439  HA  ALA A 225      10.183  13.869  15.513  1.00  0.00              
ATOM   3440  CB  ALA A 225       8.657  15.424  14.888  1.00  0.00              
ATOM   3441  HB1 ALA A 225       7.920  16.107  15.310  1.00  0.00              
ATOM   3442  HB2 ALA A 225       9.450  15.992  14.399  1.00  0.00              
ATOM   3443  HB3 ALA A 225       8.210  14.832  14.089  1.00  0.00              
ATOM   3444  C   ALA A 225      10.039  15.458  17.004  1.00  0.00              
ATOM   3445  O   ALA A 225      11.247  15.741  16.906  1.00  0.00              
ATOM   3446  N   ILE A 226       9.282  15.990  17.942  1.00  0.00              
ATOM   3447  H   ILE A 226       8.294  15.786  17.986  1.00  0.00              
ATOM   3448  CA  ILE A 226       9.979  16.886  18.929  1.00  0.00              
ATOM   3449  HA  ILE A 226      10.531  17.618  18.339  1.00  0.00              
ATOM   3450  CB  ILE A 226       8.797  17.703  19.600  1.00  0.00              
ATOM   3451  HB  ILE A 226       8.153  16.973  20.091  1.00  0.00              
ATOM   3452  CG2 ILE A 226       9.174  18.767  20.658  1.00  0.00              
ATOM   3453 HG21 ILE A 226       8.263  19.163  21.107  1.00  0.00              
ATOM   3454 HG22 ILE A 226       9.816  18.289  21.398  1.00  0.00              
ATOM   3455 HG23 ILE A 226       9.687  19.656  20.292  1.00  0.00              
ATOM   3456  CG1 ILE A 226       7.910  18.358  18.477  1.00  0.00              
ATOM   3457 HG12 ILE A 226       7.369  17.613  17.893  1.00  0.00              
ATOM   3458 HG13 ILE A 226       7.111  18.957  18.914  1.00  0.00              
ATOM   3459  CD1 ILE A 226       8.612  19.299  17.467  1.00  0.00              
ATOM   3460 HD11 ILE A 226       9.216  18.640  16.842  1.00  0.00              
ATOM   3461 HD12 ILE A 226       7.888  19.870  16.886  1.00  0.00              
ATOM   3462 HD13 ILE A 226       9.122  20.116  17.977  1.00  0.00              
ATOM   3463  C   ILE A 226      10.943  16.221  19.946  1.00  0.00              
ATOM   3464  O   ILE A 226      12.004  16.818  20.183  1.00  0.00              
ATOM   3465  N   ARG A 227      10.638  15.024  20.499  1.00  0.00              
ATOM   3466  H   ARG A 227       9.832  14.531  20.142  1.00  0.00              
ATOM   3467  CA  ARG A 227      11.624  14.168  21.225  1.00  0.00              
ATOM   3468  HA  ARG A 227      12.180  14.731  21.974  1.00  0.00              
ATOM   3469  CB  ARG A 227      10.898  13.011  21.863  1.00  0.00              
ATOM   3470  HB2 ARG A 227       9.912  13.310  22.220  1.00  0.00              
ATOM   3471  HB3 ARG A 227      10.537  12.347  21.077  1.00  0.00              
ATOM   3472  CG  ARG A 227      11.736  12.352  22.985  1.00  0.00              
ATOM   3473  HG2 ARG A 227      12.787  12.369  22.698  1.00  0.00              
ATOM   3474  HG3 ARG A 227      11.582  13.027  23.827  1.00  0.00              
ATOM   3475  CD  ARG A 227      11.408  10.814  23.251  1.00  0.00              
ATOM   3476  HD2 ARG A 227      11.839  10.454  24.185  1.00  0.00              
ATOM   3477  HD3 ARG A 227      10.321  10.800  23.322  1.00  0.00              
ATOM   3478  NE  ARG A 227      11.792   9.939  22.090  1.00  0.00              
ATOM   3479  HE  ARG A 227      12.688   9.476  22.030  1.00  0.00              
ATOM   3480  CZ  ARG A 227      11.058   9.587  21.057  1.00  0.00              
ATOM   3481  NH1 ARG A 227      11.474   8.954  20.086  1.00  0.00              
ATOM   3482 HH11 ARG A 227      12.421   8.608  20.020  1.00  0.00              
ATOM   3483 HH12 ARG A 227      10.858   8.698  19.327  1.00  0.00              
ATOM   3484  NH2 ARG A 227       9.748   9.871  21.045  1.00  0.00              
ATOM   3485 HH21 ARG A 227       9.282  10.318  21.822  1.00  0.00              
ATOM   3486 HH22 ARG A 227       9.181   9.497  20.298  1.00  0.00              
ATOM   3487  C   ARG A 227      12.672  13.503  20.321  1.00  0.00              
ATOM   3488  O   ARG A 227      13.884  13.631  20.673  1.00  0.00              
ATOM   3489  N   LYS A 228      12.333  12.937  19.183  1.00  0.00              
ATOM   3490  H   LYS A 228      11.364  13.084  18.939  1.00  0.00              
ATOM   3491  CA  LYS A 228      13.178  12.335  18.121  1.00  0.00              
ATOM   3492  HA  LYS A 228      13.743  11.500  18.535  1.00  0.00              
ATOM   3493  CB  LYS A 228      12.259  11.810  17.002  1.00  0.00              
ATOM   3494  HB2 LYS A 228      11.528  11.108  17.402  1.00  0.00              
ATOM   3495  HB3 LYS A 228      11.668  12.667  16.679  1.00  0.00              
ATOM   3496  CG  LYS A 228      12.947  11.200  15.811  1.00  0.00              
ATOM   3497  HG2 LYS A 228      13.611  11.993  15.465  1.00  0.00              
ATOM   3498  HG3 LYS A 228      13.649  10.431  16.134  1.00  0.00              
ATOM   3499  CD  LYS A 228      11.968  10.752  14.788  1.00  0.00              
ATOM   3500  HD2 LYS A 228      11.356   9.917  15.130  1.00  0.00              
ATOM   3501  HD3 LYS A 228      11.229  11.517  14.550  1.00  0.00              
ATOM   3502  CE  LYS A 228      12.721  10.277  13.502  1.00  0.00              
ATOM   3503  HE2 LYS A 228      13.239   9.342  13.715  1.00  0.00              
ATOM   3504  HE3 LYS A 228      11.925  10.048  12.794  1.00  0.00              
ATOM   3505  NZ  LYS A 228      13.485  11.361  12.953  1.00  0.00              
ATOM   3506  HZ1 LYS A 228      13.792  11.202  12.004  1.00  0.00              
ATOM   3507  HZ2 LYS A 228      12.924  12.194  12.844  1.00  0.00              
ATOM   3508  HZ3 LYS A 228      14.379  11.552  13.380  1.00  0.00              
ATOM   3509  C   LYS A 228      14.186  13.356  17.567  1.00  0.00              
ATOM   3510  O   LYS A 228      15.362  13.003  17.464  1.00  0.00              
ATOM   3511  N   GLU A 229      13.848  14.622  17.408  1.00  0.00              
ATOM   3512  H   GLU A 229      12.850  14.774  17.429  1.00  0.00              
ATOM   3513  CA  GLU A 229      14.844  15.648  17.169  1.00  0.00              
ATOM   3514  HA  GLU A 229      15.237  15.409  16.181  1.00  0.00              
ATOM   3515  CB  GLU A 229      14.228  17.014  17.128  1.00  0.00              
ATOM   3516  HB2 GLU A 229      13.352  17.037  16.481  1.00  0.00              
ATOM   3517  HB3 GLU A 229      13.894  17.276  18.132  1.00  0.00              
ATOM   3518  CG  GLU A 229      15.150  18.056  16.530  1.00  0.00              
ATOM   3519  HG2 GLU A 229      14.829  19.085  16.698  1.00  0.00              
ATOM   3520  HG3 GLU A 229      16.108  18.082  17.049  1.00  0.00              
ATOM   3521  CD  GLU A 229      15.439  17.989  15.057  1.00  0.00              
ATOM   3522  OE1 GLU A 229      14.481  18.220  14.291  1.00  0.00              
ATOM   3523  OE2 GLU A 229      16.605  17.880  14.602  1.00  0.00              
ATOM   3524  C   GLU A 229      16.079  15.687  18.092  1.00  0.00              
ATOM   3525  O   GLU A 229      17.196  15.821  17.611  1.00  0.00              
ATOM   3526  N   GLN A 230      15.824  15.459  19.353  1.00  0.00              
ATOM   3527  H   GLN A 230      14.878  15.256  19.643  1.00  0.00              
ATOM   3528  CA  GLN A 230      16.831  15.357  20.423  1.00  0.00              
ATOM   3529  HA  GLN A 230      17.651  16.020  20.150  1.00  0.00              
ATOM   3530  CB  GLN A 230      16.263  15.963  21.672  1.00  0.00              
ATOM   3531  HB2 GLN A 230      15.293  15.517  21.890  1.00  0.00              
ATOM   3532  HB3 GLN A 230      16.982  15.771  22.469  1.00  0.00              
ATOM   3533  CG  GLN A 230      15.950  17.502  21.641  1.00  0.00              
ATOM   3534  HG2 GLN A 230      15.110  17.610  20.955  1.00  0.00              
ATOM   3535  HG3 GLN A 230      15.635  17.932  22.592  1.00  0.00              
ATOM   3536  CD  GLN A 230      17.140  18.388  21.023  1.00  0.00              
ATOM   3537  OE1 GLN A 230      18.318  18.067  21.111  1.00  0.00              
ATOM   3538  NE2 GLN A 230      16.804  19.446  20.352  1.00  0.00              
ATOM   3539 HE21 GLN A 230      17.477  20.108  19.993  1.00  0.00              
ATOM   3540 HE22 GLN A 230      15.820  19.620  20.199  1.00  0.00              
ATOM   3541  C   GLN A 230      17.498  14.007  20.644  1.00  0.00              
ATOM   3542  O   GLN A 230      18.690  13.914  21.032  1.00  0.00              
ATOM   3543  N   GLU A 231      16.744  12.993  20.232  1.00  0.00              
ATOM   3544  H   GLU A 231      15.769  13.093  19.991  1.00  0.00              
ATOM   3545  CA  GLU A 231      17.133  11.620  20.407  1.00  0.00              
ATOM   3546  HA  GLU A 231      17.611  11.553  21.385  1.00  0.00              
ATOM   3547  CB  GLU A 231      15.851  10.741  20.360  1.00  0.00              
ATOM   3548  HB2 GLU A 231      14.975  11.223  20.795  1.00  0.00              
ATOM   3549  HB3 GLU A 231      15.678  10.631  19.289  1.00  0.00              
ATOM   3550  CG  GLU A 231      16.029   9.440  21.106  1.00  0.00              
ATOM   3551  HG2 GLU A 231      16.535   8.690  20.498  1.00  0.00              
ATOM   3552  HG3 GLU A 231      16.687   9.756  21.915  1.00  0.00              
ATOM   3553  CD  GLU A 231      14.771   8.747  21.647  1.00  0.00              
ATOM   3554  OE1 GLU A 231      14.159   8.061  20.784  1.00  0.00              
ATOM   3555  OE2 GLU A 231      14.389   8.893  22.802  1.00  0.00              
ATOM   3556  C   GLU A 231      18.098  11.180  19.267  1.00  0.00              
ATOM   3557  O   GLU A 231      18.979  10.325  19.555  1.00  0.00              
ATOM   3558  N   GLY A 232      18.073  11.723  18.052  1.00  0.00              
ATOM   3559  H   GLY A 232      17.353  12.422  17.933  1.00  0.00              
ATOM   3560  CA  GLY A 232      18.940  11.363  16.923  1.00  0.00              
ATOM   3561  HA2 GLY A 232      19.974  11.462  17.253  1.00  0.00              
ATOM   3562  HA3 GLY A 232      18.839  10.310  16.660  1.00  0.00              
ATOM   3563  C   GLY A 232      18.782  12.288  15.756  1.00  0.00              
ATOM   3564  O   GLY A 232      19.548  12.197  14.765  1.00  0.00              
ATOM   3565  N   GLY A 233      17.786  13.193  15.749  1.00  0.00              
ATOM   3566  H   GLY A 233      17.058  13.031  16.431  1.00  0.00              
ATOM   3567  CA  GLY A 233      17.558  14.113  14.606  1.00  0.00              
ATOM   3568  HA2 GLY A 233      17.581  15.135  14.985  1.00  0.00              
ATOM   3569  HA3 GLY A 233      18.344  14.088  13.851  1.00  0.00              
ATOM   3570  C   GLY A 233      16.304  13.748  13.797  1.00  0.00              
ATOM   3571  O   GLY A 233      15.487  12.948  14.161  1.00  0.00              
ATOM   3572  N   ASN A 234      16.159  14.476  12.672  1.00  0.00              
ATOM   3573  H   ASN A 234      16.889  15.131  12.430  1.00  0.00              
ATOM   3574  CA  ASN A 234      15.123  14.383  11.729  1.00  0.00              
ATOM   3575  HA  ASN A 234      14.647  13.407  11.634  1.00  0.00              
ATOM   3576  CB  ASN A 234      13.909  15.284  12.021  1.00  0.00              
ATOM   3577  HB2 ASN A 234      14.320  16.290  12.114  1.00  0.00              
ATOM   3578  HB3 ASN A 234      13.188  15.299  11.204  1.00  0.00              
ATOM   3579  CG  ASN A 234      13.109  15.048  13.341  1.00  0.00              
ATOM   3580  OD1 ASN A 234      12.608  13.916  13.500  1.00  0.00              
ATOM   3581  ND2 ASN A 234      13.058  15.919  14.301  1.00  0.00              
ATOM   3582 HD21 ASN A 234      12.833  15.574  15.223  1.00  0.00              
ATOM   3583 HD22 ASN A 234      13.606  16.757  14.171  1.00  0.00              
ATOM   3584  C   ASN A 234      15.727  14.639  10.305  1.00  0.00              
ATOM   3585  O   ASN A 234      16.759  15.303  10.161  1.00  0.00              
ATOM   3586  N   ARG A 235      15.068  14.171   9.244  1.00  0.00              
ATOM   3587  H   ARG A 235      14.255  13.613   9.460  1.00  0.00              
ATOM   3588  CA  ARG A 235      15.238  14.580   7.846  1.00  0.00              
ATOM   3589  HA  ARG A 235      15.685  15.574   7.847  1.00  0.00              
ATOM   3590  CB  ARG A 235      16.228  13.605   7.156  1.00  0.00              
ATOM   3591  HB2 ARG A 235      17.250  13.938   7.338  1.00  0.00              
ATOM   3592  HB3 ARG A 235      16.048  12.572   7.455  1.00  0.00              
ATOM   3593  CG  ARG A 235      16.206  13.688   5.597  1.00  0.00              
ATOM   3594  HG2 ARG A 235      15.235  13.284   5.312  1.00  0.00              
ATOM   3595  HG3 ARG A 235      16.432  14.629   5.095  1.00  0.00              
ATOM   3596  CD  ARG A 235      17.119  12.753   4.847  1.00  0.00              
ATOM   3597  HD2 ARG A 235      18.113  13.150   5.051  1.00  0.00              
ATOM   3598  HD3 ARG A 235      17.148  11.742   5.254  1.00  0.00              
ATOM   3599  NE  ARG A 235      16.902  12.699   3.360  1.00  0.00              
ATOM   3600  HE  ARG A 235      17.532  13.232   2.778  1.00  0.00              
ATOM   3601  CZ  ARG A 235      16.002  12.047   2.610  1.00  0.00              
ATOM   3602  NH1 ARG A 235      15.074  11.380   3.081  1.00  0.00              
ATOM   3603 HH11 ARG A 235      15.108  11.056   4.037  1.00  0.00              
ATOM   3604 HH12 ARG A 235      14.481  10.913   2.411  1.00  0.00              
ATOM   3605  NH2 ARG A 235      15.875  12.303   1.336  1.00  0.00              
ATOM   3606 HH21 ARG A 235      16.496  12.933   0.848  1.00  0.00              
ATOM   3607 HH22 ARG A 235      15.161  11.799   0.830  1.00  0.00              
ATOM   3608  C   ARG A 235      13.856  14.631   7.114  1.00  0.00              
ATOM   3609  O   ARG A 235      13.773  15.348   6.120  1.00  0.00              
ATOM   3610  N   ARG A 236      12.799  13.936   7.617  1.00  0.00              
ATOM   3611  H   ARG A 236      12.993  13.429   8.469  1.00  0.00              
ATOM   3612  CA  ARG A 236      11.453  13.864   7.078  1.00  0.00              
ATOM   3613  HA  ARG A 236      11.289  14.721   6.424  1.00  0.00              
ATOM   3614  CB  ARG A 236      11.279  12.517   6.374  1.00  0.00              
ATOM   3615  HB2 ARG A 236      11.541  11.657   6.990  1.00  0.00              
ATOM   3616  HB3 ARG A 236      10.216  12.484   6.136  1.00  0.00              
ATOM   3617  CG  ARG A 236      12.028  12.481   4.990  1.00  0.00              
ATOM   3618  HG2 ARG A 236      11.566  13.278   4.408  1.00  0.00              
ATOM   3619  HG3 ARG A 236      13.083  12.690   5.166  1.00  0.00              
ATOM   3620  CD  ARG A 236      11.950  11.174   4.224  1.00  0.00              
ATOM   3621  HD2 ARG A 236      12.660  11.233   3.400  1.00  0.00              
ATOM   3622  HD3 ARG A 236      12.314  10.366   4.860  1.00  0.00              
ATOM   3623  NE  ARG A 236      10.565  10.798   3.865  1.00  0.00              
ATOM   3624  HE  ARG A 236      10.065  11.388   3.217  1.00  0.00              
ATOM   3625  CZ  ARG A 236       9.869   9.716   4.210  1.00  0.00              
ATOM   3626  NH1 ARG A 236      10.313   8.805   4.969  1.00  0.00              
ATOM   3627 HH11 ARG A 236      11.104   9.073   5.537  1.00  0.00              
ATOM   3628 HH12 ARG A 236       9.555   8.212   5.273  1.00  0.00              
ATOM   3629  NH2 ARG A 236       8.647   9.518   3.820  1.00  0.00              
ATOM   3630 HH21 ARG A 236       8.302  10.288   3.264  1.00  0.00              
ATOM   3631 HH22 ARG A 236       8.103   8.757   4.201  1.00  0.00              
ATOM   3632  C   ARG A 236      10.340  14.014   8.125  1.00  0.00              
ATOM   3633  O   ARG A 236       9.244  14.406   7.785  1.00  0.00              
ATOM   3634  N   ALA A 237      10.616  13.588   9.348  1.00  0.00              
ATOM   3635  H   ALA A 237      11.505  13.128   9.484  1.00  0.00              
ATOM   3636  CA  ALA A 237       9.675  13.430  10.385  1.00  0.00              
ATOM   3637  HA  ALA A 237       8.767  13.040   9.925  1.00  0.00              
ATOM   3638  CB  ALA A 237      10.176  12.557  11.453  1.00  0.00              
ATOM   3639  HB1 ALA A 237      11.155  12.965  11.707  1.00  0.00              
ATOM   3640  HB2 ALA A 237       9.642  12.565  12.403  1.00  0.00              
ATOM   3641  HB3 ALA A 237      10.293  11.521  11.137  1.00  0.00              
ATOM   3642  C   ALA A 237       9.223  14.824  10.844  1.00  0.00              
ATOM   3643  O   ALA A 237       8.053  14.989  11.137  1.00  0.00              
ATOM   3644  N   ALA A 238      10.074  15.891  10.819  1.00  0.00              
ATOM   3645  H   ALA A 238      10.929  15.914  10.280  1.00  0.00              
ATOM   3646  CA  ALA A 238       9.638  17.229  11.093  1.00  0.00              
ATOM   3647  HA  ALA A 238       8.760  17.141  11.732  1.00  0.00              
ATOM   3648  CB  ALA A 238      10.735  17.942  11.939  1.00  0.00              
ATOM   3649  HB1 ALA A 238      11.667  18.123  11.403  1.00  0.00              
ATOM   3650  HB2 ALA A 238      10.404  18.958  12.152  1.00  0.00              
ATOM   3651  HB3 ALA A 238      10.892  17.380  12.860  1.00  0.00              
ATOM   3652  C   ALA A 238       9.211  18.071   9.836  1.00  0.00              
ATOM   3653  O   ALA A 238       8.855  19.248   9.843  1.00  0.00              
ATOM   3654  N   SER A 239       9.394  17.448   8.702  1.00  0.00              
ATOM   3655  H   SER A 239       9.572  16.463   8.837  1.00  0.00              
ATOM   3656  CA  SER A 239       9.114  17.993   7.298  1.00  0.00              
ATOM   3657  HA  SER A 239       9.336  19.059   7.350  1.00  0.00              
ATOM   3658  CB  SER A 239      10.153  17.490   6.336  1.00  0.00              
ATOM   3659  HB2 SER A 239      11.158  17.689   6.710  1.00  0.00              
ATOM   3660  HB3 SER A 239       9.956  16.437   6.133  1.00  0.00              
ATOM   3661  OG  SER A 239      10.047  18.026   5.030  1.00  0.00              
ATOM   3662  HG  SER A 239      10.659  18.753   4.895  1.00  0.00              
ATOM   3663  C   SER A 239       7.709  17.766   6.898  1.00  0.00              
ATOM   3664  O   SER A 239       7.016  17.110   7.602  1.00  0.00              
ATOM   3665  N   GLY A 240       7.226  18.283   5.719  1.00  0.00              
ATOM   3666  H   GLY A 240       7.923  18.776   5.180  1.00  0.00              
ATOM   3667  CA  GLY A 240       5.922  18.035   5.189  1.00  0.00              
ATOM   3668  HA2 GLY A 240       5.950  18.280   4.127  1.00  0.00              
ATOM   3669  HA3 GLY A 240       5.698  16.970   5.250  1.00  0.00              
ATOM   3670  C   GLY A 240       4.756  18.813   5.760  1.00  0.00              
ATOM   3671  O   GLY A 240       4.814  20.042   5.925  1.00  0.00              
ATOM   3672  N   ARG A 241       3.723  18.032   6.238  1.00  0.00              
ATOM   3673  H   ARG A 241       3.950  17.073   6.459  1.00  0.00              
ATOM   3674  CA  ARG A 241       2.539  18.601   6.933  1.00  0.00              
ATOM   3675  HA  ARG A 241       2.043  19.298   6.259  1.00  0.00              
ATOM   3676  CB  ARG A 241       1.612  17.409   7.200  1.00  0.00              
ATOM   3677  HB2 ARG A 241       2.072  16.646   7.829  1.00  0.00              
ATOM   3678  HB3 ARG A 241       0.837  17.744   7.890  1.00  0.00              
ATOM   3679  CG  ARG A 241       0.931  16.744   5.971  1.00  0.00              
ATOM   3680  HG2 ARG A 241       1.697  16.294   5.339  1.00  0.00              
ATOM   3681  HG3 ARG A 241       0.383  15.854   6.284  1.00  0.00              
ATOM   3682  CD  ARG A 241      -0.096  17.517   5.142  1.00  0.00              
ATOM   3683  HD2 ARG A 241      -0.662  16.891   4.452  1.00  0.00              
ATOM   3684  HD3 ARG A 241      -0.799  17.927   5.868  1.00  0.00              
ATOM   3685  NE  ARG A 241       0.543  18.629   4.396  1.00  0.00              
ATOM   3686  HE  ARG A 241       1.552  18.649   4.352  1.00  0.00              
ATOM   3687  CZ  ARG A 241      -0.109  19.721   3.959  1.00  0.00              
ATOM   3688  NH1 ARG A 241      -1.425  19.681   3.845  1.00  0.00              
ATOM   3689 HH11 ARG A 241      -1.985  18.866   4.053  1.00  0.00              
ATOM   3690 HH12 ARG A 241      -1.990  20.501   3.675  1.00  0.00              
ATOM   3691  NH2 ARG A 241       0.589  20.781   3.655  1.00  0.00              
ATOM   3692 HH21 ARG A 241       1.590  20.852   3.775  1.00  0.00              
ATOM   3693 HH22 ARG A 241       0.043  21.574   3.350  1.00  0.00              
ATOM   3694  C   ARG A 241       3.073  19.293   8.193  1.00  0.00              
ATOM   3695  O   ARG A 241       2.557  20.360   8.491  1.00  0.00              
ATOM   3696  N   ALA A 242       3.993  18.706   8.933  1.00  0.00              
ATOM   3697  H   ALA A 242       4.328  17.829   8.561  1.00  0.00              
ATOM   3698  CA  ALA A 242       4.640  19.329  10.127  1.00  0.00              
ATOM   3699  HA  ALA A 242       3.873  19.690  10.812  1.00  0.00              
ATOM   3700  CB  ALA A 242       5.461  18.271  10.863  1.00  0.00              
ATOM   3701  HB1 ALA A 242       4.817  17.555  11.374  1.00  0.00              
ATOM   3702  HB2 ALA A 242       5.996  17.627  10.166  1.00  0.00              
ATOM   3703  HB3 ALA A 242       6.246  18.726  11.467  1.00  0.00              
ATOM   3704  C   ALA A 242       5.398  20.628   9.835  1.00  0.00              
ATOM   3705  O   ALA A 242       5.587  21.418  10.698  1.00  0.00              
ATOM   3706  N   ALA A 243       5.870  20.772   8.602  1.00  0.00              
ATOM   3707  H   ALA A 243       5.893  19.954   8.011  1.00  0.00              
ATOM   3708  CA  ALA A 243       6.608  21.974   8.162  1.00  0.00              
ATOM   3709  HA  ALA A 243       7.095  22.394   9.043  1.00  0.00              
ATOM   3710  CB  ALA A 243       7.680  21.419   7.262  1.00  0.00              
ATOM   3711  HB1 ALA A 243       8.010  22.306   6.721  1.00  0.00              
ATOM   3712  HB2 ALA A 243       8.545  21.030   7.799  1.00  0.00              
ATOM   3713  HB3 ALA A 243       7.339  20.660   6.559  1.00  0.00              
ATOM   3714  C   ALA A 243       5.810  23.148   7.407  1.00  0.00              
ATOM   3715  O   ALA A 243       5.949  24.348   7.661  1.00  0.00              
ATOM   3716  N   ASP A 244       4.705  22.758   6.812  1.00  0.00              
ATOM   3717  H   ASP A 244       4.539  21.768   6.931  1.00  0.00              
ATOM   3718  CA  ASP A 244       3.525  23.627   6.612  1.00  0.00              
ATOM   3719  HA  ASP A 244       3.807  24.610   6.236  1.00  0.00              
ATOM   3720  CB  ASP A 244       2.506  23.118   5.611  1.00  0.00              
ATOM   3721  HB2 ASP A 244       2.107  22.185   6.008  1.00  0.00              
ATOM   3722  HB3 ASP A 244       1.753  23.885   5.429  1.00  0.00              
ATOM   3723  CG  ASP A 244       3.127  22.859   4.222  1.00  0.00              
ATOM   3724  OD1 ASP A 244       3.268  21.651   3.874  1.00  0.00              
ATOM   3725  OD2 ASP A 244       3.566  23.757   3.526  1.00  0.00              
ATOM   3726  C   ASP A 244       2.827  24.118   7.929  1.00  0.00              
ATOM   3727  O   ASP A 244       2.483  25.314   7.966  1.00  0.00              
ATOM   3728  N   ALA A 245       2.768  23.315   8.954  1.00  0.00              
ATOM   3729  H   ALA A 245       2.987  22.336   8.837  1.00  0.00              
ATOM   3730  CA  ALA A 245       2.177  23.757  10.231  1.00  0.00              
ATOM   3731  HA  ALA A 245       1.122  24.027  10.167  1.00  0.00              
ATOM   3732  CB  ALA A 245       2.144  22.593  11.245  1.00  0.00              
ATOM   3733  HB1 ALA A 245       1.923  22.959  12.247  1.00  0.00              
ATOM   3734  HB2 ALA A 245       1.414  21.852  10.916  1.00  0.00              
ATOM   3735  HB3 ALA A 245       3.053  21.998  11.331  1.00  0.00              
ATOM   3736  C   ALA A 245       2.922  24.929  10.957  1.00  0.00              
ATOM   3737  O   ALA A 245       2.459  25.492  11.866  1.00  0.00              
ATOM   3738  N   LEU A 246       4.158  25.221  10.524  1.00  0.00              
ATOM   3739  H   LEU A 246       4.409  24.757   9.663  1.00  0.00              
ATOM   3740  CA  LEU A 246       4.872  26.402  10.958  1.00  0.00              
ATOM   3741  HA  LEU A 246       4.966  26.378  12.043  1.00  0.00              
ATOM   3742  CB  LEU A 246       6.238  26.366  10.248  1.00  0.00              
ATOM   3743  HB2 LEU A 246       6.156  26.374   9.162  1.00  0.00              
ATOM   3744  HB3 LEU A 246       6.801  27.252  10.542  1.00  0.00              
ATOM   3745  CG  LEU A 246       7.091  25.124  10.694  1.00  0.00              
ATOM   3746  HG  LEU A 246       6.567  24.195  10.469  1.00  0.00              
ATOM   3747  CD1 LEU A 246       8.406  25.098   9.956  1.00  0.00              
ATOM   3748 HD11 LEU A 246       8.943  26.032  10.119  1.00  0.00              
ATOM   3749 HD12 LEU A 246       8.957  24.209  10.262  1.00  0.00              
ATOM   3750 HD13 LEU A 246       8.252  25.038   8.878  1.00  0.00              
ATOM   3751  CD2 LEU A 246       7.447  25.069  12.173  1.00  0.00              
ATOM   3752 HD21 LEU A 246       7.812  24.073  12.423  1.00  0.00              
ATOM   3753 HD22 LEU A 246       8.173  25.867  12.332  1.00  0.00              
ATOM   3754 HD23 LEU A 246       6.582  25.213  12.821  1.00  0.00              
ATOM   3755  C   LEU A 246       4.136  27.729  10.727  1.00  0.00              
ATOM   3756  O   LEU A 246       4.314  28.629  11.594  1.00  0.00              
ATOM   3757  N   LYS A 247       3.239  27.774   9.722  1.00  0.00              
ATOM   3758  H   LYS A 247       3.129  26.907   9.215  1.00  0.00              
ATOM   3759  CA  LYS A 247       2.326  28.861   9.335  1.00  0.00              
ATOM   3760  HA  LYS A 247       2.218  29.628  10.102  1.00  0.00              
ATOM   3761  CB  LYS A 247       2.782  29.472   8.049  1.00  0.00              
ATOM   3762  HB2 LYS A 247       2.966  28.676   7.327  1.00  0.00              
ATOM   3763  HB3 LYS A 247       1.982  30.046   7.581  1.00  0.00              
ATOM   3764  CG  LYS A 247       3.983  30.408   8.352  1.00  0.00              
ATOM   3765  HG2 LYS A 247       3.865  31.103   9.183  1.00  0.00              
ATOM   3766  HG3 LYS A 247       4.838  29.877   8.771  1.00  0.00              
ATOM   3767  CD  LYS A 247       4.415  31.112   7.159  1.00  0.00              
ATOM   3768  HD2 LYS A 247       4.547  30.398   6.346  1.00  0.00              
ATOM   3769  HD3 LYS A 247       3.617  31.737   6.756  1.00  0.00              
ATOM   3770  CE  LYS A 247       5.756  31.829   7.404  1.00  0.00              
ATOM   3771  HE2 LYS A 247       5.537  32.586   8.157  1.00  0.00              
ATOM   3772  HE3 LYS A 247       6.541  31.143   7.723  1.00  0.00              
ATOM   3773  NZ  LYS A 247       6.224  32.594   6.234  1.00  0.00              
ATOM   3774  HZ1 LYS A 247       6.525  31.967   5.501  1.00  0.00              
ATOM   3775  HZ2 LYS A 247       5.458  33.120   5.837  1.00  0.00              
ATOM   3776  HZ3 LYS A 247       7.026  33.169   6.446  1.00  0.00              
ATOM   3777  C   LYS A 247       0.850  28.430   9.232  1.00  0.00              
ATOM   3778  O   LYS A 247      -0.043  29.261   9.234  1.00  0.00              
ATOM   3779  N   ASP A 248       0.587  27.106   8.926  1.00  0.00              
ATOM   3780  H   ASP A 248       1.309  26.447   8.672  1.00  0.00              
ATOM   3781  CA  ASP A 248      -0.796  26.630   8.760  1.00  0.00              
ATOM   3782  HA  ASP A 248      -1.538  27.393   8.995  1.00  0.00              
ATOM   3783  CB  ASP A 248      -0.986  26.074   7.359  1.00  0.00              
ATOM   3784  HB2 ASP A 248      -0.076  25.495   7.201  1.00  0.00              
ATOM   3785  HB3 ASP A 248      -1.751  25.298   7.352  1.00  0.00              
ATOM   3786  CG  ASP A 248      -1.168  27.081   6.177  1.00  0.00              
ATOM   3787  OD1 ASP A 248      -0.642  26.884   5.041  1.00  0.00              
ATOM   3788  OD2 ASP A 248      -1.806  28.128   6.452  1.00  0.00              
ATOM   3789  C   ASP A 248      -0.876  25.402   9.748  1.00  0.00              
ATOM   3790  O   ASP A 248      -0.981  24.274   9.303  1.00  0.00              
ATOM   3791  N   PRO A 249      -0.926  25.636  11.095  1.00  0.00              
ATOM   3792  CD  PRO A 249      -0.763  26.956  11.714  1.00  0.00              
ATOM   3793  HD2 PRO A 249      -1.504  27.659  11.334  1.00  0.00              
ATOM   3794  HD3 PRO A 249       0.284  27.228  11.585  1.00  0.00              
ATOM   3795  CG  PRO A 249      -0.879  26.795  13.194  1.00  0.00              
ATOM   3796  HG2 PRO A 249      -1.654  27.416  13.644  1.00  0.00              
ATOM   3797  HG3 PRO A 249       0.071  27.119  13.618  1.00  0.00              
ATOM   3798  CB  PRO A 249      -1.106  25.318  13.521  1.00  0.00              
ATOM   3799  HB2 PRO A 249      -2.138  25.271  13.869  1.00  0.00              
ATOM   3800  HB3 PRO A 249      -0.415  25.014  14.308  1.00  0.00              
ATOM   3801  CA  PRO A 249      -0.909  24.594  12.132  1.00  0.00              
ATOM   3802  HA  PRO A 249       0.070  24.133  11.997  1.00  0.00              
ATOM   3803  C   PRO A 249      -2.003  23.565  11.960  1.00  0.00              
ATOM   3804  O   PRO A 249      -1.839  22.476  12.418  1.00  0.00              
ATOM   3805  N   GLN A 250      -3.183  23.843  11.354  1.00  0.00              
ATOM   3806  H   GLN A 250      -3.194  24.744  10.897  1.00  0.00              
ATOM   3807  CA  GLN A 250      -4.388  22.912  10.962  1.00  0.00              
ATOM   3808  HA  GLN A 250      -4.874  22.662  11.906  1.00  0.00              
ATOM   3809  CB  GLN A 250      -5.510  23.692  10.159  1.00  0.00              
ATOM   3810  HB2 GLN A 250      -6.204  22.940   9.784  1.00  0.00              
ATOM   3811  HB3 GLN A 250      -5.912  24.447  10.834  1.00  0.00              
ATOM   3812  CG  GLN A 250      -4.990  24.360   8.850  1.00  0.00              
ATOM   3813  HG2 GLN A 250      -4.195  23.778   8.385  1.00  0.00              
ATOM   3814  HG3 GLN A 250      -5.781  24.470   8.108  1.00  0.00              
ATOM   3815  CD  GLN A 250      -4.381  25.780   9.046  1.00  0.00              
ATOM   3816  OE1 GLN A 250      -3.959  26.198  10.114  1.00  0.00              
ATOM   3817  NE2 GLN A 250      -4.233  26.559   7.964  1.00  0.00              
ATOM   3818 HE21 GLN A 250      -3.697  27.389   8.172  1.00  0.00              
ATOM   3819 HE22 GLN A 250      -4.301  26.199   7.023  1.00  0.00              
ATOM   3820  C   GLN A 250      -3.907  21.608  10.279  1.00  0.00              
ATOM   3821  O   GLN A 250      -4.526  20.563  10.421  1.00  0.00              
ATOM   3822  N   GLN A 251      -2.745  21.741   9.635  1.00  0.00              
ATOM   3823  H   GLN A 251      -2.311  22.642   9.496  1.00  0.00              
ATOM   3824  CA  GLN A 251      -2.074  20.669   8.977  1.00  0.00              
ATOM   3825  HA  GLN A 251      -2.756  19.943   8.533  1.00  0.00              
ATOM   3826  CB  GLN A 251      -1.239  21.212   7.840  1.00  0.00              
ATOM   3827  HB2 GLN A 251      -0.420  21.805   8.246  1.00  0.00              
ATOM   3828  HB3 GLN A 251      -0.922  20.346   7.259  1.00  0.00              
ATOM   3829  CG  GLN A 251      -1.932  22.146   6.801  1.00  0.00              
ATOM   3830  HG2 GLN A 251      -2.433  22.960   7.326  1.00  0.00              
ATOM   3831  HG3 GLN A 251      -1.183  22.548   6.118  1.00  0.00              
ATOM   3832  CD  GLN A 251      -3.132  21.516   5.996  1.00  0.00              
ATOM   3833  OE1 GLN A 251      -3.592  20.409   6.210  1.00  0.00              
ATOM   3834  NE2 GLN A 251      -3.729  22.119   5.023  1.00  0.00              
ATOM   3835 HE21 GLN A 251      -4.544  21.663   4.640  1.00  0.00              
ATOM   3836 HE22 GLN A 251      -3.510  23.056   4.718  1.00  0.00              
ATOM   3837  C   GLN A 251      -1.290  19.648   9.853  1.00  0.00              
ATOM   3838  O   GLN A 251      -0.900  18.552   9.464  1.00  0.00              
ATOM   3839  N   ARG A 252      -1.296  19.931  11.154  1.00  0.00              
ATOM   3840  H   ARG A 252      -1.602  20.830  11.499  1.00  0.00              
ATOM   3841  CA  ARG A 252      -0.847  18.929  12.154  1.00  0.00              
ATOM   3842  HA  ARG A 252      -0.623  17.987  11.653  1.00  0.00              
ATOM   3843  CB  ARG A 252       0.466  19.576  12.709  1.00  0.00              
ATOM   3844  HB2 ARG A 252       1.013  20.024  11.880  1.00  0.00              
ATOM   3845  HB3 ARG A 252       0.209  20.361  13.421  1.00  0.00              
ATOM   3846  CG  ARG A 252       1.345  18.429  13.349  1.00  0.00              
ATOM   3847  HG2 ARG A 252       0.922  18.059  14.283  1.00  0.00              
ATOM   3848  HG3 ARG A 252       1.432  17.549  12.711  1.00  0.00              
ATOM   3849  CD  ARG A 252       2.769  18.883  13.726  1.00  0.00              
ATOM   3850  HD2 ARG A 252       3.321  19.342  12.905  1.00  0.00              
ATOM   3851  HD3 ARG A 252       2.630  19.626  14.511  1.00  0.00              
ATOM   3852  NE  ARG A 252       3.586  17.706  14.186  1.00  0.00              
ATOM   3853  HE  ARG A 252       4.118  17.222  13.476  1.00  0.00              
ATOM   3854  CZ  ARG A 252       3.440  17.050  15.313  1.00  0.00              
ATOM   3855  NH1 ARG A 252       2.575  17.279  16.309  1.00  0.00              
ATOM   3856 HH11 ARG A 252       2.186  18.192  16.497  1.00  0.00              
ATOM   3857 HH12 ARG A 252       2.469  16.631  17.076  1.00  0.00              
ATOM   3858  NH2 ARG A 252       4.161  16.024  15.506  1.00  0.00              
ATOM   3859 HH21 ARG A 252       4.849  15.749  14.819  1.00  0.00              
ATOM   3860 HH22 ARG A 252       4.145  15.475  16.353  1.00  0.00              
ATOM   3861  C   ARG A 252      -1.816  18.672  13.303  1.00  0.00              
ATOM   3862  O   ARG A 252      -1.531  17.875  14.172  1.00  0.00              
ATOM   3863  N   GLU A 253      -2.906  19.356  13.334  1.00  0.00              
ATOM   3864  H   GLU A 253      -3.124  19.860  12.486  1.00  0.00              
ATOM   3865  CA  GLU A 253      -3.906  19.353  14.427  1.00  0.00              
ATOM   3866  HA  GLU A 253      -3.387  19.753  15.298  1.00  0.00              
ATOM   3867  CB  GLU A 253      -5.043  20.287  14.029  1.00  0.00              
ATOM   3868  HB2 GLU A 253      -4.645  21.082  13.399  1.00  0.00              
ATOM   3869  HB3 GLU A 253      -5.805  19.785  13.433  1.00  0.00              
ATOM   3870  CG  GLU A 253      -5.892  20.768  15.172  1.00  0.00              
ATOM   3871  HG2 GLU A 253      -6.744  21.278  14.723  1.00  0.00              
ATOM   3872  HG3 GLU A 253      -6.385  19.936  15.675  1.00  0.00              
ATOM   3873  CD  GLU A 253      -5.209  21.788  16.172  1.00  0.00              
ATOM   3874  OE1 GLU A 253      -4.145  22.317  15.889  1.00  0.00              
ATOM   3875  OE2 GLU A 253      -5.677  21.908  17.377  1.00  0.00              
ATOM   3876  C   GLU A 253      -4.390  17.931  14.918  1.00  0.00              
ATOM   3877  O   GLU A 253      -4.528  17.766  16.137  1.00  0.00              
ATOM   3878  N   GLN A 254      -4.576  16.963  14.070  1.00  0.00              
ATOM   3879  H   GLN A 254      -4.594  17.151  13.078  1.00  0.00              
ATOM   3880  CA  GLN A 254      -4.903  15.612  14.542  1.00  0.00              
ATOM   3881  HA  GLN A 254      -5.668  15.709  15.313  1.00  0.00              
ATOM   3882  CB  GLN A 254      -5.500  14.879  13.231  1.00  0.00              
ATOM   3883  HB2 GLN A 254      -6.125  15.520  12.609  1.00  0.00              
ATOM   3884  HB3 GLN A 254      -4.718  14.328  12.708  1.00  0.00              
ATOM   3885  CG  GLN A 254      -6.397  13.847  13.871  1.00  0.00              
ATOM   3886  HG2 GLN A 254      -6.645  13.067  13.151  1.00  0.00              
ATOM   3887  HG3 GLN A 254      -5.752  13.372  14.610  1.00  0.00              
ATOM   3888  CD  GLN A 254      -7.722  14.370  14.571  1.00  0.00              
ATOM   3889  OE1 GLN A 254      -7.868  15.549  14.870  1.00  0.00              
ATOM   3890  NE2 GLN A 254      -8.681  13.474  14.757  1.00  0.00              
ATOM   3891 HE21 GLN A 254      -9.441  13.837  15.316  1.00  0.00              
ATOM   3892 HE22 GLN A 254      -8.490  12.484  14.702  1.00  0.00              
ATOM   3893  C   GLN A 254      -3.702  14.817  15.103  1.00  0.00              
ATOM   3894  O   GLN A 254      -3.742  14.123  16.061  1.00  0.00              
ATOM   3895  N   ILE A 255      -2.460  15.137  14.619  1.00  0.00              
ATOM   3896  H   ILE A 255      -2.378  15.896  13.957  1.00  0.00              
ATOM   3897  CA  ILE A 255      -1.300  14.671  15.261  1.00  0.00              
ATOM   3898  HA  ILE A 255      -1.374  13.589  15.372  1.00  0.00              
ATOM   3899  CB  ILE A 255      -0.027  14.965  14.327  1.00  0.00              
ATOM   3900  HB  ILE A 255       0.163  16.015  14.547  1.00  0.00              
ATOM   3901  CG2 ILE A 255       1.180  14.292  14.908  1.00  0.00              
ATOM   3902 HG21 ILE A 255       1.484  14.937  15.733  1.00  0.00              
ATOM   3903 HG22 ILE A 255       1.142  13.303  15.366  1.00  0.00              
ATOM   3904 HG23 ILE A 255       2.055  14.313  14.258  1.00  0.00              
ATOM   3905  CG1 ILE A 255      -0.155  14.773  12.812  1.00  0.00              
ATOM   3906 HG12 ILE A 255      -1.052  15.332  12.546  1.00  0.00              
ATOM   3907 HG13 ILE A 255       0.705  15.200  12.296  1.00  0.00              
ATOM   3908  CD1 ILE A 255      -0.335  13.328  12.382  1.00  0.00              
ATOM   3909 HD11 ILE A 255      -1.330  12.984  12.663  1.00  0.00              
ATOM   3910 HD12 ILE A 255      -0.301  13.282  11.294  1.00  0.00              
ATOM   3911 HD13 ILE A 255       0.498  12.692  12.683  1.00  0.00              
ATOM   3912  C   ILE A 255      -1.057  15.301  16.635  1.00  0.00              
ATOM   3913  O   ILE A 255      -0.606  14.615  17.557  1.00  0.00              
ATOM   3914  N   GLN A 256      -1.517  16.537  16.849  1.00  0.00              
ATOM   3915  H   GLN A 256      -1.909  17.156  16.153  1.00  0.00              
ATOM   3916  CA  GLN A 256      -1.508  17.134  18.189  1.00  0.00              
ATOM   3917  HA  GLN A 256      -0.498  16.962  18.558  1.00  0.00              
ATOM   3918  CB  GLN A 256      -1.838  18.654  18.023  1.00  0.00              
ATOM   3919  HB2 GLN A 256      -1.224  19.005  17.193  1.00  0.00              
ATOM   3920  HB3 GLN A 256      -2.884  18.837  17.776  1.00  0.00              
ATOM   3921  CG  GLN A 256      -1.324  19.435  19.189  1.00  0.00              
ATOM   3922  HG2 GLN A 256      -1.325  18.745  20.032  1.00  0.00              
ATOM   3923  HG3 GLN A 256      -0.284  19.662  18.956  1.00  0.00              
ATOM   3924  CD  GLN A 256      -1.883  20.829  19.411  1.00  0.00              
ATOM   3925  OE1 GLN A 256      -2.955  21.167  18.942  1.00  0.00              
ATOM   3926  NE2 GLN A 256      -1.246  21.765  20.145  1.00  0.00              
ATOM   3927 HE21 GLN A 256      -1.723  22.655  20.146  1.00  0.00              
ATOM   3928 HE22 GLN A 256      -0.470  21.508  20.738  1.00  0.00              
ATOM   3929  C   GLN A 256      -2.506  16.386  19.155  1.00  0.00              
ATOM   3930  O   GLN A 256      -2.200  16.337  20.336  1.00  0.00              
ATOM   3931  N   ARG A 257      -3.602  15.879  18.572  1.00  0.00              
ATOM   3932  H   ARG A 257      -3.730  16.090  17.592  1.00  0.00              
ATOM   3933  CA  ARG A 257      -4.482  15.024  19.332  1.00  0.00              
ATOM   3934  HA  ARG A 257      -4.498  15.348  20.373  1.00  0.00              
ATOM   3935  CB  ARG A 257      -5.836  14.888  18.667  1.00  0.00              
ATOM   3936  HB2 ARG A 257      -5.544  14.430  17.722  1.00  0.00              
ATOM   3937  HB3 ARG A 257      -6.338  14.188  19.336  1.00  0.00              
ATOM   3938  CG  ARG A 257      -6.651  16.171  18.521  1.00  0.00              
ATOM   3939  HG2 ARG A 257      -6.118  16.902  17.913  1.00  0.00              
ATOM   3940  HG3 ARG A 257      -7.547  15.934  17.947  1.00  0.00              
ATOM   3941  CD  ARG A 257      -7.038  16.763  19.884  1.00  0.00              
ATOM   3942  HD2 ARG A 257      -8.095  16.961  19.712  1.00  0.00              
ATOM   3943  HD3 ARG A 257      -6.930  16.024  20.678  1.00  0.00              
ATOM   3944  NE  ARG A 257      -6.435  18.020  20.232  1.00  0.00              
ATOM   3945  HE  ARG A 257      -6.180  18.084  21.208  1.00  0.00              
ATOM   3946  CZ  ARG A 257      -6.205  19.092  19.494  1.00  0.00              
ATOM   3947  NH1 ARG A 257      -5.520  20.138  19.839  1.00  0.00              
ATOM   3948 HH11 ARG A 257      -4.864  20.015  20.597  1.00  0.00              
ATOM   3949 HH12 ARG A 257      -5.288  20.762  19.080  1.00  0.00              
ATOM   3950  NH2 ARG A 257      -6.834  19.288  18.352  1.00  0.00              
ATOM   3951 HH21 ARG A 257      -7.430  18.568  17.969  1.00  0.00              
ATOM   3952 HH22 ARG A 257      -6.587  20.101  17.805  1.00  0.00              
ATOM   3953  C   ARG A 257      -3.930  13.593  19.713  1.00  0.00              
ATOM   3954  O   ARG A 257      -4.047  13.173  20.873  1.00  0.00              
ATOM   3955  N   TYR A 258      -3.245  13.036  18.753  1.00  0.00              
ATOM   3956  H   TYR A 258      -3.333  13.426  17.826  1.00  0.00              
ATOM   3957  CA  TYR A 258      -2.417  11.778  18.918  1.00  0.00              
ATOM   3958  HA  TYR A 258      -3.083  11.040  19.366  1.00  0.00              
ATOM   3959  CB  TYR A 258      -1.985  11.246  17.564  1.00  0.00              
ATOM   3960  HB2 TYR A 258      -2.910  11.153  16.994  1.00  0.00              
ATOM   3961  HB3 TYR A 258      -1.313  11.998  17.150  1.00  0.00              
ATOM   3962  CG  TYR A 258      -1.283   9.912  17.466  1.00  0.00              
ATOM   3963  CD1 TYR A 258      -1.903   8.743  17.815  1.00  0.00              
ATOM   3964  HD1 TYR A 258      -2.927   8.736  18.157  1.00  0.00              
ATOM   3965  CE1 TYR A 258      -1.201   7.549  17.694  1.00  0.00              
ATOM   3966  HE1 TYR A 258      -1.720   6.625  17.899  1.00  0.00              
ATOM   3967  CZ  TYR A 258       0.146   7.508  17.248  1.00  0.00              
ATOM   3968  OH  TYR A 258       0.848   6.352  17.280  1.00  0.00              
ATOM   3969  HH  TYR A 258       1.769   6.463  17.528  1.00  0.00              
ATOM   3970  CE2 TYR A 258       0.808   8.741  17.053  1.00  0.00              
ATOM   3971  HE2 TYR A 258       1.851   8.730  16.774  1.00  0.00              
ATOM   3972  CD2 TYR A 258       0.086   9.949  17.131  1.00  0.00              
ATOM   3973  HD2 TYR A 258       0.685  10.777  16.782  1.00  0.00              
ATOM   3974  C   TYR A 258      -1.332  11.961  19.928  1.00  0.00              
ATOM   3975  O   TYR A 258      -1.263  11.140  20.854  1.00  0.00              
ATOM   3976  N   GLU A 259      -0.491  12.962  19.834  1.00  0.00              
ATOM   3977  H   GLU A 259      -0.455  13.518  18.992  1.00  0.00              
ATOM   3978  CA  GLU A 259       0.466  13.311  20.918  1.00  0.00              
ATOM   3979  HA  GLU A 259       0.999  12.368  21.042  1.00  0.00              
ATOM   3980  CB  GLU A 259       1.411  14.382  20.323  1.00  0.00              
ATOM   3981  HB2 GLU A 259       0.865  15.094  19.704  1.00  0.00              
ATOM   3982  HB3 GLU A 259       1.942  14.931  21.101  1.00  0.00              
ATOM   3983  CG  GLU A 259       2.589  13.737  19.533  1.00  0.00              
ATOM   3984  HG2 GLU A 259       3.234  13.321  20.307  1.00  0.00              
ATOM   3985  HG3 GLU A 259       2.269  12.881  18.939  1.00  0.00              
ATOM   3986  CD  GLU A 259       3.360  14.653  18.552  1.00  0.00              
ATOM   3987  OE1 GLU A 259       3.127  15.870  18.635  1.00  0.00              
ATOM   3988  OE2 GLU A 259       4.154  14.216  17.691  1.00  0.00              
ATOM   3989  C   GLU A 259      -0.104  13.618  22.272  1.00  0.00              
ATOM   3990  O   GLU A 259       0.275  13.056  23.274  1.00  0.00              
ATOM   3991  N   ASP A 260      -1.161  14.475  22.331  1.00  0.00              
ATOM   3992  H   ASP A 260      -1.612  14.731  21.465  1.00  0.00              
ATOM   3993  CA  ASP A 260      -1.958  14.696  23.542  1.00  0.00              
ATOM   3994  HA  ASP A 260      -1.345  15.229  24.269  1.00  0.00              
ATOM   3995  CB  ASP A 260      -3.101  15.532  23.183  1.00  0.00              
ATOM   3996  HB2 ASP A 260      -2.788  16.462  22.709  1.00  0.00              
ATOM   3997  HB3 ASP A 260      -3.707  14.993  22.455  1.00  0.00              
ATOM   3998  CG  ASP A 260      -4.005  15.873  24.393  1.00  0.00              
ATOM   3999  OD1 ASP A 260      -3.585  16.690  25.247  1.00  0.00              
ATOM   4000  OD2 ASP A 260      -5.193  15.504  24.244  1.00  0.00              
ATOM   4001  C   ASP A 260      -2.546  13.487  24.305  1.00  0.00              
ATOM   4002  O   ASP A 260      -2.665  13.564  25.536  1.00  0.00              
ATOM   4003  N   LEU A 261      -2.743  12.313  23.628  1.00  0.00              
ATOM   4004  H   LEU A 261      -2.716  12.351  22.619  1.00  0.00              
ATOM   4005  CA  LEU A 261      -3.138  11.037  24.210  1.00  0.00              
ATOM   4006  HA  LEU A 261      -3.852  11.239  25.008  1.00  0.00              
ATOM   4007  CB  LEU A 261      -3.867  10.190  23.094  1.00  0.00              
ATOM   4008  HB2 LEU A 261      -4.836  10.567  22.766  1.00  0.00              
ATOM   4009  HB3 LEU A 261      -3.297  10.252  22.167  1.00  0.00              
ATOM   4010  CG  LEU A 261      -4.203   8.699  23.399  1.00  0.00              
ATOM   4011  HG  LEU A 261      -3.231   8.244  23.592  1.00  0.00              
ATOM   4012  CD1 LEU A 261      -5.146   8.648  24.602  1.00  0.00              
ATOM   4013 HD11 LEU A 261      -5.479   7.640  24.849  1.00  0.00              
ATOM   4014 HD12 LEU A 261      -4.572   9.023  25.450  1.00  0.00              
ATOM   4015 HD13 LEU A 261      -6.026   9.273  24.451  1.00  0.00              
ATOM   4016  CD2 LEU A 261      -4.795   7.948  22.169  1.00  0.00              
ATOM   4017 HD21 LEU A 261      -5.201   6.963  22.399  1.00  0.00              
ATOM   4018 HD22 LEU A 261      -5.601   8.453  21.637  1.00  0.00              
ATOM   4019 HD23 LEU A 261      -4.039   7.788  21.400  1.00  0.00              
ATOM   4020  C   LEU A 261      -1.972  10.355  24.851  1.00  0.00              
ATOM   4021  O   LEU A 261      -2.022   9.868  25.938  1.00  0.00              
ATOM   4022  N   LEU A 262      -0.864  10.249  24.099  1.00  0.00              
ATOM   4023  H   LEU A 262      -0.888  10.640  23.168  1.00  0.00              
ATOM   4024  CA  LEU A 262       0.363   9.509  24.506  1.00  0.00              
ATOM   4025  HA  LEU A 262       0.065   8.619  25.060  1.00  0.00              
ATOM   4026  CB  LEU A 262       1.037   8.935  23.303  1.00  0.00              
ATOM   4027  HB2 LEU A 262       1.442   9.746  22.698  1.00  0.00              
ATOM   4028  HB3 LEU A 262       1.873   8.363  23.707  1.00  0.00              
ATOM   4029  CG  LEU A 262       0.230   8.007  22.452  1.00  0.00              
ATOM   4030  HG  LEU A 262      -0.573   8.591  22.003  1.00  0.00              
ATOM   4031  CD1 LEU A 262       1.065   7.535  21.273  1.00  0.00              
ATOM   4032 HD11 LEU A 262       1.754   8.312  20.943  1.00  0.00              
ATOM   4033 HD12 LEU A 262       1.747   6.753  21.607  1.00  0.00              
ATOM   4034 HD13 LEU A 262       0.492   7.212  20.404  1.00  0.00              
ATOM   4035  CD2 LEU A 262      -0.383   6.815  23.151  1.00  0.00              
ATOM   4036 HD21 LEU A 262       0.405   6.287  23.687  1.00  0.00              
ATOM   4037 HD22 LEU A 262      -1.071   7.092  23.950  1.00  0.00              
ATOM   4038 HD23 LEU A 262      -0.870   6.227  22.373  1.00  0.00              
ATOM   4039  C   LEU A 262       1.299  10.312  25.427  1.00  0.00              
ATOM   4040  O   LEU A 262       1.991   9.747  26.285  1.00  0.00              
ATOM   4041  N   ASP A 263       1.132  11.632  25.569  1.00  0.00              
ATOM   4042  H   ASP A 263       0.615  12.119  24.851  1.00  0.00              
ATOM   4043  CA  ASP A 263       1.713  12.524  26.561  1.00  0.00              
ATOM   4044  HA  ASP A 263       2.788  12.401  26.424  1.00  0.00              
ATOM   4045  CB  ASP A 263       1.432  13.994  26.502  1.00  0.00              
ATOM   4046  HB2 ASP A 263       0.357  14.131  26.381  1.00  0.00              
ATOM   4047  HB3 ASP A 263       1.647  14.395  27.492  1.00  0.00              
ATOM   4048  CG  ASP A 263       2.065  14.755  25.324  1.00  0.00              
ATOM   4049  OD1 ASP A 263       2.873  14.126  24.637  1.00  0.00              
ATOM   4050  OD2 ASP A 263       1.904  16.015  25.167  1.00  0.00              
ATOM   4051  C   ASP A 263       1.291  11.961  27.908  1.00  0.00              
ATOM   4052  O   ASP A 263       2.144  11.915  28.831  1.00  0.00              
ATOM   4053  N   LYS A 264       0.076  11.525  28.074  1.00  0.00              
ATOM   4054  H   LYS A 264      -0.583  11.527  27.308  1.00  0.00              
ATOM   4055  CA  LYS A 264      -0.439  11.025  29.331  1.00  0.00              
ATOM   4056  HA  LYS A 264      -0.245  11.815  30.057  1.00  0.00              
ATOM   4057  CB  LYS A 264      -1.974  10.784  29.287  1.00  0.00              
ATOM   4058  HB2 LYS A 264      -2.305  10.105  28.501  1.00  0.00              
ATOM   4059  HB3 LYS A 264      -2.319  10.426  30.257  1.00  0.00              
ATOM   4060  CG  LYS A 264      -2.733  12.116  29.124  1.00  0.00              
ATOM   4061  HG2 LYS A 264      -2.560  12.684  30.038  1.00  0.00              
ATOM   4062  HG3 LYS A 264      -2.435  12.606  28.197  1.00  0.00              
ATOM   4063  CD  LYS A 264      -4.292  11.955  29.023  1.00  0.00              
ATOM   4064  HD2 LYS A 264      -4.572  11.277  28.217  1.00  0.00              
ATOM   4065  HD3 LYS A 264      -4.651  11.601  29.990  1.00  0.00              
ATOM   4066  CE  LYS A 264      -4.849  13.321  28.711  1.00  0.00              
ATOM   4067  HE2 LYS A 264      -5.906  13.267  28.974  1.00  0.00              
ATOM   4068  HE3 LYS A 264      -4.410  14.186  29.209  1.00  0.00              
ATOM   4069  NZ  LYS A 264      -4.707  13.546  27.243  1.00  0.00              
ATOM   4070  HZ1 LYS A 264      -5.317  12.989  26.662  1.00  0.00              
ATOM   4071  HZ2 LYS A 264      -5.037  14.484  27.068  1.00  0.00              
ATOM   4072  HZ3 LYS A 264      -3.794  13.388  26.841  1.00  0.00              
ATOM   4073  C   LYS A 264       0.208   9.738  29.786  1.00  0.00              
ATOM   4074  O   LYS A 264       0.108   9.487  30.980  1.00  0.00              
ATOM   4075  N   HIE A 265       0.874   8.922  28.877  1.00  0.00              
ATOM   4076  H   HIE A 265       0.943   9.222  27.915  1.00  0.00              
ATOM   4077  CA  HIE A 265       0.954   7.496  29.101  1.00  0.00              
ATOM   4078  HA  HIE A 265       0.589   7.322  30.113  1.00  0.00              
ATOM   4079  CB  HIE A 265      -0.067   6.716  28.069  1.00  0.00              
ATOM   4080  HB2 HIE A 265      -0.087   7.259  27.124  1.00  0.00              
ATOM   4081  HB3 HIE A 265       0.305   5.731  27.787  1.00  0.00              
ATOM   4082  CG  HIE A 265      -1.507   6.545  28.507  1.00  0.00              
ATOM   4083  ND1 HIE A 265      -1.981   5.474  29.201  1.00  0.00              
ATOM   4084  CE1 HIE A 265      -3.326   5.548  28.966  1.00  0.00              
ATOM   4085  HE1 HIE A 265      -3.973   4.795  29.391  1.00  0.00              
ATOM   4086  NE2 HIE A 265      -3.760   6.566  28.277  1.00  0.00              
ATOM   4087  HE2 HIE A 265      -4.655   6.703  27.830  1.00  0.00              
ATOM   4088  CD2 HIE A 265      -2.566   7.224  27.949  1.00  0.00              
ATOM   4089  HD2 HIE A 265      -2.433   7.886  27.105  1.00  0.00              
ATOM   4090  C   HIE A 265       2.316   6.845  29.043  1.00  0.00              
ATOM   4091  O   HIE A 265       2.356   5.624  29.135  1.00  0.00              
ATOM   4092  N   GLY A 266       3.418   7.565  28.734  1.00  0.00              
ATOM   4093  H   GLY A 266       3.226   8.554  28.807  1.00  0.00              
ATOM   4094  CA  GLY A 266       4.814   7.035  28.689  1.00  0.00              
ATOM   4095  HA2 GLY A 266       5.531   7.856  28.718  1.00  0.00              
ATOM   4096  HA3 GLY A 266       5.069   6.447  29.571  1.00  0.00              
ATOM   4097  C   GLY A 266       5.088   6.215  27.409  1.00  0.00              
ATOM   4098  O   GLY A 266       6.302   5.836  27.205  1.00  0.00              
ATOM   4099  N   LEU A 267       4.085   5.875  26.595  1.00  0.00              
ATOM   4100  H   LEU A 267       3.176   6.213  26.877  1.00  0.00              
ATOM   4101  CA  LEU A 267       4.171   5.162  25.330  1.00  0.00              
ATOM   4102  HA  LEU A 267       4.809   4.283  25.419  1.00  0.00              
ATOM   4103  CB  LEU A 267       2.776   4.721  24.807  1.00  0.00              
ATOM   4104  HB2 LEU A 267       2.217   5.636  24.610  1.00  0.00              
ATOM   4105  HB3 LEU A 267       2.981   4.295  23.825  1.00  0.00              
ATOM   4106  CG  LEU A 267       2.021   3.639  25.631  1.00  0.00              
ATOM   4107  HG  LEU A 267       2.128   3.912  26.681  1.00  0.00              
ATOM   4108  CD1 LEU A 267       0.595   3.554  25.292  1.00  0.00              
ATOM   4109 HD11 LEU A 267      -0.058   4.009  26.037  1.00  0.00              
ATOM   4110 HD12 LEU A 267       0.412   3.976  24.304  1.00  0.00              
ATOM   4111 HD13 LEU A 267       0.232   2.530  25.376  1.00  0.00              
ATOM   4112  CD2 LEU A 267       2.678   2.258  25.224  1.00  0.00              
ATOM   4113 HD21 LEU A 267       3.762   2.355  25.281  1.00  0.00              
ATOM   4114 HD22 LEU A 267       2.275   1.364  25.700  1.00  0.00              
ATOM   4115 HD23 LEU A 267       2.540   2.039  24.165  1.00  0.00              
ATOM   4116  C   LEU A 267       4.810   6.136  24.290  1.00  0.00              
ATOM   4117  O   LEU A 267       4.363   7.332  24.266  1.00  0.00              
ATOM   4118  N   GLU A 268       5.653   5.816  23.324  1.00  0.00              
ATOM   4119  H   GLU A 268       5.854   4.828  23.265  1.00  0.00              
ATOM   4120  CA  GLU A 268       6.071   6.698  22.194  1.00  0.00              
ATOM   4121  HA  GLU A 268       5.873   7.697  22.581  1.00  0.00              
ATOM   4122  CB  GLU A 268       7.624   6.664  21.949  1.00  0.00              
ATOM   4123  HB2 GLU A 268       8.081   5.691  21.771  1.00  0.00              
ATOM   4124  HB3 GLU A 268       7.849   7.295  21.089  1.00  0.00              
ATOM   4125  CG  GLU A 268       8.310   7.367  23.202  1.00  0.00              
ATOM   4126  HG2 GLU A 268       8.150   8.444  23.164  1.00  0.00              
ATOM   4127  HG3 GLU A 268       7.995   6.988  24.175  1.00  0.00              
ATOM   4128  CD  GLU A 268       9.755   7.029  23.179  1.00  0.00              
ATOM   4129  OE1 GLU A 268      10.542   7.360  24.158  1.00  0.00              
ATOM   4130  OE2 GLU A 268      10.292   6.323  22.236  1.00  0.00              
ATOM   4131  C   GLU A 268       5.308   6.563  20.830  1.00  0.00              
ATOM   4132  O   GLU A 268       4.861   5.450  20.501  1.00  0.00              
ATOM   4133  N   PRO A 269       5.087   7.657  20.072  1.00  0.00              
ATOM   4134  CD  PRO A 269       5.670   8.983  20.196  1.00  0.00              
ATOM   4135  HD2 PRO A 269       6.508   9.038  19.502  1.00  0.00              
ATOM   4136  HD3 PRO A 269       5.964   9.277  21.204  1.00  0.00              
ATOM   4137  CG  PRO A 269       4.664   9.975  19.814  1.00  0.00              
ATOM   4138  HG2 PRO A 269       5.052  10.948  19.513  1.00  0.00              
ATOM   4139  HG3 PRO A 269       4.014  10.204  20.659  1.00  0.00              
ATOM   4140  CB  PRO A 269       4.051   9.207  18.626  1.00  0.00              
ATOM   4141  HB2 PRO A 269       4.610   9.429  17.717  1.00  0.00              
ATOM   4142  HB3 PRO A 269       3.021   9.476  18.392  1.00  0.00              
ATOM   4143  CA  PRO A 269       4.154   7.728  18.999  1.00  0.00              
ATOM   4144  HA  PRO A 269       3.173   7.417  19.357  1.00  0.00              
ATOM   4145  C   PRO A 269       4.442   6.746  17.823  1.00  0.00              
ATOM   4146  O   PRO A 269       3.511   6.152  17.312  1.00  0.00              
ATOM   4147  N   GLY A 270       5.660   6.683  17.292  1.00  0.00              
ATOM   4148  H   GLY A 270       6.441   7.188  17.686  1.00  0.00              
ATOM   4149  CA  GLY A 270       6.020   5.798  16.214  1.00  0.00              
ATOM   4150  HA2 GLY A 270       5.188   5.982  15.534  1.00  0.00              
ATOM   4151  HA3 GLY A 270       6.972   6.088  15.770  1.00  0.00              
ATOM   4152  C   GLY A 270       5.896   4.333  16.664  1.00  0.00              
ATOM   4153  O   GLY A 270       5.268   3.575  15.937  1.00  0.00              
ATOM   4154  N   GLU A 271       6.400   4.001  17.817  1.00  0.00              
ATOM   4155  H   GLU A 271       6.992   4.613  18.359  1.00  0.00              
ATOM   4156  CA  GLU A 271       6.158   2.717  18.462  1.00  0.00              
ATOM   4157  HA  GLU A 271       6.490   1.964  17.746  1.00  0.00              
ATOM   4158  CB  GLU A 271       6.925   2.649  19.778  1.00  0.00              
ATOM   4159  HB2 GLU A 271       6.802   3.610  20.278  1.00  0.00              
ATOM   4160  HB3 GLU A 271       6.531   1.891  20.455  1.00  0.00              
ATOM   4161  CG  GLU A 271       8.383   2.425  19.480  1.00  0.00              
ATOM   4162  HG2 GLU A 271       8.373   1.399  19.112  1.00  0.00              
ATOM   4163  HG3 GLU A 271       8.697   3.080  18.667  1.00  0.00              
ATOM   4164  CD  GLU A 271       9.239   2.470  20.749  1.00  0.00              
ATOM   4165  OE1 GLU A 271       8.800   2.110  21.849  1.00  0.00              
ATOM   4166  OE2 GLU A 271      10.373   2.957  20.566  1.00  0.00              
ATOM   4167  C   GLU A 271       4.701   2.378  18.539  1.00  0.00              
ATOM   4168  O   GLU A 271       4.275   1.272  18.325  1.00  0.00              
ATOM   4169  N   VAL A 272       3.878   3.332  18.983  1.00  0.00              
ATOM   4170  H   VAL A 272       4.305   4.149  19.396  1.00  0.00              
ATOM   4171  CA  VAL A 272       2.403   3.071  19.039  1.00  0.00              
ATOM   4172  HA  VAL A 272       2.284   2.107  19.534  1.00  0.00              
ATOM   4173  CB  VAL A 272       1.625   4.069  19.887  1.00  0.00              
ATOM   4174  HB  VAL A 272       2.104   5.027  19.683  1.00  0.00              
ATOM   4175  CG1 VAL A 272       0.116   4.055  19.658  1.00  0.00              
ATOM   4176 HG11 VAL A 272      -0.161   4.176  18.611  1.00  0.00              
ATOM   4177 HG12 VAL A 272      -0.250   3.094  20.020  1.00  0.00              
ATOM   4178 HG13 VAL A 272      -0.393   4.771  20.303  1.00  0.00              
ATOM   4179  CG2 VAL A 272       1.821   3.774  21.360  1.00  0.00              
ATOM   4180 HG21 VAL A 272       1.422   4.494  22.074  1.00  0.00              
ATOM   4181 HG22 VAL A 272       1.418   2.811  21.674  1.00  0.00              
ATOM   4182 HG23 VAL A 272       2.904   3.730  21.482  1.00  0.00              
ATOM   4183  C   VAL A 272       1.850   2.793  17.640  1.00  0.00              
ATOM   4184  O   VAL A 272       1.077   1.832  17.526  1.00  0.00              
ATOM   4185  N   ALA A 273       2.170   3.489  16.541  1.00  0.00              
ATOM   4186  H   ALA A 273       2.961   4.116  16.580  1.00  0.00              
ATOM   4187  CA  ALA A 273       1.640   3.266  15.242  1.00  0.00              
ATOM   4188  HA  ALA A 273       0.574   3.256  15.470  1.00  0.00              
ATOM   4189  CB  ALA A 273       2.034   4.376  14.278  1.00  0.00              
ATOM   4190  HB1 ALA A 273       3.104   4.394  14.071  1.00  0.00              
ATOM   4191  HB2 ALA A 273       1.488   4.302  13.337  1.00  0.00              
ATOM   4192  HB3 ALA A 273       1.912   5.300  14.844  1.00  0.00              
ATOM   4193  C   ALA A 273       2.094   1.904  14.700  1.00  0.00              
ATOM   4194  O   ALA A 273       1.283   1.143  14.201  1.00  0.00              
ATOM   4195  N   LEU A 274       3.377   1.593  14.812  1.00  0.00              
ATOM   4196  H   LEU A 274       3.946   2.288  15.274  1.00  0.00              
ATOM   4197  CA  LEU A 274       4.019   0.342  14.474  1.00  0.00              
ATOM   4198  HA  LEU A 274       3.867   0.136  13.415  1.00  0.00              
ATOM   4199  CB  LEU A 274       5.534   0.441  14.699  1.00  0.00              
ATOM   4200  HB2 LEU A 274       5.549   1.033  15.614  1.00  0.00              
ATOM   4201  HB3 LEU A 274       5.981  -0.554  14.712  1.00  0.00              
ATOM   4202  CG  LEU A 274       6.069   1.247  13.524  1.00  0.00              
ATOM   4203  HG  LEU A 274       5.593   2.192  13.261  1.00  0.00              
ATOM   4204  CD1 LEU A 274       7.498   1.555  13.837  1.00  0.00              
ATOM   4205 HD11 LEU A 274       7.501   2.352  14.580  1.00  0.00              
ATOM   4206 HD12 LEU A 274       8.084   0.726  14.234  1.00  0.00              
ATOM   4207 HD13 LEU A 274       8.033   1.859  12.937  1.00  0.00              
ATOM   4208  CD2 LEU A 274       6.111   0.364  12.271  1.00  0.00              
ATOM   4209 HD21 LEU A 274       6.790   0.567  11.443  1.00  0.00              
ATOM   4210 HD22 LEU A 274       6.369  -0.647  12.585  1.00  0.00              
ATOM   4211 HD23 LEU A 274       5.108   0.223  11.867  1.00  0.00              
ATOM   4212  C   LEU A 274       3.418  -0.844  15.336  1.00  0.00              
ATOM   4213  O   LEU A 274       3.172  -1.906  14.738  1.00  0.00              
ATOM   4214  N   ALA A 275       3.256  -0.653  16.662  1.00  0.00              
ATOM   4215  H   ALA A 275       3.654   0.131  17.161  1.00  0.00              
ATOM   4216  CA  ALA A 275       2.682  -1.691  17.473  1.00  0.00              
ATOM   4217  HA  ALA A 275       3.166  -2.662  17.371  1.00  0.00              
ATOM   4218  CB  ALA A 275       2.921  -1.384  18.929  1.00  0.00              
ATOM   4219  HB1 ALA A 275       2.368  -0.517  19.292  1.00  0.00              
ATOM   4220  HB2 ALA A 275       2.561  -2.224  19.524  1.00  0.00              
ATOM   4221  HB3 ALA A 275       3.996  -1.329  19.097  1.00  0.00              
ATOM   4222  C   ALA A 275       1.148  -1.849  17.094  1.00  0.00              
ATOM   4223  O   ALA A 275       0.673  -2.900  17.099  1.00  0.00              
ATOM   4224  N   TRP A 276       0.445  -0.708  16.856  1.00  0.00              
ATOM   4225  H   TRP A 276       0.892   0.180  17.031  1.00  0.00              
ATOM   4226  CA  TRP A 276      -1.005  -0.751  16.437  1.00  0.00              
ATOM   4227  HA  TRP A 276      -1.612  -1.231  17.205  1.00  0.00              
ATOM   4228  CB  TRP A 276      -1.519   0.655  16.281  1.00  0.00              
ATOM   4229  HB2 TRP A 276      -1.571   1.146  17.253  1.00  0.00              
ATOM   4230  HB3 TRP A 276      -0.970   1.179  15.499  1.00  0.00              
ATOM   4231  CG  TRP A 276      -2.906   0.760  15.849  1.00  0.00              
ATOM   4232  CD1 TRP A 276      -3.993   1.034  16.620  1.00  0.00              
ATOM   4233  HD1 TRP A 276      -4.051   1.174  17.689  1.00  0.00              
ATOM   4234  NE1 TRP A 276      -5.112   1.037  15.818  1.00  0.00              
ATOM   4235  HE1 TRP A 276      -6.011   1.346  16.160  1.00  0.00              
ATOM   4236  CE2 TRP A 276      -4.796   1.017  14.488  1.00  0.00              
ATOM   4237  CZ2 TRP A 276      -5.540   1.178  13.318  1.00  0.00              
ATOM   4238  HZ2 TRP A 276      -6.596   1.405  13.333  1.00  0.00              
ATOM   4239  CH2 TRP A 276      -4.921   1.117  12.062  1.00  0.00              
ATOM   4240  HH2 TRP A 276      -5.530   1.081  11.170  1.00  0.00              
ATOM   4241  CZ3 TRP A 276      -3.551   0.908  12.043  1.00  0.00              
ATOM   4242  HZ3 TRP A 276      -3.048   0.962  11.089  1.00  0.00              
ATOM   4243  CE3 TRP A 276      -2.784   0.742  13.239  1.00  0.00              
ATOM   4244  HE3 TRP A 276      -1.723   0.556  13.160  1.00  0.00              
ATOM   4245  CD2 TRP A 276      -3.430   0.849  14.525  1.00  0.00              
ATOM   4246  C   TRP A 276      -1.138  -1.603  15.148  1.00  0.00              
ATOM   4247  O   TRP A 276      -2.156  -2.283  15.009  1.00  0.00              
ATOM   4248  N   LEU A 277      -0.167  -1.469  14.216  1.00  0.00              
ATOM   4249  H   LEU A 277       0.547  -0.772  14.370  1.00  0.00              
ATOM   4250  CA  LEU A 277      -0.218  -2.133  12.874  1.00  0.00              
ATOM   4251  HA  LEU A 277      -1.217  -1.974  12.466  1.00  0.00              
ATOM   4252  CB  LEU A 277       0.866  -1.414  12.016  1.00  0.00              
ATOM   4253  HB2 LEU A 277       1.797  -1.331  12.577  1.00  0.00              
ATOM   4254  HB3 LEU A 277       1.050  -2.031  11.136  1.00  0.00              
ATOM   4255  CG  LEU A 277       0.552  -0.032  11.397  1.00  0.00              
ATOM   4256  HG  LEU A 277       0.176   0.718  12.093  1.00  0.00              
ATOM   4257  CD1 LEU A 277       1.779   0.539  10.858  1.00  0.00              
ATOM   4258 HD11 LEU A 277       2.065  -0.067   9.997  1.00  0.00              
ATOM   4259 HD12 LEU A 277       1.491   1.528  10.502  1.00  0.00              
ATOM   4260 HD13 LEU A 277       2.506   0.669  11.660  1.00  0.00              
ATOM   4261  CD2 LEU A 277      -0.509  -0.127  10.280  1.00  0.00              
ATOM   4262 HD21 LEU A 277      -1.375  -0.628  10.713  1.00  0.00              
ATOM   4263 HD22 LEU A 277      -0.866   0.844   9.936  1.00  0.00              
ATOM   4264 HD23 LEU A 277      -0.171  -0.667   9.395  1.00  0.00              
ATOM   4265  C   LEU A 277       0.220  -3.682  12.952  1.00  0.00              
ATOM   4266  O   LEU A 277      -0.081  -4.498  12.110  1.00  0.00              
ATOM   4267  N   LEU A 278       0.919  -3.992  14.003  1.00  0.00              
ATOM   4268  H   LEU A 278       1.392  -3.233  14.473  1.00  0.00              
ATOM   4269  CA  LEU A 278       1.116  -5.374  14.586  1.00  0.00              
ATOM   4270  HA  LEU A 278       1.246  -6.090  13.775  1.00  0.00              
ATOM   4271  CB  LEU A 278       2.425  -5.328  15.303  1.00  0.00              
ATOM   4272  HB2 LEU A 278       2.444  -4.518  16.032  1.00  0.00              
ATOM   4273  HB3 LEU A 278       2.498  -6.296  15.799  1.00  0.00              
ATOM   4274  CG  LEU A 278       3.624  -5.240  14.330  1.00  0.00              
ATOM   4275  HG  LEU A 278       3.460  -4.489  13.558  1.00  0.00              
ATOM   4276  CD1 LEU A 278       4.840  -4.810  15.081  1.00  0.00              
ATOM   4277 HD11 LEU A 278       4.776  -3.798  15.478  1.00  0.00              
ATOM   4278 HD12 LEU A 278       4.871  -5.521  15.906  1.00  0.00              
ATOM   4279 HD13 LEU A 278       5.776  -4.901  14.529  1.00  0.00              
ATOM   4280  CD2 LEU A 278       3.928  -6.677  13.709  1.00  0.00              
ATOM   4281 HD21 LEU A 278       4.839  -6.629  13.113  1.00  0.00              
ATOM   4282 HD22 LEU A 278       4.080  -7.453  14.459  1.00  0.00              
ATOM   4283 HD23 LEU A 278       3.146  -6.910  12.986  1.00  0.00              
ATOM   4284  C   LEU A 278      -0.062  -5.879  15.420  1.00  0.00              
ATOM   4285  O   LEU A 278      -0.055  -7.089  15.689  1.00  0.00              
ATOM   4286  N   THR A 279      -0.999  -4.955  15.815  1.00  0.00              
ATOM   4287  H   THR A 279      -0.808  -4.000  15.547  1.00  0.00              
ATOM   4288  CA  THR A 279      -2.041  -5.294  16.797  1.00  0.00              
ATOM   4289  HA  THR A 279      -1.783  -6.204  17.338  1.00  0.00              
ATOM   4290  CB  THR A 279      -2.139  -4.210  17.868  1.00  0.00              
ATOM   4291  HB  THR A 279      -2.060  -3.220  17.419  1.00  0.00              
ATOM   4292  CG2 THR A 279      -3.334  -4.290  18.797  1.00  0.00              
ATOM   4293 HG21 THR A 279      -4.237  -4.160  18.201  1.00  0.00              
ATOM   4294 HG22 THR A 279      -3.445  -5.278  19.243  1.00  0.00              
ATOM   4295 HG23 THR A 279      -3.296  -3.498  19.544  1.00  0.00              
ATOM   4296  OG1 THR A 279      -0.925  -4.328  18.626  1.00  0.00              
ATOM   4297  HG1 THR A 279      -0.288  -3.898  18.051  1.00  0.00              
ATOM   4298  C   THR A 279      -3.369  -5.550  16.052  1.00  0.00              
ATOM   4299  O   THR A 279      -4.096  -6.495  16.422  1.00  0.00              
ATOM   4300  N   ARG A 280      -3.581  -4.756  14.982  1.00  0.00              
ATOM   4301  H   ARG A 280      -2.888  -4.035  14.844  1.00  0.00              
ATOM   4302  CA  ARG A 280      -4.800  -4.822  14.051  1.00  0.00              
ATOM   4303  HA  ARG A 280      -5.634  -4.540  14.694  1.00  0.00              
ATOM   4304  CB  ARG A 280      -4.474  -3.743  12.965  1.00  0.00              
ATOM   4305  HB2 ARG A 280      -3.397  -3.660  12.818  1.00  0.00              
ATOM   4306  HB3 ARG A 280      -4.916  -4.068  12.023  1.00  0.00              
ATOM   4307  CG  ARG A 280      -4.941  -2.386  13.374  1.00  0.00              
ATOM   4308  HG2 ARG A 280      -4.360  -2.057  14.236  1.00  0.00              
ATOM   4309  HG3 ARG A 280      -4.611  -1.698  12.596  1.00  0.00              
ATOM   4310  CD  ARG A 280      -6.416  -2.193  13.623  1.00  0.00              
ATOM   4311  HD2 ARG A 280      -6.696  -2.558  14.611  1.00  0.00              
ATOM   4312  HD3 ARG A 280      -6.606  -1.124  13.717  1.00  0.00              
ATOM   4313  NE  ARG A 280      -7.349  -2.687  12.559  1.00  0.00              
ATOM   4314  HE  ARG A 280      -7.027  -2.752  11.604  1.00  0.00              
ATOM   4315  CZ  ARG A 280      -8.610  -2.982  12.758  1.00  0.00              
ATOM   4316  NH1 ARG A 280      -9.178  -3.101  13.929  1.00  0.00              
ATOM   4317 HH11 ARG A 280      -8.709  -2.888  14.798  1.00  0.00              
ATOM   4318 HH12 ARG A 280     -10.176  -3.247  13.886  1.00  0.00              
ATOM   4319  NH2 ARG A 280      -9.382  -3.248  11.754  1.00  0.00              
ATOM   4320 HH21 ARG A 280      -9.000  -3.308  10.821  1.00  0.00              
ATOM   4321 HH22 ARG A 280     -10.342  -3.415  12.021  1.00  0.00              
ATOM   4322  C   ARG A 280      -4.968  -6.200  13.360  1.00  0.00              
ATOM   4323  O   ARG A 280      -4.026  -6.807  12.906  1.00  0.00              
ATOM   4324  N   PRO A 281      -6.223  -6.675  13.198  1.00  0.00              
ATOM   4325  CD  PRO A 281      -7.456  -6.194  13.793  1.00  0.00              
ATOM   4326  HD2 PRO A 281      -7.706  -5.165  13.537  1.00  0.00              
ATOM   4327  HD3 PRO A 281      -7.310  -6.376  14.858  1.00  0.00              
ATOM   4328  CG  PRO A 281      -8.566  -7.137  13.284  1.00  0.00              
ATOM   4329  HG2 PRO A 281      -9.009  -6.746  12.367  1.00  0.00              
ATOM   4330  HG3 PRO A 281      -9.338  -7.255  14.044  1.00  0.00              
ATOM   4331  CB  PRO A 281      -7.821  -8.403  12.923  1.00  0.00              
ATOM   4332  HB2 PRO A 281      -8.310  -8.914  12.094  1.00  0.00              
ATOM   4333  HB3 PRO A 281      -7.728  -9.102  13.755  1.00  0.00              
ATOM   4334  CA  PRO A 281      -6.472  -7.968  12.492  1.00  0.00              
ATOM   4335  HA  PRO A 281      -5.789  -8.717  12.891  1.00  0.00              
ATOM   4336  C   PRO A 281      -6.321  -7.739  10.957  1.00  0.00              
ATOM   4337  O   PRO A 281      -6.266  -6.657  10.409  1.00  0.00              
ATOM   4338  N   GLY A 282      -6.328  -8.867  10.191  1.00  0.00              
ATOM   4339  H   GLY A 282      -6.486  -9.672  10.781  1.00  0.00              
ATOM   4340  CA  GLY A 282      -6.302  -9.008   8.746  1.00  0.00              
ATOM   4341  HA2 GLY A 282      -6.446 -10.063   8.517  1.00  0.00              
ATOM   4342  HA3 GLY A 282      -7.180  -8.534   8.308  1.00  0.00              
ATOM   4343  C   GLY A 282      -5.020  -8.636   8.077  1.00  0.00              
ATOM   4344  O   GLY A 282      -4.905  -8.929   6.891  1.00  0.00              
ATOM   4345  N   VAL A 283      -4.122  -7.939   8.701  1.00  0.00              
ATOM   4346  H   VAL A 283      -4.330  -7.664   9.651  1.00  0.00              
ATOM   4347  CA  VAL A 283      -2.803  -7.542   8.072  1.00  0.00              
ATOM   4348  HA  VAL A 283      -2.753  -7.842   7.025  1.00  0.00              
ATOM   4349  CB  VAL A 283      -2.463  -5.987   7.992  1.00  0.00              
ATOM   4350  HB  VAL A 283      -1.584  -5.733   7.401  1.00  0.00              
ATOM   4351  CG1 VAL A 283      -3.675  -5.264   7.387  1.00  0.00              
ATOM   4352 HG11 VAL A 283      -4.571  -5.254   8.007  1.00  0.00              
ATOM   4353 HG12 VAL A 283      -3.400  -4.217   7.259  1.00  0.00              
ATOM   4354 HG13 VAL A 283      -3.915  -5.680   6.409  1.00  0.00              
ATOM   4355  CG2 VAL A 283      -2.208  -5.439   9.441  1.00  0.00              
ATOM   4356 HG21 VAL A 283      -1.299  -5.822   9.904  1.00  0.00              
ATOM   4357 HG22 VAL A 283      -2.025  -4.366   9.393  1.00  0.00              
ATOM   4358 HG23 VAL A 283      -3.046  -5.663  10.102  1.00  0.00              
ATOM   4359  C   VAL A 283      -1.618  -8.303   8.571  1.00  0.00              
ATOM   4360  O   VAL A 283      -1.371  -8.446   9.776  1.00  0.00              
ATOM   4361  N   THR A 284      -0.762  -8.949   7.698  1.00  0.00              
ATOM   4362  H   THR A 284      -0.968  -8.770   6.726  1.00  0.00              
ATOM   4363  CA  THR A 284       0.347  -9.896   8.040  1.00  0.00              
ATOM   4364  HA  THR A 284       0.034 -10.714   8.689  1.00  0.00              
ATOM   4365  CB  THR A 284       1.097 -10.419   6.830  1.00  0.00              
ATOM   4366  HB  THR A 284       1.910  -9.745   6.562  1.00  0.00              
ATOM   4367  CG2 THR A 284       1.813 -11.772   6.995  1.00  0.00              
ATOM   4368 HG21 THR A 284       2.311 -12.089   6.079  1.00  0.00              
ATOM   4369 HG22 THR A 284       2.558 -11.681   7.786  1.00  0.00              
ATOM   4370 HG23 THR A 284       1.041 -12.533   7.111  1.00  0.00              
ATOM   4371  OG1 THR A 284       0.302 -10.574   5.698  1.00  0.00              
ATOM   4372  HG1 THR A 284      -0.011  -9.718   5.398  1.00  0.00              
ATOM   4373  C   THR A 284       1.336  -9.126   8.881  1.00  0.00              
ATOM   4374  O   THR A 284       1.943  -9.703   9.802  1.00  0.00              
ATOM   4375  N   GLY A 285       1.475  -7.827   8.659  1.00  0.00              
ATOM   4376  H   GLY A 285       1.149  -7.480   7.769  1.00  0.00              
ATOM   4377  CA  GLY A 285       2.296  -6.908   9.371  1.00  0.00              
ATOM   4378  HA2 GLY A 285       1.631  -6.442  10.098  1.00  0.00              
ATOM   4379  HA3 GLY A 285       3.099  -7.495   9.817  1.00  0.00              
ATOM   4380  C   GLY A 285       2.927  -5.755   8.564  1.00  0.00              
ATOM   4381  O   GLY A 285       2.423  -5.527   7.496  1.00  0.00              
ATOM   4382  N   PRO A 286       3.883  -4.990   8.997  1.00  0.00              
ATOM   4383  CD  PRO A 286       4.102  -4.823  10.413  1.00  0.00              
ATOM   4384  HD2 PRO A 286       4.923  -5.472  10.718  1.00  0.00              
ATOM   4385  HD3 PRO A 286       3.224  -5.086  11.003  1.00  0.00              
ATOM   4386  CG  PRO A 286       4.411  -3.346  10.566  1.00  0.00              
ATOM   4387  HG2 PRO A 286       5.459  -3.258  10.849  1.00  0.00              
ATOM   4388  HG3 PRO A 286       3.812  -2.810  11.302  1.00  0.00              
ATOM   4389  CB  PRO A 286       4.121  -2.593   9.193  1.00  0.00              
ATOM   4390  HB2 PRO A 286       4.844  -1.784   9.084  1.00  0.00              
ATOM   4391  HB3 PRO A 286       3.096  -2.224   9.231  1.00  0.00              
ATOM   4392  CA  PRO A 286       4.415  -3.793   8.268  1.00  0.00              
ATOM   4393  HA  PRO A 286       3.767  -3.583   7.416  1.00  0.00              
ATOM   4394  C   PRO A 286       5.869  -3.744   7.787  1.00  0.00              
ATOM   4395  O   PRO A 286       6.795  -4.352   8.349  1.00  0.00              
ATOM   4396  N   ILE A 287       6.053  -2.962   6.785  1.00  0.00              
ATOM   4397  H   ILE A 287       5.268  -2.368   6.560  1.00  0.00              
ATOM   4398  CA  ILE A 287       7.360  -2.758   6.166  1.00  0.00              
ATOM   4399  HA  ILE A 287       8.048  -3.560   6.433  1.00  0.00              
ATOM   4400  CB  ILE A 287       7.219  -2.412   4.679  1.00  0.00              
ATOM   4401  HB  ILE A 287       6.564  -1.559   4.500  1.00  0.00              
ATOM   4402  CG2 ILE A 287       8.520  -2.118   3.933  1.00  0.00              
ATOM   4403 HG21 ILE A 287       8.971  -1.221   4.359  1.00  0.00              
ATOM   4404 HG22 ILE A 287       9.268  -2.907   4.007  1.00  0.00              
ATOM   4405 HG23 ILE A 287       8.478  -1.996   2.851  1.00  0.00              
ATOM   4406  CG1 ILE A 287       6.433  -3.580   3.987  1.00  0.00              
ATOM   4407 HG12 ILE A 287       7.134  -4.159   3.385  1.00  0.00              
ATOM   4408 HG13 ILE A 287       5.986  -4.337   4.632  1.00  0.00              
ATOM   4409  CD1 ILE A 287       5.323  -3.080   3.013  1.00  0.00              
ATOM   4410 HD11 ILE A 287       5.843  -2.381   2.358  1.00  0.00              
ATOM   4411 HD12 ILE A 287       4.917  -3.928   2.462  1.00  0.00              
ATOM   4412 HD13 ILE A 287       4.505  -2.642   3.585  1.00  0.00              
ATOM   4413  C   ILE A 287       7.901  -1.489   6.790  1.00  0.00              
ATOM   4414  O   ILE A 287       7.252  -0.437   6.735  1.00  0.00              
ATOM   4415  N   VAL A 288       8.932  -1.652   7.581  1.00  0.00              
ATOM   4416  H   VAL A 288       9.472  -2.503   7.522  1.00  0.00              
ATOM   4417  CA  VAL A 288       9.673  -0.519   8.160  1.00  0.00              
ATOM   4418  HA  VAL A 288       8.892   0.198   8.414  1.00  0.00              
ATOM   4419  CB  VAL A 288      10.397  -0.916   9.446  1.00  0.00              
ATOM   4420  HB  VAL A 288      10.895  -0.041   9.862  1.00  0.00              
ATOM   4421  CG1 VAL A 288       9.358  -1.449  10.455  1.00  0.00              
ATOM   4422 HG11 VAL A 288       9.880  -1.615  11.397  1.00  0.00              
ATOM   4423 HG12 VAL A 288       8.577  -0.768  10.791  1.00  0.00              
ATOM   4424 HG13 VAL A 288       8.879  -2.380  10.153  1.00  0.00              
ATOM   4425  CG2 VAL A 288      11.489  -1.997   9.265  1.00  0.00              
ATOM   4426 HG21 VAL A 288      12.342  -1.653   8.682  1.00  0.00              
ATOM   4427 HG22 VAL A 288      11.878  -2.370  10.213  1.00  0.00              
ATOM   4428 HG23 VAL A 288      11.204  -2.923   8.766  1.00  0.00              
ATOM   4429  C   VAL A 288      10.604   0.161   7.191  1.00  0.00              
ATOM   4430  O   VAL A 288      11.138  -0.504   6.329  1.00  0.00              
ATOM   4431  N   GLY A 289      10.800   1.506   7.366  1.00  0.00              
ATOM   4432  H   GLY A 289      10.249   1.943   8.091  1.00  0.00              
ATOM   4433  CA  GLY A 289      11.623   2.416   6.583  1.00  0.00              
ATOM   4434  HA2 GLY A 289      12.084   1.902   5.739  1.00  0.00              
ATOM   4435  HA3 GLY A 289      11.052   3.313   6.345  1.00  0.00              
ATOM   4436  C   GLY A 289      12.817   3.101   7.374  1.00  0.00              
ATOM   4437  O   GLY A 289      12.899   4.314   7.409  1.00  0.00              
ATOM   4438  N   PRO A 290      13.670   2.274   7.988  1.00  0.00              
ATOM   4439  CD  PRO A 290      13.673   0.779   7.908  1.00  0.00              
ATOM   4440  HD2 PRO A 290      13.702   0.364   6.900  1.00  0.00              
ATOM   4441  HD3 PRO A 290      12.809   0.285   8.352  1.00  0.00              
ATOM   4442  CG  PRO A 290      15.056   0.306   8.622  1.00  0.00              
ATOM   4443  HG2 PRO A 290      15.904   0.437   7.950  1.00  0.00              
ATOM   4444  HG3 PRO A 290      14.964  -0.720   8.980  1.00  0.00              
ATOM   4445  CB  PRO A 290      15.121   1.446   9.684  1.00  0.00              
ATOM   4446  HB2 PRO A 290      16.124   1.594  10.085  1.00  0.00              
ATOM   4447  HB3 PRO A 290      14.397   1.307  10.487  1.00  0.00              
ATOM   4448  CA  PRO A 290      14.724   2.700   8.971  1.00  0.00              
ATOM   4449  HA  PRO A 290      14.373   3.436   9.695  1.00  0.00              
ATOM   4450  C   PRO A 290      15.939   3.417   8.301  1.00  0.00              
ATOM   4451  O   PRO A 290      16.714   2.744   7.579  1.00  0.00              
ATOM   4452  N   ARG A 291      16.258   4.694   8.606  1.00  0.00              
ATOM   4453  H   ARG A 291      15.580   5.184   9.173  1.00  0.00              
ATOM   4454  CA  ARG A 291      17.542   5.424   8.372  1.00  0.00              
ATOM   4455  HA  ARG A 291      17.824   5.112   7.366  1.00  0.00              
ATOM   4456  CB  ARG A 291      17.140   6.897   8.302  1.00  0.00              
ATOM   4457  HB2 ARG A 291      16.215   6.990   7.733  1.00  0.00              
ATOM   4458  HB3 ARG A 291      16.850   7.269   9.285  1.00  0.00              
ATOM   4459  CG  ARG A 291      18.261   7.758   7.689  1.00  0.00              
ATOM   4460  HG2 ARG A 291      19.146   7.792   8.324  1.00  0.00              
ATOM   4461  HG3 ARG A 291      18.558   7.298   6.747  1.00  0.00              
ATOM   4462  CD  ARG A 291      17.712   9.166   7.284  1.00  0.00              
ATOM   4463  HD2 ARG A 291      18.549   9.724   6.864  1.00  0.00              
ATOM   4464  HD3 ARG A 291      16.978   8.922   6.516  1.00  0.00              
ATOM   4465  NE  ARG A 291      17.068   9.922   8.384  1.00  0.00              
ATOM   4466  HE  ARG A 291      16.204  10.386   8.142  1.00  0.00              
ATOM   4467  CZ  ARG A 291      17.691  10.448   9.401  1.00  0.00              
ATOM   4468  NH1 ARG A 291      17.090  11.194  10.283  1.00  0.00              
ATOM   4469 HH11 ARG A 291      16.089  11.077  10.341  1.00  0.00              
ATOM   4470 HH12 ARG A 291      17.633  11.715  10.956  1.00  0.00              
ATOM   4471  NH2 ARG A 291      18.990  10.334   9.611  1.00  0.00              
ATOM   4472 HH21 ARG A 291      19.584  10.031   8.852  1.00  0.00              
ATOM   4473 HH22 ARG A 291      19.425  10.613  10.479  1.00  0.00              
ATOM   4474  C   ARG A 291      18.720   5.197   9.262  1.00  0.00              
ATOM   4475  O   ARG A 291      19.850   5.391   8.742  1.00  0.00              
ATOM   4476  N   THR A 292      18.485   4.838  10.520  1.00  0.00              
ATOM   4477  H   THR A 292      17.547   4.511  10.704  1.00  0.00              
ATOM   4478  CA  THR A 292      19.496   4.613  11.557  1.00  0.00              
ATOM   4479  HA  THR A 292      20.424   4.377  11.037  1.00  0.00              
ATOM   4480  CB  THR A 292      19.752   5.845  12.494  1.00  0.00              
ATOM   4481  HB  THR A 292      20.501   5.753  13.281  1.00  0.00              
ATOM   4482  CG2 THR A 292      20.012   7.111  11.652  1.00  0.00              
ATOM   4483 HG21 THR A 292      20.789   6.853  10.933  1.00  0.00              
ATOM   4484 HG22 THR A 292      19.127   7.454  11.116  1.00  0.00              
ATOM   4485 HG23 THR A 292      20.344   7.915  12.309  1.00  0.00              
ATOM   4486  OG1 THR A 292      18.521   6.084  13.175  1.00  0.00              
ATOM   4487  HG1 THR A 292      18.619   6.783  13.826  1.00  0.00              
ATOM   4488  C   THR A 292      19.325   3.336  12.403  1.00  0.00              
ATOM   4489  O   THR A 292      18.180   2.809  12.352  1.00  0.00              
ATOM   4490  N   ALA A 293      20.358   2.777  13.008  1.00  0.00              
ATOM   4491  H   ALA A 293      21.259   3.225  12.917  1.00  0.00              
ATOM   4492  CA  ALA A 293      20.301   1.697  13.946  1.00  0.00              
ATOM   4493  HA  ALA A 293      20.150   0.773  13.388  1.00  0.00              
ATOM   4494  CB  ALA A 293      21.718   1.526  14.580  1.00  0.00              
ATOM   4495  HB1 ALA A 293      21.948   2.349  15.256  1.00  0.00              
ATOM   4496  HB2 ALA A 293      21.702   0.520  14.999  1.00  0.00              
ATOM   4497  HB3 ALA A 293      22.518   1.505  13.840  1.00  0.00              
ATOM   4498  C   ALA A 293      19.237   1.890  15.060  1.00  0.00              
ATOM   4499  O   ALA A 293      18.565   0.946  15.469  1.00  0.00              
ATOM   4500  N   ASP A 294      19.130   3.076  15.638  1.00  0.00              
ATOM   4501  H   ASP A 294      19.809   3.787  15.410  1.00  0.00              
ATOM   4502  CA  ASP A 294      17.982   3.389  16.515  1.00  0.00              
ATOM   4503  HA  ASP A 294      17.921   2.659  17.322  1.00  0.00              
ATOM   4504  CB  ASP A 294      18.120   4.716  17.189  1.00  0.00              
ATOM   4505  HB2 ASP A 294      18.220   5.517  16.458  1.00  0.00              
ATOM   4506  HB3 ASP A 294      17.166   4.874  17.693  1.00  0.00              
ATOM   4507  CG  ASP A 294      19.299   4.661  18.227  1.00  0.00              
ATOM   4508  OD1 ASP A 294      20.042   5.631  18.294  1.00  0.00              
ATOM   4509  OD2 ASP A 294      19.297   3.708  19.076  1.00  0.00              
ATOM   4510  C   ASP A 294      16.547   3.416  15.898  1.00  0.00              
ATOM   4511  O   ASP A 294      15.620   2.960  16.544  1.00  0.00              
ATOM   4512  N   GLN A 295      16.304   3.937  14.678  1.00  0.00              
ATOM   4513  H   GLN A 295      17.104   4.352  14.223  1.00  0.00              
ATOM   4514  CA  GLN A 295      15.104   3.671  13.961  1.00  0.00              
ATOM   4515  HA  GLN A 295      14.309   4.228  14.458  1.00  0.00              
ATOM   4516  CB  GLN A 295      14.927   4.379  12.612  1.00  0.00              
ATOM   4517  HB2 GLN A 295      15.722   4.087  11.926  1.00  0.00              
ATOM   4518  HB3 GLN A 295      14.000   4.046  12.145  1.00  0.00              
ATOM   4519  CG  GLN A 295      14.931   5.877  12.849  1.00  0.00              
ATOM   4520  HG2 GLN A 295      14.167   6.064  13.603  1.00  0.00              
ATOM   4521  HG3 GLN A 295      15.860   6.189  13.326  1.00  0.00              
ATOM   4522  CD  GLN A 295      14.677   6.688  11.545  1.00  0.00              
ATOM   4523  OE1 GLN A 295      14.508   6.155  10.447  1.00  0.00              
ATOM   4524  NE2 GLN A 295      14.964   7.985  11.618  1.00  0.00              
ATOM   4525 HE21 GLN A 295      14.900   8.628  10.842  1.00  0.00              
ATOM   4526 HE22 GLN A 295      15.057   8.439  12.515  1.00  0.00              
ATOM   4527  C   GLN A 295      14.730   2.192  13.832  1.00  0.00              
ATOM   4528  O   GLN A 295      13.539   1.814  13.755  1.00  0.00              
ATOM   4529  N   LEU A 296      15.701   1.332  13.558  1.00  0.00              
ATOM   4530  H   LEU A 296      16.659   1.598  13.380  1.00  0.00              
ATOM   4531  CA  LEU A 296      15.454  -0.116  13.481  1.00  0.00              
ATOM   4532  HA  LEU A 296      14.600  -0.382  12.859  1.00  0.00              
ATOM   4533  CB  LEU A 296      16.673  -0.813  12.927  1.00  0.00              
ATOM   4534  HB2 LEU A 296      17.051  -0.095  12.200  1.00  0.00              
ATOM   4535  HB3 LEU A 296      17.426  -0.781  13.715  1.00  0.00              
ATOM   4536  CG  LEU A 296      16.522  -2.290  12.534  1.00  0.00              
ATOM   4537  HG  LEU A 296      16.067  -2.970  13.254  1.00  0.00              
ATOM   4538  CD1 LEU A 296      15.730  -2.314  11.254  1.00  0.00              
ATOM   4539 HD11 LEU A 296      15.699  -3.329  10.858  1.00  0.00              
ATOM   4540 HD12 LEU A 296      14.724  -2.054  11.584  1.00  0.00              
ATOM   4541 HD13 LEU A 296      16.116  -1.690  10.447  1.00  0.00              
ATOM   4542  CD2 LEU A 296      18.020  -2.892  12.422  1.00  0.00              
ATOM   4543 HD21 LEU A 296      18.474  -2.782  13.407  1.00  0.00              
ATOM   4544 HD22 LEU A 296      17.951  -3.939  12.128  1.00  0.00              
ATOM   4545 HD23 LEU A 296      18.628  -2.434  11.642  1.00  0.00              
ATOM   4546  C   LEU A 296      15.161  -0.658  14.879  1.00  0.00              
ATOM   4547  O   LEU A 296      14.318  -1.555  15.071  1.00  0.00              
ATOM   4548  N   ALA A 297      15.881  -0.305  15.926  1.00  0.00              
ATOM   4549  H   ALA A 297      16.517   0.474  15.836  1.00  0.00              
ATOM   4550  CA  ALA A 297      15.597  -0.739  17.327  1.00  0.00              
ATOM   4551  HA  ALA A 297      15.612  -1.829  17.317  1.00  0.00              
ATOM   4552  CB  ALA A 297      16.618  -0.127  18.239  1.00  0.00              
ATOM   4553  HB1 ALA A 297      16.732   0.954  18.328  1.00  0.00              
ATOM   4554  HB2 ALA A 297      16.300  -0.460  19.226  1.00  0.00              
ATOM   4555  HB3 ALA A 297      17.587  -0.557  17.983  1.00  0.00              
ATOM   4556  C   ALA A 297      14.212  -0.290  17.972  1.00  0.00              
ATOM   4557  O   ALA A 297      13.524  -1.069  18.634  1.00  0.00              
ATOM   4558  N   SER A 298      13.782   0.912  17.611  1.00  0.00              
ATOM   4559  H   SER A 298      14.474   1.435  17.093  1.00  0.00              
ATOM   4560  CA  SER A 298      12.409   1.360  17.853  1.00  0.00              
ATOM   4561  HA  SER A 298      12.065   1.453  18.883  1.00  0.00              
ATOM   4562  CB  SER A 298      12.232   2.808  17.310  1.00  0.00              
ATOM   4563  HB2 SER A 298      12.999   3.495  17.666  1.00  0.00              
ATOM   4564  HB3 SER A 298      12.248   2.793  16.220  1.00  0.00              
ATOM   4565  OG  SER A 298      10.986   3.356  17.645  1.00  0.00              
ATOM   4566  HG  SER A 298      11.017   3.213  18.593  1.00  0.00              
ATOM   4567  C   SER A 298      11.356   0.442  17.160  1.00  0.00              
ATOM   4568  O   SER A 298      10.382   0.053  17.681  1.00  0.00              
ATOM   4569  N   ALA A 299      11.629   0.026  15.911  1.00  0.00              
ATOM   4570  H   ALA A 299      12.463   0.313  15.419  1.00  0.00              
ATOM   4571  CA  ALA A 299      10.863  -1.042  15.310  1.00  0.00              
ATOM   4572  HA  ALA A 299       9.825  -0.711  15.355  1.00  0.00              
ATOM   4573  CB  ALA A 299      11.286  -1.199  13.808  1.00  0.00              
ATOM   4574  HB1 ALA A 299      10.804  -2.087  13.398  1.00  0.00              
ATOM   4575  HB2 ALA A 299      10.925  -0.291  13.325  1.00  0.00              
ATOM   4576  HB3 ALA A 299      12.359  -1.299  13.644  1.00  0.00              
ATOM   4577  C   ALA A 299      10.950  -2.438  15.948  1.00  0.00              
ATOM   4578  O   ALA A 299       9.926  -3.100  16.026  1.00  0.00              
ATOM   4579  N   VAL A 300      12.122  -2.857  16.553  1.00  0.00              
ATOM   4580  H   VAL A 300      12.915  -2.249  16.404  1.00  0.00              
ATOM   4581  CA  VAL A 300      12.243  -4.053  17.356  1.00  0.00              
ATOM   4582  HA  VAL A 300      11.656  -4.823  16.855  1.00  0.00              
ATOM   4583  CB  VAL A 300      13.679  -4.361  17.748  1.00  0.00              
ATOM   4584  HB  VAL A 300      14.196  -3.449  18.045  1.00  0.00              
ATOM   4585  CG1 VAL A 300      13.893  -5.431  18.765  1.00  0.00              
ATOM   4586 HG11 VAL A 300      13.752  -5.002  19.757  1.00  0.00              
ATOM   4587 HG12 VAL A 300      13.313  -6.325  18.534  1.00  0.00              
ATOM   4588 HG13 VAL A 300      14.956  -5.657  18.847  1.00  0.00              
ATOM   4589  CG2 VAL A 300      14.398  -4.653  16.435  1.00  0.00              
ATOM   4590 HG21 VAL A 300      15.461  -4.509  16.633  1.00  0.00              
ATOM   4591 HG22 VAL A 300      14.086  -5.657  16.148  1.00  0.00              
ATOM   4592 HG23 VAL A 300      14.195  -3.845  15.731  1.00  0.00              
ATOM   4593  C   VAL A 300      11.402  -3.885  18.708  1.00  0.00              
ATOM   4594  O   VAL A 300      10.754  -4.870  19.068  1.00  0.00              
ATOM   4595  N   ARG A 301      11.284  -2.701  19.260  1.00  0.00              
ATOM   4596  H   ARG A 301      11.750  -1.943  18.783  1.00  0.00              
ATOM   4597  CA  ARG A 301      10.499  -2.450  20.498  1.00  0.00              
ATOM   4598  HA  ARG A 301      10.700  -3.279  21.176  1.00  0.00              
ATOM   4599  CB  ARG A 301      10.848  -1.129  21.119  1.00  0.00              
ATOM   4600  HB2 ARG A 301      10.873  -0.357  20.350  1.00  0.00              
ATOM   4601  HB3 ARG A 301       9.969  -0.906  21.724  1.00  0.00              
ATOM   4602  CG  ARG A 301      12.220  -0.935  21.855  1.00  0.00              
ATOM   4603  HG2 ARG A 301      12.281  -1.641  22.683  1.00  0.00              
ATOM   4604  HG3 ARG A 301      13.027  -1.184  21.165  1.00  0.00              
ATOM   4605  CD  ARG A 301      12.379   0.459  22.493  1.00  0.00              
ATOM   4606  HD2 ARG A 301      11.522   0.664  23.133  1.00  0.00              
ATOM   4607  HD3 ARG A 301      13.173   0.299  23.223  1.00  0.00              
ATOM   4608  NE  ARG A 301      12.731   1.526  21.528  1.00  0.00              
ATOM   4609  HE  ARG A 301      11.858   1.962  21.268  1.00  0.00              
ATOM   4610  CZ  ARG A 301      13.936   1.871  21.125  1.00  0.00              
ATOM   4611  NH1 ARG A 301      14.138   2.978  20.530  1.00  0.00              
ATOM   4612 HH11 ARG A 301      13.411   3.673  20.622  1.00  0.00              
ATOM   4613 HH12 ARG A 301      15.023   3.208  20.101  1.00  0.00              
ATOM   4614  NH2 ARG A 301      14.974   1.144  21.388  1.00  0.00              
ATOM   4615 HH21 ARG A 301      14.870   0.230  21.805  1.00  0.00              
ATOM   4616 HH22 ARG A 301      15.865   1.559  21.156  1.00  0.00              
ATOM   4617  C   ARG A 301       8.949  -2.580  20.298  1.00  0.00              
ATOM   4618  O   ARG A 301       8.282  -3.408  20.914  1.00  0.00              
ATOM   4619  N   ALA A 302       8.446  -1.869  19.235  1.00  0.00              
ATOM   4620  H   ALA A 302       9.113  -1.399  18.640  1.00  0.00              
ATOM   4621  CA  ALA A 302       7.043  -2.164  18.746  1.00  0.00              
ATOM   4622  HA  ALA A 302       6.341  -1.804  19.498  1.00  0.00              
ATOM   4623  CB  ALA A 302       6.709  -1.286  17.463  1.00  0.00              
ATOM   4624  HB1 ALA A 302       5.649  -1.380  17.225  1.00  0.00              
ATOM   4625  HB2 ALA A 302       6.880  -0.230  17.670  1.00  0.00              
ATOM   4626  HB3 ALA A 302       7.363  -1.583  16.643  1.00  0.00              
ATOM   4627  C   ALA A 302       6.742  -3.637  18.361  1.00  0.00              
ATOM   4628  O   ALA A 302       5.570  -4.021  18.464  1.00  0.00              
ATOM   4629  N   ALA A 303       7.730  -4.415  17.867  1.00  0.00              
ATOM   4630  H   ALA A 303       8.675  -4.063  17.928  1.00  0.00              
ATOM   4631  CA  ALA A 303       7.544  -5.776  17.383  1.00  0.00              
ATOM   4632  HA  ALA A 303       6.797  -5.569  16.618  1.00  0.00              
ATOM   4633  CB  ALA A 303       8.860  -6.338  16.761  1.00  0.00              
ATOM   4634  HB1 ALA A 303       9.203  -5.579  16.057  1.00  0.00              
ATOM   4635  HB2 ALA A 303       9.594  -6.534  17.542  1.00  0.00              
ATOM   4636  HB3 ALA A 303       8.542  -7.214  16.195  1.00  0.00              
ATOM   4637  C   ALA A 303       6.951  -6.817  18.445  1.00  0.00              
ATOM   4638  O   ALA A 303       6.588  -7.945  18.054  1.00  0.00              
ATOM   4639  N   GLU A 304       6.932  -6.343  19.663  1.00  0.00              
ATOM   4640  H   GLU A 304       7.341  -5.449  19.894  1.00  0.00              
ATOM   4641  CA  GLU A 304       6.350  -7.076  20.804  1.00  0.00              
ATOM   4642  HA  GLU A 304       5.793  -7.980  20.556  1.00  0.00              
ATOM   4643  CB  GLU A 304       7.586  -7.477  21.591  1.00  0.00              
ATOM   4644  HB2 GLU A 304       8.162  -8.241  21.069  1.00  0.00              
ATOM   4645  HB3 GLU A 304       8.158  -6.579  21.824  1.00  0.00              
ATOM   4646  CG  GLU A 304       7.452  -8.137  22.934  1.00  0.00              
ATOM   4647  HG2 GLU A 304       8.397  -8.579  23.249  1.00  0.00              
ATOM   4648  HG3 GLU A 304       7.217  -7.482  23.774  1.00  0.00              
ATOM   4649  CD  GLU A 304       6.437  -9.263  22.987  1.00  0.00              
ATOM   4650  OE1 GLU A 304       6.231  -9.976  21.992  1.00  0.00              
ATOM   4651  OE2 GLU A 304       5.940  -9.505  24.093  1.00  0.00              
ATOM   4652  C   GLU A 304       5.334  -6.260  21.652  1.00  0.00              
ATOM   4653  O   GLU A 304       4.413  -6.889  22.175  1.00  0.00              
ATOM   4654  N   LEU A 305       5.451  -4.931  21.661  1.00  0.00              
ATOM   4655  H   LEU A 305       6.256  -4.547  21.188  1.00  0.00              
ATOM   4656  CA  LEU A 305       4.669  -4.112  22.595  1.00  0.00              
ATOM   4657  HA  LEU A 305       4.973  -4.411  23.599  1.00  0.00              
ATOM   4658  CB  LEU A 305       4.986  -2.673  22.267  1.00  0.00              
ATOM   4659  HB2 LEU A 305       6.040  -2.440  22.420  1.00  0.00              
ATOM   4660  HB3 LEU A 305       4.692  -2.517  21.229  1.00  0.00              
ATOM   4661  CG  LEU A 305       4.230  -1.704  23.197  1.00  0.00              
ATOM   4662  HG  LEU A 305       3.187  -1.940  22.982  1.00  0.00              
ATOM   4663  CD1 LEU A 305       4.531  -1.903  24.725  1.00  0.00              
ATOM   4664 HD11 LEU A 305       5.579  -1.683  24.926  1.00  0.00              
ATOM   4665 HD12 LEU A 305       3.882  -1.238  25.296  1.00  0.00              
ATOM   4666 HD13 LEU A 305       4.498  -2.907  25.149  1.00  0.00              
ATOM   4667  CD2 LEU A 305       4.412  -0.273  22.816  1.00  0.00              
ATOM   4668 HD21 LEU A 305       5.447  -0.041  23.070  1.00  0.00              
ATOM   4669 HD22 LEU A 305       4.221  -0.126  21.753  1.00  0.00              
ATOM   4670 HD23 LEU A 305       3.791   0.423  23.380  1.00  0.00              
ATOM   4671  C   LEU A 305       3.103  -4.335  22.574  1.00  0.00              
ATOM   4672  O   LEU A 305       2.529  -3.993  21.482  1.00  0.00              
ATOM   4673  N   THR A 306       2.478  -4.746  23.667  1.00  0.00              
ATOM   4674  H   THR A 306       3.015  -4.874  24.512  1.00  0.00              
ATOM   4675  CA  THR A 306       1.016  -4.797  23.849  1.00  0.00              
ATOM   4676  HA  THR A 306       0.612  -5.242  22.939  1.00  0.00              
ATOM   4677  CB  THR A 306       0.622  -5.825  24.989  1.00  0.00              
ATOM   4678  HB  THR A 306      -0.378  -5.543  25.318  1.00  0.00              
ATOM   4679  CG2 THR A 306       0.520  -7.234  24.398  1.00  0.00              
ATOM   4680 HG21 THR A 306       0.308  -7.929  25.210  1.00  0.00              
ATOM   4681 HG22 THR A 306      -0.207  -7.247  23.585  1.00  0.00              
ATOM   4682 HG23 THR A 306       1.491  -7.447  23.951  1.00  0.00              
ATOM   4683  OG1 THR A 306       1.529  -5.799  26.142  1.00  0.00              
ATOM   4684  HG1 THR A 306       1.138  -6.322  26.846  1.00  0.00              
ATOM   4685  C   THR A 306       0.445  -3.440  24.158  1.00  0.00              
ATOM   4686  O   THR A 306       0.981  -2.662  24.928  1.00  0.00              
ATOM   4687  N   LEU A 307      -0.774  -3.117  23.614  1.00  0.00              
ATOM   4688  H   LEU A 307      -1.131  -3.778  22.940  1.00  0.00              
ATOM   4689  CA  LEU A 307      -1.627  -1.995  23.968  1.00  0.00              
ATOM   4690  HA  LEU A 307      -1.147  -1.235  24.584  1.00  0.00              
ATOM   4691  CB  LEU A 307      -2.127  -1.318  22.675  1.00  0.00              
ATOM   4692  HB2 LEU A 307      -2.582  -2.026  21.982  1.00  0.00              
ATOM   4693  HB3 LEU A 307      -2.904  -0.578  22.867  1.00  0.00              
ATOM   4694  CG  LEU A 307      -0.996  -0.558  21.976  1.00  0.00              
ATOM   4695  HG  LEU A 307      -0.221  -0.393  22.724  1.00  0.00              
ATOM   4696  CD1 LEU A 307      -0.491  -1.240  20.691  1.00  0.00              
ATOM   4697 HD11 LEU A 307       0.453  -0.779  20.398  1.00  0.00              
ATOM   4698 HD12 LEU A 307      -0.343  -2.276  20.997  1.00  0.00              
ATOM   4699 HD13 LEU A 307      -1.264  -1.262  19.923  1.00  0.00              
ATOM   4700  CD2 LEU A 307      -1.439   0.858  21.592  1.00  0.00              
ATOM   4701 HD21 LEU A 307      -0.545   1.431  21.347  1.00  0.00              
ATOM   4702 HD22 LEU A 307      -2.198   0.667  20.833  1.00  0.00              
ATOM   4703 HD23 LEU A 307      -1.880   1.391  22.434  1.00  0.00              
ATOM   4704  C   LEU A 307      -2.886  -2.395  24.660  1.00  0.00              
ATOM   4705  O   LEU A 307      -3.581  -3.354  24.305  1.00  0.00              
ATOM   4706  N   THR A 308      -3.285  -1.510  25.554  1.00  0.00              
ATOM   4707  H   THR A 308      -2.817  -0.649  25.798  1.00  0.00              
ATOM   4708  CA  THR A 308      -4.577  -1.645  26.217  1.00  0.00              
ATOM   4709  HA  THR A 308      -4.722  -2.671  26.556  1.00  0.00              
ATOM   4710  CB  THR A 308      -4.796  -0.742  27.386  1.00  0.00              
ATOM   4711  HB  THR A 308      -5.756  -0.954  27.858  1.00  0.00              
ATOM   4712  CG2 THR A 308      -3.695  -1.129  28.377  1.00  0.00              
ATOM   4713 HG21 THR A 308      -2.815  -0.538  28.121  1.00  0.00              
ATOM   4714 HG22 THR A 308      -4.050  -0.837  29.365  1.00  0.00              
ATOM   4715 HG23 THR A 308      -3.416  -2.182  28.370  1.00  0.00              
ATOM   4716  OG1 THR A 308      -4.694   0.635  27.012  1.00  0.00              
ATOM   4717  HG1 THR A 308      -3.983   0.639  26.368  1.00  0.00              
ATOM   4718  C   THR A 308      -5.800  -1.413  25.341  1.00  0.00              
ATOM   4719  O   THR A 308      -5.755  -0.516  24.514  1.00  0.00              
ATOM   4720  N   ASP A 309      -6.882  -2.135  25.543  1.00  0.00              
ATOM   4721  H   ASP A 309      -6.826  -2.821  26.282  1.00  0.00              
ATOM   4722  CA  ASP A 309      -8.069  -1.820  24.814  1.00  0.00              
ATOM   4723  HA  ASP A 309      -7.762  -2.071  23.798  1.00  0.00              
ATOM   4724  CB  ASP A 309      -9.224  -2.779  25.143  1.00  0.00              
ATOM   4725  HB2 ASP A 309      -9.691  -2.682  26.124  1.00  0.00              
ATOM   4726  HB3 ASP A 309     -10.097  -2.487  24.559  1.00  0.00              
ATOM   4727  CG  ASP A 309      -8.975  -4.227  24.867  1.00  0.00              
ATOM   4728  OD1 ASP A 309      -9.670  -5.003  25.540  1.00  0.00              
ATOM   4729  OD2 ASP A 309      -8.016  -4.562  24.106  1.00  0.00              
ATOM   4730  C   ASP A 309      -8.544  -0.381  25.031  1.00  0.00              
ATOM   4731  O   ASP A 309      -9.117   0.253  24.080  1.00  0.00              
ATOM   4732  N   GLU A 310      -8.333   0.142  26.209  1.00  0.00              
ATOM   4733  H   GLU A 310      -7.888  -0.414  26.926  1.00  0.00              
ATOM   4734  CA  GLU A 310      -8.713   1.563  26.467  1.00  0.00              
ATOM   4735  HA  GLU A 310      -9.795   1.663  26.372  1.00  0.00              
ATOM   4736  CB  GLU A 310      -8.425   2.062  27.932  1.00  0.00              
ATOM   4737  HB2 GLU A 310      -8.690   1.285  28.649  1.00  0.00              
ATOM   4738  HB3 GLU A 310      -7.341   2.128  27.848  1.00  0.00              
ATOM   4739  CG  GLU A 310      -9.015   3.372  28.519  1.00  0.00              
ATOM   4740  HG2 GLU A 310      -8.620   3.349  29.534  1.00  0.00              
ATOM   4741  HG3 GLU A 310      -8.693   4.262  27.978  1.00  0.00              
ATOM   4742  CD  GLU A 310     -10.574   3.419  28.575  1.00  0.00              
ATOM   4743  OE1 GLU A 310     -11.148   4.488  28.226  1.00  0.00              
ATOM   4744  OE2 GLU A 310     -11.197   2.414  28.919  1.00  0.00              
ATOM   4745  C   GLU A 310      -7.977   2.563  25.515  1.00  0.00              
ATOM   4746  O   GLU A 310      -8.707   3.393  24.978  1.00  0.00              
ATOM   4747  N   VAL A 311      -6.673   2.507  25.351  1.00  0.00              
ATOM   4748  H   VAL A 311      -6.189   1.693  25.703  1.00  0.00              
ATOM   4749  CA  VAL A 311      -6.013   3.343  24.391  1.00  0.00              
ATOM   4750  HA  VAL A 311      -6.242   4.391  24.583  1.00  0.00              
ATOM   4751  CB  VAL A 311      -4.487   3.136  24.586  1.00  0.00              
ATOM   4752  HB  VAL A 311      -4.302   2.069  24.709  1.00  0.00              
ATOM   4753  CG1 VAL A 311      -3.503   3.562  23.458  1.00  0.00              
ATOM   4754 HG11 VAL A 311      -3.839   4.495  23.005  1.00  0.00              
ATOM   4755 HG12 VAL A 311      -2.540   3.882  23.854  1.00  0.00              
ATOM   4756 HG13 VAL A 311      -3.445   2.949  22.559  1.00  0.00              
ATOM   4757  CG2 VAL A 311      -4.110   3.903  25.883  1.00  0.00              
ATOM   4758 HG21 VAL A 311      -4.898   3.720  26.613  1.00  0.00              
ATOM   4759 HG22 VAL A 311      -3.191   3.537  26.341  1.00  0.00              
ATOM   4760 HG23 VAL A 311      -3.983   4.969  25.693  1.00  0.00              
ATOM   4761  C   VAL A 311      -6.398   3.049  22.875  1.00  0.00              
ATOM   4762  O   VAL A 311      -6.832   3.948  22.158  1.00  0.00              
ATOM   4763  N   LEU A 312      -6.485   1.780  22.451  1.00  0.00              
ATOM   4764  H   LEU A 312      -6.286   1.014  23.080  1.00  0.00              
ATOM   4765  CA  LEU A 312      -7.000   1.361  21.122  1.00  0.00              
ATOM   4766  HA  LEU A 312      -6.318   1.706  20.344  1.00  0.00              
ATOM   4767  CB  LEU A 312      -6.853  -0.179  20.941  1.00  0.00              
ATOM   4768  HB2 LEU A 312      -7.426  -0.650  21.739  1.00  0.00              
ATOM   4769  HB3 LEU A 312      -7.353  -0.431  20.006  1.00  0.00              
ATOM   4770  CG  LEU A 312      -5.384  -0.702  21.036  1.00  0.00              
ATOM   4771  HG  LEU A 312      -4.830  -0.087  21.746  1.00  0.00              
ATOM   4772  CD1 LEU A 312      -5.477  -2.249  21.170  1.00  0.00              
ATOM   4773 HD11 LEU A 312      -5.990  -2.400  22.120  1.00  0.00              
ATOM   4774 HD12 LEU A 312      -6.053  -2.708  20.366  1.00  0.00              
ATOM   4775 HD13 LEU A 312      -4.488  -2.704  21.210  1.00  0.00              
ATOM   4776  CD2 LEU A 312      -4.672  -0.515  19.695  1.00  0.00              
ATOM   4777 HD21 LEU A 312      -5.170  -1.045  18.883  1.00  0.00              
ATOM   4778 HD22 LEU A 312      -4.687   0.548  19.454  1.00  0.00              
ATOM   4779 HD23 LEU A 312      -3.618  -0.771  19.802  1.00  0.00              
ATOM   4780  C   LEU A 312      -8.398   1.963  20.806  1.00  0.00              
ATOM   4781  O   LEU A 312      -8.565   2.508  19.737  1.00  0.00              
ATOM   4782  N   THR A 313      -9.242   1.858  21.798  1.00  0.00              
ATOM   4783  H   THR A 313      -9.020   1.331  22.631  1.00  0.00              
ATOM   4784  CA  THR A 313     -10.621   2.439  21.816  1.00  0.00              
ATOM   4785  HA  THR A 313     -11.136   2.041  20.942  1.00  0.00              
ATOM   4786  CB  THR A 313     -11.534   2.114  23.004  1.00  0.00              
ATOM   4787  HB  THR A 313     -11.116   2.622  23.873  1.00  0.00              
ATOM   4788  CG2 THR A 313     -13.008   2.499  22.977  1.00  0.00              
ATOM   4789 HG21 THR A 313     -13.430   2.190  23.934  1.00  0.00              
ATOM   4790 HG22 THR A 313     -13.030   3.582  22.856  1.00  0.00              
ATOM   4791 HG23 THR A 313     -13.622   2.021  22.213  1.00  0.00              
ATOM   4792  OG1 THR A 313     -11.581   0.723  23.194  1.00  0.00              
ATOM   4793  HG1 THR A 313     -10.731   0.506  23.584  1.00  0.00              
ATOM   4794  C   THR A 313     -10.689   3.923  21.501  1.00  0.00              
ATOM   4795  O   THR A 313     -11.645   4.436  20.848  1.00  0.00              
ATOM   4796  N   ALA A 314      -9.739   4.709  22.000  1.00  0.00              
ATOM   4797  H   ALA A 314      -8.950   4.225  22.404  1.00  0.00              
ATOM   4798  CA  ALA A 314      -9.668   6.143  21.655  1.00  0.00              
ATOM   4799  HA  ALA A 314     -10.688   6.472  21.457  1.00  0.00              
ATOM   4800  CB  ALA A 314      -9.095   6.863  22.871  1.00  0.00              
ATOM   4801  HB1 ALA A 314      -8.141   6.443  23.189  1.00  0.00              
ATOM   4802  HB2 ALA A 314      -8.729   7.847  22.578  1.00  0.00              
ATOM   4803  HB3 ALA A 314      -9.797   6.861  23.706  1.00  0.00              
ATOM   4804  C   ALA A 314      -8.791   6.375  20.383  1.00  0.00              
ATOM   4805  O   ALA A 314      -8.998   7.384  19.705  1.00  0.00              
ATOM   4806  N   LEU A 315      -7.945   5.480  19.889  1.00  0.00              
ATOM   4807  H   LEU A 315      -7.958   4.641  20.451  1.00  0.00              
ATOM   4808  CA  LEU A 315      -7.330   5.421  18.581  1.00  0.00              
ATOM   4809  HA  LEU A 315      -7.036   6.441  18.332  1.00  0.00              
ATOM   4810  CB  LEU A 315      -6.110   4.445  18.448  1.00  0.00              
ATOM   4811  HB2 LEU A 315      -6.360   3.385  18.494  1.00  0.00              
ATOM   4812  HB3 LEU A 315      -5.826   4.552  17.402  1.00  0.00              
ATOM   4813  CG  LEU A 315      -4.967   4.860  19.332  1.00  0.00              
ATOM   4814  HG  LEU A 315      -5.415   4.962  20.321  1.00  0.00              
ATOM   4815  CD1 LEU A 315      -3.822   3.823  19.434  1.00  0.00              
ATOM   4816 HD11 LEU A 315      -3.356   3.727  18.453  1.00  0.00              
ATOM   4817 HD12 LEU A 315      -3.150   4.177  20.215  1.00  0.00              
ATOM   4818 HD13 LEU A 315      -4.152   2.859  19.821  1.00  0.00              
ATOM   4819  CD2 LEU A 315      -4.389   6.182  18.898  1.00  0.00              
ATOM   4820 HD21 LEU A 315      -3.399   6.402  19.297  1.00  0.00              
ATOM   4821 HD22 LEU A 315      -4.109   6.235  17.846  1.00  0.00              
ATOM   4822 HD23 LEU A 315      -4.995   7.023  19.237  1.00  0.00              
ATOM   4823  C   LEU A 315      -8.427   5.180  17.509  1.00  0.00              
ATOM   4824  O   LEU A 315      -8.427   5.840  16.491  1.00  0.00              
ATOM   4825  N   ASP A 316      -9.532   4.457  17.764  1.00  0.00              
ATOM   4826  H   ASP A 316      -9.543   3.830  18.556  1.00  0.00              
ATOM   4827  CA  ASP A 316     -10.684   4.527  16.875  1.00  0.00              
ATOM   4828  HA  ASP A 316     -10.336   4.609  15.845  1.00  0.00              
ATOM   4829  CB  ASP A 316     -11.502   3.288  17.188  1.00  0.00              
ATOM   4830  HB2 ASP A 316     -11.570   3.172  18.270  1.00  0.00              
ATOM   4831  HB3 ASP A 316     -12.506   3.439  16.794  1.00  0.00              
ATOM   4832  CG  ASP A 316     -10.938   2.074  16.587  1.00  0.00              
ATOM   4833  OD1 ASP A 316     -11.384   0.961  16.966  1.00  0.00              
ATOM   4834  OD2 ASP A 316      -9.987   2.064  15.749  1.00  0.00              
ATOM   4835  C   ASP A 316     -11.595   5.739  17.170  1.00  0.00              
ATOM   4836  O   ASP A 316     -12.678   5.891  16.594  1.00  0.00              
ATOM   4837  N   GLU A 317     -11.182   6.718  17.983  1.00  0.00              
ATOM   4838  H   GLU A 317     -10.340   6.612  18.530  1.00  0.00              
ATOM   4839  CA  GLU A 317     -11.682   8.067  18.089  1.00  0.00              
ATOM   4840  HA  GLU A 317     -12.568   8.157  17.460  1.00  0.00              
ATOM   4841  CB  GLU A 317     -12.168   8.270  19.565  1.00  0.00              
ATOM   4842  HB2 GLU A 317     -13.054   7.664  19.753  1.00  0.00              
ATOM   4843  HB3 GLU A 317     -11.389   7.920  20.244  1.00  0.00              
ATOM   4844  CG  GLU A 317     -12.486   9.660  20.114  1.00  0.00              
ATOM   4845  HG2 GLU A 317     -12.929   9.533  21.101  1.00  0.00              
ATOM   4846  HG3 GLU A 317     -11.600  10.290  20.193  1.00  0.00              
ATOM   4847  CD  GLU A 317     -13.473  10.461  19.224  1.00  0.00              
ATOM   4848  OE1 GLU A 317     -14.331   9.801  18.541  1.00  0.00              
ATOM   4849  OE2 GLU A 317     -13.631  11.690  19.430  1.00  0.00              
ATOM   4850  C   GLU A 317     -10.757   9.177  17.479  1.00  0.00              
ATOM   4851  O   GLU A 317     -11.214  10.109  16.846  1.00  0.00              
ATOM   4852  N   ILE A 318      -9.464   9.135  17.591  1.00  0.00              
ATOM   4853  H   ILE A 318      -9.146   8.306  18.072  1.00  0.00              
ATOM   4854  CA  ILE A 318      -8.533  10.149  17.037  1.00  0.00              
ATOM   4855  HA  ILE A 318      -8.999  11.134  17.008  1.00  0.00              
ATOM   4856  CB  ILE A 318      -7.293  10.293  17.889  1.00  0.00              
ATOM   4857  HB  ILE A 318      -6.739   9.357  17.809  1.00  0.00              
ATOM   4858  CG2 ILE A 318      -6.370  11.361  17.309  1.00  0.00              
ATOM   4859 HG21 ILE A 318      -6.984  12.212  17.014  1.00  0.00              
ATOM   4860 HG22 ILE A 318      -5.546  11.596  17.982  1.00  0.00              
ATOM   4861 HG23 ILE A 318      -5.948  11.026  16.362  1.00  0.00              
ATOM   4862  CG1 ILE A 318      -7.750  10.610  19.375  1.00  0.00              
ATOM   4863 HG12 ILE A 318      -8.305  11.543  19.268  1.00  0.00              
ATOM   4864 HG13 ILE A 318      -8.349   9.850  19.877  1.00  0.00              
ATOM   4865  CD1 ILE A 318      -6.560  10.806  20.349  1.00  0.00              
ATOM   4866 HD11 ILE A 318      -6.813  10.624  21.394  1.00  0.00              
ATOM   4867 HD12 ILE A 318      -5.756  10.155  20.008  1.00  0.00              
ATOM   4868 HD13 ILE A 318      -6.090  11.779  20.205  1.00  0.00              
ATOM   4869  C   ILE A 318      -8.259   9.800  15.595  1.00  0.00              
ATOM   4870  O   ILE A 318      -8.168  10.753  14.780  1.00  0.00              
ATOM   4871  N   PHE A 319      -8.338   8.530  15.261  1.00  0.00              
ATOM   4872  H   PHE A 319      -8.574   7.821  15.940  1.00  0.00              
ATOM   4873  CA  PHE A 319      -8.082   7.894  13.919  1.00  0.00              
ATOM   4874  HA  PHE A 319      -8.200   8.681  13.174  1.00  0.00              
ATOM   4875  CB  PHE A 319      -6.641   7.521  13.811  1.00  0.00              
ATOM   4876  HB2 PHE A 319      -6.386   6.778  14.567  1.00  0.00              
ATOM   4877  HB3 PHE A 319      -6.475   6.962  12.890  1.00  0.00              
ATOM   4878  CG  PHE A 319      -5.639   8.672  13.782  1.00  0.00              
ATOM   4879  CD1 PHE A 319      -5.688   9.769  12.848  1.00  0.00              
ATOM   4880  HD1 PHE A 319      -6.518   9.766  12.158  1.00  0.00              
ATOM   4881  CE1 PHE A 319      -4.662  10.706  12.762  1.00  0.00              
ATOM   4882  HE1 PHE A 319      -4.672  11.502  12.032  1.00  0.00              
ATOM   4883  CZ  PHE A 319      -3.496  10.601  13.587  1.00  0.00              
ATOM   4884  HZ  PHE A 319      -2.662  11.285  13.530  1.00  0.00              
ATOM   4885  CE2 PHE A 319      -3.506   9.582  14.637  1.00  0.00              
ATOM   4886  HE2 PHE A 319      -2.676   9.354  15.289  1.00  0.00              
ATOM   4887  CD2 PHE A 319      -4.567   8.684  14.689  1.00  0.00              
ATOM   4888  HD2 PHE A 319      -4.603   7.831  15.350  1.00  0.00              
ATOM   4889  C   PHE A 319      -9.070   6.764  13.578  1.00  0.00              
ATOM   4890  O   PHE A 319      -8.556   5.668  13.327  1.00  0.00              
ATOM   4891  N   PRO A 320     -10.403   6.990  13.514  1.00  0.00              
ATOM   4892  CD  PRO A 320     -10.994   8.297  13.662  1.00  0.00              
ATOM   4893  HD2 PRO A 320     -10.332   9.068  13.267  1.00  0.00              
ATOM   4894  HD3 PRO A 320     -11.193   8.436  14.725  1.00  0.00              
ATOM   4895  CG  PRO A 320     -12.358   8.318  12.972  1.00  0.00              
ATOM   4896  HG2 PRO A 320     -12.235   8.601  11.926  1.00  0.00              
ATOM   4897  HG3 PRO A 320     -13.140   8.941  13.407  1.00  0.00              
ATOM   4898  CB  PRO A 320     -12.681   6.844  12.919  1.00  0.00              
ATOM   4899  HB2 PRO A 320     -13.137   6.596  11.961  1.00  0.00              
ATOM   4900  HB3 PRO A 320     -13.169   6.484  13.825  1.00  0.00              
ATOM   4901  CA  PRO A 320     -11.346   6.078  12.955  1.00  0.00              
ATOM   4902  HA  PRO A 320     -11.586   5.232  13.600  1.00  0.00              
ATOM   4903  C   PRO A 320     -10.949   5.442  11.568  1.00  0.00              
ATOM   4904  O   PRO A 320     -10.298   6.032  10.732  1.00  0.00              
ATOM   4905  N   GLY A 321     -11.550   4.270  11.398  1.00  0.00              
ATOM   4906  H   GLY A 321     -11.909   3.831  12.234  1.00  0.00              
ATOM   4907  CA  GLY A 321     -11.674   3.506  10.172  1.00  0.00              
ATOM   4908  HA2 GLY A 321     -11.025   3.900   9.390  1.00  0.00              
ATOM   4909  HA3 GLY A 321     -11.523   2.457  10.426  1.00  0.00              
ATOM   4910  C   GLY A 321     -13.014   3.537   9.461  1.00  0.00              
ATOM   4911  O   GLY A 321     -14.008   4.113   9.970  1.00  0.00              
ATOM   4912  N   PRO A 322     -13.160   2.931   8.323  1.00  0.00              
ATOM   4913  CD  PRO A 322     -12.217   2.084   7.671  1.00  0.00              
ATOM   4914  HD2 PRO A 322     -11.890   1.299   8.353  1.00  0.00              
ATOM   4915  HD3 PRO A 322     -11.298   2.578   7.355  1.00  0.00              
ATOM   4916  CG  PRO A 322     -13.008   1.466   6.521  1.00  0.00              
ATOM   4917  HG2 PRO A 322     -13.514   0.574   6.891  1.00  0.00              
ATOM   4918  HG3 PRO A 322     -12.340   1.188   5.706  1.00  0.00              
ATOM   4919  CB  PRO A 322     -14.002   2.608   6.167  1.00  0.00              
ATOM   4920  HB2 PRO A 322     -14.872   2.312   5.581  1.00  0.00              
ATOM   4921  HB3 PRO A 322     -13.507   3.410   5.618  1.00  0.00              
ATOM   4922  CA  PRO A 322     -14.366   3.181   7.532  1.00  0.00              
ATOM   4923  HA  PRO A 322     -14.437   4.253   7.345  1.00  0.00              
ATOM   4924  C   PRO A 322     -15.760   2.601   7.987  1.00  0.00              
ATOM   4925  O   PRO A 322     -16.831   2.949   7.552  1.00  0.00              
ATOM   4926  N   GLY A 323     -15.700   1.766   9.052  1.00  0.00              
ATOM   4927  H   GLY A 323     -14.802   1.472   9.407  1.00  0.00              
ATOM   4928  CA  GLY A 323     -16.915   1.448   9.794  1.00  0.00              
ATOM   4929  HA2 GLY A 323     -17.006   1.982  10.740  1.00  0.00              
ATOM   4930  HA3 GLY A 323     -17.763   1.719   9.165  1.00  0.00              
ATOM   4931  C   GLY A 323     -17.000  -0.063  10.114  1.00  0.00              
ATOM   4932  O   GLY A 323     -16.070  -0.538  10.714  1.00  0.00              
ATOM   4933  N   PRO A 324     -18.144  -0.785   9.860  1.00  0.00              
ATOM   4934  CD  PRO A 324     -19.354  -0.155   9.342  1.00  0.00              
ATOM   4935  HD2 PRO A 324     -19.390  -0.321   8.265  1.00  0.00              
ATOM   4936  HD3 PRO A 324     -19.518   0.877   9.653  1.00  0.00              
ATOM   4937  CG  PRO A 324     -20.441  -1.027   9.870  1.00  0.00
[truncated: 15,229 more chars]
