# Supplementary material for: A three-level regulatory mechanism of the aldo-keto reductase subfamily AKR12D
Source: Nat Commun. 2024 Mar 8;15:2128. doi: 10.1038/s41467-024-46363-z (PMC10923870; doi:10.1038/s41467-024-46363-z)
Supplement: Supplementary file 5 — Supplementary Data 2 [file 41467_2024_46363_MOESM5_ESM.zip › 2_initial_and_representative_conformations/octamer+allosteric_tylosin/octamer+tyk_halfOutFolded_traj0_C_frame7241_x6.9_y1.5.pdb]

REMARK AtomGroup tmp Selection 'chain C'
ATOM      1  N   MET C 663     -20.329 -40.174   8.571  1.00  0.00           N1+
ATOM      2  H1  MET C 663     -21.276 -40.321   8.254  1.00  0.00           H  
ATOM      3  H2  MET C 663     -20.450 -39.723   9.467  1.00  0.00           H  
ATOM      4  H3  MET C 663     -19.886 -41.043   8.835  1.00  0.00           H  
ATOM      5  CA  MET C 663     -19.585 -39.439   7.550  1.00  0.00           C  
ATOM      6  HA  MET C 663     -19.477 -40.193   6.770  1.00  0.00           H  
ATOM      7  CB  MET C 663     -20.481 -38.359   7.001  1.00  0.00           C  
ATOM      8  HB2 MET C 663     -21.411 -38.771   6.609  1.00  0.00           H  
ATOM      9  HB3 MET C 663     -20.669 -37.637   7.796  1.00  0.00           H  
ATOM     10  CG  MET C 663     -19.908 -37.577   5.830  1.00  0.00           C  
ATOM     11  HG2 MET C 663     -20.601 -36.758   5.641  1.00  0.00           H  
ATOM     12  HG3 MET C 663     -18.936 -37.269   6.216  1.00  0.00           H  
ATOM     13  SD  MET C 663     -19.558 -38.389   4.232  1.00  0.00           S  
ATOM     14  CE  MET C 663     -21.003 -39.497   4.114  1.00  0.00           C  
ATOM     15  HE1 MET C 663     -21.887 -39.091   4.605  1.00  0.00           H  
ATOM     16  HE2 MET C 663     -21.286 -39.769   3.097  1.00  0.00           H  
ATOM     17  HE3 MET C 663     -20.734 -40.407   4.649  1.00  0.00           H  
ATOM     18  C   MET C 663     -18.291 -39.072   8.099  1.00  0.00           C  
ATOM     19  O   MET C 663     -18.253 -38.580   9.230  1.00  0.00           O  
ATOM     20  N   GLU C 664     -17.260 -39.072   7.295  1.00  0.00           N  
ATOM     21  H   GLU C 664     -17.309 -39.239   6.300  1.00  0.00           H  
ATOM     22  CA  GLU C 664     -15.923 -38.541   7.575  1.00  0.00           C  
ATOM     23  HA  GLU C 664     -15.765 -38.307   8.628  1.00  0.00           H  
ATOM     24  CB  GLU C 664     -14.762 -39.498   7.127  1.00  0.00           C  
ATOM     25  HB2 GLU C 664     -14.839 -39.680   6.055  1.00  0.00           H  
ATOM     26  HB3 GLU C 664     -13.803 -38.983   7.181  1.00  0.00           H  
ATOM     27  CG  GLU C 664     -14.735 -40.790   8.006  1.00  0.00           C  
ATOM     28  HG2 GLU C 664     -15.478 -41.462   7.578  1.00  0.00           H  
ATOM     29  HG3 GLU C 664     -13.751 -41.228   7.840  1.00  0.00           H  
ATOM     30  CD  GLU C 664     -14.948 -40.577   9.500  1.00  0.00           C  
ATOM     31  OE1 GLU C 664     -15.783 -41.346  10.073  1.00  0.00           O  
ATOM     32  OE2 GLU C 664     -14.287 -39.777  10.180  1.00  0.00           O  
ATOM     33  C   GLU C 664     -15.851 -37.086   6.915  1.00  0.00           C  
ATOM     34  O   GLU C 664     -16.453 -36.850   5.849  1.00  0.00           O  
ATOM     35  N   TYR C 665     -15.182 -36.156   7.604  1.00  0.00           N  
ATOM     36  H   TYR C 665     -14.786 -36.415   8.496  1.00  0.00           H  
ATOM     37  CA  TYR C 665     -15.167 -34.719   7.363  1.00  0.00           C  
ATOM     38  HA  TYR C 665     -15.639 -34.475   6.411  1.00  0.00           H  
ATOM     39  CB  TYR C 665     -15.991 -34.018   8.458  1.00  0.00           C  
ATOM     40  HB2 TYR C 665     -15.494 -34.450   9.326  1.00  0.00           H  
ATOM     41  HB3 TYR C 665     -15.873 -32.935   8.446  1.00  0.00           H  
ATOM     42  CG  TYR C 665     -17.410 -34.360   8.534  1.00  0.00           C  
ATOM     43  CD1 TYR C 665     -18.278 -33.808   7.623  1.00  0.00           C  
ATOM     44  HD1 TYR C 665     -17.993 -33.107   6.853  1.00  0.00           H  
ATOM     45  CE1 TYR C 665     -19.685 -34.129   7.574  1.00  0.00           C  
ATOM     46  HE1 TYR C 665     -20.314 -33.763   6.776  1.00  0.00           H  
ATOM     47  CZ  TYR C 665     -20.196 -34.972   8.621  1.00  0.00           C  
ATOM     48  OH  TYR C 665     -21.510 -35.407   8.608  1.00  0.00           O  
ATOM     49  HH  TYR C 665     -22.000 -35.037   7.870  1.00  0.00           H  
ATOM     50  CE2 TYR C 665     -19.264 -35.479   9.628  1.00  0.00           C  
ATOM     51  HE2 TYR C 665     -19.630 -36.194  10.351  1.00  0.00           H  
ATOM     52  CD2 TYR C 665     -17.913 -35.119   9.584  1.00  0.00           C  
ATOM     53  HD2 TYR C 665     -17.219 -35.629  10.235  1.00  0.00           H  
ATOM     54  C   TYR C 665     -13.786 -34.041   7.379  1.00  0.00           C  
ATOM     55  O   TYR C 665     -12.887 -34.566   8.040  1.00  0.00           O  
ATOM     56  N   THR C 666     -13.659 -32.963   6.591  1.00  0.00           N  
ATOM     57  H   THR C 666     -14.443 -32.555   6.102  1.00  0.00           H  
ATOM     58  CA  THR C 666     -12.384 -32.266   6.407  1.00  0.00           C  
ATOM     59  HA  THR C 666     -11.868 -32.242   7.367  1.00  0.00           H  
ATOM     60  CB  THR C 666     -11.658 -32.855   5.211  1.00  0.00           C  
ATOM     61  HB  THR C 666     -11.479 -33.890   5.503  1.00  0.00           H  
ATOM     62  CG2 THR C 666     -12.365 -32.888   3.865  1.00  0.00           C  
ATOM     63 1HG2 THR C 666     -11.637 -33.333   3.187  1.00  0.00           H  
ATOM     64 2HG2 THR C 666     -13.192 -33.590   3.969  1.00  0.00           H  
ATOM     65 3HG2 THR C 666     -12.746 -31.922   3.532  1.00  0.00           H  
ATOM     66  OG1 THR C 666     -10.342 -32.294   5.147  1.00  0.00           O  
ATOM     67  HG1 THR C 666      -9.815 -32.633   5.874  1.00  0.00           H  
ATOM     68  C   THR C 666     -12.604 -30.827   6.103  1.00  0.00           C  
ATOM     69  O   THR C 666     -13.705 -30.495   5.633  1.00  0.00           O  
ATOM     70  N   GLN C 667     -11.617 -29.893   6.232  1.00  0.00           N  
ATOM     71  H   GLN C 667     -10.779 -30.192   6.708  1.00  0.00           H  
ATOM     72  CA  GLN C 667     -11.686 -28.549   5.583  1.00  0.00           C  
ATOM     73  HA  GLN C 667     -12.668 -28.090   5.697  1.00  0.00           H  
ATOM     74  CB  GLN C 667     -10.667 -27.671   6.336  1.00  0.00           C  
ATOM     75  HB2 GLN C 667      -9.849 -28.295   6.697  1.00  0.00           H  
ATOM     76  HB3 GLN C 667     -10.246 -27.017   5.572  1.00  0.00           H  
ATOM     77  CG  GLN C 667     -11.246 -26.825   7.495  1.00  0.00           C  
ATOM     78  HG2 GLN C 667     -10.484 -26.118   7.823  1.00  0.00           H  
ATOM     79  HG3 GLN C 667     -12.092 -26.262   7.101  1.00  0.00           H  
ATOM     80  CD  GLN C 667     -11.751 -27.483   8.800  1.00  0.00           C  
ATOM     81  OE1 GLN C 667     -11.331 -28.591   9.121  1.00  0.00           O  
ATOM     82  NE2 GLN C 667     -12.511 -26.684   9.515  1.00  0.00           N  
ATOM     83 1HE2 GLN C 667     -12.756 -26.963  10.454  1.00  0.00           H  
ATOM     84 2HE2 GLN C 667     -12.679 -25.726   9.244  1.00  0.00           H  
ATOM     85  C   GLN C 667     -11.446 -28.564   4.122  1.00  0.00           C  
ATOM     86  O   GLN C 667     -10.688 -29.325   3.568  1.00  0.00           O  
ATOM     87  N   LEU C 668     -12.090 -27.600   3.416  1.00  0.00           N  
ATOM     88  H   LEU C 668     -12.608 -26.915   3.947  1.00  0.00           H  
ATOM     89  CA  LEU C 668     -12.015 -27.361   1.932  1.00  0.00           C  
ATOM     90  HA  LEU C 668     -12.133 -28.253   1.317  1.00  0.00           H  
ATOM     91  CB  LEU C 668     -13.278 -26.532   1.541  1.00  0.00           C  
ATOM     92  HB2 LEU C 668     -14.163 -26.847   2.094  1.00  0.00           H  
ATOM     93  HB3 LEU C 668     -13.060 -25.575   2.013  1.00  0.00           H  
ATOM     94  CG  LEU C 668     -13.579 -26.292   0.039  1.00  0.00           C  
ATOM     95  HG  LEU C 668     -12.799 -25.894  -0.610  1.00  0.00           H  
ATOM     96  CD1 LEU C 668     -14.032 -27.619  -0.709  1.00  0.00           C  
ATOM     97 1HD1 LEU C 668     -14.731 -28.195  -0.102  1.00  0.00           H  
ATOM     98 2HD1 LEU C 668     -14.537 -27.415  -1.653  1.00  0.00           H  
ATOM     99 3HD1 LEU C 668     -13.156 -28.266  -0.731  1.00  0.00           H  
ATOM    100  CD2 LEU C 668     -14.704 -25.256  -0.134  1.00  0.00           C  
ATOM    101 1HD2 LEU C 668     -14.636 -24.480   0.628  1.00  0.00           H  
ATOM    102 2HD2 LEU C 668     -14.545 -24.886  -1.147  1.00  0.00           H  
ATOM    103 3HD2 LEU C 668     -15.663 -25.766  -0.043  1.00  0.00           H  
ATOM    104  C   LEU C 668     -10.726 -26.689   1.439  1.00  0.00           C  
ATOM    105  O   LEU C 668     -10.703 -25.743   0.671  1.00  0.00           O  
ATOM    106  N   GLY C 669      -9.649 -27.295   1.812  1.00  0.00           N  
ATOM    107  H   GLY C 669      -9.820 -28.127   2.358  1.00  0.00           H  
ATOM    108  CA  GLY C 669      -8.293 -26.768   1.709  1.00  0.00           C  
ATOM    109  HA2 GLY C 669      -7.592 -27.601   1.657  1.00  0.00           H  
ATOM    110  HA3 GLY C 669      -8.250 -26.131   0.826  1.00  0.00           H  
ATOM    111  C   GLY C 669      -7.899 -25.913   2.940  1.00  0.00           C  
ATOM    112  O   GLY C 669      -8.044 -26.363   4.043  1.00  0.00           O  
ATOM    113  N   ARG C 670      -7.301 -24.809   2.639  1.00  0.00           N  
ATOM    114  H   ARG C 670      -7.409 -24.543   1.671  1.00  0.00           H  
ATOM    115  CA  ARG C 670      -6.677 -23.787   3.542  1.00  0.00           C  
ATOM    116  HA  ARG C 670      -5.963 -24.209   4.249  1.00  0.00           H  
ATOM    117  CB  ARG C 670      -6.034 -22.731   2.698  1.00  0.00           C  
ATOM    118  HB2 ARG C 670      -5.438 -23.188   1.908  1.00  0.00           H  
ATOM    119  HB3 ARG C 670      -6.872 -22.272   2.173  1.00  0.00           H  
ATOM    120  CG  ARG C 670      -5.378 -21.566   3.414  1.00  0.00           C  
ATOM    121  HG2 ARG C 670      -6.058 -21.047   4.091  1.00  0.00           H  
ATOM    122  HG3 ARG C 670      -4.589 -21.930   4.072  1.00  0.00           H  
ATOM    123  CD  ARG C 670      -4.927 -20.613   2.301  1.00  0.00           C  
ATOM    124  HD2 ARG C 670      -4.173 -21.025   1.630  1.00  0.00           H  
ATOM    125  HD3 ARG C 670      -5.738 -20.238   1.677  1.00  0.00           H  
ATOM    126  NE  ARG C 670      -4.422 -19.364   2.979  1.00  0.00           N  
ATOM    127  HE  ARG C 670      -3.419 -19.238   2.975  1.00  0.00           H  
ATOM    128  CZ  ARG C 670      -5.124 -18.293   3.286  1.00  0.00           C  
ATOM    129  NH1 ARG C 670      -4.579 -17.143   3.404  1.00  0.00           N  
ATOM    130 1HH1 ARG C 670      -3.571 -17.097   3.433  1.00  0.00           H  
ATOM    131 2HH1 ARG C 670      -5.192 -16.347   3.508  1.00  0.00           H  
ATOM    132  NH2 ARG C 670      -6.413 -18.247   3.350  1.00  0.00           N  
ATOM    133 1HH2 ARG C 670      -6.921 -18.987   2.887  1.00  0.00           H  
ATOM    134 2HH2 ARG C 670      -6.860 -17.406   3.688  1.00  0.00           H  
ATOM    135  C   ARG C 670      -7.734 -23.062   4.428  1.00  0.00           C  
ATOM    136  O   ARG C 670      -7.448 -22.498   5.490  1.00  0.00           O  
ATOM    137  N   ILE C 671      -8.924 -22.878   3.897  1.00  0.00           N  
ATOM    138  H   ILE C 671      -9.134 -23.285   2.996  1.00  0.00           H  
ATOM    139  CA  ILE C 671     -10.085 -22.223   4.535  1.00  0.00           C  
ATOM    140  HA  ILE C 671      -9.866 -21.211   4.876  1.00  0.00           H  
ATOM    141  CB  ILE C 671     -11.134 -22.169   3.394  1.00  0.00           C  
ATOM    142  HB  ILE C 671     -10.664 -21.721   2.518  1.00  0.00           H  
ATOM    143  CG2 ILE C 671     -11.720 -23.552   3.061  1.00  0.00           C  
ATOM    144 1HG2 ILE C 671     -12.364 -23.831   3.895  1.00  0.00           H  
ATOM    145 2HG2 ILE C 671     -12.282 -23.382   2.143  1.00  0.00           H  
ATOM    146 3HG2 ILE C 671     -10.913 -24.285   3.065  1.00  0.00           H  
ATOM    147  CG1 ILE C 671     -12.322 -21.198   3.591  1.00  0.00           C  
ATOM    148 2HG1 ILE C 671     -12.986 -21.284   2.731  1.00  0.00           H  
ATOM    149 3HG1 ILE C 671     -12.845 -21.454   4.513  1.00  0.00           H  
ATOM    150  CD1 ILE C 671     -11.957 -19.731   3.704  1.00  0.00           C  
ATOM    151 1HD1 ILE C 671     -12.854 -19.111   3.693  1.00  0.00           H  
ATOM    152 2HD1 ILE C 671     -11.346 -19.597   4.597  1.00  0.00           H  
ATOM    153 3HD1 ILE C 671     -11.380 -19.577   2.792  1.00  0.00           H  
ATOM    154  C   ILE C 671     -10.664 -22.969   5.698  1.00  0.00           C  
ATOM    155  O   ILE C 671     -10.475 -24.192   5.884  1.00  0.00           O  
ATOM    156  N   GLY C 672     -11.427 -22.196   6.491  1.00  0.00           N  
ATOM    157  H   GLY C 672     -11.491 -21.219   6.245  1.00  0.00           H  
ATOM    158  CA  GLY C 672     -12.093 -22.687   7.784  1.00  0.00           C  
ATOM    159  HA2 GLY C 672     -11.322 -23.042   8.468  1.00  0.00           H  
ATOM    160  HA3 GLY C 672     -12.408 -21.809   8.347  1.00  0.00           H  
ATOM    161  C   GLY C 672     -13.347 -23.500   7.566  1.00  0.00           C  
ATOM    162  O   GLY C 672     -13.835 -24.172   8.465  1.00  0.00           O  
ATOM    163  N   LEU C 673     -13.814 -23.482   6.285  1.00  0.00           N  
ATOM    164  H   LEU C 673     -13.211 -23.054   5.597  1.00  0.00           H  
ATOM    165  CA  LEU C 673     -15.103 -24.065   5.904  1.00  0.00           C  
ATOM    166  HA  LEU C 673     -15.782 -23.843   6.727  1.00  0.00           H  
ATOM    167  CB  LEU C 673     -15.574 -23.535   4.574  1.00  0.00           C  
ATOM    168  HB2 LEU C 673     -15.424 -22.457   4.631  1.00  0.00           H  
ATOM    169  HB3 LEU C 673     -14.822 -23.867   3.858  1.00  0.00           H  
ATOM    170  CG  LEU C 673     -16.973 -24.093   4.241  1.00  0.00           C  
ATOM    171  HG  LEU C 673     -17.310 -24.787   5.012  1.00  0.00           H  
ATOM    172  CD1 LEU C 673     -17.924 -22.936   3.997  1.00  0.00           C  
ATOM    173 1HD1 LEU C 673     -17.623 -22.374   3.113  1.00  0.00           H  
ATOM    174 2HD1 LEU C 673     -18.919 -23.268   3.702  1.00  0.00           H  
ATOM    175 3HD1 LEU C 673     -17.930 -22.209   4.809  1.00  0.00           H  
ATOM    176  CD2 LEU C 673     -16.976 -24.914   2.972  1.00  0.00           C  
ATOM    177 1HD2 LEU C 673     -17.959 -25.296   2.696  1.00  0.00           H  
ATOM    178 2HD2 LEU C 673     -16.567 -24.280   2.186  1.00  0.00           H  
ATOM    179 3HD2 LEU C 673     -16.336 -25.794   3.028  1.00  0.00           H  
ATOM    180  C   LEU C 673     -14.953 -25.584   5.859  1.00  0.00           C  
ATOM    181  O   LEU C 673     -14.038 -26.134   5.124  1.00  0.00           O  
ATOM    182  N   LYS C 674     -15.819 -26.295   6.579  1.00  0.00           N  
ATOM    183  H   LYS C 674     -16.625 -25.800   6.935  1.00  0.00           H  
ATOM    184  CA  LYS C 674     -15.774 -27.795   6.708  1.00  0.00           C  
ATOM    185  HA  LYS C 674     -14.783 -28.132   6.402  1.00  0.00           H  
ATOM    186  CB  LYS C 674     -15.963 -28.238   8.161  1.00  0.00           C  
ATOM    187  HB2 LYS C 674     -15.376 -27.572   8.794  1.00  0.00           H  
ATOM    188  HB3 LYS C 674     -16.990 -28.110   8.504  1.00  0.00           H  
ATOM    189  CG  LYS C 674     -15.536 -29.674   8.500  1.00  0.00           C  
ATOM    190  HG2 LYS C 674     -16.295 -30.260   7.982  1.00  0.00           H  
ATOM    191  HG3 LYS C 674     -14.551 -29.913   8.098  1.00  0.00           H  
ATOM    192  CD  LYS C 674     -15.567 -30.009  10.003  1.00  0.00           C  
ATOM    193  HD2 LYS C 674     -16.538 -29.830  10.465  1.00  0.00           H  
ATOM    194  HD3 LYS C 674     -15.306 -31.066  10.054  1.00  0.00           H  
ATOM    195  CE  LYS C 674     -14.472 -29.167  10.652  1.00  0.00           C  
ATOM    196  HE2 LYS C 674     -13.477 -29.413  10.281  1.00  0.00           H  
ATOM    197  HE3 LYS C 674     -14.650 -28.096  10.546  1.00  0.00           H  
ATOM    198  NZ  LYS C 674     -14.433 -29.537  12.088  1.00  0.00           N1+
ATOM    199  HZ1 LYS C 674     -15.197 -29.091  12.576  1.00  0.00           H  
ATOM    200  HZ2 LYS C 674     -14.573 -30.523  12.254  1.00  0.00           H  
ATOM    201  HZ3 LYS C 674     -13.495 -29.422  12.443  1.00  0.00           H  
ATOM    202  C   LYS C 674     -16.865 -28.522   5.860  1.00  0.00           C  
ATOM    203  O   LYS C 674     -18.023 -28.089   5.923  1.00  0.00           O  
ATOM    204  N   VAL C 675     -16.422 -29.590   5.184  1.00  0.00           N  
ATOM    205  H   VAL C 675     -15.455 -29.873   5.260  1.00  0.00           H  
ATOM    206  CA  VAL C 675     -17.227 -30.449   4.357  1.00  0.00           C  
ATOM    207  HA  VAL C 675     -18.286 -30.334   4.588  1.00  0.00           H  
ATOM    208  CB  VAL C 675     -17.080 -30.164   2.847  1.00  0.00           C  
ATOM    209  HB  VAL C 675     -17.741 -30.708   2.172  1.00  0.00           H  
ATOM    210  CG1 VAL C 675     -17.515 -28.702   2.492  1.00  0.00           C  
ATOM    211 1HG1 VAL C 675     -18.547 -28.474   2.759  1.00  0.00           H  
ATOM    212 2HG1 VAL C 675     -16.811 -28.016   2.963  1.00  0.00           H  
ATOM    213 3HG1 VAL C 675     -17.418 -28.389   1.452  1.00  0.00           H  
ATOM    214  CG2 VAL C 675     -15.651 -30.459   2.395  1.00  0.00           C  
ATOM    215 1HG2 VAL C 675     -14.994 -29.780   2.939  1.00  0.00           H  
ATOM    216 2HG2 VAL C 675     -15.361 -31.481   2.637  1.00  0.00           H  
ATOM    217 3HG2 VAL C 675     -15.551 -30.358   1.315  1.00  0.00           H  
ATOM    218  C   VAL C 675     -16.967 -32.002   4.555  1.00  0.00           C  
ATOM    219  O   VAL C 675     -16.030 -32.441   5.182  1.00  0.00           O  
ATOM    220  N   SER C 676     -17.970 -32.794   4.100  1.00  0.00           N  
ATOM    221  H   SER C 676     -18.822 -32.526   3.628  1.00  0.00           H  
ATOM    222  CA  SER C 676     -17.799 -34.252   4.013  1.00  0.00           C  
ATOM    223  HA  SER C 676     -17.285 -34.505   4.940  1.00  0.00           H  
ATOM    224  CB  SER C 676     -19.118 -34.961   3.952  1.00  0.00           C  
ATOM    225  HB2 SER C 676     -19.039 -36.025   3.731  1.00  0.00           H  
ATOM    226  HB3 SER C 676     -19.488 -34.907   4.975  1.00  0.00           H  
ATOM    227  OG  SER C 676     -20.037 -34.436   2.971  1.00  0.00           O  
ATOM    228  HG  SER C 676     -19.922 -34.874   2.124  1.00  0.00           H  
ATOM    229  C   SER C 676     -16.915 -34.684   2.858  1.00  0.00           C  
ATOM    230  O   SER C 676     -16.932 -34.037   1.772  1.00  0.00           O  
ATOM    231  N   ARG C 677     -16.319 -35.838   3.059  1.00  0.00           N  
ATOM    232  H   ARG C 677     -16.386 -36.239   3.983  1.00  0.00           H  
ATOM    233  CA  ARG C 677     -15.422 -36.466   2.061  1.00  0.00           C  
ATOM    234  HA  ARG C 677     -14.946 -35.749   1.392  1.00  0.00           H  
ATOM    235  CB  ARG C 677     -14.382 -37.421   2.704  1.00  0.00           C  
ATOM    236  HB2 ARG C 677     -14.845 -38.332   3.081  1.00  0.00           H  
ATOM    237  HB3 ARG C 677     -13.700 -37.871   1.982  1.00  0.00           H  
ATOM    238  CG  ARG C 677     -13.557 -36.806   3.835  1.00  0.00           C  
ATOM    239  HG2 ARG C 677     -13.127 -35.873   3.474  1.00  0.00           H  
ATOM    240  HG3 ARG C 677     -14.186 -36.642   4.711  1.00  0.00           H  
ATOM    241  CD  ARG C 677     -12.372 -37.683   4.219  1.00  0.00           C  
ATOM    242  HD2 ARG C 677     -12.697 -38.568   4.766  1.00  0.00           H  
ATOM    243  HD3 ARG C 677     -11.785 -37.911   3.329  1.00  0.00           H  
ATOM    244  NE  ARG C 677     -11.552 -37.133   5.313  1.00  0.00           N  
ATOM    245  HE  ARG C 677     -11.840 -37.346   6.258  1.00  0.00           H  
ATOM    246  CZ  ARG C 677     -10.513 -36.320   5.207  1.00  0.00           C  
ATOM    247  NH1 ARG C 677      -9.999 -35.679   6.226  1.00  0.00           N  
ATOM    248 1HH1 ARG C 677     -10.267 -36.007   7.143  1.00  0.00           H  
ATOM    249 2HH1 ARG C 677      -9.181 -35.095   6.131  1.00  0.00           H  
ATOM    250  NH2 ARG C 677      -9.994 -35.969   4.056  1.00  0.00           N  
ATOM    251 1HH2 ARG C 677     -10.292 -36.467   3.229  1.00  0.00           H  
ATOM    252 2HH2 ARG C 677      -9.213 -35.329   4.051  1.00  0.00           H  
ATOM    253  C   ARG C 677     -16.257 -37.319   1.049  1.00  0.00           C  
ATOM    254  O   ARG C 677     -15.744 -38.352   0.529  1.00  0.00           O  
ATOM    255  N   LEU C 678     -17.364 -36.809   0.556  1.00  0.00           N  
ATOM    256  H   LEU C 678     -17.567 -35.914   0.977  1.00  0.00           H  
ATOM    257  CA  LEU C 678     -18.270 -37.326  -0.491  1.00  0.00           C  
ATOM    258  HA  LEU C 678     -17.611 -37.481  -1.345  1.00  0.00           H  
ATOM    259  CB  LEU C 678     -19.083 -38.567  -0.020  1.00  0.00           C  
ATOM    260  HB2 LEU C 678     -18.427 -39.416   0.170  1.00  0.00           H  
ATOM    261  HB3 LEU C 678     -19.602 -38.278   0.894  1.00  0.00           H  
ATOM    262  CG  LEU C 678     -20.123 -39.091  -1.027  1.00  0.00           C  
ATOM    263  HG  LEU C 678     -20.784 -38.262  -1.277  1.00  0.00           H  
ATOM    264  CD1 LEU C 678     -19.373 -39.484  -2.359  1.00  0.00           C  
ATOM    265 1HD1 LEU C 678     -18.750 -38.705  -2.798  1.00  0.00           H  
ATOM    266 2HD1 LEU C 678     -18.664 -40.263  -2.081  1.00  0.00           H  
ATOM    267 3HD1 LEU C 678     -19.958 -39.855  -3.201  1.00  0.00           H  
ATOM    268  CD2 LEU C 678     -20.924 -40.245  -0.386  1.00  0.00           C  
ATOM    269 1HD2 LEU C 678     -20.317 -41.150  -0.347  1.00  0.00           H  
ATOM    270 2HD2 LEU C 678     -21.227 -39.985   0.628  1.00  0.00           H  
ATOM    271 3HD2 LEU C 678     -21.782 -40.474  -1.017  1.00  0.00           H  
ATOM    272  C   LEU C 678     -19.218 -36.161  -0.769  1.00  0.00           C  
ATOM    273  O   LEU C 678     -19.810 -35.709   0.177  1.00  0.00           O  
ATOM    274  N   VAL C 679     -19.520 -35.804  -2.046  1.00  0.00           N  
ATOM    275  H   VAL C 679     -19.118 -36.315  -2.819  1.00  0.00           H  
ATOM    276  CA  VAL C 679     -20.352 -34.733  -2.378  1.00  0.00           C  
ATOM    277  HA  VAL C 679     -20.775 -34.116  -1.585  1.00  0.00           H  
ATOM    278  CB  VAL C 679     -19.579 -33.706  -3.280  1.00  0.00           C  
ATOM    279  HB  VAL C 679     -19.298 -34.251  -4.181  1.00  0.00           H  
ATOM    280  CG1 VAL C 679     -20.330 -32.428  -3.698  1.00  0.00           C  
ATOM    281 1HG1 VAL C 679     -19.600 -31.727  -4.103  1.00  0.00           H  
ATOM    282 2HG1 VAL C 679     -21.200 -32.704  -4.293  1.00  0.00           H  
ATOM    283 3HG1 VAL C 679     -20.537 -31.863  -2.790  1.00  0.00           H  
ATOM    284  CG2 VAL C 679     -18.383 -33.218  -2.347  1.00  0.00           C  
ATOM    285 1HG2 VAL C 679     -18.980 -32.623  -1.655  1.00  0.00           H  
ATOM    286 2HG2 VAL C 679     -17.774 -33.899  -1.752  1.00  0.00           H  
ATOM    287 3HG2 VAL C 679     -17.754 -32.637  -3.021  1.00  0.00           H  
ATOM    288  C   VAL C 679     -21.606 -35.244  -3.007  1.00  0.00           C  
ATOM    289  O   VAL C 679     -21.541 -36.168  -3.764  1.00  0.00           O  
ATOM    290  N   LEU C 680     -22.797 -34.620  -2.790  1.00  0.00           N  
ATOM    291  H   LEU C 680     -22.831 -33.865  -2.120  1.00  0.00           H  
ATOM    292  CA  LEU C 680     -23.963 -35.015  -3.589  1.00  0.00           C  
ATOM    293  HA  LEU C 680     -23.945 -36.076  -3.840  1.00  0.00           H  
ATOM    294  CB  LEU C 680     -25.252 -34.756  -2.758  1.00  0.00           C  
ATOM    295  HB2 LEU C 680     -25.137 -35.278  -1.808  1.00  0.00           H  
ATOM    296  HB3 LEU C 680     -25.239 -33.681  -2.581  1.00  0.00           H  
ATOM    297  CG  LEU C 680     -26.543 -35.188  -3.515  1.00  0.00           C  
ATOM    298  HG  LEU C 680     -26.636 -34.525  -4.375  1.00  0.00           H  
ATOM    299  CD1 LEU C 680     -26.537 -36.667  -4.008  1.00  0.00           C  
ATOM    300 1HD1 LEU C 680     -26.221 -37.397  -3.263  1.00  0.00           H  
ATOM    301 2HD1 LEU C 680     -27.549 -37.015  -4.211  1.00  0.00           H  
ATOM    302 3HD1 LEU C 680     -25.914 -36.680  -4.902  1.00  0.00           H  
ATOM    303  CD2 LEU C 680     -27.730 -34.927  -2.637  1.00  0.00           C  
ATOM    304 1HD2 LEU C 680     -28.591 -34.657  -3.248  1.00  0.00           H  
ATOM    305 2HD2 LEU C 680     -28.116 -35.805  -2.121  1.00  0.00           H  
ATOM    306 3HD2 LEU C 680     -27.604 -34.047  -2.006  1.00  0.00           H  
ATOM    307  C   LEU C 680     -23.996 -34.299  -4.918  1.00  0.00           C  
ATOM    308  O   LEU C 680     -24.332 -33.110  -4.884  1.00  0.00           O  
ATOM    309  N   GLY C 681     -23.888 -35.012  -6.058  1.00  0.00           N  
ATOM    310  H   GLY C 681     -23.695 -35.991  -5.905  1.00  0.00           H  
ATOM    311  CA  GLY C 681     -24.066 -34.578  -7.401  1.00  0.00           C  
ATOM    312  HA2 GLY C 681     -23.622 -33.588  -7.511  1.00  0.00           H  
ATOM    313  HA3 GLY C 681     -23.599 -35.330  -8.037  1.00  0.00           H  
ATOM    314  C   GLY C 681     -25.485 -34.476  -7.737  1.00  0.00           C  
ATOM    315  O   GLY C 681     -26.115 -35.427  -8.209  1.00  0.00           O  
ATOM    316  N   THR C 682     -26.085 -33.270  -7.591  1.00  0.00           N  
ATOM    317  H   THR C 682     -25.571 -32.514  -7.163  1.00  0.00           H  
ATOM    318  CA  THR C 682     -27.577 -33.067  -7.836  1.00  0.00           C  
ATOM    319  HA  THR C 682     -28.201 -33.808  -7.337  1.00  0.00           H  
ATOM    320  CB  THR C 682     -28.063 -31.693  -7.247  1.00  0.00           C  
ATOM    321  HB  THR C 682     -29.139 -31.552  -7.344  1.00  0.00           H  
ATOM    322  CG2 THR C 682     -27.723 -31.629  -5.789  1.00  0.00           C  
ATOM    323 1HG2 THR C 682     -27.939 -32.615  -5.379  1.00  0.00           H  
ATOM    324 2HG2 THR C 682     -26.672 -31.498  -5.531  1.00  0.00           H  
ATOM    325 3HG2 THR C 682     -28.347 -30.868  -5.319  1.00  0.00           H  
ATOM    326  OG1 THR C 682     -27.461 -30.611  -7.922  1.00  0.00           O  
ATOM    327  HG1 THR C 682     -26.521 -30.460  -7.796  1.00  0.00           H  
ATOM    328  C   THR C 682     -27.877 -33.170  -9.324  1.00  0.00           C  
ATOM    329  O   THR C 682     -29.021 -33.321  -9.703  1.00  0.00           O  
ATOM    330  N   MET C 683     -26.885 -33.130 -10.190  1.00  0.00           N  
ATOM    331  H   MET C 683     -25.962 -33.014  -9.798  1.00  0.00           H  
ATOM    332  CA  MET C 683     -26.874 -33.316 -11.643  1.00  0.00           C  
ATOM    333  HA  MET C 683     -27.376 -32.475 -12.121  1.00  0.00           H  
ATOM    334  CB  MET C 683     -25.401 -33.270 -12.091  1.00  0.00           C  
ATOM    335  HB2 MET C 683     -24.876 -32.401 -11.694  1.00  0.00           H  
ATOM    336  HB3 MET C 683     -24.898 -34.062 -11.536  1.00  0.00           H  
ATOM    337  CG  MET C 683     -25.136 -33.304 -13.606  1.00  0.00           C  
ATOM    338  HG2 MET C 683     -26.052 -33.574 -14.133  1.00  0.00           H  
ATOM    339  HG3 MET C 683     -24.898 -32.300 -13.956  1.00  0.00           H  
ATOM    340  SD  MET C 683     -23.823 -34.532 -14.133  1.00  0.00           S  
ATOM    341  CE  MET C 683     -24.758 -36.096 -13.705  1.00  0.00           C  
ATOM    342  HE1 MET C 683     -24.886 -36.293 -12.640  1.00  0.00           H  
ATOM    343  HE2 MET C 683     -25.710 -36.043 -14.232  1.00  0.00           H  
ATOM    344  HE3 MET C 683     -24.186 -36.921 -14.130  1.00  0.00           H  
ATOM    345  C   MET C 683     -27.473 -34.609 -12.108  1.00  0.00           C  
ATOM    346  O   MET C 683     -27.888 -34.687 -13.235  1.00  0.00           O  
ATOM    347  N   ASN C 684     -27.820 -35.539 -11.191  1.00  0.00           N  
ATOM    348  H   ASN C 684     -27.440 -35.541 -10.255  1.00  0.00           H  
ATOM    349  CA  ASN C 684     -28.707 -36.687 -11.524  1.00  0.00           C  
ATOM    350  HA  ASN C 684     -28.289 -37.188 -12.397  1.00  0.00           H  
ATOM    351  CB  ASN C 684     -28.612 -37.718 -10.422  1.00  0.00           C  
ATOM    352  HB2 ASN C 684     -27.556 -37.959 -10.303  1.00  0.00           H  
ATOM    353  HB3 ASN C 684     -28.986 -37.270  -9.502  1.00  0.00           H  
ATOM    354  CG  ASN C 684     -29.407 -39.013 -10.734  1.00  0.00           C  
ATOM    355  OD1 ASN C 684     -30.613 -39.149 -10.455  1.00  0.00           O  
ATOM    356  ND2 ASN C 684     -28.756 -39.954 -11.330  1.00  0.00           N  
ATOM    357 1HD2 ASN C 684     -29.277 -40.634 -11.865  1.00  0.00           H  
ATOM    358 2HD2 ASN C 684     -27.814 -39.750 -11.630  1.00  0.00           H  
ATOM    359  C   ASN C 684     -30.162 -36.287 -11.913  1.00  0.00           C  
ATOM    360  O   ASN C 684     -30.669 -36.867 -12.795  1.00  0.00           O  
ATOM    361  N   PHE C 685     -30.804 -35.332 -11.217  1.00  0.00           N  
ATOM    362  H   PHE C 685     -30.218 -34.774 -10.611  1.00  0.00           H  
ATOM    363  CA  PHE C 685     -32.205 -35.044 -11.174  1.00  0.00           C  
ATOM    364  HA  PHE C 685     -32.708 -36.010 -11.121  1.00  0.00           H  
ATOM    365  CB  PHE C 685     -32.602 -34.225  -9.940  1.00  0.00           C  
ATOM    366  HB2 PHE C 685     -32.341 -33.186 -10.142  1.00  0.00           H  
ATOM    367  HB3 PHE C 685     -33.691 -34.188  -9.927  1.00  0.00           H  
ATOM    368  CG  PHE C 685     -32.050 -34.694  -8.619  1.00  0.00           C  
ATOM    369  CD1 PHE C 685     -32.120 -36.040  -8.258  1.00  0.00           C  
ATOM    370  HD1 PHE C 685     -32.284 -36.885  -8.910  1.00  0.00           H  
ATOM    371  CE1 PHE C 685     -31.860 -36.370  -6.873  1.00  0.00           C  
ATOM    372  HE1 PHE C 685     -31.995 -37.396  -6.565  1.00  0.00           H  
ATOM    373  CZ  PHE C 685     -31.407 -35.354  -5.946  1.00  0.00           C  
ATOM    374  HZ  PHE C 685     -31.133 -35.583  -4.927  1.00  0.00           H  
ATOM    375  CE2 PHE C 685     -31.244 -34.051  -6.421  1.00  0.00           C  
ATOM    376  HE2 PHE C 685     -30.917 -33.267  -5.755  1.00  0.00           H  
ATOM    377  CD2 PHE C 685     -31.563 -33.705  -7.770  1.00  0.00           C  
ATOM    378  HD2 PHE C 685     -31.465 -32.684  -8.107  1.00  0.00           H  
ATOM    379  C   PHE C 685     -32.665 -34.160 -12.415  1.00  0.00           C  
ATOM    380  O   PHE C 685     -31.884 -33.367 -12.902  1.00  0.00           O  
ATOM    381  N   GLY C 686     -33.909 -34.389 -12.807  1.00  0.00           N  
ATOM    382  H   GLY C 686     -34.418 -35.115 -12.324  1.00  0.00           H  
ATOM    383  CA  GLY C 686     -34.490 -33.679 -13.990  1.00  0.00           C  
ATOM    384  HA2 GLY C 686     -35.177 -32.927 -13.602  1.00  0.00           H  
ATOM    385  HA3 GLY C 686     -33.640 -33.310 -14.565  1.00  0.00           H  
ATOM    386  C   GLY C 686     -35.314 -34.663 -14.834  1.00  0.00           C  
ATOM    387  O   GLY C 686     -35.949 -35.515 -14.308  1.00  0.00           O  
ATOM    388  N   PRO C 687     -35.280 -34.651 -16.153  1.00  0.00           N  
ATOM    389  CD  PRO C 687     -34.362 -33.927 -16.979  1.00  0.00           C  
ATOM    390  HD2 PRO C 687     -33.308 -34.021 -16.720  1.00  0.00           H  
ATOM    391  HD3 PRO C 687     -34.583 -32.862 -17.043  1.00  0.00           H  
ATOM    392  CG  PRO C 687     -34.495 -34.551 -18.364  1.00  0.00           C  
ATOM    393  HG2 PRO C 687     -33.822 -35.393 -18.525  1.00  0.00           H  
ATOM    394  HG3 PRO C 687     -34.266 -33.758 -19.077  1.00  0.00           H  
ATOM    395  CB  PRO C 687     -36.005 -35.000 -18.407  1.00  0.00           C  
ATOM    396  HB2 PRO C 687     -36.131 -35.710 -19.224  1.00  0.00           H  
ATOM    397  HB3 PRO C 687     -36.648 -34.151 -18.639  1.00  0.00           H  
ATOM    398  CA  PRO C 687     -36.227 -35.461 -16.943  1.00  0.00           C  
ATOM    399  HA  PRO C 687     -37.219 -35.168 -16.598  1.00  0.00           H  
ATOM    400  C   PRO C 687     -36.208 -37.023 -16.843  1.00  0.00           C  
ATOM    401  O   PRO C 687     -37.154 -37.722 -17.244  1.00  0.00           O  
ATOM    402  N   THR C 688     -35.102 -37.495 -16.263  1.00  0.00           N  
ATOM    403  H   THR C 688     -34.483 -36.797 -15.876  1.00  0.00           H  
ATOM    404  CA  THR C 688     -34.791 -38.873 -15.999  1.00  0.00           C  
ATOM    405  HA  THR C 688     -35.454 -39.496 -16.600  1.00  0.00           H  
ATOM    406  CB  THR C 688     -33.326 -39.375 -16.250  1.00  0.00           C  
ATOM    407  HB  THR C 688     -33.549 -40.441 -16.283  1.00  0.00           H  
ATOM    408  CG2 THR C 688     -32.694 -38.864 -17.609  1.00  0.00           C  
ATOM    409 1HG2 THR C 688     -33.449 -38.875 -18.395  1.00  0.00           H  
ATOM    410 2HG2 THR C 688     -32.298 -37.853 -17.511  1.00  0.00           H  
ATOM    411 3HG2 THR C 688     -31.865 -39.503 -17.915  1.00  0.00           H  
ATOM    412  OG1 THR C 688     -32.490 -39.022 -15.238  1.00  0.00           O  
ATOM    413  HG1 THR C 688     -32.436 -39.745 -14.608  1.00  0.00           H  
ATOM    414  C   THR C 688     -35.279 -39.348 -14.632  1.00  0.00           C  
ATOM    415  O   THR C 688     -35.140 -40.530 -14.397  1.00  0.00           O  
ATOM    416  N   THR C 689     -35.891 -38.514 -13.711  1.00  0.00           N  
ATOM    417  H   THR C 689     -36.115 -37.587 -14.044  1.00  0.00           H  
ATOM    418  CA  THR C 689     -36.203 -38.821 -12.290  1.00  0.00           C  
ATOM    419  HA  THR C 689     -36.097 -39.877 -12.041  1.00  0.00           H  
ATOM    420  CB  THR C 689     -35.188 -38.184 -11.429  1.00  0.00           C  
ATOM    421  HB  THR C 689     -35.414 -38.348 -10.376  1.00  0.00           H  
ATOM    422  CG2 THR C 689     -33.807 -38.792 -11.628  1.00  0.00           C  
ATOM    423 1HG2 THR C 689     -33.401 -38.578 -12.616  1.00  0.00           H  
ATOM    424 2HG2 THR C 689     -33.095 -38.465 -10.870  1.00  0.00           H  
ATOM    425 3HG2 THR C 689     -33.870 -39.875 -11.519  1.00  0.00           H  
ATOM    426  OG1 THR C 689     -35.106 -36.800 -11.547  1.00  0.00           O  
ATOM    427  HG1 THR C 689     -35.821 -36.357 -11.084  1.00  0.00           H  
ATOM    428  C   THR C 689     -37.575 -38.289 -11.797  1.00  0.00           C  
ATOM    429  O   THR C 689     -38.170 -37.372 -12.428  1.00  0.00           O  
ATOM    430  N   ASP C 690     -38.094 -38.684 -10.625  1.00  0.00           N  
ATOM    431  H   ASP C 690     -37.532 -39.295 -10.050  1.00  0.00           H  
ATOM    432  CA  ASP C 690     -39.285 -38.073 -10.001  1.00  0.00           C  
ATOM    433  HA  ASP C 690     -39.909 -37.668 -10.798  1.00  0.00           H  
ATOM    434  CB  ASP C 690     -40.078 -39.061  -9.100  1.00  0.00           C  
ATOM    435  HB2 ASP C 690     -39.475 -39.311  -8.226  1.00  0.00           H  
ATOM    436  HB3 ASP C 690     -41.014 -38.587  -8.807  1.00  0.00           H  
ATOM    437  CG  ASP C 690     -40.401 -40.438  -9.735  1.00  0.00           C  
ATOM    438  OD1 ASP C 690     -40.568 -41.405  -8.929  1.00  0.00           O  
ATOM    439  OD2 ASP C 690     -40.668 -40.561 -10.955  1.00  0.00           O  
ATOM    440  C   ASP C 690     -38.825 -37.000  -8.988  1.00  0.00           C  
ATOM    441  O   ASP C 690     -37.837 -37.124  -8.271  1.00  0.00           O  
ATOM    442  N   GLU C 691     -39.475 -35.831  -8.918  1.00  0.00           N  
ATOM    443  H   GLU C 691     -40.207 -35.567  -9.562  1.00  0.00           H  
ATOM    444  CA  GLU C 691     -39.175 -34.883  -7.873  1.00  0.00           C  
ATOM    445  HA  GLU C 691     -38.087 -34.820  -7.889  1.00  0.00           H  
ATOM    446  CB  GLU C 691     -39.878 -33.535  -8.148  1.00  0.00           C  
ATOM    447  HB2 GLU C 691     -40.949 -33.738  -8.169  1.00  0.00           H  
ATOM    448  HB3 GLU C 691     -39.520 -32.844  -7.384  1.00  0.00           H  
ATOM    449  CG  GLU C 691     -39.361 -32.888  -9.466  1.00  0.00           C  
ATOM    450  HG2 GLU C 691     -39.224 -31.810  -9.392  1.00  0.00           H  
ATOM    451  HG3 GLU C 691     -38.373 -33.300  -9.672  1.00  0.00           H  
ATOM    452  CD  GLU C 691     -40.205 -33.297 -10.759  1.00  0.00           C  
ATOM    453  OE1 GLU C 691     -41.182 -34.016 -10.635  1.00  0.00           O  
ATOM    454  OE2 GLU C 691     -39.902 -32.715 -11.844  1.00  0.00           O  
ATOM    455  C   GLU C 691     -39.467 -35.436  -6.433  1.00  0.00           C  
ATOM    456  O   GLU C 691     -38.604 -35.267  -5.569  1.00  0.00           O  
ATOM    457  N   ALA C 692     -40.549 -36.204  -6.202  1.00  0.00           N  
ATOM    458  H   ALA C 692     -41.229 -36.413  -6.919  1.00  0.00           H  
ATOM    459  CA  ALA C 692     -40.714 -36.968  -4.999  1.00  0.00           C  
ATOM    460  HA  ALA C 692     -41.177 -36.463  -4.152  1.00  0.00           H  
ATOM    461  CB  ALA C 692     -41.875 -37.931  -5.220  1.00  0.00           C  
ATOM    462  HB1 ALA C 692     -41.832 -38.574  -6.099  1.00  0.00           H  
ATOM    463  HB2 ALA C 692     -41.905 -38.538  -4.315  1.00  0.00           H  
ATOM    464  HB3 ALA C 692     -42.817 -37.383  -5.235  1.00  0.00           H  
ATOM    465  C   ALA C 692     -39.495 -37.761  -4.562  1.00  0.00           C  
ATOM    466  O   ALA C 692     -39.134 -37.704  -3.362  1.00  0.00           O  
ATOM    467  N   GLU C 693     -38.866 -38.463  -5.543  1.00  0.00           N  
ATOM    468  H   GLU C 693     -39.167 -38.315  -6.496  1.00  0.00           H  
ATOM    469  CA  GLU C 693     -37.773 -39.328  -5.205  1.00  0.00           C  
ATOM    470  HA  GLU C 693     -37.856 -39.736  -4.197  1.00  0.00           H  
ATOM    471  CB  GLU C 693     -37.709 -40.453  -6.212  1.00  0.00           C  
ATOM    472  HB2 GLU C 693     -38.649 -40.990  -6.339  1.00  0.00           H  
ATOM    473  HB3 GLU C 693     -37.387 -40.067  -7.179  1.00  0.00           H  
ATOM    474  CG  GLU C 693     -36.828 -41.660  -5.841  1.00  0.00           C  
ATOM    475  HG2 GLU C 693     -36.795 -42.317  -6.710  1.00  0.00           H  
ATOM    476  HG3 GLU C 693     -35.847 -41.287  -5.548  1.00  0.00           H  
ATOM    477  CD  GLU C 693     -37.473 -42.507  -4.737  1.00  0.00           C  
ATOM    478  OE1 GLU C 693     -36.830 -42.770  -3.672  1.00  0.00           O  
ATOM    479  OE2 GLU C 693     -38.663 -42.924  -4.816  1.00  0.00           O  
ATOM    480  C   GLU C 693     -36.424 -38.442  -5.189  1.00  0.00           C  
ATOM    481  O   GLU C 693     -35.455 -38.842  -4.533  1.00  0.00           O  
ATOM    482  N   SER C 694     -36.463 -37.258  -5.699  1.00  0.00           N  
ATOM    483  H   SER C 694     -37.399 -36.965  -5.938  1.00  0.00           H  
ATOM    484  CA  SER C 694     -35.289 -36.300  -5.747  1.00  0.00           C  
ATOM    485  HA  SER C 694     -34.427 -36.921  -5.992  1.00  0.00           H  
ATOM    486  CB  SER C 694     -35.412 -35.283  -6.904  1.00  0.00           C  
ATOM    487  HB2 SER C 694     -36.331 -34.708  -6.786  1.00  0.00           H  
ATOM    488  HB3 SER C 694     -34.487 -34.713  -6.827  1.00  0.00           H  
ATOM    489  OG  SER C 694     -35.473 -35.861  -8.211  1.00  0.00           O  
ATOM    490  HG  SER C 694     -36.107 -36.577  -8.121  1.00  0.00           H  
ATOM    491  C   SER C 694     -35.135 -35.591  -4.403  1.00  0.00           C  
ATOM    492  O   SER C 694     -34.012 -35.568  -3.902  1.00  0.00           O  
HETATM  493  N   HIE C 695     -36.247 -35.114  -3.822  1.00  0.00           N  
HETATM  494  H   HIE C 695     -37.064 -35.099  -4.416  1.00  0.00           H  
HETATM  495  CA  HIE C 695     -36.356 -34.610  -2.471  1.00  0.00           C  
HETATM  496  HA  HIE C 695     -35.712 -33.737  -2.361  1.00  0.00           H  
HETATM  497  CB  HIE C 695     -37.783 -34.124  -2.264  1.00  0.00           C  
HETATM  498  HB2 HIE C 695     -38.496 -34.946  -2.316  1.00  0.00           H  
HETATM  499  HB3 HIE C 695     -37.788 -33.592  -1.313  1.00  0.00           H  
HETATM  500  CG  HIE C 695     -38.231 -33.067  -3.293  1.00  0.00           C  
HETATM  501  ND1 HIE C 695     -39.527 -32.610  -3.363  1.00  0.00           N  
HETATM  502  CE1 HIE C 695     -39.524 -31.484  -4.138  1.00  0.00           C  
HETATM  503  HE1 HIE C 695     -40.390 -30.881  -4.365  1.00  0.00           H  
HETATM  504  NE2 HIE C 695     -38.269 -31.170  -4.407  1.00  0.00           N  
HETATM  505  HE2 HIE C 695     -37.915 -30.356  -4.889  1.00  0.00           H  
HETATM  506  CD2 HIE C 695     -37.436 -32.167  -4.007  1.00  0.00           C  
HETATM  507  HD2 HIE C 695     -36.364 -32.128  -4.137  1.00  0.00           H  
HETATM  508  C   HIE C 695     -36.102 -35.707  -1.434  1.00  0.00           C  
HETATM  509  O   HIE C 695     -35.709 -35.332  -0.277  1.00  0.00           O  
ATOM    510  N   ALA C 696     -36.371 -36.971  -1.773  1.00  0.00           N  
ATOM    511  H   ALA C 696     -36.693 -37.210  -2.700  1.00  0.00           H  
ATOM    512  CA  ALA C 696     -36.042 -38.137  -0.948  1.00  0.00           C  
ATOM    513  HA  ALA C 696     -36.361 -38.003   0.086  1.00  0.00           H  
ATOM    514  CB  ALA C 696     -36.668 -39.401  -1.538  1.00  0.00           C  
ATOM    515  HB1 ALA C 696     -36.333 -39.607  -2.555  1.00  0.00           H  
ATOM    516  HB2 ALA C 696     -36.546 -40.165  -0.770  1.00  0.00           H  
ATOM    517  HB3 ALA C 696     -37.713 -39.178  -1.752  1.00  0.00           H  
ATOM    518  C   ALA C 696     -34.547 -38.375  -0.932  1.00  0.00           C  
ATOM    519  O   ALA C 696     -33.941 -38.562   0.117  1.00  0.00           O  
ATOM    520  N   ILE C 697     -33.911 -38.451  -2.102  1.00  0.00           N  
ATOM    521  H   ILE C 697     -34.406 -38.311  -2.971  1.00  0.00           H  
ATOM    522  CA  ILE C 697     -32.489 -38.733  -2.157  1.00  0.00           C  
ATOM    523  HA  ILE C 697     -32.279 -39.703  -1.706  1.00  0.00           H  
ATOM    524  CB  ILE C 697     -32.116 -38.835  -3.651  1.00  0.00           C  
ATOM    525  HB  ILE C 697     -32.567 -38.026  -4.226  1.00  0.00           H  
ATOM    526  CG2 ILE C 697     -30.549 -38.799  -3.801  1.00  0.00           C  
ATOM    527 1HG2 ILE C 697     -30.265 -39.154  -4.792  1.00  0.00           H  
ATOM    528 2HG2 ILE C 697     -30.088 -37.816  -3.710  1.00  0.00           H  
ATOM    529 3HG2 ILE C 697     -30.186 -39.518  -3.067  1.00  0.00           H  
ATOM    530  CG1 ILE C 697     -32.537 -40.196  -4.336  1.00  0.00           C  
ATOM    531 2HG1 ILE C 697     -31.842 -40.943  -3.952  1.00  0.00           H  
ATOM    532 3HG1 ILE C 697     -33.503 -40.513  -3.946  1.00  0.00           H  
ATOM    533  CD1 ILE C 697     -32.561 -40.053  -5.878  1.00  0.00           C  
ATOM    534 1HD1 ILE C 697     -32.923 -40.953  -6.375  1.00  0.00           H  
ATOM    535 2HD1 ILE C 697     -33.235 -39.245  -6.162  1.00  0.00           H  
ATOM    536 3HD1 ILE C 697     -31.555 -39.828  -6.233  1.00  0.00           H  
ATOM    537  C   ILE C 697     -31.677 -37.547  -1.470  1.00  0.00           C  
ATOM    538  O   ILE C 697     -30.649 -37.850  -0.865  1.00  0.00           O  
ATOM    539  N   MET C 698     -32.192 -36.310  -1.365  1.00  0.00           N  
ATOM    540  H   MET C 698     -33.023 -36.229  -1.933  1.00  0.00           H  
ATOM    541  CA  MET C 698     -31.687 -35.211  -0.630  1.00  0.00           C  
ATOM    542  HA  MET C 698     -30.603 -35.312  -0.590  1.00  0.00           H  
ATOM    543  CB  MET C 698     -32.102 -33.854  -1.265  1.00  0.00           C  
ATOM    544  HB2 MET C 698     -33.155 -33.901  -1.546  1.00  0.00           H  
ATOM    545  HB3 MET C 698     -31.870 -32.939  -0.720  1.00  0.00           H  
ATOM    546  CG  MET C 698     -31.251 -33.612  -2.573  1.00  0.00           C  
ATOM    547  HG2 MET C 698     -30.230 -33.708  -2.204  1.00  0.00           H  
ATOM    548  HG3 MET C 698     -31.433 -34.391  -3.313  1.00  0.00           H  
ATOM    549  SD  MET C 698     -31.240 -32.002  -3.355  1.00  0.00           S  
ATOM    550  CE  MET C 698     -32.967 -32.014  -3.991  1.00  0.00           C  
ATOM    551  HE1 MET C 698     -33.616 -31.806  -3.140  1.00  0.00           H  
ATOM    552  HE2 MET C 698     -33.055 -31.340  -4.843  1.00  0.00           H  
ATOM    553  HE3 MET C 698     -33.263 -33.050  -4.156  1.00  0.00           H  
ATOM    554  C   MET C 698     -32.021 -35.265   0.858  1.00  0.00           C  
ATOM    555  O   MET C 698     -31.115 -35.121   1.615  1.00  0.00           O  
ATOM    556  N   ASP C 699     -33.230 -35.681   1.230  1.00  0.00           N  
ATOM    557  H   ASP C 699     -33.959 -35.654   0.532  1.00  0.00           H  
ATOM    558  CA  ASP C 699     -33.556 -36.062   2.656  1.00  0.00           C  
ATOM    559  HA  ASP C 699     -33.248 -35.206   3.256  1.00  0.00           H  
ATOM    560  CB  ASP C 699     -35.059 -36.218   2.798  1.00  0.00           C  
ATOM    561  HB2 ASP C 699     -35.493 -36.883   2.051  1.00  0.00           H  
ATOM    562  HB3 ASP C 699     -35.210 -36.799   3.708  1.00  0.00           H  
ATOM    563  CG  ASP C 699     -35.883 -34.889   2.773  1.00  0.00           C  
ATOM    564  OD1 ASP C 699     -37.171 -34.989   2.781  1.00  0.00           O  
ATOM    565  OD2 ASP C 699     -35.317 -33.780   2.860  1.00  0.00           O  
ATOM    566  C   ASP C 699     -32.846 -37.323   3.085  1.00  0.00           C  
ATOM    567  O   ASP C 699     -32.501 -37.430   4.268  1.00  0.00           O  
ATOM    568  N   ALA C 700     -32.394 -38.214   2.219  1.00  0.00           N  
ATOM    569  H   ALA C 700     -32.629 -37.952   1.272  1.00  0.00           H  
ATOM    570  CA  ALA C 700     -31.607 -39.383   2.654  1.00  0.00           C  
ATOM    571  HA  ALA C 700     -31.862 -39.614   3.689  1.00  0.00           H  
ATOM    572  CB  ALA C 700     -32.171 -40.588   1.833  1.00  0.00           C  
ATOM    573  HB1 ALA C 700     -31.744 -40.561   0.831  1.00  0.00           H  
ATOM    574  HB2 ALA C 700     -31.895 -41.505   2.354  1.00  0.00           H  
ATOM    575  HB3 ALA C 700     -33.245 -40.573   1.648  1.00  0.00           H  
ATOM    576  C   ALA C 700     -30.135 -39.137   2.619  1.00  0.00           C  
ATOM    577  O   ALA C 700     -29.415 -39.970   3.208  1.00  0.00           O  
ATOM    578  N   ALA C 701     -29.599 -38.017   1.946  1.00  0.00           N  
ATOM    579  H   ALA C 701     -30.250 -37.423   1.454  1.00  0.00           H  
ATOM    580  CA  ALA C 701     -28.183 -37.637   1.784  1.00  0.00           C  
ATOM    581  HA  ALA C 701     -27.619 -38.549   1.982  1.00  0.00           H  
ATOM    582  CB  ALA C 701     -27.937 -37.114   0.387  1.00  0.00           C  
ATOM    583  HB1 ALA C 701     -26.900 -36.843   0.189  1.00  0.00           H  
ATOM    584  HB2 ALA C 701     -28.333 -37.785  -0.376  1.00  0.00           H  
ATOM    585  HB3 ALA C 701     -28.548 -36.220   0.262  1.00  0.00           H  
ATOM    586  C   ALA C 701     -27.786 -36.660   2.932  1.00  0.00           C  
ATOM    587  O   ALA C 701     -26.648 -36.755   3.500  1.00  0.00           O  
ATOM    588  N   LEU C 702     -28.740 -35.850   3.350  1.00  0.00           N  
ATOM    589  H   LEU C 702     -29.545 -35.661   2.771  1.00  0.00           H  
ATOM    590  CA  LEU C 702     -28.593 -35.006   4.512  1.00  0.00           C  
ATOM    591  HA  LEU C 702     -27.614 -34.529   4.518  1.00  0.00           H  
ATOM    592  CB  LEU C 702     -29.644 -33.843   4.466  1.00  0.00           C  
ATOM    593  HB2 LEU C 702     -29.340 -33.148   3.683  1.00  0.00           H  
ATOM    594  HB3 LEU C 702     -30.630 -34.293   4.353  1.00  0.00           H  
ATOM    595  CG  LEU C 702     -29.726 -32.903   5.694  1.00  0.00           C  
ATOM    596  HG  LEU C 702     -30.222 -33.382   6.539  1.00  0.00           H  
ATOM    597  CD1 LEU C 702     -28.323 -32.343   6.167  1.00  0.00           C  
ATOM    598 1HD1 LEU C 702     -27.714 -31.906   5.376  1.00  0.00           H  
ATOM    599 2HD1 LEU C 702     -28.490 -31.555   6.901  1.00  0.00           H  
ATOM    600 3HD1 LEU C 702     -27.847 -33.149   6.726  1.00  0.00           H  
ATOM    601  CD2 LEU C 702     -30.525 -31.695   5.378  1.00  0.00           C  
ATOM    602 1HD2 LEU C 702     -29.987 -30.953   4.788  1.00  0.00           H  
ATOM    603 2HD2 LEU C 702     -31.517 -31.955   5.010  1.00  0.00           H  
ATOM    604 3HD2 LEU C 702     -30.653 -31.108   6.287  1.00  0.00           H  
ATOM    605  C   LEU C 702     -28.748 -35.775   5.824  1.00  0.00           C  
ATOM    606  O   LEU C 702     -28.041 -35.557   6.816  1.00  0.00           O  
ATOM    607  N   ASP C 703     -29.713 -36.758   5.896  1.00  0.00           N  
ATOM    608  H   ASP C 703     -30.308 -36.829   5.083  1.00  0.00           H  
ATOM    609  CA  ASP C 703     -29.686 -37.776   6.882  1.00  0.00           C  
ATOM    610  HA  ASP C 703     -29.969 -37.268   7.804  1.00  0.00           H  
ATOM    611  CB  ASP C 703     -30.794 -38.789   6.646  1.00  0.00           C  
ATOM    612  HB2 ASP C 703     -31.783 -38.343   6.747  1.00  0.00           H  
ATOM    613  HB3 ASP C 703     -30.711 -39.342   5.710  1.00  0.00           H  
ATOM    614  CG  ASP C 703     -30.740 -39.809   7.779  1.00  0.00           C  
ATOM    615  OD1 ASP C 703     -30.713 -41.031   7.404  1.00  0.00           O  
ATOM    616  OD2 ASP C 703     -30.471 -39.508   8.952  1.00  0.00           O  
ATOM    617  C   ASP C 703     -28.317 -38.527   6.942  1.00  0.00           C  
ATOM    618  O   ASP C 703     -27.764 -38.738   8.034  1.00  0.00           O  
ATOM    619  N   ALA C 704     -27.762 -38.809   5.741  1.00  0.00           N  
ATOM    620  H   ALA C 704     -28.352 -38.688   4.930  1.00  0.00           H  
ATOM    621  CA  ALA C 704     -26.437 -39.435   5.672  1.00  0.00           C  
ATOM    622  HA  ALA C 704     -26.476 -40.270   6.371  1.00  0.00           H  
ATOM    623  CB  ALA C 704     -26.336 -40.109   4.311  1.00  0.00           C  
ATOM    624  HB1 ALA C 704     -26.873 -41.055   4.246  1.00  0.00           H  
ATOM    625  HB2 ALA C 704     -26.757 -39.550   3.475  1.00  0.00           H  
ATOM    626  HB3 ALA C 704     -25.304 -40.423   4.159  1.00  0.00           H  
ATOM    627  C   ALA C 704     -25.208 -38.614   6.073  1.00  0.00           C  
ATOM    628  O   ALA C 704     -24.067 -39.054   5.924  1.00  0.00           O  
ATOM    629  N   GLY C 705     -25.390 -37.362   6.515  1.00  0.00           N  
ATOM    630  H   GLY C 705     -26.283 -36.890   6.485  1.00  0.00           H  
ATOM    631  CA  GLY C 705     -24.329 -36.523   7.007  1.00  0.00           C  
ATOM    632  HA2 GLY C 705     -24.733 -35.853   7.765  1.00  0.00           H  
ATOM    633  HA3 GLY C 705     -23.578 -37.099   7.548  1.00  0.00           H  
ATOM    634  C   GLY C 705     -23.686 -35.630   5.921  1.00  0.00           C  
ATOM    635  O   GLY C 705     -22.773 -34.870   6.281  1.00  0.00           O  
ATOM    636  N   ILE C 706     -24.209 -35.605   4.733  1.00  0.00           N  
ATOM    637  H   ILE C 706     -24.939 -36.281   4.561  1.00  0.00           H  
ATOM    638  CA  ILE C 706     -23.491 -34.996   3.570  1.00  0.00           C  
ATOM    639  HA  ILE C 706     -22.454 -34.998   3.905  1.00  0.00           H  
ATOM    640  CB  ILE C 706     -23.653 -35.873   2.254  1.00  0.00           C  
ATOM    641  HB  ILE C 706     -24.725 -36.054   2.170  1.00  0.00           H  
ATOM    642  CG2 ILE C 706     -23.186 -35.171   1.007  1.00  0.00           C  
ATOM    643 1HG2 ILE C 706     -23.566 -35.680   0.122  1.00  0.00           H  
ATOM    644 2HG2 ILE C 706     -23.594 -34.162   0.939  1.00  0.00           H  
ATOM    645 3HG2 ILE C 706     -22.099 -35.125   0.934  1.00  0.00           H  
ATOM    646  CG1 ILE C 706     -22.892 -37.211   2.383  1.00  0.00           C  
ATOM    647 2HG1 ILE C 706     -21.876 -36.985   2.059  1.00  0.00           H  
ATOM    648 3HG1 ILE C 706     -22.884 -37.489   3.436  1.00  0.00           H  
ATOM    649  CD1 ILE C 706     -23.530 -38.342   1.539  1.00  0.00           C  
ATOM    650 1HD1 ILE C 706     -24.591 -38.478   1.750  1.00  0.00           H  
ATOM    651 2HD1 ILE C 706     -23.472 -38.023   0.498  1.00  0.00           H  
ATOM    652 3HD1 ILE C 706     -22.929 -39.247   1.622  1.00  0.00           H  
ATOM    653  C   ILE C 706     -23.923 -33.518   3.410  1.00  0.00           C  
ATOM    654  O   ILE C 706     -24.960 -33.191   2.802  1.00  0.00           O  
ATOM    655  N   ASN C 707     -23.078 -32.563   3.935  1.00  0.00           N  
ATOM    656  H   ASN C 707     -22.327 -32.859   4.541  1.00  0.00           H  
ATOM    657  CA  ASN C 707     -23.401 -31.188   4.115  1.00  0.00           C  
ATOM    658  HA  ASN C 707     -24.461 -31.202   4.372  1.00  0.00           H  
ATOM    659  CB  ASN C 707     -22.775 -30.715   5.379  1.00  0.00           C  
ATOM    660  HB2 ASN C 707     -23.361 -29.840   5.662  1.00  0.00           H  
ATOM    661  HB3 ASN C 707     -22.877 -31.474   6.155  1.00  0.00           H  
ATOM    662  CG  ASN C 707     -21.334 -30.390   5.126  1.00  0.00           C  
ATOM    663  OD1 ASN C 707     -20.554 -31.244   4.750  1.00  0.00           O  
ATOM    664  ND2 ASN C 707     -20.898 -29.187   5.464  1.00  0.00           N  
ATOM    665 1HD2 ASN C 707     -19.900 -29.039   5.516  1.00  0.00           H  
ATOM    666 2HD2 ASN C 707     -21.476 -28.639   6.086  1.00  0.00           H  
ATOM    667  C   ASN C 707     -23.116 -30.287   2.894  1.00  0.00           C  
ATOM    668  O   ASN C 707     -23.319 -29.079   3.122  1.00  0.00           O  
ATOM    669  N   PHE C 708     -22.626 -30.794   1.774  1.00  0.00           N  
ATOM    670  H   PHE C 708     -22.544 -31.796   1.676  1.00  0.00           H  
ATOM    671  CA  PHE C 708     -22.349 -30.028   0.608  1.00  0.00           C  
ATOM    672  HA  PHE C 708     -22.832 -29.051   0.595  1.00  0.00           H  
ATOM    673  CB  PHE C 708     -20.831 -29.770   0.677  1.00  0.00           C  
ATOM    674  HB2 PHE C 708     -20.575 -29.142   1.530  1.00  0.00           H  
ATOM    675  HB3 PHE C 708     -20.502 -30.788   0.888  1.00  0.00           H  
ATOM    676  CG  PHE C 708     -20.268 -29.198  -0.634  1.00  0.00           C  
ATOM    677  CD1 PHE C 708     -19.110 -29.758  -1.228  1.00  0.00           C  
ATOM    678  HD1 PHE C 708     -18.590 -30.569  -0.739  1.00  0.00           H  
ATOM    679  CE1 PHE C 708     -18.591 -29.281  -2.428  1.00  0.00           C  
ATOM    680  HE1 PHE C 708     -17.719 -29.739  -2.870  1.00  0.00           H  
ATOM    681  CZ  PHE C 708     -19.275 -28.177  -3.005  1.00  0.00           C  
ATOM    682  HZ  PHE C 708     -18.885 -27.762  -3.923  1.00  0.00           H  
ATOM    683  CE2 PHE C 708     -20.451 -27.646  -2.484  1.00  0.00           C  
ATOM    684  HE2 PHE C 708     -21.097 -26.969  -3.024  1.00  0.00           H  
ATOM    685  CD2 PHE C 708     -20.892 -28.127  -1.253  1.00  0.00           C  
ATOM    686  HD2 PHE C 708     -21.771 -27.617  -0.888  1.00  0.00           H  
ATOM    687  C   PHE C 708     -22.856 -30.717  -0.654  1.00  0.00           C  
ATOM    688  O   PHE C 708     -22.576 -31.894  -0.927  1.00  0.00           O  
ATOM    689  N   PHE C 709     -23.544 -29.887  -1.443  1.00  0.00           N  
ATOM    690  H   PHE C 709     -23.619 -28.924  -1.148  1.00  0.00           H  
ATOM    691  CA  PHE C 709     -24.270 -30.360  -2.679  1.00  0.00           C  
ATOM    692  HA  PHE C 709     -24.153 -31.436  -2.807  1.00  0.00           H  
ATOM    693  CB  PHE C 709     -25.770 -30.037  -2.569  1.00  0.00           C  
ATOM    694  HB2 PHE C 709     -25.907 -28.959  -2.482  1.00  0.00           H  
ATOM    695  HB3 PHE C 709     -26.210 -30.208  -3.551  1.00  0.00           H  
ATOM    696  CG  PHE C 709     -26.634 -30.773  -1.574  1.00  0.00           C  
ATOM    697  CD1 PHE C 709     -26.160 -31.702  -0.612  1.00  0.00           C  
ATOM    698  HD1 PHE C 709     -25.192 -32.179  -0.584  1.00  0.00           H  
ATOM    699  CE1 PHE C 709     -27.097 -32.251   0.400  1.00  0.00           C  
ATOM    700  HE1 PHE C 709     -26.740 -32.952   1.140  1.00  0.00           H  
ATOM    701  CZ  PHE C 709     -28.479 -31.970   0.268  1.00  0.00           C  
ATOM    702  HZ  PHE C 709     -29.205 -32.346   0.974  1.00  0.00           H  
ATOM    703  CE2 PHE C 709     -28.966 -31.125  -0.743  1.00  0.00           C  
ATOM    704  HE2 PHE C 709     -30.021 -30.954  -0.902  1.00  0.00           H  
ATOM    705  CD2 PHE C 709     -28.014 -30.413  -1.556  1.00  0.00           C  
ATOM    706  HD2 PHE C 709     -28.348 -29.638  -2.231  1.00  0.00           H  
ATOM    707  C   PHE C 709     -23.685 -29.609  -3.879  1.00  0.00           C  
ATOM    708  O   PHE C 709     -23.323 -28.455  -3.786  1.00  0.00           O  
ATOM    709  N   ASP C 710     -23.629 -30.351  -4.973  1.00  0.00           N  
ATOM    710  H   ASP C 710     -23.941 -31.311  -4.954  1.00  0.00           H  
ATOM    711  CA  ASP C 710     -23.070 -29.797  -6.224  1.00  0.00           C  
ATOM    712  HA  ASP C 710     -22.443 -28.928  -6.022  1.00  0.00           H  
ATOM    713  CB  ASP C 710     -22.170 -30.860  -6.920  1.00  0.00           C  
ATOM    714  HB2 ASP C 710     -21.330 -31.003  -6.240  1.00  0.00           H  
ATOM    715  HB3 ASP C 710     -22.717 -31.799  -7.002  1.00  0.00           H  
ATOM    716  CG  ASP C 710     -21.816 -30.541  -8.361  1.00  0.00           C  
ATOM    717  OD1 ASP C 710     -21.697 -29.314  -8.640  1.00  0.00           O  
ATOM    718  OD2 ASP C 710     -21.645 -31.341  -9.331  1.00  0.00           O  
ATOM    719  C   ASP C 710     -24.258 -29.503  -7.118  1.00  0.00           C  
ATOM    720  O   ASP C 710     -24.951 -30.477  -7.458  1.00  0.00           O  
ATOM    721  N   THR C 711     -24.397 -28.244  -7.524  1.00  0.00           N  
ATOM    722  H   THR C 711     -23.797 -27.609  -7.018  1.00  0.00           H  
ATOM    723  CA  THR C 711     -25.319 -27.749  -8.580  1.00  0.00           C  
ATOM    724  HA  THR C 711     -25.520 -28.618  -9.207  1.00  0.00           H  
ATOM    725  CB  THR C 711     -26.624 -27.283  -7.922  1.00  0.00           C  
ATOM    726  HB  THR C 711     -26.588 -27.669  -6.903  1.00  0.00           H  
ATOM    727  CG2 THR C 711     -26.842 -25.819  -7.804  1.00  0.00           C  
ATOM    728 1HG2 THR C 711     -27.774 -25.751  -7.243  1.00  0.00           H  
ATOM    729 2HG2 THR C 711     -26.071 -25.354  -7.190  1.00  0.00           H  
ATOM    730 3HG2 THR C 711     -27.060 -25.356  -8.767  1.00  0.00           H  
ATOM    731  OG1 THR C 711     -27.622 -27.867  -8.716  1.00  0.00           O  
ATOM    732  HG1 THR C 711     -27.675 -28.768  -8.387  1.00  0.00           H  
ATOM    733  C   THR C 711     -24.722 -26.776  -9.573  1.00  0.00           C  
ATOM    734  O   THR C 711     -23.582 -26.259  -9.409  1.00  0.00           O  
ATOM    735  N   ALA C 712     -25.468 -26.467 -10.585  1.00  0.00           N  
ATOM    736  H   ALA C 712     -26.394 -26.864 -10.656  1.00  0.00           H  
ATOM    737  CA  ALA C 712     -25.012 -25.532 -11.683  1.00  0.00           C  
ATOM    738  HA  ALA C 712     -24.549 -24.676 -11.192  1.00  0.00           H  
ATOM    739  CB  ALA C 712     -23.937 -26.147 -12.626  1.00  0.00           C  
ATOM    740  HB1 ALA C 712     -23.515 -25.443 -13.344  1.00  0.00           H  
ATOM    741  HB2 ALA C 712     -23.148 -26.623 -12.044  1.00  0.00           H  
ATOM    742  HB3 ALA C 712     -24.408 -26.969 -13.165  1.00  0.00           H  
ATOM    743  C   ALA C 712     -26.253 -25.161 -12.559  1.00  0.00           C  
ATOM    744  O   ALA C 712     -27.155 -25.972 -12.826  1.00  0.00           O  
ATOM    745  N   ASN C 713     -26.274 -23.965 -13.077  1.00  0.00           N  
ATOM    746  H   ASN C 713     -25.557 -23.338 -12.740  1.00  0.00           H  
ATOM    747  CA  ASN C 713     -27.285 -23.377 -13.925  1.00  0.00           C  
ATOM    748  HA  ASN C 713     -28.253 -23.557 -13.459  1.00  0.00           H  
ATOM    749  CB  ASN C 713     -27.082 -21.838 -13.999  1.00  0.00           C  
ATOM    750  HB2 ASN C 713     -27.861 -21.317 -14.556  1.00  0.00           H  
ATOM    751  HB3 ASN C 713     -27.101 -21.412 -12.996  1.00  0.00           H  
ATOM    752  CG  ASN C 713     -25.791 -21.546 -14.696  1.00  0.00           C  
ATOM    753  OD1 ASN C 713     -24.996 -22.407 -15.026  1.00  0.00           O  
ATOM    754  ND2 ASN C 713     -25.669 -20.355 -15.134  1.00  0.00           N  
ATOM    755 1HD2 ASN C 713     -24.842 -20.112 -15.661  1.00  0.00           H  
ATOM    756 2HD2 ASN C 713     -26.380 -19.681 -14.889  1.00  0.00           H  
ATOM    757  C   ASN C 713     -27.305 -24.099 -15.302  1.00  0.00           C  
ATOM    758  O   ASN C 713     -28.248 -23.971 -16.083  1.00  0.00           O  
ATOM    759  N   VAL C 714     -26.327 -24.960 -15.571  1.00  0.00           N  
ATOM    760  H   VAL C 714     -25.515 -25.001 -14.973  1.00  0.00           H  
ATOM    761  CA  VAL C 714     -26.274 -25.886 -16.748  1.00  0.00           C  
ATOM    762  HA  VAL C 714     -26.964 -25.483 -17.489  1.00  0.00           H  
ATOM    763  CB  VAL C 714     -24.903 -26.051 -17.392  1.00  0.00           C  
ATOM    764  HB  VAL C 714     -25.001 -26.890 -18.080  1.00  0.00           H  
ATOM    765  CG1 VAL C 714     -24.477 -24.755 -18.115  1.00  0.00           C  
ATOM    766 1HG1 VAL C 714     -24.441 -23.951 -17.379  1.00  0.00           H  
ATOM    767 2HG1 VAL C 714     -23.529 -24.872 -18.641  1.00  0.00           H  
ATOM    768 3HG1 VAL C 714     -25.141 -24.325 -18.865  1.00  0.00           H  
ATOM    769  CG2 VAL C 714     -23.817 -26.346 -16.394  1.00  0.00           C  
ATOM    770 1HG2 VAL C 714     -24.122 -27.304 -15.971  1.00  0.00           H  
ATOM    771 2HG2 VAL C 714     -22.840 -26.489 -16.856  1.00  0.00           H  
ATOM    772 3HG2 VAL C 714     -23.729 -25.505 -15.707  1.00  0.00           H  
ATOM    773  C   VAL C 714     -26.861 -27.332 -16.553  1.00  0.00           C  
ATOM    774  O   VAL C 714     -27.392 -27.976 -17.478  1.00  0.00           O  
ATOM    775  N   TYR C 715     -27.018 -27.765 -15.302  1.00  0.00           N  
ATOM    776  H   TYR C 715     -26.808 -27.114 -14.558  1.00  0.00           H  
ATOM    777  CA  TYR C 715     -27.418 -29.153 -14.990  1.00  0.00           C  
ATOM    778  HA  TYR C 715     -26.737 -29.736 -15.609  1.00  0.00           H  
ATOM    779  CB  TYR C 715     -27.113 -29.390 -13.550  1.00  0.00           C  
ATOM    780  HB2 TYR C 715     -27.575 -28.605 -12.951  1.00  0.00           H  
ATOM    781  HB3 TYR C 715     -27.611 -30.296 -13.205  1.00  0.00           H  
ATOM    782  CG  TYR C 715     -25.662 -29.590 -13.093  1.00  0.00           C  
ATOM    783  CD1 TYR C 715     -24.535 -29.669 -14.008  1.00  0.00           C  
ATOM    784  HD1 TYR C 715     -24.801 -29.626 -15.053  1.00  0.00           H  
ATOM    785  CE1 TYR C 715     -23.240 -29.872 -13.470  1.00  0.00           C  
ATOM    786  HE1 TYR C 715     -22.465 -30.025 -14.207  1.00  0.00           H  
ATOM    787  CZ  TYR C 715     -23.033 -29.873 -12.077  1.00  0.00           C  
ATOM    788  OH  TYR C 715     -21.768 -29.897 -11.553  1.00  0.00           O  
ATOM    789  HH  TYR C 715     -21.910 -30.259 -10.676  1.00  0.00           H  
ATOM    790  CE2 TYR C 715     -24.125 -29.793 -11.219  1.00  0.00           C  
ATOM    791  HE2 TYR C 715     -23.893 -29.958 -10.177  1.00  0.00           H  
ATOM    792  CD2 TYR C 715     -25.432 -29.698 -11.725  1.00  0.00           C  
ATOM    793  HD2 TYR C 715     -26.248 -29.725 -11.018  1.00  0.00           H  
ATOM    794  C   TYR C 715     -28.920 -29.404 -15.228  1.00  0.00           C  
ATOM    795  O   TYR C 715     -29.724 -28.470 -15.442  1.00  0.00           O  
ATOM    796  N   GLY C 716     -29.306 -30.728 -15.443  1.00  0.00           N  
ATOM    797  H   GLY C 716     -28.708 -31.523 -15.264  1.00  0.00           H  
ATOM    798  CA  GLY C 716     -30.550 -31.066 -16.203  1.00  0.00           C  
ATOM    799  HA2 GLY C 716     -30.774 -32.118 -16.026  1.00  0.00           H  
ATOM    800  HA3 GLY C 716     -31.334 -30.375 -15.894  1.00  0.00           H  
ATOM    801  C   GLY C 716     -30.304 -31.100 -17.704  1.00  0.00           C  
ATOM    802  O   GLY C 716     -30.863 -32.072 -18.281  1.00  0.00           O  
ATOM    803  N   TRP C 717     -29.303 -30.312 -18.195  1.00  0.00           N  
ATOM    804  H   TRP C 717     -28.825 -29.729 -17.524  1.00  0.00           H  
ATOM    805  CA  TRP C 717     -28.690 -30.528 -19.521  1.00  0.00           C  
ATOM    806  HA  TRP C 717     -27.917 -29.761 -19.561  1.00  0.00           H  
ATOM    807  CB  TRP C 717     -27.866 -31.789 -19.576  1.00  0.00           C  
ATOM    808  HB2 TRP C 717     -28.603 -32.578 -19.723  1.00  0.00           H  
ATOM    809  HB3 TRP C 717     -27.310 -31.819 -20.513  1.00  0.00           H  
ATOM    810  CG  TRP C 717     -26.908 -32.094 -18.462  1.00  0.00           C  
ATOM    811  CD1 TRP C 717     -26.870 -33.136 -17.645  1.00  0.00           C  
ATOM    812  HD1 TRP C 717     -27.534 -33.977 -17.779  1.00  0.00           H  
ATOM    813  NE1 TRP C 717     -25.757 -33.030 -16.804  1.00  0.00           N  
ATOM    814  HE1 TRP C 717     -25.367 -33.739 -16.201  1.00  0.00           H  
ATOM    815  CE2 TRP C 717     -24.924 -32.036 -17.217  1.00  0.00           C  
ATOM    816  CZ2 TRP C 717     -23.710 -31.552 -16.761  1.00  0.00           C  
ATOM    817  HZ2 TRP C 717     -23.227 -32.015 -15.913  1.00  0.00           H  
ATOM    818  CH2 TRP C 717     -23.190 -30.352 -17.330  1.00  0.00           C  
ATOM    819  HH2 TRP C 717     -22.232 -29.989 -16.988  1.00  0.00           H  
ATOM    820  CZ3 TRP C 717     -23.887 -29.733 -18.382  1.00  0.00           C  
ATOM    821  HZ3 TRP C 717     -23.389 -28.903 -18.862  1.00  0.00           H  
ATOM    822  CE3 TRP C 717     -25.214 -30.131 -18.746  1.00  0.00           C  
ATOM    823  HE3 TRP C 717     -25.639 -29.714 -19.648  1.00  0.00           H  
ATOM    824  CD2 TRP C 717     -25.706 -31.343 -18.144  1.00  0.00           C  
ATOM    825  C   TRP C 717     -29.507 -30.382 -20.785  1.00  0.00           C  
ATOM    826  O   TRP C 717     -30.734 -30.568 -20.838  1.00  0.00           O  
ATOM    827  N   GLY C 718     -28.823 -29.979 -21.843  1.00  0.00           N  
ATOM    828  H   GLY C 718     -27.828 -29.918 -21.682  1.00  0.00           H  
ATOM    829  CA  GLY C 718     -29.477 -29.833 -23.110  1.00  0.00           C  
ATOM    830  HA2 GLY C 718     -28.760 -29.384 -23.797  1.00  0.00           H  
ATOM    831  HA3 GLY C 718     -29.644 -30.837 -23.502  1.00  0.00           H  
ATOM    832  C   GLY C 718     -30.727 -28.944 -23.096  1.00  0.00           C  
ATOM    833  O   GLY C 718     -30.586 -27.751 -22.794  1.00  0.00           O  
ATOM    834  N   GLU C 719     -31.895 -29.364 -23.491  1.00  0.00           N  
ATOM    835  H   GLU C 719     -31.872 -30.339 -23.755  1.00  0.00           H  
ATOM    836  CA  GLU C 719     -33.181 -28.566 -23.492  1.00  0.00           C  
ATOM    837  HA  GLU C 719     -33.028 -27.612 -23.998  1.00  0.00           H  
ATOM    838  CB  GLU C 719     -34.227 -29.124 -24.492  1.00  0.00           C  
ATOM    839  HB2 GLU C 719     -35.135 -28.522 -24.475  1.00  0.00           H  
ATOM    840  HB3 GLU C 719     -33.696 -29.187 -25.442  1.00  0.00           H  
ATOM    841  CG  GLU C 719     -34.799 -30.569 -24.377  1.00  0.00           C  
ATOM    842  HG2 GLU C 719     -35.583 -30.589 -23.620  1.00  0.00           H  
ATOM    843  HG3 GLU C 719     -35.185 -30.807 -25.367  1.00  0.00           H  
ATOM    844  CD  GLU C 719     -33.886 -31.691 -23.910  1.00  0.00           C  
ATOM    845  OE1 GLU C 719     -34.074 -32.286 -22.824  1.00  0.00           O  
ATOM    846  OE2 GLU C 719     -32.892 -31.978 -24.632  1.00  0.00           O  
ATOM    847  C   GLU C 719     -33.749 -28.342 -22.070  1.00  0.00           C  
ATOM    848  O   GLU C 719     -34.915 -27.987 -21.974  1.00  0.00           O  
ATOM    849  N   ASN C 720     -33.056 -28.702 -20.951  1.00  0.00           N  
ATOM    850  H   ASN C 720     -32.163 -29.152 -21.092  1.00  0.00           H  
ATOM    851  CA  ASN C 720     -33.421 -28.712 -19.552  1.00  0.00           C  
ATOM    852  HA  ASN C 720     -34.228 -27.997 -19.392  1.00  0.00           H  
ATOM    853  CB  ASN C 720     -33.843 -30.139 -19.178  1.00  0.00           C  
ATOM    854  HB2 ASN C 720     -33.165 -30.872 -19.614  1.00  0.00           H  
ATOM    855  HB3 ASN C 720     -33.623 -30.361 -18.134  1.00  0.00           H  
ATOM    856  CG  ASN C 720     -35.298 -30.367 -19.627  1.00  0.00           C  
ATOM    857  OD1 ASN C 720     -36.286 -30.094 -18.920  1.00  0.00           O  
ATOM    858  ND2 ASN C 720     -35.538 -31.038 -20.748  1.00  0.00           N  
ATOM    859 1HD2 ASN C 720     -36.525 -31.018 -20.959  1.00  0.00           H  
ATOM    860 2HD2 ASN C 720     -34.821 -31.508 -21.282  1.00  0.00           H  
ATOM    861  C   ASN C 720     -32.392 -28.131 -18.588  1.00  0.00           C  
ATOM    862  O   ASN C 720     -32.437 -28.463 -17.337  1.00  0.00           O  
ATOM    863  N   LYS C 721     -31.379 -27.340 -19.145  1.00  0.00           N  
ATOM    864  H   LYS C 721     -31.404 -27.196 -20.144  1.00  0.00           H  
ATOM    865  CA  LYS C 721     -30.402 -26.575 -18.344  1.00  0.00           C  
ATOM    866  HA  LYS C 721     -29.732 -27.249 -17.809  1.00  0.00           H  
ATOM    867  CB  LYS C 721     -29.537 -25.626 -19.106  1.00  0.00           C  
ATOM    868  HB2 LYS C 721     -30.085 -24.849 -19.639  1.00  0.00           H  
ATOM    869  HB3 LYS C 721     -28.778 -25.118 -18.511  1.00  0.00           H  
ATOM    870  CG  LYS C 721     -28.727 -26.399 -20.156  1.00  0.00           C  
ATOM    871  HG2 LYS C 721     -28.290 -27.296 -19.717  1.00  0.00           H  
ATOM    872  HG3 LYS C 721     -29.447 -26.736 -20.901  1.00  0.00           H  
ATOM    873  CD  LYS C 721     -27.566 -25.753 -20.946  1.00  0.00           C  
ATOM    874  HD2 LYS C 721     -27.728 -24.692 -21.135  1.00  0.00           H  
ATOM    875  HD3 LYS C 721     -26.672 -25.736 -20.324  1.00  0.00           H  
ATOM    876  CE  LYS C 721     -27.095 -26.443 -22.174  1.00  0.00           C  
ATOM    877  HE2 LYS C 721     -26.488 -27.320 -21.948  1.00  0.00           H  
ATOM    878  HE3 LYS C 721     -27.959 -26.885 -22.670  1.00  0.00           H  
ATOM    879  NZ  LYS C 721     -26.290 -25.571 -23.078  1.00  0.00           N1+
ATOM    880  HZ1 LYS C 721     -25.936 -26.138 -23.836  1.00  0.00           H  
ATOM    881  HZ2 LYS C 721     -26.824 -24.803 -23.459  1.00  0.00           H  
ATOM    882  HZ3 LYS C 721     -25.395 -25.241 -22.746  1.00  0.00           H  
ATOM    883  C   LYS C 721     -31.096 -25.717 -17.276  1.00  0.00           C  
ATOM    884  O   LYS C 721     -32.106 -25.048 -17.613  1.00  0.00           O  
ATOM    885  N   GLY C 722     -30.536 -25.824 -16.058  1.00  0.00           N  
ATOM    886  H   GLY C 722     -29.838 -26.551 -15.996  1.00  0.00           H  
ATOM    887  CA  GLY C 722     -30.986 -25.257 -14.761  1.00  0.00           C  
ATOM    888  HA2 GLY C 722     -30.120 -25.296 -14.100  1.00  0.00           H  
ATOM    889  HA3 GLY C 722     -31.302 -24.222 -14.886  1.00  0.00           H  
ATOM    890  C   GLY C 722     -32.166 -26.042 -14.137  1.00  0.00           C  
ATOM    891  O   GLY C 722     -32.538 -25.635 -13.104  1.00  0.00           O  
ATOM    892  N   ARG C 723     -32.796 -27.104 -14.702  1.00  0.00           N  
ATOM    893  H   ARG C 723     -32.432 -27.511 -15.552  1.00  0.00           H  
ATOM    894  CA  ARG C 723     -33.860 -27.881 -14.098  1.00  0.00           C  
ATOM    895  HA  ARG C 723     -34.716 -27.245 -13.874  1.00  0.00           H  
ATOM    896  CB  ARG C 723     -34.285 -29.002 -15.014  1.00  0.00           C  
ATOM    897  HB2 ARG C 723     -34.325 -28.727 -16.068  1.00  0.00           H  
ATOM    898  HB3 ARG C 723     -33.480 -29.734 -15.082  1.00  0.00           H  
ATOM    899  CG  ARG C 723     -35.644 -29.652 -14.593  1.00  0.00           C  
ATOM    900  HG2 ARG C 723     -35.348 -30.333 -13.795  1.00  0.00           H  
ATOM    901  HG3 ARG C 723     -36.320 -28.883 -14.220  1.00  0.00           H  
ATOM    902  CD  ARG C 723     -36.345 -30.425 -15.793  1.00  0.00           C  
ATOM    903  HD2 ARG C 723     -36.725 -29.627 -16.431  1.00  0.00           H  
ATOM    904  HD3 ARG C 723     -35.489 -30.930 -16.239  1.00  0.00           H  
ATOM    905  NE  ARG C 723     -37.360 -31.398 -15.253  1.00  0.00           N  
ATOM    906  HE  ARG C 723     -37.490 -31.396 -14.251  1.00  0.00           H  
ATOM    907  CZ  ARG C 723     -38.271 -31.982 -16.032  1.00  0.00           C  
ATOM    908  NH1 ARG C 723     -38.343 -31.726 -17.266  1.00  0.00           N  
ATOM    909 1HH1 ARG C 723     -37.732 -31.033 -17.674  1.00  0.00           H  
ATOM    910 2HH1 ARG C 723     -38.981 -32.259 -17.841  1.00  0.00           H  
ATOM    911  NH2 ARG C 723     -39.096 -32.989 -15.638  1.00  0.00           N  
ATOM    912 1HH2 ARG C 723     -39.032 -33.361 -14.702  1.00  0.00           H  
ATOM    913 2HH2 ARG C 723     -39.555 -33.513 -16.369  1.00  0.00           H  
ATOM    914  C   ARG C 723     -33.555 -28.393 -12.658  1.00  0.00           C  
ATOM    915  O   ARG C 723     -34.450 -28.573 -11.859  1.00  0.00           O  
ATOM    916  N   THR C 724     -32.357 -28.733 -12.325  1.00  0.00           N  
ATOM    917  H   THR C 724     -31.694 -28.680 -13.085  1.00  0.00           H  
ATOM    918  CA  THR C 724     -31.863 -29.186 -10.999  1.00  0.00           C  
ATOM    919  HA  THR C 724     -32.537 -30.024 -10.823  1.00  0.00           H  
ATOM    920  CB  THR C 724     -30.459 -29.666 -11.233  1.00  0.00           C  
ATOM    921  HB  THR C 724     -29.899 -28.756 -11.446  1.00  0.00           H  
ATOM    922  CG2 THR C 724     -29.695 -30.508 -10.218  1.00  0.00           C  
ATOM    923 1HG2 THR C 724     -30.397 -31.254  -9.845  1.00  0.00           H  
ATOM    924 2HG2 THR C 724     -28.748 -30.816 -10.660  1.00  0.00           H  
ATOM    925 3HG2 THR C 724     -29.373 -29.820  -9.436  1.00  0.00           H  
ATOM    926  OG1 THR C 724     -30.275 -30.413 -12.423  1.00  0.00           O  
ATOM    927  HG1 THR C 724     -30.734 -31.250 -12.322  1.00  0.00           H  
ATOM    928  C   THR C 724     -31.995 -28.118  -9.907  1.00  0.00           C  
ATOM    929  O   THR C 724     -32.525 -28.368  -8.841  1.00  0.00           O  
ATOM    930  N   GLU C 725     -31.655 -26.858 -10.241  1.00  0.00           N  
ATOM    931  H   GLU C 725     -31.329 -26.744 -11.190  1.00  0.00           H  
ATOM    932  CA  GLU C 725     -31.799 -25.674  -9.321  1.00  0.00           C  
ATOM    933  HA  GLU C 725     -31.247 -25.964  -8.427  1.00  0.00           H  
ATOM    934  CB  GLU C 725     -31.174 -24.476 -10.072  1.00  0.00           C  
ATOM    935  HB2 GLU C 725     -31.704 -24.360 -11.017  1.00  0.00           H  
ATOM    936  HB3 GLU C 725     -31.363 -23.605  -9.445  1.00  0.00           H  
ATOM    937  CG  GLU C 725     -29.643 -24.586 -10.284  1.00  0.00           C  
ATOM    938  HG2 GLU C 725     -29.234 -24.833  -9.305  1.00  0.00           H  
ATOM    939  HG3 GLU C 725     -29.360 -25.331 -11.028  1.00  0.00           H  
ATOM    940  CD  GLU C 725     -29.080 -23.216 -10.721  1.00  0.00           C  
ATOM    941  OE1 GLU C 725     -27.937 -22.837 -10.337  1.00  0.00           O  
ATOM    942  OE2 GLU C 725     -29.777 -22.410 -11.368  1.00  0.00           O  
ATOM    943  C   GLU C 725     -33.281 -25.459  -8.998  1.00  0.00           C  
ATOM    944  O   GLU C 725     -33.611 -25.179  -7.854  1.00  0.00           O  
ATOM    945  N   GLU C 726     -34.227 -25.691  -9.950  1.00  0.00           N  
ATOM    946  H   GLU C 726     -33.851 -25.857 -10.873  1.00  0.00           H  
ATOM    947  CA  GLU C 726     -35.692 -25.680  -9.691  1.00  0.00           C  
ATOM    948  HA  GLU C 726     -35.961 -24.730  -9.230  1.00  0.00           H  
ATOM    949  CB  GLU C 726     -36.464 -25.686 -10.984  1.00  0.00           C  
ATOM    950  HB2 GLU C 726     -36.175 -26.602 -11.498  1.00  0.00           H  
ATOM    951  HB3 GLU C 726     -37.548 -25.689 -10.872  1.00  0.00           H  
ATOM    952  CG  GLU C 726     -36.085 -24.560 -11.951  1.00  0.00           C  
ATOM    953  HG2 GLU C 726     -36.460 -23.624 -11.535  1.00  0.00           H  
ATOM    954  HG3 GLU C 726     -34.997 -24.504 -11.974  1.00  0.00           H  
ATOM    955  CD  GLU C 726     -36.654 -24.894 -13.342  1.00  0.00           C  
ATOM    956  OE1 GLU C 726     -37.701 -25.638 -13.500  1.00  0.00           O  
ATOM    957  OE2 GLU C 726     -35.976 -24.455 -14.312  1.00  0.00           O  
ATOM    958  C   GLU C 726     -36.145 -26.822  -8.747  1.00  0.00           C  
ATOM    959  O   GLU C 726     -36.984 -26.570  -7.893  1.00  0.00           O  
ATOM    960  N   ILE C 727     -35.603 -28.080  -8.830  1.00  0.00           N  
ATOM    961  H   ILE C 727     -34.922 -28.212  -9.563  1.00  0.00           H  
ATOM    962  CA  ILE C 727     -35.872 -29.297  -7.912  1.00  0.00           C  
ATOM    963  HA  ILE C 727     -36.960 -29.366  -7.915  1.00  0.00           H  
ATOM    964  CB  ILE C 727     -35.426 -30.598  -8.635  1.00  0.00           C  
ATOM    965  HB  ILE C 727     -34.347 -30.497  -8.753  1.00  0.00           H  
ATOM    966  CG2 ILE C 727     -35.566 -31.866  -7.715  1.00  0.00           C  
ATOM    967 1HG2 ILE C 727     -34.928 -31.762  -6.837  1.00  0.00           H  
ATOM    968 2HG2 ILE C 727     -36.611 -32.046  -7.462  1.00  0.00           H  
ATOM    969 3HG2 ILE C 727     -35.298 -32.769  -8.263  1.00  0.00           H  
ATOM    970  CG1 ILE C 727     -36.101 -30.781 -10.047  1.00  0.00           C  
ATOM    971 2HG1 ILE C 727     -37.177 -30.951 -10.010  1.00  0.00           H  
ATOM    972 3HG1 ILE C 727     -36.099 -29.875 -10.653  1.00  0.00           H  
ATOM    973  CD1 ILE C 727     -35.453 -31.733 -11.015  1.00  0.00           C  
ATOM    974 1HD1 ILE C 727     -35.589 -32.773 -10.719  1.00  0.00           H  
ATOM    975 2HD1 ILE C 727     -35.938 -31.623 -11.985  1.00  0.00           H  
ATOM    976 3HD1 ILE C 727     -34.377 -31.579 -10.931  1.00  0.00           H  
ATOM    977  C   ILE C 727     -35.222 -29.066  -6.484  1.00  0.00           C  
ATOM    978  O   ILE C 727     -35.768 -29.632  -5.516  1.00  0.00           O  
ATOM    979  N   LEU C 728     -34.176 -28.203  -6.370  1.00  0.00           N  
ATOM    980  H   LEU C 728     -33.715 -27.884  -7.210  1.00  0.00           H  
ATOM    981  CA  LEU C 728     -33.750 -27.651  -5.069  1.00  0.00           C  
ATOM    982  HA  LEU C 728     -33.736 -28.463  -4.342  1.00  0.00           H  
ATOM    983  CB  LEU C 728     -32.302 -27.023  -5.132  1.00  0.00           C  
ATOM    984  HB2 LEU C 728     -32.320 -26.256  -5.906  1.00  0.00           H  
ATOM    985  HB3 LEU C 728     -32.122 -26.410  -4.248  1.00  0.00           H  
ATOM    986  CG  LEU C 728     -31.063 -27.869  -5.231  1.00  0.00           C  
ATOM    987  HG  LEU C 728     -31.151 -28.530  -6.093  1.00  0.00           H  
ATOM    988  CD1 LEU C 728     -29.900 -26.889  -5.459  1.00  0.00           C  
ATOM    989 1HD1 LEU C 728     -29.853 -26.162  -4.648  1.00  0.00           H  
ATOM    990 2HD1 LEU C 728     -28.920 -27.355  -5.561  1.00  0.00           H  
ATOM    991 3HD1 LEU C 728     -29.997 -26.352  -6.403  1.00  0.00           H  
ATOM    992  CD2 LEU C 728     -30.936 -28.747  -4.064  1.00  0.00           C  
ATOM    993 1HD2 LEU C 728     -30.164 -29.507  -4.184  1.00  0.00           H  
ATOM    994 2HD2 LEU C 728     -30.849 -28.149  -3.157  1.00  0.00           H  
ATOM    995 3HD2 LEU C 728     -31.889 -29.244  -3.882  1.00  0.00           H  
ATOM    996  C   LEU C 728     -34.703 -26.528  -4.612  1.00  0.00           C  
ATOM    997  O   LEU C 728     -34.924 -26.393  -3.390  1.00  0.00           O  
ATOM    998  N   GLY C 729     -35.264 -25.743  -5.485  1.00  0.00           N  
ATOM    999  H   GLY C 729     -34.830 -25.757  -6.397  1.00  0.00           H  
ATOM   1000  CA  GLY C 729     -36.295 -24.752  -5.183  1.00  0.00           C  
ATOM   1001  HA2 GLY C 729     -35.767 -23.949  -4.667  1.00  0.00           H  
ATOM   1002  HA3 GLY C 729     -36.718 -24.428  -6.134  1.00  0.00           H  
ATOM   1003  C   GLY C 729     -37.338 -25.466  -4.320  1.00  0.00           C  
ATOM   1004  O   GLY C 729     -37.600 -25.007  -3.184  1.00  0.00           O  
ATOM   1005  N   SER C 730     -37.958 -26.490  -4.859  1.00  0.00           N  
ATOM   1006  H   SER C 730     -37.625 -26.909  -5.716  1.00  0.00           H  
ATOM   1007  CA  SER C 730     -39.100 -27.276  -4.267  1.00  0.00           C  
ATOM   1008  HA  SER C 730     -39.880 -26.548  -4.045  1.00  0.00           H  
ATOM   1009  CB  SER C 730     -39.673 -28.060  -5.455  1.00  0.00           C  
ATOM   1010  HB2 SER C 730     -40.364 -28.820  -5.090  1.00  0.00           H  
ATOM   1011  HB3 SER C 730     -40.165 -27.278  -6.034  1.00  0.00           H  
ATOM   1012  OG  SER C 730     -38.733 -28.732  -6.165  1.00  0.00           O  
ATOM   1013  HG  SER C 730     -39.008 -28.685  -7.083  1.00  0.00           H  
ATOM   1014  C   SER C 730     -38.759 -28.174  -3.107  1.00  0.00           C  
ATOM   1015  O   SER C 730     -39.633 -28.745  -2.345  1.00  0.00           O  
ATOM   1016  N   TRP C 731     -37.443 -28.321  -2.807  1.00  0.00           N  
ATOM   1017  H   TRP C 731     -36.804 -27.885  -3.457  1.00  0.00           H  
ATOM   1018  CA  TRP C 731     -36.879 -28.866  -1.546  1.00  0.00           C  
ATOM   1019  HA  TRP C 731     -37.591 -29.617  -1.203  1.00  0.00           H  
ATOM   1020  CB  TRP C 731     -35.529 -29.473  -1.821  1.00  0.00           C  
ATOM   1021  HB2 TRP C 731     -35.646 -29.929  -2.804  1.00  0.00           H  
ATOM   1022  HB3 TRP C 731     -34.677 -28.827  -2.033  1.00  0.00           H  
ATOM   1023  CG  TRP C 731     -35.059 -30.493  -0.824  1.00  0.00           C  
ATOM   1024  CD1 TRP C 731     -35.808 -31.498  -0.263  1.00  0.00           C  
ATOM   1025  HD1 TRP C 731     -36.799 -31.846  -0.516  1.00  0.00           H  
ATOM   1026  NE1 TRP C 731     -35.004 -32.197   0.661  1.00  0.00           N  
ATOM   1027  HE1 TRP C 731     -35.379 -32.987   1.166  1.00  0.00           H  
ATOM   1028  CE2 TRP C 731     -33.805 -31.540   0.860  1.00  0.00           C  
ATOM   1029  CZ2 TRP C 731     -32.745 -31.833   1.728  1.00  0.00           C  
ATOM   1030  HZ2 TRP C 731     -32.763 -32.643   2.442  1.00  0.00           H  
ATOM   1031  CH2 TRP C 731     -31.695 -30.929   1.739  1.00  0.00           C  
ATOM   1032  HH2 TRP C 731     -30.866 -31.176   2.386  1.00  0.00           H  
ATOM   1033  CZ3 TRP C 731     -31.586 -29.914   0.824  1.00  0.00           C  
ATOM   1034  HZ3 TRP C 731     -30.630 -29.414   0.883  1.00  0.00           H  
ATOM   1035  CE3 TRP C 731     -32.627 -29.652  -0.075  1.00  0.00           C  
ATOM   1036  HE3 TRP C 731     -32.643 -28.871  -0.821  1.00  0.00           H  
ATOM   1037  CD2 TRP C 731     -33.825 -30.441  -0.057  1.00  0.00           C  
ATOM   1038  C   TRP C 731     -36.775 -27.809  -0.456  1.00  0.00           C  
ATOM   1039  O   TRP C 731     -37.261 -28.024   0.622  1.00  0.00           O  
ATOM   1040  N   PHE C 732     -36.131 -26.671  -0.691  1.00  0.00           N  
ATOM   1041  H   PHE C 732     -35.519 -26.506  -1.478  1.00  0.00           H  
ATOM   1042  CA  PHE C 732     -35.924 -25.652   0.379  1.00  0.00           C  
ATOM   1043  HA  PHE C 732     -35.661 -26.264   1.242  1.00  0.00           H  
ATOM   1044  CB  PHE C 732     -34.876 -24.549  -0.070  1.00  0.00           C  
ATOM   1045  HB2 PHE C 732     -35.248 -24.084  -0.983  1.00  0.00           H  
ATOM   1046  HB3 PHE C 732     -34.869 -23.848   0.765  1.00  0.00           H  
ATOM   1047  CG  PHE C 732     -33.423 -24.989  -0.144  1.00  0.00           C  
ATOM   1048  CD1 PHE C 732     -32.789 -25.357   1.035  1.00  0.00           C  
ATOM   1049  HD1 PHE C 732     -33.382 -25.393   1.937  1.00  0.00           H  
ATOM   1050  CE1 PHE C 732     -31.501 -25.804   0.923  1.00  0.00           C  
ATOM   1051  HE1 PHE C 732     -30.918 -26.051   1.798  1.00  0.00           H  
ATOM   1052  CZ  PHE C 732     -30.836 -25.843  -0.322  1.00  0.00           C  
ATOM   1053  HZ  PHE C 732     -29.814 -26.189  -0.369  1.00  0.00           H  
ATOM   1054  CE2 PHE C 732     -31.518 -25.373  -1.431  1.00  0.00           C  
ATOM   1055  HE2 PHE C 732     -31.087 -25.358  -2.421  1.00  0.00           H  
ATOM   1056  CD2 PHE C 732     -32.846 -24.998  -1.418  1.00  0.00           C  
ATOM   1057  HD2 PHE C 732     -33.388 -24.704  -2.304  1.00  0.00           H  
ATOM   1058  C   PHE C 732     -37.168 -24.909   0.893  1.00  0.00           C  
ATOM   1059  O   PHE C 732     -37.328 -24.531   2.047  1.00  0.00           O  
ATOM   1060  N   ALA C 733     -38.138 -24.842  -0.057  1.00  0.00           N  
ATOM   1061  H   ALA C 733     -38.041 -25.298  -0.953  1.00  0.00           H  
ATOM   1062  CA  ALA C 733     -39.456 -24.352   0.207  1.00  0.00           C  
ATOM   1063  HA  ALA C 733     -39.260 -23.332   0.537  1.00  0.00           H  
ATOM   1064  CB  ALA C 733     -40.253 -24.280  -1.152  1.00  0.00           C  
ATOM   1065  HB1 ALA C 733     -41.259 -23.900  -0.974  1.00  0.00           H  
ATOM   1066  HB2 ALA C 733     -39.727 -23.611  -1.833  1.00  0.00           H  
ATOM   1067  HB3 ALA C 733     -40.303 -25.306  -1.516  1.00  0.00           H  
ATOM   1068  C   ALA C 733     -40.256 -25.120   1.273  1.00  0.00           C  
ATOM   1069  O   ALA C 733     -41.170 -24.571   1.930  1.00  0.00           O  
ATOM   1070  N   GLN C 734     -39.724 -26.294   1.634  1.00  0.00           N  
ATOM   1071  H   GLN C 734     -38.884 -26.607   1.169  1.00  0.00           H  
ATOM   1072  CA  GLN C 734     -40.339 -27.134   2.762  1.00  0.00           C  
ATOM   1073  HA  GLN C 734     -41.414 -26.955   2.754  1.00  0.00           H  
ATOM   1074  CB  GLN C 734     -40.106 -28.626   2.352  1.00  0.00           C  
ATOM   1075  HB2 GLN C 734     -39.097 -28.979   2.565  1.00  0.00           H  
ATOM   1076  HB3 GLN C 734     -40.751 -29.216   3.003  1.00  0.00           H  
ATOM   1077  CG  GLN C 734     -40.475 -29.017   0.937  1.00  0.00           C  
ATOM   1078  HG2 GLN C 734     -41.527 -28.739   0.872  1.00  0.00           H  
ATOM   1079  HG3 GLN C 734     -39.904 -28.446   0.205  1.00  0.00           H  
ATOM   1080  CD  GLN C 734     -40.387 -30.552   0.563  1.00  0.00           C  
ATOM   1081  OE1 GLN C 734     -40.241 -31.394   1.423  1.00  0.00           O  
ATOM   1082  NE2 GLN C 734     -40.403 -30.933  -0.743  1.00  0.00           N  
ATOM   1083 1HE2 GLN C 734     -40.402 -31.907  -1.010  1.00  0.00           H  
ATOM   1084 2HE2 GLN C 734     -40.307 -30.285  -1.512  1.00  0.00           H  
ATOM   1085  C   GLN C 734     -39.800 -26.766   4.158  1.00  0.00           C  
ATOM   1086  O   GLN C 734     -40.160 -27.309   5.200  1.00  0.00           O  
ATOM   1087  N   GLY C 735     -38.841 -25.823   4.196  1.00  0.00           N  
ATOM   1088  H   GLY C 735     -38.467 -25.492   3.318  1.00  0.00           H  
ATOM   1089  CA  GLY C 735     -38.306 -25.417   5.422  1.00  0.00           C  
ATOM   1090  HA2 GLY C 735     -37.766 -24.474   5.345  1.00  0.00           H  
ATOM   1091  HA3 GLY C 735     -39.129 -25.227   6.110  1.00  0.00           H  
ATOM   1092  C   GLY C 735     -37.393 -26.427   6.098  1.00  0.00           C  
ATOM   1093  O   GLY C 735     -36.726 -27.137   5.395  1.00  0.00           O  
ATOM   1094  N   GLY C 736     -37.434 -26.649   7.386  1.00  0.00           N  
ATOM   1095  H   GLY C 736     -37.973 -26.077   8.020  1.00  0.00           H  
ATOM   1096  CA  GLY C 736     -36.737 -27.786   8.050  1.00  0.00           C  
ATOM   1097  HA2 GLY C 736     -36.962 -27.707   9.114  1.00  0.00           H  
ATOM   1098  HA3 GLY C 736     -37.054 -28.791   7.772  1.00  0.00           H  
ATOM   1099  C   GLY C 736     -35.208 -27.724   8.131  1.00  0.00           C  
ATOM   1100  O   GLY C 736     -34.487 -28.647   7.992  1.00  0.00           O  
ATOM   1101  N   ASP C 737     -34.722 -26.464   8.316  1.00  0.00           N  
ATOM   1102  H   ASP C 737     -35.344 -25.706   8.557  1.00  0.00           H  
ATOM   1103  CA  ASP C 737     -33.339 -26.064   8.487  1.00  0.00           C  
ATOM   1104  HA  ASP C 737     -33.366 -24.974   8.488  1.00  0.00           H  
ATOM   1105  CB  ASP C 737     -32.818 -26.581   9.866  1.00  0.00           C  
ATOM   1106  HB2 ASP C 737     -32.814 -27.671   9.860  1.00  0.00           H  
ATOM   1107  HB3 ASP C 737     -31.779 -26.266   9.961  1.00  0.00           H  
ATOM   1108  CG  ASP C 737     -33.647 -26.188  11.093  1.00  0.00           C  
ATOM   1109  OD1 ASP C 737     -33.338 -25.094  11.677  1.00  0.00           O  
ATOM   1110  OD2 ASP C 737     -34.718 -26.779  11.238  1.00  0.00           O  
ATOM   1111  C   ASP C 737     -32.471 -26.373   7.293  1.00  0.00           C  
ATOM   1112  O   ASP C 737     -31.267 -26.266   7.398  1.00  0.00           O  
ATOM   1113  N   ARG C 738     -33.122 -26.733   6.141  1.00  0.00           N  
ATOM   1114  H   ARG C 738     -34.131 -26.723   6.124  1.00  0.00           H  
ATOM   1115  CA  ARG C 738     -32.448 -27.252   4.995  1.00  0.00           C  
ATOM   1116  HA  ARG C 738     -31.980 -28.203   5.249  1.00  0.00           H  
ATOM   1117  CB  ARG C 738     -33.429 -27.632   3.890  1.00  0.00           C  
ATOM   1118  HB2 ARG C 738     -34.222 -26.884   3.851  1.00  0.00           H  
ATOM   1119  HB3 ARG C 738     -33.035 -27.804   2.888  1.00  0.00           H  
ATOM   1120  CG  ARG C 738     -34.175 -28.916   4.170  1.00  0.00           C  
ATOM   1121  HG2 ARG C 738     -33.456 -29.735   4.188  1.00  0.00           H  
ATOM   1122  HG3 ARG C 738     -34.698 -29.014   5.121  1.00  0.00           H  
ATOM   1123  CD  ARG C 738     -35.247 -29.258   3.127  1.00  0.00           C  
ATOM   1124  HD2 ARG C 738     -35.942 -28.419   3.141  1.00  0.00           H  
ATOM   1125  HD3 ARG C 738     -34.804 -29.422   2.145  1.00  0.00           H  
ATOM   1126  NE  ARG C 738     -35.883 -30.584   3.405  1.00  0.00           N  
ATOM   1127  HE  ARG C 738     -35.520 -31.342   2.844  1.00  0.00           H  
ATOM   1128  CZ  ARG C 738     -36.930 -30.845   4.161  1.00  0.00           C  
ATOM   1129  NH1 ARG C 738     -37.313 -32.061   4.237  1.00  0.00           N  
ATOM   1130 1HH1 ARG C 738     -36.772 -32.791   3.795  1.00  0.00           H  
ATOM   1131 2HH1 ARG C 738     -38.203 -32.226   4.684  1.00  0.00           H  
ATOM   1132  NH2 ARG C 738     -37.412 -29.886   4.915  1.00  0.00           N  
ATOM   1133 1HH2 ARG C 738     -37.070 -28.936   4.918  1.00  0.00           H  
ATOM   1134 2HH2 ARG C 738     -38.039 -30.183   5.648  1.00  0.00           H  
ATOM   1135  C   ARG C 738     -31.317 -26.312   4.576  1.00  0.00           C  
ATOM   1136  O   ARG C 738     -30.222 -26.756   4.216  1.00  0.00           O  
ATOM   1137  N   ARG C 739     -31.628 -24.970   4.485  1.00  0.00           N  
ATOM   1138  H   ARG C 739     -32.597 -24.736   4.649  1.00  0.00           H  
ATOM   1139  CA  ARG C 739     -30.740 -24.010   3.861  1.00  0.00           C  
ATOM   1140  HA  ARG C 739     -30.232 -24.537   3.054  1.00  0.00           H  
ATOM   1141  CB  ARG C 739     -31.492 -22.787   3.302  1.00  0.00           C  
ATOM   1142  HB2 ARG C 739     -32.246 -23.079   2.571  1.00  0.00           H  
ATOM   1143  HB3 ARG C 739     -31.864 -22.181   4.128  1.00  0.00           H  
ATOM   1144  CG  ARG C 739     -30.644 -21.865   2.552  1.00  0.00           C  
ATOM   1145  HG2 ARG C 739     -31.364 -21.168   2.124  1.00  0.00           H  
ATOM   1146  HG3 ARG C 739     -30.024 -21.267   3.220  1.00  0.00           H  
ATOM   1147  CD  ARG C 739     -29.786 -22.471   1.417  1.00  0.00           C  
ATOM   1148  HD2 ARG C 739     -29.196 -23.303   1.801  1.00  0.00           H  
ATOM   1149  HD3 ARG C 739     -30.401 -22.808   0.582  1.00  0.00           H  
ATOM   1150  NE  ARG C 739     -28.852 -21.445   0.872  1.00  0.00           N  
ATOM   1151  HE  ARG C 739     -29.301 -20.636   0.468  1.00  0.00           H  
ATOM   1152  CZ  ARG C 739     -27.564 -21.191   1.192  1.00  0.00           C  
ATOM   1153  NH1 ARG C 739     -27.019 -20.027   0.944  1.00  0.00           N  
ATOM   1154 1HH1 ARG C 739     -27.525 -19.252   0.540  1.00  0.00           H  
ATOM   1155 2HH1 ARG C 739     -26.071 -19.856   1.249  1.00  0.00           H  
ATOM   1156  NH2 ARG C 739     -26.877 -22.051   1.822  1.00  0.00           N  
ATOM   1157 1HH2 ARG C 739     -27.348 -22.892   2.124  1.00  0.00           H  
ATOM   1158 2HH2 ARG C 739     -25.871 -21.979   1.877  1.00  0.00           H  
ATOM   1159  C   ARG C 739     -29.590 -23.545   4.782  1.00  0.00           C  
ATOM   1160  O   ARG C 739     -28.485 -23.127   4.287  1.00  0.00           O  
ATOM   1161  N   ASP C 740     -29.786 -23.713   6.080  1.00  0.00           N  
ATOM   1162  H   ASP C 740     -30.620 -24.213   6.353  1.00  0.00           H  
ATOM   1163  CA  ASP C 740     -28.794 -23.611   7.166  1.00  0.00           C  
ATOM   1164  HA  ASP C 740     -28.210 -22.695   7.081  1.00  0.00           H  
ATOM   1165  CB  ASP C 740     -29.556 -23.462   8.522  1.00  0.00           C  
ATOM   1166  HB2 ASP C 740     -30.291 -22.667   8.397  1.00  0.00           H  
ATOM   1167  HB3 ASP C 740     -29.985 -24.402   8.868  1.00  0.00           H  
ATOM   1168  CG  ASP C 740     -28.661 -23.116   9.677  1.00  0.00           C  
ATOM   1169  OD1 ASP C 740     -27.878 -22.207   9.470  1.00  0.00           O  
ATOM   1170  OD2 ASP C 740     -28.792 -23.653  10.807  1.00  0.00           O  
ATOM   1171  C   ASP C 740     -27.863 -24.819   7.275  1.00  0.00           C  
ATOM   1172  O   ASP C 740     -26.630 -24.729   7.377  1.00  0.00           O  
ATOM   1173  N   LYS C 741     -28.371 -26.045   7.271  1.00  0.00           N  
ATOM   1174  H   LYS C 741     -29.374 -26.159   7.258  1.00  0.00           H  
ATOM   1175  CA  LYS C 741     -27.570 -27.297   7.310  1.00  0.00           C  
ATOM   1176  HA  LYS C 741     -26.776 -27.189   8.048  1.00  0.00           H  
ATOM   1177  CB  LYS C 741     -28.480 -28.475   7.787  1.00  0.00           C  
ATOM   1178  HB2 LYS C 741     -29.518 -28.369   7.471  1.00  0.00           H  
ATOM   1179  HB3 LYS C 741     -28.195 -29.436   7.358  1.00  0.00           H  
ATOM   1180  CG  LYS C 741     -28.369 -28.604   9.322  1.00  0.00           C  
ATOM   1181  HG2 LYS C 741     -27.309 -28.569   9.575  1.00  0.00           H  
ATOM   1182  HG3 LYS C 741     -28.845 -27.731   9.768  1.00  0.00           H  
ATOM   1183  CD  LYS C 741     -28.913 -29.848   9.923  1.00  0.00           C  
ATOM   1184  HD2 LYS C 741     -29.296 -29.587  10.909  1.00  0.00           H  
ATOM   1185  HD3 LYS C 741     -29.705 -30.107   9.221  1.00  0.00           H  
ATOM   1186  CE  LYS C 741     -27.962 -31.084   9.910  1.00  0.00           C  
ATOM   1187  HE2 LYS C 741     -27.701 -31.530   8.950  1.00  0.00           H  
ATOM   1188  HE3 LYS C 741     -27.084 -30.769  10.474  1.00  0.00           H  
ATOM   1189  NZ  LYS C 741     -28.649 -32.174  10.535  1.00  0.00           N1+
ATOM   1190  HZ1 LYS C 741     -29.449 -32.489  10.006  1.00  0.00           H  
ATOM   1191  HZ2 LYS C 741     -28.166 -33.039  10.733  1.00  0.00           H  
ATOM   1192  HZ3 LYS C 741     -28.893 -31.785  11.435  1.00  0.00           H  
ATOM   1193  C   LYS C 741     -26.775 -27.747   6.115  1.00  0.00           C  
ATOM   1194  O   LYS C 741     -25.821 -28.552   6.274  1.00  0.00           O  
ATOM   1195  N   VAL C 742     -26.949 -27.182   4.910  1.00  0.00           N  
ATOM   1196  H   VAL C 742     -27.577 -26.392   4.867  1.00  0.00           H  
ATOM   1197  CA  VAL C 742     -26.241 -27.489   3.656  1.00  0.00           C  
ATOM   1198  HA  VAL C 742     -25.384 -28.152   3.776  1.00  0.00           H  
ATOM   1199  CB  VAL C 742     -27.220 -28.251   2.735  1.00  0.00           C  
ATOM   1200  HB  VAL C 742     -28.120 -27.647   2.623  1.00  0.00           H  
ATOM   1201  CG1 VAL C 742     -26.674 -28.371   1.309  1.00  0.00           C  
ATOM   1202 1HG1 VAL C 742     -26.304 -27.496   0.774  1.00  0.00           H  
ATOM   1203 2HG1 VAL C 742     -25.766 -28.975   1.298  1.00  0.00           H  
ATOM   1204 3HG1 VAL C 742     -27.354 -28.862   0.613  1.00  0.00           H  
ATOM   1205  CG2 VAL C 742     -27.617 -29.601   3.267  1.00  0.00           C  
ATOM   1206 1HG2 VAL C 742     -28.262 -30.024   2.496  1.00  0.00           H  
ATOM   1207 2HG2 VAL C 742     -26.741 -30.229   3.424  1.00  0.00           H  
ATOM   1208 3HG2 VAL C 742     -28.118 -29.466   4.226  1.00  0.00           H  
ATOM   1209  C   VAL C 742     -25.556 -26.240   3.053  1.00  0.00           C  
ATOM   1210  O   VAL C 742     -26.228 -25.226   2.702  1.00  0.00           O  
ATOM   1211  N   VAL C 743     -24.230 -26.446   2.863  1.00  0.00           N  
ATOM   1212  H   VAL C 743     -23.786 -27.282   3.215  1.00  0.00           H  
ATOM   1213  CA  VAL C 743     -23.347 -25.680   2.024  1.00  0.00           C  
ATOM   1214  HA  VAL C 743     -23.259 -24.643   2.348  1.00  0.00           H  
ATOM   1215  CB  VAL C 743     -21.987 -26.278   2.199  1.00  0.00           C  
ATOM   1216  HB  VAL C 743     -21.905 -27.350   2.022  1.00  0.00           H  
ATOM   1217  CG1 VAL C 743     -20.960 -25.547   1.390  1.00  0.00           C  
ATOM   1218 1HG1 VAL C 743     -21.192 -24.488   1.509  1.00  0.00           H  
ATOM   1219 2HG1 VAL C 743     -19.974 -25.685   1.833  1.00  0.00           H  
ATOM   1220 3HG1 VAL C 743     -20.952 -25.899   0.359  1.00  0.00           H  
ATOM   1221  CG2 VAL C 743     -21.504 -26.227   3.689  1.00  0.00           C  
ATOM   1222 1HG2 VAL C 743     -22.042 -26.993   4.248  1.00  0.00           H  
ATOM   1223 2HG2 VAL C 743     -20.437 -26.429   3.777  1.00  0.00           H  
ATOM   1224 3HG2 VAL C 743     -21.799 -25.337   4.244  1.00  0.00           H  
ATOM   1225  C   VAL C 743     -23.741 -25.776   0.564  1.00  0.00           C  
ATOM   1226  O   VAL C 743     -23.752 -26.886  -0.073  1.00  0.00           O  
ATOM   1227  N   LEU C 744     -24.145 -24.673   0.030  1.00  0.00           N  
ATOM   1228  H   LEU C 744     -24.207 -23.909   0.687  1.00  0.00           H  
ATOM   1229  CA  LEU C 744     -24.697 -24.565  -1.364  1.00  0.00           C  
ATOM   1230  HA  LEU C 744     -24.961 -25.533  -1.791  1.00  0.00           H  
ATOM   1231  CB  LEU C 744     -26.036 -23.765  -1.322  1.00  0.00           C  
ATOM   1232  HB2 LEU C 744     -26.799 -24.353  -0.811  1.00  0.00           H  
ATOM   1233  HB3 LEU C 744     -25.870 -22.827  -0.792  1.00  0.00           H  
ATOM   1234  CG  LEU C 744     -26.640 -23.282  -2.651  1.00  0.00           C  
ATOM   1235  HG  LEU C 744     -25.907 -22.678  -3.186  1.00  0.00           H  
ATOM   1236  CD1 LEU C 744     -27.173 -24.420  -3.533  1.00  0.00           C  
ATOM   1237 1HD1 LEU C 744     -28.002 -24.959  -3.074  1.00  0.00           H  
ATOM   1238 2HD1 LEU C 744     -27.698 -24.022  -4.401  1.00  0.00           H  
ATOM   1239 3HD1 LEU C 744     -26.392 -25.098  -3.877  1.00  0.00           H  
ATOM   1240  CD2 LEU C 744     -27.837 -22.394  -2.432  1.00  0.00           C  
ATOM   1241 1HD2 LEU C 744     -28.430 -22.164  -3.317  1.00  0.00           H  
ATOM   1242 2HD2 LEU C 744     -28.457 -22.910  -1.699  1.00  0.00           H  
ATOM   1243 3HD2 LEU C 744     -27.594 -21.440  -1.963  1.00  0.00           H  
ATOM   1244  C   LEU C 744     -23.690 -24.020  -2.321  1.00  0.00           C  
ATOM   1245  O   LEU C 744     -23.261 -22.956  -2.097  1.00  0.00           O  
ATOM   1246  N   ALA C 745     -23.447 -24.626  -3.458  1.00  0.00           N  
ATOM   1247  H   ALA C 745     -23.779 -25.578  -3.521  1.00  0.00           H  
ATOM   1248  CA  ALA C 745     -22.646 -24.114  -4.576  1.00  0.00           C  
ATOM   1249  HA  ALA C 745     -22.397 -23.064  -4.425  1.00  0.00           H  
ATOM   1250  CB  ALA C 745     -21.314 -24.971  -4.583  1.00  0.00           C  
ATOM   1251  HB1 ALA C 745     -21.479 -25.974  -4.975  1.00  0.00           H  
ATOM   1252  HB2 ALA C 745     -20.594 -24.547  -5.284  1.00  0.00           H  
ATOM   1253  HB3 ALA C 745     -20.930 -24.927  -3.563  1.00  0.00           H  
ATOM   1254  C   ALA C 745     -23.378 -24.129  -5.966  1.00  0.00           C  
ATOM   1255  O   ALA C 745     -24.021 -25.150  -6.227  1.00  0.00           O  
ATOM   1256  N   THR C 746     -23.204 -23.097  -6.829  1.00  0.00           N  
ATOM   1257  H   THR C 746     -22.599 -22.368  -6.478  1.00  0.00           H  
ATOM   1258  CA  THR C 746     -23.643 -23.022  -8.182  1.00  0.00           C  
ATOM   1259  HA  THR C 746     -23.657 -24.075  -8.462  1.00  0.00           H  
ATOM   1260  CB  THR C 746     -25.139 -22.605  -8.291  1.00  0.00           C  
ATOM   1261  HB  THR C 746     -25.756 -23.205  -7.622  1.00  0.00           H  
ATOM   1262  CG2 THR C 746     -25.413 -21.116  -8.115  1.00  0.00           C  
ATOM   1263 1HG2 THR C 746     -24.971 -20.605  -8.971  1.00  0.00           H  
ATOM   1264 2HG2 THR C 746     -26.492 -20.964  -8.114  1.00  0.00           H  
ATOM   1265 3HG2 THR C 746     -24.912 -20.706  -7.238  1.00  0.00           H  
ATOM   1266  OG1 THR C 746     -25.444 -22.933  -9.632  1.00  0.00           O  
ATOM   1267  HG1 THR C 746     -26.379 -23.097  -9.776  1.00  0.00           H  
ATOM   1268  C   THR C 746     -22.695 -22.131  -9.024  1.00  0.00           C  
ATOM   1269  O   THR C 746     -21.831 -21.415  -8.551  1.00  0.00           O  
ATOM   1270  N   LYS C 747     -22.745 -22.249 -10.354  1.00  0.00           N  
ATOM   1271  H   LYS C 747     -23.544 -22.748 -10.720  1.00  0.00           H  
ATOM   1272  CA  LYS C 747     -21.783 -21.849 -11.327  1.00  0.00           C  
ATOM   1273  HA  LYS C 747     -21.120 -21.141 -10.830  1.00  0.00           H  
ATOM   1274  CB  LYS C 747     -21.115 -23.098 -11.900  1.00  0.00           C  
ATOM   1275  HB2 LYS C 747     -21.555 -23.289 -12.878  1.00  0.00           H  
ATOM   1276  HB3 LYS C 747     -20.094 -22.803 -12.141  1.00  0.00           H  
ATOM   1277  CG  LYS C 747     -21.147 -24.361 -11.035  1.00  0.00           C  
ATOM   1278  HG2 LYS C 747     -21.069 -24.212  -9.958  1.00  0.00           H  
ATOM   1279  HG3 LYS C 747     -22.154 -24.761 -11.155  1.00  0.00           H  
ATOM   1280  CD  LYS C 747     -20.229 -25.451 -11.584  1.00  0.00           C  
ATOM   1281  HD2 LYS C 747     -20.277 -25.536 -12.669  1.00  0.00           H  
ATOM   1282  HD3 LYS C 747     -19.203 -25.256 -11.271  1.00  0.00           H  
ATOM   1283  CE  LYS C 747     -20.496 -26.879 -10.947  1.00  0.00           C  
ATOM   1284  HE2 LYS C 747     -21.244 -27.317 -11.607  1.00  0.00           H  
ATOM   1285  HE3 LYS C 747     -19.587 -27.459 -11.107  1.00  0.00           H  
ATOM   1286  NZ  LYS C 747     -20.818 -26.765  -9.533  1.00  0.00           N1+
ATOM   1287  HZ1 LYS C 747     -20.109 -26.255  -9.026  1.00  0.00           H  
ATOM   1288  HZ2 LYS C 747     -21.667 -26.218  -9.500  1.00  0.00           H  
ATOM   1289  HZ3 LYS C 747     -20.837 -27.690  -9.130  1.00  0.00           H  
ATOM   1290  C   LYS C 747     -22.252 -20.948 -12.453  1.00  0.00           C  
ATOM   1291  O   LYS C 747     -23.458 -20.785 -12.651  1.00  0.00           O  
ATOM   1292  N   VAL C 748     -21.246 -20.385 -13.156  1.00  0.00           N  
ATOM   1293  H   VAL C 748     -20.319 -20.569 -12.798  1.00  0.00           H  
ATOM   1294  CA  VAL C 748     -21.389 -19.475 -14.276  1.00  0.00           C  
ATOM   1295  HA  VAL C 748     -22.332 -19.765 -14.738  1.00  0.00           H  
ATOM   1296  CB  VAL C 748     -21.343 -17.999 -13.805  1.00  0.00           C  
ATOM   1297  HB  VAL C 748     -22.223 -17.892 -13.171  1.00  0.00           H  
ATOM   1298  CG1 VAL C 748     -20.163 -17.758 -12.852  1.00  0.00           C  
ATOM   1299 1HG1 VAL C 748     -19.231 -18.099 -13.304  1.00  0.00           H  
ATOM   1300 2HG1 VAL C 748     -20.110 -16.712 -12.551  1.00  0.00           H  
ATOM   1301 3HG1 VAL C 748     -20.406 -18.391 -11.999  1.00  0.00           H  
ATOM   1302  CG2 VAL C 748     -21.237 -16.841 -14.860  1.00  0.00           C  
ATOM   1303 1HG2 VAL C 748     -21.179 -15.930 -14.264  1.00  0.00           H  
ATOM   1304 2HG2 VAL C 748     -20.306 -16.962 -15.414  1.00  0.00           H  
ATOM   1305 3HG2 VAL C 748     -22.052 -16.754 -15.579  1.00  0.00           H  
ATOM   1306  C   VAL C 748     -20.282 -19.742 -15.363  1.00  0.00           C  
ATOM   1307  O   VAL C 748     -19.053 -19.666 -15.112  1.00  0.00           O  
ATOM   1308  N   TYR C 749     -20.766 -19.850 -16.630  1.00  0.00           N  
ATOM   1309  H   TYR C 749     -21.763 -20.011 -16.618  1.00  0.00           H  
ATOM   1310  CA  TYR C 749     -20.036 -19.530 -17.885  1.00  0.00           C  
ATOM   1311  HA  TYR C 749     -19.553 -18.556 -17.955  1.00  0.00           H  
ATOM   1312  CB  TYR C 749     -18.931 -20.567 -18.059  1.00  0.00           C  
ATOM   1313  HB2 TYR C 749     -18.394 -20.592 -17.111  1.00  0.00           H  
ATOM   1314  HB3 TYR C 749     -19.321 -21.528 -18.395  1.00  0.00           H  
ATOM   1315  CG  TYR C 749     -17.857 -20.016 -19.002  1.00  0.00           C  
ATOM   1316  CD1 TYR C 749     -17.972 -20.081 -20.450  1.00  0.00           C  
ATOM   1317  HD1 TYR C 749     -18.745 -20.647 -20.948  1.00  0.00           H  
ATOM   1318  CE1 TYR C 749     -16.944 -19.608 -21.251  1.00  0.00           C  
ATOM   1319  HE1 TYR C 749     -17.027 -19.714 -22.323  1.00  0.00           H  
ATOM   1320  CZ  TYR C 749     -15.811 -19.060 -20.719  1.00  0.00           C  
ATOM   1321  OH  TYR C 749     -14.874 -18.587 -21.536  1.00  0.00           O  
ATOM   1322  HH  TYR C 749     -13.991 -18.742 -21.194  1.00  0.00           H  
ATOM   1323  CE2 TYR C 749     -15.626 -19.084 -19.347  1.00  0.00           C  
ATOM   1324  HE2 TYR C 749     -14.746 -18.703 -18.850  1.00  0.00           H  
ATOM   1325  CD2 TYR C 749     -16.621 -19.591 -18.471  1.00  0.00           C  
ATOM   1326  HD2 TYR C 749     -16.324 -19.698 -17.438  1.00  0.00           H  
ATOM   1327  C   TYR C 749     -20.929 -19.602 -19.127  1.00  0.00           C  
ATOM   1328  O   TYR C 749     -20.996 -18.724 -19.940  1.00  0.00           O  
ATOM   1329  N   GLY C 750     -21.605 -20.797 -19.411  1.00  0.00           N  
ATOM   1330  H   GLY C 750     -21.605 -21.536 -18.723  1.00  0.00           H  
ATOM   1331  CA  GLY C 750     -22.117 -21.137 -20.706  1.00  0.00           C  
ATOM   1332  HA2 GLY C 750     -21.494 -20.713 -21.494  1.00  0.00           H  
ATOM   1333  HA3 GLY C 750     -22.185 -22.222 -20.783  1.00  0.00           H  
ATOM   1334  C   GLY C 750     -23.521 -20.634 -21.013  1.00  0.00           C  
ATOM   1335  O   GLY C 750     -24.124 -19.930 -20.286  1.00  0.00           O  
ATOM   1336  N   ASN C 751     -23.877 -20.789 -22.259  1.00  0.00           N  
ATOM   1337  H   ASN C 751     -23.313 -21.487 -22.724  1.00  0.00           H  
ATOM   1338  CA  ASN C 751     -25.236 -20.497 -22.818  1.00  0.00           C  
ATOM   1339  HA  ASN C 751     -25.464 -19.461 -22.569  1.00  0.00           H  
ATOM   1340  CB  ASN C 751     -25.314 -20.749 -24.335  1.00  0.00           C  
ATOM   1341  HB2 ASN C 751     -24.540 -20.102 -24.747  1.00  0.00           H  
ATOM   1342  HB3 ASN C 751     -25.068 -21.785 -24.572  1.00  0.00           H  
ATOM   1343  CG  ASN C 751     -26.548 -20.463 -25.054  1.00  0.00           C  
ATOM   1344  OD1 ASN C 751     -27.471 -19.827 -24.547  1.00  0.00           O  
ATOM   1345  ND2 ASN C 751     -26.603 -20.842 -26.326  1.00  0.00           N  
ATOM   1346 1HD2 ASN C 751     -27.485 -20.625 -26.769  1.00  0.00           H  
ATOM   1347 2HD2 ASN C 751     -25.839 -21.319 -26.783  1.00  0.00           H  
ATOM   1348  C   ASN C 751     -26.286 -21.376 -22.037  1.00  0.00           C  
ATOM   1349  O   ASN C 751     -26.075 -22.582 -22.037  1.00  0.00           O  
ATOM   1350  N   MET C 752     -27.462 -20.879 -21.601  1.00  0.00           N  
ATOM   1351  H   MET C 752     -27.595 -19.878 -21.622  1.00  0.00           H  
ATOM   1352  CA  MET C 752     -28.579 -21.603 -20.965  1.00  0.00           C  
ATOM   1353  HA  MET C 752     -28.191 -22.380 -20.307  1.00  0.00           H  
ATOM   1354  CB  MET C 752     -29.435 -20.744 -20.094  1.00  0.00           C  
ATOM   1355  HB2 MET C 752     -29.803 -19.957 -20.753  1.00  0.00           H  
ATOM   1356  HB3 MET C 752     -30.297 -21.296 -19.720  1.00  0.00           H  
ATOM   1357  CG  MET C 752     -28.768 -19.906 -18.924  1.00  0.00           C  
ATOM   1358  HG2 MET C 752     -27.967 -19.296 -19.344  1.00  0.00           H  
ATOM   1359  HG3 MET C 752     -29.514 -19.275 -18.441  1.00  0.00           H  
ATOM   1360  SD  MET C 752     -28.131 -20.676 -17.387  1.00  0.00           S  
ATOM   1361  CE  MET C 752     -26.759 -21.608 -18.184  1.00  0.00           C  
ATOM   1362  HE1 MET C 752     -27.211 -22.483 -18.653  1.00  0.00           H  
ATOM   1363  HE2 MET C 752     -26.323 -20.874 -18.862  1.00  0.00           H  
ATOM   1364  HE3 MET C 752     -26.108 -22.057 -17.434  1.00  0.00           H  
ATOM   1365  C   MET C 752     -29.467 -22.365 -22.060  1.00  0.00           C  
ATOM   1366  O   MET C 752     -30.311 -23.250 -21.702  1.00  0.00           O  
ATOM   1367  N   GLY C 753     -29.314 -22.062 -23.338  1.00  0.00           N  
ATOM   1368  H   GLY C 753     -28.753 -21.286 -23.658  1.00  0.00           H  
ATOM   1369  CA  GLY C 753     -30.133 -22.683 -24.424  1.00  0.00           C  
ATOM   1370  HA2 GLY C 753     -31.146 -22.912 -24.093  1.00  0.00           H  
ATOM   1371  HA3 GLY C 753     -30.090 -21.967 -25.244  1.00  0.00           H  
ATOM   1372  C   GLY C 753     -29.573 -24.092 -24.873  1.00  0.00           C  
ATOM   1373  O   GLY C 753     -28.505 -24.589 -24.446  1.00  0.00           O  
ATOM   1374  N   LEU C 754     -30.274 -24.652 -25.833  1.00  0.00           N  
ATOM   1375  H   LEU C 754     -31.140 -24.223 -26.125  1.00  0.00           H  
ATOM   1376  CA  LEU C 754     -29.955 -25.980 -26.355  1.00  0.00           C  
ATOM   1377  HA  LEU C 754     -29.978 -26.703 -25.539  1.00  0.00           H  
ATOM   1378  CB  LEU C 754     -31.017 -26.489 -27.360  1.00  0.00           C  
ATOM   1379  HB2 LEU C 754     -31.968 -26.419 -26.833  1.00  0.00           H  
ATOM   1380  HB3 LEU C 754     -31.053 -25.809 -28.211  1.00  0.00           H  
ATOM   1381  CG  LEU C 754     -30.731 -27.938 -27.850  1.00  0.00           C  
ATOM   1382  HG  LEU C 754     -29.932 -27.909 -28.591  1.00  0.00           H  
ATOM   1383  CD1 LEU C 754     -30.388 -29.043 -26.836  1.00  0.00           C  
ATOM   1384 1HD1 LEU C 754     -30.550 -30.063 -27.187  1.00  0.00           H  
ATOM   1385 2HD1 LEU C 754     -29.398 -28.899 -26.405  1.00  0.00           H  
ATOM   1386 3HD1 LEU C 754     -30.982 -28.951 -25.927  1.00  0.00           H  
ATOM   1387  CD2 LEU C 754     -31.984 -28.414 -28.580  1.00  0.00           C  
ATOM   1388 1HD2 LEU C 754     -32.785 -28.629 -27.872  1.00  0.00           H  
ATOM   1389 2HD2 LEU C 754     -32.325 -27.788 -29.405  1.00  0.00           H  
ATOM   1390 3HD2 LEU C 754     -31.730 -29.309 -29.148  1.00  0.00           H  
ATOM   1391  C   LEU C 754     -28.560 -26.150 -27.038  1.00  0.00           C  
ATOM   1392  O   LEU C 754     -27.831 -27.126 -26.849  1.00  0.00           O  
ATOM   1393  N   ASP C 755     -28.105 -25.091 -27.722  1.00  0.00           N  
ATOM   1394  H   ASP C 755     -28.690 -24.278 -27.857  1.00  0.00           H  
ATOM   1395  CA  ASP C 755     -26.960 -25.188 -28.649  1.00  0.00           C  
ATOM   1396  HA  ASP C 755     -26.242 -25.792 -28.094  1.00  0.00           H  
ATOM   1397  CB  ASP C 755     -27.279 -25.983 -29.942  1.00  0.00           C  
ATOM   1398  HB2 ASP C 755     -27.902 -26.823 -29.634  1.00  0.00           H  
ATOM   1399  HB3 ASP C 755     -27.778 -25.335 -30.662  1.00  0.00           H  
ATOM   1400  CG  ASP C 755     -26.067 -26.595 -30.582  1.00  0.00           C  
ATOM   1401  OD1 ASP C 755     -26.180 -26.703 -31.790  1.00  0.00           O  
ATOM   1402  OD2 ASP C 755     -24.945 -26.818 -30.034  1.00  0.00           O  
ATOM   1403  C   ASP C 755     -26.226 -23.851 -29.063  1.00  0.00           C  
ATOM   1404  O   ASP C 755     -26.849 -22.801 -28.890  1.00  0.00           O  
ATOM   1405  N   GLY C 756     -24.965 -23.916 -29.488  1.00  0.00           N  
ATOM   1406  H   GLY C 756     -24.505 -24.786 -29.718  1.00  0.00           H  
ATOM   1407  CA  GLY C 756     -24.179 -22.751 -29.766  1.00  0.00           C  
ATOM   1408  HA2 GLY C 756     -23.278 -23.266 -30.099  1.00  0.00           H  
ATOM   1409  HA3 GLY C 756     -24.694 -22.226 -30.571  1.00  0.00           H  
ATOM   1410  C   GLY C 756     -23.923 -21.792 -28.620  1.00  0.00           C  
ATOM   1411  O   GLY C 756     -24.206 -21.949 -27.420  1.00  0.00           O  
ATOM   1412  N   PRO C 757     -23.352 -20.643 -29.067  1.00  0.00           N  
ATOM   1413  CD  PRO C 757     -22.794 -20.414 -30.370  1.00  0.00           C  
ATOM   1414  HD2 PRO C 757     -23.600 -20.536 -31.093  1.00  0.00           H  
ATOM   1415  HD3 PRO C 757     -22.047 -21.176 -30.592  1.00  0.00           H  
ATOM   1416  CG  PRO C 757     -22.262 -18.987 -30.415  1.00  0.00           C  
ATOM   1417  HG2 PRO C 757     -22.848 -18.373 -31.099  1.00  0.00           H  
ATOM   1418  HG3 PRO C 757     -21.227 -19.038 -30.754  1.00  0.00           H  
ATOM   1419  CB  PRO C 757     -22.417 -18.364 -29.037  1.00  0.00           C  
ATOM   1420  HB2 PRO C 757     -22.821 -17.359 -29.153  1.00  0.00           H  
ATOM   1421  HB3 PRO C 757     -21.424 -18.228 -28.608  1.00  0.00           H  
ATOM   1422  CA  PRO C 757     -23.253 -19.434 -28.234  1.00  0.00           C  
ATOM   1423  HA  PRO C 757     -22.755 -19.767 -27.323  1.00  0.00           H  
ATOM   1424  C   PRO C 757     -24.627 -18.889 -27.918  1.00  0.00           C  
ATOM   1425  O   PRO C 757     -25.575 -18.965 -28.694  1.00  0.00           O  
ATOM   1426  N   ALA C 758     -24.677 -18.106 -26.806  1.00  0.00           N  
ATOM   1427  H   ALA C 758     -23.865 -18.042 -26.209  1.00  0.00           H  
ATOM   1428  CA  ALA C 758     -25.882 -17.306 -26.494  1.00  0.00           C  
ATOM   1429  HA  ALA C 758     -26.817 -17.815 -26.727  1.00  0.00           H  
ATOM   1430  CB  ALA C 758     -25.904 -17.070 -24.984  1.00  0.00           C  
ATOM   1431  HB1 ALA C 758     -26.949 -16.860 -24.754  1.00  0.00           H  
ATOM   1432  HB2 ALA C 758     -25.662 -17.993 -24.457  1.00  0.00           H  
ATOM   1433  HB3 ALA C 758     -25.293 -16.202 -24.735  1.00  0.00           H  
ATOM   1434  C   ALA C 758     -25.956 -16.088 -27.368  1.00  0.00           C  
ATOM   1435  O   ALA C 758     -25.144 -15.809 -28.262  1.00  0.00           O  
ATOM   1436  N   TRP C 759     -26.923 -15.260 -27.171  1.00  0.00           N  
ATOM   1437  H   TRP C 759     -27.543 -15.511 -26.415  1.00  0.00           H  
ATOM   1438  CA  TRP C 759     -26.879 -13.820 -27.349  1.00  0.00           C  
ATOM   1439  HA  TRP C 759     -26.579 -13.657 -28.384  1.00  0.00           H  
ATOM   1440  CB  TRP C 759     -28.203 -13.202 -27.097  1.00  0.00           C  
ATOM   1441  HB2 TRP C 759     -28.950 -13.697 -27.717  1.00  0.00           H  
ATOM   1442  HB3 TRP C 759     -28.412 -13.388 -26.043  1.00  0.00           H  
ATOM   1443  CG  TRP C 759     -28.326 -11.725 -27.165  1.00  0.00           C  
ATOM   1444  CD1 TRP C 759     -28.003 -10.905 -26.098  1.00  0.00           C  
ATOM   1445  HD1 TRP C 759     -27.784 -11.292 -25.114  1.00  0.00           H  
ATOM   1446  NE1 TRP C 759     -28.156  -9.575 -26.351  1.00  0.00           N  
ATOM   1447  HE1 TRP C 759     -27.870  -8.809 -25.758  1.00  0.00           H  
ATOM   1448  CE2 TRP C 759     -28.622  -9.455 -27.667  1.00  0.00           C  
ATOM   1449  CZ2 TRP C 759     -29.094  -8.317 -28.360  1.00  0.00           C  
ATOM   1450  HZ2 TRP C 759     -29.149  -7.342 -27.898  1.00  0.00           H  
ATOM   1451  CH2 TRP C 759     -29.531  -8.508 -29.676  1.00  0.00           C  
ATOM   1452  HH2 TRP C 759     -29.818  -7.605 -30.194  1.00  0.00           H  
ATOM   1453  CZ3 TRP C 759     -29.758  -9.759 -30.233  1.00  0.00           C  
ATOM   1454  HZ3 TRP C 759     -30.251  -9.800 -31.193  1.00  0.00           H  
ATOM   1455  CE3 TRP C 759     -29.273 -10.910 -29.532  1.00  0.00           C  
ATOM   1456  HE3 TRP C 759     -29.402 -11.917 -29.901  1.00  0.00           H  
ATOM   1457  CD2 TRP C 759     -28.751 -10.759 -28.212  1.00  0.00           C  
ATOM   1458  C   TRP C 759     -25.728 -13.180 -26.551  1.00  0.00           C  
ATOM   1459  O   TRP C 759     -25.492 -13.619 -25.407  1.00  0.00           O  
ATOM   1460  N   PRO C 760     -25.076 -12.095 -27.055  1.00  0.00           N  
ATOM   1461  CD  PRO C 760     -25.215 -11.509 -28.369  1.00  0.00           C  
ATOM   1462  HD2 PRO C 760     -26.178 -10.998 -28.360  1.00  0.00           H  
ATOM   1463  HD3 PRO C 760     -25.092 -12.273 -29.137  1.00  0.00           H  
ATOM   1464  CG  PRO C 760     -24.144 -10.444 -28.556  1.00  0.00           C  
ATOM   1465  HG2 PRO C 760     -24.554  -9.626 -29.148  1.00  0.00           H  
ATOM   1466  HG3 PRO C 760     -23.185 -10.841 -28.891  1.00  0.00           H  
ATOM   1467  CB  PRO C 760     -23.886 -10.003 -27.093  1.00  0.00           C  
ATOM   1468  HB2 PRO C 760     -24.727  -9.322 -26.960  1.00  0.00           H  
ATOM   1469  HB3 PRO C 760     -22.934  -9.554 -26.808  1.00  0.00           H  
ATOM   1470  CA  PRO C 760     -24.099 -11.360 -26.367  1.00  0.00           C  
ATOM   1471  HA  PRO C 760     -23.134 -11.853 -26.484  1.00  0.00           H  
ATOM   1472  C   PRO C 760     -24.414 -11.237 -24.835  1.00  0.00           C  
ATOM   1473  O   PRO C 760     -25.482 -10.813 -24.463  1.00  0.00           O  
ATOM   1474  N   ASN C 761     -23.406 -11.423 -23.996  1.00  0.00           N  
ATOM   1475  H   ASN C 761     -22.566 -11.901 -24.289  1.00  0.00           H  
ATOM   1476  CA  ASN C 761     -23.505 -11.325 -22.529  1.00  0.00           C  
ATOM   1477  HA  ASN C 761     -22.563 -11.777 -22.219  1.00  0.00           H  
ATOM   1478  CB  ASN C 761     -23.484  -9.801 -22.104  1.00  0.00           C  
ATOM   1479  HB2 ASN C 761     -24.452  -9.304 -22.175  1.00  0.00           H  
ATOM   1480  HB3 ASN C 761     -23.151  -9.705 -21.071  1.00  0.00           H  
ATOM   1481  CG  ASN C 761     -22.636  -8.783 -22.904  1.00  0.00           C  
ATOM   1482  OD1 ASN C 761     -21.555  -8.408 -22.479  1.00  0.00           O  
ATOM   1483  ND2 ASN C 761     -23.023  -8.292 -24.032  1.00  0.00           N  
ATOM   1484 1HD2 ASN C 761     -22.482  -7.511 -24.374  1.00  0.00           H  
ATOM   1485 2HD2 ASN C 761     -23.819  -8.702 -24.500  1.00  0.00           H  
ATOM   1486  C   ASN C 761     -24.632 -12.117 -21.788  1.00  0.00           C  
ATOM   1487  O   ASN C 761     -24.757 -11.875 -20.587  1.00  0.00           O  
HETATM 1488  N   HIE C 762     -25.391 -13.054 -22.462  1.00  0.00           N  
HETATM 1489  H   HIE C 762     -25.397 -13.018 -23.471  1.00  0.00           H  
HETATM 1490  CA  HIE C 762     -25.984 -14.145 -21.745  1.00  0.00           C  
HETATM 1491  HA  HIE C 762     -26.223 -13.787 -20.744  1.00  0.00           H  
HETATM 1492  CB  HIE C 762     -27.305 -14.538 -22.304  1.00  0.00           C  
HETATM 1493  HB2 HIE C 762     -27.157 -14.870 -23.332  1.00  0.00           H  
HETATM 1494  HB3 HIE C 762     -27.686 -15.337 -21.668  1.00  0.00           H  
HETATM 1495  CG  HIE C 762     -28.296 -13.397 -22.349  1.00  0.00           C  
HETATM 1496  ND1 HIE C 762     -29.613 -13.551 -22.832  1.00  0.00           N  
HETATM 1497  CE1 HIE C 762     -30.216 -12.400 -22.694  1.00  0.00           C  
HETATM 1498  HE1 HIE C 762     -31.257 -12.161 -22.847  1.00  0.00           H  
HETATM 1499  NE2 HIE C 762     -29.376 -11.478 -22.248  1.00  0.00           N  
HETATM 1500  HE2 HIE C 762     -29.678 -10.577 -21.904  1.00  0.00           H  
HETATM 1501  CD2 HIE C 762     -28.123 -12.074 -22.115  1.00  0.00           C  
HETATM 1502  HD2 HIE C 762     -27.237 -11.604 -21.714  1.00  0.00           H  
HETATM 1503  C   HIE C 762     -24.926 -15.270 -21.605  1.00  0.00           C  
HETATM 1504  O   HIE C 762     -25.317 -16.339 -21.167  1.00  0.00           O  
ATOM   1505  N   ASP C 763     -23.703 -15.108 -22.072  1.00  0.00           N  
ATOM   1506  H   ASP C 763     -23.468 -14.316 -22.653  1.00  0.00           H  
ATOM   1507  CA  ASP C 763     -22.608 -16.078 -21.762  1.00  0.00           C  
ATOM   1508  HA  ASP C 763     -22.836 -16.628 -20.849  1.00  0.00           H  
ATOM   1509  CB  ASP C 763     -22.413 -17.147 -22.902  1.00  0.00           C  
ATOM   1510  HB2 ASP C 763     -21.611 -17.805 -22.565  1.00  0.00           H  
ATOM   1511  HB3 ASP C 763     -23.288 -17.796 -22.860  1.00  0.00           H  
ATOM   1512  CG  ASP C 763     -22.329 -16.665 -24.347  1.00  0.00           C  
ATOM   1513  OD1 ASP C 763     -22.376 -15.458 -24.625  1.00  0.00           O  
ATOM   1514  OD2 ASP C 763     -22.329 -17.582 -25.181  1.00  0.00           O  
ATOM   1515  C   ASP C 763     -21.271 -15.373 -21.530  1.00  0.00           C  
ATOM   1516  O   ASP C 763     -21.109 -14.153 -21.696  1.00  0.00           O  
ATOM   1517  N   LYS C 764     -20.255 -16.124 -21.018  1.00  0.00           N  
ATOM   1518  H   LYS C 764     -20.494 -17.100 -21.119  1.00  0.00           H  
ATOM   1519  CA  LYS C 764     -18.908 -15.750 -20.552  1.00  0.00           C  
ATOM   1520  HA  LYS C 764     -18.410 -16.672 -20.253  1.00  0.00           H  
ATOM   1521  CB  LYS C 764     -18.093 -15.087 -21.651  1.00  0.00           C  
ATOM   1522  HB2 LYS C 764     -18.703 -14.234 -21.951  1.00  0.00           H  
ATOM   1523  HB3 LYS C 764     -17.145 -14.761 -21.224  1.00  0.00           H  
ATOM   1524  CG  LYS C 764     -17.929 -16.123 -22.826  1.00  0.00           C  
ATOM   1525  HG2 LYS C 764     -17.702 -17.100 -22.399  1.00  0.00           H  
ATOM   1526  HG3 LYS C 764     -18.829 -16.249 -23.427  1.00  0.00           H  
ATOM   1527  CD  LYS C 764     -16.835 -15.722 -23.768  1.00  0.00           C  
ATOM   1528  HD2 LYS C 764     -16.842 -16.398 -24.623  1.00  0.00           H  
ATOM   1529  HD3 LYS C 764     -17.034 -14.699 -24.087  1.00  0.00           H  
ATOM   1530  CE  LYS C 764     -15.456 -15.841 -23.158  1.00  0.00           C  
ATOM   1531  HE2 LYS C 764     -15.501 -15.375 -22.173  1.00  0.00           H  
ATOM   1532  HE3 LYS C 764     -15.231 -16.895 -22.999  1.00  0.00           H  
ATOM   1533  NZ  LYS C 764     -14.455 -15.239 -24.063  1.00  0.00           N1+
ATOM   1534  HZ1 LYS C 764     -14.444 -15.756 -24.931  1.00  0.00           H  
ATOM   1535  HZ2 LYS C 764     -14.755 -14.306 -24.307  1.00  0.00           H  
ATOM   1536  HZ3 LYS C 764     -13.576 -15.064 -23.598  1.00  0.00           H  
ATOM   1537  C   LYS C 764     -18.910 -14.956 -19.248  1.00  0.00           C  
ATOM   1538  O   LYS C 764     -19.992 -14.881 -18.571  1.00  0.00           O  
ATOM   1539  N   LEU C 765     -17.742 -14.525 -18.734  1.00  0.00           N  
ATOM   1540  H   LEU C 765     -16.861 -14.701 -19.194  1.00  0.00           H  
ATOM   1541  CA  LEU C 765     -17.499 -14.180 -17.310  1.00  0.00           C  
ATOM   1542  HA  LEU C 765     -18.317 -14.710 -16.822  1.00  0.00           H  
ATOM   1543  CB  LEU C 765     -16.160 -14.807 -16.801  1.00  0.00           C  
ATOM   1544  HB2 LEU C 765     -15.311 -14.480 -17.402  1.00  0.00           H  
ATOM   1545  HB3 LEU C 765     -16.128 -14.438 -15.776  1.00  0.00           H  
ATOM   1546  CG  LEU C 765     -16.238 -16.366 -16.821  1.00  0.00           C  
ATOM   1547  HG  LEU C 765     -16.440 -16.684 -17.844  1.00  0.00           H  
ATOM   1548  CD1 LEU C 765     -14.850 -16.939 -16.436  1.00  0.00           C  
ATOM   1549 1HD1 LEU C 765     -14.576 -16.601 -15.436  1.00  0.00           H  
ATOM   1550 2HD1 LEU C 765     -14.855 -18.016 -16.598  1.00  0.00           H  
ATOM   1551 3HD1 LEU C 765     -14.061 -16.491 -17.039  1.00  0.00           H  
ATOM   1552  CD2 LEU C 765     -17.351 -16.900 -15.916  1.00  0.00           C  
ATOM   1553 1HD2 LEU C 765     -17.309 -17.969 -15.705  1.00  0.00           H  
ATOM   1554 2HD2 LEU C 765     -17.288 -16.444 -14.928  1.00  0.00           H  
ATOM   1555 3HD2 LEU C 765     -18.335 -16.765 -16.365  1.00  0.00           H  
ATOM   1556  C   LEU C 765     -17.657 -12.690 -16.929  1.00  0.00           C  
ATOM   1557  O   LEU C 765     -17.282 -12.359 -15.875  1.00  0.00           O  
ATOM   1558  N   SER C 766     -18.145 -11.782 -17.770  1.00  0.00           N  
ATOM   1559  H   SER C 766     -18.689 -12.144 -18.540  1.00  0.00           H  
ATOM   1560  CA  SER C 766     -18.224 -10.305 -17.497  1.00  0.00           C  
ATOM   1561  HA  SER C 766     -17.219 -10.042 -17.168  1.00  0.00           H  
ATOM   1562  CB  SER C 766     -18.725  -9.565 -18.743  1.00  0.00           C  
ATOM   1563  HB2 SER C 766     -18.528  -8.496 -18.662  1.00  0.00           H  
ATOM   1564  HB3 SER C 766     -18.264  -9.975 -19.642  1.00  0.00           H  
ATOM   1565  OG  SER C 766     -20.064  -9.767 -18.927  1.00  0.00           O  
ATOM   1566  HG  SER C 766     -20.175 -10.654 -19.278  1.00  0.00           H  
ATOM   1567  C   SER C 766     -19.212 -10.033 -16.368  1.00  0.00           C  
ATOM   1568  O   SER C 766     -20.219 -10.743 -16.216  1.00  0.00           O  
ATOM   1569  N   ALA C 767     -19.031  -8.911 -15.639  1.00  0.00           N  
ATOM   1570  H   ALA C 767     -18.227  -8.341 -15.861  1.00  0.00           H  
ATOM   1571  CA  ALA C 767     -19.849  -8.602 -14.466  1.00  0.00           C  
ATOM   1572  HA  ALA C 767     -19.504  -9.352 -13.754  1.00  0.00           H  
ATOM   1573  CB  ALA C 767     -19.405  -7.211 -13.958  1.00  0.00           C  
ATOM   1574  HB1 ALA C 767     -18.352  -7.228 -13.679  1.00  0.00           H  
ATOM   1575  HB2 ALA C 767     -19.546  -6.480 -14.754  1.00  0.00           H  
ATOM   1576  HB3 ALA C 767     -20.003  -6.977 -13.077  1.00  0.00           H  
ATOM   1577  C   ALA C 767     -21.354  -8.598 -14.871  1.00  0.00           C  
ATOM   1578  O   ALA C 767     -22.233  -8.798 -14.045  1.00  0.00           O  
ATOM   1579  N   LEU C 768     -21.576  -8.183 -16.089  1.00  0.00           N  
ATOM   1580  H   LEU C 768     -20.786  -8.004 -16.692  1.00  0.00           H  
ATOM   1581  CA  LEU C 768     -22.972  -8.006 -16.625  1.00  0.00           C  
ATOM   1582  HA  LEU C 768     -23.435  -7.425 -15.827  1.00  0.00           H  
ATOM   1583  CB  LEU C 768     -22.911  -7.235 -17.985  1.00  0.00           C  
ATOM   1584  HB2 LEU C 768     -22.558  -6.213 -17.850  1.00  0.00           H  
ATOM   1585  HB3 LEU C 768     -22.349  -7.868 -18.673  1.00  0.00           H  
ATOM   1586  CG  LEU C 768     -24.229  -6.920 -18.718  1.00  0.00           C  
ATOM   1587  HG  LEU C 768     -24.747  -7.838 -18.993  1.00  0.00           H  
ATOM   1588  CD1 LEU C 768     -24.987  -6.134 -17.731  1.00  0.00           C  
ATOM   1589 1HD1 LEU C 768     -25.283  -6.790 -16.912  1.00  0.00           H  
ATOM   1590 2HD1 LEU C 768     -24.383  -5.303 -17.367  1.00  0.00           H  
ATOM   1591 3HD1 LEU C 768     -25.808  -5.690 -18.293  1.00  0.00           H  
ATOM   1592  CD2 LEU C 768     -23.980  -6.170 -19.947  1.00  0.00           C  
ATOM   1593 1HD2 LEU C 768     -23.344  -5.288 -19.885  1.00  0.00           H  
ATOM   1594 2HD2 LEU C 768     -23.549  -6.940 -20.588  1.00  0.00           H  
ATOM   1595 3HD2 LEU C 768     -24.930  -5.870 -20.390  1.00  0.00           H  
ATOM   1596  C   LEU C 768     -23.659  -9.408 -16.679  1.00  0.00           C  
ATOM   1597  O   LEU C 768     -24.866  -9.439 -16.461  1.00  0.00           O  
ATOM   1598  N   ASN C 769     -22.969 -10.468 -17.098  1.00  0.00           N  
ATOM   1599  H   ASN C 769     -21.978 -10.386 -17.276  1.00  0.00           H  
ATOM   1600  CA  ASN C 769     -23.609 -11.799 -17.246  1.00  0.00           C  
ATOM   1601  HA  ASN C 769     -24.625 -11.801 -17.641  1.00  0.00           H  
ATOM   1602  CB  ASN C 769     -22.766 -12.684 -18.215  1.00  0.00           C  
ATOM   1603  HB2 ASN C 769     -22.661 -12.223 -19.197  1.00  0.00           H  
ATOM   1604  HB3 ASN C 769     -21.796 -12.893 -17.763  1.00  0.00           H  
ATOM   1605  CG  ASN C 769     -23.568 -13.980 -18.490  1.00  0.00           C  
ATOM   1606  OD1 ASN C 769     -24.748 -14.041 -18.694  1.00  0.00           O  
ATOM   1607  ND2 ASN C 769     -22.814 -15.052 -18.514  1.00  0.00           N  
ATOM   1608 1HD2 ASN C 769     -23.234 -15.967 -18.598  1.00  0.00           H  
ATOM   1609 2HD2 ASN C 769     -21.811 -15.043 -18.403  1.00  0.00           H  
ATOM   1610  C   ASN C 769     -23.594 -12.406 -15.788  1.00  0.00           C  
ATOM   1611  O   ASN C 769     -24.529 -13.096 -15.355  1.00  0.00           O  
ATOM   1612  N   ILE C 770     -22.544 -12.165 -14.994  1.00  0.00           N  
ATOM   1613  H   ILE C 770     -21.750 -11.635 -15.325  1.00  0.00           H  
ATOM   1614  CA  ILE C 770     -22.675 -12.617 -13.584  1.00  0.00           C  
ATOM   1615  HA  ILE C 770     -22.795 -13.701 -13.602  1.00  0.00           H  
ATOM   1616  CB  ILE C 770     -21.383 -12.335 -12.759  1.00  0.00           C  
ATOM   1617  HB  ILE C 770     -21.012 -11.354 -13.053  1.00  0.00           H  
ATOM   1618  CG2 ILE C 770     -21.724 -12.245 -11.218  1.00  0.00           C  
ATOM   1619 1HG2 ILE C 770     -22.211 -11.314 -10.928  1.00  0.00           H  
ATOM   1620 2HG2 ILE C 770     -22.255 -13.116 -10.835  1.00  0.00           H  
ATOM   1621 3HG2 ILE C 770     -20.750 -12.281 -10.730  1.00  0.00           H  
ATOM   1622  CG1 ILE C 770     -20.261 -13.319 -13.065  1.00  0.00           C  
ATOM   1623 2HG1 ILE C 770     -20.435 -14.175 -12.413  1.00  0.00           H  
ATOM   1624 3HG1 ILE C 770     -20.283 -13.571 -14.125  1.00  0.00           H  
ATOM   1625  CD1 ILE C 770     -18.833 -12.743 -12.677  1.00  0.00           C  
ATOM   1626 1HD1 ILE C 770     -18.460 -11.994 -13.376  1.00  0.00           H  
ATOM   1627 2HD1 ILE C 770     -18.757 -12.419 -11.639  1.00  0.00           H  
ATOM   1628 3HD1 ILE C 770     -18.137 -13.558 -12.874  1.00  0.00           H  
ATOM   1629  C   ILE C 770     -23.875 -11.947 -12.826  1.00  0.00           C  
ATOM   1630  O   ILE C 770     -24.542 -12.638 -12.040  1.00  0.00           O  
ATOM   1631  N   ARG C 771     -24.097 -10.637 -12.880  1.00  0.00           N  
ATOM   1632  H   ARG C 771     -23.534 -10.022 -13.450  1.00  0.00           H  
ATOM   1633  CA  ARG C 771     -25.308 -10.001 -12.345  1.00  0.00           C  
ATOM   1634  HA  ARG C 771     -25.253 -10.158 -11.267  1.00  0.00           H  
ATOM   1635  CB  ARG C 771     -25.206  -8.516 -12.753  1.00  0.00           C  
ATOM   1636  HB2 ARG C 771     -24.351  -8.082 -12.234  1.00  0.00           H  
ATOM   1637  HB3 ARG C 771     -25.024  -8.488 -13.827  1.00  0.00           H  
ATOM   1638  CG  ARG C 771     -26.427  -7.662 -12.314  1.00  0.00           C  
ATOM   1639  HG2 ARG C 771     -27.274  -8.139 -12.807  1.00  0.00           H  
ATOM   1640  HG3 ARG C 771     -26.468  -7.676 -11.225  1.00  0.00           H  
ATOM   1641  CD  ARG C 771     -26.437  -6.162 -12.670  1.00  0.00           C  
ATOM   1642  HD2 ARG C 771     -27.204  -5.628 -12.110  1.00  0.00           H  
ATOM   1643  HD3 ARG C 771     -25.451  -5.798 -12.380  1.00  0.00           H  
ATOM   1644  NE  ARG C 771     -26.697  -6.124 -14.149  1.00  0.00           N  
ATOM   1645  HE  ARG C 771     -26.707  -6.966 -14.706  1.00  0.00           H  
ATOM   1646  CZ  ARG C 771     -27.013  -5.036 -14.817  1.00  0.00           C  
ATOM   1647  NH1 ARG C 771     -26.745  -3.848 -14.451  1.00  0.00           N  
ATOM   1648 1HH1 ARG C 771     -26.342  -3.616 -13.555  1.00  0.00           H  
ATOM   1649 2HH1 ARG C 771     -27.152  -3.171 -15.081  1.00  0.00           H  
ATOM   1650  NH2 ARG C 771     -27.540  -5.205 -15.989  1.00  0.00           N  
ATOM   1651 1HH2 ARG C 771     -27.887  -6.096 -16.314  1.00  0.00           H  
ATOM   1652 2HH2 ARG C 771     -27.593  -4.372 -16.558  1.00  0.00           H  
ATOM   1653  C   ARG C 771     -26.633 -10.638 -12.759  1.00  0.00           C  
ATOM   1654  O   ARG C 771     -27.496 -10.699 -11.852  1.00  0.00           O  
ATOM   1655  N   ARG C 772     -26.680 -11.144 -13.995  1.00  0.00           N  
ATOM   1656  H   ARG C 772     -25.913 -10.831 -14.573  1.00  0.00           H  
ATOM   1657  CA  ARG C 772     -27.805 -11.873 -14.596  1.00  0.00           C  
ATOM   1658  HA  ARG C 772     -28.783 -11.425 -14.417  1.00  0.00           H  
ATOM   1659  CB  ARG C 772     -27.625 -11.779 -16.125  1.00  0.00           C  
ATOM   1660  HB2 ARG C 772     -27.843 -10.752 -16.420  1.00  0.00           H  
ATOM   1661  HB3 ARG C 772     -26.655 -12.170 -16.433  1.00  0.00           H  
ATOM   1662  CG  ARG C 772     -28.633 -12.713 -16.854  1.00  0.00           C  
ATOM   1663  HG2 ARG C 772     -28.578 -13.758 -16.550  1.00  0.00           H  
ATOM   1664  HG3 ARG C 772     -29.627 -12.310 -16.662  1.00  0.00           H  
ATOM   1665  CD  ARG C 772     -28.463 -12.718 -18.360  1.00  0.00           C  
ATOM   1666  HD2 ARG C 772     -28.278 -11.742 -18.809  1.00  0.00           H  
ATOM   1667  HD3 ARG C 772     -27.660 -13.378 -18.688  1.00  0.00           H  
ATOM   1668  NE  ARG C 772     -29.678 -13.141 -19.043  1.00  0.00           N  
ATOM   1669  HE  ARG C 772     -30.389 -12.423 -19.051  1.00  0.00           H  
ATOM   1670  CZ  ARG C 772     -30.091 -14.298 -19.387  1.00  0.00           C  
ATOM   1671  NH1 ARG C 772     -31.170 -14.372 -20.002  1.00  0.00           N  
ATOM   1672 1HH1 ARG C 772     -31.757 -13.555 -20.096  1.00  0.00           H  
ATOM   1673 2HH1 ARG C 772     -31.526 -15.286 -20.242  1.00  0.00           H  
ATOM   1674  NH2 ARG C 772     -29.439 -15.415 -19.243  1.00  0.00           N  
ATOM   1675 1HH2 ARG C 772     -28.575 -15.480 -18.723  1.00  0.00           H  
ATOM   1676 2HH2 ARG C 772     -29.693 -16.199 -19.826  1.00  0.00           H  
ATOM   1677  C   ARG C 772     -27.896 -13.318 -14.083  1.00  0.00           C  
ATOM   1678  O   ARG C 772     -28.988 -13.754 -13.670  1.00  0.00           O  
ATOM   1679  N   SER C 773     -26.776 -14.030 -14.156  1.00  0.00           N  
ATOM   1680  H   SER C 773     -26.082 -13.729 -14.825  1.00  0.00           H  
ATOM   1681  CA  SER C 773     -26.629 -15.454 -13.707  1.00  0.00           C  
ATOM   1682  HA  SER C 773     -27.350 -15.953 -14.356  1.00  0.00           H  
ATOM   1683  CB  SER C 773     -25.156 -15.973 -14.046  1.00  0.00           C  
ATOM   1684  HB2 SER C 773     -24.390 -15.450 -13.474  1.00  0.00           H  
ATOM   1685  HB3 SER C 773     -25.070 -17.029 -13.789  1.00  0.00           H  
ATOM   1686  OG  SER C 773     -24.854 -15.909 -15.403  1.00  0.00           O  
ATOM   1687  HG  SER C 773     -24.846 -14.994 -15.693  1.00  0.00           H  
ATOM   1688  C   SER C 773     -26.988 -15.718 -12.274  1.00  0.00           C  
ATOM   1689  O   SER C 773     -27.862 -16.535 -12.056  1.00  0.00           O  
ATOM   1690  N   VAL C 774     -26.539 -14.816 -11.367  1.00  0.00           N  
ATOM   1691  H   VAL C 774     -25.882 -14.088 -11.610  1.00  0.00           H  
ATOM   1692  CA  VAL C 774     -26.800 -14.992  -9.953  1.00  0.00           C  
ATOM   1693  HA  VAL C 774     -26.787 -16.032  -9.625  1.00  0.00           H  
ATOM   1694  CB  VAL C 774     -25.708 -14.285  -9.054  1.00  0.00           C  
ATOM   1695  HB  VAL C 774     -24.755 -14.481  -9.544  1.00  0.00           H  
ATOM   1696  CG1 VAL C 774     -25.870 -12.764  -9.054  1.00  0.00           C  
ATOM   1697 1HG1 VAL C 774     -26.503 -12.451  -8.224  1.00  0.00           H  
ATOM   1698 2HG1 VAL C 774     -24.881 -12.327  -8.913  1.00  0.00           H  
ATOM   1699 3HG1 VAL C 774     -26.264 -12.361  -9.987  1.00  0.00           H  
ATOM   1700  CG2 VAL C 774     -25.678 -14.783  -7.589  1.00  0.00           C  
ATOM   1701 1HG2 VAL C 774     -26.532 -14.532  -6.960  1.00  0.00           H  
ATOM   1702 2HG2 VAL C 774     -25.591 -15.869  -7.558  1.00  0.00           H  
ATOM   1703 3HG2 VAL C 774     -24.806 -14.334  -7.113  1.00  0.00           H  
ATOM   1704  C   VAL C 774     -28.219 -14.578  -9.561  1.00  0.00           C  
ATOM   1705  O   VAL C 774     -28.852 -15.450  -9.054  1.00  0.00           O  
ATOM   1706  N   ASP C 775     -28.711 -13.514 -10.114  1.00  0.00           N  
ATOM   1707  H   ASP C 775     -28.103 -12.935 -10.675  1.00  0.00           H  
ATOM   1708  CA  ASP C 775     -30.146 -13.228 -10.075  1.00  0.00           C  
ATOM   1709  HA  ASP C 775     -30.468 -12.920  -9.080  1.00  0.00           H  
ATOM   1710  CB  ASP C 775     -30.497 -11.995 -10.925  1.00  0.00           C  
ATOM   1711  HB2 ASP C 775     -29.926 -11.180 -10.480  1.00  0.00           H  
ATOM   1712  HB3 ASP C 775     -30.183 -12.164 -11.955  1.00  0.00           H  
ATOM   1713  CG  ASP C 775     -31.971 -11.477 -10.811  1.00  0.00           C  
ATOM   1714  OD1 ASP C 775     -32.586 -11.204 -11.870  1.00  0.00           O  
ATOM   1715  OD2 ASP C 775     -32.479 -11.195  -9.712  1.00  0.00           O  
ATOM   1716  C   ASP C 775     -31.050 -14.396 -10.549  1.00  0.00           C  
ATOM   1717  O   ASP C 775     -32.086 -14.579  -9.903  1.00  0.00           O  
ATOM   1718  N   ALA C 776     -30.681 -15.104 -11.616  1.00  0.00           N  
ATOM   1719  H   ALA C 776     -29.873 -14.803 -12.142  1.00  0.00           H  
ATOM   1720  CA  ALA C 776     -31.477 -16.116 -12.236  1.00  0.00           C  
ATOM   1721  HA  ALA C 776     -32.520 -15.803 -12.199  1.00  0.00           H  
ATOM   1722  CB  ALA C 776     -31.101 -16.274 -13.717  1.00  0.00           C  
ATOM   1723  HB1 ALA C 776     -31.665 -17.009 -14.290  1.00  0.00           H  
ATOM   1724  HB2 ALA C 776     -31.281 -15.298 -14.168  1.00  0.00           H  
ATOM   1725  HB3 ALA C 776     -30.028 -16.442 -13.813  1.00  0.00           H  
ATOM   1726  C   ALA C 776     -31.395 -17.458 -11.479  1.00  0.00           C  
ATOM   1727  O   ALA C 776     -32.470 -18.082 -11.244  1.00  0.00           O  
ATOM   1728  N   SER C 777     -30.255 -17.987 -11.097  1.00  0.00           N  
ATOM   1729  H   SER C 777     -29.449 -17.377 -11.107  1.00  0.00           H  
ATOM   1730  CA  SER C 777     -30.243 -19.175 -10.114  1.00  0.00           C  
ATOM   1731  HA  SER C 777     -30.844 -19.977 -10.541  1.00  0.00           H  
ATOM   1732  CB  SER C 777     -28.825 -19.525  -9.751  1.00  0.00           C  
ATOM   1733  HB2 SER C 777     -28.336 -18.690  -9.250  1.00  0.00           H  
ATOM   1734  HB3 SER C 777     -28.790 -20.315  -9.001  1.00  0.00           H  
ATOM   1735  OG  SER C 777     -27.955 -19.967 -10.875  1.00  0.00           O  
ATOM   1736  HG  SER C 777     -28.086 -20.918 -10.849  1.00  0.00           H  
ATOM   1737  C   SER C 777     -30.941 -18.952  -8.787  1.00  0.00           C  
ATOM   1738  O   SER C 777     -31.777 -19.709  -8.362  1.00  0.00           O  
ATOM   1739  N   LEU C 778     -30.675 -17.810  -8.140  1.00  0.00           N  
ATOM   1740  H   LEU C 778     -30.151 -17.122  -8.662  1.00  0.00           H  
ATOM   1741  CA  LEU C 778     -31.298 -17.336  -6.888  1.00  0.00           C  
ATOM   1742  HA  LEU C 778     -31.193 -18.094  -6.111  1.00  0.00           H  
ATOM   1743  CB  LEU C 778     -30.630 -15.961  -6.459  1.00  0.00           C  
ATOM   1744  HB2 LEU C 778     -30.608 -15.181  -7.219  1.00  0.00           H  
ATOM   1745  HB3 LEU C 778     -31.174 -15.551  -5.609  1.00  0.00           H  
ATOM   1746  CG  LEU C 778     -29.249 -16.160  -5.780  1.00  0.00           C  
ATOM   1747  HG  LEU C 778     -28.605 -16.570  -6.559  1.00  0.00           H  
ATOM   1748  CD1 LEU C 778     -28.685 -14.832  -5.328  1.00  0.00           C  
ATOM   1749 1HD1 LEU C 778     -29.375 -14.308  -4.666  1.00  0.00           H  
ATOM   1750 2HD1 LEU C 778     -27.731 -14.903  -4.806  1.00  0.00           H  
ATOM   1751 3HD1 LEU C 778     -28.614 -14.234  -6.236  1.00  0.00           H  
ATOM   1752  CD2 LEU C 778     -29.207 -17.018  -4.563  1.00  0.00           C  
ATOM   1753 1HD2 LEU C 778     -29.585 -18.003  -4.836  1.00  0.00           H  
ATOM   1754 2HD2 LEU C 778     -28.206 -17.099  -4.138  1.00  0.00           H  
ATOM   1755 3HD2 LEU C 778     -29.853 -16.580  -3.802  1.00  0.00           H  
ATOM   1756  C   LEU C 778     -32.814 -17.176  -7.121  1.00  0.00           C  
ATOM   1757  O   LEU C 778     -33.571 -17.298  -6.147  1.00  0.00           O  
ATOM   1758  N   LYS C 779     -33.370 -17.078  -8.380  1.00  0.00           N  
ATOM   1759  H   LYS C 779     -32.692 -17.045  -9.128  1.00  0.00           H  
ATOM   1760  CA  LYS C 779     -34.861 -17.118  -8.722  1.00  0.00           C  
ATOM   1761  HA  LYS C 779     -35.557 -16.597  -8.064  1.00  0.00           H  
ATOM   1762  CB  LYS C 779     -35.029 -16.398 -10.124  1.00  0.00           C  
ATOM   1763  HB2 LYS C 779     -34.354 -15.544 -10.186  1.00  0.00           H  
ATOM   1764  HB3 LYS C 779     -34.641 -17.016 -10.933  1.00  0.00           H  
ATOM   1765  CG  LYS C 779     -36.495 -16.034 -10.404  1.00  0.00           C  
ATOM   1766  HG2 LYS C 779     -37.005 -16.953 -10.693  1.00  0.00           H  
ATOM   1767  HG3 LYS C 779     -37.004 -15.649  -9.520  1.00  0.00           H  
ATOM   1768  CD  LYS C 779     -36.620 -14.989 -11.513  1.00  0.00           C  
ATOM   1769  HD2 LYS C 779     -36.807 -14.065 -10.965  1.00  0.00           H  
ATOM   1770  HD3 LYS C 779     -35.710 -15.046 -12.110  1.00  0.00           H  
ATOM   1771  CE  LYS C 779     -37.834 -15.249 -12.457  1.00  0.00           C  
ATOM   1772  HE2 LYS C 779     -38.691 -15.519 -11.840  1.00  0.00           H  
ATOM   1773  HE3 LYS C 779     -37.993 -14.254 -12.872  1.00  0.00           H  
ATOM   1774  NZ  LYS C 779     -37.434 -16.250 -13.439  1.00  0.00           N1+
ATOM   1775  HZ1 LYS C 779     -36.457 -16.104 -13.649  1.00  0.00           H  
ATOM   1776  HZ2 LYS C 779     -37.450 -17.155 -12.993  1.00  0.00           H  
ATOM   1777  HZ3 LYS C 779     -37.996 -16.182 -14.276  1.00  0.00           H  
ATOM   1778  C   LYS C 779     -35.494 -18.594  -8.785  1.00  0.00           C  
ATOM   1779  O   LYS C 779     -36.488 -18.958  -8.155  1.00  0.00           O  
ATOM   1780  N   ARG C 780     -34.834 -19.456  -9.526  1.00  0.00           N  
ATOM   1781  H   ARG C 780     -33.956 -19.083  -9.856  1.00  0.00           H  
ATOM   1782  CA  ARG C 780     -35.069 -20.926  -9.523  1.00  0.00           C  
ATOM   1783  HA  ARG C 780     -36.027 -21.178  -9.978  1.00  0.00           H  
ATOM   1784  CB  ARG C 780     -34.028 -21.627 -10.446  1.00  0.00           C  
ATOM   1785  HB2 ARG C 780     -33.007 -21.378 -10.156  1.00  0.00           H  
ATOM   1786  HB3 ARG C 780     -34.055 -22.708 -10.309  1.00  0.00           H  
ATOM   1787  CG  ARG C 780     -34.342 -21.195 -11.838  1.00  0.00           C  
ATOM   1788  HG2 ARG C 780     -35.361 -21.468 -12.110  1.00  0.00           H  
ATOM   1789  HG3 ARG C 780     -34.228 -20.132 -12.053  1.00  0.00           H  
ATOM   1790  CD  ARG C 780     -33.524 -21.951 -12.894  1.00  0.00           C  
ATOM   1791  HD2 ARG C 780     -33.681 -23.026 -12.806  1.00  0.00           H  
ATOM   1792  HD3 ARG C 780     -33.883 -21.673 -13.885  1.00  0.00           H  
ATOM   1793  NE  ARG C 780     -32.115 -21.537 -12.809  1.00  0.00           N  
ATOM   1794  HE  ARG C 780     -31.595 -22.031 -12.099  1.00  0.00           H  
ATOM   1795  CZ  ARG C 780     -31.455 -20.713 -13.563  1.00  0.00           C  
ATOM   1796  NH1 ARG C 780     -30.154 -20.653 -13.429  1.00  0.00           N  
ATOM   1797 1HH1 ARG C 780     -29.777 -21.129 -12.621  1.00  0.00           H  
ATOM   1798 2HH1 ARG C 780     -29.710 -19.997 -14.056  1.00  0.00           H  
ATOM   1799  NH2 ARG C 780     -31.951 -19.985 -14.525  1.00  0.00           N  
ATOM   1800 1HH2 ARG C 780     -32.894 -20.254 -14.766  1.00  0.00           H  
ATOM   1801 2HH2 ARG C 780     -31.357 -19.571 -15.229  1.00  0.00           H  
ATOM   1802  C   ARG C 780     -34.938 -21.580  -8.106  1.00  0.00           C  
ATOM   1803  O   ARG C 780     -35.910 -22.267  -7.657  1.00  0.00           O  
ATOM   1804  N   LEU C 781     -33.848 -21.386  -7.430  1.00  0.00           N  
ATOM   1805  H   LEU C 781     -33.100 -20.842  -7.836  1.00  0.00           H  
ATOM   1806  CA  LEU C 781     -33.671 -21.755  -6.071  1.00  0.00           C  
ATOM   1807  HA  LEU C 781     -33.666 -22.841  -5.973  1.00  0.00           H  
ATOM   1808  CB  LEU C 781     -32.247 -21.300  -5.601  1.00  0.00           C  
ATOM   1809  HB2 LEU C 781     -32.324 -20.213  -5.595  1.00  0.00           H  
ATOM   1810  HB3 LEU C 781     -32.138 -21.467  -4.529  1.00  0.00           H  
ATOM   1811  CG  LEU C 781     -31.060 -21.994  -6.259  1.00  0.00           C  
ATOM   1812  HG  LEU C 781     -31.227 -22.022  -7.335  1.00  0.00           H  
ATOM   1813  CD1 LEU C 781     -29.732 -21.289  -5.965  1.00  0.00           C  
ATOM   1814 1HD1 LEU C 781     -29.796 -20.202  -6.004  1.00  0.00           H  
ATOM   1815 2HD1 LEU C 781     -29.423 -21.530  -4.948  1.00  0.00           H  
ATOM   1816 3HD1 LEU C 781     -28.996 -21.697  -6.658  1.00  0.00           H  
ATOM   1817  CD2 LEU C 781     -30.952 -23.499  -5.763  1.00  0.00           C  
ATOM   1818 1HD2 LEU C 781     -29.990 -23.890  -6.093  1.00  0.00           H  
ATOM   1819 2HD2 LEU C 781     -30.947 -23.515  -4.673  1.00  0.00           H  
ATOM   1820 3HD2 LEU C 781     -31.781 -24.138  -6.068  1.00  0.00           H  
ATOM   1821  C   LEU C 781     -34.691 -21.100  -5.164  1.00  0.00           C  
ATOM   1822  O   LEU C 781     -35.326 -21.797  -4.369  1.00  0.00           O  
ATOM   1823  N   GLY C 782     -35.068 -19.803  -5.192  1.00  0.00           N  
ATOM   1824  H   GLY C 782     -34.600 -19.289  -5.925  1.00  0.00           H  
ATOM   1825  CA  GLY C 782     -35.767 -19.092  -4.152  1.00  0.00           C  
ATOM   1826  HA2 GLY C 782     -36.046 -18.137  -4.598  1.00  0.00           H  
ATOM   1827  HA3 GLY C 782     -36.698 -19.616  -3.935  1.00  0.00           H  
ATOM   1828  C   GLY C 782     -35.033 -18.817  -2.854  1.00  0.00           C  
ATOM   1829  O   GLY C 782     -35.630 -18.657  -1.857  1.00  0.00           O  
ATOM   1830  N   THR C 783     -33.729 -18.863  -2.903  1.00  0.00           N  
ATOM   1831  H   THR C 783     -33.286 -18.838  -3.811  1.00  0.00           H  
ATOM   1832  CA  THR C 783     -32.883 -18.642  -1.729  1.00  0.00           C  
ATOM   1833  HA  THR C 783     -33.352 -18.839  -0.765  1.00  0.00           H  
ATOM   1834  CB  THR C 783     -31.631 -19.541  -1.765  1.00  0.00           C  
ATOM   1835  HB  THR C 783     -30.978 -19.315  -0.922  1.00  0.00           H  
ATOM   1836  CG2 THR C 783     -31.898 -21.071  -1.824  1.00  0.00           C  
ATOM   1837 1HG2 THR C 783     -32.817 -21.319  -2.355  1.00  0.00           H  
ATOM   1838 2HG2 THR C 783     -31.070 -21.688  -2.173  1.00  0.00           H  
ATOM   1839 3HG2 THR C 783     -32.051 -21.451  -0.813  1.00  0.00           H  
ATOM   1840  OG1 THR C 783     -30.912 -19.366  -2.977  1.00  0.00           O  
ATOM   1841  HG1 THR C 783     -30.476 -18.513  -2.919  1.00  0.00           H  
ATOM   1842  C   THR C 783     -32.360 -17.222  -1.635  1.00  0.00           C  
ATOM   1843  O   THR C 783     -32.207 -16.472  -2.629  1.00  0.00           O  
ATOM   1844  N   ASP C 784     -32.040 -16.711  -0.454  1.00  0.00           N  
ATOM   1845  H   ASP C 784     -32.189 -17.241   0.394  1.00  0.00           H  
ATOM   1846  CA  ASP C 784     -31.454 -15.356  -0.355  1.00  0.00           C  
ATOM   1847  HA  ASP C 784     -32.068 -14.684  -0.954  1.00  0.00           H  
ATOM   1848  CB  ASP C 784     -31.265 -14.847   1.124  1.00  0.00           C  
ATOM   1849  HB2 ASP C 784     -30.571 -15.561   1.568  1.00  0.00           H  
ATOM   1850  HB3 ASP C 784     -30.873 -13.830   1.106  1.00  0.00           H  
ATOM   1851  CG  ASP C 784     -32.577 -14.848   1.890  1.00  0.00           C  
ATOM   1852  OD1 ASP C 784     -32.693 -15.510   2.965  1.00  0.00           O  
ATOM   1853  OD2 ASP C 784     -33.556 -14.150   1.574  1.00  0.00           O  
ATOM   1854  C   ASP C 784     -30.032 -15.172  -0.978  1.00  0.00           C  
ATOM   1855  O   ASP C 784     -29.592 -14.016  -1.214  1.00  0.00           O  
HETATM 1856  N   HIE C 785     -29.215 -16.217  -0.831  1.00  0.00           N  
HETATM 1857  H   HIE C 785     -29.549 -17.081  -0.427  1.00  0.00           H  
HETATM 1858  CA  HIE C 785     -27.819 -16.157  -1.127  1.00  0.00           C  
HETATM 1859  HA  HIE C 785     -27.687 -15.560  -2.030  1.00  0.00           H  
HETATM 1860  CB  HIE C 785     -27.037 -15.477   0.006  1.00  0.00           C  
HETATM 1861  HB2 HIE C 785     -25.985 -15.348  -0.251  1.00  0.00           H  
HETATM 1862  HB3 HIE C 785     -27.347 -14.438   0.122  1.00  0.00           H  
HETATM 1863  CG  HIE C 785     -26.927 -16.295   1.285  1.00  0.00           C  
HETATM 1864  ND1 HIE C 785     -28.022 -16.416   2.140  1.00  0.00           N  
HETATM 1865  CE1 HIE C 785     -27.482 -17.273   3.067  1.00  0.00           C  
HETATM 1866  HE1 HIE C 785     -27.940 -17.541   4.008  1.00  0.00           H  
HETATM 1867  NE2 HIE C 785     -26.237 -17.657   2.821  1.00  0.00           N  
HETATM 1868  HE2 HIE C 785     -25.699 -18.209   3.474  1.00  0.00           H  
HETATM 1869  CD2 HIE C 785     -25.820 -16.984   1.705  1.00  0.00           C  
HETATM 1870  HD2 HIE C 785     -24.860 -17.048   1.215  1.00  0.00           H  
HETATM 1871  C   HIE C 785     -27.281 -17.640  -1.504  1.00  0.00           C  
HETATM 1872  O   HIE C 785     -27.914 -18.655  -1.146  1.00  0.00           O  
ATOM   1873  N   ILE C 786     -26.110 -17.668  -2.178  1.00  0.00           N  
ATOM   1874  H   ILE C 786     -25.639 -16.795  -2.366  1.00  0.00           H  
ATOM   1875  CA  ILE C 786     -25.280 -18.792  -2.424  1.00  0.00           C  
ATOM   1876  HA  ILE C 786     -25.730 -19.763  -2.217  1.00  0.00           H  
ATOM   1877  CB  ILE C 786     -24.691 -18.849  -3.854  1.00  0.00           C  
ATOM   1878  HB  ILE C 786     -24.066 -17.969  -4.007  1.00  0.00           H  
ATOM   1879  CG2 ILE C 786     -23.812 -20.077  -4.093  1.00  0.00           C  
ATOM   1880 1HG2 ILE C 786     -23.056 -20.301  -3.341  1.00  0.00           H  
ATOM   1881 2HG2 ILE C 786     -24.477 -20.941  -4.079  1.00  0.00           H  
ATOM   1882 3HG2 ILE C 786     -23.374 -20.032  -5.090  1.00  0.00           H  
ATOM   1883  CG1 ILE C 786     -25.782 -18.640  -4.944  1.00  0.00           C  
ATOM   1884 2HG1 ILE C 786     -26.252 -17.668  -4.794  1.00  0.00           H  
ATOM   1885 3HG1 ILE C 786     -25.316 -18.712  -5.927  1.00  0.00           H  
ATOM   1886  CD1 ILE C 786     -26.899 -19.672  -4.927  1.00  0.00           C  
ATOM   1887 1HD1 ILE C 786     -27.568 -19.460  -5.761  1.00  0.00           H  
ATOM   1888 2HD1 ILE C 786     -26.512 -20.678  -5.093  1.00  0.00           H  
ATOM   1889 3HD1 ILE C 786     -27.405 -19.621  -3.963  1.00  0.00           H  
ATOM   1890  C   ILE C 786     -24.036 -18.650  -1.497  1.00  0.00           C  
ATOM   1891  O   ILE C 786     -23.401 -17.615  -1.392  1.00  0.00           O  
ATOM   1892  N   ASP C 787     -23.559 -19.797  -0.951  1.00  0.00           N  
ATOM   1893  H   ASP C 787     -23.928 -20.702  -1.203  1.00  0.00           H  
ATOM   1894  CA  ASP C 787     -22.401 -19.815  -0.073  1.00  0.00           C  
ATOM   1895  HA  ASP C 787     -22.464 -18.901   0.518  1.00  0.00           H  
ATOM   1896  CB  ASP C 787     -22.429 -21.057   0.919  1.00  0.00           C  
ATOM   1897  HB2 ASP C 787     -22.243 -21.949   0.320  1.00  0.00           H  
ATOM   1898  HB3 ASP C 787     -21.738 -20.932   1.754  1.00  0.00           H  
ATOM   1899  CG  ASP C 787     -23.729 -21.299   1.646  1.00  0.00           C  
ATOM   1900  OD1 ASP C 787     -24.565 -20.356   1.908  1.00  0.00           O  
ATOM   1901  OD2 ASP C 787     -24.096 -22.435   2.038  1.00  0.00           O  
ATOM   1902  C   ASP C 787     -21.183 -19.811  -1.017  1.00  0.00           C  
ATOM   1903  O   ASP C 787     -20.467 -18.787  -0.963  1.00  0.00           O  
ATOM   1904  N   LEU C 788     -20.811 -20.845  -1.819  1.00  0.00           N  
ATOM   1905  H   LEU C 788     -21.360 -21.692  -1.845  1.00  0.00           H  
ATOM   1906  CA  LEU C 788     -19.696 -20.908  -2.757  1.00  0.00           C  
ATOM   1907  HA  LEU C 788     -18.942 -20.256  -2.316  1.00  0.00           H  
ATOM   1908  CB  LEU C 788     -19.113 -22.275  -2.663  1.00  0.00           C  
ATOM   1909  HB2 LEU C 788     -18.764 -22.379  -1.636  1.00  0.00           H  
ATOM   1910  HB3 LEU C 788     -19.924 -22.959  -2.909  1.00  0.00           H  
ATOM   1911  CG  LEU C 788     -17.959 -22.700  -3.617  1.00  0.00           C  
ATOM   1912  HG  LEU C 788     -18.398 -22.763  -4.613  1.00  0.00           H  
ATOM   1913  CD1 LEU C 788     -16.839 -21.662  -3.637  1.00  0.00           C  
ATOM   1914 1HD1 LEU C 788     -17.087 -20.868  -4.342  1.00  0.00           H  
ATOM   1915 2HD1 LEU C 788     -16.448 -21.378  -2.660  1.00  0.00           H  
ATOM   1916 3HD1 LEU C 788     -15.999 -22.206  -4.071  1.00  0.00           H  
ATOM   1917  CD2 LEU C 788     -17.430 -24.051  -3.114  1.00  0.00           C  
ATOM   1918 1HD2 LEU C 788     -17.086 -23.901  -2.091  1.00  0.00           H  
ATOM   1919 2HD2 LEU C 788     -18.266 -24.723  -2.922  1.00  0.00           H  
ATOM   1920 3HD2 LEU C 788     -16.689 -24.540  -3.747  1.00  0.00           H  
ATOM   1921  C   LEU C 788     -20.175 -20.660  -4.223  1.00  0.00           C  
ATOM   1922  O   LEU C 788     -20.883 -21.542  -4.768  1.00  0.00           O  
ATOM   1923  N   TYR C 789     -19.722 -19.628  -4.846  1.00  0.00           N  
ATOM   1924  H   TYR C 789     -19.254 -18.909  -4.313  1.00  0.00           H  
ATOM   1925  CA  TYR C 789     -19.997 -19.402  -6.330  1.00  0.00           C  
ATOM   1926  HA  TYR C 789     -20.905 -19.921  -6.637  1.00  0.00           H  
ATOM   1927  CB  TYR C 789     -20.415 -17.926  -6.536  1.00  0.00           C  
ATOM   1928  HB2 TYR C 789     -21.035 -17.733  -5.660  1.00  0.00           H  
ATOM   1929  HB3 TYR C 789     -19.533 -17.293  -6.447  1.00  0.00           H  
ATOM   1930  CG  TYR C 789     -21.180 -17.678  -7.787  1.00  0.00           C  
ATOM   1931  CD1 TYR C 789     -22.468 -18.299  -7.967  1.00  0.00           C  
ATOM   1932  HD1 TYR C 789     -22.813 -18.994  -7.215  1.00  0.00           H  
ATOM   1933  CE1 TYR C 789     -23.270 -18.042  -9.131  1.00  0.00           C  
ATOM   1934  HE1 TYR C 789     -24.228 -18.514  -9.289  1.00  0.00           H  
ATOM   1935  CZ  TYR C 789     -22.761 -17.147 -10.101  1.00  0.00           C  
ATOM   1936  OH  TYR C 789     -23.551 -16.710 -11.085  1.00  0.00           O  
ATOM   1937  HH  TYR C 789     -24.251 -17.347 -11.245  1.00  0.00           H  
ATOM   1938  CE2 TYR C 789     -21.496 -16.577  -9.998  1.00  0.00           C  
ATOM   1939  HE2 TYR C 789     -21.196 -15.827 -10.714  1.00  0.00           H  
ATOM   1940  CD2 TYR C 789     -20.695 -16.897  -8.838  1.00  0.00           C  
ATOM   1941  HD2 TYR C 789     -19.760 -16.378  -8.692  1.00  0.00           H  
ATOM   1942  C   TYR C 789     -18.790 -19.835  -7.264  1.00  0.00           C  
ATOM   1943  O   TYR C 789     -17.632 -19.837  -6.819  1.00  0.00           O  
ATOM   1944  N   GLN C 790     -19.047 -20.275  -8.514  1.00  0.00           N  
ATOM   1945  H   GLN C 790     -20.032 -20.394  -8.706  1.00  0.00           H  
ATOM   1946  CA  GLN C 790     -18.026 -20.969  -9.290  1.00  0.00           C  
ATOM   1947  HA  GLN C 790     -17.056 -20.691  -8.876  1.00  0.00           H  
ATOM   1948  CB  GLN C 790     -18.154 -22.470  -9.247  1.00  0.00           C  
ATOM   1949  HB2 GLN C 790     -19.222 -22.630  -9.393  1.00  0.00           H  
ATOM   1950  HB3 GLN C 790     -17.440 -22.924  -9.934  1.00  0.00           H  
ATOM   1951  CG  GLN C 790     -17.898 -23.025  -7.841  1.00  0.00           C  
ATOM   1952  HG2 GLN C 790     -16.868 -22.804  -7.563  1.00  0.00           H  
ATOM   1953  HG3 GLN C 790     -18.524 -22.499  -7.120  1.00  0.00           H  
ATOM   1954  CD  GLN C 790     -18.243 -24.533  -7.789  1.00  0.00           C  
ATOM   1955  OE1 GLN C 790     -19.435 -24.917  -7.723  1.00  0.00           O  
ATOM   1956  NE2 GLN C 790     -17.297 -25.432  -7.987  1.00  0.00           N  
ATOM   1957 1HE2 GLN C 790     -17.515 -26.418  -7.999  1.00  0.00           H  
ATOM   1958 2HE2 GLN C 790     -16.374 -25.120  -8.253  1.00  0.00           H  
ATOM   1959  C   GLN C 790     -17.965 -20.403 -10.709  1.00  0.00           C  
ATOM   1960  O   GLN C 790     -18.980 -20.434 -11.416  1.00  0.00           O  
ATOM   1961  N   PHE C 791     -16.775 -20.072 -11.251  1.00  0.00           N  
ATOM   1962  H   PHE C 791     -15.982 -20.038 -10.627  1.00  0.00           H  
ATOM   1963  CA  PHE C 791     -16.477 -19.814 -12.679  1.00  0.00           C  
ATOM   1964  HA  PHE C 791     -17.298 -19.297 -13.175  1.00  0.00           H  
ATOM   1965  CB  PHE C 791     -15.302 -18.894 -12.837  1.00  0.00           C  
ATOM   1966  HB2 PHE C 791     -14.461 -19.537 -12.578  1.00  0.00           H  
ATOM   1967  HB3 PHE C 791     -15.164 -18.452 -13.824  1.00  0.00           H  
ATOM   1968  CG  PHE C 791     -15.436 -17.678 -11.861  1.00  0.00           C  
ATOM   1969  CD1 PHE C 791     -16.629 -16.913 -11.828  1.00  0.00           C  
ATOM   1970  HD1 PHE C 791     -17.229 -16.963 -12.725  1.00  0.00           H  
ATOM   1971  CE1 PHE C 791     -16.911 -15.993 -10.830  1.00  0.00           C  
ATOM   1972  HE1 PHE C 791     -17.826 -15.431 -10.718  1.00  0.00           H  
ATOM   1973  CZ  PHE C 791     -15.955 -15.953  -9.727  1.00  0.00           C  
ATOM   1974  HZ  PHE C 791     -16.212 -15.328  -8.884  1.00  0.00           H  
ATOM   1975  CE2 PHE C 791     -14.812 -16.711  -9.756  1.00  0.00           C  
ATOM   1976  HE2 PHE C 791     -14.150 -16.720  -8.903  1.00  0.00           H  
ATOM   1977  CD2 PHE C 791     -14.502 -17.576 -10.793  1.00  0.00           C  
ATOM   1978  HD2 PHE C 791     -13.612 -18.180 -10.697  1.00  0.00           H  
ATOM   1979  C   PHE C 791     -16.203 -21.136 -13.341  1.00  0.00           C  
ATOM   1980  O   PHE C 791     -15.519 -21.993 -12.798  1.00  0.00           O  
HETATM 1981  N   HIE C 792     -16.803 -21.378 -14.575  1.00  0.00           N  
HETATM 1982  H   HIE C 792     -17.416 -20.631 -14.868  1.00  0.00           H  
HETATM 1983  CA  HIE C 792     -17.082 -22.739 -14.922  1.00  0.00           C  
HETATM 1984  HA  HIE C 792     -16.733 -23.341 -14.083  1.00  0.00           H  
HETATM 1985  CB  HIE C 792     -18.617 -22.946 -15.044  1.00  0.00           C  
HETATM 1986  HB2 HIE C 792     -19.234 -22.437 -14.303  1.00  0.00           H  
HETATM 1987  HB3 HIE C 792     -18.895 -22.580 -16.033  1.00  0.00           H  
HETATM 1988  CG  HIE C 792     -19.005 -24.431 -15.002  1.00  0.00           C  
HETATM 1989  ND1 HIE C 792     -20.364 -24.842 -15.211  1.00  0.00           N  
HETATM 1990  CE1 HIE C 792     -20.356 -26.194 -15.286  1.00  0.00           C  
HETATM 1991  HE1 HIE C 792     -21.241 -26.813 -15.261  1.00  0.00           H  
HETATM 1992  NE2 HIE C 792     -19.089 -26.621 -15.261  1.00  0.00           N  
HETATM 1993  HE2 HIE C 792     -18.765 -27.577 -15.215  1.00  0.00           H  
HETATM 1994  CD2 HIE C 792     -18.231 -25.553 -15.026  1.00  0.00           C  
HETATM 1995  HD2 HIE C 792     -17.157 -25.563 -14.910  1.00  0.00           H  
HETATM 1996  C   HIE C 792     -16.280 -23.250 -16.138  1.00  0.00           C  
HETATM 1997  O   HIE C 792     -16.423 -24.330 -16.649  1.00  0.00           O  
HETATM 1998  N   HIE C 793     -15.449 -22.344 -16.748  1.00  0.00           N  
HETATM 1999  H   HIE C 793     -15.332 -21.500 -16.205  1.00  0.00           H  
HETATM 2000  CA  HIE C 793     -14.502 -22.516 -17.813  1.00  0.00           C  
HETATM 2001  HA  HIE C 793     -13.890 -23.403 -17.648  1.00  0.00           H  
HETATM 2002  CB  HIE C 793     -15.289 -22.610 -19.161  1.00  0.00           C  
HETATM 2003  HB2 HIE C 793     -16.236 -22.072 -19.126  1.00  0.00           H  
HETATM 2004  HB3 HIE C 793     -14.800 -22.159 -20.025  1.00  0.00           H  
HETATM 2005  CG  HIE C 793     -15.662 -23.986 -19.627  1.00  0.00           C  
HETATM 2006  ND1 HIE C 793     -16.494 -24.251 -20.770  1.00  0.00           N  
HETATM 2007  CE1 HIE C 793     -16.425 -25.525 -21.032  1.00  0.00           C  
HETATM 2008  HE1 HIE C 793     -16.991 -25.978 -21.833  1.00  0.00           H  
HETATM 2009  NE2 HIE C 793     -15.547 -26.147 -20.266  1.00  0.00           N  
HETATM 2010  HE2 HIE C 793     -15.195 -27.086 -20.384  1.00  0.00           H  
HETATM 2011  CD2 HIE C 793     -15.078 -25.208 -19.376  1.00  0.00           C  
HETATM 2012  HD2 HIE C 793     -14.382 -25.394 -18.572  1.00  0.00           H  
HETATM 2013  C   HIE C 793     -13.542 -21.415 -17.846  1.00  0.00           C  
HETATM 2014  O   HIE C 793     -13.754 -20.403 -17.157  1.00  0.00           O  
ATOM   2015  N   VAL C 794     -12.493 -21.533 -18.660  1.00  0.00           N  
ATOM   2016  H   VAL C 794     -12.388 -22.395 -19.176  1.00  0.00           H  
ATOM   2017  CA  VAL C 794     -11.400 -20.524 -18.823  1.00  0.00           C  
ATOM   2018  HA  VAL C 794     -11.274 -19.995 -17.878  1.00  0.00           H  
ATOM   2019  CB  VAL C 794     -10.079 -21.208 -19.181  1.00  0.00           C  
ATOM   2020  HB  VAL C 794     -10.193 -21.873 -20.037  1.00  0.00           H  
ATOM   2021  CG1 VAL C 794      -8.927 -20.265 -19.484  1.00  0.00           C  
ATOM   2022 1HG1 VAL C 794      -9.168 -19.538 -20.259  1.00  0.00           H  
ATOM   2023 2HG1 VAL C 794      -8.583 -19.861 -18.531  1.00  0.00           H  
ATOM   2024 3HG1 VAL C 794      -8.116 -20.841 -19.929  1.00  0.00           H  
ATOM   2025  CG2 VAL C 794      -9.650 -22.228 -18.092  1.00  0.00           C  
ATOM   2026 1HG2 VAL C 794      -9.403 -21.711 -17.165  1.00  0.00           H  
ATOM   2027 2HG2 VAL C 794     -10.476 -22.924 -17.940  1.00  0.00           H  
ATOM   2028 3HG2 VAL C 794      -8.739 -22.779 -18.322  1.00  0.00           H  
ATOM   2029  C   VAL C 794     -11.800 -19.448 -19.794  1.00  0.00           C  
ATOM   2030  O   VAL C 794     -12.373 -19.790 -20.817  1.00  0.00           O  
ATOM   2031  N   ASP C 795     -11.492 -18.139 -19.501  1.00  0.00           N  
ATOM   2032  H   ASP C 795     -10.913 -18.004 -18.684  1.00  0.00           H  
ATOM   2033  CA  ASP C 795     -11.748 -16.976 -20.337  1.00  0.00           C  
ATOM   2034  HA  ASP C 795     -11.858 -17.311 -21.368  1.00  0.00           H  
ATOM   2035  CB  ASP C 795     -13.014 -16.207 -19.869  1.00  0.00           C  
ATOM   2036  HB2 ASP C 795     -13.886 -16.860 -19.863  1.00  0.00           H  
ATOM   2037  HB3 ASP C 795     -12.699 -15.786 -18.914  1.00  0.00           H  
ATOM   2038  CG  ASP C 795     -13.284 -14.961 -20.718  1.00  0.00           C  
ATOM   2039  OD1 ASP C 795     -13.963 -14.072 -20.165  1.00  0.00           O  
ATOM   2040  OD2 ASP C 795     -12.850 -14.889 -21.852  1.00  0.00           O  
ATOM   2041  C   ASP C 795     -10.572 -16.042 -20.317  1.00  0.00           C  
ATOM   2042  O   ASP C 795      -9.914 -15.920 -19.302  1.00  0.00           O  
ATOM   2043  N   ARG C 796     -10.230 -15.392 -21.447  1.00  0.00           N  
ATOM   2044  H   ARG C 796     -10.780 -15.499 -22.287  1.00  0.00           H  
ATOM   2045  CA  ARG C 796      -9.196 -14.372 -21.435  1.00  0.00           C  
ATOM   2046  HA  ARG C 796      -8.722 -14.196 -20.469  1.00  0.00           H  
ATOM   2047  CB  ARG C 796      -8.020 -14.898 -22.356  1.00  0.00           C  
ATOM   2048  HB2 ARG C 796      -7.662 -15.829 -21.917  1.00  0.00           H  
ATOM   2049  HB3 ARG C 796      -8.313 -15.048 -23.395  1.00  0.00           H  
ATOM   2050  CG  ARG C 796      -6.850 -13.924 -22.427  1.00  0.00           C  
ATOM   2051  HG2 ARG C 796      -7.024 -13.068 -23.079  1.00  0.00           H  
ATOM   2052  HG3 ARG C 796      -6.500 -13.611 -21.443  1.00  0.00           H  
ATOM   2053  CD  ARG C 796      -5.620 -14.667 -22.920  1.00  0.00           C  
ATOM   2054  HD2 ARG C 796      -5.328 -15.475 -22.250  1.00  0.00           H  
ATOM   2055  HD3 ARG C 796      -5.743 -15.250 -23.833  1.00  0.00           H  
ATOM   2056  NE  ARG C 796      -4.446 -13.753 -22.981  1.00  0.00           N  
ATOM   2057  HE  ARG C 796      -3.947 -13.514 -22.136  1.00  0.00           H  
ATOM   2058  CZ  ARG C 796      -3.896 -13.257 -24.102  1.00  0.00           C  
ATOM   2059  NH1 ARG C 796      -2.842 -12.451 -24.009  1.00  0.00           N  
ATOM   2060 1HH1 ARG C 796      -2.479 -12.267 -23.085  1.00  0.00           H  
ATOM   2061 2HH1 ARG C 796      -2.544 -11.872 -24.781  1.00  0.00           H  
ATOM   2062  NH2 ARG C 796      -4.289 -13.369 -25.296  1.00  0.00           N  
ATOM   2063 1HH2 ARG C 796      -5.154 -13.876 -25.421  1.00  0.00           H  
ATOM   2064 2HH2 ARG C 796      -3.758 -12.897 -26.014  1.00  0.00           H  
ATOM   2065  C   ARG C 796      -9.778 -13.047 -21.872  1.00  0.00           C  
ATOM   2066  O   ARG C 796      -9.010 -12.019 -21.727  1.00  0.00           O  
ATOM   2067  N   ASP C 797     -11.028 -12.902 -22.270  1.00  0.00           N  
ATOM   2068  H   ASP C 797     -11.568 -13.735 -22.083  1.00  0.00           H  
ATOM   2069  CA  ASP C 797     -11.536 -11.609 -22.636  1.00  0.00           C  
ATOM   2070  HA  ASP C 797     -10.766 -10.951 -23.040  1.00  0.00           H  
ATOM   2071  CB  ASP C 797     -12.682 -11.737 -23.629  1.00  0.00           C  
ATOM   2072  HB2 ASP C 797     -13.502 -12.339 -23.238  1.00  0.00           H  
ATOM   2073  HB3 ASP C 797     -13.112 -10.748 -23.786  1.00  0.00           H  
ATOM   2074  CG  ASP C 797     -12.213 -12.212 -24.977  1.00  0.00           C  
ATOM   2075  OD1 ASP C 797     -11.177 -11.883 -25.520  1.00  0.00           O  
ATOM   2076  OD2 ASP C 797     -13.143 -12.755 -25.653  1.00  0.00           O  
ATOM   2077  C   ASP C 797     -11.989 -10.753 -21.379  1.00  0.00           C  
ATOM   2078  O   ASP C 797     -11.733  -9.575 -21.300  1.00  0.00           O  
ATOM   2079  N   THR C 798     -12.712 -11.312 -20.417  1.00  0.00           N  
ATOM   2080  H   THR C 798     -13.067 -12.254 -20.500  1.00  0.00           H  
ATOM   2081  CA  THR C 798     -12.894 -10.721 -19.083  1.00  0.00           C  
ATOM   2082  HA  THR C 798     -13.110  -9.654 -19.141  1.00  0.00           H  
ATOM   2083  CB  THR C 798     -14.072 -11.494 -18.288  1.00  0.00           C  
ATOM   2084  HB  THR C 798     -13.605 -12.448 -18.043  1.00  0.00           H  
ATOM   2085  CG2 THR C 798     -14.497 -10.741 -17.043  1.00  0.00           C  
ATOM   2086 1HG2 THR C 798     -13.553 -10.485 -16.564  1.00  0.00           H  
ATOM   2087 2HG2 THR C 798     -15.057  -9.832 -17.262  1.00  0.00           H  
ATOM   2088 3HG2 THR C 798     -15.130 -11.336 -16.385  1.00  0.00           H  
ATOM   2089  OG1 THR C 798     -15.211 -11.834 -19.068  1.00  0.00           O  
ATOM   2090  HG1 THR C 798     -15.015 -12.721 -19.378  1.00  0.00           H  
ATOM   2091  C   THR C 798     -11.613 -10.787 -18.267  1.00  0.00           C  
ATOM   2092  O   THR C 798     -11.118 -11.924 -18.038  1.00  0.00           O  
ATOM   2093  N   PRO C 799     -10.948  -9.624 -17.834  1.00  0.00           N  
ATOM   2094  CD  PRO C 799     -11.387  -8.286 -18.135  1.00  0.00           C  
ATOM   2095  HD2 PRO C 799     -12.449  -8.190 -17.906  1.00  0.00           H  
ATOM   2096  HD3 PRO C 799     -11.063  -8.037 -19.145  1.00  0.00           H  
ATOM   2097  CG  PRO C 799     -10.802  -7.341 -17.115  1.00  0.00           C  
ATOM   2098  HG2 PRO C 799     -11.461  -7.341 -16.247  1.00  0.00           H  
ATOM   2099  HG3 PRO C 799     -10.542  -6.352 -17.493  1.00  0.00           H  
ATOM   2100  CB  PRO C 799      -9.595  -8.070 -16.702  1.00  0.00           C  
ATOM   2101  HB2 PRO C 799      -9.343  -7.806 -15.675  1.00  0.00           H  
ATOM   2102  HB3 PRO C 799      -8.815  -7.824 -17.422  1.00  0.00           H  
ATOM   2103  CA  PRO C 799     -10.013  -9.555 -16.758  1.00  0.00           C  
ATOM   2104  HA  PRO C 799      -9.192 -10.238 -16.974  1.00  0.00           H  
ATOM   2105  C   PRO C 799     -10.558 -10.037 -15.391  1.00  0.00           C  
ATOM   2106  O   PRO C 799     -11.649  -9.682 -14.859  1.00  0.00           O  
ATOM   2107  N   TRP C 800      -9.602 -10.638 -14.658  1.00  0.00           N  
ATOM   2108  H   TRP C 800      -8.769 -10.925 -15.153  1.00  0.00           H  
ATOM   2109  CA  TRP C 800      -9.750 -11.124 -13.192  1.00  0.00           C  
ATOM   2110  HA  TRP C 800     -10.711 -11.637 -13.136  1.00  0.00           H  
ATOM   2111  CB  TRP C 800      -8.579 -12.005 -12.787  1.00  0.00           C  
ATOM   2112  HB2 TRP C 800      -7.679 -11.617 -13.264  1.00  0.00           H  
ATOM   2113  HB3 TRP C 800      -8.523 -12.034 -11.698  1.00  0.00           H  
ATOM   2114  CG  TRP C 800      -8.807 -13.390 -13.134  1.00  0.00           C  
ATOM   2115  CD1 TRP C 800      -8.081 -14.083 -14.056  1.00  0.00           C  
ATOM   2116  HD1 TRP C 800      -7.417 -13.762 -14.845  1.00  0.00           H  
ATOM   2117  NE1 TRP C 800      -8.479 -15.390 -13.973  1.00  0.00           N  
ATOM   2118  HE1 TRP C 800      -8.078 -16.141 -14.516  1.00  0.00           H  
ATOM   2119  CE2 TRP C 800      -9.359 -15.659 -12.933  1.00  0.00           C  
ATOM   2120  CZ2 TRP C 800     -10.077 -16.815 -12.591  1.00  0.00           C  
ATOM   2121  HZ2 TRP C 800     -10.058 -17.772 -13.091  1.00  0.00           H  
ATOM   2122  CH2 TRP C 800     -10.918 -16.700 -11.431  1.00  0.00           C  
ATOM   2123  HH2 TRP C 800     -11.552 -17.517 -11.120  1.00  0.00           H  
ATOM   2124  CZ3 TRP C 800     -10.978 -15.447 -10.777  1.00  0.00           C  
ATOM   2125  HZ3 TRP C 800     -11.628 -15.350  -9.920  1.00  0.00           H  
ATOM   2126  CE3 TRP C 800     -10.344 -14.323 -11.231  1.00  0.00           C  
ATOM   2127  HE3 TRP C 800     -10.445 -13.436 -10.623  1.00  0.00           H  
ATOM   2128  CD2 TRP C 800      -9.544 -14.319 -12.386  1.00  0.00           C  
ATOM   2129  C   TRP C 800      -9.940  -9.957 -12.201  1.00  0.00           C  
ATOM   2130  O   TRP C 800     -10.555 -10.222 -11.163  1.00  0.00           O  
ATOM   2131  N   ASP C 801      -9.517  -8.713 -12.557  1.00  0.00           N  
ATOM   2132  H   ASP C 801      -8.817  -8.725 -13.285  1.00  0.00           H  
ATOM   2133  CA  ASP C 801      -9.875  -7.497 -11.790  1.00  0.00           C  
ATOM   2134  HA  ASP C 801      -9.651  -7.719 -10.747  1.00  0.00           H  
ATOM   2135  CB  ASP C 801      -9.097  -6.259 -12.314  1.00  0.00           C  
ATOM   2136  HB2 ASP C 801      -9.325  -5.985 -13.344  1.00  0.00           H  
ATOM   2137  HB3 ASP C 801      -9.465  -5.409 -11.740  1.00  0.00           H  
ATOM   2138  CG  ASP C 801      -7.582  -6.196 -11.974  1.00  0.00           C  
ATOM   2139  OD1 ASP C 801      -7.104  -6.599 -10.871  1.00  0.00           O  
ATOM   2140  OD2 ASP C 801      -6.831  -5.653 -12.816  1.00  0.00           O  
ATOM   2141  C   ASP C 801     -11.379  -7.236 -11.943  1.00  0.00           C  
ATOM   2142  O   ASP C 801     -11.995  -6.879 -10.976  1.00  0.00           O  
ATOM   2143  N   GLU C 802     -12.005  -7.587 -13.098  1.00  0.00           N  
ATOM   2144  H   GLU C 802     -11.479  -8.119 -13.776  1.00  0.00           H  
ATOM   2145  CA  GLU C 802     -13.467  -7.471 -13.203  1.00  0.00           C  
ATOM   2146  HA  GLU C 802     -13.836  -6.552 -12.746  1.00  0.00           H  
ATOM   2147  CB  GLU C 802     -13.968  -7.445 -14.635  1.00  0.00           C  
ATOM   2148  HB2 GLU C 802     -13.507  -6.608 -15.159  1.00  0.00           H  
ATOM   2149  HB3 GLU C 802     -13.640  -8.335 -15.171  1.00  0.00           H  
ATOM   2150  CG  GLU C 802     -15.491  -7.382 -14.886  1.00  0.00           C  
ATOM   2151  HG2 GLU C 802     -15.955  -8.265 -14.444  1.00  0.00           H  
ATOM   2152  HG3 GLU C 802     -15.900  -6.526 -14.350  1.00  0.00           H  
ATOM   2153  CD  GLU C 802     -15.861  -7.300 -16.358  1.00  0.00           C  
ATOM   2154  OE1 GLU C 802     -14.990  -7.157 -17.246  1.00  0.00           O  
ATOM   2155  OE2 GLU C 802     -17.087  -7.289 -16.704  1.00  0.00           O  
ATOM   2156  C   GLU C 802     -14.155  -8.553 -12.397  1.00  0.00           C  
ATOM   2157  O   GLU C 802     -15.210  -8.325 -11.831  1.00  0.00           O  
ATOM   2158  N   ILE C 803     -13.610  -9.776 -12.396  1.00  0.00           N  
ATOM   2159  H   ILE C 803     -12.679  -9.903 -12.766  1.00  0.00           H  
ATOM   2160  CA  ILE C 803     -14.314 -10.935 -11.792  1.00  0.00           C  
ATOM   2161  HA  ILE C 803     -15.385 -10.894 -11.990  1.00  0.00           H  
ATOM   2162  CB  ILE C 803     -13.750 -12.240 -12.319  1.00  0.00           C  
ATOM   2163  HB  ILE C 803     -12.689 -12.342 -12.091  1.00  0.00           H  
ATOM   2164  CG2 ILE C 803     -14.478 -13.437 -11.695  1.00  0.00           C  
ATOM   2165 1HG2 ILE C 803     -14.144 -13.474 -10.658  1.00  0.00           H  
ATOM   2166 2HG2 ILE C 803     -15.543 -13.288 -11.872  1.00  0.00           H  
ATOM   2167 3HG2 ILE C 803     -14.132 -14.381 -12.115  1.00  0.00           H  
ATOM   2168  CG1 ILE C 803     -13.728 -12.337 -13.904  1.00  0.00           C  
ATOM   2169 2HG1 ILE C 803     -14.740 -12.480 -14.284  1.00  0.00           H  
ATOM   2170 3HG1 ILE C 803     -13.377 -11.369 -14.262  1.00  0.00           H  
ATOM   2171  CD1 ILE C 803     -12.918 -13.485 -14.495  1.00  0.00           C  
ATOM   2172 1HD1 ILE C 803     -13.485 -14.399 -14.322  1.00  0.00           H  
ATOM   2173 2HD1 ILE C 803     -12.968 -13.445 -15.584  1.00  0.00           H  
ATOM   2174 3HD1 ILE C 803     -11.909 -13.575 -14.092  1.00  0.00           H  
ATOM   2175  C   ILE C 803     -14.244 -10.789 -10.277  1.00  0.00           C  
ATOM   2176  O   ILE C 803     -15.249 -10.869  -9.618  1.00  0.00           O  
ATOM   2177  N   TRP C 804     -13.087 -10.266  -9.720  1.00  0.00           N  
ATOM   2178  H   TRP C 804     -12.284 -10.183 -10.327  1.00  0.00           H  
ATOM   2179  CA  TRP C 804     -13.096  -9.861  -8.352  1.00  0.00           C  
ATOM   2180  HA  TRP C 804     -13.407 -10.690  -7.717  1.00  0.00           H  
ATOM   2181  CB  TRP C 804     -11.653  -9.733  -7.921  1.00  0.00           C  
ATOM   2182  HB2 TRP C 804     -11.097  -9.279  -8.741  1.00  0.00           H  
ATOM   2183  HB3 TRP C 804     -11.611  -9.152  -7.000  1.00  0.00           H  
ATOM   2184  CG  TRP C 804     -10.922 -10.993  -7.517  1.00  0.00           C  
ATOM   2185  CD1 TRP C 804      -9.994 -11.677  -8.210  1.00  0.00           C  
ATOM   2186  HD1 TRP C 804      -9.556 -11.340  -9.138  1.00  0.00           H  
ATOM   2187  NE1 TRP C 804      -9.638 -12.787  -7.506  1.00  0.00           N  
ATOM   2188  HE1 TRP C 804      -8.886 -13.437  -7.683  1.00  0.00           H  
ATOM   2189  CE2 TRP C 804     -10.435 -13.070  -6.423  1.00  0.00           C  
ATOM   2190  CZ2 TRP C 804     -10.550 -14.129  -5.527  1.00  0.00           C  
ATOM   2191  HZ2 TRP C 804      -9.901 -14.985  -5.632  1.00  0.00           H  
ATOM   2192  CH2 TRP C 804     -11.587 -14.109  -4.582  1.00  0.00           C  
ATOM   2193  HH2 TRP C 804     -11.754 -14.902  -3.867  1.00  0.00           H  
ATOM   2194  CZ3 TRP C 804     -12.408 -12.977  -4.569  1.00  0.00           C  
ATOM   2195  HZ3 TRP C 804     -13.291 -12.966  -3.947  1.00  0.00           H  
ATOM   2196  CE3 TRP C 804     -12.262 -11.863  -5.398  1.00  0.00           C  
ATOM   2197  HE3 TRP C 804     -12.988 -11.063  -5.413  1.00  0.00           H  
ATOM   2198  CD2 TRP C 804     -11.303 -11.932  -6.425  1.00  0.00           C  
ATOM   2199  C   TRP C 804     -13.869  -8.605  -8.002  1.00  0.00           C  
ATOM   2200  O   TRP C 804     -14.162  -8.462  -6.825  1.00  0.00           O  
ATOM   2201  N   GLN C 805     -14.121  -7.684  -8.870  1.00  0.00           N  
ATOM   2202  H   GLN C 805     -13.807  -7.907  -9.803  1.00  0.00           H  
ATOM   2203  CA  GLN C 805     -14.918  -6.505  -8.609  1.00  0.00           C  
ATOM   2204  HA  GLN C 805     -14.805  -6.140  -7.588  1.00  0.00           H  
ATOM   2205  CB  GLN C 805     -14.624  -5.310  -9.589  1.00  0.00           C  
ATOM   2206  HB2 GLN C 805     -13.592  -4.975  -9.489  1.00  0.00           H  
ATOM   2207  HB3 GLN C 805     -14.914  -5.631 -10.590  1.00  0.00           H  
ATOM   2208  CG  GLN C 805     -15.508  -4.048  -9.351  1.00  0.00           C  
ATOM   2209  HG2 GLN C 805     -16.543  -4.240  -9.633  1.00  0.00           H  
ATOM   2210  HG3 GLN C 805     -15.586  -3.984  -8.266  1.00  0.00           H  
ATOM   2211  CD  GLN C 805     -15.022  -2.678  -9.732  1.00  0.00           C  
ATOM   2212  OE1 GLN C 805     -13.991  -2.234  -9.323  1.00  0.00           O  
ATOM   2213  NE2 GLN C 805     -15.866  -1.984 -10.528  1.00  0.00           N  
ATOM   2214 1HE2 GLN C 805     -15.670  -0.999 -10.631  1.00  0.00           H  
ATOM   2215 2HE2 GLN C 805     -16.771  -2.292 -10.854  1.00  0.00           H  
ATOM   2216  C   GLN C 805     -16.428  -6.855  -8.782  1.00  0.00           C  
ATOM   2217  O   GLN C 805     -17.261  -6.363  -8.026  1.00  0.00           O  
ATOM   2218  N   ALA C 806     -16.768  -7.834  -9.652  1.00  0.00           N  
ATOM   2219  H   ALA C 806     -16.090  -8.088 -10.356  1.00  0.00           H  
ATOM   2220  CA  ALA C 806     -18.082  -8.389  -9.902  1.00  0.00           C  
ATOM   2221  HA  ALA C 806     -18.846  -7.637 -10.099  1.00  0.00           H  
ATOM   2222  CB  ALA C 806     -18.027  -9.374 -11.119  1.00  0.00           C  
ATOM   2223  HB1 ALA C 806     -17.458 -10.263 -10.847  1.00  0.00           H  
ATOM   2224  HB2 ALA C 806     -19.051  -9.730 -11.230  1.00  0.00           H  
ATOM   2225  HB3 ALA C 806     -17.722  -8.862 -12.032  1.00  0.00           H  
ATOM   2226  C   ALA C 806     -18.565  -9.222  -8.650  1.00  0.00           C  
ATOM   2227  O   ALA C 806     -19.700  -9.153  -8.208  1.00  0.00           O  
ATOM   2228  N   MET C 807     -17.613 -10.002  -8.062  1.00  0.00           N  
ATOM   2229  H   MET C 807     -16.789 -10.037  -8.645  1.00  0.00           H  
ATOM   2230  CA  MET C 807     -17.721 -10.551  -6.718  1.00  0.00           C  
ATOM   2231  HA  MET C 807     -18.660 -11.102  -6.654  1.00  0.00           H  
ATOM   2232  CB  MET C 807     -16.707 -11.628  -6.335  1.00  0.00           C  
ATOM   2233  HB2 MET C 807     -15.715 -11.191  -6.222  1.00  0.00           H  
ATOM   2234  HB3 MET C 807     -16.899 -12.071  -5.358  1.00  0.00           H  
ATOM   2235  CG  MET C 807     -16.749 -12.791  -7.359  1.00  0.00           C  
ATOM   2236  HG2 MET C 807     -16.563 -12.455  -8.380  1.00  0.00           H  
ATOM   2237  HG3 MET C 807     -15.835 -13.362  -7.195  1.00  0.00           H  
ATOM   2238  SD  MET C 807     -18.178 -13.857  -7.365  1.00  0.00           S  
ATOM   2239  CE  MET C 807     -19.256 -13.137  -8.569  1.00  0.00           C  
ATOM   2240  HE1 MET C 807     -19.809 -12.367  -8.032  1.00  0.00           H  
ATOM   2241  HE2 MET C 807     -18.581 -12.659  -9.279  1.00  0.00           H  
ATOM   2242  HE3 MET C 807     -20.023 -13.727  -9.071  1.00  0.00           H  
ATOM   2243  C   MET C 807     -17.761  -9.424  -5.634  1.00  0.00           C  
ATOM   2244  O   MET C 807     -18.539  -9.545  -4.708  1.00  0.00           O  
ATOM   2245  N   ASP C 808     -16.984  -8.366  -5.795  1.00  0.00           N  
ATOM   2246  H   ASP C 808     -16.239  -8.434  -6.473  1.00  0.00           H  
ATOM   2247  CA  ASP C 808     -16.906  -7.392  -4.695  1.00  0.00           C  
ATOM   2248  HA  ASP C 808     -16.559  -7.803  -3.747  1.00  0.00           H  
ATOM   2249  CB  ASP C 808     -15.970  -6.256  -5.118  1.00  0.00           C  
ATOM   2250  HB2 ASP C 808     -15.015  -6.689  -5.414  1.00  0.00           H  
ATOM   2251  HB3 ASP C 808     -16.357  -5.585  -5.885  1.00  0.00           H  
ATOM   2252  CG  ASP C 808     -15.735  -5.395  -3.910  1.00  0.00           C  
ATOM   2253  OD1 ASP C 808     -16.146  -4.219  -3.951  1.00  0.00           O  
ATOM   2254  OD2 ASP C 808     -15.323  -5.926  -2.869  1.00  0.00           O  
ATOM   2255  C   ASP C 808     -18.244  -6.713  -4.301  1.00  0.00           C  
ATOM   2256  O   ASP C 808     -18.590  -6.633  -3.103  1.00  0.00           O  
ATOM   2257  N   VAL C 809     -19.139  -6.420  -5.316  1.00  0.00           N  
ATOM   2258  H   VAL C 809     -18.834  -6.447  -6.279  1.00  0.00           H  
ATOM   2259  CA  VAL C 809     -20.527  -5.942  -5.005  1.00  0.00           C  
ATOM   2260  HA  VAL C 809     -20.404  -5.038  -4.409  1.00  0.00           H  
ATOM   2261  CB  VAL C 809     -21.335  -5.562  -6.299  1.00  0.00           C  
ATOM   2262  HB  VAL C 809     -21.518  -6.473  -6.870  1.00  0.00           H  
ATOM   2263  CG1 VAL C 809     -22.696  -4.934  -5.927  1.00  0.00           C  
ATOM   2264 1HG1 VAL C 809     -23.431  -5.709  -6.147  1.00  0.00           H  
ATOM   2265 2HG1 VAL C 809     -22.853  -4.600  -4.901  1.00  0.00           H  
ATOM   2266 3HG1 VAL C 809     -23.071  -4.127  -6.556  1.00  0.00           H  
ATOM   2267  CG2 VAL C 809     -20.589  -4.646  -7.204  1.00  0.00           C  
ATOM   2268 1HG2 VAL C 809     -19.676  -5.172  -7.483  1.00  0.00           H  
ATOM   2269 2HG2 VAL C 809     -21.132  -4.371  -8.109  1.00  0.00           H  
ATOM   2270 3HG2 VAL C 809     -20.308  -3.690  -6.763  1.00  0.00           H  
ATOM   2271  C   VAL C 809     -21.252  -7.081  -4.314  1.00  0.00           C  
ATOM   2272  O   VAL C 809     -21.880  -6.897  -3.221  1.00  0.00           O  
ATOM   2273  N   LEU C 810     -21.252  -8.288  -4.887  1.00  0.00           N  
ATOM   2274  H   LEU C 810     -20.676  -8.465  -5.698  1.00  0.00           H  
ATOM   2275  CA  LEU C 810     -22.193  -9.355  -4.503  1.00  0.00           C  
ATOM   2276  HA  LEU C 810     -23.221  -9.016  -4.381  1.00  0.00           H  
ATOM   2277  CB  LEU C 810     -22.171 -10.367  -5.654  1.00  0.00           C  
ATOM   2278  HB2 LEU C 810     -21.130 -10.450  -5.968  1.00  0.00           H  
ATOM   2279  HB3 LEU C 810     -22.533 -11.306  -5.236  1.00  0.00           H  
ATOM   2280  CG  LEU C 810     -23.043  -9.964  -6.901  1.00  0.00           C  
ATOM   2281  HG  LEU C 810     -22.790  -8.911  -7.018  1.00  0.00           H  
ATOM   2282  CD1 LEU C 810     -22.673 -10.825  -8.132  1.00  0.00           C  
ATOM   2283 1HD1 LEU C 810     -23.248 -10.511  -9.003  1.00  0.00           H  
ATOM   2284 2HD1 LEU C 810     -21.609 -10.693  -8.329  1.00  0.00           H  
ATOM   2285 3HD1 LEU C 810     -22.934 -11.868  -7.950  1.00  0.00           H  
ATOM   2286  CD2 LEU C 810     -24.526 -10.205  -6.773  1.00  0.00           C  
ATOM   2287 1HD2 LEU C 810     -24.637 -11.252  -6.489  1.00  0.00           H  
ATOM   2288 2HD2 LEU C 810     -25.036  -9.586  -6.035  1.00  0.00           H  
ATOM   2289 3HD2 LEU C 810     -24.984 -10.184  -7.762  1.00  0.00           H  
ATOM   2290  C   LEU C 810     -21.831  -9.926  -3.122  1.00  0.00           C  
ATOM   2291  O   LEU C 810     -22.781 -10.364  -2.462  1.00  0.00           O  
ATOM   2292  N   VAL C 811     -20.569  -9.757  -2.694  1.00  0.00           N  
ATOM   2293  H   VAL C 811     -19.910  -9.273  -3.288  1.00  0.00           H  
ATOM   2294  CA  VAL C 811     -20.129  -9.998  -1.296  1.00  0.00           C  
ATOM   2295  HA  VAL C 811     -20.492 -10.987  -1.018  1.00  0.00           H  
ATOM   2296  CB  VAL C 811     -18.628 -10.097  -1.199  1.00  0.00           C  
ATOM   2297  HB  VAL C 811     -18.178  -9.252  -1.721  1.00  0.00           H  
ATOM   2298  CG1 VAL C 811     -18.103 -10.312   0.195  1.00  0.00           C  
ATOM   2299 1HG1 VAL C 811     -18.471 -11.209   0.693  1.00  0.00           H  
ATOM   2300 2HG1 VAL C 811     -17.016 -10.385   0.238  1.00  0.00           H  
ATOM   2301 3HG1 VAL C 811     -18.341  -9.465   0.837  1.00  0.00           H  
ATOM   2302  CG2 VAL C 811     -18.247 -11.515  -1.861  1.00  0.00           C  
ATOM   2303 1HG2 VAL C 811     -18.797 -12.241  -1.262  1.00  0.00           H  
ATOM   2304 2HG2 VAL C 811     -18.636 -11.551  -2.879  1.00  0.00           H  
ATOM   2305 3HG2 VAL C 811     -17.178 -11.727  -1.868  1.00  0.00           H  
ATOM   2306  C   VAL C 811     -20.745  -9.034  -0.282  1.00  0.00           C  
ATOM   2307  O   VAL C 811     -21.230  -9.551   0.742  1.00  0.00           O  
ATOM   2308  N   ARG C 812     -20.837  -7.713  -0.639  1.00  0.00           N  
ATOM   2309  H   ARG C 812     -20.545  -7.558  -1.594  1.00  0.00           H  
ATOM   2310  CA  ARG C 812     -21.334  -6.529   0.250  1.00  0.00           C  
ATOM   2311  HA  ARG C 812     -21.026  -6.418   1.290  1.00  0.00           H  
ATOM   2312  CB  ARG C 812     -20.577  -5.352  -0.316  1.00  0.00           C  
ATOM   2313  HB2 ARG C 812     -20.756  -5.280  -1.389  1.00  0.00           H  
ATOM   2314  HB3 ARG C 812     -20.923  -4.466   0.215  1.00  0.00           H  
ATOM   2315  CG  ARG C 812     -19.120  -5.421  -0.048  1.00  0.00           C  
ATOM   2316  HG2 ARG C 812     -18.926  -5.264   1.013  1.00  0.00           H  
ATOM   2317  HG3 ARG C 812     -18.733  -6.379  -0.395  1.00  0.00           H  
ATOM   2318  CD  ARG C 812     -18.551  -4.358  -1.004  1.00  0.00           C  
ATOM   2319  HD2 ARG C 812     -19.005  -4.605  -1.964  1.00  0.00           H  
ATOM   2320  HD3 ARG C 812     -18.772  -3.323  -0.746  1.00  0.00           H  
ATOM   2321  NE  ARG C 812     -17.056  -4.627  -1.106  1.00  0.00           N  
ATOM   2322  HE  ARG C 812     -16.683  -5.031  -1.953  1.00  0.00           H  
ATOM   2323  CZ  ARG C 812     -16.093  -4.461  -0.148  1.00  0.00           C  
ATOM   2324  NH1 ARG C 812     -14.895  -4.790  -0.390  1.00  0.00           N  
ATOM   2325 1HH1 ARG C 812     -14.677  -5.313  -1.226  1.00  0.00           H  
ATOM   2326 2HH1 ARG C 812     -14.191  -4.749   0.333  1.00  0.00           H  
ATOM   2327  NH2 ARG C 812     -16.235  -3.801   0.979  1.00  0.00           N  
ATOM   2328 1HH2 ARG C 812     -17.132  -3.471   1.304  1.00  0.00           H  
ATOM   2329 2HH2 ARG C 812     -15.380  -3.692   1.505  1.00  0.00           H  
ATOM   2330  C   ARG C 812     -22.845  -6.377   0.367  1.00  0.00           C  
ATOM   2331  O   ARG C 812     -23.445  -6.013   1.360  1.00  0.00           O  
ATOM   2332  N   GLN C 813     -23.502  -6.669  -0.769  1.00  0.00           N  
ATOM   2333  H   GLN C 813     -22.945  -7.026  -1.532  1.00  0.00           H  
ATOM   2334  CA  GLN C 813     -24.887  -7.086  -0.875  1.00  0.00           C  
ATOM   2335  HA  GLN C 813     -25.335  -6.310  -0.253  1.00  0.00           H  
ATOM   2336  CB  GLN C 813     -25.251  -7.104  -2.340  1.00  0.00           C  
ATOM   2337  HB2 GLN C 813     -24.651  -7.840  -2.875  1.00  0.00           H  
ATOM   2338  HB3 GLN C 813     -26.206  -7.601  -2.512  1.00  0.00           H  
ATOM   2339  CG  GLN C 813     -25.264  -5.676  -3.015  1.00  0.00           C  
ATOM   2340  HG2 GLN C 813     -24.256  -5.264  -2.956  1.00  0.00           H  
ATOM   2341  HG3 GLN C 813     -25.386  -5.713  -4.097  1.00  0.00           H  
ATOM   2342  CD  GLN C 813     -26.240  -4.719  -2.407  1.00  0.00           C  
ATOM   2343  OE1 GLN C 813     -26.852  -4.906  -1.393  1.00  0.00           O  
ATOM   2344  NE2 GLN C 813     -26.501  -3.564  -2.991  1.00  0.00           N  
ATOM   2345 1HE2 GLN C 813     -27.072  -2.947  -2.430  1.00  0.00           H  
ATOM   2346 2HE2 GLN C 813     -26.187  -3.326  -3.921  1.00  0.00           H  
ATOM   2347  C   GLN C 813     -25.206  -8.494  -0.237  1.00  0.00           C  
ATOM   2348  O   GLN C 813     -26.372  -8.840  -0.293  1.00  0.00           O  
ATOM   2349  N   GLY C 814     -24.244  -9.275   0.264  1.00  0.00           N  
ATOM   2350  H   GLY C 814     -23.271  -9.053   0.106  1.00  0.00           H  
ATOM   2351  CA  GLY C 814     -24.421 -10.615   0.860  1.00  0.00           C  
ATOM   2352  HA2 GLY C 814     -23.450 -11.050   1.097  1.00  0.00           H  
ATOM   2353  HA3 GLY C 814     -24.969 -10.458   1.789  1.00  0.00           H  
ATOM   2354  C   GLY C 814     -25.067 -11.718   0.035  1.00  0.00           C  
ATOM   2355  O   GLY C 814     -25.465 -12.754   0.601  1.00  0.00           O  
ATOM   2356  N   LYS C 815     -25.237 -11.484  -1.246  1.00  0.00           N  
ATOM   2357  H   LYS C 815     -24.900 -10.615  -1.634  1.00  0.00           H  
ATOM   2358  CA  LYS C 815     -25.824 -12.475  -2.171  1.00  0.00           C  
ATOM   2359  HA  LYS C 815     -26.701 -12.944  -1.725  1.00  0.00           H  
ATOM   2360  CB  LYS C 815     -26.156 -11.749  -3.438  1.00  0.00           C  
ATOM   2361  HB2 LYS C 815     -25.282 -11.267  -3.878  1.00  0.00           H  
ATOM   2362  HB3 LYS C 815     -26.358 -12.511  -4.191  1.00  0.00           H  
ATOM   2363  CG  LYS C 815     -27.416 -10.877  -3.267  1.00  0.00           C  
ATOM   2364  HG2 LYS C 815     -28.140 -11.360  -2.611  1.00  0.00           H  
ATOM   2365  HG3 LYS C 815     -27.154  -9.883  -2.905  1.00  0.00           H  
ATOM   2366  CD  LYS C 815     -28.239 -10.631  -4.522  1.00  0.00           C  
ATOM   2367  HD2 LYS C 815     -27.660 -10.028  -5.221  1.00  0.00           H  
ATOM   2368  HD3 LYS C 815     -28.616 -11.507  -5.049  1.00  0.00           H  
ATOM   2369  CE  LYS C 815     -29.436  -9.878  -3.874  1.00  0.00           C  
ATOM   2370  HE2 LYS C 815     -29.668 -10.475  -2.992  1.00  0.00           H  
ATOM   2371  HE3 LYS C 815     -29.103  -8.874  -3.611  1.00  0.00           H  
ATOM   2372  NZ  LYS C 815     -30.587  -9.684  -4.825  1.00  0.00           N1+
ATOM   2373  HZ1 LYS C 815     -30.175  -9.252  -5.640  1.00  0.00           H  
ATOM   2374  HZ2 LYS C 815     -30.849 -10.631  -5.058  1.00  0.00           H  
ATOM   2375  HZ3 LYS C 815     -31.352  -9.089  -4.538  1.00  0.00           H  
ATOM   2376  C   LYS C 815     -24.836 -13.619  -2.355  1.00  0.00           C  
ATOM   2377  O   LYS C 815     -25.266 -14.705  -2.795  1.00  0.00           O  
ATOM   2378  N   ILE C 816     -23.541 -13.400  -2.163  1.00  0.00           N  
ATOM   2379  H   ILE C 816     -23.445 -12.560  -1.611  1.00  0.00           H  
ATOM   2380  CA  ILE C 816     -22.442 -14.319  -2.203  1.00  0.00           C  
ATOM   2381  HA  ILE C 816     -22.909 -15.303  -2.218  1.00  0.00           H  
ATOM   2382  CB  ILE C 816     -21.680 -14.126  -3.544  1.00  0.00           C  
ATOM   2383  HB  ILE C 816     -21.441 -13.082  -3.749  1.00  0.00           H  
ATOM   2384  CG2 ILE C 816     -20.323 -14.761  -3.540  1.00  0.00           C  
ATOM   2385 1HG2 ILE C 816     -19.833 -14.648  -4.507  1.00  0.00           H  
ATOM   2386 2HG2 ILE C 816     -19.664 -14.320  -2.791  1.00  0.00           H  
ATOM   2387 3HG2 ILE C 816     -20.379 -15.840  -3.400  1.00  0.00           H  
ATOM   2388  CG1 ILE C 816     -22.579 -14.658  -4.757  1.00  0.00           C  
ATOM   2389 2HG1 ILE C 816     -22.595 -15.742  -4.645  1.00  0.00           H  
ATOM   2390 3HG1 ILE C 816     -23.599 -14.275  -4.752  1.00  0.00           H  
ATOM   2391  CD1 ILE C 816     -21.960 -14.446  -6.178  1.00  0.00           C  
ATOM   2392 1HD1 ILE C 816     -20.951 -14.860  -6.191  1.00  0.00           H  
ATOM   2393 2HD1 ILE C 816     -22.623 -14.891  -6.920  1.00  0.00           H  
ATOM   2394 3HD1 ILE C 816     -21.697 -13.419  -6.429  1.00  0.00           H  
ATOM   2395  C   ILE C 816     -21.577 -14.215  -0.930  1.00  0.00           C  
ATOM   2396  O   ILE C 816     -21.447 -13.117  -0.414  1.00  0.00           O  
ATOM   2397  N   LEU C 817     -20.978 -15.329  -0.490  1.00  0.00           N  
ATOM   2398  H   LEU C 817     -21.173 -16.210  -0.944  1.00  0.00           H  
ATOM   2399  CA  LEU C 817     -20.086 -15.411   0.634  1.00  0.00           C  
ATOM   2400  HA  LEU C 817     -20.060 -14.384   0.998  1.00  0.00           H  
ATOM   2401  CB  LEU C 817     -20.773 -16.330   1.697  1.00  0.00           C  
ATOM   2402  HB2 LEU C 817     -21.818 -16.043   1.806  1.00  0.00           H  
ATOM   2403  HB3 LEU C 817     -20.734 -17.356   1.332  1.00  0.00           H  
ATOM   2404  CG  LEU C 817     -20.132 -16.201   3.142  1.00  0.00           C  
ATOM   2405  HG  LEU C 817     -19.118 -16.601   3.171  1.00  0.00           H  
ATOM   2406  CD1 LEU C 817     -20.152 -14.751   3.589  1.00  0.00           C  
ATOM   2407 1HD1 LEU C 817     -19.288 -14.316   3.087  1.00  0.00           H  
ATOM   2408 2HD1 LEU C 817     -21.095 -14.262   3.345  1.00  0.00           H  
ATOM   2409 3HD1 LEU C 817     -20.006 -14.687   4.667  1.00  0.00           H  
ATOM   2410  CD2 LEU C 817     -20.944 -17.154   3.940  1.00  0.00           C  
ATOM   2411 1HD2 LEU C 817     -20.926 -18.150   3.497  1.00  0.00           H  
ATOM   2412 2HD2 LEU C 817     -20.407 -17.243   4.884  1.00  0.00           H  
ATOM   2413 3HD2 LEU C 817     -21.981 -16.826   4.012  1.00  0.00           H  
ATOM   2414  C   LEU C 817     -18.599 -15.813   0.327  1.00  0.00           C  
ATOM   2415  O   LEU C 817     -17.676 -15.271   0.958  1.00  0.00           O  
ATOM   2416  N   TYR C 818     -18.371 -16.745  -0.597  1.00  0.00           N  
ATOM   2417  H   TYR C 818     -19.114 -17.202  -1.105  1.00  0.00           H  
ATOM   2418  CA  TYR C 818     -17.054 -17.250  -1.040  1.00  0.00           C  
ATOM   2419  HA  TYR C 818     -16.324 -16.454  -0.898  1.00  0.00           H  
ATOM   2420  CB  TYR C 818     -16.466 -18.525  -0.323  1.00  0.00           C  
ATOM   2421  HB2 TYR C 818     -17.052 -19.286  -0.839  1.00  0.00           H  
ATOM   2422  HB3 TYR C 818     -15.457 -18.784  -0.642  1.00  0.00           H  
ATOM   2423  CG  TYR C 818     -16.729 -18.663   1.157  1.00  0.00           C  
ATOM   2424  CD1 TYR C 818     -15.839 -18.037   2.116  1.00  0.00           C  
ATOM   2425  HD1 TYR C 818     -14.996 -17.413   1.856  1.00  0.00           H  
ATOM   2426  CE1 TYR C 818     -15.979 -18.248   3.472  1.00  0.00           C  
ATOM   2427  HE1 TYR C 818     -15.222 -17.802   4.100  1.00  0.00           H  
ATOM   2428  CZ  TYR C 818     -17.079 -18.976   3.964  1.00  0.00           C  
ATOM   2429  OH  TYR C 818     -17.271 -19.160   5.248  1.00  0.00           O  
ATOM   2430  HH  TYR C 818     -16.411 -19.182   5.674  1.00  0.00           H  
ATOM   2431  CE2 TYR C 818     -18.020 -19.519   3.039  1.00  0.00           C  
ATOM   2432  HE2 TYR C 818     -18.803 -20.105   3.496  1.00  0.00           H  
ATOM   2433  CD2 TYR C 818     -17.868 -19.436   1.663  1.00  0.00           C  
ATOM   2434  HD2 TYR C 818     -18.587 -19.880   0.992  1.00  0.00           H  
ATOM   2435  C   TYR C 818     -17.062 -17.577  -2.538  1.00  0.00           C  
ATOM   2436  O   TYR C 818     -18.102 -17.836  -3.129  1.00  0.00           O  
ATOM   2437  N   VAL C 819     -15.839 -17.788  -3.092  1.00  0.00           N  
ATOM   2438  H   VAL C 819     -15.024 -17.400  -2.639  1.00  0.00           H  
ATOM   2439  CA  VAL C 819     -15.653 -18.084  -4.540  1.00  0.00           C  
ATOM   2440  HA  VAL C 819     -16.654 -18.366  -4.866  1.00  0.00           H  
ATOM   2441  CB  VAL C 819     -15.295 -16.802  -5.335  1.00  0.00           C  
ATOM   2442  HB  VAL C 819     -15.396 -17.023  -6.398  1.00  0.00           H  
ATOM   2443  CG1 VAL C 819     -16.330 -15.740  -5.119  1.00  0.00           C  
ATOM   2444 1HG1 VAL C 819     -17.332 -16.167  -5.089  1.00  0.00           H  
ATOM   2445 2HG1 VAL C 819     -16.198 -15.242  -4.158  1.00  0.00           H  
ATOM   2446 3HG1 VAL C 819     -16.185 -14.979  -5.886  1.00  0.00           H  
ATOM   2447  CG2 VAL C 819     -13.885 -16.303  -5.200  1.00  0.00           C  
ATOM   2448 1HG2 VAL C 819     -13.526 -15.661  -6.004  1.00  0.00           H  
ATOM   2449 2HG2 VAL C 819     -13.777 -15.573  -4.398  1.00  0.00           H  
ATOM   2450 3HG2 VAL C 819     -13.156 -17.114  -5.217  1.00  0.00           H  
ATOM   2451  C   VAL C 819     -14.770 -19.326  -4.852  1.00  0.00           C  
ATOM   2452  O   VAL C 819     -13.813 -19.704  -4.145  1.00  0.00           O  
ATOM   2453  N   GLY C 820     -14.964 -20.010  -5.968  1.00  0.00           N  
ATOM   2454  H   GLY C 820     -15.774 -19.699  -6.484  1.00  0.00           H  
ATOM   2455  CA  GLY C 820     -14.240 -21.170  -6.472  1.00  0.00           C  
ATOM   2456  HA2 GLY C 820     -13.185 -21.234  -6.203  1.00  0.00           H  
ATOM   2457  HA3 GLY C 820     -14.736 -22.038  -6.040  1.00  0.00           H  
ATOM   2458  C   GLY C 820     -14.375 -21.267  -8.003  1.00  0.00           C  
ATOM   2459  O   GLY C 820     -14.809 -20.320  -8.634  1.00  0.00           O  
ATOM   2460  N   SER C 821     -14.069 -22.423  -8.548  1.00  0.00           N  
ATOM   2461  H   SER C 821     -13.551 -23.098  -8.003  1.00  0.00           H  
ATOM   2462  CA  SER C 821     -14.168 -22.654 -10.010  1.00  0.00           C  
ATOM   2463  HA  SER C 821     -14.890 -21.981 -10.472  1.00  0.00           H  
ATOM   2464  CB  SER C 821     -12.764 -22.209 -10.586  1.00  0.00           C  
ATOM   2465  HB2 SER C 821     -12.776 -22.155 -11.674  1.00  0.00           H  
ATOM   2466  HB3 SER C 821     -12.666 -21.207 -10.167  1.00  0.00           H  
ATOM   2467  OG  SER C 821     -11.690 -22.970 -10.091  1.00  0.00           O  
ATOM   2468  HG  SER C 821     -11.685 -23.752 -10.649  1.00  0.00           H  
ATOM   2469  C   SER C 821     -14.485 -24.094 -10.348  1.00  0.00           C  
ATOM   2470  O   SER C 821     -14.817 -24.848  -9.416  1.00  0.00           O  
ATOM   2471  N   SER C 822     -14.658 -24.386 -11.642  1.00  0.00           N  
ATOM   2472  H   SER C 822     -14.451 -23.650 -12.302  1.00  0.00           H  
ATOM   2473  CA  SER C 822     -14.815 -25.735 -12.244  1.00  0.00           C  
ATOM   2474  HA  SER C 822     -14.315 -26.460 -11.601  1.00  0.00           H  
ATOM   2475  CB  SER C 822     -16.278 -26.053 -12.209  1.00  0.00           C  
ATOM   2476  HB2 SER C 822     -16.488 -26.087 -11.140  1.00  0.00           H  
ATOM   2477  HB3 SER C 822     -16.991 -25.350 -12.641  1.00  0.00           H  
ATOM   2478  OG  SER C 822     -16.428 -27.440 -12.623  1.00  0.00           O  
ATOM   2479  HG  SER C 822     -15.627 -27.941 -12.452  1.00  0.00           H  
ATOM   2480  C   SER C 822     -14.376 -25.778 -13.681  1.00  0.00           C  
ATOM   2481  O   SER C 822     -14.590 -24.788 -14.409  1.00  0.00           O  
ATOM   2482  N   ASN C 823     -13.619 -26.828 -14.099  1.00  0.00           N  
ATOM   2483  H   ASN C 823     -13.361 -27.528 -13.418  1.00  0.00           H  
ATOM   2484  CA  ASN C 823     -12.979 -26.864 -15.447  1.00  0.00           C  
ATOM   2485  HA  ASN C 823     -12.322 -27.734 -15.453  1.00  0.00           H  
ATOM   2486  CB  ASN C 823     -14.063 -26.991 -16.499  1.00  0.00           C  
ATOM   2487  HB2 ASN C 823     -14.787 -26.177 -16.526  1.00  0.00           H  
ATOM   2488  HB3 ASN C 823     -13.607 -27.212 -17.464  1.00  0.00           H  
ATOM   2489  CG  ASN C 823     -14.784 -28.326 -16.140  1.00  0.00           C  
ATOM   2490  OD1 ASN C 823     -14.164 -29.386 -15.865  1.00  0.00           O  
ATOM   2491  ND2 ASN C 823     -16.052 -28.336 -16.240  1.00  0.00           N  
ATOM   2492 1HD2 ASN C 823     -16.580 -29.166 -16.010  1.00  0.00           H  
ATOM   2493 2HD2 ASN C 823     -16.516 -27.572 -16.710  1.00  0.00           H  
ATOM   2494  C   ASN C 823     -11.997 -25.703 -15.752  1.00  0.00           C  
ATOM   2495  O   ASN C 823     -12.060 -25.142 -16.817  1.00  0.00           O  
ATOM   2496  N   PHE C 824     -11.149 -25.348 -14.807  1.00  0.00           N  
ATOM   2497  H   PHE C 824     -11.287 -25.738 -13.886  1.00  0.00           H  
ATOM   2498  CA  PHE C 824     -10.047 -24.441 -14.950  1.00  0.00           C  
ATOM   2499  HA  PHE C 824     -10.191 -23.702 -15.738  1.00  0.00           H  
ATOM   2500  CB  PHE C 824      -9.874 -23.660 -13.581  1.00  0.00           C  
ATOM   2501  HB2 PHE C 824     -10.242 -24.266 -12.753  1.00  0.00           H  
ATOM   2502  HB3 PHE C 824      -8.858 -23.413 -13.273  1.00  0.00           H  
ATOM   2503  CG  PHE C 824     -10.550 -22.310 -13.611  1.00  0.00           C  
ATOM   2504  CD1 PHE C 824     -11.596 -21.955 -14.491  1.00  0.00           C  
ATOM   2505  HD1 PHE C 824     -11.983 -22.669 -15.203  1.00  0.00           H  
ATOM   2506  CE1 PHE C 824     -12.174 -20.719 -14.305  1.00  0.00           C  
ATOM   2507  HE1 PHE C 824     -12.948 -20.307 -14.937  1.00  0.00           H  
ATOM   2508  CZ  PHE C 824     -11.797 -19.834 -13.283  1.00  0.00           C  
ATOM   2509  HZ  PHE C 824     -12.211 -18.836 -13.282  1.00  0.00           H  
ATOM   2510  CE2 PHE C 824     -10.791 -20.212 -12.380  1.00  0.00           C  
ATOM   2511  HE2 PHE C 824     -10.467 -19.528 -11.610  1.00  0.00           H  
ATOM   2512  CD2 PHE C 824     -10.136 -21.445 -12.564  1.00  0.00           C  
ATOM   2513  HD2 PHE C 824      -9.377 -21.742 -11.856  1.00  0.00           H  
ATOM   2514  C   PHE C 824      -8.684 -25.043 -15.328  1.00  0.00           C  
ATOM   2515  O   PHE C 824      -8.341 -26.240 -15.044  1.00  0.00           O  
ATOM   2516  N   ALA C 825      -7.812 -24.181 -15.945  1.00  0.00           N  
ATOM   2517  H   ALA C 825      -8.114 -23.240 -16.150  1.00  0.00           H  
ATOM   2518  CA  ALA C 825      -6.386 -24.344 -16.137  1.00  0.00           C  
ATOM   2519  HA  ALA C 825      -6.123 -25.388 -16.309  1.00  0.00           H  
ATOM   2520  CB  ALA C 825      -5.810 -23.614 -17.443  1.00  0.00           C  
ATOM   2521  HB1 ALA C 825      -4.746 -23.789 -17.604  1.00  0.00           H  
ATOM   2522  HB2 ALA C 825      -6.431 -24.036 -18.233  1.00  0.00           H  
ATOM   2523  HB3 ALA C 825      -6.028 -22.555 -17.307  1.00  0.00           H  
ATOM   2524  C   ALA C 825      -5.524 -23.919 -14.899  1.00  0.00           C  
ATOM   2525  O   ALA C 825      -5.952 -22.955 -14.254  1.00  0.00           O  
ATOM   2526  N   GLY C 826      -4.360 -24.523 -14.671  1.00  0.00           N  
ATOM   2527  H   GLY C 826      -3.994 -25.087 -15.426  1.00  0.00           H  
ATOM   2528  CA  GLY C 826      -3.480 -24.174 -13.595  1.00  0.00           C  
ATOM   2529  HA2 GLY C 826      -3.940 -24.277 -12.612  1.00  0.00           H  
ATOM   2530  HA3 GLY C 826      -2.631 -24.854 -13.526  1.00  0.00           H  
ATOM   2531  C   GLY C 826      -3.031 -22.713 -13.620  1.00  0.00           C  
ATOM   2532  O   GLY C 826      -2.956 -22.042 -12.569  1.00  0.00           O  
ATOM   2533  N   TRP C 827      -2.616 -22.178 -14.807  1.00  0.00           N  
ATOM   2534  H   TRP C 827      -2.525 -22.764 -15.624  1.00  0.00           H  
ATOM   2535  CA  TRP C 827      -2.222 -20.815 -14.928  1.00  0.00           C  
ATOM   2536  HA  TRP C 827      -1.476 -20.567 -14.172  1.00  0.00           H  
ATOM   2537  CB  TRP C 827      -1.610 -20.626 -16.292  1.00  0.00           C  
ATOM   2538  HB2 TRP C 827      -1.130 -19.649 -16.350  1.00  0.00           H  
ATOM   2539  HB3 TRP C 827      -0.816 -21.371 -16.346  1.00  0.00           H  
ATOM   2540  CG  TRP C 827      -2.508 -20.802 -17.480  1.00  0.00           C  
ATOM   2541  CD1 TRP C 827      -2.428 -21.882 -18.250  1.00  0.00           C  
ATOM   2542  HD1 TRP C 827      -1.732 -22.692 -18.092  1.00  0.00           H  
ATOM   2543  NE1 TRP C 827      -3.275 -21.767 -19.330  1.00  0.00           N  
ATOM   2544  HE1 TRP C 827      -3.523 -22.510 -19.968  1.00  0.00           H  
ATOM   2545  CE2 TRP C 827      -4.009 -20.676 -19.266  1.00  0.00           C  
ATOM   2546  CZ2 TRP C 827      -5.031 -20.116 -20.131  1.00  0.00           C  
ATOM   2547  HZ2 TRP C 827      -5.389 -20.769 -20.914  1.00  0.00           H  
ATOM   2548  CH2 TRP C 827      -5.569 -18.854 -19.767  1.00  0.00           C  
ATOM   2549  HH2 TRP C 827      -6.417 -18.505 -20.337  1.00  0.00           H  
ATOM   2550  CZ3 TRP C 827      -5.143 -18.145 -18.645  1.00  0.00           C  
ATOM   2551  HZ3 TRP C 827      -5.486 -17.167 -18.340  1.00  0.00           H  
ATOM   2552  CE3 TRP C 827      -4.125 -18.722 -17.865  1.00  0.00           C  
ATOM   2553  HE3 TRP C 827      -3.729 -18.178 -17.020  1.00  0.00           H  
ATOM   2554  CD2 TRP C 827      -3.539 -19.987 -18.113  1.00  0.00           C  
ATOM   2555  C   TRP C 827      -3.355 -19.886 -14.632  1.00  0.00           C  
ATOM   2556  O   TRP C 827      -3.148 -18.880 -13.905  1.00  0.00           O  
ATOM   2557  N   ASN C 828      -4.603 -20.270 -15.009  1.00  0.00           N  
ATOM   2558  H   ASN C 828      -4.716 -21.207 -15.369  1.00  0.00           H  
ATOM   2559  CA  ASN C 828      -5.791 -19.501 -14.617  1.00  0.00           C  
ATOM   2560  HA  ASN C 828      -5.700 -18.453 -14.904  1.00  0.00           H  
ATOM   2561  CB  ASN C 828      -6.956 -19.974 -15.396  1.00  0.00           C  
ATOM   2562  HB2 ASN C 828      -6.744 -20.136 -16.453  1.00  0.00           H  
ATOM   2563  HB3 ASN C 828      -7.429 -20.863 -14.979  1.00  0.00           H  
ATOM   2564  CG  ASN C 828      -8.036 -18.878 -15.506  1.00  0.00           C  
ATOM   2565  OD1 ASN C 828      -7.739 -17.757 -15.758  1.00  0.00           O  
ATOM   2566  ND2 ASN C 828      -9.273 -19.171 -15.386  1.00  0.00           N  
ATOM   2567 1HD2 ASN C 828      -9.874 -18.389 -15.605  1.00  0.00           H  
ATOM   2568 2HD2 ASN C 828      -9.581 -20.023 -14.939  1.00  0.00           H  
ATOM   2569  C   ASN C 828      -6.043 -19.445 -13.088  1.00  0.00           C  
ATOM   2570  O   ASN C 828      -6.390 -18.394 -12.627  1.00  0.00           O  
ATOM   2571  N   ILE C 829      -5.861 -20.618 -12.386  1.00  0.00           N  
ATOM   2572  H   ILE C 829      -5.496 -21.387 -12.930  1.00  0.00           H  
ATOM   2573  CA  ILE C 829      -5.901 -20.688 -10.885  1.00  0.00           C  
ATOM   2574  HA  ILE C 829      -6.816 -20.192 -10.560  1.00  0.00           H  
ATOM   2575  CB  ILE C 829      -5.834 -22.155 -10.434  1.00  0.00           C  
ATOM   2576  HB  ILE C 829      -4.976 -22.699 -10.828  1.00  0.00           H  
ATOM   2577  CG2 ILE C 829      -5.716 -22.417  -8.854  1.00  0.00           C  
ATOM   2578 1HG2 ILE C 829      -4.800 -21.979  -8.459  1.00  0.00           H  
ATOM   2579 2HG2 ILE C 829      -6.574 -21.957  -8.363  1.00  0.00           H  
ATOM   2580 3HG2 ILE C 829      -5.683 -23.474  -8.587  1.00  0.00           H  
ATOM   2581  CG1 ILE C 829      -7.015 -23.019 -11.031  1.00  0.00           C  
ATOM   2582 2HG1 ILE C 829      -7.990 -22.873 -10.566  1.00  0.00           H  
ATOM   2583 3HG1 ILE C 829      -7.046 -22.747 -12.086  1.00  0.00           H  
ATOM   2584  CD1 ILE C 829      -6.859 -24.505 -10.884  1.00  0.00           C  
ATOM   2585 1HD1 ILE C 829      -7.652 -25.005 -11.441  1.00  0.00           H  
ATOM   2586 2HD1 ILE C 829      -5.903 -24.929 -11.189  1.00  0.00           H  
ATOM   2587 3HD1 ILE C 829      -6.928 -24.832  -9.847  1.00  0.00           H  
ATOM   2588  C   ILE C 829      -4.779 -19.818 -10.299  1.00  0.00           C  
ATOM   2589  O   ILE C 829      -4.995 -19.133  -9.301  1.00  0.00           O  
ATOM   2590  N   ALA C 830      -3.581 -19.677 -10.966  1.00  0.00           N  
ATOM   2591  H   ALA C 830      -3.323 -20.233 -11.768  1.00  0.00           H  
ATOM   2592  CA  ALA C 830      -2.509 -18.867 -10.353  1.00  0.00           C  
ATOM   2593  HA  ALA C 830      -2.357 -19.203  -9.328  1.00  0.00           H  
ATOM   2594  CB  ALA C 830      -1.162 -19.041 -11.030  1.00  0.00           C  
ATOM   2595  HB1 ALA C 830      -0.792 -20.048 -10.836  1.00  0.00           H  
ATOM   2596  HB2 ALA C 830      -1.200 -18.859 -12.104  1.00  0.00           H  
ATOM   2597  HB3 ALA C 830      -0.432 -18.436 -10.493  1.00  0.00           H  
ATOM   2598  C   ALA C 830      -2.973 -17.401 -10.341  1.00  0.00           C  
ATOM   2599  O   ALA C 830      -3.068 -16.683  -9.309  1.00  0.00           O  
ATOM   2600  N   GLN C 831      -3.314 -16.849 -11.491  1.00  0.00           N  
ATOM   2601  H   GLN C 831      -3.190 -17.426 -12.311  1.00  0.00           H  
ATOM   2602  CA  GLN C 831      -3.841 -15.407 -11.720  1.00  0.00           C  
ATOM   2603  HA  GLN C 831      -3.121 -14.679 -11.346  1.00  0.00           H  
ATOM   2604  CB  GLN C 831      -4.011 -15.169 -13.225  1.00  0.00           C  
ATOM   2605  HB2 GLN C 831      -3.182 -15.561 -13.813  1.00  0.00           H  
ATOM   2606  HB3 GLN C 831      -4.807 -15.781 -13.647  1.00  0.00           H  
ATOM   2607  CG  GLN C 831      -4.397 -13.677 -13.491  1.00  0.00           C  
ATOM   2608  HG2 GLN C 831      -5.435 -13.455 -13.244  1.00  0.00           H  
ATOM   2609  HG3 GLN C 831      -3.731 -12.997 -12.960  1.00  0.00           H  
ATOM   2610  CD  GLN C 831      -4.161 -13.340 -14.996  1.00  0.00           C  
ATOM   2611  OE1 GLN C 831      -5.110 -13.029 -15.724  1.00  0.00           O  
ATOM   2612  NE2 GLN C 831      -3.003 -13.533 -15.588  1.00  0.00           N  
ATOM   2613 1HE2 GLN C 831      -2.847 -13.297 -16.557  1.00  0.00           H  
ATOM   2614 2HE2 GLN C 831      -2.285 -13.948 -15.012  1.00  0.00           H  
ATOM   2615  C   GLN C 831      -5.095 -15.063 -10.971  1.00  0.00           C  
ATOM   2616  O   GLN C 831      -5.179 -13.979 -10.381  1.00  0.00           O  
ATOM   2617  N   ALA C 832      -6.079 -15.977 -10.844  1.00  0.00           N  
ATOM   2618  H   ALA C 832      -5.967 -16.898 -11.244  1.00  0.00           H  
ATOM   2619  CA  ALA C 832      -7.242 -15.752  -9.964  1.00  0.00           C  
ATOM   2620  HA  ALA C 832      -7.815 -14.923 -10.379  1.00  0.00           H  
ATOM   2621  CB  ALA C 832      -8.090 -17.070  -9.959  1.00  0.00           C  
ATOM   2622  HB1 ALA C 832      -9.078 -16.871  -9.542  1.00  0.00           H  
ATOM   2623  HB2 ALA C 832      -8.221 -17.366 -11.000  1.00  0.00           H  
ATOM   2624  HB3 ALA C 832      -7.608 -17.955  -9.546  1.00  0.00           H  
ATOM   2625  C   ALA C 832      -6.901 -15.562  -8.482  1.00  0.00           C  
ATOM   2626  O   ALA C 832      -7.659 -14.848  -7.829  1.00  0.00           O  
ATOM   2627  N   ASN C 833      -5.831 -16.117  -7.951  1.00  0.00           N  
ATOM   2628  H   ASN C 833      -5.223 -16.656  -8.551  1.00  0.00           H  
ATOM   2629  CA  ASN C 833      -5.468 -16.079  -6.575  1.00  0.00           C  
ATOM   2630  HA  ASN C 833      -6.327 -15.980  -5.911  1.00  0.00           H  
ATOM   2631  CB  ASN C 833      -4.797 -17.421  -6.200  1.00  0.00           C  
ATOM   2632  HB2 ASN C 833      -4.162 -17.775  -7.012  1.00  0.00           H  
ATOM   2633  HB3 ASN C 833      -4.149 -17.288  -5.334  1.00  0.00           H  
ATOM   2634  CG  ASN C 833      -5.766 -18.490  -5.891  1.00  0.00           C  
ATOM   2635  OD1 ASN C 833      -6.596 -18.402  -4.967  1.00  0.00           O  
ATOM   2636  ND2 ASN C 833      -5.769 -19.549  -6.623  1.00  0.00           N  
ATOM   2637 1HD2 ASN C 833      -6.333 -20.336  -6.338  1.00  0.00           H  
ATOM   2638 2HD2 ASN C 833      -5.151 -19.678  -7.412  1.00  0.00           H  
ATOM   2639  C   ASN C 833      -4.588 -14.926  -6.235  1.00  0.00           C  
ATOM   2640  O   ASN C 833      -4.733 -14.341  -5.160  1.00  0.00           O  
ATOM   2641  N   GLU C 834      -3.566 -14.617  -7.020  1.00  0.00           N  
ATOM   2642  H   GLU C 834      -3.418 -15.239  -7.802  1.00  0.00           H  
ATOM   2643  CA  GLU C 834      -2.650 -13.419  -6.964  1.00  0.00           C  
ATOM   2644  HA  GLU C 834      -2.305 -13.432  -5.930  1.00  0.00           H  
ATOM   2645  CB  GLU C 834      -1.565 -13.780  -7.964  1.00  0.00           C  
ATOM   2646  HB2 GLU C 834      -1.992 -14.082  -8.921  1.00  0.00           H  
ATOM   2647  HB3 GLU C 834      -0.942 -12.933  -8.251  1.00  0.00           H  
ATOM   2648  CG  GLU C 834      -0.612 -14.871  -7.479  1.00  0.00           C  
ATOM   2649  HG2 GLU C 834      -1.075 -15.789  -7.119  1.00  0.00           H  
ATOM   2650  HG3 GLU C 834      -0.105 -15.251  -8.366  1.00  0.00           H  
ATOM   2651  CD  GLU C 834       0.460 -14.414  -6.420  1.00  0.00           C  
ATOM   2652  OE1 GLU C 834       0.773 -15.282  -5.577  1.00  0.00           O  
ATOM   2653  OE2 GLU C 834       0.689 -13.212  -6.314  1.00  0.00           O  
ATOM   2654  C   GLU C 834      -3.313 -12.083  -7.177  1.00  0.00           C  
ATOM   2655  O   GLU C 834      -2.921 -11.060  -6.594  1.00  0.00           O  
ATOM   2656  N   THR C 835      -4.457 -12.045  -7.930  1.00  0.00           N  
ATOM   2657  H   THR C 835      -4.834 -12.886  -8.343  1.00  0.00           H  
ATOM   2658  CA  THR C 835      -5.388 -10.922  -8.003  1.00  0.00           C  
ATOM   2659  HA  THR C 835      -4.799 -10.013  -8.119  1.00  0.00           H  
ATOM   2660  CB  THR C 835      -6.320 -11.045  -9.254  1.00  0.00           C  
ATOM   2661  HB  THR C 835      -7.032 -11.862  -9.139  1.00  0.00           H  
ATOM   2662  CG2 THR C 835      -7.142  -9.831  -9.623  1.00  0.00           C  
ATOM   2663 1HG2 THR C 835      -6.578  -8.906  -9.748  1.00  0.00           H  
ATOM   2664 2HG2 THR C 835      -7.716 -10.053 -10.522  1.00  0.00           H  
ATOM   2665 3HG2 THR C 835      -7.849  -9.671  -8.810  1.00  0.00           H  
ATOM   2666  OG1 THR C 835      -5.538 -11.332 -10.387  1.00  0.00           O  
ATOM   2667  HG1 THR C 835      -5.357 -12.275 -10.388  1.00  0.00           H  
ATOM   2668  C   THR C 835      -6.191 -10.696  -6.680  1.00  0.00           C  
ATOM   2669  O   THR C 835      -6.724  -9.571  -6.467  1.00  0.00           O  
ATOM   2670  N   ALA C 836      -6.425 -11.734  -5.869  1.00  0.00           N  
ATOM   2671  H   ALA C 836      -6.098 -12.644  -6.163  1.00  0.00           H  
ATOM   2672  CA  ALA C 836      -7.124 -11.642  -4.664  1.00  0.00           C  
ATOM   2673  HA  ALA C 836      -7.930 -10.929  -4.840  1.00  0.00           H  
ATOM   2674  CB  ALA C 836      -7.673 -13.026  -4.302  1.00  0.00           C  
ATOM   2675  HB1 ALA C 836      -8.400 -12.776  -3.529  1.00  0.00           H  
ATOM   2676  HB2 ALA C 836      -8.077 -13.530  -5.180  1.00  0.00           H  
ATOM   2677  HB3 ALA C 836      -6.880 -13.624  -3.853  1.00  0.00           H  
ATOM   2678  C   ALA C 836      -6.223 -11.006  -3.582  1.00  0.00           C  
ATOM   2679  O   ALA C 836      -6.540  -9.980  -2.960  1.00  0.00           O  
ATOM   2680  N   ALA C 837      -5.020 -11.530  -3.510  1.00  0.00           N  
ATOM   2681  H   ALA C 837      -4.818 -12.459  -3.850  1.00  0.00           H  
ATOM   2682  CA  ALA C 837      -3.906 -10.889  -2.788  1.00  0.00           C  
ATOM   2683  HA  ALA C 837      -4.157 -10.973  -1.730  1.00  0.00           H  
ATOM   2684  CB  ALA C 837      -2.678 -11.729  -3.147  1.00  0.00           C  
ATOM   2685  HB1 ALA C 837      -2.352 -11.382  -4.127  1.00  0.00           H  
ATOM   2686  HB2 ALA C 837      -1.792 -11.463  -2.570  1.00  0.00           H  
ATOM   2687  HB3 ALA C 837      -2.885 -12.798  -3.112  1.00  0.00           H  
ATOM   2688  C   ALA C 837      -3.617  -9.383  -3.159  1.00  0.00           C  
ATOM   2689  O   ALA C 837      -3.574  -8.580  -2.238  1.00  0.00           O  
ATOM   2690  N   ARG C 838      -3.448  -9.041  -4.441  1.00  0.00           N  
ATOM   2691  H   ARG C 838      -3.555  -9.716  -5.185  1.00  0.00           H  
ATOM   2692  CA  ARG C 838      -3.317  -7.695  -5.007  1.00  0.00           C  
ATOM   2693  HA  ARG C 838      -2.430  -7.261  -4.546  1.00  0.00           H  
ATOM   2694  CB  ARG C 838      -3.197  -7.732  -6.497  1.00  0.00           C  
ATOM   2695  HB2 ARG C 838      -2.291  -8.286  -6.743  1.00  0.00           H  
ATOM   2696  HB3 ARG C 838      -4.145  -8.106  -6.884  1.00  0.00           H  
ATOM   2697  CG  ARG C 838      -3.060  -6.315  -7.027  1.00  0.00           C  
ATOM   2698  HG2 ARG C 838      -4.042  -5.843  -6.995  1.00  0.00           H  
ATOM   2699  HG3 ARG C 838      -2.364  -5.742  -6.415  1.00  0.00           H  
ATOM   2700  CD  ARG C 838      -2.571  -6.168  -8.500  1.00  0.00           C  
ATOM   2701  HD2 ARG C 838      -2.500  -5.092  -8.657  1.00  0.00           H  
ATOM   2702  HD3 ARG C 838      -1.551  -6.527  -8.640  1.00  0.00           H  
ATOM   2703  NE  ARG C 838      -3.584  -6.673  -9.460  1.00  0.00           N  
ATOM   2704  HE  ARG C 838      -4.415  -6.108  -9.566  1.00  0.00           H  
ATOM   2705  CZ  ARG C 838      -3.550  -7.708 -10.283  1.00  0.00           C  
ATOM   2706  NH1 ARG C 838      -4.473  -7.731 -11.151  1.00  0.00           N  
ATOM   2707 1HH1 ARG C 838      -5.264  -7.104 -11.158  1.00  0.00           H  
ATOM   2708 2HH1 ARG C 838      -4.579  -8.486 -11.814  1.00  0.00           H  
ATOM   2709  NH2 ARG C 838      -2.670  -8.610 -10.264  1.00  0.00           N  
ATOM   2710 1HH2 ARG C 838      -1.955  -8.701  -9.556  1.00  0.00           H  
ATOM   2711 2HH2 ARG C 838      -2.647  -9.237 -11.055  1.00  0.00           H  
ATOM   2712  C   ARG C 838      -4.502  -6.748  -4.688  1.00  0.00           C  
ATOM   2713  O   ARG C 838      -4.241  -5.578  -4.553  1.00  0.00           O  
HETATM 2714  N   HIE C 839      -5.724  -7.251  -4.405  1.00  0.00           N  
HETATM 2715  H   HIE C 839      -5.930  -8.214  -4.630  1.00  0.00           H  
HETATM 2716  CA  HIE C 839      -6.808  -6.446  -3.760  1.00  0.00           C  
HETATM 2717  HA  HIE C 839      -6.466  -5.414  -3.838  1.00  0.00           H  
HETATM 2718  CB  HIE C 839      -8.078  -6.651  -4.609  1.00  0.00           C  
HETATM 2719  HB2 HIE C 839      -8.372  -7.701  -4.639  1.00  0.00           H  
HETATM 2720  HB3 HIE C 839      -8.941  -6.125  -4.202  1.00  0.00           H  
HETATM 2721  CG  HIE C 839      -7.961  -6.165  -6.054  1.00  0.00           C  
HETATM 2722  ND1 HIE C 839      -7.656  -4.895  -6.415  1.00  0.00           N  
HETATM 2723  CE1 HIE C 839      -7.477  -4.923  -7.783  1.00  0.00           C  
HETATM 2724  HE1 HIE C 839      -7.107  -4.110  -8.390  1.00  0.00           H  
HETATM 2725  NE2 HIE C 839      -7.919  -6.119  -8.239  1.00  0.00           N  
HETATM 2726  HE2 HIE C 839      -7.729  -6.439  -9.178  1.00  0.00           H  
HETATM 2727  CD2 HIE C 839      -8.235  -6.937  -7.158  1.00  0.00           C  
HETATM 2728  HD2 HIE C 839      -8.353  -7.999  -7.314  1.00  0.00           H  
HETATM 2729  C   HIE C 839      -7.074  -6.763  -2.225  1.00  0.00           C  
HETATM 2730  O   HIE C 839      -8.112  -6.338  -1.652  1.00  0.00           O  
ATOM   2731  N   GLY C 840      -6.171  -7.414  -1.491  1.00  0.00           N  
ATOM   2732  H   GLY C 840      -5.330  -7.785  -1.909  1.00  0.00           H  
ATOM   2733  CA  GLY C 840      -6.171  -7.561   0.000  1.00  0.00           C  
ATOM   2734  HA2 GLY C 840      -5.153  -7.865   0.244  1.00  0.00           H  
ATOM   2735  HA3 GLY C 840      -6.318  -6.567   0.421  1.00  0.00           H  
ATOM   2736  C   GLY C 840      -7.181  -8.546   0.537  1.00  0.00           C  
ATOM   2737  O   GLY C 840      -7.640  -8.448   1.649  1.00  0.00           O  
ATOM   2738  N   ARG C 841      -7.592  -9.538  -0.292  1.00  0.00           N  
ATOM   2739  H   ARG C 841      -7.070  -9.580  -1.156  1.00  0.00           H  
ATOM   2740  CA  ARG C 841      -8.643 -10.496   0.055  1.00  0.00           C  
ATOM   2741  HA  ARG C 841      -8.843 -10.355   1.117  1.00  0.00           H  
ATOM   2742  CB  ARG C 841      -9.895  -9.966  -0.739  1.00  0.00           C  
ATOM   2743  HB2 ARG C 841     -10.652 -10.592  -0.266  1.00  0.00           H  
ATOM   2744  HB3 ARG C 841     -10.110  -8.939  -0.442  1.00  0.00           H  
ATOM   2745  CG  ARG C 841      -9.864 -10.132  -2.345  1.00  0.00           C  
ATOM   2746  HG2 ARG C 841      -8.883  -9.787  -2.675  1.00  0.00           H  
ATOM   2747  HG3 ARG C 841      -9.915 -11.195  -2.581  1.00  0.00           H  
ATOM   2748  CD  ARG C 841     -10.970  -9.304  -3.058  1.00  0.00           C  
ATOM   2749  HD2 ARG C 841     -10.561  -8.300  -2.943  1.00  0.00           H  
ATOM   2750  HD3 ARG C 841     -10.984  -9.539  -4.122  1.00  0.00           H  
ATOM   2751  NE  ARG C 841     -12.304  -9.380  -2.585  1.00  0.00           N  
ATOM   2752  HE  ARG C 841     -12.593 -10.144  -1.991  1.00  0.00           H  
ATOM   2753  CZ  ARG C 841     -13.223  -8.454  -2.648  1.00  0.00           C  
ATOM   2754  NH1 ARG C 841     -14.359  -8.541  -2.088  1.00  0.00           N  
ATOM   2755 1HH1 ARG C 841     -14.629  -9.272  -1.445  1.00  0.00           H  
ATOM   2756 2HH1 ARG C 841     -15.031  -7.792  -2.183  1.00  0.00           H  
ATOM   2757  NH2 ARG C 841     -13.049  -7.384  -3.320  1.00  0.00           N  
ATOM   2758 1HH2 ARG C 841     -12.187  -7.233  -3.825  1.00  0.00           H  
ATOM   2759 2HH2 ARG C 841     -13.650  -6.573  -3.273  1.00  0.00           H  
ATOM   2760  C   ARG C 841      -8.448 -11.979  -0.210  1.00  0.00           C  
ATOM   2761  O   ARG C 841      -7.574 -12.382  -1.001  1.00  0.00           O  
ATOM   2762  N   LEU C 842      -9.336 -12.788   0.426  1.00  0.00           N  
ATOM   2763  H   LEU C 842      -9.808 -12.489   1.268  1.00  0.00           H  
ATOM   2764  CA  LEU C 842      -9.417 -14.249   0.303  1.00  0.00           C  
ATOM   2765  HA  LEU C 842      -8.439 -14.581   0.651  1.00  0.00           H  
ATOM   2766  CB  LEU C 842     -10.481 -14.723   1.270  1.00  0.00           C  
ATOM   2767  HB2 LEU C 842     -10.279 -14.450   2.306  1.00  0.00           H  
ATOM   2768  HB3 LEU C 842     -11.375 -14.175   0.972  1.00  0.00           H  
ATOM   2769  CG  LEU C 842     -10.827 -16.147   1.272  1.00  0.00           C  
ATOM   2770  HG  LEU C 842     -10.981 -16.604   0.295  1.00  0.00           H  
ATOM   2771  CD1 LEU C 842      -9.607 -16.959   1.887  1.00  0.00           C  
ATOM   2772 1HD1 LEU C 842      -9.191 -16.427   2.743  1.00  0.00           H  
ATOM   2773 2HD1 LEU C 842      -9.833 -17.989   2.163  1.00  0.00           H  
ATOM   2774 3HD1 LEU C 842      -8.706 -16.890   1.277  1.00  0.00           H  
ATOM   2775  CD2 LEU C 842     -12.161 -16.493   2.042  1.00  0.00           C  
ATOM   2776 1HD2 LEU C 842     -12.388 -17.550   1.903  1.00  0.00           H  
ATOM   2777 2HD2 LEU C 842     -11.949 -16.235   3.080  1.00  0.00           H  
ATOM   2778 3HD2 LEU C 842     -13.034 -15.993   1.624  1.00  0.00           H  
ATOM   2779  C   LEU C 842      -9.606 -14.669  -1.137  1.00  0.00           C  
ATOM   2780  O   LEU C 842     -10.495 -14.158  -1.765  1.00  0.00           O  
ATOM   2781  N   GLY C 843      -8.673 -15.529  -1.596  1.00  0.00           N  
ATOM   2782  H   GLY C 843      -7.899 -15.788  -1.002  1.00  0.00           H  
ATOM   2783  CA  GLY C 843      -8.611 -16.177  -2.973  1.00  0.00           C  
ATOM   2784  HA2 GLY C 843      -8.723 -15.385  -3.713  1.00  0.00           H  
ATOM   2785  HA3 GLY C 843      -7.632 -16.571  -3.245  1.00  0.00           H  
ATOM   2786  C   GLY C 843      -9.685 -17.206  -3.203  1.00  0.00           C  
ATOM   2787  O   GLY C 843     -10.798 -17.133  -2.722  1.00  0.00           O  
ATOM   2788  N   LEU C 844      -9.381 -18.244  -3.936  1.00  0.00           N  
ATOM   2789  H   LEU C 844      -8.402 -18.430  -4.102  1.00  0.00           H  
ATOM   2790  CA  LEU C 844     -10.258 -19.276  -4.360  1.00  0.00           C  
ATOM   2791  HA  LEU C 844     -11.248 -18.824  -4.419  1.00  0.00           H  
ATOM   2792  CB  LEU C 844      -9.926 -19.789  -5.817  1.00  0.00           C  
ATOM   2793  HB2 LEU C 844      -8.926 -20.223  -5.823  1.00  0.00           H  
ATOM   2794  HB3 LEU C 844     -10.648 -20.589  -5.986  1.00  0.00           H  
ATOM   2795  CG  LEU C 844      -9.966 -18.946  -7.100  1.00  0.00           C  
ATOM   2796  HG  LEU C 844      -9.109 -18.278  -7.182  1.00  0.00           H  
ATOM   2797  CD1 LEU C 844      -9.878 -19.928  -8.282  1.00  0.00           C  
ATOM   2798 1HD1 LEU C 844     -10.804 -20.498  -8.352  1.00  0.00           H  
ATOM   2799 2HD1 LEU C 844      -9.749 -19.367  -9.208  1.00  0.00           H  
ATOM   2800 3HD1 LEU C 844      -9.020 -20.583  -8.134  1.00  0.00           H  
ATOM   2801  CD2 LEU C 844     -11.151 -18.042  -7.357  1.00  0.00           C  
ATOM   2802 1HD2 LEU C 844     -12.001 -18.722  -7.309  1.00  0.00           H  
ATOM   2803 2HD2 LEU C 844     -11.181 -17.314  -6.546  1.00  0.00           H  
ATOM   2804 3HD2 LEU C 844     -11.203 -17.425  -8.254  1.00  0.00           H  
ATOM   2805  C   LEU C 844     -10.322 -20.345  -3.277  1.00  0.00           C  
ATOM   2806  O   LEU C 844      -9.228 -20.589  -2.672  1.00  0.00           O  
ATOM   2807  N   VAL C 845     -11.492 -21.038  -2.956  1.00  0.00           N  
ATOM   2808  H   VAL C 845     -12.394 -20.678  -3.234  1.00  0.00           H  
ATOM   2809  CA  VAL C 845     -11.485 -22.110  -2.005  1.00  0.00           C  
ATOM   2810  HA  VAL C 845     -10.550 -22.091  -1.445  1.00  0.00           H  
ATOM   2811  CB  VAL C 845     -12.542 -21.870  -0.936  1.00  0.00           C  
ATOM   2812  HB  VAL C 845     -12.276 -22.687  -0.265  1.00  0.00           H  
ATOM   2813  CG1 VAL C 845     -12.280 -20.534  -0.175  1.00  0.00           C  
ATOM   2814 1HG1 VAL C 845     -12.576 -19.740  -0.861  1.00  0.00           H  
ATOM   2815 2HG1 VAL C 845     -12.919 -20.543   0.707  1.00  0.00           H  
ATOM   2816 3HG1 VAL C 845     -11.223 -20.497   0.089  1.00  0.00           H  
ATOM   2817  CG2 VAL C 845     -13.952 -22.072  -1.398  1.00  0.00           C  
ATOM   2818 1HG2 VAL C 845     -14.592 -22.162  -0.519  1.00  0.00           H  
ATOM   2819 2HG2 VAL C 845     -14.334 -21.183  -1.899  1.00  0.00           H  
ATOM   2820 3HG2 VAL C 845     -14.028 -22.950  -2.039  1.00  0.00           H  
ATOM   2821  C   VAL C 845     -11.497 -23.507  -2.553  1.00  0.00           C  
ATOM   2822  O   VAL C 845     -11.119 -24.492  -1.944  1.00  0.00           O  
ATOM   2823  N   SER C 846     -11.983 -23.690  -3.777  1.00  0.00           N  
ATOM   2824  H   SER C 846     -12.331 -22.840  -4.197  1.00  0.00           H  
ATOM   2825  CA  SER C 846     -12.161 -24.988  -4.480  1.00  0.00           C  
ATOM   2826  HA  SER C 846     -11.340 -25.656  -4.222  1.00  0.00           H  
ATOM   2827  CB  SER C 846     -13.534 -25.508  -3.962  1.00  0.00           C  
ATOM   2828  HB2 SER C 846     -13.344 -25.760  -2.919  1.00  0.00           H  
ATOM   2829  HB3 SER C 846     -14.397 -24.859  -4.109  1.00  0.00           H  
ATOM   2830  OG  SER C 846     -13.658 -26.764  -4.668  1.00  0.00           O  
ATOM   2831  HG  SER C 846     -13.057 -27.455  -4.381  1.00  0.00           H  
ATOM   2832  C   SER C 846     -12.082 -24.862  -6.027  1.00  0.00           C  
ATOM   2833  O   SER C 846     -12.445 -23.816  -6.605  1.00  0.00           O  
ATOM   2834  N   GLU C 847     -11.616 -25.908  -6.725  1.00  0.00           N  
ATOM   2835  H   GLU C 847     -11.459 -26.673  -6.084  1.00  0.00           H  
ATOM   2836  CA  GLU C 847     -11.608 -26.188  -8.168  1.00  0.00           C  
ATOM   2837  HA  GLU C 847     -12.228 -25.359  -8.508  1.00  0.00           H  
ATOM   2838  CB  GLU C 847     -10.169 -26.097  -8.758  1.00  0.00           C  
ATOM   2839  HB2 GLU C 847      -9.932 -25.040  -8.875  1.00  0.00           H  
ATOM   2840  HB3 GLU C 847      -9.464 -26.573  -8.077  1.00  0.00           H  
ATOM   2841  CG  GLU C 847     -10.018 -26.886 -10.055  1.00  0.00           C  
ATOM   2842  HG2 GLU C 847      -8.980 -26.813 -10.379  1.00  0.00           H  
ATOM   2843  HG3 GLU C 847     -10.255 -27.930  -9.848  1.00  0.00           H  
ATOM   2844  CD  GLU C 847     -10.972 -26.444 -11.277  1.00  0.00           C  
ATOM   2845  OE1 GLU C 847     -11.790 -25.530 -11.169  1.00  0.00           O  
ATOM   2846  OE2 GLU C 847     -10.916 -27.159 -12.334  1.00  0.00           O  
ATOM   2847  C   GLU C 847     -12.350 -27.544  -8.301  1.00  0.00           C  
ATOM   2848  O   GLU C 847     -12.006 -28.515  -7.701  1.00  0.00           O  
ATOM   2849  N   GLN C 848     -13.259 -27.668  -9.310  1.00  0.00           N  
ATOM   2850  H   GLN C 848     -13.618 -26.836  -9.756  1.00  0.00           H  
ATOM   2851  CA  GLN C 848     -14.053 -28.876  -9.559  1.00  0.00           C  
ATOM   2852  HA  GLN C 848     -13.810 -29.650  -8.831  1.00  0.00           H  
ATOM   2853  CB  GLN C 848     -15.488 -28.461  -9.340  1.00  0.00           C  
ATOM   2854  HB2 GLN C 848     -15.584 -28.077  -8.324  1.00  0.00           H  
ATOM   2855  HB3 GLN C 848     -15.672 -27.610  -9.995  1.00  0.00           H  
ATOM   2856  CG  GLN C 848     -16.417 -29.634  -9.689  1.00  0.00           C  
ATOM   2857  HG2 GLN C 848     -16.307 -29.941 -10.729  1.00  0.00           H  
ATOM   2858  HG3 GLN C 848     -16.091 -30.463  -9.061  1.00  0.00           H  
ATOM   2859  CD  GLN C 848     -17.829 -29.289  -9.445  1.00  0.00           C  
ATOM   2860  OE1 GLN C 848     -18.144 -28.141  -9.070  1.00  0.00           O  
ATOM   2861  NE2 GLN C 848     -18.818 -30.195  -9.675  1.00  0.00           N  
ATOM   2862 1HE2 GLN C 848     -19.732 -29.795  -9.517  1.00  0.00           H  
ATOM   2863 2HE2 GLN C 848     -18.693 -31.136 -10.020  1.00  0.00           H  
ATOM   2864  C   GLN C 848     -13.712 -29.448 -10.928  1.00  0.00           C  
ATOM   2865  O   GLN C 848     -14.250 -29.024 -11.952  1.00  0.00           O  
ATOM   2866  N   CYS C 849     -12.893 -30.495 -10.951  1.00  0.00           N  
ATOM   2867  H   CYS C 849     -12.665 -30.983 -10.097  1.00  0.00           H  
ATOM   2868  CA  CYS C 849     -12.143 -31.040 -12.174  1.00  0.00           C  
ATOM   2869  HA  CYS C 849     -12.419 -30.371 -12.990  1.00  0.00           H  
ATOM   2870  CB  CYS C 849     -10.656 -30.825 -12.013  1.00  0.00           C  
ATOM   2871  HB2 CYS C 849     -10.145 -31.167 -12.913  1.00  0.00           H  
ATOM   2872  HB3 CYS C 849     -10.496 -29.761 -11.842  1.00  0.00           H  
ATOM   2873  SG  CYS C 849      -9.904 -31.721 -10.618  1.00  0.00           S  
ATOM   2874  HG  CYS C 849     -10.275 -30.874  -9.653  1.00  0.00           H  
ATOM   2875  C   CYS C 849     -12.362 -32.498 -12.486  1.00  0.00           C  
ATOM   2876  O   CYS C 849     -12.703 -33.347 -11.628  1.00  0.00           O  
ATOM   2877  N   LEU C 850     -12.057 -32.854 -13.740  1.00  0.00           N  
ATOM   2878  H   LEU C 850     -11.904 -32.165 -14.462  1.00  0.00           H  
ATOM   2879  CA  LEU C 850     -12.052 -34.263 -14.195  1.00  0.00           C  
ATOM   2880  HA  LEU C 850     -12.985 -34.616 -13.756  1.00  0.00           H  
ATOM   2881  CB  LEU C 850     -12.149 -34.317 -15.759  1.00  0.00           C  
ATOM   2882  HB2 LEU C 850     -13.019 -33.751 -16.090  1.00  0.00           H  
ATOM   2883  HB3 LEU C 850     -11.234 -33.827 -16.092  1.00  0.00           H  
ATOM   2884  CG  LEU C 850     -12.218 -35.820 -16.266  1.00  0.00           C  
ATOM   2885  HG  LEU C 850     -11.310 -36.302 -15.903  1.00  0.00           H  
ATOM   2886  CD1 LEU C 850     -13.350 -36.617 -15.608  1.00  0.00           C  
ATOM   2887 1HD1 LEU C 850     -14.378 -36.432 -15.921  1.00  0.00           H  
ATOM   2888 2HD1 LEU C 850     -13.108 -37.662 -15.803  1.00  0.00           H  
ATOM   2889 3HD1 LEU C 850     -13.274 -36.507 -14.527  1.00  0.00           H  
ATOM   2890  CD2 LEU C 850     -12.236 -35.909 -17.802  1.00  0.00           C  
ATOM   2891 1HD2 LEU C 850     -12.158 -36.965 -18.059  1.00  0.00           H  
ATOM   2892 2HD2 LEU C 850     -13.155 -35.445 -18.162  1.00  0.00           H  
ATOM   2893 3HD2 LEU C 850     -11.343 -35.376 -18.126  1.00  0.00           H  
ATOM   2894  C   LEU C 850     -10.804 -35.036 -13.669  1.00  0.00           C  
ATOM   2895  O   LEU C 850      -9.666 -34.868 -14.134  1.00  0.00           O  
ATOM   2896  N   TYR C 851     -10.969 -35.803 -12.568  1.00  0.00           N  
ATOM   2897  H   TYR C 851     -11.897 -35.872 -12.175  1.00  0.00           H  
ATOM   2898  CA  TYR C 851      -9.917 -36.658 -11.976  1.00  0.00           C  
ATOM   2899  HA  TYR C 851      -9.149 -36.721 -12.747  1.00  0.00           H  
ATOM   2900  CB  TYR C 851      -9.147 -35.921 -10.914  1.00  0.00           C  
ATOM   2901  HB2 TYR C 851      -8.741 -34.997 -11.326  1.00  0.00           H  
ATOM   2902  HB3 TYR C 851      -9.864 -35.691 -10.126  1.00  0.00           H  
ATOM   2903  CG  TYR C 851      -8.083 -36.655 -10.165  1.00  0.00           C  
ATOM   2904  CD1 TYR C 851      -6.851 -36.927 -10.874  1.00  0.00           C  
ATOM   2905  HD1 TYR C 851      -6.647 -36.695 -11.909  1.00  0.00           H  
ATOM   2906  CE1 TYR C 851      -5.682 -37.472 -10.207  1.00  0.00           C  
ATOM   2907  HE1 TYR C 851      -4.813 -37.723 -10.797  1.00  0.00           H  
ATOM   2908  CZ  TYR C 851      -5.751 -37.741  -8.831  1.00  0.00           C  
ATOM   2909  OH  TYR C 851      -4.683 -38.247  -8.176  1.00  0.00           O  
ATOM   2910  HH  TYR C 851      -4.004 -38.414  -8.834  1.00  0.00           H  
ATOM   2911  CE2 TYR C 851      -6.924 -37.441  -8.132  1.00  0.00           C  
ATOM   2912  HE2 TYR C 851      -6.948 -37.736  -7.094  1.00  0.00           H  
ATOM   2913  CD2 TYR C 851      -8.076 -36.863  -8.812  1.00  0.00           C  
ATOM   2914  HD2 TYR C 851      -8.923 -36.559  -8.214  1.00  0.00           H  
ATOM   2915  C   TYR C 851     -10.395 -38.071 -11.582  1.00  0.00           C  
ATOM   2916  O   TYR C 851     -11.272 -38.188 -10.735  1.00  0.00           O  
ATOM   2917  N   ASN C 852      -9.849 -39.019 -12.263  1.00  0.00           N  
ATOM   2918  H   ASN C 852      -9.205 -38.862 -13.025  1.00  0.00           H  
ATOM   2919  CA  ASN C 852     -10.086 -40.477 -11.961  1.00  0.00           C  
ATOM   2920  HA  ASN C 852     -10.231 -40.419 -10.882  1.00  0.00           H  
ATOM   2921  CB  ASN C 852     -11.499 -40.855 -12.453  1.00  0.00           C  
ATOM   2922  HB2 ASN C 852     -11.810 -41.824 -12.061  1.00  0.00           H  
ATOM   2923  HB3 ASN C 852     -12.287 -40.214 -12.059  1.00  0.00           H  
ATOM   2924  CG  ASN C 852     -11.606 -40.816 -13.901  1.00  0.00           C  
ATOM   2925  OD1 ASN C 852     -10.697 -41.219 -14.641  1.00  0.00           O  
ATOM   2926  ND2 ASN C 852     -12.623 -40.273 -14.457  1.00  0.00           N  
ATOM   2927 1HD2 ASN C 852     -12.626 -40.267 -15.467  1.00  0.00           H  
ATOM   2928 2HD2 ASN C 852     -13.365 -39.778 -13.984  1.00  0.00           H  
ATOM   2929  C   ASN C 852      -8.928 -41.433 -12.324  1.00  0.00           C  
ATOM   2930  O   ASN C 852      -7.977 -40.991 -12.994  1.00  0.00           O  
ATOM   2931  N   LEU C 853      -8.970 -42.728 -11.932  1.00  0.00           N  
ATOM   2932  H   LEU C 853      -9.592 -42.859 -11.147  1.00  0.00           H  
ATOM   2933  CA  LEU C 853      -7.887 -43.587 -12.183  1.00  0.00           C  
ATOM   2934  HA  LEU C 853      -6.985 -43.205 -11.705  1.00  0.00           H  
ATOM   2935  CB  LEU C 853      -8.105 -44.990 -11.535  1.00  0.00           C  
ATOM   2936  HB2 LEU C 853      -8.959 -45.398 -12.075  1.00  0.00           H  
ATOM   2937  HB3 LEU C 853      -7.287 -45.650 -11.824  1.00  0.00           H  
ATOM   2938  CG  LEU C 853      -8.253 -45.203  -9.973  1.00  0.00           C  
ATOM   2939  HG  LEU C 853      -7.358 -44.905  -9.428  1.00  0.00           H  
ATOM   2940  CD1 LEU C 853      -9.487 -44.479  -9.336  1.00  0.00           C  
ATOM   2941 1HD1 LEU C 853     -10.423 -44.714  -9.843  1.00  0.00           H  
ATOM   2942 2HD1 LEU C 853      -9.656 -44.786  -8.304  1.00  0.00           H  
ATOM   2943 3HD1 LEU C 853      -9.405 -43.400  -9.209  1.00  0.00           H  
ATOM   2944  CD2 LEU C 853      -8.371 -46.675  -9.630  1.00  0.00           C  
ATOM   2945 1HD2 LEU C 853      -9.066 -47.201 -10.285  1.00  0.00           H  
ATOM   2946 2HD2 LEU C 853      -7.338 -47.013  -9.716  1.00  0.00           H  
ATOM   2947 3HD2 LEU C 853      -8.709 -46.959  -8.634  1.00  0.00           H  
ATOM   2948  C   LEU C 853      -7.409 -43.656 -13.650  1.00  0.00           C  
ATOM   2949  O   LEU C 853      -6.279 -43.529 -14.050  1.00  0.00           O  
ATOM   2950  N   CYS C 854      -8.456 -43.869 -14.500  1.00  0.00           N  
ATOM   2951  H   CYS C 854      -9.372 -44.057 -14.117  1.00  0.00           H  
ATOM   2952  CA  CYS C 854      -8.365 -43.916 -15.949  1.00  0.00           C  
ATOM   2953  HA  CYS C 854      -7.607 -44.663 -16.188  1.00  0.00           H  
ATOM   2954  CB  CYS C 854      -9.683 -44.396 -16.566  1.00  0.00           C  
ATOM   2955  HB2 CYS C 854     -10.479 -43.718 -16.258  1.00  0.00           H  
ATOM   2956  HB3 CYS C 854      -9.560 -44.448 -17.648  1.00  0.00           H  
ATOM   2957  SG  CYS C 854     -10.104 -46.075 -15.889  1.00  0.00           S  
ATOM   2958  HG  CYS C 854      -8.920 -46.419 -16.404  1.00  0.00           H  
ATOM   2959  C   CYS C 854      -7.887 -42.558 -16.648  1.00  0.00           C  
ATOM   2960  O   CYS C 854      -7.357 -42.642 -17.740  1.00  0.00           O  
ATOM   2961  N   GLU C 855      -7.973 -41.408 -15.924  1.00  0.00           N  
ATOM   2962  H   GLU C 855      -8.301 -41.410 -14.969  1.00  0.00           H  
ATOM   2963  CA  GLU C 855      -7.505 -40.076 -16.414  1.00  0.00           C  
ATOM   2964  HA  GLU C 855      -6.804 -40.330 -17.210  1.00  0.00           H  
ATOM   2965  CB  GLU C 855      -8.667 -39.329 -17.111  1.00  0.00           C  
ATOM   2966  HB2 GLU C 855      -9.009 -40.096 -17.807  1.00  0.00           H  
ATOM   2967  HB3 GLU C 855      -9.472 -39.024 -16.442  1.00  0.00           H  
ATOM   2968  CG  GLU C 855      -8.181 -38.007 -17.637  1.00  0.00           C  
ATOM   2969  HG2 GLU C 855      -9.010 -37.438 -18.059  1.00  0.00           H  
ATOM   2970  HG3 GLU C 855      -7.735 -37.384 -16.861  1.00  0.00           H  
ATOM   2971  CD  GLU C 855      -7.168 -38.242 -18.724  1.00  0.00           C  
ATOM   2972  OE1 GLU C 855      -5.952 -37.977 -18.530  1.00  0.00           O  
ATOM   2973  OE2 GLU C 855      -7.537 -38.589 -19.850  1.00  0.00           O  
ATOM   2974  C   GLU C 855      -6.803 -39.306 -15.293  1.00  0.00           C  
ATOM   2975  O   GLU C 855      -7.493 -38.661 -14.496  1.00  0.00           O  
ATOM   2976  N   ARG C 856      -5.440 -39.284 -15.308  1.00  0.00           N  
ATOM   2977  H   ARG C 856      -4.997 -40.047 -15.800  1.00  0.00           H  
ATOM   2978  CA  ARG C 856      -4.634 -38.579 -14.249  1.00  0.00           C  
ATOM   2979  HA  ARG C 856      -5.388 -38.265 -13.526  1.00  0.00           H  
ATOM   2980  CB  ARG C 856      -3.665 -39.555 -13.575  1.00  0.00           C  
ATOM   2981  HB2 ARG C 856      -2.987 -40.025 -14.287  1.00  0.00           H  
ATOM   2982  HB3 ARG C 856      -3.091 -39.028 -12.813  1.00  0.00           H  
ATOM   2983  CG  ARG C 856      -4.268 -40.679 -12.785  1.00  0.00           C  
ATOM   2984  HG2 ARG C 856      -4.809 -40.293 -11.921  1.00  0.00           H  
ATOM   2985  HG3 ARG C 856      -4.966 -41.258 -13.391  1.00  0.00           H  
ATOM   2986  CD  ARG C 856      -3.323 -41.765 -12.224  1.00  0.00           C  
ATOM   2987  HD2 ARG C 856      -3.981 -42.590 -11.953  1.00  0.00           H  
ATOM   2988  HD3 ARG C 856      -2.579 -42.152 -12.919  1.00  0.00           H  
ATOM   2989  NE  ARG C 856      -2.681 -41.205 -11.037  1.00  0.00           N  
ATOM   2990  HE  ARG C 856      -2.971 -40.270 -10.787  1.00  0.00           H  
ATOM   2991  CZ  ARG C 856      -1.969 -41.728 -10.036  1.00  0.00           C  
ATOM   2992  NH1 ARG C 856      -1.561 -42.951 -10.008  1.00  0.00           N  
ATOM   2993 1HH1 ARG C 856      -1.829 -43.618 -10.717  1.00  0.00           H  
ATOM   2994 2HH1 ARG C 856      -1.092 -43.274  -9.175  1.00  0.00           H  
ATOM   2995  NH2 ARG C 856      -1.551 -40.942  -9.040  1.00  0.00           N  
ATOM   2996 1HH2 ARG C 856      -1.779 -39.974  -9.214  1.00  0.00           H  
ATOM   2997 2HH2 ARG C 856      -0.838 -41.241  -8.391  1.00  0.00           H  
ATOM   2998  C   ARG C 856      -3.890 -37.280 -14.759  1.00  0.00           C  
ATOM   2999  O   ARG C 856      -3.039 -36.813 -14.003  1.00  0.00           O  
ATOM   3000  N   ARG C 857      -4.332 -36.687 -15.929  1.00  0.00           N  
ATOM   3001  H   ARG C 857      -5.053 -37.152 -16.463  1.00  0.00           H  
ATOM   3002  CA  ARG C 857      -3.753 -35.476 -16.453  1.00  0.00           C  
ATOM   3003  HA  ARG C 857      -2.670 -35.590 -16.398  1.00  0.00           H  
ATOM   3004  CB  ARG C 857      -4.074 -35.246 -17.998  1.00  0.00           C  
ATOM   3005  HB2 ARG C 857      -5.142 -35.426 -18.124  1.00  0.00           H  
ATOM   3006  HB3 ARG C 857      -3.874 -34.218 -18.301  1.00  0.00           H  
ATOM   3007  CG  ARG C 857      -3.252 -36.222 -18.836  1.00  0.00           C  
ATOM   3008  HG2 ARG C 857      -2.202 -36.011 -18.632  1.00  0.00           H  
ATOM   3009  HG3 ARG C 857      -3.474 -37.195 -18.399  1.00  0.00           H  
ATOM   3010  CD  ARG C 857      -3.526 -36.087 -20.332  1.00  0.00           C  
ATOM   3011  HD2 ARG C 857      -3.540 -35.048 -20.659  1.00  0.00           H  
ATOM   3012  HD3 ARG C 857      -2.677 -36.607 -20.775  1.00  0.00           H  
ATOM   3013  NE  ARG C 857      -4.722 -36.816 -20.749  1.00  0.00           N  
ATOM   3014  HE  ARG C 857      -5.099 -37.428 -20.039  1.00  0.00           H  
ATOM   3015  CZ  ARG C 857      -5.275 -36.941 -21.919  1.00  0.00           C  
ATOM   3016  NH1 ARG C 857      -6.216 -37.771 -22.097  1.00  0.00           N  
ATOM   3017 1HH1 ARG C 857      -6.565 -38.299 -21.310  1.00  0.00           H  
ATOM   3018 2HH1 ARG C 857      -6.824 -37.600 -22.885  1.00  0.00           H  
ATOM   3019  NH2 ARG C 857      -4.791 -36.254 -22.972  1.00  0.00           N  
ATOM   3020 1HH2 ARG C 857      -3.898 -35.795 -22.863  1.00  0.00           H  
ATOM   3021 2HH2 ARG C 857      -5.166 -36.470 -23.885  1.00  0.00           H  
ATOM   3022  C   ARG C 857      -4.026 -34.191 -15.719  1.00  0.00           C  
ATOM   3023  O   ARG C 857      -3.291 -33.246 -15.989  1.00  0.00           O  
ATOM   3024  N   ALA C 858      -4.912 -34.230 -14.756  1.00  0.00           N  
ATOM   3025  H   ALA C 858      -5.528 -35.031 -14.723  1.00  0.00           H  
ATOM   3026  CA  ALA C 858      -5.054 -33.058 -13.846  1.00  0.00           C  
ATOM   3027  HA  ALA C 858      -5.182 -32.189 -14.491  1.00  0.00           H  
ATOM   3028  CB  ALA C 858      -6.352 -33.164 -13.059  1.00  0.00           C  
ATOM   3029  HB1 ALA C 858      -6.578 -32.192 -12.621  1.00  0.00           H  
ATOM   3030  HB2 ALA C 858      -7.151 -33.399 -13.761  1.00  0.00           H  
ATOM   3031  HB3 ALA C 858      -6.308 -33.930 -12.284  1.00  0.00           H  
ATOM   3032  C   ALA C 858      -3.863 -32.933 -12.885  1.00  0.00           C  
ATOM   3033  O   ALA C 858      -3.724 -31.910 -12.221  1.00  0.00           O  
ATOM   3034  N   GLU C 859      -3.006 -33.914 -12.735  1.00  0.00           N  
ATOM   3035  H   GLU C 859      -3.416 -34.708 -13.205  1.00  0.00           H  
ATOM   3036  CA  GLU C 859      -1.848 -33.915 -11.855  1.00  0.00           C  
ATOM   3037  HA  GLU C 859      -2.169 -33.501 -10.900  1.00  0.00           H  
ATOM   3038  CB  GLU C 859      -1.375 -35.285 -11.619  1.00  0.00           C  
ATOM   3039  HB2 GLU C 859      -1.274 -35.865 -12.536  1.00  0.00           H  
ATOM   3040  HB3 GLU C 859      -0.441 -35.194 -11.065  1.00  0.00           H  
ATOM   3041  CG  GLU C 859      -2.323 -36.183 -10.887  1.00  0.00           C  
ATOM   3042  HG2 GLU C 859      -2.769 -35.714 -10.010  1.00  0.00           H  
ATOM   3043  HG3 GLU C 859      -3.244 -36.310 -11.456  1.00  0.00           H  
ATOM   3044  CD  GLU C 859      -1.793 -37.616 -10.509  1.00  0.00           C  
ATOM   3045  OE1 GLU C 859      -0.562 -37.811 -10.641  1.00  0.00           O  
ATOM   3046  OE2 GLU C 859      -2.532 -38.392  -9.882  1.00  0.00           O  
ATOM   3047  C   GLU C 859      -0.649 -33.027 -12.367  1.00  0.00           C  
ATOM   3048  O   GLU C 859       0.312 -32.925 -11.625  1.00  0.00           O  
ATOM   3049  N   MET C 860      -0.717 -32.559 -13.654  1.00  0.00           N  
ATOM   3050  H   MET C 860      -1.609 -32.564 -14.128  1.00  0.00           H  
ATOM   3051  CA  MET C 860       0.406 -32.004 -14.365  1.00  0.00           C  
ATOM   3052  HA  MET C 860       1.284 -32.505 -13.957  1.00  0.00           H  
ATOM   3053  CB  MET C 860       0.385 -32.430 -15.837  1.00  0.00           C  
ATOM   3054  HB2 MET C 860       0.424 -33.518 -15.794  1.00  0.00           H  
ATOM   3055  HB3 MET C 860      -0.547 -32.170 -16.339  1.00  0.00           H  
ATOM   3056  CG  MET C 860       1.490 -31.845 -16.757  1.00  0.00           C  
ATOM   3057  HG2 MET C 860       1.314 -30.781 -16.913  1.00  0.00           H  
ATOM   3058  HG3 MET C 860       2.403 -31.924 -16.167  1.00  0.00           H  
ATOM   3059  SD  MET C 860       1.622 -32.341 -18.478  1.00  0.00           S  
ATOM   3060  CE  MET C 860       0.002 -31.636 -18.883  1.00  0.00           C  
ATOM   3061  HE1 MET C 860      -0.788 -32.387 -18.855  1.00  0.00           H  
ATOM   3062  HE2 MET C 860      -0.258 -30.762 -18.286  1.00  0.00           H  
ATOM   3063  HE3 MET C 860       0.124 -31.250 -19.895  1.00  0.00           H  
ATOM   3064  C   MET C 860       0.566 -30.519 -14.024  1.00  0.00           C  
ATOM   3065  O   MET C 860       1.647 -30.083 -13.671  1.00  0.00           O  
ATOM   3066  N   GLU C 861      -0.546 -29.737 -14.160  1.00  0.00           N  
ATOM   3067  H   GLU C 861      -1.330 -30.222 -14.572  1.00  0.00           H  
ATOM   3068  CA  GLU C 861      -0.594 -28.330 -13.891  1.00  0.00           C  
ATOM   3069  HA  GLU C 861       0.324 -27.849 -13.553  1.00  0.00           H  
ATOM   3070  CB  GLU C 861      -0.824 -27.486 -15.189  1.00  0.00           C  
ATOM   3071  HB2 GLU C 861      -1.699 -27.867 -15.716  1.00  0.00           H  
ATOM   3072  HB3 GLU C 861      -1.017 -26.442 -14.941  1.00  0.00           H  
ATOM   3073  CG  GLU C 861       0.448 -27.640 -16.061  1.00  0.00           C  
ATOM   3074  HG2 GLU C 861       0.825 -28.659 -16.147  1.00  0.00           H  
ATOM   3075  HG3 GLU C 861       0.014 -27.366 -17.023  1.00  0.00           H  
ATOM   3076  CD  GLU C 861       1.543 -26.668 -15.792  1.00  0.00           C  
ATOM   3077  OE1 GLU C 861       1.589 -26.160 -14.618  1.00  0.00           O  
ATOM   3078  OE2 GLU C 861       2.396 -26.374 -16.615  1.00  0.00           O  
ATOM   3079  C   GLU C 861      -1.711 -27.955 -12.851  1.00  0.00           C  
ATOM   3080  O   GLU C 861      -1.497 -26.989 -12.071  1.00  0.00           O  
ATOM   3081  N   VAL C 862      -2.980 -28.404 -13.027  1.00  0.00           N  
ATOM   3082  H   VAL C 862      -3.157 -29.006 -13.819  1.00  0.00           H  
ATOM   3083  CA  VAL C 862      -4.273 -27.930 -12.484  1.00  0.00           C  
ATOM   3084  HA  VAL C 862      -4.259 -26.846 -12.593  1.00  0.00           H  
ATOM   3085  CB  VAL C 862      -5.427 -28.604 -13.206  1.00  0.00           C  
ATOM   3086  HB  VAL C 862      -5.341 -29.687 -13.113  1.00  0.00           H  
ATOM   3087  CG1 VAL C 862      -6.773 -28.025 -12.704  1.00  0.00           C  
ATOM   3088 1HG1 VAL C 862      -6.909 -26.985 -13.001  1.00  0.00           H  
ATOM   3089 2HG1 VAL C 862      -7.496 -28.556 -13.324  1.00  0.00           H  
ATOM   3090 3HG1 VAL C 862      -7.037 -28.044 -11.647  1.00  0.00           H  
ATOM   3091  CG2 VAL C 862      -5.348 -28.231 -14.715  1.00  0.00           C  
ATOM   3092 1HG2 VAL C 862      -5.725 -27.239 -14.963  1.00  0.00           H  
ATOM   3093 2HG2 VAL C 862      -4.371 -28.432 -15.154  1.00  0.00           H  
ATOM   3094 3HG2 VAL C 862      -6.024 -28.933 -15.202  1.00  0.00           H  
ATOM   3095  C   VAL C 862      -4.281 -28.262 -10.912  1.00  0.00           C  
ATOM   3096  O   VAL C 862      -4.323 -27.362 -10.094  1.00  0.00           O  
ATOM   3097  N   VAL C 863      -4.171 -29.556 -10.492  1.00  0.00           N  
ATOM   3098  H   VAL C 863      -4.024 -30.254 -11.207  1.00  0.00           H  
ATOM   3099  CA  VAL C 863      -4.013 -30.027  -9.130  1.00  0.00           C  
ATOM   3100  HA  VAL C 863      -4.788 -29.529  -8.547  1.00  0.00           H  
ATOM   3101  CB  VAL C 863      -4.241 -31.558  -8.925  1.00  0.00           C  
ATOM   3102  HB  VAL C 863      -3.467 -32.004  -9.549  1.00  0.00           H  
ATOM   3103  CG1 VAL C 863      -3.857 -31.962  -7.561  1.00  0.00           C  
ATOM   3104 1HG1 VAL C 863      -4.118 -32.996  -7.332  1.00  0.00           H  
ATOM   3105 2HG1 VAL C 863      -2.784 -31.904  -7.378  1.00  0.00           H  
ATOM   3106 3HG1 VAL C 863      -4.454 -31.382  -6.857  1.00  0.00           H  
ATOM   3107  CG2 VAL C 863      -5.642 -31.959  -9.410  1.00  0.00           C  
ATOM   3108 1HG2 VAL C 863      -5.757 -31.701 -10.463  1.00  0.00           H  
ATOM   3109 2HG2 VAL C 863      -5.837 -33.028  -9.324  1.00  0.00           H  
ATOM   3110 3HG2 VAL C 863      -6.465 -31.429  -8.930  1.00  0.00           H  
ATOM   3111  C   VAL C 863      -2.784 -29.427  -8.346  1.00  0.00           C  
ATOM   3112  O   VAL C 863      -2.951 -28.937  -7.204  1.00  0.00           O  
ATOM   3113  N   PRO C 864      -1.661 -29.192  -8.982  1.00  0.00           N  
ATOM   3114  CD  PRO C 864      -1.175 -29.905 -10.152  1.00  0.00           C  
ATOM   3115  HD2 PRO C 864      -1.361 -29.408 -11.104  1.00  0.00           H  
ATOM   3116  HD3 PRO C 864      -1.655 -30.869 -10.320  1.00  0.00           H  
ATOM   3117  CG  PRO C 864       0.363 -30.064 -10.001  1.00  0.00           C  
ATOM   3118  HG2 PRO C 864       0.871 -29.935 -10.956  1.00  0.00           H  
ATOM   3119  HG3 PRO C 864       0.616 -30.992  -9.488  1.00  0.00           H  
ATOM   3120  CB  PRO C 864       0.763 -28.789  -9.169  1.00  0.00           C  
ATOM   3121  HB2 PRO C 864       1.139 -27.920  -9.709  1.00  0.00           H  
ATOM   3122  HB3 PRO C 864       1.585 -29.043  -8.500  1.00  0.00           H  
ATOM   3123  CA  PRO C 864      -0.569 -28.541  -8.374  1.00  0.00           C  
ATOM   3124  HA  PRO C 864      -0.527 -28.984  -7.379  1.00  0.00           H  
ATOM   3125  C   PRO C 864      -0.884 -27.102  -8.058  1.00  0.00           C  
ATOM   3126  O   PRO C 864      -0.679 -26.674  -6.939  1.00  0.00           O  
ATOM   3127  N   ALA C 865      -1.343 -26.271  -9.007  1.00  0.00           N  
ATOM   3128  H   ALA C 865      -1.318 -26.608  -9.959  1.00  0.00           H  
ATOM   3129  CA  ALA C 865      -1.683 -24.823  -8.790  1.00  0.00           C  
ATOM   3130  HA  ALA C 865      -0.804 -24.310  -8.398  1.00  0.00           H  
ATOM   3131  CB  ALA C 865      -2.090 -24.314 -10.159  1.00  0.00           C  
ATOM   3132  HB1 ALA C 865      -2.173 -23.228 -10.202  1.00  0.00           H  
ATOM   3133  HB2 ALA C 865      -1.334 -24.660 -10.863  1.00  0.00           H  
ATOM   3134  HB3 ALA C 865      -3.013 -24.771 -10.516  1.00  0.00           H  
ATOM   3135  C   ALA C 865      -2.774 -24.716  -7.702  1.00  0.00           C  
ATOM   3136  O   ALA C 865      -2.704 -23.893  -6.759  1.00  0.00           O  
ATOM   3137  N   ALA C 866      -3.781 -25.587  -7.749  1.00  0.00           N  
ATOM   3138  H   ALA C 866      -3.887 -26.044  -8.644  1.00  0.00           H  
ATOM   3139  CA  ALA C 866      -4.849 -25.727  -6.695  1.00  0.00           C  
ATOM   3140  HA  ALA C 866      -5.336 -24.753  -6.714  1.00  0.00           H  
ATOM   3141  CB  ALA C 866      -5.810 -26.883  -7.017  1.00  0.00           C  
ATOM   3142  HB1 ALA C 866      -6.736 -26.685  -6.477  1.00  0.00           H  
ATOM   3143  HB2 ALA C 866      -6.163 -26.624  -8.016  1.00  0.00           H  
ATOM   3144  HB3 ALA C 866      -5.496 -27.908  -6.823  1.00  0.00           H  
ATOM   3145  C   ALA C 866      -4.248 -26.017  -5.272  1.00  0.00           C  
ATOM   3146  O   ALA C 866      -4.673 -25.433  -4.305  1.00  0.00           O  
ATOM   3147  N   ARG C 867      -3.333 -26.964  -5.113  1.00  0.00           N  
ATOM   3148  H   ARG C 867      -2.953 -27.467  -5.903  1.00  0.00           H  
ATOM   3149  CA  ARG C 867      -2.605 -27.239  -3.843  1.00  0.00           C  
ATOM   3150  HA  ARG C 867      -3.236 -27.291  -2.956  1.00  0.00           H  
ATOM   3151  CB  ARG C 867      -1.709 -28.555  -3.940  1.00  0.00           C  
ATOM   3152  HB2 ARG C 867      -1.208 -28.603  -4.907  1.00  0.00           H  
ATOM   3153  HB3 ARG C 867      -0.948 -28.450  -3.166  1.00  0.00           H  
ATOM   3154  CG  ARG C 867      -2.350 -29.928  -3.681  1.00  0.00           C  
ATOM   3155  HG2 ARG C 867      -2.967 -29.841  -2.787  1.00  0.00           H  
ATOM   3156  HG3 ARG C 867      -2.941 -30.260  -4.534  1.00  0.00           H  
ATOM   3157  CD  ARG C 867      -1.222 -30.922  -3.394  1.00  0.00           C  
ATOM   3158  HD2 ARG C 867      -0.538 -30.583  -2.616  1.00  0.00           H  
ATOM   3159  HD3 ARG C 867      -1.732 -31.807  -3.013  1.00  0.00           H  
ATOM   3160  NE  ARG C 867      -0.371 -31.292  -4.551  1.00  0.00           N  
ATOM   3161  HE  ARG C 867       0.386 -30.680  -4.819  1.00  0.00           H  
ATOM   3162  CZ  ARG C 867      -0.514 -32.309  -5.372  1.00  0.00           C  
ATOM   3163  NH1 ARG C 867       0.306 -32.469  -6.363  1.00  0.00           N  
ATOM   3164 1HH1 ARG C 867       1.070 -31.817  -6.472  1.00  0.00           H  
ATOM   3165 2HH1 ARG C 867       0.289 -33.267  -6.982  1.00  0.00           H  
ATOM   3166  NH2 ARG C 867      -1.420 -33.180  -5.342  1.00  0.00           N  
ATOM   3167 1HH2 ARG C 867      -2.108 -32.995  -4.626  1.00  0.00           H  
ATOM   3168 2HH2 ARG C 867      -1.385 -33.907  -6.043  1.00  0.00           H  
ATOM   3169  C   ARG C 867      -1.633 -26.104  -3.526  1.00  0.00           C  
ATOM   3170  O   ARG C 867      -1.408 -25.936  -2.310  1.00  0.00           O  
ATOM   3171  N   GLU C 868      -0.982 -25.370  -4.465  1.00  0.00           N  
ATOM   3172  H   GLU C 868      -1.202 -25.684  -5.400  1.00  0.00           H  
ATOM   3173  CA  GLU C 868      -0.119 -24.184  -4.161  1.00  0.00           C  
ATOM   3174  HA  GLU C 868       0.566 -24.644  -3.449  1.00  0.00           H  
ATOM   3175  CB  GLU C 868       0.761 -23.691  -5.286  1.00  0.00           C  
ATOM   3176  HB2 GLU C 868       1.348 -24.540  -5.637  1.00  0.00           H  
ATOM   3177  HB3 GLU C 868       0.075 -23.525  -6.116  1.00  0.00           H  
ATOM   3178  CG  GLU C 868       1.578 -22.358  -5.052  1.00  0.00           C  
ATOM   3179  HG2 GLU C 868       2.045 -22.006  -5.972  1.00  0.00           H  
ATOM   3180  HG3 GLU C 868       0.815 -21.614  -4.823  1.00  0.00           H  
ATOM   3181  CD  GLU C 868       2.695 -22.373  -3.992  1.00  0.00           C  
ATOM   3182  OE1 GLU C 868       3.009 -23.532  -3.427  1.00  0.00           O  
ATOM   3183  OE2 GLU C 868       3.320 -21.306  -3.721  1.00  0.00           O  
ATOM   3184  C   GLU C 868      -0.923 -23.091  -3.301  1.00  0.00           C  
ATOM   3185  O   GLU C 868      -0.719 -22.825  -2.076  1.00  0.00           O  
ATOM   3186  N   TYR C 869      -2.085 -22.614  -3.835  1.00  0.00           N  
ATOM   3187  H   TYR C 869      -2.259 -23.073  -4.717  1.00  0.00           H  
ATOM   3188  CA  TYR C 869      -2.972 -21.520  -3.390  1.00  0.00           C  
ATOM   3189  HA  TYR C 869      -2.267 -20.848  -2.901  1.00  0.00           H  
ATOM   3190  CB  TYR C 869      -3.454 -20.794  -4.690  1.00  0.00           C  
ATOM   3191  HB2 TYR C 869      -3.778 -21.581  -5.371  1.00  0.00           H  
ATOM   3192  HB3 TYR C 869      -4.316 -20.157  -4.493  1.00  0.00           H  
ATOM   3193  CG  TYR C 869      -2.333 -19.987  -5.313  1.00  0.00           C  
ATOM   3194  CD1 TYR C 869      -1.661 -20.413  -6.507  1.00  0.00           C  
ATOM   3195  HD1 TYR C 869      -1.983 -21.330  -6.978  1.00  0.00           H  
ATOM   3196  CE1 TYR C 869      -0.528 -19.726  -6.980  1.00  0.00           C  
ATOM   3197  HE1 TYR C 869       0.026 -20.174  -7.791  1.00  0.00           H  
ATOM   3198  CZ  TYR C 869      -0.198 -18.484  -6.405  1.00  0.00           C  
ATOM   3199  OH  TYR C 869       0.794 -17.787  -6.956  1.00  0.00           O  
ATOM   3200  HH  TYR C 869       0.837 -16.935  -6.516  1.00  0.00           H  
ATOM   3201  CE2 TYR C 869      -0.931 -17.998  -5.308  1.00  0.00           C  
ATOM   3202  HE2 TYR C 869      -0.556 -17.152  -4.750  1.00  0.00           H  
ATOM   3203  CD2 TYR C 869      -2.002 -18.727  -4.781  1.00  0.00           C  
ATOM   3204  HD2 TYR C 869      -2.416 -18.339  -3.862  1.00  0.00           H  
ATOM   3205  C   TYR C 869      -4.034 -22.142  -2.381  1.00  0.00           C  
ATOM   3206  O   TYR C 869      -5.010 -21.527  -2.035  1.00  0.00           O  
ATOM   3207  N   GLY C 870      -3.787 -23.340  -1.882  1.00  0.00           N  
ATOM   3208  H   GLY C 870      -2.955 -23.824  -2.189  1.00  0.00           H  
ATOM   3209  CA  GLY C 870      -4.513 -23.995  -0.810  1.00  0.00           C  
ATOM   3210  HA2 GLY C 870      -3.976 -24.927  -0.632  1.00  0.00           H  
ATOM   3211  HA3 GLY C 870      -4.374 -23.371   0.072  1.00  0.00           H  
ATOM   3212  C   GLY C 870      -6.048 -24.163  -1.027  1.00  0.00           C  
ATOM   3213  O   GLY C 870      -6.810 -23.956  -0.071  1.00  0.00           O  
ATOM   3214  N   LEU C 871      -6.476 -24.816  -2.147  1.00  0.00           N  
ATOM   3215  H   LEU C 871      -5.858 -24.802  -2.946  1.00  0.00           H  
ATOM   3216  CA  LEU C 871      -7.890 -25.109  -2.583  1.00  0.00           C  
ATOM   3217  HA  LEU C 871      -8.617 -24.483  -2.066  1.00  0.00           H  
ATOM   3218  CB  LEU C 871      -8.103 -24.896  -4.069  1.00  0.00           C  
ATOM   3219  HB2 LEU C 871      -7.295 -25.499  -4.484  1.00  0.00           H  
ATOM   3220  HB3 LEU C 871      -9.029 -25.429  -4.288  1.00  0.00           H  
ATOM   3221  CG  LEU C 871      -8.133 -23.509  -4.741  1.00  0.00           C  
ATOM   3222  HG  LEU C 871      -9.004 -23.029  -4.294  1.00  0.00           H  
ATOM   3223  CD1 LEU C 871      -7.010 -22.542  -4.498  1.00  0.00           C  
ATOM   3224 1HD1 LEU C 871      -6.084 -23.051  -4.765  1.00  0.00           H  
ATOM   3225 2HD1 LEU C 871      -7.081 -21.709  -5.197  1.00  0.00           H  
ATOM   3226 3HD1 LEU C 871      -6.881 -22.207  -3.469  1.00  0.00           H  
ATOM   3227  CD2 LEU C 871      -8.344 -23.598  -6.247  1.00  0.00           C  
ATOM   3228 1HD2 LEU C 871      -9.133 -24.296  -6.527  1.00  0.00           H  
ATOM   3229 2HD2 LEU C 871      -8.497 -22.644  -6.751  1.00  0.00           H  
ATOM   3230 3HD2 LEU C 871      -7.439 -24.121  -6.559  1.00  0.00           H  
ATOM   3231  C   LEU C 871      -8.126 -26.562  -2.137  1.00  0.00           C  
ATOM   3232  O   LEU C 871      -7.247 -27.470  -2.090  1.00  0.00           O  
ATOM   3233  N   GLY C 872      -9.428 -26.750  -1.872  1.00  0.00           N  
ATOM   3234  H   GLY C 872     -10.070 -25.972  -1.916  1.00  0.00           H  
ATOM   3235  CA  GLY C 872      -9.947 -28.146  -1.708  1.00  0.00           C  
ATOM   3236  HA2 GLY C 872      -9.158 -28.793  -1.325  1.00  0.00           H  
ATOM   3237  HA3 GLY C 872     -10.874 -28.178  -1.135  1.00  0.00           H  
ATOM   3238  C   GLY C 872     -10.302 -28.559  -3.151  1.00  0.00           C  
ATOM   3239  O   GLY C 872     -11.307 -28.077  -3.687  1.00  0.00           O  
ATOM   3240  N   VAL C 873      -9.478 -29.357  -3.824  1.00  0.00           N  
ATOM   3241  H   VAL C 873      -8.692 -29.804  -3.374  1.00  0.00           H  
ATOM   3242  CA  VAL C 873      -9.844 -29.899  -5.121  1.00  0.00           C  
ATOM   3243  HA  VAL C 873     -10.187 -29.033  -5.687  1.00  0.00           H  
ATOM   3244  CB  VAL C 873      -8.707 -30.542  -5.837  1.00  0.00           C  
ATOM   3245  HB  VAL C 873      -8.294 -31.324  -5.201  1.00  0.00           H  
ATOM   3246  CG1 VAL C 873      -9.064 -30.951  -7.282  1.00  0.00           C  
ATOM   3247 1HG1 VAL C 873      -8.183 -31.350  -7.784  1.00  0.00           H  
ATOM   3248 2HG1 VAL C 873      -9.778 -31.775  -7.295  1.00  0.00           H  
ATOM   3249 3HG1 VAL C 873      -9.341 -30.112  -7.921  1.00  0.00           H  
ATOM   3250  CG2 VAL C 873      -7.632 -29.511  -6.026  1.00  0.00           C  
ATOM   3251 1HG2 VAL C 873      -6.863 -29.966  -6.650  1.00  0.00           H  
ATOM   3252 2HG2 VAL C 873      -7.968 -28.587  -6.496  1.00  0.00           H  
ATOM   3253 3HG2 VAL C 873      -7.194 -29.223  -5.070  1.00  0.00           H  
ATOM   3254  C   VAL C 873     -11.016 -30.998  -5.021  1.00  0.00           C  
ATOM   3255  O   VAL C 873     -10.917 -31.808  -4.040  1.00  0.00           O  
ATOM   3256  N   ILE C 874     -12.069 -31.056  -5.859  1.00  0.00           N  
ATOM   3257  H   ILE C 874     -12.194 -30.355  -6.575  1.00  0.00           H  
ATOM   3258  CA  ILE C 874     -13.156 -32.045  -5.787  1.00  0.00           C  
ATOM   3259  HA  ILE C 874     -12.865 -32.843  -5.104  1.00  0.00           H  
ATOM   3260  CB  ILE C 874     -14.460 -31.393  -5.244  1.00  0.00           C  
ATOM   3261  HB  ILE C 874     -15.251 -32.133  -5.363  1.00  0.00           H  
ATOM   3262  CG2 ILE C 874     -14.359 -31.016  -3.725  1.00  0.00           C  
ATOM   3263 1HG2 ILE C 874     -15.343 -30.738  -3.349  1.00  0.00           H  
ATOM   3264 2HG2 ILE C 874     -13.987 -31.889  -3.188  1.00  0.00           H  
ATOM   3265 3HG2 ILE C 874     -13.636 -30.204  -3.643  1.00  0.00           H  
ATOM   3266  CG1 ILE C 874     -14.773 -30.060  -6.043  1.00  0.00           C  
ATOM   3267 2HG1 ILE C 874     -13.997 -29.314  -5.871  1.00  0.00           H  
ATOM   3268 3HG1 ILE C 874     -14.909 -30.184  -7.118  1.00  0.00           H  
ATOM   3269  CD1 ILE C 874     -16.194 -29.598  -5.636  1.00  0.00           C  
ATOM   3270 1HD1 ILE C 874     -16.290 -29.235  -4.613  1.00  0.00           H  
ATOM   3271 2HD1 ILE C 874     -16.347 -28.737  -6.287  1.00  0.00           H  
ATOM   3272 3HD1 ILE C 874     -16.908 -30.392  -5.852  1.00  0.00           H  
ATOM   3273  C   ILE C 874     -13.463 -32.847  -7.155  1.00  0.00           C  
ATOM   3274  O   ILE C 874     -13.467 -32.168  -8.206  1.00  0.00           O  
ATOM   3275  N   ALA C 875     -13.542 -34.161  -7.040  1.00  0.00           N  
ATOM   3276  H   ALA C 875     -13.312 -34.562  -6.141  1.00  0.00           H  
ATOM   3277  CA  ALA C 875     -13.387 -34.936  -8.256  1.00  0.00           C  
ATOM   3278  HA  ALA C 875     -12.868 -34.396  -9.048  1.00  0.00           H  
ATOM   3279  CB  ALA C 875     -12.595 -36.172  -7.921  1.00  0.00           C  
ATOM   3280  HB1 ALA C 875     -12.215 -36.546  -8.872  1.00  0.00           H  
ATOM   3281  HB2 ALA C 875     -11.737 -35.922  -7.296  1.00  0.00           H  
ATOM   3282  HB3 ALA C 875     -13.189 -36.983  -7.501  1.00  0.00           H  
ATOM   3283  C   ALA C 875     -14.768 -35.113  -8.923  1.00  0.00           C  
ATOM   3284  O   ALA C 875     -15.641 -35.713  -8.356  1.00  0.00           O  
ATOM   3285  N   TRP C 876     -14.917 -34.739 -10.196  1.00  0.00           N  
ATOM   3286  H   TRP C 876     -14.102 -34.350 -10.649  1.00  0.00           H  
ATOM   3287  CA  TRP C 876     -16.059 -35.112 -11.056  1.00  0.00           C  
ATOM   3288  HA  TRP C 876     -16.802 -35.405 -10.314  1.00  0.00           H  
ATOM   3289  CB  TRP C 876     -16.689 -33.912 -11.797  1.00  0.00           C  
ATOM   3290  HB2 TRP C 876     -17.573 -34.370 -12.238  1.00  0.00           H  
ATOM   3291  HB3 TRP C 876     -16.953 -33.179 -11.034  1.00  0.00           H  
ATOM   3292  CG  TRP C 876     -16.033 -33.155 -12.905  1.00  0.00           C  
ATOM   3293  CD1 TRP C 876     -15.472 -31.896 -12.852  1.00  0.00           C  
ATOM   3294  HD1 TRP C 876     -15.406 -31.302 -11.953  1.00  0.00           H  
ATOM   3295  NE1 TRP C 876     -15.065 -31.419 -14.055  1.00  0.00           N  
ATOM   3296  HE1 TRP C 876     -14.576 -30.541 -14.151  1.00  0.00           H  
ATOM   3297  CE2 TRP C 876     -15.374 -32.367 -15.014  1.00  0.00           C  
ATOM   3298  CZ2 TRP C 876     -15.257 -32.323 -16.400  1.00  0.00           C  
ATOM   3299  HZ2 TRP C 876     -14.848 -31.474 -16.928  1.00  0.00           H  
ATOM   3300  CH2 TRP C 876     -15.648 -33.446 -17.166  1.00  0.00           C  
ATOM   3301  HH2 TRP C 876     -15.526 -33.403 -18.238  1.00  0.00           H  
ATOM   3302  CZ3 TRP C 876     -16.231 -34.577 -16.483  1.00  0.00           C  
ATOM   3303  HZ3 TRP C 876     -16.565 -35.459 -17.010  1.00  0.00           H  
ATOM   3304  CE3 TRP C 876     -16.299 -34.643 -15.078  1.00  0.00           C  
ATOM   3305  HE3 TRP C 876     -16.813 -35.457 -14.587  1.00  0.00           H  
ATOM   3306  CD2 TRP C 876     -15.895 -33.520 -14.275  1.00  0.00           C  
ATOM   3307  C   TRP C 876     -15.764 -36.349 -11.898  1.00  0.00           C  
ATOM   3308  O   TRP C 876     -14.605 -36.596 -12.180  1.00  0.00           O  
ATOM   3309  N   SER C 877     -16.821 -37.086 -12.297  1.00  0.00           N  
ATOM   3310  H   SER C 877     -17.762 -36.787 -12.084  1.00  0.00           H  
ATOM   3311  CA  SER C 877     -16.713 -38.448 -12.903  1.00  0.00           C  
ATOM   3312  HA  SER C 877     -17.677 -38.882 -12.637  1.00  0.00           H  
ATOM   3313  CB  SER C 877     -16.548 -38.386 -14.356  1.00  0.00           C  
ATOM   3314  HB2 SER C 877     -17.398 -37.889 -14.823  1.00  0.00           H  
ATOM   3315  HB3 SER C 877     -15.683 -37.779 -14.624  1.00  0.00           H  
ATOM   3316  OG  SER C 877     -16.480 -39.709 -14.930  1.00  0.00           O  
ATOM   3317  HG  SER C 877     -17.274 -40.162 -14.637  1.00  0.00           H  
ATOM   3318  C   SER C 877     -15.774 -39.431 -12.237  1.00  0.00           C  
ATOM   3319  O   SER C 877     -14.808 -39.860 -12.832  1.00  0.00           O  
ATOM   3320  N   PRO C 878     -15.977 -39.787 -10.903  1.00  0.00           N  
ATOM   3321  CD  PRO C 878     -17.048 -39.356  -9.993  1.00  0.00           C  
ATOM   3322  HD2 PRO C 878     -18.032 -39.352 -10.463  1.00  0.00           H  
ATOM   3323  HD3 PRO C 878     -16.870 -38.323  -9.693  1.00  0.00           H  
ATOM   3324  CG  PRO C 878     -16.963 -40.344  -8.802  1.00  0.00           C  
ATOM   3325  HG2 PRO C 878     -17.501 -41.282  -8.938  1.00  0.00           H  
ATOM   3326  HG3 PRO C 878     -17.274 -39.859  -7.877  1.00  0.00           H  
ATOM   3327  CB  PRO C 878     -15.507 -40.646  -8.730  1.00  0.00           C  
ATOM   3328  HB2 PRO C 878     -15.377 -41.638  -8.298  1.00  0.00           H  
ATOM   3329  HB3 PRO C 878     -14.993 -39.854  -8.186  1.00  0.00           H  
ATOM   3330  CA  PRO C 878     -15.073 -40.673 -10.213  1.00  0.00           C  
ATOM   3331  HA  PRO C 878     -14.041 -40.322 -10.227  1.00  0.00           H  
ATOM   3332  C   PRO C 878     -14.986 -42.101 -10.702  1.00  0.00           C  
ATOM   3333  O   PRO C 878     -14.058 -42.772 -10.326  1.00  0.00           O  
ATOM   3334  N   LEU C 879     -15.905 -42.560 -11.577  1.00  0.00           N  
ATOM   3335  H   LEU C 879     -16.445 -41.877 -12.089  1.00  0.00           H  
ATOM   3336  CA  LEU C 879     -15.878 -43.938 -12.079  1.00  0.00           C  
ATOM   3337  HA  LEU C 879     -14.977 -44.456 -11.753  1.00  0.00           H  
ATOM   3338  CB  LEU C 879     -17.129 -44.686 -11.555  1.00  0.00           C  
ATOM   3339  HB2 LEU C 879     -17.935 -44.149 -12.055  1.00  0.00           H  
ATOM   3340  HB3 LEU C 879     -17.130 -45.726 -11.883  1.00  0.00           H  
ATOM   3341  CG  LEU C 879     -17.246 -44.648 -10.063  1.00  0.00           C  
ATOM   3342  HG  LEU C 879     -17.154 -43.656  -9.621  1.00  0.00           H  
ATOM   3343  CD1 LEU C 879     -18.738 -45.048  -9.717  1.00  0.00           C  
ATOM   3344 1HD1 LEU C 879     -19.413 -44.316 -10.161  1.00  0.00           H  
ATOM   3345 2HD1 LEU C 879     -18.893 -46.038 -10.145  1.00  0.00           H  
ATOM   3346 3HD1 LEU C 879     -18.862 -44.964  -8.637  1.00  0.00           H  
ATOM   3347  CD2 LEU C 879     -16.398 -45.684  -9.341  1.00  0.00           C  
ATOM   3348 1HD2 LEU C 879     -16.670 -46.720  -9.547  1.00  0.00           H  
ATOM   3349 2HD2 LEU C 879     -15.325 -45.563  -9.488  1.00  0.00           H  
ATOM   3350 3HD2 LEU C 879     -16.553 -45.601  -8.265  1.00  0.00           H  
ATOM   3351  C   LEU C 879     -15.745 -44.003 -13.593  1.00  0.00           C  
ATOM   3352  O   LEU C 879     -16.068 -44.989 -14.195  1.00  0.00           O  
HETATM 3353  N   HIE C 880     -15.143 -42.912 -14.121  1.00  0.00           N  
HETATM 3354  H   HIE C 880     -14.833 -42.146 -13.541  1.00  0.00           H  
HETATM 3355  CA  HIE C 880     -14.826 -42.777 -15.529  1.00  0.00           C  
HETATM 3356  HA  HIE C 880     -14.698 -41.703 -15.664  1.00  0.00           H  
HETATM 3357  CB  HIE C 880     -13.459 -43.470 -15.793  1.00  0.00           C  
HETATM 3358  HB2 HIE C 880     -12.931 -43.279 -14.858  1.00  0.00           H  
HETATM 3359  HB3 HIE C 880     -13.657 -44.506 -16.066  1.00  0.00           H  
HETATM 3360  CG  HIE C 880     -12.827 -42.760 -16.982  1.00  0.00           C  
HETATM 3361  ND1 HIE C 880     -12.783 -41.443 -17.299  1.00  0.00           N  
HETATM 3362  CE1 HIE C 880     -12.143 -41.290 -18.426  1.00  0.00           C  
HETATM 3363  HE1 HIE C 880     -11.963 -40.262 -18.704  1.00  0.00           H  
HETATM 3364  NE2 HIE C 880     -11.714 -42.499 -18.887  1.00  0.00           N  
HETATM 3365  HE2 HIE C 880     -11.020 -42.519 -19.621  1.00  0.00           H  
HETATM 3366  CD2 HIE C 880     -12.208 -43.422 -17.989  1.00  0.00           C  
HETATM 3367  HD2 HIE C 880     -12.115 -44.495 -18.071  1.00  0.00           H  
HETATM 3368  C   HIE C 880     -15.961 -43.006 -16.481  1.00  0.00           C  
HETATM 3369  O   HIE C 880     -15.816 -43.579 -17.620  1.00  0.00           O  
ATOM   3370  N   GLY C 881     -17.121 -42.481 -16.128  1.00  0.00           N  
ATOM   3371  H   GLY C 881     -17.216 -42.075 -15.208  1.00  0.00           H  
ATOM   3372  CA  GLY C 881     -18.391 -42.662 -16.855  1.00  0.00           C  
ATOM   3373  HA2 GLY C 881     -19.125 -41.909 -16.567  1.00  0.00           H  
ATOM   3374  HA3 GLY C 881     -18.203 -42.587 -17.926  1.00  0.00           H  
ATOM   3375  C   GLY C 881     -19.088 -43.996 -16.438  1.00  0.00           C  
ATOM   3376  O   GLY C 881     -19.747 -44.598 -17.361  1.00  0.00           O  
ATOM   3377  N   GLY C 882     -19.021 -44.434 -15.209  1.00  0.00           N  
ATOM   3378  H   GLY C 882     -18.540 -43.854 -14.536  1.00  0.00           H  
ATOM   3379  CA  GLY C 882     -19.585 -45.739 -14.712  1.00  0.00           C  
ATOM   3380  HA2 GLY C 882     -19.591 -45.688 -13.624  1.00  0.00           H  
ATOM   3381  HA3 GLY C 882     -20.604 -45.890 -15.067  1.00  0.00           H  
ATOM   3382  C   GLY C 882     -18.683 -46.919 -15.084  1.00  0.00           C  
ATOM   3383  O   GLY C 882     -18.944 -47.998 -14.652  1.00  0.00           O  
ATOM   3384  N   LEU C 883     -17.598 -46.750 -15.868  1.00  0.00           N  
ATOM   3385  H   LEU C 883     -17.265 -45.806 -16.003  1.00  0.00           H  
ATOM   3386  CA  LEU C 883     -16.648 -47.773 -16.215  1.00  0.00           C  
ATOM   3387  HA  LEU C 883     -17.149 -48.509 -16.844  1.00  0.00           H  
ATOM   3388  CB  LEU C 883     -15.405 -47.245 -16.973  1.00  0.00           C  
ATOM   3389  HB2 LEU C 883     -15.727 -46.755 -17.891  1.00  0.00           H  
ATOM   3390  HB3 LEU C 883     -14.930 -46.487 -16.350  1.00  0.00           H  
ATOM   3391  CG  LEU C 883     -14.256 -48.303 -17.321  1.00  0.00           C  
ATOM   3392  HG  LEU C 883     -13.838 -48.805 -16.448  1.00  0.00           H  
ATOM   3393  CD1 LEU C 883     -14.895 -49.441 -18.124  1.00  0.00           C  
ATOM   3394 1HD1 LEU C 883     -15.489 -49.081 -18.964  1.00  0.00           H  
ATOM   3395 2HD1 LEU C 883     -14.194 -50.117 -18.614  1.00  0.00           H  
ATOM   3396 3HD1 LEU C 883     -15.494 -50.055 -17.451  1.00  0.00           H  
ATOM   3397  CD2 LEU C 883     -13.121 -47.645 -18.165  1.00  0.00           C  
ATOM   3398 1HD2 LEU C 883     -12.381 -48.404 -18.419  1.00  0.00           H  
ATOM   3399 2HD2 LEU C 883     -13.544 -47.407 -19.141  1.00  0.00           H  
ATOM   3400 3HD2 LEU C 883     -12.648 -46.839 -17.604  1.00  0.00           H  
ATOM   3401  C   LEU C 883     -16.028 -48.570 -15.008  1.00  0.00           C  
ATOM   3402  O   LEU C 883     -16.207 -49.771 -14.858  1.00  0.00           O  
ATOM   3403  N   LEU C 884     -15.508 -47.864 -14.041  1.00  0.00           N  
ATOM   3404  H   LEU C 884     -15.583 -46.865 -14.166  1.00  0.00           H  
ATOM   3405  CA  LEU C 884     -14.916 -48.584 -12.843  1.00  0.00           C  
ATOM   3406  HA  LEU C 884     -14.233 -49.401 -13.076  1.00  0.00           H  
ATOM   3407  CB  LEU C 884     -14.133 -47.486 -12.045  1.00  0.00           C  
ATOM   3408  HB2 LEU C 884     -14.687 -46.597 -11.748  1.00  0.00           H  
ATOM   3409  HB3 LEU C 884     -13.867 -47.931 -11.086  1.00  0.00           H  
ATOM   3410  CG  LEU C 884     -12.910 -47.078 -12.869  1.00  0.00           C  
ATOM   3411  HG  LEU C 884     -13.187 -47.083 -13.923  1.00  0.00           H  
ATOM   3412  CD1 LEU C 884     -12.312 -45.734 -12.404  1.00  0.00           C  
ATOM   3413 1HD1 LEU C 884     -12.167 -45.615 -11.330  1.00  0.00           H  
ATOM   3414 2HD1 LEU C 884     -11.323 -45.654 -12.856  1.00  0.00           H  
ATOM   3415 3HD1 LEU C 884     -12.968 -44.900 -12.654  1.00  0.00           H  
ATOM   3416  CD2 LEU C 884     -11.839 -48.098 -12.635  1.00  0.00           C  
ATOM   3417 1HD2 LEU C 884     -12.176 -49.128 -12.750  1.00  0.00           H  
ATOM   3418 2HD2 LEU C 884     -11.104 -48.022 -13.436  1.00  0.00           H  
ATOM   3419 3HD2 LEU C 884     -11.365 -47.926 -11.669  1.00  0.00           H  
ATOM   3420  C   LEU C 884     -16.053 -49.288 -12.005  1.00  0.00           C  
ATOM   3421  O   LEU C 884     -15.749 -50.167 -11.157  1.00  0.00           O  
ATOM   3422  N   GLY C 885     -17.269 -48.841 -12.080  1.00  0.00           N  
ATOM   3423  H   GLY C 885     -17.503 -48.149 -12.778  1.00  0.00           H  
ATOM   3424  CA  GLY C 885     -18.447 -49.365 -11.360  1.00  0.00           C  
ATOM   3425  HA2 GLY C 885     -18.163 -49.751 -10.382  1.00  0.00           H  
ATOM   3426  HA3 GLY C 885     -19.152 -48.545 -11.226  1.00  0.00           H  
ATOM   3427  C   GLY C 885     -19.178 -50.541 -12.040  1.00  0.00           C  
ATOM   3428  O   GLY C 885     -20.066 -51.085 -11.343  1.00  0.00           O  
ATOM   3429  N   GLY C 886     -18.825 -50.861 -13.276  1.00  0.00           N  
ATOM   3430  H   GLY C 886     -17.997 -50.426 -13.657  1.00  0.00           H  
ATOM   3431  CA  GLY C 886     -19.509 -51.956 -14.048  1.00  0.00           C  
ATOM   3432  HA2 GLY C 886     -18.720 -52.601 -14.436  1.00  0.00           H  
ATOM   3433  HA3 GLY C 886     -20.220 -52.586 -13.513  1.00  0.00           H  
ATOM   3434  C   GLY C 886     -20.409 -51.604 -15.278  1.00  0.00           C  
ATOM   3435  O   GLY C 886     -21.391 -52.318 -15.492  1.00  0.00           O  
ATOM   3436  N   ALA C 887     -20.195 -50.512 -16.007  1.00  0.00           N  
ATOM   3437  H   ALA C 887     -19.435 -49.895 -15.759  1.00  0.00           H  
ATOM   3438  CA  ALA C 887     -21.223 -50.071 -16.914  1.00  0.00           C  
ATOM   3439  HA  ALA C 887     -22.099 -49.846 -16.307  1.00  0.00           H  
ATOM   3440  CB  ALA C 887     -20.706 -48.769 -17.617  1.00  0.00           C  
ATOM   3441  HB1 ALA C 887     -19.880 -49.042 -18.275  1.00  0.00           H  
ATOM   3442  HB2 ALA C 887     -21.416 -48.337 -18.322  1.00  0.00           H  
ATOM   3443  HB3 ALA C 887     -20.461 -48.051 -16.835  1.00  0.00           H  
ATOM   3444  C   ALA C 887     -21.695 -51.062 -17.990  1.00  0.00           C  
ATOM   3445  O   ALA C 887     -22.855 -51.161 -18.363  1.00  0.00           O  
ATOM   3446  N   ILE C 888     -20.736 -51.780 -18.537  1.00  0.00           N  
ATOM   3447  H   ILE C 888     -19.805 -51.589 -18.197  1.00  0.00           H  
ATOM   3448  CA  ILE C 888     -20.971 -52.825 -19.562  1.00  0.00           C  
ATOM   3449  HA  ILE C 888     -21.709 -52.340 -20.200  1.00  0.00           H  
ATOM   3450  CB  ILE C 888     -19.684 -53.251 -20.285  1.00  0.00           C  
ATOM   3451  HB  ILE C 888     -18.920 -53.564 -19.573  1.00  0.00           H  
ATOM   3452  CG2 ILE C 888     -20.018 -54.409 -21.247  1.00  0.00           C  
ATOM   3453 1HG2 ILE C 888     -20.924 -54.230 -21.825  1.00  0.00           H  
ATOM   3454 2HG2 ILE C 888     -19.241 -54.698 -21.953  1.00  0.00           H  
ATOM   3455 3HG2 ILE C 888     -20.206 -55.358 -20.745  1.00  0.00           H  
ATOM   3456  CG1 ILE C 888     -19.044 -52.054 -20.980  1.00  0.00           C  
ATOM   3457 2HG1 ILE C 888     -19.483 -51.791 -21.942  1.00  0.00           H  
ATOM   3458 3HG1 ILE C 888     -19.138 -51.242 -20.259  1.00  0.00           H  
ATOM   3459  CD1 ILE C 888     -17.549 -52.306 -21.253  1.00  0.00           C  
ATOM   3460 1HD1 ILE C 888     -17.157 -52.744 -20.335  1.00  0.00           H  
ATOM   3461 2HD1 ILE C 888     -17.488 -52.951 -22.130  1.00  0.00           H  
ATOM   3462 3HD1 ILE C 888     -17.091 -51.346 -21.491  1.00  0.00           H  
ATOM   3463  C   ILE C 888     -21.770 -54.033 -18.940  1.00  0.00           C  
ATOM   3464  O   ILE C 888     -22.571 -54.594 -19.619  1.00  0.00           O  
ATOM   3465  N   ARG C 889     -21.387 -54.443 -17.703  1.00  0.00           N  
ATOM   3466  H   ARG C 889     -20.542 -54.033 -17.333  1.00  0.00           H  
ATOM   3467  CA  ARG C 889     -22.314 -55.330 -16.938  1.00  0.00           C  
ATOM   3468  HA  ARG C 889     -22.474 -56.187 -17.592  1.00  0.00           H  
ATOM   3469  CB  ARG C 889     -21.622 -55.817 -15.666  1.00  0.00           C  
ATOM   3470  HB2 ARG C 889     -21.450 -55.067 -14.894  1.00  0.00           H  
ATOM   3471  HB3 ARG C 889     -22.405 -56.473 -15.287  1.00  0.00           H  
ATOM   3472  CG  ARG C 889     -20.325 -56.593 -15.960  1.00  0.00           C  
ATOM   3473  HG2 ARG C 889     -20.696 -57.380 -16.616  1.00  0.00           H  
ATOM   3474  HG3 ARG C 889     -19.546 -55.979 -16.412  1.00  0.00           H  
ATOM   3475  CD  ARG C 889     -19.698 -57.176 -14.647  1.00  0.00           C  
ATOM   3476  HD2 ARG C 889     -19.505 -56.315 -14.008  1.00  0.00           H  
ATOM   3477  HD3 ARG C 889     -20.318 -57.927 -14.157  1.00  0.00           H  
ATOM   3478  NE  ARG C 889     -18.437 -57.927 -15.017  1.00  0.00           N  
ATOM   3479  HE  ARG C 889     -18.441 -58.655 -15.717  1.00  0.00           H  
ATOM   3480  CZ  ARG C 889     -17.292 -57.998 -14.327  1.00  0.00           C  
ATOM   3481  NH1 ARG C 889     -16.242 -58.552 -14.808  1.00  0.00           N  
ATOM   3482 1HH1 ARG C 889     -16.212 -58.894 -15.758  1.00  0.00           H  
ATOM   3483 2HH1 ARG C 889     -15.358 -58.528 -14.320  1.00  0.00           H  
ATOM   3484  NH2 ARG C 889     -17.125 -57.476 -13.157  1.00  0.00           N  
ATOM   3485 1HH2 ARG C 889     -17.958 -57.280 -12.620  1.00  0.00           H  
ATOM   3486 2HH2 ARG C 889     -16.261 -57.659 -12.668  1.00  0.00           H  
ATOM   3487  C   ARG C 889     -23.749 -54.812 -16.745  1.00  0.00           C  
ATOM   3488  O   ARG C 889     -24.737 -55.563 -16.895  1.00  0.00           O  
ATOM   3489  N   LYS C 890     -23.891 -53.480 -16.451  1.00  0.00           N  
ATOM   3490  H   LYS C 890     -23.030 -52.951 -16.449  1.00  0.00           H  
ATOM   3491  CA  LYS C 890     -25.088 -52.718 -16.118  1.00  0.00           C  
ATOM   3492  HA  LYS C 890     -25.673 -53.277 -15.388  1.00  0.00           H  
ATOM   3493  CB  LYS C 890     -24.741 -51.440 -15.328  1.00  0.00           C  
ATOM   3494  HB2 LYS C 890     -23.903 -50.889 -15.754  1.00  0.00           H  
ATOM   3495  HB3 LYS C 890     -25.578 -50.772 -15.123  1.00  0.00           H  
ATOM   3496  CG  LYS C 890     -24.330 -51.753 -13.849  1.00  0.00           C  
ATOM   3497  HG2 LYS C 890     -25.159 -52.155 -13.266  1.00  0.00           H  
ATOM   3498  HG3 LYS C 890     -23.557 -52.521 -13.863  1.00  0.00           H  
ATOM   3499  CD  LYS C 890     -23.733 -50.519 -13.255  1.00  0.00           C  
ATOM   3500  HD2 LYS C 890     -22.783 -50.241 -13.712  1.00  0.00           H  
ATOM   3501  HD3 LYS C 890     -24.417 -49.677 -13.155  1.00  0.00           H  
ATOM   3502  CE  LYS C 890     -23.270 -50.748 -11.798  1.00  0.00           C  
ATOM   3503  HE2 LYS C 890     -24.085 -50.960 -11.106  1.00  0.00           H  
ATOM   3504  HE3 LYS C 890     -22.543 -51.556 -11.716  1.00  0.00           H  
ATOM   3505  NZ  LYS C 890     -22.834 -49.503 -11.170  1.00  0.00           N1+
ATOM   3506  HZ1 LYS C 890     -22.184 -49.056 -11.799  1.00  0.00           H  
ATOM   3507  HZ2 LYS C 890     -23.641 -48.896 -11.148  1.00  0.00           H  
ATOM   3508  HZ3 LYS C 890     -22.473 -49.686 -10.244  1.00  0.00           H  
ATOM   3509  C   LYS C 890     -26.017 -52.462 -17.316  1.00  0.00           C  
ATOM   3510  O   LYS C 890     -27.113 -52.002 -17.061  1.00  0.00           O  
ATOM   3511  N   GLU C 891     -25.674 -52.823 -18.535  1.00  0.00           N  
ATOM   3512  H   GLU C 891     -24.751 -53.168 -18.754  1.00  0.00           H  
ATOM   3513  CA  GLU C 891     -26.604 -52.621 -19.635  1.00  0.00           C  
ATOM   3514  HA  GLU C 891     -26.896 -51.572 -19.683  1.00  0.00           H  
ATOM   3515  CB  GLU C 891     -25.847 -53.032 -20.864  1.00  0.00           C  
ATOM   3516  HB2 GLU C 891     -24.914 -52.468 -20.855  1.00  0.00           H  
ATOM   3517  HB3 GLU C 891     -25.555 -54.082 -20.870  1.00  0.00           H  
ATOM   3518  CG  GLU C 891     -26.562 -52.639 -22.193  1.00  0.00           C  
ATOM   3519  HG2 GLU C 891     -25.802 -52.714 -22.971  1.00  0.00           H  
ATOM   3520  HG3 GLU C 891     -27.371 -53.329 -22.433  1.00  0.00           H  
ATOM   3521  CD  GLU C 891     -27.079 -51.227 -22.308  1.00  0.00           C  
ATOM   3522  OE1 GLU C 891     -26.236 -50.296 -22.273  1.00  0.00           O  
ATOM   3523  OE2 GLU C 891     -28.289 -51.098 -22.699  1.00  0.00           O  
ATOM   3524  C   GLU C 891     -27.916 -53.432 -19.481  1.00  0.00           C  
ATOM   3525  O   GLU C 891     -28.918 -53.180 -20.124  1.00  0.00           O  
ATOM   3526  N   GLN C 892     -27.915 -54.460 -18.566  1.00  0.00           N  
ATOM   3527  H   GLN C 892     -27.042 -54.607 -18.081  1.00  0.00           H  
ATOM   3528  CA  GLN C 892     -29.165 -55.154 -18.115  1.00  0.00           C  
ATOM   3529  HA  GLN C 892     -29.841 -55.377 -18.940  1.00  0.00           H  
ATOM   3530  CB  GLN C 892     -28.697 -56.601 -17.677  1.00  0.00           C  
ATOM   3531  HB2 GLN C 892     -29.489 -57.334 -17.525  1.00  0.00           H  
ATOM   3532  HB3 GLN C 892     -27.979 -56.947 -18.421  1.00  0.00           H  
ATOM   3533  CG  GLN C 892     -27.934 -56.540 -16.358  1.00  0.00           C  
ATOM   3534  HG2 GLN C 892     -27.185 -55.751 -16.429  1.00  0.00           H  
ATOM   3535  HG3 GLN C 892     -28.480 -56.113 -15.517  1.00  0.00           H  
ATOM   3536  CD  GLN C 892     -27.218 -57.868 -16.233  1.00  0.00           C  
ATOM   3537  OE1 GLN C 892     -27.798 -58.916 -16.026  1.00  0.00           O  
ATOM   3538  NE2 GLN C 892     -25.944 -57.929 -16.300  1.00  0.00           N  
ATOM   3539 1HE2 GLN C 892     -25.527 -58.782 -15.954  1.00  0.00           H  
ATOM   3540 2HE2 GLN C 892     -25.438 -57.073 -16.474  1.00  0.00           H  
ATOM   3541  C   GLN C 892     -29.961 -54.516 -16.930  1.00  0.00           C  
ATOM   3542  O   GLN C 892     -30.917 -55.174 -16.457  1.00  0.00           O  
ATOM   3543  N   GLU C 893     -29.611 -53.308 -16.521  1.00  0.00           N  
ATOM   3544  H   GLU C 893     -28.823 -52.835 -16.940  1.00  0.00           H  
ATOM   3545  CA  GLU C 893     -30.435 -52.555 -15.538  1.00  0.00           C  
ATOM   3546  HA  GLU C 893     -30.664 -53.253 -14.732  1.00  0.00           H  
ATOM   3547  CB  GLU C 893     -29.469 -51.514 -14.920  1.00  0.00           C  
ATOM   3548  HB2 GLU C 893     -29.143 -50.957 -15.799  1.00  0.00           H  
ATOM   3549  HB3 GLU C 893     -30.086 -50.793 -14.384  1.00  0.00           H  
ATOM   3550  CG  GLU C 893     -28.322 -51.953 -14.017  1.00  0.00           C  
ATOM   3551  HG2 GLU C 893     -27.660 -52.551 -14.644  1.00  0.00           H  
ATOM   3552  HG3 GLU C 893     -27.862 -51.004 -13.742  1.00  0.00           H  
ATOM   3553  CD  GLU C 893     -28.772 -52.808 -12.815  1.00  0.00           C  
ATOM   3554  OE1 GLU C 893     -29.702 -52.379 -12.064  1.00  0.00           O  
ATOM   3555  OE2 GLU C 893     -28.237 -53.925 -12.572  1.00  0.00           O  
ATOM   3556  C   GLU C 893     -31.744 -52.092 -16.042  1.00  0.00           C  
ATOM   3557  O   GLU C 893     -31.721 -51.514 -17.147  1.00  0.00           O  
ATOM   3558  N   GLY C 894     -32.772 -52.320 -15.266  1.00  0.00           N  
ATOM   3559  H   GLY C 894     -32.812 -52.907 -14.445  1.00  0.00           H  
ATOM   3560  CA  GLY C 894     -34.071 -51.650 -15.461  1.00  0.00           C  
ATOM   3561  HA2 GLY C 894     -34.365 -51.704 -16.509  1.00  0.00           H  
ATOM   3562  HA3 GLY C 894     -34.801 -52.253 -14.922  1.00  0.00           H  
ATOM   3563  C   GLY C 894     -33.934 -50.205 -14.917  1.00  0.00           C  
ATOM   3564  O   GLY C 894     -32.828 -49.571 -14.856  1.00  0.00           O  
ATOM   3565  N   GLY C 895     -35.139 -49.602 -14.866  1.00  0.00           N  
ATOM   3566  H   GLY C 895     -35.983 -50.153 -14.933  1.00  0.00           H  
ATOM   3567  CA  GLY C 895     -35.345 -48.202 -14.501  1.00  0.00           C  
ATOM   3568  HA2 GLY C 895     -36.404 -48.050 -14.289  1.00  0.00           H  
ATOM   3569  HA3 GLY C 895     -34.856 -47.860 -13.589  1.00  0.00           H  
ATOM   3570  C   GLY C 895     -35.117 -47.139 -15.592  1.00  0.00           C  
ATOM   3571  O   GLY C 895     -34.460 -47.373 -16.589  1.00  0.00           O  
ATOM   3572  N   ASN C 896     -35.520 -45.890 -15.287  1.00  0.00           N  
ATOM   3573  H   ASN C 896     -35.942 -45.687 -14.392  1.00  0.00           H  
ATOM   3574  CA  ASN C 896     -35.153 -44.697 -16.092  1.00  0.00           C  
ATOM   3575  HA  ASN C 896     -35.021 -44.802 -17.169  1.00  0.00           H  
ATOM   3576  CB  ASN C 896     -36.194 -43.574 -16.009  1.00  0.00           C  
ATOM   3577  HB2 ASN C 896     -36.055 -43.169 -15.006  1.00  0.00           H  
ATOM   3578  HB3 ASN C 896     -36.020 -42.789 -16.745  1.00  0.00           H  
ATOM   3579  CG  ASN C 896     -37.504 -44.114 -16.247  1.00  0.00           C  
ATOM   3580  OD1 ASN C 896     -37.993 -44.089 -17.383  1.00  0.00           O  
ATOM   3581  ND2 ASN C 896     -38.161 -44.635 -15.244  1.00  0.00           N  
ATOM   3582 1HD2 ASN C 896     -39.063 -45.034 -15.463  1.00  0.00           H  
ATOM   3583 2HD2 ASN C 896     -37.616 -44.744 -14.401  1.00  0.00           H  
ATOM   3584  C   ASN C 896     -33.756 -44.197 -15.635  1.00  0.00           C  
ATOM   3585  O   ASN C 896     -33.638 -43.045 -15.107  1.00  0.00           O  
ATOM   3586  N   ARG C 897     -32.683 -44.963 -15.837  1.00  0.00           N  
ATOM   3587  H   ARG C 897     -32.810 -45.749 -16.458  1.00  0.00           H  
ATOM   3588  CA  ARG C 897     -31.277 -44.540 -15.526  1.00  0.00           C  
ATOM   3589  HA  ARG C 897     -31.288 -44.078 -14.539  1.00  0.00           H  
ATOM   3590  CB  ARG C 897     -30.286 -45.693 -15.593  1.00  0.00           C  
ATOM   3591  HB2 ARG C 897     -30.226 -46.133 -16.589  1.00  0.00           H  
ATOM   3592  HB3 ARG C 897     -29.327 -45.232 -15.355  1.00  0.00           H  
ATOM   3593  CG  ARG C 897     -30.597 -46.773 -14.557  1.00  0.00           C  
ATOM   3594  HG2 ARG C 897     -30.400 -46.444 -13.537  1.00  0.00           H  
ATOM   3595  HG3 ARG C 897     -31.658 -47.019 -14.575  1.00  0.00           H  
ATOM   3596  CD  ARG C 897     -29.705 -48.036 -14.834  1.00  0.00           C  
ATOM   3597  HD2 ARG C 897     -29.653 -48.724 -13.990  1.00  0.00           H  
ATOM   3598  HD3 ARG C 897     -30.072 -48.656 -15.652  1.00  0.00           H  
ATOM   3599  NE  ARG C 897     -28.273 -47.625 -15.086  1.00  0.00           N  
ATOM   3600  HE  ARG C 897     -27.788 -47.163 -14.330  1.00  0.00           H  
ATOM   3601  CZ  ARG C 897     -27.502 -47.974 -16.039  1.00  0.00           C  
ATOM   3602  NH1 ARG C 897     -27.946 -48.515 -17.074  1.00  0.00           N  
ATOM   3603 1HH1 ARG C 897     -28.911 -48.809 -17.132  1.00  0.00           H  
ATOM   3604 2HH1 ARG C 897     -27.266 -48.895 -17.717  1.00  0.00           H  
ATOM   3605  NH2 ARG C 897     -26.254 -47.961 -15.858  1.00  0.00           N  
ATOM   3606 1HH2 ARG C 897     -25.971 -47.404 -15.064  1.00  0.00           H  
ATOM   3607 2HH2 ARG C 897     -25.609 -48.265 -16.573  1.00  0.00           H  
ATOM   3608  C   ARG C 897     -30.889 -43.511 -16.610  1.00  0.00           C  
ATOM   3609  O   ARG C 897     -31.477 -43.439 -17.688  1.00  0.00           O  
ATOM   3610  N   ARG C 898     -29.714 -42.875 -16.433  1.00  0.00           N  
ATOM   3611  H   ARG C 898     -29.275 -43.049 -15.540  1.00  0.00           H  
ATOM   3612  CA  ARG C 898     -28.810 -42.191 -17.407  1.00  0.00           C  
ATOM   3613  HA  ARG C 898     -29.291 -41.427 -18.017  1.00  0.00           H  
ATOM   3614  CB  ARG C 898     -27.611 -41.504 -16.665  1.00  0.00           C  
ATOM   3615  HB2 ARG C 898     -28.081 -40.811 -15.967  1.00  0.00           H  
ATOM   3616  HB3 ARG C 898     -27.010 -42.294 -16.214  1.00  0.00           H  
ATOM   3617  CG  ARG C 898     -26.783 -40.740 -17.717  1.00  0.00           C  
ATOM   3618  HG2 ARG C 898     -26.647 -41.515 -18.471  1.00  0.00           H  
ATOM   3619  HG3 ARG C 898     -27.269 -39.905 -18.221  1.00  0.00           H  
ATOM   3620  CD  ARG C 898     -25.396 -40.252 -17.222  1.00  0.00           C  
ATOM   3621  HD2 ARG C 898     -24.855 -39.779 -18.042  1.00  0.00           H  
ATOM   3622  HD3 ARG C 898     -25.538 -39.448 -16.499  1.00  0.00           H  
ATOM   3623  NE  ARG C 898     -24.474 -41.340 -16.857  1.00  0.00           N  
ATOM   3624  HE  ARG C 898     -24.723 -42.318 -16.895  1.00  0.00           H  
ATOM   3625  CZ  ARG C 898     -23.226 -41.225 -16.449  1.00  0.00           C  
ATOM   3626  NH1 ARG C 898     -22.641 -40.088 -16.280  1.00  0.00           N  
ATOM   3627 1HH1 ARG C 898     -23.303 -39.346 -16.457  1.00  0.00           H  
ATOM   3628 2HH1 ARG C 898     -21.981 -39.923 -15.534  1.00  0.00           H  
ATOM   3629  NH2 ARG C 898     -22.537 -42.277 -16.130  1.00  0.00           N  
ATOM   3630 1HH2 ARG C 898     -22.977 -43.170 -15.964  1.00  0.00           H  
ATOM   3631 2HH2 ARG C 898     -21.608 -42.264 -15.736  1.00  0.00           H  
ATOM   3632  C   ARG C 898     -28.378 -43.161 -18.463  1.00  0.00           C  
ATOM   3633  O   ARG C 898     -28.623 -42.883 -19.654  1.00  0.00           O  
ATOM   3634  N   ALA C 899     -27.735 -44.284 -18.213  1.00  0.00           N  
ATOM   3635  H   ALA C 899     -27.311 -44.313 -17.296  1.00  0.00           H  
ATOM   3636  CA  ALA C 899     -27.309 -45.317 -19.115  1.00  0.00           C  
ATOM   3637  HA  ALA C 899     -26.705 -46.025 -18.547  1.00  0.00           H  
ATOM   3638  CB  ALA C 899     -28.558 -46.187 -19.651  1.00  0.00           C  
ATOM   3639  HB1 ALA C 899     -29.169 -46.633 -18.866  1.00  0.00           H  
ATOM   3640  HB2 ALA C 899     -29.246 -45.510 -20.158  1.00  0.00           H  
ATOM   3641  HB3 ALA C 899     -28.186 -46.918 -20.368  1.00  0.00           H  
ATOM   3642  C   ALA C 899     -26.354 -44.802 -20.242  1.00  0.00           C  
ATOM   3643  O   ALA C 899     -26.375 -45.294 -21.406  1.00  0.00           O  
ATOM   3644  N   ALA C 900     -25.467 -43.826 -20.001  1.00  0.00           N  
ATOM   3645  H   ALA C 900     -25.641 -43.588 -19.035  1.00  0.00           H  
ATOM   3646  CA  ALA C 900     -24.345 -43.307 -20.776  1.00  0.00           C  
ATOM   3647  HA  ALA C 900     -24.703 -43.077 -21.780  1.00  0.00           H  
ATOM   3648  CB  ALA C 900     -23.936 -41.912 -20.204  1.00  0.00           C  
ATOM   3649  HB1 ALA C 900     -23.114 -41.485 -20.779  1.00  0.00           H  
ATOM   3650  HB2 ALA C 900     -24.766 -41.223 -20.049  1.00  0.00           H  
ATOM   3651  HB3 ALA C 900     -23.492 -41.984 -19.212  1.00  0.00           H  
ATOM   3652  C   ALA C 900     -23.119 -44.270 -20.879  1.00  0.00           C  
ATOM   3653  O   ALA C 900     -22.988 -45.223 -20.132  1.00  0.00           O  
ATOM   3654  N   SER C 901     -22.311 -44.087 -21.882  1.00  0.00           N  
ATOM   3655  H   SER C 901     -22.449 -43.294 -22.493  1.00  0.00           H  
ATOM   3656  CA  SER C 901     -21.169 -44.991 -22.237  1.00  0.00           C  
ATOM   3657  HA  SER C 901     -20.767 -45.436 -21.326  1.00  0.00           H  
ATOM   3658  CB  SER C 901     -21.673 -46.173 -23.048  1.00  0.00           C  
ATOM   3659  HB2 SER C 901     -20.976 -46.959 -23.336  1.00  0.00           H  
ATOM   3660  HB3 SER C 901     -22.296 -46.772 -22.384  1.00  0.00           H  
ATOM   3661  OG  SER C 901     -22.316 -45.787 -24.243  1.00  0.00           O  
ATOM   3662  HG  SER C 901     -23.258 -45.607 -24.186  1.00  0.00           H  
ATOM   3663  C   SER C 901     -20.008 -44.399 -23.028  1.00  0.00           C  
ATOM   3664  O   SER C 901     -19.008 -45.061 -23.282  1.00  0.00           O  
ATOM   3665  N   GLY C 902     -20.043 -43.084 -23.317  1.00  0.00           N  
ATOM   3666  H   GLY C 902     -20.838 -42.504 -23.089  1.00  0.00           H  
ATOM   3667  CA  GLY C 902     -19.031 -42.409 -24.111  1.00  0.00           C  
ATOM   3668  HA2 GLY C 902     -19.101 -42.897 -25.084  1.00  0.00           H  
ATOM   3669  HA3 GLY C 902     -19.194 -41.331 -24.111  1.00  0.00           H  
ATOM   3670  C   GLY C 902     -17.586 -42.489 -23.656  1.00  0.00           C  
ATOM   3671  O   GLY C 902     -16.672 -42.701 -24.505  1.00  0.00           O  
ATOM   3672  N   ARG C 903     -17.267 -42.340 -22.343  1.00  0.00           N  
ATOM   3673  H   ARG C 903     -17.975 -42.167 -21.644  1.00  0.00           H  
ATOM   3674  CA  ARG C 903     -15.921 -42.646 -21.770  1.00  0.00           C  
ATOM   3675  HA  ARG C 903     -15.148 -42.242 -22.423  1.00  0.00           H  
ATOM   3676  CB  ARG C 903     -15.669 -41.921 -20.412  1.00  0.00           C  
ATOM   3677  HB2 ARG C 903     -16.319 -42.265 -19.608  1.00  0.00           H  
ATOM   3678  HB3 ARG C 903     -14.706 -42.297 -20.066  1.00  0.00           H  
ATOM   3679  CG  ARG C 903     -15.670 -40.368 -20.405  1.00  0.00           C  
ATOM   3680  HG2 ARG C 903     -14.932 -39.981 -21.107  1.00  0.00           H  
ATOM   3681  HG3 ARG C 903     -16.606 -40.122 -20.908  1.00  0.00           H  
ATOM   3682  CD  ARG C 903     -15.605 -39.754 -18.996  1.00  0.00           C  
ATOM   3683  HD2 ARG C 903     -15.787 -40.447 -18.174  1.00  0.00           H  
ATOM   3684  HD3 ARG C 903     -14.592 -39.392 -18.824  1.00  0.00           H  
ATOM   3685  NE  ARG C 903     -16.633 -38.705 -18.758  1.00  0.00           N  
ATOM   3686  HE  ARG C 903     -17.430 -38.911 -18.173  1.00  0.00           H  
ATOM   3687  CZ  ARG C 903     -16.650 -37.544 -19.295  1.00  0.00           C  
ATOM   3688  NH1 ARG C 903     -15.706 -37.109 -20.098  1.00  0.00           N  
ATOM   3689 1HH1 ARG C 903     -14.806 -37.549 -19.967  1.00  0.00           H  
ATOM   3690 2HH1 ARG C 903     -15.732 -36.192 -20.520  1.00  0.00           H  
ATOM   3691  NH2 ARG C 903     -17.597 -36.711 -19.004  1.00  0.00           N  
ATOM   3692 1HH2 ARG C 903     -18.382 -37.068 -18.477  1.00  0.00           H  
ATOM   3693 2HH2 ARG C 903     -17.661 -35.866 -19.553  1.00  0.00           H  
ATOM   3694  C   ARG C 903     -15.603 -44.116 -21.582  1.00  0.00           C  
ATOM   3695  O   ARG C 903     -14.441 -44.410 -21.608  1.00  0.00           O  
ATOM   3696  N   ALA C 904     -16.548 -45.026 -21.430  1.00  0.00           N  
ATOM   3697  H   ALA C 904     -17.467 -44.616 -21.336  1.00  0.00           H  
ATOM   3698  CA  ALA C 904     -16.348 -46.447 -21.108  1.00  0.00           C  
ATOM   3699  HA  ALA C 904     -15.509 -46.484 -20.414  1.00  0.00           H  
ATOM   3700  CB  ALA C 904     -17.601 -46.957 -20.392  1.00  0.00           C  
ATOM   3701  HB1 ALA C 904     -18.489 -46.931 -21.023  1.00  0.00           H  
ATOM   3702  HB2 ALA C 904     -17.458 -48.014 -20.168  1.00  0.00           H  
ATOM   3703  HB3 ALA C 904     -17.885 -46.412 -19.492  1.00  0.00           H  
ATOM   3704  C   ALA C 904     -16.028 -47.267 -22.374  1.00  0.00           C  
ATOM   3705  O   ALA C 904     -15.177 -48.138 -22.411  1.00  0.00           O  
ATOM   3706  N   ALA C 905     -16.591 -46.742 -23.530  1.00  0.00           N  
ATOM   3707  H   ALA C 905     -17.342 -46.074 -23.431  1.00  0.00           H  
ATOM   3708  CA  ALA C 905     -16.064 -47.084 -24.844  1.00  0.00           C  
ATOM   3709  HA  ALA C 905     -15.951 -48.146 -25.061  1.00  0.00           H  
ATOM   3710  CB  ALA C 905     -17.086 -46.612 -25.881  1.00  0.00           C  
ATOM   3711  HB1 ALA C 905     -16.592 -46.478 -26.843  1.00  0.00           H  
ATOM   3712  HB2 ALA C 905     -17.986 -47.227 -25.901  1.00  0.00           H  
ATOM   3713  HB3 ALA C 905     -17.518 -45.640 -25.641  1.00  0.00           H  
ATOM   3714  C   ALA C 905     -14.664 -46.427 -24.917  1.00  0.00           C  
ATOM   3715  O   ALA C 905     -13.656 -47.084 -25.142  1.00  0.00           O  
ATOM   3716  N   ASP C 906     -14.567 -45.103 -24.868  1.00  0.00           N  
ATOM   3717  H   ASP C 906     -15.395 -44.555 -24.683  1.00  0.00           H  
ATOM   3718  CA  ASP C 906     -13.365 -44.300 -25.109  1.00  0.00           C  
ATOM   3719  HA  ASP C 906     -13.170 -44.478 -26.167  1.00  0.00           H  
ATOM   3720  CB  ASP C 906     -13.573 -42.763 -25.132  1.00  0.00           C  
ATOM   3721  HB2 ASP C 906     -14.477 -42.631 -25.726  1.00  0.00           H  
ATOM   3722  HB3 ASP C 906     -13.819 -42.299 -24.177  1.00  0.00           H  
ATOM   3723  CG  ASP C 906     -12.465 -41.939 -25.815  1.00  0.00           C  
ATOM   3724  OD1 ASP C 906     -12.083 -40.879 -25.212  1.00  0.00           O  
ATOM   3725  OD2 ASP C 906     -12.130 -42.166 -27.006  1.00  0.00           O  
ATOM   3726  C   ASP C 906     -12.056 -44.656 -24.433  1.00  0.00           C  
ATOM   3727  O   ASP C 906     -10.985 -44.504 -25.031  1.00  0.00           O  
ATOM   3728  N   ALA C 907     -12.097 -45.066 -23.209  1.00  0.00           N  
ATOM   3729  H   ALA C 907     -12.932 -44.888 -22.670  1.00  0.00           H  
ATOM   3730  CA  ALA C 907     -11.012 -45.668 -22.469  1.00  0.00           C  
ATOM   3731  HA  ALA C 907     -10.218 -44.934 -22.611  1.00  0.00           H  
ATOM   3732  CB  ALA C 907     -11.542 -45.644 -20.967  1.00  0.00           C  
ATOM   3733  HB1 ALA C 907     -11.720 -44.598 -20.717  1.00  0.00           H  
ATOM   3734  HB2 ALA C 907     -12.428 -46.277 -20.911  1.00  0.00           H  
ATOM   3735  HB3 ALA C 907     -10.745 -46.046 -20.341  1.00  0.00           H  
ATOM   3736  C   ALA C 907     -10.728 -47.077 -22.958  1.00  0.00           C  
ATOM   3737  O   ALA C 907      -9.529 -47.386 -23.059  1.00  0.00           O  
ATOM   3738  N   LEU C 908     -11.705 -47.962 -23.258  1.00  0.00           N  
ATOM   3739  H   LEU C 908     -12.648 -47.622 -23.136  1.00  0.00           H  
ATOM   3740  CA  LEU C 908     -11.518 -49.317 -23.775  1.00  0.00           C  
ATOM   3741  HA  LEU C 908     -10.700 -49.725 -23.183  1.00  0.00           H  
ATOM   3742  CB  LEU C 908     -12.757 -50.173 -23.512  1.00  0.00           C  
ATOM   3743  HB2 LEU C 908     -13.557 -49.639 -24.026  1.00  0.00           H  
ATOM   3744  HB3 LEU C 908     -12.587 -51.128 -24.008  1.00  0.00           H  
ATOM   3745  CG  LEU C 908     -13.109 -50.650 -22.089  1.00  0.00           C  
ATOM   3746  HG  LEU C 908     -13.278 -49.768 -21.472  1.00  0.00           H  
ATOM   3747  CD1 LEU C 908     -14.351 -51.546 -22.024  1.00  0.00           C  
ATOM   3748 1HD1 LEU C 908     -15.184 -50.957 -22.408  1.00  0.00           H  
ATOM   3749 2HD1 LEU C 908     -14.207 -52.469 -22.584  1.00  0.00           H  
ATOM   3750 3HD1 LEU C 908     -14.679 -51.771 -21.009  1.00  0.00           H  
ATOM   3751  CD2 LEU C 908     -11.997 -51.375 -21.353  1.00  0.00           C  
ATOM   3752 1HD2 LEU C 908     -11.580 -52.097 -22.055  1.00  0.00           H  
ATOM   3753 2HD2 LEU C 908     -11.151 -50.702 -21.209  1.00  0.00           H  
ATOM   3754 3HD2 LEU C 908     -12.342 -51.672 -20.363  1.00  0.00           H  
ATOM   3755  C   LEU C 908     -11.065 -49.436 -25.255  1.00  0.00           C  
ATOM   3756  O   LEU C 908     -10.919 -50.574 -25.700  1.00  0.00           O  
ATOM   3757  N   LYS C 909     -10.789 -48.427 -26.055  1.00  0.00           N  
ATOM   3758  H   LYS C 909     -10.959 -47.476 -25.761  1.00  0.00           H  
ATOM   3759  CA  LYS C 909     -10.458 -48.552 -27.495  1.00  0.00           C  
ATOM   3760  HA  LYS C 909     -11.330 -48.884 -28.058  1.00  0.00           H  
ATOM   3761  CB  LYS C 909     -10.149 -47.202 -28.024  1.00  0.00           C  
ATOM   3762  HB2 LYS C 909      -9.424 -46.813 -27.309  1.00  0.00           H  
ATOM   3763  HB3 LYS C 909      -9.628 -47.212 -28.982  1.00  0.00           H  
ATOM   3764  CG  LYS C 909     -11.382 -46.254 -27.933  1.00  0.00           C  
ATOM   3765  HG2 LYS C 909     -12.194 -46.775 -28.439  1.00  0.00           H  
ATOM   3766  HG3 LYS C 909     -11.610 -46.086 -26.880  1.00  0.00           H  
ATOM   3767  CD  LYS C 909     -11.084 -44.953 -28.763  1.00  0.00           C  
ATOM   3768  HD2 LYS C 909     -10.843 -45.093 -29.817  1.00  0.00           H  
ATOM   3769  HD3 LYS C 909     -11.962 -44.308 -28.714  1.00  0.00           H  
ATOM   3770  CE  LYS C 909      -9.871 -44.299 -28.048  1.00  0.00           C  
ATOM   3771  HE2 LYS C 909      -9.872 -44.517 -26.980  1.00  0.00           H  
ATOM   3772  HE3 LYS C 909      -8.972 -44.737 -28.482  1.00  0.00           H  
ATOM   3773  NZ  LYS C 909      -9.803 -42.864 -28.268  1.00  0.00           N1+
ATOM   3774  HZ1 LYS C 909      -9.728 -42.606 -29.242  1.00  0.00           H  
ATOM   3775  HZ2 LYS C 909     -10.714 -42.549 -27.968  1.00  0.00           H  
ATOM   3776  HZ3 LYS C 909      -9.006 -42.501 -27.764  1.00  0.00           H  
ATOM   3777  C   LYS C 909      -9.165 -49.413 -27.762  1.00  0.00           C  
ATOM   3778  O   LYS C 909      -9.275 -50.320 -28.571  1.00  0.00           O  
ATOM   3779  N   ASP C 910      -8.094 -49.273 -27.025  1.00  0.00           N  
ATOM   3780  H   ASP C 910      -8.131 -48.578 -26.293  1.00  0.00           H  
ATOM   3781  CA  ASP C 910      -6.881 -49.948 -27.246  1.00  0.00           C  
ATOM   3782  HA  ASP C 910      -6.842 -50.276 -28.285  1.00  0.00           H  
ATOM   3783  CB  ASP C 910      -5.728 -49.026 -27.089  1.00  0.00           C  
ATOM   3784  HB2 ASP C 910      -5.710 -48.671 -26.059  1.00  0.00           H  
ATOM   3785  HB3 ASP C 910      -4.796 -49.583 -27.193  1.00  0.00           H  
ATOM   3786  CG  ASP C 910      -5.756 -47.882 -28.084  1.00  0.00           C  
ATOM   3787  OD1 ASP C 910      -6.473 -47.926 -29.100  1.00  0.00           O  
ATOM   3788  OD2 ASP C 910      -4.968 -46.956 -27.899  1.00  0.00           O  
ATOM   3789  C   ASP C 910      -6.615 -51.118 -26.312  1.00  0.00           C  
ATOM   3790  O   ASP C 910      -7.320 -51.223 -25.263  1.00  0.00           O  
ATOM   3791  N   PRO C 911      -5.677 -52.051 -26.537  1.00  0.00           N  
ATOM   3792  CD  PRO C 911      -5.182 -52.312 -27.820  1.00  0.00           C  
ATOM   3793  HD2 PRO C 911      -4.626 -51.430 -28.138  1.00  0.00           H  
ATOM   3794  HD3 PRO C 911      -5.960 -52.583 -28.534  1.00  0.00           H  
ATOM   3795  CG  PRO C 911      -4.271 -53.562 -27.688  1.00  0.00           C  
ATOM   3796  HG2 PRO C 911      -3.207 -53.445 -27.482  1.00  0.00           H  
ATOM   3797  HG3 PRO C 911      -4.184 -54.138 -28.610  1.00  0.00           H  
ATOM   3798  CB  PRO C 911      -4.919 -54.311 -26.473  1.00  0.00           C  
ATOM   3799  HB2 PRO C 911      -4.301 -55.102 -26.050  1.00  0.00           H  
ATOM   3800  HB3 PRO C 911      -5.746 -54.798 -26.989  1.00  0.00           H  
ATOM   3801  CA  PRO C 911      -5.454 -53.201 -25.611  1.00  0.00           C  
ATOM   3802  HA  PRO C 911      -6.325 -53.482 -25.019  1.00  0.00           H  
ATOM   3803  C   PRO C 911      -4.567 -52.843 -24.451  1.00  0.00           C  
ATOM   3804  O   PRO C 911      -3.970 -53.691 -23.746  1.00  0.00           O  
ATOM   3805  N   GLN C 912      -4.358 -51.493 -24.307  1.00  0.00           N  
ATOM   3806  H   GLN C 912      -4.879 -50.841 -24.876  1.00  0.00           H  
ATOM   3807  CA  GLN C 912      -3.724 -51.047 -23.017  1.00  0.00           C  
ATOM   3808  HA  GLN C 912      -3.012 -51.845 -22.805  1.00  0.00           H  
ATOM   3809  CB  GLN C 912      -2.906 -49.752 -23.304  1.00  0.00           C  
ATOM   3810  HB2 GLN C 912      -3.561 -48.998 -23.740  1.00  0.00           H  
ATOM   3811  HB3 GLN C 912      -2.560 -49.362 -22.347  1.00  0.00           H  
ATOM   3812  CG  GLN C 912      -1.589 -49.997 -24.058  1.00  0.00           C  
ATOM   3813  HG2 GLN C 912      -0.970 -49.112 -23.910  1.00  0.00           H  
ATOM   3814  HG3 GLN C 912      -1.077 -50.912 -23.759  1.00  0.00           H  
ATOM   3815  CD  GLN C 912      -1.774 -50.120 -25.521  1.00  0.00           C  
ATOM   3816  OE1 GLN C 912      -1.836 -51.217 -25.991  1.00  0.00           O  
ATOM   3817  NE2 GLN C 912      -2.030 -49.038 -26.245  1.00  0.00           N  
ATOM   3818 1HE2 GLN C 912      -2.248 -49.170 -27.222  1.00  0.00           H  
ATOM   3819 2HE2 GLN C 912      -2.190 -48.165 -25.765  1.00  0.00           H  
ATOM   3820  C   GLN C 912      -4.651 -51.023 -21.818  1.00  0.00           C  
ATOM   3821  O   GLN C 912      -4.555 -51.853 -20.901  1.00  0.00           O  
ATOM   3822  N   GLN C 913      -5.722 -50.208 -21.947  1.00  0.00           N  
ATOM   3823  H   GLN C 913      -5.857 -49.655 -22.782  1.00  0.00           H  
ATOM   3824  CA  GLN C 913      -6.690 -50.154 -20.864  1.00  0.00           C  
ATOM   3825  HA  GLN C 913      -6.212 -49.938 -19.909  1.00  0.00           H  
ATOM   3826  CB  GLN C 913      -7.617 -48.966 -20.973  1.00  0.00           C  
ATOM   3827  HB2 GLN C 913      -8.176 -49.141 -21.893  1.00  0.00           H  
ATOM   3828  HB3 GLN C 913      -8.389 -48.957 -20.204  1.00  0.00           H  
ATOM   3829  CG  GLN C 913      -7.088 -47.494 -21.032  1.00  0.00           C  
ATOM   3830  HG2 GLN C 913      -7.910 -46.780 -20.998  1.00  0.00           H  
ATOM   3831  HG3 GLN C 913      -6.626 -47.372 -20.052  1.00  0.00           H  
ATOM   3832  CD  GLN C 913      -6.114 -47.064 -22.182  1.00  0.00           C  
ATOM   3833  OE1 GLN C 913      -5.924 -47.731 -23.152  1.00  0.00           O  
ATOM   3834  NE2 GLN C 913      -5.447 -45.984 -22.113  1.00  0.00           N  
ATOM   3835 1HE2 GLN C 913      -4.927 -45.728 -22.940  1.00  0.00           H  
ATOM   3836 2HE2 GLN C 913      -5.569 -45.438 -21.272  1.00  0.00           H  
ATOM   3837  C   GLN C 913      -7.472 -51.409 -20.633  1.00  0.00           C  
ATOM   3838  O   GLN C 913      -7.945 -51.707 -19.484  1.00  0.00           O  
ATOM   3839  N   ARG C 914      -7.775 -52.154 -21.764  1.00  0.00           N  
ATOM   3840  H   ARG C 914      -7.503 -51.884 -22.699  1.00  0.00           H  
ATOM   3841  CA  ARG C 914      -8.513 -53.421 -21.620  1.00  0.00           C  
ATOM   3842  HA  ARG C 914      -9.444 -53.281 -21.069  1.00  0.00           H  
ATOM   3843  CB  ARG C 914      -8.651 -54.057 -22.997  1.00  0.00           C  
ATOM   3844  HB2 ARG C 914      -7.657 -54.208 -23.418  1.00  0.00           H  
ATOM   3845  HB3 ARG C 914      -9.078 -55.050 -22.860  1.00  0.00           H  
ATOM   3846  CG  ARG C 914      -9.581 -53.427 -24.028  1.00  0.00           C  
ATOM   3847  HG2 ARG C 914     -10.613 -53.449 -23.677  1.00  0.00           H  
ATOM   3848  HG3 ARG C 914      -9.336 -52.365 -24.023  1.00  0.00           H  
ATOM   3849  CD  ARG C 914      -9.497 -54.064 -25.391  1.00  0.00           C  
ATOM   3850  HD2 ARG C 914      -8.432 -54.188 -25.584  1.00  0.00           H  
ATOM   3851  HD3 ARG C 914     -10.055 -54.998 -25.464  1.00  0.00           H  
ATOM   3852  NE  ARG C 914     -10.131 -53.231 -26.410  1.00  0.00           N  
ATOM   3853  HE  ARG C 914     -10.090 -52.232 -26.271  1.00  0.00           H  
ATOM   3854  CZ  ARG C 914     -10.454 -53.670 -27.620  1.00  0.00           C  
ATOM   3855  NH1 ARG C 914     -10.636 -54.930 -27.947  1.00  0.00           N  
ATOM   3856 1HH1 ARG C 914     -10.704 -55.575 -27.172  1.00  0.00           H  
ATOM   3857 2HH1 ARG C 914     -10.684 -55.219 -28.913  1.00  0.00           H  
ATOM   3858  NH2 ARG C 914     -10.602 -52.820 -28.571  1.00  0.00           N  
ATOM   3859 1HH2 ARG C 914     -10.397 -51.839 -28.448  1.00  0.00           H  
ATOM   3860 2HH2 ARG C 914     -10.845 -53.255 -29.449  1.00  0.00           H  
ATOM   3861  C   ARG C 914      -7.732 -54.476 -20.691  1.00  0.00           C  
ATOM   3862  O   ARG C 914      -8.347 -55.303 -20.062  1.00  0.00           O  
ATOM   3863  N   GLU C 915      -6.399 -54.391 -20.632  1.00  0.00           N  
ATOM   3864  H   GLU C 915      -5.919 -53.617 -21.069  1.00  0.00           H  
ATOM   3865  CA  GLU C 915      -5.574 -55.272 -19.895  1.00  0.00           C  
ATOM   3866  HA  GLU C 915      -6.019 -56.237 -19.654  1.00  0.00           H  
ATOM   3867  CB  GLU C 915      -4.210 -55.660 -20.627  1.00  0.00           C  
ATOM   3868  HB2 GLU C 915      -3.655 -54.754 -20.868  1.00  0.00           H  
ATOM   3869  HB3 GLU C 915      -3.628 -56.321 -19.983  1.00  0.00           H  
ATOM   3870  CG  GLU C 915      -4.487 -56.299 -22.027  1.00  0.00           C  
ATOM   3871  HG2 GLU C 915      -5.152 -55.625 -22.568  1.00  0.00           H  
ATOM   3872  HG3 GLU C 915      -3.544 -56.553 -22.510  1.00  0.00           H  
ATOM   3873  CD  GLU C 915      -5.276 -57.677 -21.941  1.00  0.00           C  
ATOM   3874  OE1 GLU C 915      -5.739 -58.107 -20.886  1.00  0.00           O  
ATOM   3875  OE2 GLU C 915      -5.416 -58.420 -22.967  1.00  0.00           O  
ATOM   3876  C   GLU C 915      -5.327 -54.693 -18.406  1.00  0.00           C  
ATOM   3877  O   GLU C 915      -5.185 -55.496 -17.464  1.00  0.00           O  
ATOM   3878  N   GLN C 916      -5.290 -53.377 -18.303  1.00  0.00           N  
ATOM   3879  H   GLN C 916      -5.155 -52.833 -19.143  1.00  0.00           H  
ATOM   3880  CA  GLN C 916      -5.349 -52.653 -17.019  1.00  0.00           C  
ATOM   3881  HA  GLN C 916      -4.618 -53.124 -16.361  1.00  0.00           H  
ATOM   3882  CB  GLN C 916      -5.296 -51.165 -17.183  1.00  0.00           C  
ATOM   3883  HB2 GLN C 916      -6.144 -50.891 -17.811  1.00  0.00           H  
ATOM   3884  HB3 GLN C 916      -5.427 -50.764 -16.179  1.00  0.00           H  
ATOM   3885  CG  GLN C 916      -3.945 -50.510 -17.669  1.00  0.00           C  
ATOM   3886  HG2 GLN C 916      -3.119 -50.631 -16.968  1.00  0.00           H  
ATOM   3887  HG3 GLN C 916      -3.689 -50.967 -18.625  1.00  0.00           H  
ATOM   3888  CD  GLN C 916      -3.965 -49.007 -18.024  1.00  0.00           C  
ATOM   3889  OE1 GLN C 916      -4.957 -48.350 -18.075  1.00  0.00           O  
ATOM   3890  NE2 GLN C 916      -2.853 -48.384 -18.325  1.00  0.00           N  
ATOM   3891 1HE2 GLN C 916      -2.655 -47.416 -18.538  1.00  0.00           H  
ATOM   3892 2HE2 GLN C 916      -1.994 -48.889 -18.161  1.00  0.00           H  
ATOM   3893  C   GLN C 916      -6.674 -53.000 -16.309  1.00  0.00           C  
ATOM   3894  O   GLN C 916      -6.576 -53.263 -15.095  1.00  0.00           O  
ATOM   3895  N   ILE C 917      -7.835 -52.940 -16.942  1.00  0.00           N  
ATOM   3896  H   ILE C 917      -7.952 -52.448 -17.816  1.00  0.00           H  
ATOM   3897  CA  ILE C 917      -9.050 -53.134 -16.115  1.00  0.00           C  
ATOM   3898  HA  ILE C 917      -8.982 -52.522 -15.216  1.00  0.00           H  
ATOM   3899  CB  ILE C 917     -10.263 -52.664 -16.925  1.00  0.00           C  
ATOM   3900  HB  ILE C 917     -10.178 -52.962 -17.971  1.00  0.00           H  
ATOM   3901  CG2 ILE C 917     -11.562 -53.200 -16.317  1.00  0.00           C  
ATOM   3902 1HG2 ILE C 917     -12.381 -52.668 -16.800  1.00  0.00           H  
ATOM   3903 2HG2 ILE C 917     -11.727 -54.271 -16.434  1.00  0.00           H  
ATOM   3904 3HG2 ILE C 917     -11.667 -52.872 -15.283  1.00  0.00           H  
ATOM   3905  CG1 ILE C 917     -10.421 -51.123 -16.957  1.00  0.00           C  
ATOM   3906 2HG1 ILE C 917      -9.461 -50.631 -17.117  1.00  0.00           H  
ATOM   3907 3HG1 ILE C 917     -11.123 -50.850 -17.745  1.00  0.00           H  
ATOM   3908  CD1 ILE C 917     -10.948 -50.441 -15.629  1.00  0.00           C  
ATOM   3909 1HD1 ILE C 917     -11.995 -50.668 -15.430  1.00  0.00           H  
ATOM   3910 2HD1 ILE C 917     -10.333 -50.739 -14.780  1.00  0.00           H  
ATOM   3911 3HD1 ILE C 917     -10.925 -49.358 -15.743  1.00  0.00           H  
ATOM   3912  C   ILE C 917      -9.145 -54.606 -15.630  1.00  0.00           C  
ATOM   3913  O   ILE C 917      -9.532 -54.901 -14.507  1.00  0.00           O  
ATOM   3914  N   GLN C 918      -8.808 -55.571 -16.502  1.00  0.00           N  
ATOM   3915  H   GLN C 918      -8.467 -55.290 -17.410  1.00  0.00           H  
ATOM   3916  CA  GLN C 918      -8.638 -56.925 -16.118  1.00  0.00           C  
ATOM   3917  HA  GLN C 918      -9.611 -57.201 -15.712  1.00  0.00           H  
ATOM   3918  CB  GLN C 918      -8.484 -57.778 -17.404  1.00  0.00           C  
ATOM   3919  HB2 GLN C 918      -9.418 -57.580 -17.928  1.00  0.00           H  
ATOM   3920  HB3 GLN C 918      -7.696 -57.429 -18.071  1.00  0.00           H  
ATOM   3921  CG  GLN C 918      -8.316 -59.246 -17.228  1.00  0.00           C  
ATOM   3922  HG2 GLN C 918      -8.387 -59.628 -18.246  1.00  0.00           H  
ATOM   3923  HG3 GLN C 918      -7.321 -59.545 -16.899  1.00  0.00           H  
ATOM   3924  CD  GLN C 918      -9.471 -59.800 -16.483  1.00  0.00           C  
ATOM   3925  OE1 GLN C 918     -10.604 -59.540 -16.874  1.00  0.00           O  
ATOM   3926  NE2 GLN C 918      -9.218 -60.582 -15.477  1.00  0.00           N  
ATOM   3927 1HE2 GLN C 918      -9.981 -60.939 -14.919  1.00  0.00           H  
ATOM   3928 2HE2 GLN C 918      -8.262 -60.746 -15.197  1.00  0.00           H  
ATOM   3929  C   GLN C 918      -7.541 -57.228 -14.980  1.00  0.00           C  
ATOM   3930  O   GLN C 918      -7.807 -57.910 -13.999  1.00  0.00           O  
ATOM   3931  N   ARG C 919      -6.421 -56.571 -14.991  1.00  0.00           N  
ATOM   3932  H   ARG C 919      -6.196 -56.019 -15.806  1.00  0.00           H  
ATOM   3933  CA  ARG C 919      -5.546 -56.621 -13.830  1.00  0.00           C  
ATOM   3934  HA  ARG C 919      -5.384 -57.664 -13.558  1.00  0.00           H  
ATOM   3935  CB  ARG C 919      -4.244 -55.968 -14.271  1.00  0.00           C  
ATOM   3936  HB2 ARG C 919      -4.464 -55.064 -14.837  1.00  0.00           H  
ATOM   3937  HB3 ARG C 919      -3.633 -55.723 -13.401  1.00  0.00           H  
ATOM   3938  CG  ARG C 919      -3.467 -57.031 -15.065  1.00  0.00           C  
ATOM   3939  HG2 ARG C 919      -3.478 -57.969 -14.511  1.00  0.00           H  
ATOM   3940  HG3 ARG C 919      -3.897 -57.254 -16.041  1.00  0.00           H  
ATOM   3941  CD  ARG C 919      -2.025 -56.611 -15.316  1.00  0.00           C  
ATOM   3942  HD2 ARG C 919      -1.661 -56.121 -14.413  1.00  0.00           H  
ATOM   3943  HD3 ARG C 919      -1.489 -57.557 -15.398  1.00  0.00           H  
ATOM   3944  NE  ARG C 919      -1.751 -55.726 -16.484  1.00  0.00           N  
ATOM   3945  HE  ARG C 919      -1.520 -54.758 -16.315  1.00  0.00           H  
ATOM   3946  CZ  ARG C 919      -1.589 -56.115 -17.728  1.00  0.00           C  
ATOM   3947  NH1 ARG C 919      -1.474 -55.174 -18.564  1.00  0.00           N  
ATOM   3948 1HH1 ARG C 919      -1.374 -54.241 -18.192  1.00  0.00           H  
ATOM   3949 2HH1 ARG C 919      -1.563 -55.295 -19.563  1.00  0.00           H  
ATOM   3950  NH2 ARG C 919      -1.560 -57.355 -18.173  1.00  0.00           N  
ATOM   3951 1HH2 ARG C 919      -1.435 -58.158 -17.575  1.00  0.00           H  
ATOM   3952 2HH2 ARG C 919      -1.737 -57.600 -19.137  1.00  0.00           H  
ATOM   3953  C   ARG C 919      -6.064 -55.963 -12.554  1.00  0.00           C  
ATOM   3954  O   ARG C 919      -5.779 -56.449 -11.472  1.00  0.00           O  
ATOM   3955  N   TYR C 920      -6.812 -54.909 -12.622  1.00  0.00           N  
ATOM   3956  H   TYR C 920      -7.028 -54.571 -13.549  1.00  0.00           H  
ATOM   3957  CA  TYR C 920      -7.533 -54.328 -11.434  1.00  0.00           C  
ATOM   3958  HA  TYR C 920      -6.854 -54.057 -10.625  1.00  0.00           H  
ATOM   3959  CB  TYR C 920      -8.146 -52.984 -11.811  1.00  0.00           C  
ATOM   3960  HB2 TYR C 920      -7.404 -52.452 -12.407  1.00  0.00           H  
ATOM   3961  HB3 TYR C 920      -8.952 -53.214 -12.508  1.00  0.00           H  
ATOM   3962  CG  TYR C 920      -8.634 -52.119 -10.670  1.00  0.00           C  
ATOM   3963  CD1 TYR C 920      -7.808 -51.426  -9.791  1.00  0.00           C  
ATOM   3964  HD1 TYR C 920      -6.755 -51.650  -9.877  1.00  0.00           H  
ATOM   3965  CE1 TYR C 920      -8.349 -50.546  -8.859  1.00  0.00           C  
ATOM   3966  HE1 TYR C 920      -7.722 -50.095  -8.103  1.00  0.00           H  
ATOM   3967  CZ  TYR C 920      -9.746 -50.201  -8.843  1.00  0.00           C  
ATOM   3968  OH  TYR C 920     -10.222 -49.350  -7.934  1.00  0.00           O  
ATOM   3969  HH  TYR C 920     -11.112 -49.677  -7.785  1.00  0.00           H  
ATOM   3970  CE2 TYR C 920     -10.562 -50.781  -9.808  1.00  0.00           C  
ATOM   3971  HE2 TYR C 920     -11.603 -50.551  -9.979  1.00  0.00           H  
ATOM   3972  CD2 TYR C 920      -9.965 -51.759 -10.641  1.00  0.00           C  
ATOM   3973  HD2 TYR C 920     -10.563 -52.150 -11.451  1.00  0.00           H  
ATOM   3974  C   TYR C 920      -8.531 -55.274 -10.806  1.00  0.00           C  
ATOM   3975  O   TYR C 920      -8.749 -55.265  -9.609  1.00  0.00           O  
ATOM   3976  N   GLU C 921      -9.211 -56.055 -11.628  1.00  0.00           N  
ATOM   3977  H   GLU C 921      -9.184 -55.792 -12.602  1.00  0.00           H  
ATOM   3978  CA  GLU C 921     -10.314 -56.882 -11.228  1.00  0.00           C  
ATOM   3979  HA  GLU C 921     -10.717 -56.280 -10.414  1.00  0.00           H  
ATOM   3980  CB  GLU C 921     -11.398 -56.969 -12.372  1.00  0.00           C  
ATOM   3981  HB2 GLU C 921     -11.862 -56.015 -12.624  1.00  0.00           H  
ATOM   3982  HB3 GLU C 921     -10.904 -57.355 -13.263  1.00  0.00           H  
ATOM   3983  CG  GLU C 921     -12.452 -58.018 -11.900  1.00  0.00           C  
ATOM   3984  HG2 GLU C 921     -12.047 -59.014 -11.719  1.00  0.00           H  
ATOM   3985  HG3 GLU C 921     -12.842 -57.683 -10.939  1.00  0.00           H  
ATOM   3986  CD  GLU C 921     -13.568 -58.209 -12.882  1.00  0.00           C  
ATOM   3987  OE1 GLU C 921     -14.594 -58.586 -12.319  1.00  0.00           O  
ATOM   3988  OE2 GLU C 921     -13.458 -58.155 -14.130  1.00  0.00           O  
ATOM   3989  C   GLU C 921      -9.775 -58.227 -10.609  1.00  0.00           C  
ATOM   3990  O   GLU C 921     -10.053 -58.541  -9.444  1.00  0.00           O  
ATOM   3991  N   ASP C 922      -8.821 -58.901 -11.233  1.00  0.00           N  
ATOM   3992  H   ASP C 922      -8.579 -58.571 -12.156  1.00  0.00           H  
ATOM   3993  CA  ASP C 922      -8.008 -59.905 -10.532  1.00  0.00           C  
ATOM   3994  HA  ASP C 922      -8.772 -60.589 -10.163  1.00  0.00           H  
ATOM   3995  CB  ASP C 922      -6.927 -60.456 -11.525  1.00  0.00           C  
ATOM   3996  HB2 ASP C 922      -6.554 -59.572 -12.044  1.00  0.00           H  
ATOM   3997  HB3 ASP C 922      -6.113 -60.943 -10.989  1.00  0.00           H  
ATOM   3998  CG  ASP C 922      -7.441 -61.580 -12.495  1.00  0.00           C  
ATOM   3999  OD1 ASP C 922      -8.086 -62.516 -12.037  1.00  0.00           O  
ATOM   4000  OD2 ASP C 922      -6.992 -61.448 -13.670  1.00  0.00           O  
ATOM   4001  C   ASP C 922      -7.276 -59.502  -9.265  1.00  0.00           C  
ATOM   4002  O   ASP C 922      -7.122 -60.319  -8.342  1.00  0.00           O  
ATOM   4003  N   LEU C 923      -6.709 -58.250  -9.236  1.00  0.00           N  
ATOM   4004  H   LEU C 923      -6.845 -57.676 -10.056  1.00  0.00           H  
ATOM   4005  CA  LEU C 923      -5.989 -57.790  -8.080  1.00  0.00           C  
ATOM   4006  HA  LEU C 923      -5.045 -58.319  -7.947  1.00  0.00           H  
ATOM   4007  CB  LEU C 923      -5.495 -56.376  -8.373  1.00  0.00           C  
ATOM   4008  HB2 LEU C 923      -4.740 -56.387  -9.159  1.00  0.00           H  
ATOM   4009  HB3 LEU C 923      -6.408 -55.861  -8.671  1.00  0.00           H  
ATOM   4010  CG  LEU C 923      -4.979 -55.525  -7.207  1.00  0.00           C  
ATOM   4011  HG  LEU C 923      -5.681 -55.472  -6.375  1.00  0.00           H  
ATOM   4012  CD1 LEU C 923      -3.650 -56.177  -6.793  1.00  0.00           C  
ATOM   4013 1HD1 LEU C 923      -2.920 -56.258  -7.599  1.00  0.00           H  
ATOM   4014 2HD1 LEU C 923      -3.083 -55.603  -6.060  1.00  0.00           H  
ATOM   4015 3HD1 LEU C 923      -3.745 -57.140  -6.290  1.00  0.00           H  
ATOM   4016  CD2 LEU C 923      -4.653 -54.076  -7.558  1.00  0.00           C  
ATOM   4017 1HD2 LEU C 923      -3.854 -54.021  -8.297  1.00  0.00           H  
ATOM   4018 2HD2 LEU C 923      -5.552 -53.601  -7.951  1.00  0.00           H  
ATOM   4019 3HD2 LEU C 923      -4.313 -53.544  -6.669  1.00  0.00           H  
ATOM   4020  C   LEU C 923      -6.923 -57.830  -6.841  1.00  0.00           C  
ATOM   4021  O   LEU C 923      -6.578 -58.370  -5.777  1.00  0.00           O  
ATOM   4022  N   LEU C 924      -8.178 -57.420  -7.008  1.00  0.00           N  
ATOM   4023  H   LEU C 924      -8.347 -57.136  -7.963  1.00  0.00           H  
ATOM   4024  CA  LEU C 924      -9.089 -57.159  -5.912  1.00  0.00           C  
ATOM   4025  HA  LEU C 924      -8.501 -57.020  -5.005  1.00  0.00           H  
ATOM   4026  CB  LEU C 924      -9.848 -55.911  -6.212  1.00  0.00           C  
ATOM   4027  HB2 LEU C 924     -10.211 -56.058  -7.229  1.00  0.00           H  
ATOM   4028  HB3 LEU C 924     -10.613 -55.902  -5.436  1.00  0.00           H  
ATOM   4029  CG  LEU C 924      -8.921 -54.666  -6.129  1.00  0.00           C  
ATOM   4030  HG  LEU C 924      -8.163 -54.704  -6.911  1.00  0.00           H  
ATOM   4031  CD1 LEU C 924      -9.803 -53.422  -6.601  1.00  0.00           C  
ATOM   4032 1HD1 LEU C 924     -10.745 -53.373  -6.055  1.00  0.00           H  
ATOM   4033 2HD1 LEU C 924      -9.230 -52.498  -6.532  1.00  0.00           H  
ATOM   4034 3HD1 LEU C 924     -10.049 -53.512  -7.659  1.00  0.00           H  
ATOM   4035  CD2 LEU C 924      -8.218 -54.275  -4.833  1.00  0.00           C  
ATOM   4036 1HD2 LEU C 924      -8.928 -54.182  -4.011  1.00  0.00           H  
ATOM   4037 2HD2 LEU C 924      -7.633 -55.166  -4.608  1.00  0.00           H  
ATOM   4038 3HD2 LEU C 924      -7.507 -53.476  -5.045  1.00  0.00           H  
ATOM   4039  C   LEU C 924     -10.049 -58.286  -5.612  1.00  0.00           C  
ATOM   4040  O   LEU C 924     -10.479 -58.411  -4.461  1.00  0.00           O  
ATOM   4041  N   ASP C 925     -10.124 -59.332  -6.512  1.00  0.00           N  
ATOM   4042  H   ASP C 925      -9.553 -59.180  -7.332  1.00  0.00           H  
ATOM   4043  CA  ASP C 925     -10.892 -60.599  -6.429  1.00  0.00           C  
ATOM   4044  HA  ASP C 925     -11.958 -60.427  -6.284  1.00  0.00           H  
ATOM   4045  CB  ASP C 925     -10.681 -61.314  -7.792  1.00  0.00           C  
ATOM   4046  HB2 ASP C 925     -10.843 -60.620  -8.617  1.00  0.00           H  
ATOM   4047  HB3 ASP C 925      -9.630 -61.537  -7.976  1.00  0.00           H  
ATOM   4048  CG  ASP C 925     -11.488 -62.574  -8.183  1.00  0.00           C  
ATOM   4049  OD1 ASP C 925     -12.744 -62.418  -8.257  1.00  0.00           O  
ATOM   4050  OD2 ASP C 925     -10.889 -63.641  -8.337  1.00  0.00           O  
ATOM   4051  C   ASP C 925     -10.513 -61.438  -5.229  1.00  0.00           C  
ATOM   4052  O   ASP C 925     -11.403 -61.924  -4.532  1.00  0.00           O  
ATOM   4053  N   LYS C 926      -9.192 -61.609  -5.091  1.00  0.00           N  
ATOM   4054  H   LYS C 926      -8.720 -61.032  -5.772  1.00  0.00           H  
ATOM   4055  CA  LYS C 926      -8.510 -62.347  -4.062  1.00  0.00           C  
ATOM   4056  HA  LYS C 926      -9.004 -63.308  -3.921  1.00  0.00           H  
ATOM   4057  CB  LYS C 926      -7.055 -62.513  -4.375  1.00  0.00           C  
ATOM   4058  HB2 LYS C 926      -6.487 -63.084  -3.640  1.00  0.00           H  
ATOM   4059  HB3 LYS C 926      -7.040 -63.124  -5.277  1.00  0.00           H  
ATOM   4060  CG  LYS C 926      -6.296 -61.205  -4.598  1.00  0.00           C  
ATOM   4061  HG2 LYS C 926      -6.624 -60.814  -5.562  1.00  0.00           H  
ATOM   4062  HG3 LYS C 926      -6.397 -60.413  -3.856  1.00  0.00           H  
ATOM   4063  CD  LYS C 926      -4.717 -61.466  -4.636  1.00  0.00           C  
ATOM   4064  HD2 LYS C 926      -4.438 -61.968  -3.710  1.00  0.00           H  
ATOM   4065  HD3 LYS C 926      -4.422 -61.987  -5.547  1.00  0.00           H  
ATOM   4066  CE  LYS C 926      -3.953 -60.151  -4.666  1.00  0.00           C  
ATOM   4067  HE2 LYS C 926      -4.311 -59.628  -5.553  1.00  0.00           H  
ATOM   4068  HE3 LYS C 926      -4.235 -59.538  -3.811  1.00  0.00           H  
ATOM   4069  NZ  LYS C 926      -2.516 -60.320  -4.838  1.00  0.00           N1+
ATOM   4070  HZ1 LYS C 926      -2.261 -60.751  -5.716  1.00  0.00           H  
ATOM   4071  HZ2 LYS C 926      -2.060 -59.424  -4.751  1.00  0.00           H  
ATOM   4072  HZ3 LYS C 926      -2.250 -60.921  -4.071  1.00  0.00           H  
ATOM   4073  C   LYS C 926      -8.647 -61.634  -2.718  1.00  0.00           C  
ATOM   4074  O   LYS C 926      -8.239 -62.228  -1.750  1.00  0.00           O  
HETATM 4075  N   HIE C 927      -9.177 -60.427  -2.655  1.00  0.00           N  
HETATM 4076  H   HIE C 927      -9.244 -59.848  -3.481  1.00  0.00           H  
HETATM 4077  CA  HIE C 927      -9.694 -59.657  -1.479  1.00  0.00           C  
HETATM 4078  HA  HIE C 927      -9.357 -60.131  -0.557  1.00  0.00           H  
HETATM 4079  CB  HIE C 927      -9.055 -58.320  -1.393  1.00  0.00           C  
HETATM 4080  HB2 HIE C 927      -9.355 -57.679  -2.221  1.00  0.00           H  
HETATM 4081  HB3 HIE C 927      -9.377 -57.790  -0.497  1.00  0.00           H  
HETATM 4082  CG  HIE C 927      -7.534 -58.307  -1.407  1.00  0.00           C  
HETATM 4083  ND1 HIE C 927      -6.770 -59.055  -0.541  1.00  0.00           N  
HETATM 4084  CE1 HIE C 927      -5.528 -58.870  -0.946  1.00  0.00           C  
HETATM 4085  HE1 HIE C 927      -4.658 -59.295  -0.467  1.00  0.00           H  
HETATM 4086  NE2 HIE C 927      -5.422 -57.987  -1.968  1.00  0.00           N  
HETATM 4087  HE2 HIE C 927      -4.561 -57.757  -2.445  1.00  0.00           H  
HETATM 4088  CD2 HIE C 927      -6.729 -57.470  -2.137  1.00  0.00           C  
HETATM 4089  HD2 HIE C 927      -7.026 -56.788  -2.921  1.00  0.00           H  
HETATM 4090  C   HIE C 927     -11.237 -59.635  -1.243  1.00  0.00           C  
HETATM 4091  O   HIE C 927     -11.699 -59.241  -0.183  1.00  0.00           O  
ATOM   4092  N   GLY C 928     -11.931 -59.960  -2.323  1.00  0.00           N  
ATOM   4093  H   GLY C 928     -11.435 -60.060  -3.197  1.00  0.00           H  
ATOM   4094  CA  GLY C 928     -13.392 -59.997  -2.375  1.00  0.00           C  
ATOM   4095  HA2 GLY C 928     -13.608 -60.497  -3.319  1.00  0.00           H  
ATOM   4096  HA3 GLY C 928     -13.689 -60.488  -1.449  1.00  0.00           H  
ATOM   4097  C   GLY C 928     -13.921 -58.536  -2.282  1.00  0.00           C  
ATOM   4098  O   GLY C 928     -15.100 -58.306  -2.004  1.00  0.00           O  
ATOM   4099  N   LEU C 929     -13.036 -57.585  -2.488  1.00  0.00           N  
ATOM   4100  H   LEU C 929     -12.069 -57.853  -2.598  1.00  0.00           H  
ATOM   4101  CA  LEU C 929     -13.342 -56.157  -2.554  1.00  0.00           C  
ATOM   4102  HA  LEU C 929     -14.000 -55.873  -1.732  1.00  0.00           H  
ATOM   4103  CB  LEU C 929     -12.038 -55.406  -2.387  1.00  0.00           C  
ATOM   4104  HB2 LEU C 929     -11.241 -55.733  -3.055  1.00  0.00           H  
ATOM   4105  HB3 LEU C 929     -12.238 -54.369  -2.660  1.00  0.00           H  
ATOM   4106  CG  LEU C 929     -11.466 -55.473  -0.978  1.00  0.00           C  
ATOM   4107  HG  LEU C 929     -11.304 -56.481  -0.596  1.00  0.00           H  
ATOM   4108  CD1 LEU C 929     -10.153 -54.800  -0.987  1.00  0.00           C  
ATOM   4109 1HD1 LEU C 929      -9.651 -54.890  -0.024  1.00  0.00           H  
ATOM   4110 2HD1 LEU C 929      -9.595 -55.391  -1.714  1.00  0.00           H  
ATOM   4111 3HD1 LEU C 929     -10.157 -53.780  -1.371  1.00  0.00           H  
ATOM   4112  CD2 LEU C 929     -12.326 -54.502  -0.075  1.00  0.00           C  
ATOM   4113 1HD2 LEU C 929     -12.654 -53.621  -0.628  1.00  0.00           H  
ATOM   4114 2HD2 LEU C 929     -13.180 -55.098   0.246  1.00  0.00           H  
ATOM   4115 3HD2 LEU C 929     -11.760 -54.011   0.716  1.00  0.00           H  
ATOM   4116  C   LEU C 929     -14.104 -55.802  -3.819  1.00  0.00           C  
ATOM   4117  O   LEU C 929     -13.805 -56.249  -4.949  1.00  0.00           O  
ATOM   4118  N   GLU C 930     -15.103 -54.895  -3.763  1.00  0.00           N  
ATOM   4119  H   GLU C 930     -15.536 -54.648  -2.885  1.00  0.00           H  
ATOM   4120  CA  GLU C 930     -15.666 -54.260  -4.869  1.00  0.00           C  
ATOM   4121  HA  GLU C 930     -15.901 -55.040  -5.594  1.00  0.00           H  
ATOM   4122  CB  GLU C 930     -16.937 -53.602  -4.373  1.00  0.00           C  
ATOM   4123  HB2 GLU C 930     -16.757 -53.077  -3.435  1.00  0.00           H  
ATOM   4124  HB3 GLU C 930     -17.156 -52.766  -5.037  1.00  0.00           H  
ATOM   4125  CG  GLU C 930     -18.111 -54.543  -4.236  1.00  0.00           C  
ATOM   4126  HG2 GLU C 930     -17.928 -55.228  -3.409  1.00  0.00           H  
ATOM   4127  HG3 GLU C 930     -18.958 -53.967  -3.863  1.00  0.00           H  
ATOM   4128  CD  GLU C 930     -18.686 -55.254  -5.481  1.00  0.00           C  
ATOM   4129  OE1 GLU C 930     -19.210 -54.513  -6.379  1.00  0.00           O  
ATOM   4130  OE2 GLU C 930     -18.694 -56.533  -5.472  1.00  0.00           O  
ATOM   4131  C   GLU C 930     -14.722 -53.229  -5.483  1.00  0.00           C  
ATOM   4132  O   GLU C 930     -14.174 -52.385  -4.746  1.00  0.00           O  
ATOM   4133  N   PRO C 931     -14.328 -53.380  -6.799  1.00  0.00           N  
ATOM   4134  CD  PRO C 931     -14.645 -54.404  -7.693  1.00  0.00           C  
ATOM   4135  HD2 PRO C 931     -15.657 -54.205  -8.047  1.00  0.00           H  
ATOM   4136  HD3 PRO C 931     -14.450 -55.364  -7.216  1.00  0.00           H  
ATOM   4137  CG  PRO C 931     -13.708 -54.325  -8.902  1.00  0.00           C  
ATOM   4138  HG2 PRO C 931     -14.115 -54.738  -9.825  1.00  0.00           H  
ATOM   4139  HG3 PRO C 931     -12.754 -54.843  -8.813  1.00  0.00           H  
ATOM   4140  CB  PRO C 931     -13.305 -52.775  -8.963  1.00  0.00           C  
ATOM   4141  HB2 PRO C 931     -14.095 -52.248  -9.499  1.00  0.00           H  
ATOM   4142  HB3 PRO C 931     -12.303 -52.665  -9.377  1.00  0.00           H  
ATOM   4143  CA  PRO C 931     -13.340 -52.457  -7.458  1.00  0.00           C  
ATOM   4144  HA  PRO C 931     -12.334 -52.520  -7.043  1.00  0.00           H  
ATOM   4145  C   PRO C 931     -13.795 -51.031  -7.224  1.00  0.00           C  
ATOM   4146  O   PRO C 931     -13.012 -50.073  -7.158  1.00  0.00           O  
ATOM   4147  N   GLY C 932     -15.131 -50.894  -7.283  1.00  0.00           N  
ATOM   4148  H   GLY C 932     -15.744 -51.682  -7.436  1.00  0.00           H  
ATOM   4149  CA  GLY C 932     -15.777 -49.638  -7.095  1.00  0.00           C  
ATOM   4150  HA2 GLY C 932     -15.243 -49.001  -7.801  1.00  0.00           H  
ATOM   4151  HA3 GLY C 932     -16.819 -49.805  -7.371  1.00  0.00           H  
ATOM   4152  C   GLY C 932     -15.795 -49.014  -5.696  1.00  0.00           C  
ATOM   4153  O   GLY C 932     -15.895 -47.778  -5.529  1.00  0.00           O  
ATOM   4154  N   GLU C 933     -15.561 -49.822  -4.648  1.00  0.00           N  
ATOM   4155  H   GLU C 933     -15.303 -50.785  -4.808  1.00  0.00           H  
ATOM   4156  CA  GLU C 933     -15.379 -49.222  -3.379  1.00  0.00           C  
ATOM   4157  HA  GLU C 933     -15.905 -48.278  -3.234  1.00  0.00           H  
ATOM   4158  CB  GLU C 933     -15.816 -50.160  -2.268  1.00  0.00           C  
ATOM   4159  HB2 GLU C 933     -15.384 -51.160  -2.317  1.00  0.00           H  
ATOM   4160  HB3 GLU C 933     -15.576 -49.712  -1.304  1.00  0.00           H  
ATOM   4161  CG  GLU C 933     -17.331 -50.346  -2.220  1.00  0.00           C  
ATOM   4162  HG2 GLU C 933     -17.655 -49.339  -1.957  1.00  0.00           H  
ATOM   4163  HG3 GLU C 933     -17.629 -50.613  -3.234  1.00  0.00           H  
ATOM   4164  CD  GLU C 933     -17.811 -51.493  -1.325  1.00  0.00           C  
ATOM   4165  OE1 GLU C 933     -17.152 -51.881  -0.340  1.00  0.00           O  
ATOM   4166  OE2 GLU C 933     -18.914 -51.925  -1.603  1.00  0.00           O  
ATOM   4167  C   GLU C 933     -13.958 -48.862  -3.295  1.00  0.00           C  
ATOM   4168  O   GLU C 933     -13.626 -47.880  -2.661  1.00  0.00           O  
ATOM   4169  N   VAL C 934     -13.007 -49.611  -3.870  1.00  0.00           N  
ATOM   4170  H   VAL C 934     -13.253 -50.448  -4.380  1.00  0.00           H  
ATOM   4171  CA  VAL C 934     -11.570 -49.306  -3.670  1.00  0.00           C  
ATOM   4172  HA  VAL C 934     -11.236 -49.071  -2.659  1.00  0.00           H  
ATOM   4173  CB  VAL C 934     -10.813 -50.590  -4.106  1.00  0.00           C  
ATOM   4174  HB  VAL C 934     -11.254 -50.933  -5.042  1.00  0.00           H  
ATOM   4175  CG1 VAL C 934      -9.320 -50.311  -4.215  1.00  0.00           C  
ATOM   4176 1HG1 VAL C 934      -9.190 -49.934  -5.229  1.00  0.00           H  
ATOM   4177 2HG1 VAL C 934      -9.095 -49.639  -3.387  1.00  0.00           H  
ATOM   4178 3HG1 VAL C 934      -8.803 -51.266  -4.311  1.00  0.00           H  
ATOM   4179  CG2 VAL C 934     -11.074 -51.680  -3.106  1.00  0.00           C  
ATOM   4180 1HG2 VAL C 934     -10.827 -51.282  -2.121  1.00  0.00           H  
ATOM   4181 2HG2 VAL C 934     -12.126 -51.918  -2.949  1.00  0.00           H  
ATOM   4182 3HG2 VAL C 934     -10.446 -52.543  -3.326  1.00  0.00           H  
ATOM   4183  C   VAL C 934     -11.208 -48.038  -4.478  1.00  0.00           C  
ATOM   4184  O   VAL C 934     -10.455 -47.169  -3.957  1.00  0.00           O  
ATOM   4185  N   ALA C 935     -11.815 -47.869  -5.681  1.00  0.00           N  
ATOM   4186  H   ALA C 935     -12.316 -48.657  -6.065  1.00  0.00           H  
ATOM   4187  CA  ALA C 935     -11.528 -46.722  -6.572  1.00  0.00           C  
ATOM   4188  HA  ALA C 935     -10.491 -46.844  -6.884  1.00  0.00           H  
ATOM   4189  CB  ALA C 935     -12.442 -46.853  -7.804  1.00  0.00           C  
ATOM   4190  HB1 ALA C 935     -12.451 -47.793  -8.355  1.00  0.00           H  
ATOM   4191  HB2 ALA C 935     -13.483 -46.738  -7.504  1.00  0.00           H  
ATOM   4192  HB3 ALA C 935     -12.205 -46.117  -8.572  1.00  0.00           H  
ATOM   4193  C   ALA C 935     -11.801 -45.377  -5.895  1.00  0.00           C  
ATOM   4194  O   ALA C 935     -10.935 -44.507  -5.843  1.00  0.00           O  
ATOM   4195  N   LEU C 936     -12.976 -45.293  -5.262  1.00  0.00           N  
ATOM   4196  H   LEU C 936     -13.458 -46.180  -5.276  1.00  0.00           H  
ATOM   4197  CA  LEU C 936     -13.422 -44.168  -4.464  1.00  0.00           C  
ATOM   4198  HA  LEU C 936     -13.085 -43.258  -4.962  1.00  0.00           H  
ATOM   4199  CB  LEU C 936     -14.905 -44.173  -4.265  1.00  0.00           C  
ATOM   4200  HB2 LEU C 936     -15.325 -45.080  -3.830  1.00  0.00           H  
ATOM   4201  HB3 LEU C 936     -15.177 -43.503  -3.450  1.00  0.00           H  
ATOM   4202  CG  LEU C 936     -15.672 -43.727  -5.549  1.00  0.00           C  
ATOM   4203  HG  LEU C 936     -15.297 -44.127  -6.492  1.00  0.00           H  
ATOM   4204  CD1 LEU C 936     -17.153 -44.140  -5.382  1.00  0.00           C  
ATOM   4205 1HD1 LEU C 936     -17.710 -43.828  -6.265  1.00  0.00           H  
ATOM   4206 2HD1 LEU C 936     -17.128 -45.230  -5.384  1.00  0.00           H  
ATOM   4207 3HD1 LEU C 936     -17.613 -43.703  -4.496  1.00  0.00           H  
ATOM   4208  CD2 LEU C 936     -15.741 -42.163  -5.552  1.00  0.00           C  
ATOM   4209 1HD2 LEU C 936     -14.810 -41.733  -5.920  1.00  0.00           H  
ATOM   4210 2HD2 LEU C 936     -16.468 -41.753  -6.253  1.00  0.00           H  
ATOM   4211 3HD2 LEU C 936     -15.923 -41.873  -4.517  1.00  0.00           H  
ATOM   4212  C   LEU C 936     -12.667 -43.960  -3.101  1.00  0.00           C  
ATOM   4213  O   LEU C 936     -12.320 -42.844  -2.785  1.00  0.00           O  
ATOM   4214  N   ALA C 937     -12.358 -45.090  -2.424  1.00  0.00           N  
ATOM   4215  H   ALA C 937     -12.703 -45.980  -2.754  1.00  0.00           H  
ATOM   4216  CA  ALA C 937     -11.475 -45.109  -1.234  1.00  0.00           C  
ATOM   4217  HA  ALA C 937     -11.865 -44.463  -0.447  1.00  0.00           H  
ATOM   4218  CB  ALA C 937     -11.280 -46.512  -0.660  1.00  0.00           C  
ATOM   4219  HB1 ALA C 937     -10.887 -47.253  -1.357  1.00  0.00           H  
ATOM   4220  HB2 ALA C 937     -10.825 -46.564   0.330  1.00  0.00           H  
ATOM   4221  HB3 ALA C 937     -12.275 -46.868  -0.393  1.00  0.00           H  
ATOM   4222  C   ALA C 937     -10.001 -44.601  -1.557  1.00  0.00           C  
ATOM   4223  O   ALA C 937      -9.346 -44.110  -0.672  1.00  0.00           O  
ATOM   4224  N   TRP C 938      -9.449 -44.872  -2.717  1.00  0.00           N  
ATOM   4225  H   TRP C 938     -10.034 -45.477  -3.276  1.00  0.00           H  
ATOM   4226  CA  TRP C 938      -8.180 -44.390  -3.202  1.00  0.00           C  
ATOM   4227  HA  TRP C 938      -7.453 -44.379  -2.391  1.00  0.00           H  
ATOM   4228  CB  TRP C 938      -7.547 -45.378  -4.268  1.00  0.00           C  
ATOM   4229  HB2 TRP C 938      -7.323 -46.342  -3.811  1.00  0.00           H  
ATOM   4230  HB3 TRP C 938      -8.217 -45.601  -5.098  1.00  0.00           H  
ATOM   4231  CG  TRP C 938      -6.256 -44.910  -4.850  1.00  0.00           C  
ATOM   4232  CD1 TRP C 938      -5.030 -45.328  -4.454  1.00  0.00           C  
ATOM   4233  HD1 TRP C 938      -4.828 -45.906  -3.565  1.00  0.00           H  
ATOM   4234  NE1 TRP C 938      -4.079 -44.807  -5.301  1.00  0.00           N  
ATOM   4235  HE1 TRP C 938      -3.121 -45.097  -5.166  1.00  0.00           H  
ATOM   4236  CE2 TRP C 938      -4.631 -44.104  -6.355  1.00  0.00           C  
ATOM   4237  CZ2 TRP C 938      -4.069 -43.416  -7.491  1.00  0.00           C  
ATOM   4238  HZ2 TRP C 938      -2.998 -43.450  -7.630  1.00  0.00           H  
ATOM   4239  CH2 TRP C 938      -4.982 -42.645  -8.254  1.00  0.00           C  
ATOM   4240  HH2 TRP C 938      -4.631 -41.929  -8.982  1.00  0.00           H  
ATOM   4241  CZ3 TRP C 938      -6.387 -42.665  -7.982  1.00  0.00           C  
ATOM   4242  HZ3 TRP C 938      -7.080 -42.018  -8.499  1.00  0.00           H  
ATOM   4243  CE3 TRP C 938      -6.926 -43.392  -6.948  1.00  0.00           C  
ATOM   4244  HE3 TRP C 938      -7.995 -43.417  -6.796  1.00  0.00           H  
ATOM   4245  CD2 TRP C 938      -6.042 -44.088  -6.112  1.00  0.00           C  
ATOM   4246  C   TRP C 938      -8.146 -42.980  -3.827  1.00  0.00           C  
ATOM   4247  O   TRP C 938      -7.340 -42.151  -3.398  1.00  0.00           O  
ATOM   4248  N   LEU C 939      -9.096 -42.645  -4.675  1.00  0.00           N  
ATOM   4249  H   LEU C 939      -9.740 -43.350  -5.004  1.00  0.00           H  
ATOM   4250  CA  LEU C 939      -9.278 -41.306  -5.186  1.00  0.00           C  
ATOM   4251  HA  LEU C 939      -8.397 -40.947  -5.718  1.00  0.00           H  
ATOM   4252  CB  LEU C 939     -10.513 -41.427  -6.119  1.00  0.00           C  
ATOM   4253  HB2 LEU C 939     -10.286 -42.120  -6.930  1.00  0.00           H  
ATOM   4254  HB3 LEU C 939     -11.390 -41.752  -5.559  1.00  0.00           H  
ATOM   4255  CG  LEU C 939     -10.837 -40.123  -6.871  1.00  0.00           C  
ATOM   4256  HG  LEU C 939     -10.988 -39.234  -6.258  1.00  0.00           H  
ATOM   4257  CD1 LEU C 939      -9.802 -39.757  -7.878  1.00  0.00           C  
ATOM   4258 1HD1 LEU C 939      -9.686 -40.488  -8.677  1.00  0.00           H  
ATOM   4259 2HD1 LEU C 939     -10.109 -38.846  -8.393  1.00  0.00           H  
ATOM   4260 3HD1 LEU C 939      -8.806 -39.621  -7.456  1.00  0.00           H  
ATOM   4261  CD2 LEU C 939     -12.220 -40.338  -7.675  1.00  0.00           C  
ATOM   4262 1HD2 LEU C 939     -11.990 -41.041  -8.476  1.00  0.00           H  
ATOM   4263 2HD2 LEU C 939     -12.909 -40.750  -6.938  1.00  0.00           H  
ATOM   4264 3HD2 LEU C 939     -12.716 -39.412  -7.965  1.00  0.00           H  
ATOM   4265  C   LEU C 939      -9.534 -40.229  -4.127  1.00  0.00           C  
ATOM   4266  O   LEU C 939      -8.960 -39.168  -4.225  1.00  0.00           O  
ATOM   4267  N   LEU C 940     -10.399 -40.397  -3.147  1.00  0.00           N  
ATOM   4268  H   LEU C 940     -10.977 -41.224  -3.102  1.00  0.00           H  
ATOM   4269  CA  LEU C 940     -10.649 -39.423  -2.058  1.00  0.00           C  
ATOM   4270  HA  LEU C 940     -10.726 -38.494  -2.624  1.00  0.00           H  
ATOM   4271  CB  LEU C 940     -11.982 -39.668  -1.382  1.00  0.00           C  
ATOM   4272  HB2 LEU C 940     -12.447 -38.736  -1.063  1.00  0.00           H  
ATOM   4273  HB3 LEU C 940     -12.637 -39.855  -2.234  1.00  0.00           H  
ATOM   4274  CG  LEU C 940     -11.966 -40.776  -0.323  1.00  0.00           C  
ATOM   4275  HG  LEU C 940     -11.398 -41.655  -0.628  1.00  0.00           H  
ATOM   4276  CD1 LEU C 940     -11.662 -40.404   1.103  1.00  0.00           C  
ATOM   4277 1HD1 LEU C 940     -12.085 -41.086   1.841  1.00  0.00           H  
ATOM   4278 2HD1 LEU C 940     -10.608 -40.300   1.361  1.00  0.00           H  
ATOM   4279 3HD1 LEU C 940     -12.038 -39.402   1.307  1.00  0.00           H  
ATOM   4280  CD2 LEU C 940     -13.421 -41.358  -0.212  1.00  0.00           C  
ATOM   4281 1HD2 LEU C 940     -14.091 -40.628   0.242  1.00  0.00           H  
ATOM   4282 2HD2 LEU C 940     -13.820 -41.645  -1.185  1.00  0.00           H  
ATOM   4283 3HD2 LEU C 940     -13.291 -42.277   0.361  1.00  0.00           H  
ATOM   4284  C   LEU C 940      -9.479 -39.299  -1.080  1.00  0.00           C  
ATOM   4285  O   LEU C 940      -9.526 -38.348  -0.299  1.00  0.00           O  
ATOM   4286  N   THR C 941      -8.518 -40.252  -1.072  1.00  0.00           N  
ATOM   4287  H   THR C 941      -8.656 -41.035  -1.695  1.00  0.00           H  
ATOM   4288  CA  THR C 941      -7.382 -40.259  -0.220  1.00  0.00           C  
ATOM   4289  HA  THR C 941      -7.573 -39.563   0.597  1.00  0.00           H  
ATOM   4290  CB  THR C 941      -7.072 -41.643   0.450  1.00  0.00           C  
ATOM   4291  HB  THR C 941      -6.100 -41.596   0.939  1.00  0.00           H  
ATOM   4292  CG2 THR C 941      -8.036 -42.153   1.438  1.00  0.00           C  
ATOM   4293 1HG2 THR C 941      -7.548 -42.937   2.015  1.00  0.00           H  
ATOM   4294 2HG2 THR C 941      -8.207 -41.309   2.107  1.00  0.00           H  
ATOM   4295 3HG2 THR C 941      -9.030 -42.444   1.099  1.00  0.00           H  
ATOM   4296  OG1 THR C 941      -7.030 -42.632  -0.585  1.00  0.00           O  
ATOM   4297  HG1 THR C 941      -7.871 -43.093  -0.637  1.00  0.00           H  
ATOM   4298  C   THR C 941      -6.162 -39.626  -0.872  1.00  0.00           C  
ATOM   4299  O   THR C 941      -5.100 -39.497  -0.260  1.00  0.00           O  
ATOM   4300  N   ARG C 942      -6.209 -39.293  -2.189  1.00  0.00           N  
ATOM   4301  H   ARG C 942      -7.127 -39.315  -2.610  1.00  0.00           H  
ATOM   4302  CA  ARG C 942      -5.056 -38.578  -2.794  1.00  0.00           C  
ATOM   4303  HA  ARG C 942      -4.253 -39.276  -2.557  1.00  0.00           H  
ATOM   4304  CB  ARG C 942      -5.173 -38.491  -4.355  1.00  0.00           C  
ATOM   4305  HB2 ARG C 942      -6.054 -37.896  -4.592  1.00  0.00           H  
ATOM   4306  HB3 ARG C 942      -4.238 -38.058  -4.712  1.00  0.00           H  
ATOM   4307  CG  ARG C 942      -5.191 -39.830  -5.202  1.00  0.00           C  
ATOM   4308  HG2 ARG C 942      -6.121 -40.399  -5.211  1.00  0.00           H  
ATOM   4309  HG3 ARG C 942      -5.137 -39.688  -6.281  1.00  0.00           H  
ATOM   4310  CD  ARG C 942      -4.118 -40.850  -4.743  1.00  0.00           C  
ATOM   4311  HD2 ARG C 942      -3.812 -41.328  -5.673  1.00  0.00           H  
ATOM   4312  HD3 ARG C 942      -3.252 -40.371  -4.285  1.00  0.00           H  
ATOM   4313  NE  ARG C 942      -4.593 -41.824  -3.786  1.00  0.00           N  
ATOM   4314  HE  ARG C 942      -5.596 -41.775  -3.682  1.00  0.00           H  
ATOM   4315  CZ  ARG C 942      -3.827 -42.641  -3.045  1.00  0.00           C  
ATOM   4316  NH1 ARG C 942      -2.552 -42.876  -3.333  1.00  0.00           N  
ATOM   4317 1HH1 ARG C 942      -2.331 -42.642  -4.290  1.00  0.00           H  
ATOM   4318 2HH1 ARG C 942      -1.903 -43.217  -2.638  1.00  0.00           H  
ATOM   4319  NH2 ARG C 942      -4.204 -43.228  -1.887  1.00  0.00           N  
ATOM   4320 1HH2 ARG C 942      -5.102 -43.108  -1.440  1.00  0.00           H  
ATOM   4321 2HH2 ARG C 942      -3.492 -43.572  -1.259  1.00  0.00           H  
ATOM   4322  C   ARG C 942      -4.664 -37.202  -2.249  1.00  0.00           C  
ATOM   4323  O   ARG C 942      -5.553 -36.489  -1.818  1.00  0.00           O  
ATOM   4324  N   PRO C 943      -3.347 -36.821  -2.182  1.00  0.00           N  
ATOM   4325  CD  PRO C 943      -2.177 -37.582  -2.714  1.00  0.00           C  
ATOM   4326  HD2 PRO C 943      -2.264 -37.723  -3.791  1.00  0.00           H  
ATOM   4327  HD3 PRO C 943      -2.187 -38.587  -2.292  1.00  0.00           H  
ATOM   4328  CG  PRO C 943      -0.893 -36.864  -2.270  1.00  0.00           C  
ATOM   4329  HG2 PRO C 943      -0.164 -36.993  -3.070  1.00  0.00           H  
ATOM   4330  HG3 PRO C 943      -0.493 -37.326  -1.368  1.00  0.00           H  
ATOM   4331  CB  PRO C 943      -1.317 -35.407  -2.137  1.00  0.00           C  
ATOM   4332  HB2 PRO C 943      -0.985 -34.965  -3.076  1.00  0.00           H  
ATOM   4333  HB3 PRO C 943      -0.821 -34.881  -1.321  1.00  0.00           H  
ATOM   4334  CA  PRO C 943      -2.856 -35.493  -1.732  1.00  0.00           C  
ATOM   4335  HA  PRO C 943      -2.906 -35.522  -0.644  1.00  0.00           H  
ATOM   4336  C   PRO C 943      -3.617 -34.269  -2.182  1.00  0.00           C  
ATOM   4337  O   PRO C 943      -3.475 -33.958  -3.349  1.00  0.00           O  
ATOM   4338  N   GLY C 944      -4.450 -33.658  -1.367  1.00  0.00           N  
ATOM   4339  H   GLY C 944      -4.582 -34.076  -0.457  1.00  0.00           H  
ATOM   4340  CA  GLY C 944      -5.190 -32.455  -1.670  1.00  0.00           C  
ATOM   4341  HA2 GLY C 944      -5.406 -31.805  -0.822  1.00  0.00           H  
ATOM   4342  HA3 GLY C 944      -4.645 -31.814  -2.364  1.00  0.00           H  
ATOM   4343  C   GLY C 944      -6.587 -32.608  -2.291  1.00  0.00           C  
ATOM   4344  O   GLY C 944      -7.330 -31.627  -2.470  1.00  0.00           O  
ATOM   4345  N   VAL C 945      -6.959 -33.845  -2.740  1.00  0.00           N  
ATOM   4346  H   VAL C 945      -6.274 -34.564  -2.560  1.00  0.00           H  
ATOM   4347  CA  VAL C 945      -8.317 -34.183  -3.210  1.00  0.00           C  
ATOM   4348  HA  VAL C 945      -8.696 -33.385  -3.849  1.00  0.00           H  
ATOM   4349  CB  VAL C 945      -8.303 -35.355  -4.193  1.00  0.00           C  
ATOM   4350  HB  VAL C 945      -8.011 -36.191  -3.559  1.00  0.00           H  
ATOM   4351  CG1 VAL C 945      -9.682 -35.675  -4.835  1.00  0.00           C  
ATOM   4352 1HG1 VAL C 945      -9.929 -34.904  -5.566  1.00  0.00           H  
ATOM   4353 2HG1 VAL C 945      -9.617 -36.613  -5.386  1.00  0.00           H  
ATOM   4354 3HG1 VAL C 945     -10.398 -35.679  -4.014  1.00  0.00           H  
ATOM   4355  CG2 VAL C 945      -7.251 -35.045  -5.310  1.00  0.00           C  
ATOM   4356 1HG2 VAL C 945      -7.527 -35.584  -6.217  1.00  0.00           H  
ATOM   4357 2HG2 VAL C 945      -7.169 -33.978  -5.519  1.00  0.00           H  
ATOM   4358 3HG2 VAL C 945      -6.282 -35.359  -4.923  1.00  0.00           H  
ATOM   4359  C   VAL C 945      -9.253 -34.332  -2.061  1.00  0.00           C  
ATOM   4360  O   VAL C 945      -9.252 -35.235  -1.261  1.00  0.00           O  
ATOM   4361  N   THR C 946     -10.098 -33.320  -1.878  1.00  0.00           N  
ATOM   4362  H   THR C 946     -10.051 -32.489  -2.449  1.00  0.00           H  
ATOM   4363  CA  THR C 946     -11.037 -33.254  -0.715  1.00  0.00           C  
ATOM   4364  HA  THR C 946     -10.539 -33.439   0.237  1.00  0.00           H  
ATOM   4365  CB  THR C 946     -11.547 -31.840  -0.620  1.00  0.00           C  
ATOM   4366  HB  THR C 946     -11.864 -31.455  -1.589  1.00  0.00           H  
ATOM   4367  CG2 THR C 946     -12.733 -31.559   0.247  1.00  0.00           C  
ATOM   4368 1HG2 THR C 946     -13.641 -32.035  -0.123  1.00  0.00           H  
ATOM   4369 2HG2 THR C 946     -12.621 -32.056   1.211  1.00  0.00           H  
ATOM   4370 3HG2 THR C 946     -12.957 -30.502   0.385  1.00  0.00           H  
ATOM   4371  OG1 THR C 946     -10.427 -31.053  -0.204  1.00  0.00           O  
ATOM   4372  HG1 THR C 946     -10.339 -31.163   0.746  1.00  0.00           H  
ATOM   4373  C   THR C 946     -12.283 -34.190  -0.760  1.00  0.00           C  
ATOM   4374  O   THR C 946     -12.620 -34.702   0.316  1.00  0.00           O  
ATOM   4375  N   GLY C 947     -12.847 -34.355  -1.917  1.00  0.00           N  
ATOM   4376  H   GLY C 947     -12.506 -33.821  -2.704  1.00  0.00           H  
ATOM   4377  CA  GLY C 947     -14.091 -35.037  -2.136  1.00  0.00           C  
ATOM   4378  HA2 GLY C 947     -14.141 -35.887  -1.455  1.00  0.00           H  
ATOM   4379  HA3 GLY C 947     -14.820 -34.294  -1.812  1.00  0.00           H  
ATOM   4380  C   GLY C 947     -14.381 -35.468  -3.561  1.00  0.00           C  
ATOM   4381  O   GLY C 947     -14.355 -34.580  -4.427  1.00  0.00           O  
ATOM   4382  N   PRO C 948     -14.679 -36.785  -3.812  1.00  0.00           N  
ATOM   4383  CD  PRO C 948     -14.812 -37.827  -2.838  1.00  0.00           C  
ATOM   4384  HD2 PRO C 948     -15.322 -37.502  -1.931  1.00  0.00           H  
ATOM   4385  HD3 PRO C 948     -13.791 -38.073  -2.547  1.00  0.00           H  
ATOM   4386  CG  PRO C 948     -15.493 -38.945  -3.531  1.00  0.00           C  
ATOM   4387  HG2 PRO C 948     -16.502 -38.789  -3.149  1.00  0.00           H  
ATOM   4388  HG3 PRO C 948     -15.030 -39.874  -3.198  1.00  0.00           H  
ATOM   4389  CB  PRO C 948     -15.333 -38.669  -4.970  1.00  0.00           C  
ATOM   4390  HB2 PRO C 948     -16.153 -39.012  -5.602  1.00  0.00           H  
ATOM   4391  HB3 PRO C 948     -14.385 -39.000  -5.394  1.00  0.00           H  
ATOM   4392  CA  PRO C 948     -15.416 -37.194  -5.005  1.00  0.00           C  
ATOM   4393  HA  PRO C 948     -14.827 -36.916  -5.879  1.00  0.00           H  
ATOM   4394  C   PRO C 948     -16.879 -36.670  -5.055  1.00  0.00           C  
ATOM   4395  O   PRO C 948     -17.559 -36.464  -4.008  1.00  0.00           O  
ATOM   4396  N   ILE C 949     -17.436 -36.603  -6.273  1.00  0.00           N  
ATOM   4397  H   ILE C 949     -16.930 -36.642  -7.146  1.00  0.00           H  
ATOM   4398  CA  ILE C 949     -18.810 -36.221  -6.520  1.00  0.00           C  
ATOM   4399  HA  ILE C 949     -19.350 -35.970  -5.607  1.00  0.00           H  
ATOM   4400  CB  ILE C 949     -18.868 -34.932  -7.388  1.00  0.00           C  
ATOM   4401  HB  ILE C 949     -18.737 -35.178  -8.441  1.00  0.00           H  
ATOM   4402  CG2 ILE C 949     -20.323 -34.428  -7.340  1.00  0.00           C  
ATOM   4403 1HG2 ILE C 949     -20.967 -35.305  -7.399  1.00  0.00           H  
ATOM   4404 2HG2 ILE C 949     -20.505 -33.855  -6.431  1.00  0.00           H  
ATOM   4405 3HG2 ILE C 949     -20.523 -33.702  -8.128  1.00  0.00           H  
ATOM   4406  CG1 ILE C 949     -17.910 -33.759  -6.980  1.00  0.00           C  
ATOM   4407 2HG1 ILE C 949     -17.988 -33.441  -5.940  1.00  0.00           H  
ATOM   4408 3HG1 ILE C 949     -16.894 -34.141  -7.077  1.00  0.00           H  
ATOM   4409  CD1 ILE C 949     -17.947 -32.562  -7.904  1.00  0.00           C  
ATOM   4410 1HD1 ILE C 949     -17.718 -32.938  -8.902  1.00  0.00           H  
ATOM   4411 2HD1 ILE C 949     -18.927 -32.087  -7.936  1.00  0.00           H  
ATOM   4412 3HD1 ILE C 949     -17.260 -31.771  -7.605  1.00  0.00           H  
ATOM   4413  C   ILE C 949     -19.570 -37.372  -7.193  1.00  0.00           C  
ATOM   4414  O   ILE C 949     -19.182 -37.849  -8.260  1.00  0.00           O  
ATOM   4415  N   VAL C 950     -20.690 -37.832  -6.558  1.00  0.00           N  
ATOM   4416  H   VAL C 950     -21.071 -37.289  -5.796  1.00  0.00           H  
ATOM   4417  CA  VAL C 950     -21.549 -38.882  -7.157  1.00  0.00           C  
ATOM   4418  HA  VAL C 950     -21.284 -38.918  -8.214  1.00  0.00           H  
ATOM   4419  CB  VAL C 950     -21.304 -40.266  -6.485  1.00  0.00           C  
ATOM   4420  HB  VAL C 950     -21.783 -40.358  -5.510  1.00  0.00           H  
ATOM   4421  CG1 VAL C 950     -22.011 -41.388  -7.226  1.00  0.00           C  
ATOM   4422 1HG1 VAL C 950     -23.093 -41.256  -7.233  1.00  0.00           H  
ATOM   4423 2HG1 VAL C 950     -21.752 -41.293  -8.281  1.00  0.00           H  
ATOM   4424 3HG1 VAL C 950     -21.768 -42.379  -6.843  1.00  0.00           H  
ATOM   4425  CG2 VAL C 950     -19.761 -40.625  -6.424  1.00  0.00           C  
ATOM   4426 1HG2 VAL C 950     -19.313 -39.949  -5.696  1.00  0.00           H  
ATOM   4427 2HG2 VAL C 950     -19.807 -41.660  -6.083  1.00  0.00           H  
ATOM   4428 3HG2 VAL C 950     -19.422 -40.508  -7.453  1.00  0.00           H  
ATOM   4429  C   VAL C 950     -23.015 -38.412  -7.067  1.00  0.00           C  
ATOM   4430  O   VAL C 950     -23.371 -37.750  -6.054  1.00  0.00           O  
ATOM   4431  N   GLY C 951     -23.823 -38.582  -8.181  1.00  0.00           N  
ATOM   4432  H   GLY C 951     -23.500 -39.119  -8.974  1.00  0.00           H  
ATOM   4433  CA  GLY C 951     -25.248 -38.695  -7.973  1.00  0.00           C  
ATOM   4434  HA2 GLY C 951     -25.658 -38.091  -7.163  1.00  0.00           H  
ATOM   4435  HA3 GLY C 951     -25.741 -38.325  -8.872  1.00  0.00           H  
ATOM   4436  C   GLY C 951     -25.750 -40.120  -7.859  1.00  0.00           C  
ATOM   4437  O   GLY C 951     -25.987 -40.666  -8.910  1.00  0.00           O  
ATOM   4438  N   PRO C 952     -26.060 -40.680  -6.640  1.00  0.00           N  
ATOM   4439  CD  PRO C 952     -25.587 -40.307  -5.338  1.00  0.00           C  
ATOM   4440  HD2 PRO C 952     -26.403 -39.888  -4.749  1.00  0.00           H  
ATOM   4441  HD3 PRO C 952     -24.629 -39.790  -5.397  1.00  0.00           H  
ATOM   4442  CG  PRO C 952     -25.273 -41.640  -4.712  1.00  0.00           C  
ATOM   4443  HG2 PRO C 952     -25.369 -41.635  -3.627  1.00  0.00           H  
ATOM   4444  HG3 PRO C 952     -24.259 -41.862  -5.044  1.00  0.00           H  
ATOM   4445  CB  PRO C 952     -26.297 -42.707  -5.279  1.00  0.00           C  
ATOM   4446  HB2 PRO C 952     -27.234 -42.637  -4.726  1.00  0.00           H  
ATOM   4447  HB3 PRO C 952     -25.868 -43.709  -5.311  1.00  0.00           H  
ATOM   4448  CA  PRO C 952     -26.469 -42.113  -6.680  1.00  0.00           C  
ATOM   4449  HA  PRO C 952     -25.694 -42.548  -7.311  1.00  0.00           H  
ATOM   4450  C   PRO C 952     -27.902 -42.357  -7.291  1.00  0.00           C  
ATOM   4451  O   PRO C 952     -28.804 -41.459  -7.287  1.00  0.00           O  
ATOM   4452  N   ARG C 953     -28.038 -43.528  -7.876  1.00  0.00           N  
ATOM   4453  H   ARG C 953     -27.167 -44.028  -7.983  1.00  0.00           H  
ATOM   4454  CA  ARG C 953     -29.147 -44.134  -8.604  1.00  0.00           C  
ATOM   4455  HA  ARG C 953     -29.974 -43.455  -8.813  1.00  0.00           H  
ATOM   4456  CB  ARG C 953     -28.633 -44.508 -10.044  1.00  0.00           C  
ATOM   4457  HB2 ARG C 953     -28.466 -43.585 -10.599  1.00  0.00           H  
ATOM   4458  HB3 ARG C 953     -27.654 -44.985 -10.066  1.00  0.00           H  
ATOM   4459  CG  ARG C 953     -29.567 -45.343 -10.972  1.00  0.00           C  
ATOM   4460  HG2 ARG C 953     -30.575 -44.978 -10.775  1.00  0.00           H  
ATOM   4461  HG3 ARG C 953     -29.283 -45.050 -11.983  1.00  0.00           H  
ATOM   4462  CD  ARG C 953     -29.624 -46.852 -10.889  1.00  0.00           C  
ATOM   4463  HD2 ARG C 953     -29.924 -47.203  -9.902  1.00  0.00           H  
ATOM   4464  HD3 ARG C 953     -30.350 -47.108 -11.661  1.00  0.00           H  
ATOM   4465  NE  ARG C 953     -28.361 -47.610 -11.334  1.00  0.00           N  
ATOM   4466  HE  ARG C 953     -27.531 -47.111 -11.623  1.00  0.00           H  
ATOM   4467  CZ  ARG C 953     -28.210 -48.845 -11.409  1.00  0.00           C  
ATOM   4468  NH1 ARG C 953     -27.043 -49.364 -11.424  1.00  0.00           N  
ATOM   4469 1HH1 ARG C 953     -26.255 -48.736 -11.369  1.00  0.00           H  
ATOM   4470 2HH1 ARG C 953     -26.898 -50.342 -11.630  1.00  0.00           H  
ATOM   4471  NH2 ARG C 953     -29.196 -49.718 -11.456  1.00  0.00           N  
ATOM   4472 1HH2 ARG C 953     -30.155 -49.471 -11.652  1.00  0.00           H  
ATOM   4473 2HH2 ARG C 953     -28.889 -50.680 -11.406  1.00  0.00           H  
ATOM   4474  C   ARG C 953     -29.715 -45.287  -7.751  1.00  0.00           C  
ATOM   4475  O   ARG C 953     -30.889 -45.578  -7.823  1.00  0.00           O  
ATOM   4476  N   THR C 954     -28.930 -45.778  -6.762  1.00  0.00           N  
ATOM   4477  H   THR C 954     -27.942 -45.707  -6.962  1.00  0.00           H  
ATOM   4478  CA  THR C 954     -29.348 -46.636  -5.683  1.00  0.00           C  
ATOM   4479  HA  THR C 954     -30.432 -46.517  -5.681  1.00  0.00           H  
ATOM   4480  CB  THR C 954     -28.952 -48.179  -5.892  1.00  0.00           C  
ATOM   4481  HB  THR C 954     -29.502 -48.792  -5.179  1.00  0.00           H  
ATOM   4482  CG2 THR C 954     -29.325 -48.828  -7.273  1.00  0.00           C  
ATOM   4483 1HG2 THR C 954     -30.392 -48.791  -7.490  1.00  0.00           H  
ATOM   4484 2HG2 THR C 954     -28.756 -48.248  -7.999  1.00  0.00           H  
ATOM   4485 3HG2 THR C 954     -29.012 -49.870  -7.339  1.00  0.00           H  
ATOM   4486  OG1 THR C 954     -27.619 -48.455  -5.744  1.00  0.00           O  
ATOM   4487  HG1 THR C 954     -27.405 -49.213  -6.293  1.00  0.00           H  
ATOM   4488  C   THR C 954     -29.032 -46.054  -4.292  1.00  0.00           C  
ATOM   4489  O   THR C 954     -27.995 -45.375  -4.140  1.00  0.00           O  
ATOM   4490  N   ALA C 955     -29.755 -46.507  -3.301  1.00  0.00           N  
ATOM   4491  H   ALA C 955     -30.491 -47.178  -3.467  1.00  0.00           H  
ATOM   4492  CA  ALA C 955     -29.375 -46.256  -1.925  1.00  0.00           C  
ATOM   4493  HA  ALA C 955     -29.106 -45.202  -1.860  1.00  0.00           H  
ATOM   4494  CB  ALA C 955     -30.593 -46.349  -1.056  1.00  0.00           C  
ATOM   4495  HB1 ALA C 955     -30.398 -45.868  -0.098  1.00  0.00           H  
ATOM   4496  HB2 ALA C 955     -31.463 -45.832  -1.460  1.00  0.00           H  
ATOM   4497  HB3 ALA C 955     -30.888 -47.392  -0.932  1.00  0.00           H  
ATOM   4498  C   ALA C 955     -28.225 -47.217  -1.460  1.00  0.00           C  
ATOM   4499  O   ALA C 955     -27.475 -46.798  -0.576  1.00  0.00           O  
ATOM   4500  N   ASP C 956     -28.047 -48.346  -2.192  1.00  0.00           N  
ATOM   4501  H   ASP C 956     -28.790 -48.620  -2.819  1.00  0.00           H  
ATOM   4502  CA  ASP C 956     -26.796 -49.082  -2.042  1.00  0.00           C  
ATOM   4503  HA  ASP C 956     -26.748 -49.238  -0.964  1.00  0.00           H  
ATOM   4504  CB  ASP C 956     -26.940 -50.534  -2.453  1.00  0.00           C  
ATOM   4505  HB2 ASP C 956     -26.829 -50.559  -3.537  1.00  0.00           H  
ATOM   4506  HB3 ASP C 956     -26.024 -51.011  -2.103  1.00  0.00           H  
ATOM   4507  CG  ASP C 956     -28.168 -51.315  -2.015  1.00  0.00           C  
ATOM   4508  OD1 ASP C 956     -28.699 -51.149  -0.890  1.00  0.00           O  
ATOM   4509  OD2 ASP C 956     -28.606 -52.207  -2.788  1.00  0.00           O  
ATOM   4510  C   ASP C 956     -25.522 -48.318  -2.540  1.00  0.00           C  
ATOM   4511  O   ASP C 956     -24.429 -48.484  -1.943  1.00  0.00           O  
ATOM   4512  N   GLN C 957     -25.644 -47.517  -3.622  1.00  0.00           N  
ATOM   4513  H   GLN C 957     -26.468 -47.352  -4.181  1.00  0.00           H  
ATOM   4514  CA  GLN C 957     -24.507 -46.754  -4.097  1.00  0.00           C  
ATOM   4515  HA  GLN C 957     -23.627 -47.396  -4.089  1.00  0.00           H  
ATOM   4516  CB  GLN C 957     -24.839 -46.215  -5.403  1.00  0.00           C  
ATOM   4517  HB2 GLN C 957     -25.903 -45.979  -5.389  1.00  0.00           H  
ATOM   4518  HB3 GLN C 957     -24.147 -45.395  -5.596  1.00  0.00           H  
ATOM   4519  CG  GLN C 957     -24.619 -47.282  -6.592  1.00  0.00           C  
ATOM   4520  HG2 GLN C 957     -23.538 -47.326  -6.727  1.00  0.00           H  
ATOM   4521  HG3 GLN C 957     -25.064 -48.233  -6.299  1.00  0.00           H  
ATOM   4522  CD  GLN C 957     -25.162 -46.746  -7.873  1.00  0.00           C  
ATOM   4523  OE1 GLN C 957     -25.937 -45.801  -7.956  1.00  0.00           O  
ATOM   4524  NE2 GLN C 957     -24.635 -47.327  -8.937  1.00  0.00           N  
ATOM   4525 1HE2 GLN C 957     -24.967 -47.023  -9.841  1.00  0.00           H  
ATOM   4526 2HE2 GLN C 957     -24.044 -48.127  -8.762  1.00  0.00           H  
ATOM   4527  C   GLN C 957     -24.073 -45.644  -3.093  1.00  0.00           C  
ATOM   4528  O   GLN C 957     -22.903 -45.550  -2.934  1.00  0.00           O  
ATOM   4529  N   LEU C 958     -25.019 -44.927  -2.653  1.00  0.00           N  
ATOM   4530  H   LEU C 958     -25.889 -44.964  -3.165  1.00  0.00           H  
ATOM   4531  CA  LEU C 958     -24.879 -43.977  -1.530  1.00  0.00           C  
ATOM   4532  HA  LEU C 958     -24.199 -43.179  -1.829  1.00  0.00           H  
ATOM   4533  CB  LEU C 958     -26.257 -43.457  -1.099  1.00  0.00           C  
ATOM   4534  HB2 LEU C 958     -26.792 -42.798  -1.783  1.00  0.00           H  
ATOM   4535  HB3 LEU C 958     -27.010 -44.208  -0.860  1.00  0.00           H  
ATOM   4536  CG  LEU C 958     -26.047 -42.478   0.081  1.00  0.00           C  
ATOM   4537  HG  LEU C 958     -25.730 -43.152   0.877  1.00  0.00           H  
ATOM   4538  CD1 LEU C 958     -25.075 -41.315  -0.063  1.00  0.00           C  
ATOM   4539 1HD1 LEU C 958     -24.033 -41.628  -0.132  1.00  0.00           H  
ATOM   4540 2HD1 LEU C 958     -25.278 -40.853  -1.030  1.00  0.00           H  
ATOM   4541 3HD1 LEU C 958     -25.222 -40.571   0.719  1.00  0.00           H  
ATOM   4542  CD2 LEU C 958     -27.429 -42.036   0.367  1.00  0.00           C  
ATOM   4543 1HD2 LEU C 958     -27.698 -41.243  -0.331  1.00  0.00           H  
ATOM   4544 2HD2 LEU C 958     -28.152 -42.840   0.233  1.00  0.00           H  
ATOM   4545 3HD2 LEU C 958     -27.693 -41.677   1.362  1.00  0.00           H  
ATOM   4546  C   LEU C 958     -24.210 -44.725  -0.344  1.00  0.00           C  
ATOM   4547  O   LEU C 958     -23.088 -44.315  -0.002  1.00  0.00           O  
ATOM   4548  N   ALA C 959     -24.631 -45.985  -0.015  1.00  0.00           N  
ATOM   4549  H   ALA C 959     -25.440 -46.404  -0.450  1.00  0.00           H  
ATOM   4550  CA  ALA C 959     -23.920 -46.795   1.026  1.00  0.00           C  
ATOM   4551  HA  ALA C 959     -23.775 -46.208   1.933  1.00  0.00           H  
ATOM   4552  CB  ALA C 959     -24.848 -47.940   1.454  1.00  0.00           C  
ATOM   4553  HB1 ALA C 959     -24.417 -48.477   2.299  1.00  0.00           H  
ATOM   4554  HB2 ALA C 959     -25.825 -47.577   1.774  1.00  0.00           H  
ATOM   4555  HB3 ALA C 959     -24.985 -48.607   0.602  1.00  0.00           H  
ATOM   4556  C   ALA C 959     -22.548 -47.259   0.671  1.00  0.00           C  
ATOM   4557  O   ALA C 959     -21.707 -47.373   1.554  1.00  0.00           O  
ATOM   4558  N   SER C 960     -22.282 -47.502  -0.581  1.00  0.00           N  
ATOM   4559  H   SER C 960     -23.018 -47.307  -1.245  1.00  0.00           H  
ATOM   4560  CA  SER C 960     -21.056 -48.112  -1.081  1.00  0.00           C  
ATOM   4561  HA  SER C 960     -20.701 -48.881  -0.394  1.00  0.00           H  
ATOM   4562  CB  SER C 960     -21.203 -48.665  -2.509  1.00  0.00           C  
ATOM   4563  HB2 SER C 960     -21.577 -47.938  -3.230  1.00  0.00           H  
ATOM   4564  HB3 SER C 960     -20.218 -48.937  -2.887  1.00  0.00           H  
ATOM   4565  OG  SER C 960     -22.076 -49.714  -2.480  1.00  0.00           O  
ATOM   4566  HG  SER C 960     -22.940 -49.338  -2.294  1.00  0.00           H  
ATOM   4567  C   SER C 960     -19.973 -46.951  -1.079  1.00  0.00           C  
ATOM   4568  O   SER C 960     -18.844 -47.139  -0.571  1.00  0.00           O  
ATOM   4569  N   ALA C 961     -20.349 -45.758  -1.568  1.00  0.00           N  
ATOM   4570  H   ALA C 961     -21.257 -45.677  -2.003  1.00  0.00           H  
ATOM   4571  CA  ALA C 961     -19.477 -44.592  -1.414  1.00  0.00           C  
ATOM   4572  HA  ALA C 961     -18.464 -44.863  -1.714  1.00  0.00           H  
ATOM   4573  CB  ALA C 961     -20.062 -43.614  -2.439  1.00  0.00           C  
ATOM   4574  HB1 ALA C 961     -19.855 -44.051  -3.416  1.00  0.00           H  
ATOM   4575  HB2 ALA C 961     -21.128 -43.606  -2.214  1.00  0.00           H  
ATOM   4576  HB3 ALA C 961     -19.787 -42.581  -2.223  1.00  0.00           H  
ATOM   4577  C   ALA C 961     -19.346 -44.148   0.038  1.00  0.00           C  
ATOM   4578  O   ALA C 961     -18.288 -43.630   0.379  1.00  0.00           O  
ATOM   4579  N   VAL C 962     -20.299 -44.440   0.900  1.00  0.00           N  
ATOM   4580  H   VAL C 962     -21.167 -44.789   0.518  1.00  0.00           H  
ATOM   4581  CA  VAL C 962     -20.171 -44.226   2.363  1.00  0.00           C  
ATOM   4582  HA  VAL C 962     -19.705 -43.246   2.461  1.00  0.00           H  
ATOM   4583  CB  VAL C 962     -21.563 -44.106   3.025  1.00  0.00           C  
ATOM   4584  HB  VAL C 962     -22.285 -44.869   2.735  1.00  0.00           H  
ATOM   4585  CG1 VAL C 962     -21.308 -44.160   4.557  1.00  0.00           C  
ATOM   4586 1HG1 VAL C 962     -22.231 -43.819   5.026  1.00  0.00           H  
ATOM   4587 2HG1 VAL C 962     -21.039 -45.186   4.807  1.00  0.00           H  
ATOM   4588 3HG1 VAL C 962     -20.437 -43.579   4.860  1.00  0.00           H  
ATOM   4589  CG2 VAL C 962     -22.212 -42.684   2.933  1.00  0.00           C  
ATOM   4590 1HG2 VAL C 962     -22.410 -42.520   1.874  1.00  0.00           H  
ATOM   4591 2HG2 VAL C 962     -23.157 -42.568   3.465  1.00  0.00           H  
ATOM   4592 3HG2 VAL C 962     -21.380 -42.004   3.114  1.00  0.00           H  
ATOM   4593  C   VAL C 962     -19.220 -45.254   2.964  1.00  0.00           C  
ATOM   4594  O   VAL C 962     -18.366 -44.844   3.720  1.00  0.00           O  
ATOM   4595  N   ARG C 963     -19.180 -46.532   2.545  1.00  0.00           N  
ATOM   4596  H   ARG C 963     -19.869 -46.992   1.968  1.00  0.00           H  
ATOM   4597  CA  ARG C 963     -18.092 -47.501   2.877  1.00  0.00           C  
ATOM   4598  HA  ARG C 963     -17.995 -47.551   3.961  1.00  0.00           H  
ATOM   4599  CB  ARG C 963     -18.327 -48.907   2.301  1.00  0.00           C  
ATOM   4600  HB2 ARG C 963     -18.787 -48.815   1.317  1.00  0.00           H  
ATOM   4601  HB3 ARG C 963     -17.463 -49.569   2.245  1.00  0.00           H  
ATOM   4602  CG  ARG C 963     -19.447 -49.525   3.148  1.00  0.00           C  
ATOM   4603  HG2 ARG C 963     -19.158 -49.461   4.197  1.00  0.00           H  
ATOM   4604  HG3 ARG C 963     -20.378 -49.043   2.849  1.00  0.00           H  
ATOM   4605  CD  ARG C 963     -19.710 -51.015   3.004  1.00  0.00           C  
ATOM   4606  HD2 ARG C 963     -18.782 -51.473   3.344  1.00  0.00           H  
ATOM   4607  HD3 ARG C 963     -20.548 -51.319   3.631  1.00  0.00           H  
ATOM   4608  NE  ARG C 963     -19.979 -51.280   1.569  1.00  0.00           N  
ATOM   4609  HE  ARG C 963     -19.282 -51.598   0.910  1.00  0.00           H  
ATOM   4610  CZ  ARG C 963     -21.149 -51.517   1.011  1.00  0.00           C  
ATOM   4611  NH1 ARG C 963     -21.182 -52.057  -0.167  1.00  0.00           N  
ATOM   4612 1HH1 ARG C 963     -20.304 -52.353  -0.570  1.00  0.00           H  
ATOM   4613 2HH1 ARG C 963     -22.056 -52.419  -0.519  1.00  0.00           H  
ATOM   4614  NH2 ARG C 963     -22.332 -51.288   1.603  1.00  0.00           N  
ATOM   4615 1HH2 ARG C 963     -22.275 -50.940   2.549  1.00  0.00           H  
ATOM   4616 2HH2 ARG C 963     -23.162 -51.151   1.044  1.00  0.00           H  
ATOM   4617  C   ARG C 963     -16.767 -46.956   2.352  1.00  0.00           C  
ATOM   4618  O   ARG C 963     -15.757 -47.037   3.123  1.00  0.00           O  
ATOM   4619  N   ALA C 964     -16.622 -46.499   1.116  1.00  0.00           N  
ATOM   4620  H   ALA C 964     -17.412 -46.356   0.503  1.00  0.00           H  
ATOM   4621  CA  ALA C 964     -15.337 -46.119   0.462  1.00  0.00           C  
ATOM   4622  HA  ALA C 964     -14.577 -46.899   0.397  1.00  0.00           H  
ATOM   4623  CB  ALA C 964     -15.713 -45.661  -0.996  1.00  0.00           C  
ATOM   4624  HB1 ALA C 964     -16.347 -46.330  -1.579  1.00  0.00           H  
ATOM   4625  HB2 ALA C 964     -16.115 -44.648  -1.006  1.00  0.00           H  
ATOM   4626  HB3 ALA C 964     -14.776 -45.431  -1.504  1.00  0.00           H  
ATOM   4627  C   ALA C 964     -14.671 -44.945   1.307  1.00  0.00           C  
ATOM   4628  O   ALA C 964     -13.478 -44.847   1.459  1.00  0.00           O  
ATOM   4629  N   ALA C 965     -15.567 -44.024   1.841  1.00  0.00           N  
ATOM   4630  H   ALA C 965     -16.474 -43.902   1.414  1.00  0.00           H  
ATOM   4631  CA  ALA C 965     -15.191 -43.005   2.900  1.00  0.00           C  
ATOM   4632  HA  ALA C 965     -14.406 -42.454   2.382  1.00  0.00           H  
ATOM   4633  CB  ALA C 965     -16.414 -42.137   3.206  1.00  0.00           C  
ATOM   4634  HB1 ALA C 965     -16.790 -41.673   2.294  1.00  0.00           H  
ATOM   4635  HB2 ALA C 965     -17.268 -42.806   3.311  1.00  0.00           H  
ATOM   4636  HB3 ALA C 965     -16.231 -41.457   4.038  1.00  0.00           H  
ATOM   4637  C   ALA C 965     -14.642 -43.559   4.236  1.00  0.00           C  
ATOM   4638  O   ALA C 965     -13.863 -42.960   4.912  1.00  0.00           O  
ATOM   4639  N   GLU C 966     -14.845 -44.830   4.631  1.00  0.00           N  
ATOM   4640  H   GLU C 966     -15.518 -45.396   4.134  1.00  0.00           H  
ATOM   4641  CA  GLU C 966     -14.295 -45.525   5.822  1.00  0.00           C  
ATOM   4642  HA  GLU C 966     -13.909 -44.714   6.439  1.00  0.00           H  
ATOM   4643  CB  GLU C 966     -15.529 -46.157   6.459  1.00  0.00           C  
ATOM   4644  HB2 GLU C 966     -16.002 -46.774   5.695  1.00  0.00           H  
ATOM   4645  HB3 GLU C 966     -15.202 -46.805   7.272  1.00  0.00           H  
ATOM   4646  CG  GLU C 966     -16.513 -45.131   7.040  1.00  0.00           C  
ATOM   4647  HG2 GLU C 966     -15.964 -44.482   7.723  1.00  0.00           H  
ATOM   4648  HG3 GLU C 966     -16.762 -44.328   6.345  1.00  0.00           H  
ATOM   4649  CD  GLU C 966     -17.714 -45.644   7.821  1.00  0.00           C  
ATOM   4650  OE1 GLU C 966     -18.688 -44.863   8.026  1.00  0.00           O  
ATOM   4651  OE2 GLU C 966     -17.676 -46.774   8.325  1.00  0.00           O  
ATOM   4652  C   GLU C 966     -13.210 -46.599   5.490  1.00  0.00           C  
ATOM   4653  O   GLU C 966     -12.396 -46.817   6.395  1.00  0.00           O  
ATOM   4654  N   LEU C 967     -13.232 -47.174   4.257  1.00  0.00           N  
ATOM   4655  H   LEU C 967     -13.931 -46.870   3.594  1.00  0.00           H  
ATOM   4656  CA  LEU C 967     -12.367 -48.230   3.853  1.00  0.00           C  
ATOM   4657  HA  LEU C 967     -12.506 -49.026   4.585  1.00  0.00           H  
ATOM   4658  CB  LEU C 967     -12.761 -48.713   2.472  1.00  0.00           C  
ATOM   4659  HB2 LEU C 967     -13.789 -49.061   2.570  1.00  0.00           H  
ATOM   4660  HB3 LEU C 967     -12.720 -47.840   1.820  1.00  0.00           H  
ATOM   4661  CG  LEU C 967     -11.858 -49.820   1.959  1.00  0.00           C  
ATOM   4662  HG  LEU C 967     -10.859 -49.387   2.007  1.00  0.00           H  
ATOM   4663  CD1 LEU C 967     -11.808 -51.067   2.827  1.00  0.00           C  
ATOM   4664 1HD1 LEU C 967     -11.280 -51.931   2.424  1.00  0.00           H  
ATOM   4665 2HD1 LEU C 967     -11.350 -50.941   3.808  1.00  0.00           H  
ATOM   4666 3HD1 LEU C 967     -12.821 -51.464   2.883  1.00  0.00           H  
ATOM   4667  CD2 LEU C 967     -12.190 -50.470   0.541  1.00  0.00           C  
ATOM   4668 1HD2 LEU C 967     -12.253 -49.689  -0.216  1.00  0.00           H  
ATOM   4669 2HD2 LEU C 967     -11.284 -51.033   0.315  1.00  0.00           H  
ATOM   4670 3HD2 LEU C 967     -13.015 -51.182   0.537  1.00  0.00           H  
ATOM   4671  C   LEU C 967     -10.864 -47.827   4.075  1.00  0.00           C  
ATOM   4672  O   LEU C 967     -10.408 -46.944   3.371  1.00  0.00           O  
ATOM   4673  N   THR C 968     -10.083 -48.428   5.006  1.00  0.00           N  
ATOM   4674  H   THR C 968     -10.596 -48.847   5.768  1.00  0.00           H  
ATOM   4675  CA  THR C 968      -8.614 -48.406   5.028  1.00  0.00           C  
ATOM   4676  HA  THR C 968      -8.284 -47.370   4.954  1.00  0.00           H  
ATOM   4677  CB  THR C 968      -8.174 -49.020   6.371  1.00  0.00           C  
ATOM   4678  HB  THR C 968      -8.344 -50.096   6.327  1.00  0.00           H  
ATOM   4679  CG2 THR C 968      -6.688 -48.734   6.653  1.00  0.00           C  
ATOM   4680 1HG2 THR C 968      -6.017 -48.815   5.798  1.00  0.00           H  
ATOM   4681 2HG2 THR C 968      -6.724 -47.711   7.027  1.00  0.00           H  
ATOM   4682 3HG2 THR C 968      -6.345 -49.370   7.470  1.00  0.00           H  
ATOM   4683  OG1 THR C 968      -8.822 -48.362   7.426  1.00  0.00           O  
ATOM   4684  HG1 THR C 968      -9.387 -48.950   7.933  1.00  0.00           H  
ATOM   4685  C   THR C 968      -7.978 -49.317   3.967  1.00  0.00           C  
ATOM   4686  O   THR C 968      -8.179 -50.506   4.054  1.00  0.00           O  
ATOM   4687  N   LEU C 969      -7.339 -48.821   2.899  1.00  0.00           N  
ATOM   4688  H   LEU C 969      -7.127 -47.844   3.040  1.00  0.00           H  
ATOM   4689  CA  LEU C 969      -6.600 -49.658   1.913  1.00  0.00           C  
ATOM   4690  HA  LEU C 969      -7.239 -50.535   1.812  1.00  0.00           H  
ATOM   4691  CB  LEU C 969      -6.496 -49.028   0.519  1.00  0.00           C  
ATOM   4692  HB2 LEU C 969      -5.768 -48.240   0.712  1.00  0.00           H  
ATOM   4693  HB3 LEU C 969      -6.104 -49.830  -0.106  1.00  0.00           H  
ATOM   4694  CG  LEU C 969      -7.815 -48.484  -0.144  1.00  0.00           C  
ATOM   4695  HG  LEU C 969      -8.310 -47.754   0.496  1.00  0.00           H  
ATOM   4696  CD1 LEU C 969      -7.428 -47.903  -1.487  1.00  0.00           C  
ATOM   4697 1HD1 LEU C 969      -7.079 -48.747  -2.081  1.00  0.00           H  
ATOM   4698 2HD1 LEU C 969      -8.304 -47.430  -1.931  1.00  0.00           H  
ATOM   4699 3HD1 LEU C 969      -6.822 -46.997  -1.471  1.00  0.00           H  
ATOM   4700  CD2 LEU C 969      -8.755 -49.680  -0.305  1.00  0.00           C  
ATOM   4701 1HD2 LEU C 969      -8.337 -50.482  -0.913  1.00  0.00           H  
ATOM   4702 2HD2 LEU C 969      -9.011 -50.159   0.640  1.00  0.00           H  
ATOM   4703 3HD2 LEU C 969      -9.622 -49.277  -0.828  1.00  0.00           H  
ATOM   4704  C   LEU C 969      -5.263 -50.099   2.432  1.00  0.00           C  
ATOM   4705  O   LEU C 969      -4.601 -49.400   3.215  1.00  0.00           O  
ATOM   4706  N   THR C 970      -4.861 -51.321   2.021  1.00  0.00           N  
ATOM   4707  H   THR C 970      -5.352 -51.614   1.189  1.00  0.00           H  
ATOM   4708  CA  THR C 970      -3.672 -52.182   2.436  1.00  0.00           C  
ATOM   4709  HA  THR C 970      -3.323 -52.056   3.461  1.00  0.00           H  
ATOM   4710  CB  THR C 970      -3.999 -53.710   2.214  1.00  0.00           C  
ATOM   4711  HB  THR C 970      -3.049 -54.207   2.410  1.00  0.00           H  
ATOM   4712  CG2 THR C 970      -4.916 -54.281   3.254  1.00  0.00           C  
ATOM   4713 1HG2 THR C 970      -5.885 -53.823   3.451  1.00  0.00           H  
ATOM   4714 2HG2 THR C 970      -5.013 -55.345   3.035  1.00  0.00           H  
ATOM   4715 3HG2 THR C 970      -4.400 -54.206   4.212  1.00  0.00           H  
ATOM   4716  OG1 THR C 970      -4.607 -53.911   0.933  1.00  0.00           O  
ATOM   4717  HG1 THR C 970      -5.493 -53.542   0.952  1.00  0.00           H  
ATOM   4718  C   THR C 970      -2.577 -51.716   1.442  1.00  0.00           C  
ATOM   4719  O   THR C 970      -2.875 -51.373   0.280  1.00  0.00           O  
ATOM   4720  N   ASP C 971      -1.376 -51.611   1.994  1.00  0.00           N  
ATOM   4721  H   ASP C 971      -1.262 -51.903   2.955  1.00  0.00           H  
ATOM   4722  CA  ASP C 971      -0.255 -51.061   1.359  1.00  0.00           C  
ATOM   4723  HA  ASP C 971      -0.527 -50.041   1.086  1.00  0.00           H  
ATOM   4724  CB  ASP C 971       0.953 -50.921   2.287  1.00  0.00           C  
ATOM   4725  HB2 ASP C 971       0.591 -50.385   3.164  1.00  0.00           H  
ATOM   4726  HB3 ASP C 971       1.206 -51.979   2.351  1.00  0.00           H  
ATOM   4727  CG  ASP C 971       2.073 -50.137   1.650  1.00  0.00           C  
ATOM   4728  OD1 ASP C 971       1.966 -49.262   0.756  1.00  0.00           O  
ATOM   4729  OD2 ASP C 971       3.208 -50.388   2.104  1.00  0.00           O  
ATOM   4730  C   ASP C 971       0.067 -51.826   0.077  1.00  0.00           C  
ATOM   4731  O   ASP C 971       0.612 -51.296  -0.946  1.00  0.00           O  
ATOM   4732  N   GLU C 972      -0.266 -53.110   0.067  1.00  0.00           N  
ATOM   4733  H   GLU C 972      -0.650 -53.580   0.875  1.00  0.00           H  
ATOM   4734  CA  GLU C 972      -0.152 -53.870  -1.130  1.00  0.00           C  
ATOM   4735  HA  GLU C 972       0.885 -53.701  -1.419  1.00  0.00           H  
ATOM   4736  CB  GLU C 972      -0.407 -55.378  -0.974  1.00  0.00           C  
ATOM   4737  HB2 GLU C 972      -1.491 -55.491  -0.947  1.00  0.00           H  
ATOM   4738  HB3 GLU C 972      -0.258 -55.844  -1.948  1.00  0.00           H  
ATOM   4739  CG  GLU C 972       0.371 -56.106   0.139  1.00  0.00           C  
ATOM   4740  HG2 GLU C 972       1.411 -55.781   0.119  1.00  0.00           H  
ATOM   4741  HG3 GLU C 972      -0.037 -55.821   1.108  1.00  0.00           H  
ATOM   4742  CD  GLU C 972       0.394 -57.643   0.088  1.00  0.00           C  
ATOM   4743  OE1 GLU C 972       0.655 -58.195  -0.999  1.00  0.00           O  
ATOM   4744  OE2 GLU C 972       0.034 -58.324   1.045  1.00  0.00           O  
ATOM   4745  C   GLU C 972      -1.020 -53.296  -2.309  1.00  0.00           C  
ATOM   4746  O   GLU C 972      -0.566 -53.051  -3.436  1.00  0.00           O  
ATOM   4747  N   VAL C 973      -2.350 -53.143  -2.051  1.00  0.00           N  
ATOM   4748  H   VAL C 973      -2.666 -53.315  -1.107  1.00  0.00           H  
ATOM   4749  CA  VAL C 973      -3.293 -52.551  -2.971  1.00  0.00           C  
ATOM   4750  HA  VAL C 973      -3.249 -53.108  -3.907  1.00  0.00           H  
ATOM   4751  CB  VAL C 973      -4.811 -52.546  -2.514  1.00  0.00           C  
ATOM   4752  HB  VAL C 973      -4.715 -52.103  -1.523  1.00  0.00           H  
ATOM   4753  CG1 VAL C 973      -5.689 -51.734  -3.469  1.00  0.00           C  
ATOM   4754 1HG1 VAL C 973      -6.738 -51.731  -3.172  1.00  0.00           H  
ATOM   4755 2HG1 VAL C 973      -5.312 -50.722  -3.621  1.00  0.00           H  
ATOM   4756 3HG1 VAL C 973      -5.618 -52.155  -4.472  1.00  0.00           H  
ATOM   4757  CG2 VAL C 973      -5.417 -53.955  -2.363  1.00  0.00           C  
ATOM   4758 1HG2 VAL C 973      -6.494 -53.888  -2.204  1.00  0.00           H  
ATOM   4759 2HG2 VAL C 973      -5.269 -54.520  -3.283  1.00  0.00           H  
ATOM   4760 3HG2 VAL C 973      -4.859 -54.573  -1.660  1.00  0.00           H  
ATOM   4761  C   VAL C 973      -2.910 -51.114  -3.391  1.00  0.00           C  
ATOM   4762  O   VAL C 973      -2.829 -50.898  -4.623  1.00  0.00           O  
ATOM   4763  N   LEU C 974      -2.564 -50.220  -2.413  1.00  0.00           N  
ATOM   4764  H   LEU C 974      -2.690 -50.461  -1.440  1.00  0.00           H  
ATOM   4765  CA  LEU C 974      -2.099 -48.823  -2.664  1.00  0.00           C  
ATOM   4766  HA  LEU C 974      -2.981 -48.349  -3.096  1.00  0.00           H  
ATOM   4767  CB  LEU C 974      -1.836 -48.069  -1.408  1.00  0.00           C  
ATOM   4768  HB2 LEU C 974      -0.966 -48.578  -0.993  1.00  0.00           H  
ATOM   4769  HB3 LEU C 974      -1.575 -47.053  -1.705  1.00  0.00           H  
ATOM   4770  CG  LEU C 974      -2.942 -47.864  -0.326  1.00  0.00           C  
ATOM   4771  HG  LEU C 974      -3.411 -48.818  -0.086  1.00  0.00           H  
ATOM   4772  CD1 LEU C 974      -2.509 -47.310   1.030  1.00  0.00           C  
ATOM   4773 1HD1 LEU C 974      -1.445 -47.458   1.215  1.00  0.00           H  
ATOM   4774 2HD1 LEU C 974      -2.580 -46.234   1.191  1.00  0.00           H  
ATOM   4775 3HD1 LEU C 974      -2.993 -47.929   1.785  1.00  0.00           H  
ATOM   4776  CD2 LEU C 974      -4.007 -46.949  -0.900  1.00  0.00           C  
ATOM   4777 1HD2 LEU C 974      -3.584 -45.959  -1.075  1.00  0.00           H  
ATOM   4778 2HD2 LEU C 974      -4.496 -47.413  -1.756  1.00  0.00           H  
ATOM   4779 3HD2 LEU C 974      -4.636 -46.835  -0.017  1.00  0.00           H  
ATOM   4780  C   LEU C 974      -0.861 -48.776  -3.566  1.00  0.00           C  
ATOM   4781  O   LEU C 974      -0.654 -47.882  -4.334  1.00  0.00           O  
ATOM   4782  N   THR C 975       0.007 -49.792  -3.417  1.00  0.00           N  
ATOM   4783  H   THR C 975      -0.112 -50.492  -2.699  1.00  0.00           H  
ATOM   4784  CA  THR C 975       1.165 -49.987  -4.321  1.00  0.00           C  
ATOM   4785  HA  THR C 975       1.784 -49.095  -4.415  1.00  0.00           H  
ATOM   4786  CB  THR C 975       2.104 -51.000  -3.691  1.00  0.00           C  
ATOM   4787  HB  THR C 975       1.681 -51.944  -3.348  1.00  0.00           H  
ATOM   4788  CG2 THR C 975       3.281 -51.452  -4.694  1.00  0.00           C  
ATOM   4789 1HG2 THR C 975       3.544 -50.521  -5.196  1.00  0.00           H  
ATOM   4790 2HG2 THR C 975       4.084 -51.811  -4.051  1.00  0.00           H  
ATOM   4791 3HG2 THR C 975       2.876 -52.205  -5.370  1.00  0.00           H  
ATOM   4792  OG1 THR C 975       2.656 -50.630  -2.478  1.00  0.00           O  
ATOM   4793  HG1 THR C 975       1.973 -50.939  -1.878  1.00  0.00           H  
ATOM   4794  C   THR C 975       0.665 -50.379  -5.733  1.00  0.00           C  
ATOM   4795  O   THR C 975       0.927 -49.658  -6.694  1.00  0.00           O  
ATOM   4796  N   ALA C 976      -0.092 -51.474  -5.894  1.00  0.00           N  
ATOM   4797  H   ALA C 976      -0.411 -51.910  -5.041  1.00  0.00           H  
ATOM   4798  CA  ALA C 976      -0.307 -52.138  -7.091  1.00  0.00           C  
ATOM   4799  HA  ALA C 976       0.538 -52.457  -7.702  1.00  0.00           H  
ATOM   4800  CB  ALA C 976      -1.028 -53.535  -6.876  1.00  0.00           C  
ATOM   4801  HB1 ALA C 976      -1.739 -53.408  -6.059  1.00  0.00           H  
ATOM   4802  HB2 ALA C 976      -1.546 -53.849  -7.782  1.00  0.00           H  
ATOM   4803  HB3 ALA C 976      -0.335 -54.357  -6.695  1.00  0.00           H  
ATOM   4804  C   ALA C 976      -1.236 -51.340  -7.984  1.00  0.00           C  
ATOM   4805  O   ALA C 976      -1.163 -51.427  -9.196  1.00  0.00           O  
ATOM   4806  N   LEU C 977      -2.084 -50.553  -7.389  1.00  0.00           N  
ATOM   4807  H   LEU C 977      -1.982 -50.592  -6.385  1.00  0.00           H  
ATOM   4808  CA  LEU C 977      -3.076 -49.628  -7.943  1.00  0.00           C  
ATOM   4809  HA  LEU C 977      -3.647 -50.168  -8.697  1.00  0.00           H  
ATOM   4810  CB  LEU C 977      -4.089 -49.147  -6.910  1.00  0.00           C  
ATOM   4811  HB2 LEU C 977      -4.385 -50.021  -6.330  1.00  0.00           H  
ATOM   4812  HB3 LEU C 977      -3.498 -48.519  -6.243  1.00  0.00           H  
ATOM   4813  CG  LEU C 977      -5.314 -48.365  -7.488  1.00  0.00           C  
ATOM   4814  HG  LEU C 977      -5.699 -48.910  -8.350  1.00  0.00           H  
ATOM   4815  CD1 LEU C 977      -6.425 -48.207  -6.378  1.00  0.00           C  
ATOM   4816 1HD1 LEU C 977      -6.594 -49.219  -6.012  1.00  0.00           H  
ATOM   4817 2HD1 LEU C 977      -6.046 -47.568  -5.581  1.00  0.00           H  
ATOM   4818 3HD1 LEU C 977      -7.324 -47.749  -6.791  1.00  0.00           H  
ATOM   4819  CD2 LEU C 977      -4.937 -46.981  -7.994  1.00  0.00           C  
ATOM   4820 1HD2 LEU C 977      -5.753 -46.279  -8.167  1.00  0.00           H  
ATOM   4821 2HD2 LEU C 977      -4.080 -46.616  -7.429  1.00  0.00           H  
ATOM   4822 3HD2 LEU C 977      -4.527 -47.051  -9.002  1.00  0.00           H  
ATOM   4823  C   LEU C 977      -2.329 -48.585  -8.747  1.00  0.00           C  
ATOM   4824  O   LEU C 977      -2.623 -48.514  -9.943  1.00  0.00           O  
ATOM   4825  N   ASP C 978      -1.435 -47.877  -8.082  1.00  0.00           N  
ATOM   4826  H   ASP C 978      -1.154 -48.158  -7.153  1.00  0.00           H  
ATOM   4827  CA  ASP C 978      -0.507 -46.917  -8.833  1.00  0.00           C  
ATOM   4828  HA  ASP C 978      -1.100 -46.144  -9.321  1.00  0.00           H  
ATOM   4829  CB  ASP C 978       0.511 -46.411  -7.809  1.00  0.00           C  
ATOM   4830  HB2 ASP C 978       0.337 -46.916  -6.859  1.00  0.00           H  
ATOM   4831  HB3 ASP C 978       1.529 -46.605  -8.149  1.00  0.00           H  
ATOM   4832  CG  ASP C 978       0.580 -44.895  -7.707  1.00  0.00           C  
ATOM   4833  OD1 ASP C 978       1.740 -44.427  -7.475  1.00  0.00           O  
ATOM   4834  OD2 ASP C 978      -0.431 -44.168  -7.874  1.00  0.00           O  
ATOM   4835  C   ASP C 978       0.309 -47.601  -9.931  1.00  0.00           C  
ATOM   4836  O   ASP C 978       0.647 -46.898 -10.935  1.00  0.00           O  
ATOM   4837  N   GLU C 979       0.592 -48.871  -9.840  1.00  0.00           N  
ATOM   4838  H   GLU C 979       0.294 -49.391  -9.027  1.00  0.00           H  
ATOM   4839  CA  GLU C 979       1.412 -49.587 -10.821  1.00  0.00           C  
ATOM   4840  HA  GLU C 979       2.191 -48.871 -11.086  1.00  0.00           H  
ATOM   4841  CB  GLU C 979       1.957 -50.960 -10.359  1.00  0.00           C  
ATOM   4842  HB2 GLU C 979       2.017 -50.853  -9.276  1.00  0.00           H  
ATOM   4843  HB3 GLU C 979       1.302 -51.826 -10.450  1.00  0.00           H  
ATOM   4844  CG  GLU C 979       3.246 -51.553 -10.895  1.00  0.00           C  
ATOM   4845  HG2 GLU C 979       3.565 -52.251 -10.122  1.00  0.00           H  
ATOM   4846  HG3 GLU C 979       3.129 -52.137 -11.807  1.00  0.00           H  
ATOM   4847  CD  GLU C 979       4.323 -50.548 -11.140  1.00  0.00           C  
ATOM   4848  OE1 GLU C 979       4.822 -49.864 -10.187  1.00  0.00           O  
ATOM   4849  OE2 GLU C 979       4.697 -50.520 -12.321  1.00  0.00           O  
ATOM   4850  C   GLU C 979       0.589 -49.906 -12.079  1.00  0.00           C  
ATOM   4851  O   GLU C 979       1.104 -49.959 -13.226  1.00  0.00           O  
ATOM   4852  N   ILE C 980      -0.722 -50.197 -11.909  1.00  0.00           N  
ATOM   4853  H   ILE C 980      -0.958 -50.333 -10.936  1.00  0.00           H  
ATOM   4854  CA  ILE C 980      -1.730 -50.494 -13.006  1.00  0.00           C  
ATOM   4855  HA  ILE C 980      -1.280 -51.143 -13.758  1.00  0.00           H  
ATOM   4856  CB  ILE C 980      -2.908 -51.297 -12.433  1.00  0.00           C  
ATOM   4857  HB  ILE C 980      -3.186 -50.748 -11.534  1.00  0.00           H  
ATOM   4858  CG2 ILE C 980      -3.981 -51.509 -13.487  1.00  0.00           C  
ATOM   4859 1HG2 ILE C 980      -4.844 -52.078 -13.141  1.00  0.00           H  
ATOM   4860 2HG2 ILE C 980      -4.537 -50.589 -13.666  1.00  0.00           H  
ATOM   4861 3HG2 ILE C 980      -3.588 -51.718 -14.482  1.00  0.00           H  
ATOM   4862  CG1 ILE C 980      -2.488 -52.746 -12.027  1.00  0.00           C  
ATOM   4863 2HG1 ILE C 980      -2.389 -53.424 -12.874  1.00  0.00           H  
ATOM   4864 3HG1 ILE C 980      -1.514 -52.716 -11.540  1.00  0.00           H  
ATOM   4865  CD1 ILE C 980      -3.507 -53.227 -10.948  1.00  0.00           C  
ATOM   4866 1HD1 ILE C 980      -4.492 -53.214 -11.416  1.00  0.00           H  
ATOM   4867 2HD1 ILE C 980      -3.247 -54.188 -10.505  1.00  0.00           H  
ATOM   4868 3HD1 ILE C 980      -3.652 -52.416 -10.235  1.00  0.00           H  
ATOM   4869  C   ILE C 980      -2.231 -49.199 -13.679  1.00  0.00           C  
ATOM   4870  O   ILE C 980      -2.398 -49.262 -14.864  1.00  0.00           O  
ATOM   4871  N   PHE C 981      -2.343 -48.080 -12.912  1.00  0.00           N  
ATOM   4872  H   PHE C 981      -2.151 -48.108 -11.921  1.00  0.00           H  
ATOM   4873  CA  PHE C 981      -2.786 -46.750 -13.313  1.00  0.00           C  
ATOM   4874  HA  PHE C 981      -2.882 -46.826 -14.396  1.00  0.00           H  
ATOM   4875  CB  PHE C 981      -4.209 -46.407 -12.667  1.00  0.00           C  
ATOM   4876  HB2 PHE C 981      -4.242 -46.223 -11.593  1.00  0.00           H  
ATOM   4877  HB3 PHE C 981      -4.625 -45.508 -13.121  1.00  0.00           H  
ATOM   4878  CG  PHE C 981      -5.321 -47.390 -13.007  1.00  0.00           C  
ATOM   4879  CD1 PHE C 981      -5.890 -47.546 -14.310  1.00  0.00           C  
ATOM   4880  HD1 PHE C 981      -5.430 -47.067 -15.161  1.00  0.00           H  
ATOM   4881  CE1 PHE C 981      -6.968 -48.405 -14.572  1.00  0.00           C  
ATOM   4882  HE1 PHE C 981      -7.446 -48.481 -15.537  1.00  0.00           H  
ATOM   4883  CZ  PHE C 981      -7.637 -49.009 -13.519  1.00  0.00           C  
ATOM   4884  HZ  PHE C 981      -8.478 -49.682 -13.596  1.00  0.00           H  
ATOM   4885  CE2 PHE C 981      -7.082 -48.906 -12.242  1.00  0.00           C  
ATOM   4886  HE2 PHE C 981      -7.480 -49.492 -11.427  1.00  0.00           H  
ATOM   4887  CD2 PHE C 981      -5.946 -48.168 -12.016  1.00  0.00           C  
ATOM   4888  HD2 PHE C 981      -5.502 -48.272 -11.037  1.00  0.00           H  
ATOM   4889  C   PHE C 981      -1.727 -45.692 -12.986  1.00  0.00           C  
ATOM   4890  O   PHE C 981      -2.022 -44.752 -12.261  1.00  0.00           O  
ATOM   4891  N   PRO C 982      -0.568 -45.646 -13.614  1.00  0.00           N  
ATOM   4892  CD  PRO C 982      -0.138 -46.491 -14.719  1.00  0.00           C  
ATOM   4893  HD2 PRO C 982      -0.896 -46.335 -15.486  1.00  0.00           H  
ATOM   4894  HD3 PRO C 982       0.049 -47.536 -14.470  1.00  0.00           H  
ATOM   4895  CG  PRO C 982       1.159 -45.974 -15.251  1.00  0.00           C  
ATOM   4896  HG2 PRO C 982       0.913 -45.255 -16.032  1.00  0.00           H  
ATOM   4897  HG3 PRO C 982       1.810 -46.794 -15.555  1.00  0.00           H  
ATOM   4898  CB  PRO C 982       1.814 -45.220 -14.035  1.00  0.00           C  
ATOM   4899  HB2 PRO C 982       2.513 -44.473 -14.411  1.00  0.00           H  
ATOM   4900  HB3 PRO C 982       2.329 -45.980 -13.448  1.00  0.00           H  
ATOM   4901  CA  PRO C 982       0.593 -44.683 -13.268  1.00  0.00           C  
ATOM   4902  HA  PRO C 982       0.735 -44.683 -12.187  1.00  0.00           H  
ATOM   4903  C   PRO C 982       0.218 -43.197 -13.645  1.00  0.00           C  
ATOM   4904  O   PRO C 982      -0.157 -42.867 -14.773  1.00  0.00           O  
ATOM   4905  N   GLY C 983       0.325 -42.300 -12.668  1.00  0.00           N  
ATOM   4906  H   GLY C 983       0.781 -42.472 -11.784  1.00  0.00           H  
ATOM   4907  CA  GLY C 983       0.203 -40.835 -12.892  1.00  0.00           C  
ATOM   4908  HA2 GLY C 983      -0.740 -40.558 -13.364  1.00  0.00           H  
ATOM   4909  HA3 GLY C 983       0.213 -40.420 -11.884  1.00  0.00           H  
ATOM   4910  C   GLY C 983       1.334 -40.252 -13.715  1.00  0.00           C  
ATOM   4911  O   GLY C 983       2.479 -40.822 -13.814  1.00  0.00           O  
ATOM   4912  N   PRO C 984       0.954 -39.092 -14.382  1.00  0.00           N  
ATOM   4913  CD  PRO C 984      -0.362 -38.524 -14.515  1.00  0.00           C  
ATOM   4914  HD2 PRO C 984      -0.852 -38.248 -13.581  1.00  0.00           H  
ATOM   4915  HD3 PRO C 984      -0.977 -39.198 -15.112  1.00  0.00           H  
ATOM   4916  CG  PRO C 984      -0.110 -37.275 -15.360  1.00  0.00           C  
ATOM   4917  HG2 PRO C 984      -0.038 -36.398 -14.716  1.00  0.00           H  
ATOM   4918  HG3 PRO C 984      -0.992 -37.224 -15.999  1.00  0.00           H  
ATOM   4919  CB  PRO C 984       1.203 -37.427 -16.121  1.00  0.00           C  
ATOM   4920  HB2 PRO C 984       1.789 -36.511 -16.195  1.00  0.00           H  
ATOM   4921  HB3 PRO C 984       0.910 -37.732 -17.125  1.00  0.00           H  
ATOM   4922  CA  PRO C 984       1.960 -38.461 -15.266  1.00  0.00           C  
ATOM   4923  HA  PRO C 984       2.346 -39.252 -15.910  1.00  0.00           H  
ATOM   4924  C   PRO C 984       3.070 -37.787 -14.485  1.00  0.00           C  
ATOM   4925  O   PRO C 984       4.228 -37.914 -14.871  1.00  0.00           O  
ATOM   4926  N   GLY C 985       2.749 -37.102 -13.411  1.00  0.00           N  
ATOM   4927  H   GLY C 985       1.793 -37.128 -13.083  1.00  0.00           H  
ATOM   4928  CA  GLY C 985       3.584 -36.208 -12.599  1.00  0.00           C  
ATOM   4929  HA2 GLY C 985       3.235 -36.230 -11.567  1.00  0.00           H  
ATOM   4930  HA3 GLY C 985       4.622 -36.529 -12.689  1.00  0.00           H  
ATOM   4931  C   GLY C 985       3.560 -34.690 -12.938  1.00  0.00           C  
ATOM   4932  O   GLY C 985       2.869 -34.317 -13.885  1.00  0.00           O  
ATOM   4933  N   PRO C 986       4.069 -33.783 -12.069  1.00  0.00           N  
ATOM   4934  CD  PRO C 986       4.884 -33.949 -10.880  1.00  0.00           C  
ATOM   4935  HD2 PRO C 986       5.566 -34.791 -11.001  1.00  0.00           H  
ATOM   4936  HD3 PRO C 986       4.138 -34.108 -10.101  1.00  0.00           H  
ATOM   4937  CG  PRO C 986       5.644 -32.702 -10.596  1.00  0.00           C
[truncated: 26,662 more chars]
