# Supplementary material for: A three-level regulatory mechanism of the aldo-keto reductase subfamily AKR12D
Source: Nat Commun. 2024 Mar 8;15:2128. doi: 10.1038/s41467-024-46363-z (PMC10923870; doi:10.1038/s41467-024-46363-z)
Supplement: Supplementary file 5 — Supplementary Data 2 [file 41467_2024_46363_MOESM5_ESM.zip › 2_initial_and_representative_conformations/octamer+allosteric_tylosin/octamer+tyk_ini.pdb]

CRYST1  121.840  152.989  152.782  90.00  90.00  90.00 P 1           1
ATOM      1  N   MET     1      16.890  39.508 -15.291  1.00  0.00
ATOM      2  H1  MET     1      16.359  39.756 -14.468  1.00  0.00
ATOM      3  H2  MET     1      16.612  40.113 -16.051  1.00  0.00
ATOM      4  H3  MET     1      17.864  39.430 -15.038  1.00  0.00
ATOM      5  CA  MET     1      16.490  38.165 -15.701  1.00  0.00
ATOM      6  HA  MET     1      16.079  38.209 -16.710  1.00  0.00
ATOM      7  CB  MET     1      17.664  37.191 -15.694  1.00  0.00
ATOM      8  HB2 MET     1      18.424  37.594 -16.363  1.00  0.00
ATOM      9  HB3 MET     1      18.054  37.161 -14.677  1.00  0.00
ATOM     10  CG  MET     1      17.280  35.726 -16.154  1.00  0.00
ATOM     11  HG2 MET     1      18.206  35.152 -16.131  1.00  0.00
ATOM     12  HG3 MET     1      16.597  35.343 -15.396  1.00  0.00
ATOM     13  SD  MET     1      16.495  35.551 -17.826  1.00  0.00
ATOM     14  CE  MET     1      17.841  36.137 -18.865  1.00  0.00
ATOM     15  HE1 MET     1      18.716  35.504 -18.718  1.00  0.00
ATOM     16  HE2 MET     1      17.536  36.098 -19.911  1.00  0.00
ATOM     17  HE3 MET     1      18.087  37.164 -18.596  1.00  0.00
ATOM     18  C   MET     1      15.401  37.603 -14.810  1.00  0.00
ATOM     19  O   MET     1      15.572  37.538 -13.604  1.00  0.00
ATOM     20  N   GLU     2      14.289  37.179 -15.399  1.00  0.00
ATOM     21  H   GLU     2      14.196  37.240 -16.403  1.00  0.00
ATOM     22  CA  GLU     2      13.163  36.663 -14.631  1.00  0.00
ATOM     23  HA  GLU     2      13.113  37.169 -13.667  1.00  0.00
ATOM     24  CB  GLU     2      11.853  36.897 -15.372  1.00  0.00
ATOM     25  HB2 GLU     2      11.886  37.910 -15.773  1.00  0.00
ATOM     26  HB3 GLU     2      11.816  36.182 -16.194  1.00  0.00
ATOM     27  CG  GLU     2      10.619  36.737 -14.509  1.00  0.00
ATOM     28  HG2 GLU     2      10.693  35.808 -13.944  1.00  0.00
ATOM     29  HG3 GLU     2      10.577  37.580 -13.819  1.00  0.00
ATOM     30  CD  GLU     2       9.352  36.714 -15.360  1.00  0.00
ATOM     31  OE1 GLU     2       9.471  36.933 -16.594  1.00  0.00
ATOM     32  OE2 GLU     2       8.252  36.466 -14.805  1.00  0.00
ATOM     33  C   GLU     2      13.316  35.173 -14.334  1.00  0.00
ATOM     34  O   GLU     2      13.748  34.392 -15.184  1.00  0.00
ATOM     35  N   TYR     3      12.942  34.785 -13.119  1.00  0.00
ATOM     36  H   TYR     3      12.553  35.459 -12.475  1.00  0.00
ATOM     37  CA  TYR     3      13.122  33.426 -12.662  1.00  0.00
ATOM     38  HA  TYR     3      13.543  32.824 -13.467  1.00  0.00
ATOM     39  CB  TYR     3      14.057  33.371 -11.479  1.00  0.00
ATOM     40  HB2 TYR     3      13.720  34.101 -10.743  1.00  0.00
ATOM     41  HB3 TYR     3      13.990  32.370 -11.053  1.00  0.00
ATOM     42  CG  TYR     3      15.478  33.660 -11.855  1.00  0.00
ATOM     43  CD1 TYR     3      16.314  32.652 -12.344  1.00  0.00
ATOM     44  HD1 TYR     3      15.912  31.644 -12.452  1.00  0.00
ATOM     45  CE1 TYR     3      17.632  32.915 -12.689  1.00  0.00
ATOM     46  HE1 TYR     3      18.281  32.118 -13.053  1.00  0.00
ATOM     47  CZ  TYR     3      18.130  34.207 -12.543  1.00  0.00
ATOM     48  OH  TYR     3      19.426  34.500 -12.878  1.00  0.00
ATOM     49  HH  TYR     3      19.910  33.739 -13.206  1.00  0.00
ATOM     50  CE2 TYR     3      17.317  35.222 -12.080  1.00  0.00
ATOM     51  HE2 TYR     3      17.701  36.237 -11.984  1.00  0.00
ATOM     52  CD2 TYR     3      15.991  34.940 -11.733  1.00  0.00
ATOM     53  HD2 TYR     3      15.344  35.734 -11.360  1.00  0.00
ATOM     54  C   TYR     3      11.780  32.820 -12.303  1.00  0.00
ATOM     55  O   TYR     3      10.794  33.529 -12.053  1.00  0.00
ATOM     56  N   THR     4      11.754  31.488 -12.338  1.00  0.00
ATOM     57  H   THR     4      12.552  30.971 -12.677  1.00  0.00
ATOM     58  CA  THR     4      10.558  30.755 -12.001  1.00  0.00
ATOM     59  HA  THR     4      10.096  31.165 -11.103  1.00  0.00
ATOM     60  CB  THR     4       9.524  30.792 -13.149  1.00  0.00
ATOM     61  HB  THR     4       9.484  31.814 -13.526  1.00  0.00
ATOM     62  CG2 THR     4       9.865  29.845 -14.288  1.00  0.00
ATOM     63 HG21 THR     4       9.904  28.823 -13.912  1.00  0.00
ATOM     64 HG22 THR     4       9.101  29.917 -15.062  1.00  0.00
ATOM     65 HG23 THR     4      10.834  30.115 -14.708  1.00  0.00
ATOM     66  OG1 THR     4       8.223  30.457 -12.633  1.00  0.00
ATOM     67  HG1 THR     4       7.580  30.480 -13.346  1.00  0.00
ATOM     68  C   THR     4      10.951  29.338 -11.605  1.00  0.00
ATOM     69  O   THR     4      12.046  28.861 -11.918  1.00  0.00
ATOM     70  N   GLN     5      10.073  28.727 -10.818  1.00  0.00
ATOM     71  H   GLN     5       9.332  29.273 -10.402  1.00  0.00
ATOM     72  CA  GLN     5      10.126  27.304 -10.528  1.00  0.00
ATOM     73  HA  GLN     5      11.113  27.043 -10.148  1.00  0.00
ATOM     74  CB  GLN     5       9.078  26.927  -9.470  1.00  0.00
ATOM     75  HB2 GLN     5       8.101  27.175  -9.885  1.00  0.00
ATOM     76  HB3 GLN     5       9.146  25.849  -9.322  1.00  0.00
ATOM     77  CG  GLN     5       9.255  27.630  -8.143  1.00  0.00
ATOM     78  HG2 GLN     5       9.117  28.698  -8.310  1.00  0.00
ATOM     79  HG3 GLN     5       8.517  27.278  -7.421  1.00  0.00
ATOM     80  CD  GLN     5      10.646  27.402  -7.568  1.00  0.00
ATOM     81  OE1 GLN     5      11.375  28.361  -7.305  1.00  0.00
ATOM     82  NE2 GLN     5      11.036  26.126  -7.402  1.00  0.00
ATOM     83 HE21 GLN     5      11.950  25.926  -7.024  1.00  0.00
ATOM     84 HE22 GLN     5      10.412  25.373  -7.656  1.00  0.00
ATOM     85  C   GLN     5       9.845  26.523 -11.795  1.00  0.00
ATOM     86  O   GLN     5       8.968  26.891 -12.586  1.00  0.00
ATOM     87  N   LEU     6      10.565  25.416 -11.968  1.00  0.00
ATOM     88  H   LEU     6      11.336  25.194 -11.355  1.00  0.00
ATOM     89  CA  LEU     6      10.294  24.524 -13.089  1.00  0.00
ATOM     90  HA  LEU     6      10.061  25.110 -13.978  1.00  0.00
ATOM     91  CB  LEU     6      11.504  23.653 -13.384  1.00  0.00
ATOM     92  HB2 LEU     6      12.271  24.405 -13.566  1.00  0.00
ATOM     93  HB3 LEU     6      11.739  23.107 -12.470  1.00  0.00
ATOM     94  CG  LEU     6      11.456  22.675 -14.565  1.00  0.00
ATOM     95  HG  LEU     6      10.649  21.956 -14.422  1.00  0.00
ATOM     96  CD1 LEU     6      11.203  23.479 -15.847  1.00  0.00
ATOM     97 HD11 LEU     6      12.009  24.198 -15.990  1.00  0.00
ATOM     98 HD12 LEU     6      11.165  22.801 -16.700  1.00  0.00
ATOM     99 HD13 LEU     6      10.254  24.009 -15.763  1.00  0.00
ATOM    100  CD2 LEU     6      12.766  21.826 -14.639  1.00  0.00
ATOM    101 HD21 LEU     6      12.883  21.256 -13.717  1.00  0.00
ATOM    102 HD22 LEU     6      12.707  21.140 -15.484  1.00  0.00
ATOM    103 HD23 LEU     6      13.622  22.488 -14.767  1.00  0.00
ATOM    104  C   LEU     6       9.066  23.710 -12.708  1.00  0.00
ATOM    105  O   LEU     6       9.174  22.651 -12.094  1.00  0.00
ATOM    106  N   GLY     7       7.878  24.217 -13.045  1.00  0.00
ATOM    107  H   GLY     7       7.776  25.073 -13.572  1.00  0.00
ATOM    108  CA  GLY     7       6.671  23.509 -12.638  1.00  0.00
ATOM    109  HA2 GLY     7       5.804  24.036 -13.038  1.00  0.00
ATOM    110  HA3 GLY     7       6.702  22.499 -13.047  1.00  0.00
ATOM    111  C   GLY     7       6.543  23.425 -11.117  1.00  0.00
ATOM    112  O   GLY     7       6.750  24.399 -10.401  1.00  0.00
ATOM    113  N   ARG     8       6.213  22.227 -10.614  1.00  0.00
ATOM    114  H   ARG     8       6.110  21.448 -11.248  1.00  0.00
ATOM    115  CA  ARG     8       5.966  22.000  -9.194  1.00  0.00
ATOM    116  HA  ARG     8       5.427  22.846  -8.767  1.00  0.00
ATOM    117  CB  ARG     8       5.122  20.741  -9.011  1.00  0.00
ATOM    118  HB2 ARG     8       4.745  20.734  -7.988  1.00  0.00
ATOM    119  HB3 ARG     8       4.284  20.794  -9.706  1.00  0.00
ATOM    120  CG  ARG     8       5.919  19.459  -9.269  1.00  0.00
ATOM    121  HG2 ARG     8       6.578  19.658 -10.114  1.00  0.00
ATOM    122  HG3 ARG     8       6.517  19.271  -8.378  1.00  0.00
ATOM    123  CD  ARG     8       5.063  18.240  -9.571  1.00  0.00
ATOM    124  HD2 ARG     8       4.334  18.076  -8.777  1.00  0.00
ATOM    125  HD3 ARG     8       4.543  18.361 -10.521  1.00  0.00
ATOM    126  NE  ARG     8       5.930  17.071  -9.658  1.00  0.00
ATOM    127  HE  ARG     8       6.097  16.558  -8.804  1.00  0.00
ATOM    128  CZ  ARG     8       6.500  16.633 -10.790  1.00  0.00
ATOM    129  NH1 ARG     8       7.296  15.556 -10.772  1.00  0.00
ATOM    130 HH11 ARG     8       7.466  15.073  -9.902  1.00  0.00
ATOM    131 HH12 ARG     8       7.721  15.232 -11.629  1.00  0.00
ATOM    132  NH2 ARG     8       6.273  17.252 -11.950  1.00  0.00
ATOM    133 HH21 ARG     8       5.666  18.059 -11.978  1.00  0.00
ATOM    134 HH22 ARG     8       6.709  16.911 -12.795  1.00  0.00
ATOM    135  C   ARG     8       7.231  21.843  -8.353  1.00  0.00
ATOM    136  O   ARG     8       7.124  21.857  -7.134  1.00  0.00
ATOM    137  N   ILE     9       8.414  21.689  -8.939  1.00  0.00
ATOM    138  H   ILE     9       8.525  21.806  -9.936  1.00  0.00
ATOM    139  CA  ILE     9       9.569  21.239  -8.160  1.00  0.00
ATOM    140  HA  ILE     9       9.245  20.761  -7.235  1.00  0.00
ATOM    141  CB  ILE     9      10.456  20.264  -8.958  1.00  0.00
ATOM    142  HB  ILE     9      11.270  19.924  -8.318  1.00  0.00
ATOM    143  CG2 ILE     9       9.646  19.062  -9.432  1.00  0.00
ATOM    144 HG21 ILE     9       8.832  19.401 -10.072  1.00  0.00
ATOM    145 HG22 ILE     9      10.291  18.387  -9.993  1.00  0.00
ATOM    146 HG23 ILE     9       9.234  18.538  -8.569  1.00  0.00
ATOM    147  CG1 ILE     9      11.121  20.945 -10.153  1.00  0.00
ATOM    148 HG12 ILE     9      10.405  20.974 -10.975  1.00  0.00
ATOM    149 HG13 ILE     9      11.386  21.963  -9.866  1.00  0.00
ATOM    150  CD1 ILE     9      12.387  20.192 -10.601  1.00  0.00
ATOM    151 HD11 ILE     9      12.122  19.174 -10.888  1.00  0.00
ATOM    152 HD12 ILE     9      12.833  20.705 -11.453  1.00  0.00
ATOM    153 HD13 ILE     9      13.102  20.163  -9.779  1.00  0.00
ATOM    154  C   ILE     9      10.373  22.432  -7.654  1.00  0.00
ATOM    155  O   ILE     9      10.076  23.589  -7.985  1.00  0.00
ATOM    156  N   GLY    10      11.359  22.161  -6.805  1.00  0.00
ATOM    157  H   GLY    10      11.632  21.207  -6.618  1.00  0.00
ATOM    158  CA  GLY    10      12.069  23.224  -6.124  1.00  0.00
ATOM    159  HA2 GLY    10      11.336  23.984  -5.852  1.00  0.00
ATOM    160  HA3 GLY    10      12.503  22.799  -5.219  1.00  0.00
ATOM    161  C   GLY    10      13.163  23.867  -6.938  1.00  0.00
ATOM    162  O   GLY    10      13.760  24.857  -6.499  1.00  0.00
ATOM    163  N   LEU    11      13.431  23.310  -8.113  1.00  0.00
ATOM    164  H   LEU    11      12.979  22.437  -8.345  1.00  0.00
ATOM    165  CA  LEU    11      14.382  23.867  -9.061  1.00  0.00
ATOM    166  HA  LEU    11      15.348  24.027  -8.582  1.00  0.00
ATOM    167  CB  LEU    11      14.566  22.892 -10.212  1.00  0.00
ATOM    168  HB2 LEU    11      14.597  21.936  -9.689  1.00  0.00
ATOM    169  HB3 LEU    11      13.709  22.909 -10.886  1.00  0.00
ATOM    170  CG  LEU    11      15.847  23.073 -11.015  1.00  0.00
ATOM    171  HG  LEU    11      15.883  24.111 -11.346  1.00  0.00
ATOM    172  CD1 LEU    11      17.148  22.738 -10.196  1.00  0.00
ATOM    173 HD11 LEU    11      17.112  21.700  -9.865  1.00  0.00
ATOM    174 HD12 LEU    11      18.023  22.888 -10.827  1.00  0.00
ATOM    175 HD13 LEU    11      17.210  23.394  -9.327  1.00  0.00
ATOM    176  CD2 LEU    11      15.724  22.264 -12.292  1.00  0.00
ATOM    177 HD21 LEU    11      14.868  22.619 -12.867  1.00  0.00
ATOM    178 HD22 LEU    11      16.631  22.379 -12.884  1.00  0.00
ATOM    179 HD23 LEU    11      15.583  21.212 -12.044  1.00  0.00
ATOM    180  C   LEU    11      13.910  25.229  -9.569  1.00  0.00
ATOM    181  O   LEU    11      12.812  25.357 -10.120  1.00  0.00
ATOM    182  N   LYS    12      14.746  26.242  -9.376  1.00  0.00
ATOM    183  H   LYS    12      15.574  26.070  -8.824  1.00  0.00
ATOM    184  CA  LYS    12      14.529  27.584  -9.893  1.00  0.00
ATOM    185  HA  LYS    12      13.473  27.743 -10.111  1.00  0.00
ATOM    186  CB  LYS    12      14.969  28.602  -8.840  1.00  0.00
ATOM    187  HB2 LYS    12      14.625  28.208  -7.883  1.00  0.00
ATOM    188  HB3 LYS    12      16.058  28.601  -8.863  1.00  0.00
ATOM    189  CG  LYS    12      14.458  30.029  -9.014  1.00  0.00
ATOM    190  HG2 LYS    12      14.427  30.272 -10.076  1.00  0.00
ATOM    191  HG3 LYS    12      13.454  30.104  -8.596  1.00  0.00
ATOM    192  CD  LYS    12      15.393  31.019  -8.287  1.00  0.00
ATOM    193  HD2 LYS    12      16.098  30.441  -7.690  1.00  0.00
ATOM    194  HD3 LYS    12      15.936  31.587  -9.042  1.00  0.00
ATOM    195  CE  LYS    12      14.636  31.971  -7.389  1.00  0.00
ATOM    196  HE2 LYS    12      13.591  32.020  -7.696  1.00  0.00
ATOM    197  HE3 LYS    12      14.694  31.632  -6.354  1.00  0.00
ATOM    198  NZ  LYS    12      15.254  33.329  -7.505  1.00  0.00
ATOM    199  HZ1 LYS    12      15.199  33.643  -8.463  1.00  0.00
ATOM    200  HZ2 LYS    12      14.757  33.977  -6.910  1.00  0.00
ATOM    201  HZ3 LYS    12      16.222  33.284  -7.220  1.00  0.00
ATOM    202  C   LYS    12      15.329  27.771 -11.186  1.00  0.00
ATOM    203  O   LYS    12      16.547  27.553 -11.204  1.00  0.00
ATOM    204  N   VAL    13      14.655  28.195 -12.260  1.00  0.00
ATOM    205  H   VAL    13      13.661  28.368 -12.196  1.00  0.00
ATOM    206  CA  VAL    13      15.307  28.365 -13.560  1.00  0.00
ATOM    207  HA  VAL    13      16.393  28.365 -13.474  1.00  0.00
ATOM    208  CB  VAL    13      14.890  27.270 -14.578  1.00  0.00
ATOM    209  HB  VAL    13      15.289  27.529 -15.559  1.00  0.00
ATOM    210  CG1 VAL    13      15.426  25.916 -14.156  1.00  0.00
ATOM    211 HG11 VAL    13      15.026  25.656 -13.175  1.00  0.00
ATOM    212 HG12 VAL    13      15.122  25.162 -14.882  1.00  0.00
ATOM    213 HG13 VAL    13      16.514  25.955 -14.106  1.00  0.00
ATOM    214  CG2 VAL    13      13.354  27.232 -14.755  1.00  0.00
ATOM    215 HG21 VAL    13      13.005  28.198 -15.120  1.00  0.00
ATOM    216 HG22 VAL    13      13.089  26.456 -15.473  1.00  0.00
ATOM    217 HG23 VAL    13      12.882  27.015 -13.796  1.00  0.00
ATOM    218  C   VAL    13      14.991  29.742 -14.127  1.00  0.00
ATOM    219  O   VAL    13      13.944  30.327 -13.840  1.00  0.00
ATOM    220  N   SER    14      15.914  30.259 -14.927  1.00  0.00
ATOM    221  H   SER    14      16.819  29.816 -14.992  1.00  0.00
ATOM    222  CA  SER    14      15.679  31.468 -15.705  1.00  0.00
ATOM    223  HA  SER    14      15.325  32.266 -15.052  1.00  0.00
ATOM    224  CB  SER    14      16.974  31.926 -16.381  1.00  0.00
ATOM    225  HB2 SER    14      16.744  32.748 -17.059  1.00  0.00
ATOM    226  HB3 SER    14      17.667  32.271 -15.614  1.00  0.00
ATOM    227  OG  SER    14      17.575  30.849 -17.121  1.00  0.00
ATOM    228  HG  SER    14      18.383  31.158 -17.536  1.00  0.00
ATOM    229  C   SER    14      14.614  31.208 -16.759  1.00  0.00
ATOM    230  O   SER    14      14.495  30.100 -17.296  1.00  0.00
ATOM    231  N   ARG    15      13.823  32.240 -17.055  1.00  0.00
ATOM    232  H   ARG    15      13.926  33.136 -16.601  1.00  0.00
ATOM    233  CA  ARG    15      12.724  32.065 -17.999  1.00  0.00
ATOM    234  HA  ARG    15      12.238  31.105 -17.822  1.00  0.00
ATOM    235  CB  ARG    15      11.688  33.173 -17.837  1.00  0.00
ATOM    236  HB2 ARG    15      12.198  34.127 -17.971  1.00  0.00
ATOM    237  HB3 ARG    15      10.942  33.047 -18.622  1.00  0.00
ATOM    238  CG  ARG    15      11.002  33.152 -16.477  1.00  0.00
ATOM    239  HG2 ARG    15      11.541  32.472 -15.817  1.00  0.00
ATOM    240  HG3 ARG    15      11.019  34.157 -16.055  1.00  0.00
ATOM    241  CD  ARG    15       9.577  32.691 -16.615  1.00  0.00
ATOM    242  HD2 ARG    15       9.532  31.856 -17.314  1.00  0.00
ATOM    243  HD3 ARG    15       9.204  32.370 -15.642  1.00  0.00
ATOM    244  NE  ARG    15       8.732  33.751 -17.107  1.00  0.00
ATOM    245  HE  ARG    15       8.974  34.690 -16.825  1.00  0.00
ATOM    246  CZ  ARG    15       7.681  33.579 -17.897  1.00  0.00
ATOM    247  NH1 ARG    15       6.984  34.636 -18.290  1.00  0.00
ATOM    248 HH11 ARG    15       7.258  35.559 -17.986  1.00  0.00
ATOM    249 HH12 ARG    15       6.182  34.513 -18.892  1.00  0.00
ATOM    250  NH2 ARG    15       7.333  32.373 -18.296  1.00  0.00
ATOM    251 HH21 ARG    15       7.870  31.571 -17.998  1.00  0.00
ATOM    252 HH22 ARG    15       6.530  32.255 -18.898  1.00  0.00
ATOM    253  C   ARG    15      13.202  32.007 -19.442  1.00  0.00
ATOM    254  O   ARG    15      12.381  31.752 -20.336  1.00  0.00
ATOM    255  N   LEU    16      14.493  32.233 -19.685  1.00  0.00
ATOM    256  H   LEU    16      15.048  32.691 -18.977  1.00  0.00
ATOM    257  CA  LEU    16      15.131  31.886 -20.943  1.00  0.00
ATOM    258  HA  LEU    16      14.356  31.632 -21.667  1.00  0.00
ATOM    259  CB  LEU    16      15.984  33.030 -21.516  1.00  0.00
ATOM    260  HB2 LEU    16      16.674  33.266 -20.706  1.00  0.00
ATOM    261  HB3 LEU    16      16.544  32.662 -22.375  1.00  0.00
ATOM    262  CG  LEU    16      15.211  34.295 -21.914  1.00  0.00
ATOM    263  HG  LEU    16      14.844  34.771 -21.004  1.00  0.00
ATOM    264  CD1 LEU    16      16.085  35.279 -22.685  1.00  0.00
ATOM    265 HD11 LEU    16      16.452  34.804 -23.595  1.00  0.00
ATOM    266 HD12 LEU    16      15.498  36.159 -22.947  1.00  0.00
ATOM    267 HD13 LEU    16      16.930  35.578 -22.065  1.00  0.00
ATOM    268  CD2 LEU    16      14.012  33.924 -22.703  1.00  0.00
ATOM    269 HD21 LEU    16      13.366  33.281 -22.104  1.00  0.00
ATOM    270 HD22 LEU    16      13.467  34.826 -22.983  1.00  0.00
ATOM    271 HD23 LEU    16      14.319  33.392 -23.603  1.00  0.00
ATOM    272  C   LEU    16      15.986  30.659 -20.681  1.00  0.00
ATOM    273  O   LEU    16      16.777  30.642 -19.730  1.00  0.00
ATOM    274  N   VAL    17      15.798  29.629 -21.497  1.00  0.00
ATOM    275  H   VAL    17      15.014  29.647 -22.134  1.00  0.00
ATOM    276  CA  VAL    17      16.661  28.457 -21.498  1.00  0.00
ATOM    277  HA  VAL    17      17.338  28.405 -20.645  1.00  0.00
ATOM    278  CB  VAL    17      15.843  27.160 -21.555  1.00  0.00
ATOM    279  HB  VAL    17      15.236  27.161 -22.461  1.00  0.00
ATOM    280  CG1 VAL    17      16.778  25.936 -21.565  1.00  0.00
ATOM    281 HG11 VAL    17      17.384  25.934 -20.659  1.00  0.00
ATOM    282 HG12 VAL    17      16.182  25.024 -21.606  1.00  0.00
ATOM    283 HG13 VAL    17      17.429  25.983 -22.437  1.00  0.00
ATOM    284  CG2 VAL    17      14.852  27.144 -20.442  1.00  0.00
ATOM    285 HG21 VAL    17      14.182  27.999 -20.539  1.00  0.00
ATOM    286 HG22 VAL    17      14.272  26.222 -20.484  1.00  0.00
ATOM    287 HG23 VAL    17      15.375  27.200 -19.488  1.00  0.00
ATOM    288  C   VAL    17      17.574  28.556 -22.701  1.00  0.00
ATOM    289  O   VAL    17      17.099  28.827 -23.818  1.00  0.00
ATOM    290  N   LEU    18      18.877  28.344 -22.473  1.00  0.00
ATOM    291  H   LEU    18      19.184  28.170 -21.527  1.00  0.00
ATOM    292  CA  LEU    18      19.884  28.388 -23.533  1.00  0.00
ATOM    293  HA  LEU    18      19.659  29.202 -24.222  1.00  0.00
ATOM    294  CB  LEU    18      21.277  28.620 -22.938  1.00  0.00
ATOM    295  HB2 LEU    18      21.181  29.569 -22.410  1.00  0.00
ATOM    296  HB3 LEU    18      21.581  27.843 -22.236  1.00  0.00
ATOM    297  CG  LEU    18      22.341  28.755 -24.050  1.00  0.00
ATOM    298  HG  LEU    18      22.299  27.884 -24.704  1.00  0.00
ATOM    299  CD1 LEU    18      22.060  30.017 -24.864  1.00  0.00
ATOM    300 HD11 LEU    18      22.101  30.888 -24.210  1.00  0.00
ATOM    301 HD12 LEU    18      22.808  30.117 -25.650  1.00  0.00
ATOM    302 HD13 LEU    18      21.069  29.947 -25.313  1.00  0.00
ATOM    303  CD2 LEU    18      23.787  28.720 -23.571  1.00  0.00
ATOM    304 HD21 LEU    18      23.981  27.772 -23.069  1.00  0.00
ATOM    305 HD22 LEU    18      24.455  28.822 -24.425  1.00  0.00
ATOM    306 HD23 LEU    18      23.959  29.541 -22.875  1.00  0.00
ATOM    307  C   LEU    18      19.871  27.082 -24.335  1.00  0.00
ATOM    308  O   LEU    18      20.365  26.054 -23.856  1.00  0.00
ATOM    309  N   GLY    19      19.335  27.112 -25.558  1.00  0.00
ATOM    310  H   GLY    19      18.775  27.895 -25.864  1.00  0.00
ATOM    311  CA  GLY    19      19.548  26.000 -26.494  1.00  0.00
ATOM    312  HA2 GLY    19      19.333  25.065 -25.975  1.00  0.00
ATOM    313  HA3 GLY    19      18.860  26.116 -27.332  1.00  0.00
ATOM    314  C   GLY    19      20.982  25.955 -27.029  1.00  0.00
ATOM    315  O   GLY    19      21.586  26.981 -27.323  1.00  0.00
ATOM    316  N   THR    20      21.534  24.744 -27.155  1.00  0.00
ATOM    317  H   THR    20      21.026  23.922 -26.859  1.00  0.00
ATOM    318  CA  THR    20      22.892  24.574 -27.657  1.00  0.00
ATOM    319  HA  THR    20      23.307  25.567 -27.827  1.00  0.00
ATOM    320  CB  THR    20      23.771  23.844 -26.632  1.00  0.00
ATOM    321  HB  THR    20      24.795  23.817 -27.004  1.00  0.00
ATOM    322  CG2 THR    20      23.739  24.545 -25.303  1.00  0.00
ATOM    323 HG21 THR    20      22.715  24.572 -24.930  1.00  0.00
ATOM    324 HG22 THR    20      24.369  24.009 -24.593  1.00  0.00
ATOM    325 HG23 THR    20      24.109  25.563 -25.420  1.00  0.00
ATOM    326  OG1 THR    20      23.255  22.533 -26.424  1.00  0.00
ATOM    327  HG1 THR    20      23.801  22.072 -25.783  1.00  0.00
ATOM    328  C   THR    20      22.961  23.824 -28.986  1.00  0.00
ATOM    329  O   THR    20      24.070  23.489 -29.430  1.00  0.00
ATOM    330  N   MET    21      21.821  23.561 -29.646  1.00  0.00
ATOM    331  H   MET    21      20.925  23.859 -29.286  1.00  0.00
ATOM    332  CA  MET    21      21.845  22.764 -30.886  1.00  0.00
ATOM    333  HA  MET    21      22.245  21.769 -30.689  1.00  0.00
ATOM    334  CB  MET    21      20.433  22.621 -31.422  1.00  0.00
ATOM    335  HB2 MET    21      19.777  22.694 -30.554  1.00  0.00
ATOM    336  HB3 MET    21      20.273  23.482 -32.071  1.00  0.00
ATOM    337  CG  MET    21      20.123  21.358 -32.180  1.00  0.00
ATOM    338  HG2 MET    21      20.839  21.196 -32.986  1.00  0.00
ATOM    339  HG3 MET    21      20.119  20.492 -31.518  1.00  0.00
ATOM    340  SD  MET    21      18.466  21.574 -32.889  1.00  0.00
ATOM    341  CE  MET    21      17.903  19.945 -32.829  1.00  0.00
ATOM    342  HE1 MET    21      17.901  19.598 -31.795  1.00  0.00
ATOM    343  HE2 MET    21      16.890  19.895 -33.230  1.00  0.00
ATOM    344  HE3 MET    21      18.560  19.311 -33.423  1.00  0.00
ATOM    345  C   MET    21      22.761  23.367 -31.953  1.00  0.00
ATOM    346  O   MET    21      23.396  22.628 -32.708  1.00  0.00
ATOM    347  N   ASN    22      22.883  24.696 -32.005  1.00  0.00
ATOM    348  H   ASN    22      22.338  25.296 -31.402  1.00  0.00
ATOM    349  CA  ASN    22      23.781  25.321 -32.978  1.00  0.00
ATOM    350  HA  ASN    22      23.646  24.863 -33.958  1.00  0.00
ATOM    351  CB  ASN    22      23.477  26.807 -33.090  1.00  0.00
ATOM    352  HB2 ASN    22      23.428  27.218 -32.081  1.00  0.00
ATOM    353  HB3 ASN    22      24.275  27.299 -33.645  1.00  0.00
ATOM    354  CG  ASN    22      22.156  27.084 -33.791  1.00  0.00
ATOM    355  OD1 ASN    22      21.732  26.312 -34.657  1.00  0.00
ATOM    356  ND2 ASN    22      21.507  28.205 -33.429  1.00  0.00
ATOM    357 HD21 ASN    22      20.625  28.437 -33.863  1.00  0.00
ATOM    358 HD22 ASN    22      21.904  28.810 -32.724  1.00  0.00
ATOM    359  C   ASN    22      25.260  25.156 -32.656  1.00  0.00
ATOM    360  O   ASN    22      26.082  25.466 -33.518  1.00  0.00
ATOM    361  N   PHE    23      25.624  24.688 -31.456  1.00  0.00
ATOM    362  H   PHE    23      24.923  24.343 -30.815  1.00  0.00
ATOM    363  CA  PHE    23      27.017  24.718 -31.010  1.00  0.00
ATOM    364  HA  PHE    23      27.491  25.630 -31.373  1.00  0.00
ATOM    365  CB  PHE    23      27.118  24.688 -29.483  1.00  0.00
ATOM    366  HB2 PHE    23      26.577  23.833 -29.077  1.00  0.00
ATOM    367  HB3 PHE    23      28.164  24.630 -29.185  1.00  0.00
ATOM    368  CG  PHE    23      26.545  25.918 -28.815  1.00  0.00
ATOM    369  CD1 PHE    23      26.130  27.015 -29.573  1.00  0.00
ATOM    370  HD1 PHE    23      26.236  26.975 -30.657  1.00  0.00
ATOM    371  CE1 PHE    23      25.587  28.150 -28.966  1.00  0.00
ATOM    372  HE1 PHE    23      25.269  28.999 -29.570  1.00  0.00
ATOM    373  CZ  PHE    23      25.454  28.192 -27.593  1.00  0.00
ATOM    374  HZ  PHE    23      25.032  29.072 -27.108  1.00  0.00
ATOM    375  CE2 PHE    23      25.859  27.110 -26.831  1.00  0.00
ATOM    376  HE2 PHE    23      25.746  27.146 -25.747  1.00  0.00
ATOM    377  CD2 PHE    23      26.405  25.983 -27.436  1.00  0.00
ATOM    378  HD2 PHE    23      26.727  25.139 -26.826  1.00  0.00
ATOM    379  C   PHE    23      27.729  23.537 -31.645  1.00  0.00
ATOM    380  O   PHE    23      27.563  22.385 -31.218  1.00  0.00
ATOM    381  N   GLY    24      28.534  23.827 -32.669  1.00  0.00
ATOM    382  H   GLY    24      28.700  24.792 -32.915  1.00  0.00
ATOM    383  CA  GLY    24      29.184  22.801 -33.448  1.00  0.00
ATOM    384  HA2 GLY    24      30.262  22.902 -33.324  1.00  0.00
ATOM    385  HA3 GLY    24      28.865  21.828 -33.074  1.00  0.00
ATOM    386  C   GLY    24      28.846  22.897 -34.924  1.00  0.00
ATOM    387  O   GLY    24      29.694  23.231 -35.755  1.00  0.00
ATOM    388  N   PRO    25      27.599  22.605 -35.282  1.00  0.00
ATOM    389  CD  PRO    25      26.454  22.300 -34.407  1.00  0.00
ATOM    390  HD2 PRO    25      26.018  23.231 -34.044  1.00  0.00
ATOM    391  HD3 PRO    25      26.794  21.704 -33.560  1.00  0.00
ATOM    392  CG  PRO    25      25.525  21.541 -35.301  1.00  0.00
ATOM    393  HG2 PRO    25      24.503  21.842 -35.068  1.00  0.00
ATOM    394  HG3 PRO    25      25.645  20.477 -35.096  1.00  0.00
ATOM    395  CB  PRO    25      25.878  21.856 -36.727  1.00  0.00
ATOM    396  HB2 PRO    25      25.114  22.501 -37.160  1.00  0.00
ATOM    397  HB3 PRO    25      25.958  20.943 -37.316  1.00  0.00
ATOM    398  CA  PRO    25      27.236  22.591 -36.706  1.00  0.00
ATOM    399  HA  PRO    25      28.012  22.033 -37.230  1.00  0.00
ATOM    400  C   PRO    25      27.100  23.970 -37.325  1.00  0.00
ATOM    401  O   PRO    25      27.177  24.098 -38.551  1.00  0.00
ATOM    402  N   THR    26      26.911  24.988 -36.532  1.00  0.00
ATOM    403  H   THR    26      26.967  24.832 -35.536  1.00  0.00
ATOM    404  CA  THR    26      26.611  26.333 -37.004  1.00  0.00
ATOM    405  HA  THR    26      26.813  26.446 -38.069  1.00  0.00
ATOM    406  CB  THR    26      25.122  26.602 -36.757  1.00  0.00
ATOM    407  HB  THR    26      24.836  26.125 -35.819  1.00  0.00
ATOM    408  CG2 THR    26      24.839  28.036 -36.680  1.00  0.00
ATOM    409 HG21 THR    26      25.123  28.514 -37.617  1.00  0.00
ATOM    410 HG22 THR    26      23.774  28.188 -36.504  1.00  0.00
ATOM    411 HG23 THR    26      25.408  28.476 -35.861  1.00  0.00
ATOM    412  OG1 THR    26      24.360  26.024 -37.811  1.00  0.00
ATOM    413  HG1 THR    26      23.426  26.190 -37.660  1.00  0.00
ATOM    414  C   THR    26      27.426  27.403 -36.305  1.00  0.00
ATOM    415  O   THR    26      27.726  28.432 -36.917  1.00  0.00
ATOM    416  N   THR    27      27.858  27.151 -35.074  1.00  0.00
ATOM    417  H   THR    27      27.629  26.243 -34.696  1.00  0.00
ATOM    418  CA  THR    27      28.613  28.070 -34.246  1.00  0.00
ATOM    419  HA  THR    27      28.990  28.941 -34.781  1.00  0.00
ATOM    420  CB  THR    27      27.738  28.551 -33.081  1.00  0.00
ATOM    421  HB  THR    27      27.376  27.672 -32.547  1.00  0.00
ATOM    422  CG2 THR    27      28.501  29.460 -32.110  1.00  0.00
ATOM    423 HG21 THR    27      28.862  30.339 -32.643  1.00  0.00
ATOM    424 HG22 THR    27      27.835  29.772 -31.305  1.00  0.00
ATOM    425 HG23 THR    27      29.347  28.916 -31.691  1.00  0.00
ATOM    426  OG1 THR    27      26.561  29.200 -33.592  1.00  0.00
ATOM    427  HG1 THR    27      26.017  29.499 -32.860  1.00  0.00
ATOM    428  C   THR    27      29.813  27.285 -33.757  1.00  0.00
ATOM    429  O   THR    27      29.640  26.241 -33.117  1.00  0.00
ATOM    430  N   ASP    28      31.014  27.760 -34.075  1.00  0.00
ATOM    431  H   ASP    28      31.102  28.627 -34.585  1.00  0.00
ATOM    432  CA  ASP    28      32.227  27.041 -33.724  1.00  0.00
ATOM    433  HA  ASP    28      32.151  26.003 -34.047  1.00  0.00
ATOM    434  CB  ASP    28      33.429  27.677 -34.407  1.00  0.00
ATOM    435  HB2 ASP    28      34.309  27.050 -34.266  1.00  0.00
ATOM    436  HB3 ASP    28      33.194  27.739 -35.470  1.00  0.00
ATOM    437  CG  ASP    28      33.706  29.062 -33.871  1.00  0.00
ATOM    438  OD1 ASP    28      32.753  29.887 -33.837  1.00  0.00
ATOM    439  OD2 ASP    28      34.853  29.320 -33.454  1.00  0.00
ATOM    440  C   ASP    28      32.435  27.052 -32.212  1.00  0.00
ATOM    441  O   ASP    28      31.729  27.728 -31.463  1.00  0.00
ATOM    442  N   GLU    29      33.456  26.323 -31.761  1.00  0.00
ATOM    443  H   GLU    29      34.088  25.846 -32.388  1.00  0.00
ATOM    444  CA  GLU    29      33.637  26.140 -30.326  1.00  0.00
ATOM    445  HA  GLU    29      32.736  25.709 -29.889  1.00  0.00
ATOM    446  CB  GLU    29      34.801  25.203 -30.062  1.00  0.00
ATOM    447  HB2 GLU    29      34.684  24.338 -30.715  1.00  0.00
ATOM    448  HB3 GLU    29      35.717  25.732 -30.321  1.00  0.00
ATOM    449  CG  GLU    29      34.875  24.742 -28.624  1.00  0.00
ATOM    450  HG2 GLU    29      35.067  25.614 -27.999  1.00  0.00
ATOM    451  HG3 GLU    29      33.912  24.307 -28.354  1.00  0.00
ATOM    452  CD  GLU    29      35.969  23.717 -28.410  1.00  0.00
ATOM    453  OE1 GLU    29      36.219  23.321 -27.245  1.00  0.00
ATOM    454  OE2 GLU    29      36.586  23.306 -29.419  1.00  0.00
ATOM    455  C   GLU    29      33.850  27.464 -29.587  1.00  0.00
ATOM    456  O   GLU    29      33.274  27.677 -28.514  1.00  0.00
ATOM    457  N   ALA    30      34.679  28.361 -30.130  1.00  0.00
ATOM    458  H   ALA    30      35.132  28.185 -31.015  1.00  0.00
ATOM    459  CA  ALA    30      34.995  29.607 -29.421  1.00  0.00
ATOM    460  HA  ALA    30      35.411  29.355 -28.446  1.00  0.00
ATOM    461  CB  ALA    30      36.034  30.412 -30.203  1.00  0.00
ATOM    462  HB1 ALA    30      35.628  30.679 -31.179  1.00  0.00
ATOM    463  HB2 ALA    30      36.281  31.319 -29.652  1.00  0.00
ATOM    464  HB3 ALA    30      36.934  29.812 -30.336  1.00  0.00
ATOM    465  C   ALA    30      33.746  30.459 -29.187  1.00  0.00
ATOM    466  O   ALA    30      33.492  30.916 -28.064  1.00  0.00
ATOM    467  N   GLU    31      32.963  30.690 -30.245  1.00  0.00
ATOM    468  H   GLU    31      33.212  30.332 -31.156  1.00  0.00
ATOM    469  CA  GLU    31      31.775  31.516 -30.132  1.00  0.00
ATOM    470  HA  GLU    31      32.025  32.464 -29.657  1.00  0.00
ATOM    471  CB  GLU    31      31.193  31.803 -31.525  1.00  0.00
ATOM    472  HB2 GLU    31      31.991  32.187 -32.160  1.00  0.00
ATOM    473  HB3 GLU    31      30.815  30.869 -31.941  1.00  0.00
ATOM    474  CG  GLU    31      30.065  32.820 -31.459  1.00  0.00
ATOM    475  HG2 GLU    31      29.253  32.385 -30.875  1.00  0.00
ATOM    476  HG3 GLU    31      30.479  33.675 -30.924  1.00  0.00
ATOM    477  CD  GLU    31      29.527  33.279 -32.815  1.00  0.00
ATOM    478  OE1 GLU    31      29.451  32.457 -33.786  1.00  0.00
ATOM    479  OE2 GLU    31      29.147  34.484 -32.878  1.00  0.00
ATOM    480  C   GLU    31      30.721  30.865 -29.234  1.00  0.00
ATOM    481  O   GLU    31      29.962  31.571 -28.558  1.00  0.00
ATOM    482  N   SER    32      30.634  29.531 -29.248  1.00  0.00
ATOM    483  H   SER    32      31.158  28.978 -29.911  1.00  0.00
ATOM    484  CA  SER    32      29.728  28.842 -28.337  1.00  0.00
ATOM    485  HA  SER    32      28.725  29.256 -28.442  1.00  0.00
ATOM    486  CB  SER    32      29.672  27.335 -28.638  1.00  0.00
ATOM    487  HB2 SER    32      30.611  26.893 -28.306  1.00  0.00
ATOM    488  HB3 SER    32      28.848  26.910 -28.064  1.00  0.00
ATOM    489  OG  SER    32      29.479  27.057 -30.023  1.00  0.00
ATOM    490  HG  SER    32      29.451  26.107 -30.158  1.00  0.00
ATOM    491  C   SER    32      30.151  29.072 -26.898  1.00  0.00
ATOM    492  O   SER    32      29.308  29.320 -26.028  1.00  0.00
ATOM    493  N   HIE    33      31.453  28.992 -26.626  1.00  0.00
ATOM    494  H   HIE    33      32.123  28.676 -27.312  1.00  0.00
ATOM    495  CA  HIE    33      31.930  29.308 -25.292  1.00  0.00
ATOM    496  HA  HIE    33      31.437  28.670 -24.558  1.00  0.00
ATOM    497  CB  HIE    33      33.435  29.076 -25.208  1.00  0.00
ATOM    498  HB2 HIE    33      33.917  29.441 -26.115  1.00  0.00
ATOM    499  HB3 HIE    33      33.857  29.586 -24.342  1.00  0.00
ATOM    500  CG  HIE    33      33.805  27.636 -25.077  1.00  0.00
ATOM    501  ND1 HIE    33      35.104  27.215 -24.912  1.00  0.00
ATOM    502  CE1 HIE    33      35.127  25.899 -24.832  1.00  0.00
ATOM    503  HE1 HIE    33      36.069  25.366 -24.709  1.00  0.00
ATOM    504  NE2 HIE    33      33.889  25.456 -24.926  1.00  0.00
ATOM    505  HE2 HIE    33      33.602  24.488 -24.893  1.00  0.00
ATOM    506  CD2 HIE    33      33.042  26.522 -25.077  1.00  0.00
ATOM    507  HD2 HIE    33      31.968  26.356 -25.169  1.00  0.00
ATOM    508  C   HIE    33      31.585  30.738 -24.929  1.00  0.00
ATOM    509  O   HIE    33      31.171  31.016 -23.793  1.00  0.00
ATOM    510  N   ALA    34      31.744  31.661 -25.890  1.00  0.00
ATOM    511  H   ALA    34      32.114  31.417 -26.797  1.00  0.00
ATOM    512  CA  ALA    34      31.428  33.063 -25.625  1.00  0.00
ATOM    513  HA  ALA    34      31.906  33.356 -24.691  1.00  0.00
ATOM    514  CB  ALA    34      31.952  33.957 -26.742  1.00  0.00
ATOM    515  HB1 ALA    34      31.474  33.682 -27.682  1.00  0.00
ATOM    516  HB2 ALA    34      31.725  34.998 -26.511  1.00  0.00
ATOM    517  HB3 ALA    34      33.031  33.832 -26.832  1.00  0.00
ATOM    518  C   ALA    34      29.938  33.271 -25.466  1.00  0.00
ATOM    519  O   ALA    34      29.521  34.138 -24.697  1.00  0.00
ATOM    520  N   ILE    35      29.124  32.502 -26.193  1.00  0.00
ATOM    521  H   ILE    35      29.479  31.877 -26.903  1.00  0.00
ATOM    522  CA  ILE    35      27.677  32.625 -26.041  1.00  0.00
ATOM    523  HA  ILE    35      27.402  33.679 -26.073  1.00  0.00
ATOM    524  CB  ILE    35      26.945  31.871 -27.162  1.00  0.00
ATOM    525  HB  ILE    35      27.459  30.927 -27.342  1.00  0.00
ATOM    526  CG2 ILE    35      25.484  31.592 -26.779  1.00  0.00
ATOM    527 HG21 ILE    35      24.968  32.535 -26.600  1.00  0.00
ATOM    528 HG22 ILE    35      24.990  31.057 -27.591  1.00  0.00
ATOM    529 HG23 ILE    35      25.454  30.985 -25.874  1.00  0.00
ATOM    530  CG1 ILE    35      26.963  32.693 -28.447  1.00  0.00
ATOM    531 HG12 ILE    35      26.202  33.466 -28.339  1.00  0.00
ATOM    532 HG13 ILE    35      27.946  33.158 -28.512  1.00  0.00
ATOM    533  CD1 ILE    35      26.694  31.886 -29.723  1.00  0.00
ATOM    534 HD11 ILE    35      25.710  31.421 -29.659  1.00  0.00
ATOM    535 HD12 ILE    35      26.725  32.550 -30.587  1.00  0.00
ATOM    536 HD13 ILE    35      27.454  31.113 -29.831  1.00  0.00
ATOM    537  C   ILE    35      27.251  32.144 -24.655  1.00  0.00
ATOM    538  O   ILE    35      26.427  32.776 -23.995  1.00  0.00
ATOM    539  N   MET    36      27.839  31.049 -24.179  1.00  0.00
ATOM    540  H   MET    36      28.489  30.525 -24.747  1.00  0.00
ATOM    541  CA  MET    36      27.490  30.524 -22.867  1.00  0.00
ATOM    542  HA  MET    36      26.406  30.475 -22.759  1.00  0.00
ATOM    543  CB  MET    36      28.065  29.106 -22.700  1.00  0.00
ATOM    544  HB2 MET    36      29.137  29.162 -22.885  1.00  0.00
ATOM    545  HB3 MET    36      27.890  28.799 -21.669  1.00  0.00
ATOM    546  CG  MET    36      27.433  28.078 -23.654  1.00  0.00
ATOM    547  HG2 MET    36      26.351  28.149 -23.541  1.00  0.00
ATOM    548  HG3 MET    36      27.711  28.360 -24.669  1.00  0.00
ATOM    549  SD  MET    36      27.954  26.365 -23.346  1.00  0.00
ATOM    550  CE  MET    36      29.516  26.279 -24.205  1.00  0.00
ATOM    551  HE1 MET    36      30.203  27.013 -23.784  1.00  0.00
ATOM    552  HE2 MET    36      29.938  25.280 -24.093  1.00  0.00
ATOM    553  HE3 MET    36      29.361  26.491 -25.263  1.00  0.00
ATOM    554  C   MET    36      27.958  31.460 -21.757  1.00  0.00
ATOM    555  O   MET    36      27.221  31.696 -20.794  1.00  0.00
ATOM    556  N   ASP    37      29.152  32.046 -21.887  1.00  0.00
ATOM    557  H   ASP    37      29.784  31.824 -22.643  1.00  0.00
ATOM    558  CA  ASP    37      29.598  32.998 -20.865  1.00  0.00
ATOM    559  HA  ASP    37      29.553  32.525 -19.884  1.00  0.00
ATOM    560  CB  ASP    37      31.036  33.452 -21.125  1.00  0.00
ATOM    561  HB2 ASP    37      31.162  33.556 -22.203  1.00  0.00
ATOM    562  HB3 ASP    37      31.173  34.423 -20.648  1.00  0.00
ATOM    563  CG  ASP    37      32.065  32.474 -20.587  1.00  0.00
ATOM    564  OD1 ASP    37      31.699  31.627 -19.747  1.00  0.00
ATOM    565  OD2 ASP    37      33.246  32.554 -21.004  1.00  0.00
ATOM    566  C   ASP    37      28.670  34.204 -20.799  1.00  0.00
ATOM    567  O   ASP    37      28.332  34.675 -19.710  1.00  0.00
ATOM    568  N   ALA    38      28.226  34.697 -21.957  1.00  0.00
ATOM    569  H   ALA    38      28.554  34.331 -22.839  1.00  0.00
ATOM    570  CA  ALA    38      27.294  35.820 -21.977  1.00  0.00
ATOM    571  HA  ALA    38      27.716  36.633 -21.386  1.00  0.00
ATOM    572  CB  ALA    38      27.084  36.315 -23.408  1.00  0.00
ATOM    573  HB1 ALA    38      26.653  35.515 -24.010  1.00  0.00
ATOM    574  HB2 ALA    38      26.407  37.169 -23.402  1.00  0.00
ATOM    575  HB3 ALA    38      28.041  36.614 -23.834  1.00  0.00
ATOM    576  C   ALA    38      25.957  35.445 -21.356  1.00  0.00
ATOM    577  O   ALA    38      25.298  36.285 -20.719  1.00  0.00
ATOM    578  N   ALA    39      25.521  34.195 -21.571  1.00  0.00
ATOM    579  H   ALA    39      26.019  33.571 -22.189  1.00  0.00
ATOM    580  CA  ALA    39      24.278  33.725 -20.968  1.00  0.00
ATOM    581  HA  ALA    39      23.463  34.403 -21.223  1.00  0.00
ATOM    582  CB  ALA    39      23.944  32.333 -21.511  1.00  0.00
ATOM    583  HB1 ALA    39      24.746  31.641 -21.256  1.00  0.00
ATOM    584  HB2 ALA    39      23.010  31.985 -21.069  1.00  0.00
ATOM    585  HB3 ALA    39      23.837  32.381 -22.595  1.00  0.00
ATOM    586  C   ALA    39      24.390  33.714 -19.442  1.00  0.00
ATOM    587  O   ALA    39      23.464  34.124 -18.734  1.00  0.00
ATOM    588  N   LEU    40      25.525  33.247 -18.919  1.00  0.00
ATOM    589  H   LEU    40      26.234  32.811 -19.491  1.00  0.00
ATOM    590  CA  LEU    40      25.725  33.280 -17.483  1.00  0.00
ATOM    591  HA  LEU    40      24.906  32.772 -16.974  1.00  0.00
ATOM    592  CB  LEU    40      27.024  32.571 -17.141  1.00  0.00
ATOM    593  HB2 LEU    40      27.304  32.056 -18.060  1.00  0.00
ATOM    594  HB3 LEU    40      27.780  33.317 -16.898  1.00  0.00
ATOM    595  CG  LEU    40      26.923  31.563 -16.007  1.00  0.00
ATOM    596  HG  LEU    40      26.958  32.102 -15.060  1.00  0.00
ATOM    597  CD1 LEU    40      25.627  30.763 -16.088  1.00  0.00
ATOM    598 HD11 LEU    40      25.591  30.223 -17.034  1.00  0.00
ATOM    599 HD12 LEU    40      25.586  30.052 -15.263  1.00  0.00
ATOM    600 HD13 LEU    40      24.776  31.441 -16.024  1.00  0.00
ATOM    601  CD2 LEU    40      28.117  30.648 -16.038  1.00  0.00
ATOM    602 HD21 LEU    40      29.028  31.235 -15.921  1.00  0.00
ATOM    603 HD22 LEU    40      28.043  29.926 -15.225  1.00  0.00
ATOM    604 HD23 LEU    40      28.145  30.119 -16.991  1.00  0.00
ATOM    605  C   LEU    40      25.704  34.721 -16.958  1.00  0.00
ATOM    606  O   LEU    40      25.022  35.029 -15.977  1.00  0.00
ATOM    607  N   ASP    41      26.398  35.637 -17.623  1.00  0.00
ATOM    608  H   ASP    41      26.967  35.432 -18.432  1.00  0.00
ATOM    609  CA  ASP    41      26.426  36.991 -17.083  1.00  0.00
ATOM    610  HA  ASP    41      26.606  36.949 -16.009  1.00  0.00
ATOM    611  CB  ASP    41      27.523  37.816 -17.727  1.00  0.00
ATOM    612  HB2 ASP    41      27.249  37.990 -18.768  1.00  0.00
ATOM    613  HB3 ASP    41      27.605  38.771 -17.209  1.00  0.00
ATOM    614  CG  ASP    41      28.844  37.099 -17.669  1.00  0.00
ATOM    615  OD1 ASP    41      28.876  36.030 -16.988  1.00  0.00
ATOM    616  OD2 ASP    41      29.835  37.568 -18.260  1.00  0.00
ATOM    617  C   ASP    41      25.092  37.679 -17.201  1.00  0.00
ATOM    618  O   ASP    41      24.858  38.655 -16.485  1.00  0.00
ATOM    619  N   ALA    42      24.212  37.202 -18.064  1.00  0.00
ATOM    620  H   ALA    42      24.479  36.497 -18.735  1.00  0.00
ATOM    621  CA  ALA    42      22.854  37.718 -18.111  1.00  0.00
ATOM    622  HA  ALA    42      22.875  38.782 -17.874  1.00  0.00
ATOM    623  CB  ALA    42      22.278  37.541 -19.523  1.00  0.00
ATOM    624  HB1 ALA    42      22.241  36.480 -19.771  1.00  0.00
ATOM    625  HB2 ALA    42      21.271  37.957 -19.560  1.00  0.00
ATOM    626  HB3 ALA    42      22.911  38.060 -20.242  1.00  0.00
ATOM    627  C   ALA    42      21.953  37.038 -17.087  1.00  0.00
ATOM    628  O   ALA    42      20.770  37.382 -16.998  1.00  0.00
ATOM    629  N   GLY    43      22.475  36.059 -16.345  1.00  0.00
ATOM    630  H   GLY    43      23.450  35.822 -16.457  1.00  0.00
ATOM    631  CA  GLY    43      21.696  35.316 -15.378  1.00  0.00
ATOM    632  HA2 GLY    43      22.391  35.016 -14.595  1.00  0.00
ATOM    633  HA3 GLY    43      20.970  36.019 -14.969  1.00  0.00
ATOM    634  C   GLY    43      20.958  34.081 -15.887  1.00  0.00
ATOM    635  O   GLY    43      20.070  33.589 -15.180  1.00  0.00
ATOM    636  N   ILE    44      21.275  33.576 -17.085  1.00  0.00
ATOM    637  H   ILE    44      21.934  34.069 -17.670  1.00  0.00
ATOM    638  CA  ILE    44      20.675  32.348 -17.600  1.00  0.00
ATOM    639  HA  ILE    44      19.636  32.260 -17.281  1.00  0.00
ATOM    640  CB  ILE    44      20.748  32.271 -19.128  1.00  0.00
ATOM    641  HB  ILE    44      21.778  32.418 -19.452  1.00  0.00
ATOM    642  CG2 ILE    44      20.261  30.899 -19.589  1.00  0.00
ATOM    643 HG21 ILE    44      19.230  30.751 -19.266  1.00  0.00
ATOM    644 HG22 ILE    44      20.311  30.841 -20.676  1.00  0.00
ATOM    645 HG23 ILE    44      20.892  30.124 -19.155  1.00  0.00
ATOM    646  CG1 ILE    44      19.938  33.398 -19.751  1.00  0.00
ATOM    647 HG12 ILE    44      18.926  33.325 -19.351  1.00  0.00
ATOM    648 HG13 ILE    44      20.390  34.335 -19.426  1.00  0.00
ATOM    649  CD1 ILE    44      19.885  33.361 -21.274  1.00  0.00
ATOM    650 HD11 ILE    44      19.432  32.424 -21.600  1.00  0.00
ATOM    651 HD12 ILE    44      19.288  34.198 -21.638  1.00  0.00
ATOM    652 HD13 ILE    44      20.895  33.434 -21.675  1.00  0.00
ATOM    653  C   ILE    44      21.406  31.176 -16.978  1.00  0.00
ATOM    654  O   ILE    44      22.632  31.081 -17.081  1.00  0.00
ATOM    655  N   ASN    45      20.660  30.286 -16.327  1.00  0.00
ATOM    656  H   ASN    45      19.652  30.347 -16.372  1.00  0.00
ATOM    657  CA  ASN    45      21.253  29.237 -15.507  1.00  0.00
ATOM    658  HA  ASN    45      22.338  29.259 -15.605  1.00  0.00
ATOM    659  CB  ASN    45      20.894  29.443 -14.048  1.00  0.00
ATOM    660  HB2 ASN    45      21.543  28.841 -13.412  1.00  0.00
ATOM    661  HB3 ASN    45      21.033  30.498 -13.814  1.00  0.00
ATOM    662  CG  ASN    45      19.468  29.073 -13.764  1.00  0.00
ATOM    663  OD1 ASN    45      18.563  29.451 -14.515  1.00  0.00
ATOM    664  ND2 ASN    45      19.247  28.301 -12.688  1.00  0.00
ATOM    665 HD21 ASN    45      18.304  28.024 -12.454  1.00  0.00
ATOM    666 HD22 ASN    45      20.024  28.000 -12.118  1.00  0.00
ATOM    667  C   ASN    45      20.819  27.841 -15.924  1.00  0.00
ATOM    668  O   ASN    45      21.157  26.867 -15.240  1.00  0.00
ATOM    669  N   PHE    46      20.103  27.721 -17.033  1.00  0.00
ATOM    670  H   PHE    46      19.972  28.548 -17.598  1.00  0.00
ATOM    671  CA  PHE    46      19.480  26.490 -17.466  1.00  0.00
ATOM    672  HA  PHE    46      19.812  25.651 -16.855  1.00  0.00
ATOM    673  CB  PHE    46      17.961  26.638 -17.311  1.00  0.00
ATOM    674  HB2 PHE    46      17.743  27.001 -16.306  1.00  0.00
ATOM    675  HB3 PHE    46      17.569  27.343 -18.044  1.00  0.00
ATOM    676  CG  PHE    46      17.188  25.364 -17.484  1.00  0.00
ATOM    677  CD1 PHE    46      17.832  24.134 -17.565  1.00  0.00
ATOM    678  HD1 PHE    46      18.919  24.088 -17.500  1.00  0.00
ATOM    679  CE1 PHE    46      17.102  22.977 -17.727  1.00  0.00
ATOM    680  HE1 PHE    46      17.604  22.012 -17.791  1.00  0.00
ATOM    681  CZ  PHE    46      15.718  23.046 -17.808  1.00  0.00
ATOM    682  HZ  PHE    46      15.136  22.132 -17.927  1.00  0.00
ATOM    683  CE2 PHE    46      15.079  24.264 -17.738  1.00  0.00
ATOM    684  HE2 PHE    46      13.992  24.319 -17.802  1.00  0.00
ATOM    685  CD2 PHE    46      15.814  25.407 -17.587  1.00  0.00
ATOM    686  HD2 PHE    46      15.314  26.375 -17.546  1.00  0.00
ATOM    687  C   PHE    46      19.890  26.262 -18.916  1.00  0.00
ATOM    688  O   PHE    46      19.550  27.077 -19.778  1.00  0.00
ATOM    689  N   PHE    47      20.621  25.172 -19.194  1.00  0.00
ATOM    690  H   PHE    47      20.807  24.514 -18.451  1.00  0.00
ATOM    691  CA  PHE    47      21.154  24.880 -20.536  1.00  0.00
ATOM    692  HA  PHE    47      20.899  25.703 -21.204  1.00  0.00
ATOM    693  CB  PHE    47      22.691  24.704 -20.532  1.00  0.00
ATOM    694  HB2 PHE    47      22.961  24.047 -19.705  1.00  0.00
ATOM    695  HB3 PHE    47      23.021  24.260 -21.471  1.00  0.00
ATOM    696  CG  PHE    47      23.480  25.965 -20.353  1.00  0.00
ATOM    697  CD1 PHE    47      22.865  27.175 -20.025  1.00  0.00
ATOM    698  HD1 PHE    47      21.785  27.208 -19.879  1.00  0.00
ATOM    699  CE1 PHE    47      23.627  28.343 -19.883  1.00  0.00
ATOM    700  HE1 PHE    47      23.138  29.288 -19.646  1.00  0.00
ATOM    701  CZ  PHE    47      25.006  28.295 -20.045  1.00  0.00
ATOM    702  HZ  PHE    47      25.602  29.197 -19.905  1.00  0.00
ATOM    703  CE2 PHE    47      25.628  27.094 -20.387  1.00  0.00
ATOM    704  HE2 PHE    47      26.707  27.058 -20.534  1.00  0.00
ATOM    705  CD2 PHE    47      24.867  25.941 -20.540  1.00  0.00
ATOM    706  HD2 PHE    47      25.349  25.001 -20.809  1.00  0.00
ATOM    707  C   PHE    47      20.570  23.581 -21.099  1.00  0.00
ATOM    708  O   PHE    47      20.536  22.559 -20.407  1.00  0.00
ATOM    709  N   ASP    48      20.172  23.581 -22.370  1.00  0.00
ATOM    710  H   ASP    48      20.221  24.424 -22.923  1.00  0.00
ATOM    711  CA  ASP    48      19.634  22.372 -22.995  1.00  0.00
ATOM    712  HA  ASP    48      19.549  21.591 -22.239  1.00  0.00
ATOM    713  CB  ASP    48      18.264  22.604 -23.609  1.00  0.00
ATOM    714  HB2 ASP    48      17.583  22.965 -22.838  1.00  0.00
ATOM    715  HB3 ASP    48      18.381  23.369 -24.377  1.00  0.00
ATOM    716  CG  ASP    48      17.700  21.351 -24.230  1.00  0.00
ATOM    717  OD1 ASP    48      17.426  20.376 -23.481  1.00  0.00
ATOM    718  OD2 ASP    48      17.503  21.338 -25.472  1.00  0.00
ATOM    719  C   ASP    48      20.562  21.878 -24.082  1.00  0.00
ATOM    720  O   ASP    48      20.932  22.647 -24.979  1.00  0.00
ATOM    721  N   THR    49      20.898  20.591 -24.027  1.00  0.00
ATOM    722  H   THR    49      20.681  20.053 -23.200  1.00  0.00
ATOM    723  CA  THR    49      21.679  19.960 -25.073  1.00  0.00
ATOM    724  HA  THR    49      21.555  20.448 -26.039  1.00  0.00
ATOM    725  CB  THR    49      23.168  19.985 -24.698  1.00  0.00
ATOM    726  HB  THR    49      23.400  20.976 -24.308  1.00  0.00
ATOM    727  CG2 THR    49      23.525  18.931 -23.652  1.00  0.00
ATOM    728 HG21 THR    49      23.293  17.939 -24.041  1.00  0.00
ATOM    729 HG22 THR    49      24.588  18.992 -23.423  1.00  0.00
ATOM    730 HG23 THR    49      22.947  19.109 -22.745  1.00  0.00
ATOM    731  OG1 THR    49      23.951  19.802 -25.881  1.00  0.00
ATOM    732  HG1 THR    49      24.883  19.817 -25.653  1.00  0.00
ATOM    733  C   THR    49      21.122  18.556 -25.332  1.00  0.00
ATOM    734  O   THR    49      20.021  18.206 -24.888  1.00  0.00
ATOM    735  N   ALA    50      21.874  17.763 -26.094  1.00  0.00
ATOM    736  H   ALA    50      22.735  18.132 -26.471  1.00  0.00
ATOM    737  CA  ALA    50      21.499  16.402 -26.436  1.00  0.00
ATOM    738  HA  ALA    50      21.095  15.890 -25.562  1.00  0.00
ATOM    739  CB  ALA    50      20.450  16.368 -27.550  1.00  0.00
ATOM    740  HB1 ALA    50      20.842  16.869 -28.435  1.00  0.00
ATOM    741  HB2 ALA    50      20.212  15.333 -27.794  1.00  0.00
ATOM    742  HB3 ALA    50      19.546  16.878 -27.215  1.00  0.00
ATOM    743  C   ALA    50      22.746  15.653 -26.870  1.00  0.00
ATOM    744  O   ALA    50      23.722  16.260 -27.333  1.00  0.00
ATOM    745  N   ASN    51      22.720  14.331 -26.690  1.00  0.00
ATOM    746  H   ASN    51      21.982  13.858 -26.186  1.00  0.00
ATOM    747  CA  ASN    51      23.850  13.546 -27.153  1.00  0.00
ATOM    748  HA  ASN    51      24.775  13.970 -26.763  1.00  0.00
ATOM    749  CB  ASN    51      23.736  12.083 -26.670  1.00  0.00
ATOM    750  HB2 ASN    51      24.551  11.503 -27.102  1.00  0.00
ATOM    751  HB3 ASN    51      23.834  12.094 -25.584  1.00  0.00
ATOM    752  CG  ASN    51      22.379  11.394 -27.043  1.00  0.00
ATOM    753  OD1 ASN    51      21.459  12.014 -27.567  1.00  0.00
ATOM    754  ND2 ASN    51      22.290  10.091 -26.780  1.00  0.00
ATOM    755 HD21 ASN    51      21.439   9.592 -26.998  1.00  0.00
ATOM    756 HD22 ASN    51      23.073   9.608 -26.363  1.00  0.00
ATOM    757  C   ASN    51      23.976  13.631 -28.671  1.00  0.00
ATOM    758  O   ASN    51      25.094  13.659 -29.197  1.00  0.00
ATOM    759  N   VAL    52      22.859  13.747 -29.394  1.00  0.00
ATOM    760  H   VAL    52      21.936  13.835 -28.993  1.00  0.00
ATOM    761  CA  VAL    52      22.979  13.693 -30.845  1.00  0.00
ATOM    762  HA  VAL    52      23.800  13.041 -31.142  1.00  0.00
ATOM    763  CB  VAL    52      21.688  13.205 -31.534  1.00  0.00
ATOM    764  HB  VAL    52      21.814  13.270 -32.615  1.00  0.00
ATOM    765  CG1 VAL    52      21.393  11.767 -31.145  1.00  0.00
ATOM    766 HG11 VAL    52      21.265  11.701 -30.064  1.00  0.00
ATOM    767 HG12 VAL    52      20.479  11.437 -31.639  1.00  0.00
ATOM    768 HG13 VAL    52      22.222  11.130 -31.452  1.00  0.00
ATOM    769  CG2 VAL    52      20.506  14.117 -31.174  1.00  0.00
ATOM    770 HG21 VAL    52      20.718  15.134 -31.502  1.00  0.00
ATOM    771 HG22 VAL    52      19.604  13.757 -31.669  1.00  0.00
ATOM    772 HG23 VAL    52      20.355  14.108 -30.094  1.00  0.00
ATOM    773  C   VAL    52      23.346  15.030 -31.451  1.00  0.00
ATOM    774  O   VAL    52      23.643  15.076 -32.653  1.00  0.00
ATOM    775  N   TYR    53      23.332  16.120 -30.673  1.00  0.00
ATOM    776  H   TYR    53      23.063  16.086 -29.700  1.00  0.00
ATOM    777  CA  TYR    53      23.623  17.421 -31.265  1.00  0.00
ATOM    778  HA  TYR    53      23.013  17.557 -32.158  1.00  0.00
ATOM    779  CB  TYR    53      23.316  18.559 -30.285  1.00  0.00
ATOM    780  HB2 TYR    53      23.846  18.358 -29.354  1.00  0.00
ATOM    781  HB3 TYR    53      23.726  19.455 -30.750  1.00  0.00
ATOM    782  CG  TYR    53      21.831  18.774 -29.989  1.00  0.00
ATOM    783  CD1 TYR    53      20.868  18.096 -30.720  1.00  0.00
ATOM    784  HD1 TYR    53      21.194  17.435 -31.523  1.00  0.00
ATOM    785  CE1 TYR    53      19.535  18.241 -30.453  1.00  0.00
ATOM    786  HE1 TYR    53      18.817  17.680 -31.051  1.00  0.00
ATOM    787  CZ  TYR    53      19.088  19.085 -29.440  1.00  0.00
ATOM    788  OH  TYR    53      17.708  19.159 -29.260  1.00  0.00
ATOM    789  HH  TYR    53      17.219  18.604 -29.873  1.00  0.00
ATOM    790  CE2 TYR    53      20.012  19.799 -28.672  1.00  0.00
ATOM    791  HE2 TYR    53      19.693  20.474 -27.877  1.00  0.00
ATOM    792  CD2 TYR    53      21.394  19.629 -28.947  1.00  0.00
ATOM    793  HD2 TYR    53      22.137  20.160 -28.353  1.00  0.00
ATOM    794  C   TYR    53      25.082  17.469 -31.746  1.00  0.00
ATOM    795  O   TYR    53      25.990  16.929 -31.105  1.00  0.00
ATOM    796  N   GLY    54      25.293  18.082 -32.918  1.00  0.00
ATOM    797  H   GLY    54      24.553  18.625 -33.340  1.00  0.00
ATOM    798  CA  GLY    54      26.562  17.993 -33.613  1.00  0.00
ATOM    799  HA2 GLY    54      27.029  18.977 -33.616  1.00  0.00
ATOM    800  HA3 GLY    54      27.203  17.288 -33.083  1.00  0.00
ATOM    801  C   GLY    54      26.390  17.523 -35.048  1.00  0.00
ATOM    802  O   GLY    54      27.091  17.991 -35.948  1.00  0.00
ATOM    803  N   TRP    55      25.468  16.569 -35.248  1.00  0.00
ATOM    804  H   TRP    55      25.098  16.170 -34.397  1.00  0.00
ATOM    805  CA  TRP    55      25.025  16.006 -36.530  1.00  0.00
ATOM    806  HA  TRP    55      24.163  15.357 -36.369  1.00  0.00
ATOM    807  CB  TRP    55      24.622  17.125 -37.501  1.00  0.00
ATOM    808  HB2 TRP    55      25.494  17.736 -37.732  1.00  0.00
ATOM    809  HB3 TRP    55      24.238  16.679 -38.419  1.00  0.00
ATOM    810  CG  TRP    55      23.556  18.066 -37.000  1.00  0.00
ATOM    811  CD1 TRP    55      23.447  19.400 -37.302  1.00  0.00
ATOM    812  HD1 TRP    55      24.213  19.823 -37.952  1.00  0.00
ATOM    813  NE1 TRP    55      22.341  19.934 -36.688  1.00  0.00
ATOM    814  HE1 TRP    55      22.044  20.897 -36.761  1.00  0.00
ATOM    815  CE2 TRP    55      21.714  18.960 -35.948  1.00  0.00
ATOM    816  CZ2 TRP    55      20.561  19.037 -35.124  1.00  0.00
ATOM    817  HZ2 TRP    55      20.057  19.999 -35.032  1.00  0.00
ATOM    818  CH2 TRP    55      20.146  17.885 -34.487  1.00  0.00
ATOM    819  HH2 TRP    55      19.259  17.908 -33.853  1.00  0.00
ATOM    820  CZ3 TRP    55      20.851  16.665 -34.639  1.00  0.00
ATOM    821  HZ3 TRP    55      20.518  15.755 -34.140  1.00  0.00
ATOM    822  CE3 TRP    55      22.014  16.594 -35.448  1.00  0.00
ATOM    823  HE3 TRP    55      22.539  15.641 -35.513  1.00  0.00
ATOM    824  CD2 TRP    55      22.449  17.760 -36.119  1.00  0.00
ATOM    825  C   TRP    55      26.035  15.079 -37.216  1.00  0.00
ATOM    826  O   TRP    55      27.252  15.326 -37.182  1.00  0.00
ATOM    827  N   GLY    56      25.520  14.006 -37.834  1.00  0.00
ATOM    828  H   GLY    56      24.550  13.760 -37.693  1.00  0.00
ATOM    829  CA  GLY    56      26.323  13.171 -38.714  1.00  0.00
ATOM    830  HA2 GLY    56      25.672  12.413 -39.150  1.00  0.00
ATOM    831  HA3 GLY    56      26.727  13.802 -39.506  1.00  0.00
ATOM    832  C   GLY    56      27.466  12.486 -37.999  1.00  0.00
ATOM    833  O   GLY    56      27.280  11.827 -36.977  1.00  0.00
ATOM    834  N   GLU    57      28.668  12.631 -38.558  1.00  0.00
ATOM    835  H   GLU    57      28.748  13.135 -39.429  1.00  0.00
ATOM    836  CA  GLU    57      29.880  12.071 -37.968  1.00  0.00
ATOM    837  HA  GLU    57      29.733  11.011 -37.763  1.00  0.00
ATOM    838  CB  GLU    57      31.071  12.225 -38.927  1.00  0.00
ATOM    839  HB2 GLU    57      31.118  13.285 -39.178  1.00  0.00
ATOM    840  HB3 GLU    57      31.955  11.948 -38.354  1.00  0.00
ATOM    841  CG  GLU    57      31.018  11.404 -40.205  1.00  0.00
ATOM    842  HG2 GLU    57      29.981  11.366 -40.540  1.00  0.00
ATOM    843  HG3 GLU    57      31.621  11.925 -40.948  1.00  0.00
ATOM    844  CD  GLU    57      31.549   9.977 -40.025  1.00  0.00
ATOM    845  OE1 GLU    57      31.397   9.422 -38.901  1.00  0.00
ATOM    846  OE2 GLU    57      32.106   9.412 -41.009  1.00  0.00
ATOM    847  C   GLU    57      30.237  12.748 -36.651  1.00  0.00
ATOM    848  O   GLU    57      31.072  12.234 -35.897  1.00  0.00
ATOM    849  N   ASN    58      29.645  13.897 -36.360  1.00  0.00
ATOM    850  H   ASN    58      28.954  14.287 -36.986  1.00  0.00
ATOM    851  CA  ASN    58      30.028  14.667 -35.192  1.00  0.00
ATOM    852  HA  ASN    58      30.894  14.215 -34.710  1.00  0.00
ATOM    853  CB  ASN    58      30.390  16.091 -35.611  1.00  0.00
ATOM    854  HB2 ASN    58      29.521  16.557 -36.077  1.00  0.00
ATOM    855  HB3 ASN    58      30.669  16.654 -34.720  1.00  0.00
ATOM    856  CG  ASN    58      31.556  16.131 -36.601  1.00  0.00
ATOM    857  OD1 ASN    58      32.591  15.501 -36.401  1.00  0.00
ATOM    858  ND2 ASN    58      31.378  16.871 -37.674  1.00  0.00
ATOM    859 HD21 ASN    58      32.111  16.938 -38.365  1.00  0.00
ATOM    860 HD22 ASN    58      30.508  17.369 -37.802  1.00  0.00
ATOM    861  C   ASN    58      28.945  14.674 -34.112  1.00  0.00
ATOM    862  O   ASN    58      28.872  15.613 -33.314  1.00  0.00
ATOM    863  N   LYS    59      28.090  13.654 -34.076  1.00  0.00
ATOM    864  H   LYS    59      28.051  12.960 -34.808  1.00  0.00
ATOM    865  CA  LYS    59      27.134  13.554 -32.977  1.00  0.00
ATOM    866  HA  LYS    59      26.532  14.462 -32.933  1.00  0.00
ATOM    867  CB  LYS    59      26.203  12.362 -33.168  1.00  0.00
ATOM    868  HB2 LYS    59      26.815  11.469 -33.292  1.00  0.00
ATOM    869  HB3 LYS    59      25.590  12.261 -32.272  1.00  0.00
ATOM    870  CG  LYS    59      25.302  12.530 -34.380  1.00  0.00
ATOM    871  HG2 LYS    59      24.757  13.468 -34.271  1.00  0.00
ATOM    872  HG3 LYS    59      25.932  12.577 -35.268  1.00  0.00
ATOM    873  CD  LYS    59      24.327  11.399 -34.519  1.00  0.00
ATOM    874  HD2 LYS    59      24.865  10.503 -34.827  1.00  0.00
ATOM    875  HD3 LYS    59      23.850  11.222 -33.555  1.00  0.00
ATOM    876  CE  LYS    59      23.266  11.733 -35.555  1.00  0.00
ATOM    877  HE2 LYS    59      22.478  12.311 -35.071  1.00  0.00
ATOM    878  HE3 LYS    59      23.725  12.333 -36.341  1.00  0.00
ATOM    879  NZ  LYS    59      22.676  10.488 -36.156  1.00  0.00
ATOM    880  HZ1 LYS    59      22.249   9.932 -35.428  1.00  0.00
ATOM    881  HZ2 LYS    59      21.976  10.743 -36.838  1.00  0.00
ATOM    882  HZ3 LYS    59      23.405   9.953 -36.605  1.00  0.00
ATOM    883  C   LYS    59      27.904  13.444 -31.673  1.00  0.00
ATOM    884  O   LYS    59      28.897  12.713 -31.593  1.00  0.00
ATOM    885  N   GLY    60      27.486  14.229 -30.681  1.00  0.00
ATOM    886  H   GLY    60      26.621  14.738 -30.800  1.00  0.00
ATOM    887  CA  GLY    60      28.210  14.388 -29.440  1.00  0.00
ATOM    888  HA2 GLY    60      27.471  14.418 -28.638  1.00  0.00
ATOM    889  HA3 GLY    60      28.840  13.507 -29.320  1.00  0.00
ATOM    890  C   GLY    60      29.078  15.631 -29.359  1.00  0.00
ATOM    891  O   GLY    60      29.494  16.012 -28.251  1.00  0.00
ATOM    892  N   ARG    61      29.351  16.290 -30.487  1.00  0.00
ATOM    893  H   ARG    61      28.969  16.027 -31.384  1.00  0.00
ATOM    894  CA  ARG    61      30.312  17.382 -30.439  1.00  0.00
ATOM    895  HA  ARG    61      31.210  17.056 -29.915  1.00  0.00
ATOM    896  CB  ARG    61      30.705  17.828 -31.859  1.00  0.00
ATOM    897  HB2 ARG    61      30.558  16.973 -32.518  1.00  0.00
ATOM    898  HB3 ARG    61      30.023  18.629 -32.146  1.00  0.00
ATOM    899  CG  ARG    61      32.146  18.320 -31.976  1.00  0.00
ATOM    900  HG2 ARG    61      32.780  17.817 -31.246  1.00  0.00
ATOM    901  HG3 ARG    61      32.530  18.136 -32.979  1.00  0.00
ATOM    902  CD  ARG    61      32.145  19.785 -31.706  1.00  0.00
ATOM    903  HD2 ARG    61      31.489  20.234 -32.453  1.00  0.00
ATOM    904  HD3 ARG    61      31.708  19.914 -30.716  1.00  0.00
ATOM    905  NE  ARG    61      33.441  20.474 -31.742  1.00  0.00
ATOM    906  HE  ARG    61      33.567  21.147 -32.485  1.00  0.00
ATOM    907  CZ  ARG    61      34.430  20.301 -30.865  1.00  0.00
ATOM    908  NH1 ARG    61      34.337  19.387 -29.902  1.00  0.00
ATOM    909 HH11 ARG    61      33.507  18.815 -29.831  1.00  0.00
ATOM    910 HH12 ARG    61      35.096  19.270 -29.246  1.00  0.00
ATOM    911  NH2 ARG    61      35.529  21.029 -30.979  1.00  0.00
ATOM    912 HH21 ARG    61      35.608  21.705 -31.725  1.00  0.00
ATOM    913 HH22 ARG    61      36.283  20.905 -30.319  1.00  0.00
ATOM    914  C   ARG    61      29.767  18.541 -29.629  1.00  0.00
ATOM    915  O   ARG    61      30.535  19.267 -28.989  1.00  0.00
ATOM    916  N   THR    62      28.459  18.731 -29.626  1.00  0.00
ATOM    917  H   THR    62      27.832  18.198 -30.212  1.00  0.00
ATOM    918  CA  THR    62      27.895  19.769 -28.778  1.00  0.00
ATOM    919  HA  THR    62      28.348  20.739 -28.981  1.00  0.00
ATOM    920  CB  THR    62      26.395  19.878 -29.000  1.00  0.00
ATOM    921  HB  THR    62      25.913  18.957 -28.671  1.00  0.00
ATOM    922  CG2 THR    62      25.833  21.068 -28.195  1.00  0.00
ATOM    923 HG21 THR    62      26.313  21.989 -28.524  1.00  0.00
ATOM    924 HG22 THR    62      24.757  21.142 -28.357  1.00  0.00
ATOM    925 HG23 THR    62      26.029  20.915 -27.134  1.00  0.00
ATOM    926  OG1 THR    62      26.133  20.036 -30.401  1.00  0.00
ATOM    927  HG1 THR    62      25.186  20.105 -30.544  1.00  0.00
ATOM    928  C   THR    62      28.175  19.479 -27.311  1.00  0.00
ATOM    929  O   THR    62      28.580  20.373 -26.553  1.00  0.00
ATOM    930  N   GLU    63      27.945  18.230 -26.887  1.00  0.00
ATOM    931  H   GLU    63      27.523  17.529 -27.479  1.00  0.00
ATOM    932  CA  GLU    63      28.209  17.892 -25.500  1.00  0.00
ATOM    933  HA  GLU    63      27.677  18.582 -24.845  1.00  0.00
ATOM    934  CB  GLU    63      27.739  16.464 -25.192  1.00  0.00
ATOM    935  HB2 GLU    63      27.950  15.870 -26.081  1.00  0.00
ATOM    936  HB3 GLU    63      28.351  16.108 -24.364  1.00  0.00
ATOM    937  CG  GLU    63      26.230  16.323 -24.820  1.00  0.00
ATOM    938  HG2 GLU    63      26.051  16.913 -23.921  1.00  0.00
ATOM    939  HG3 GLU    63      25.645  16.732 -25.644  1.00  0.00
ATOM    940  CD  GLU    63      25.811  14.869 -24.569  1.00  0.00
ATOM    941  OE1 GLU    63      24.711  14.599 -24.003  1.00  0.00
ATOM    942  OE2 GLU    63      26.596  13.980 -24.946  1.00  0.00
ATOM    943  C   GLU    63      29.689  18.095 -25.169  1.00  0.00
ATOM    944  O   GLU    63      30.014  18.591 -24.082  1.00  0.00
ATOM    945  N   GLU    64      30.605  17.771 -26.107  1.00  0.00
ATOM    946  H   GLU    64      30.343  17.345 -26.985  1.00  0.00
ATOM    947  CA  GLU    64      32.027  18.009 -25.847  1.00  0.00
ATOM    948  HA  GLU    64      32.304  17.537 -24.904  1.00  0.00
ATOM    949  CB  GLU    64      32.900  17.436 -26.953  1.00  0.00
ATOM    950  HB2 GLU    64      32.422  17.726 -27.889  1.00  0.00
ATOM    951  HB3 GLU    64      33.862  17.941 -26.864  1.00  0.00
ATOM    952  CG  GLU    64      33.113  15.943 -26.939  1.00  0.00
ATOM    953  HG2 GLU    64      33.952  15.725 -26.279  1.00  0.00
ATOM    954  HG3 GLU    64      32.213  15.463 -26.552  1.00  0.00
ATOM    955  CD  GLU    64      33.416  15.404 -28.350  1.00  0.00
ATOM    956  OE1 GLU    64      33.726  16.221 -29.272  1.00  0.00
ATOM    957  OE2 GLU    64      33.336  14.167 -28.533  1.00  0.00
ATOM    958  C   GLU    64      32.334  19.497 -25.715  1.00  0.00
ATOM    959  O   GLU    64      33.188  19.886 -24.905  1.00  0.00
ATOM    960  N   ILE    65      31.654  20.356 -26.468  1.00  0.00
ATOM    961  H   ILE    65      31.014  20.007 -27.167  1.00  0.00
ATOM    962  CA  ILE    65      31.884  21.831 -26.391  1.00  0.00
ATOM    963  HA  ILE    65      32.935  22.119 -26.380  1.00  0.00
ATOM    964  CB  ILE    65      31.162  22.562 -27.543  1.00  0.00
ATOM    965  HB  ILE    65      30.190  22.089 -27.685  1.00  0.00
ATOM    966  CG2 ILE    65      30.968  24.042 -27.261  1.00  0.00
ATOM    967 HG21 ILE    65      31.939  24.516 -27.120  1.00  0.00
ATOM    968 HG22 ILE    65      30.455  24.509 -28.102  1.00  0.00
ATOM    969 HG23 ILE    65      30.369  24.165 -26.358  1.00  0.00
ATOM    970  CG1 ILE    65      31.843  22.331 -28.892  1.00  0.00
ATOM    971 HG12 ILE    65      32.862  22.708 -28.812  1.00  0.00
ATOM    972 HG13 ILE    65      31.866  21.255 -29.066  1.00  0.00
ATOM    973  CD1 ILE    65      31.145  23.010 -30.042  1.00  0.00
ATOM    974 HD11 ILE    65      31.121  24.086 -29.869  1.00  0.00
ATOM    975 HD12 ILE    65      31.682  22.803 -30.967  1.00  0.00
ATOM    976 HD13 ILE    65      30.125  22.633 -30.123  1.00  0.00
ATOM    977  C   ILE    65      31.457  22.327 -25.006  1.00  0.00
ATOM    978  O   ILE    65      32.168  23.146 -24.433  1.00  0.00
ATOM    979  N   LEU    66      30.356  21.799 -24.479  1.00  0.00
ATOM    980  H   LEU    66      29.841  21.103 -24.999  1.00  0.00
ATOM    981  CA  LEU    66      29.861  22.181 -23.136  1.00  0.00
ATOM    982  HA  LEU    66      29.738  23.262 -23.068  1.00  0.00
ATOM    983  CB  LEU    66      28.500  21.517 -22.895  1.00  0.00
ATOM    984  HB2 LEU    66      28.669  20.581 -23.427  1.00  0.00
ATOM    985  HB3 LEU    66      28.398  21.315 -21.829  1.00  0.00
ATOM    986  CG  LEU    66      27.219  22.173 -23.414  1.00  0.00
ATOM    987  HG  LEU    66      26.572  21.397 -23.823  1.00  0.00
ATOM    988  CD1 LEU    66      26.490  22.905 -22.306  1.00  0.00
ATOM    989 HD11 LEU    66      27.136  23.681 -21.896  1.00  0.00
ATOM    990 HD12 LEU    66      25.584  23.361 -22.706  1.00  0.00
ATOM    991 HD13 LEU    66      26.224  22.200 -21.518  1.00  0.00
ATOM    992  CD2 LEU    66      27.439  23.073 -24.617  1.00  0.00
ATOM    993 HD21 LEU    66      27.859  22.489 -25.436  1.00  0.00
ATOM    994 HD22 LEU    66      26.487  23.503 -24.929  1.00  0.00
ATOM    995 HD23 LEU    66      28.128  23.874 -24.351  1.00  0.00
ATOM    996  C   LEU    66      30.878  21.670 -22.117  1.00  0.00
ATOM    997  O   LEU    66      31.133  22.359 -21.147  1.00  0.00
ATOM    998  N   GLY    67      31.436  20.497 -22.367  1.00  0.00
ATOM    999  H   GLY    67      31.193  19.988 -23.205  1.00  0.00
ATOM   1000  CA  GLY    67      32.414  19.901 -21.450  1.00  0.00
ATOM   1001  HA2 GLY    67      31.971  19.863 -20.455  1.00  0.00
ATOM   1002  HA3 GLY    67      32.629  18.888 -21.790  1.00  0.00
ATOM   1003  C   GLY    67      33.708  20.684 -21.384  1.00  0.00
ATOM   1004  O   GLY    67      34.243  20.819 -20.285  1.00  0.00
ATOM   1005  N   SER    68      34.186  21.186 -22.519  1.00  0.00
ATOM   1006  H   SER    68      33.805  20.983 -23.432  1.00  0.00
ATOM   1007  CA  SER    68      35.390  22.004 -22.438  1.00  0.00
ATOM   1008  HA  SER    68      36.096  21.556 -21.739  1.00  0.00
ATOM   1009  CB  SER    68      36.062  22.105 -23.818  1.00  0.00
ATOM   1010  HB2 SER    68      37.065  22.505 -23.672  1.00  0.00
ATOM   1011  HB3 SER    68      36.129  21.098 -24.231  1.00  0.00
ATOM   1012  OG  SER    68      35.349  22.936 -24.715  1.00  0.00
ATOM   1013  HG  SER    68      35.808  22.965 -25.558  1.00  0.00
ATOM   1014  C   SER    68      35.103  23.392 -21.867  1.00  0.00
ATOM   1015  O   SER    68      36.015  24.022 -21.307  1.00  0.00
ATOM   1016  N   TRP    69      33.857  23.859 -21.966  1.00  0.00
ATOM   1017  H   TRP    69      33.176  23.413 -22.565  1.00  0.00
ATOM   1018  CA  TRP    69      33.474  25.083 -21.278  1.00  0.00
ATOM   1019  HA  TRP    69      34.189  25.880 -21.483  1.00  0.00
ATOM   1020  CB  TRP    69      32.094  25.521 -21.783  1.00  0.00
ATOM   1021  HB2 TRP    69      32.109  25.598 -22.870  1.00  0.00
ATOM   1022  HB3 TRP    69      31.362  24.771 -21.483  1.00  0.00
ATOM   1023  CG  TRP    69      31.603  26.818 -21.274  1.00  0.00
ATOM   1024  CD1 TRP    69      32.029  28.069 -21.632  1.00  0.00
ATOM   1025  HD1 TRP    69      32.823  28.124 -22.376  1.00  0.00
ATOM   1026  NE1 TRP    69      31.325  29.026 -20.938  1.00  0.00
ATOM   1027  HE1 TRP    69      31.463  30.024 -21.006  1.00  0.00
ATOM   1028  CE2 TRP    69      30.416  28.402 -20.123  1.00  0.00
ATOM   1029  CZ2 TRP    69      29.493  28.936 -19.235  1.00  0.00
ATOM   1030  HZ2 TRP    69      29.436  30.019 -19.127  1.00  0.00
ATOM   1031  CH2 TRP    69      28.702  28.054 -18.543  1.00  0.00
ATOM   1032  HH2 TRP    69      27.961  28.439 -17.842  1.00  0.00
ATOM   1033  CZ3 TRP    69      28.820  26.663 -18.714  1.00  0.00
ATOM   1034  HZ3 TRP    69      28.181  25.973 -18.162  1.00  0.00
ATOM   1035  CE3 TRP    69      29.740  26.135 -19.579  1.00  0.00
ATOM   1036  HE3 TRP    69      29.796  25.050 -19.673  1.00  0.00
ATOM   1037  CD2 TRP    69      30.564  27.010 -20.307  1.00  0.00
ATOM   1038  C   TRP    69      33.508  24.880 -19.759  1.00  0.00
ATOM   1039  O   TRP    69      34.124  25.673 -19.032  1.00  0.00
ATOM   1040  N   PHE    70      32.904  23.780 -19.266  1.00  0.00
ATOM   1041  H   PHE    70      32.353  23.186 -19.869  1.00  0.00
ATOM   1042  CA  PHE    70      32.985  23.440 -17.840  1.00  0.00
ATOM   1043  HA  PHE    70      32.546  24.244 -17.249  1.00  0.00
ATOM   1044  CB  PHE    70      32.226  22.135 -17.535  1.00  0.00
ATOM   1045  HB2 PHE    70      32.571  21.332 -18.185  1.00  0.00
ATOM   1046  HB3 PHE    70      32.388  21.855 -16.494  1.00  0.00
ATOM   1047  CG  PHE    70      30.732  22.233 -17.727  1.00  0.00
ATOM   1048  CD1 PHE    70      30.026  23.342 -17.283  1.00  0.00
ATOM   1049  HD1 PHE    70      30.566  24.147 -16.785  1.00  0.00
ATOM   1050  CE1 PHE    70      28.644  23.437 -17.466  1.00  0.00
ATOM   1051  HE1 PHE    70      28.096  24.309 -17.108  1.00  0.00
ATOM   1052  CZ  PHE    70      27.972  22.414 -18.106  1.00  0.00
ATOM   1053  HZ  PHE    70      26.893  22.473 -18.252  1.00  0.00
ATOM   1054  CE2 PHE    70      28.676  21.307 -18.565  1.00  0.00
ATOM   1055  HE2 PHE    70      28.145  20.509 -19.084  1.00  0.00
ATOM   1056  CD2 PHE    70      30.035  21.215 -18.367  1.00  0.00
ATOM   1057  HD2 PHE    70      30.578  20.336 -18.714  1.00  0.00
ATOM   1058  C   PHE    70      34.434  23.298 -17.374  1.00  0.00
ATOM   1059  O   PHE    70      34.785  23.730 -16.269  1.00  0.00
ATOM   1060  N   ALA    71      35.290  22.683 -18.192  1.00  0.00
ATOM   1061  H   ALA    71      35.001  22.329 -19.093  1.00  0.00
ATOM   1062  CA  ALA    71      36.660  22.438 -17.760  1.00  0.00
ATOM   1063  HA  ALA    71      36.609  21.893 -16.817  1.00  0.00
ATOM   1064  CB  ALA    71      37.403  21.571 -18.789  1.00  0.00
ATOM   1065  HB1 ALA    71      37.470  22.107 -19.736  1.00  0.00
ATOM   1066  HB2 ALA    71      38.406  21.353 -18.424  1.00  0.00
ATOM   1067  HB3 ALA    71      36.860  20.638 -18.938  1.00  0.00
ATOM   1068  C   ALA    71      37.433  23.723 -17.507  1.00  0.00
ATOM   1069  O   ALA    71      38.518  23.664 -16.928  1.00  0.00
ATOM   1070  N   GLN    72      36.910  24.870 -17.907  1.00  0.00
ATOM   1071  H   GLN    72      36.062  24.893 -18.456  1.00  0.00
ATOM   1072  CA  GLN    72      37.588  26.127 -17.631  1.00  0.00
ATOM   1073  HA  GLN    72      38.661  26.017 -17.787  1.00  0.00
ATOM   1074  CB  GLN    72      37.065  27.214 -18.573  1.00  0.00
ATOM   1075  HB2 GLN    72      35.979  27.246 -18.476  1.00  0.00
ATOM   1076  HB3 GLN    72      37.486  28.166 -18.250  1.00  0.00
ATOM   1077  CG  GLN    72      37.435  26.963 -20.019  1.00  0.00
ATOM   1078  HG2 GLN    72      38.508  27.120 -20.122  1.00  0.00
ATOM   1079  HG3 GLN    72      37.192  25.933 -20.279  1.00  0.00
ATOM   1080  CD  GLN    72      36.711  27.894 -20.986  1.00  0.00
ATOM   1081  OE1 GLN    72      35.876  28.703 -20.592  1.00  0.00
ATOM   1082  NE2 GLN    72      37.021  27.766 -22.266  1.00  0.00
ATOM   1083 HE21 GLN    72      36.573  28.356 -22.952  1.00  0.00
ATOM   1084 HE22 GLN    72      37.704  27.079 -22.551  1.00  0.00
ATOM   1085  C   GLN    72      37.448  26.572 -16.182  1.00  0.00
ATOM   1086  O   GLN    72      38.003  27.629 -15.830  1.00  0.00
ATOM   1087  N   GLY    73      36.758  25.795 -15.337  1.00  0.00
ATOM   1088  H   GLY    73      36.440  24.889 -15.653  1.00  0.00
ATOM   1089  CA  GLY    73      36.442  26.201 -13.972  1.00  0.00
ATOM   1090  HA2 GLY    73      35.889  25.397 -13.485  1.00  0.00
ATOM   1091  HA3 GLY    73      37.372  26.379 -13.434  1.00  0.00
ATOM   1092  C   GLY    73      35.603  27.467 -13.941  1.00  0.00
ATOM   1093  O   GLY    73      34.757  27.710 -14.809  1.00  0.00
ATOM   1094  N   GLY    74      35.862  28.306 -12.935  1.00  0.00
ATOM   1095  H   GLY    74      36.621  28.115 -12.297  1.00  0.00
ATOM   1096  CA  GLY    74      35.072  29.507 -12.725  1.00  0.00
ATOM   1097  HA2 GLY    74      35.588  30.116 -11.983  1.00  0.00
ATOM   1098  HA3 GLY    74      35.031  30.045 -13.672  1.00  0.00
ATOM   1099  C   GLY    74      33.663  29.243 -12.249  1.00  0.00
ATOM   1100  O   GLY    74      32.786  30.104 -12.408  1.00  0.00
ATOM   1101  N   ASP    75      33.407  28.057 -11.689  1.00  0.00
ATOM   1102  H   ASP    75      34.152  27.377 -11.657  1.00  0.00
ATOM   1103  CA  ASP    75      32.100  27.678 -11.154  1.00  0.00
ATOM   1104  HA  ASP    75      32.193  26.709 -10.664  1.00  0.00
ATOM   1105  CB  ASP    75      31.550  28.694 -10.135  1.00  0.00
ATOM   1106  HB2 ASP    75      31.278  29.582 -10.706  1.00  0.00
ATOM   1107  HB3 ASP    75      30.657  28.274  -9.671  1.00  0.00
ATOM   1108  CG  ASP    75      32.548  29.071  -9.059  1.00  0.00
ATOM   1109  OD1 ASP    75      32.976  28.172  -8.297  1.00  0.00
ATOM   1110  OD2 ASP    75      32.875  30.282  -8.968  1.00  0.00
ATOM   1111  C   ASP    75      31.055  27.515 -12.240  1.00  0.00
ATOM   1112  O   ASP    75      29.858  27.650 -11.949  1.00  0.00
ATOM   1113  N   ARG    76      31.473  27.282 -13.492  1.00  0.00
ATOM   1114  H   ARG    76      32.455  27.249 -13.725  1.00  0.00
ATOM   1115  CA  ARG    76      30.502  27.151 -14.572  1.00  0.00
ATOM   1116  HA  ARG    76      29.853  28.027 -14.599  1.00  0.00
ATOM   1117  CB  ARG    76      31.223  27.036 -15.913  1.00  0.00
ATOM   1118  HB2 ARG    76      32.017  26.298 -15.803  1.00  0.00
ATOM   1119  HB3 ARG    76      30.501  26.685 -16.651  1.00  0.00
ATOM   1120  CG  ARG    76      31.817  28.354 -16.373  1.00  0.00
ATOM   1121  HG2 ARG    76      31.002  29.010 -16.678  1.00  0.00
ATOM   1122  HG3 ARG    76      32.349  28.802 -15.534  1.00  0.00
ATOM   1123  CD  ARG    76      32.777  28.162 -17.539  1.00  0.00
ATOM   1124  HD2 ARG    76      33.677  27.666 -17.175  1.00  0.00
ATOM   1125  HD3 ARG    76      32.296  27.535 -18.290  1.00  0.00
ATOM   1126  NE  ARG    76      33.159  29.431 -18.161  1.00  0.00
ATOM   1127  HE  ARG    76      32.599  29.753 -18.938  1.00  0.00
ATOM   1128  CZ  ARG    76      34.190  30.174 -17.771  1.00  0.00
ATOM   1129  NH1 ARG    76      34.459  31.311 -18.405  1.00  0.00
ATOM   1130 HH11 ARG    76      33.879  31.604 -19.178  1.00  0.00
ATOM   1131 HH12 ARG    76      35.241  31.877 -18.110  1.00  0.00
ATOM   1132  NH2 ARG    76      34.948  29.772 -16.752  1.00  0.00
ATOM   1133 HH21 ARG    76      34.735  28.904 -16.280  1.00  0.00
ATOM   1134 HH22 ARG    76      35.731  30.337 -16.456  1.00  0.00
ATOM   1135  C   ARG    76      29.567  25.959 -14.347  1.00  0.00
ATOM   1136  O   ARG    76      28.344  26.081 -14.488  1.00  0.00
ATOM   1137  N   ARG    77      30.121  24.805 -13.981  1.00  0.00
ATOM   1138  H   ARG    77      31.118  24.703 -13.864  1.00  0.00
ATOM   1139  CA  ARG    77      29.282  23.626 -13.815  1.00  0.00
ATOM   1140  HA  ARG    77      28.619  23.519 -14.674  1.00  0.00
ATOM   1141  CB  ARG    77      30.145  22.369 -13.705  1.00  0.00
ATOM   1142  HB2 ARG    77      30.709  22.281 -14.633  1.00  0.00
ATOM   1143  HB3 ARG    77      30.834  22.521 -12.874  1.00  0.00
ATOM   1144  CG  ARG    77      29.339  21.082 -13.472  1.00  0.00
ATOM   1145  HG2 ARG    77      30.034  20.248 -13.375  1.00  0.00
ATOM   1146  HG3 ARG    77      28.770  21.190 -12.548  1.00  0.00
ATOM   1147  CD  ARG    77      28.386  20.814 -14.624  1.00  0.00
ATOM   1148  HD2 ARG    77      27.788  21.710 -14.794  1.00  0.00
ATOM   1149  HD3 ARG    77      28.974  20.596 -15.515  1.00  0.00
ATOM   1150  NE  ARG    77      27.483  19.689 -14.371  1.00  0.00
ATOM   1151  HE  ARG    77      27.837  18.761 -14.551  1.00  0.00
ATOM   1152  CZ  ARG    77      26.222  19.818 -13.928  1.00  0.00
ATOM   1153  NH1 ARG    77      25.466  18.746 -13.746  1.00  0.00
ATOM   1154 HH11 ARG    77      25.840  17.829 -13.941  1.00  0.00
ATOM   1155 HH12 ARG    77      24.518  18.851 -13.412  1.00  0.00
ATOM   1156  NH2 ARG    77      25.704  21.024 -13.673  1.00  0.00
ATOM   1157 HH21 ARG    77      26.265  21.852 -13.814  1.00  0.00
ATOM   1158 HH22 ARG    77      24.753  21.102 -13.340  1.00  0.00
ATOM   1159  C   ARG    77      28.370  23.765 -12.602  1.00  0.00
ATOM   1160  O   ARG    77      27.196  23.399 -12.666  1.00  0.00
ATOM   1161  N   ASP    78      28.881  24.314 -11.496  1.00  0.00
ATOM   1162  H   ASP    78      29.860  24.558 -11.450  1.00  0.00
ATOM   1163  CA  ASP    78      28.059  24.520 -10.306  1.00  0.00
ATOM   1164  HA  ASP    78      27.535  23.599 -10.050  1.00  0.00
ATOM   1165  CB  ASP    78      28.937  24.925  -9.128  1.00  0.00
ATOM   1166  HB2 ASP    78      29.831  24.302  -9.140  1.00  0.00
ATOM   1167  HB3 ASP    78      29.219  25.969  -9.264  1.00  0.00
ATOM   1168  CG  ASP    78      28.224  24.763  -7.791  1.00  0.00
ATOM   1169  OD1 ASP    78      28.057  23.606  -7.338  1.00  0.00
ATOM   1170  OD2 ASP    78      27.835  25.787  -7.193  1.00  0.00
ATOM   1171  C   ASP    78      26.956  25.568 -10.498  1.00  0.00
ATOM   1172  O   ASP    78      25.991  25.592  -9.717  1.00  0.00
ATOM   1173  N   LYS    79      27.072  26.437 -11.503  1.00  0.00
ATOM   1174  H   LYS    79      27.875  26.421 -12.115  1.00  0.00
ATOM   1175  CA  LYS    79      26.078  27.481 -11.697  1.00  0.00
ATOM   1176  HA  LYS    79      25.540  27.657 -10.765  1.00  0.00
ATOM   1177  CB  LYS    79      26.750  28.788 -12.128  1.00  0.00
ATOM   1178  HB2 LYS    79      27.487  28.551 -12.895  1.00  0.00
ATOM   1179  HB3 LYS    79      25.983  29.438 -12.549  1.00  0.00
ATOM   1180  CG  LYS    79      27.446  29.508 -10.950  1.00  0.00
ATOM   1181  HG2 LYS    79      26.665  29.884 -10.288  1.00  0.00
ATOM   1182  HG3 LYS    79      28.045  28.767 -10.420  1.00  0.00
ATOM   1183  CD  LYS    79      28.332  30.654 -11.386  1.00  0.00
ATOM   1184  HD2 LYS    79      29.267  30.603 -10.828  1.00  0.00
ATOM   1185  HD3 LYS    79      28.538  30.549 -12.451  1.00  0.00
ATOM   1186  CE  LYS    79      27.663  31.991 -11.130  1.00  0.00
ATOM   1187  HE2 LYS    79      26.593  31.889 -11.316  1.00  0.00
ATOM   1188  HE3 LYS    79      27.824  32.269 -10.089  1.00  0.00
ATOM   1189  NZ  LYS    79      28.225  33.051 -12.022  1.00  0.00
ATOM   1190  HZ1 LYS    79      28.074  32.793 -12.987  1.00  0.00
ATOM   1191  HZ2 LYS    79      27.764  33.930 -11.832  1.00  0.00
ATOM   1192  HZ3 LYS    79      29.215  33.146 -11.849  1.00  0.00
ATOM   1193  C   LYS    79      24.988  27.125 -12.702  1.00  0.00
ATOM   1194  O   LYS    79      23.949  27.800 -12.707  1.00  0.00
ATOM   1195  N   VAL    80      25.157  26.095 -13.547  1.00  0.00
ATOM   1196  H   VAL    80      26.012  25.558 -13.570  1.00  0.00
ATOM   1197  CA  VAL    80      24.147  25.824 -14.555  1.00  0.00
ATOM   1198  HA  VAL    80      23.290  26.497 -14.507  1.00  0.00
ATOM   1199  CB  VAL    80      24.697  25.823 -16.006  1.00  0.00
ATOM   1200  HB  VAL    80      23.857  25.885 -16.698  1.00  0.00
ATOM   1201  CG1 VAL    80      25.631  26.999 -16.237  1.00  0.00
ATOM   1202 HG11 VAL    80      26.471  26.937 -15.546  1.00  0.00
ATOM   1203 HG12 VAL    80      26.001  26.973 -17.262  1.00  0.00
ATOM   1204 HG13 VAL    80      25.090  27.931 -16.069  1.00  0.00
ATOM   1205  CG2 VAL    80      25.323  24.525 -16.399  1.00  0.00
ATOM   1206 HG21 VAL    80      24.582  23.728 -16.328  1.00  0.00
ATOM   1207 HG22 VAL    80      25.686  24.592 -17.424  1.00  0.00
ATOM   1208 HG23 VAL    80      26.156  24.306 -15.732  1.00  0.00
ATOM   1209  C   VAL    80      23.415  24.534 -14.230  1.00  0.00
ATOM   1210  O   VAL    80      24.006  23.543 -13.774  1.00  0.00
ATOM   1211  N   VAL    81      22.104  24.579 -14.432  1.00  0.00
ATOM   1212  H   VAL    81      21.657  25.482 -14.503  1.00  0.00
ATOM   1213  CA  VAL    81      21.272  23.390 -14.514  1.00  0.00
ATOM   1214  HA  VAL    81      21.543  22.633 -13.778  1.00  0.00
ATOM   1215  CB  VAL    81      19.793  23.752 -14.323  1.00  0.00
ATOM   1216  HB  VAL    81      19.488  24.387 -15.155  1.00  0.00
ATOM   1217  CG1 VAL    81      18.895  22.509 -14.273  1.00  0.00
ATOM   1218 HG11 VAL    81      19.198  21.874 -13.440  1.00  0.00
ATOM   1219 HG12 VAL    81      17.857  22.815 -14.137  1.00  0.00
ATOM   1220 HG13 VAL    81      18.989  21.954 -15.206  1.00  0.00
ATOM   1221  CG2 VAL    81      19.650  24.581 -13.078  1.00  0.00
ATOM   1222 HG21 VAL    81      20.241  25.491 -13.177  1.00  0.00
ATOM   1223 HG22 VAL    81      18.601  24.843 -12.934  1.00  0.00
ATOM   1224 HG23 VAL    81      20.002  24.011 -12.219  1.00  0.00
ATOM   1225  C   VAL    81      21.535  22.764 -15.884  1.00  0.00
ATOM   1226  O   VAL    81      21.153  23.332 -16.913  1.00  0.00
ATOM   1227  N   LEU    82      22.230  21.620 -15.908  1.00  0.00
ATOM   1228  H   LEU    82      22.500  21.183 -15.038  1.00  0.00
ATOM   1229  CA  LEU    82      22.658  20.997 -17.158  1.00  0.00
ATOM   1230  HA  LEU    82      22.679  21.745 -17.950  1.00  0.00
ATOM   1231  CB  LEU    82      24.050  20.396 -17.019  1.00  0.00
ATOM   1232  HB2 LEU    82      24.655  21.302 -16.998  1.00  0.00
ATOM   1233  HB3 LEU    82      24.122  19.889 -16.057  1.00  0.00
ATOM   1234  CG  LEU    82      24.558  19.471 -18.121  1.00  0.00
ATOM   1235  HG  LEU    82      23.866  18.636 -18.232  1.00  0.00
ATOM   1236  CD1 LEU    82      24.659  20.226 -19.442  1.00  0.00
ATOM   1237 HD11 LEU    82      25.351  21.061 -19.332  1.00  0.00
ATOM   1238 HD12 LEU    82      25.022  19.553 -20.219  1.00  0.00
ATOM   1239 HD13 LEU    82      23.675  20.604 -19.721  1.00  0.00
ATOM   1240  CD2 LEU    82      25.893  18.780 -17.746  1.00  0.00
ATOM   1241 HD21 LEU    82      25.753  18.183 -16.845  1.00  0.00
ATOM   1242 HD22 LEU    82      26.210  18.133 -18.564  1.00  0.00
ATOM   1243 HD23 LEU    82      26.656  19.537 -17.565  1.00  0.00
ATOM   1244  C   LEU    82      21.650  19.927 -17.557  1.00  0.00
ATOM   1245  O   LEU    82      21.465  18.944 -16.823  1.00  0.00
ATOM   1246  N   ALA    83      20.979  20.132 -18.693  1.00  0.00
ATOM   1247  H   ALA    83      21.131  20.997 -19.192  1.00  0.00
ATOM   1248  CA  ALA    83      20.019  19.184 -19.234  1.00  0.00
ATOM   1249  HA  ALA    83      19.829  18.393 -18.508  1.00  0.00
ATOM   1250  CB  ALA    83      18.698  19.888 -19.546  1.00  0.00
ATOM   1251  HB1 ALA    83      18.870  20.677 -20.278  1.00  0.00
ATOM   1252  HB2 ALA    83      17.987  19.167 -19.950  1.00  0.00
ATOM   1253  HB3 ALA    83      18.293  20.323 -18.632  1.00  0.00
ATOM   1254  C   ALA    83      20.562  18.533 -20.504  1.00  0.00
ATOM   1255  O   ALA    83      21.176  19.216 -21.330  1.00  0.00
ATOM   1256  N   THR    84      20.343  17.228 -20.673  1.00  0.00
ATOM   1257  H   THR    84      20.089  16.645 -19.888  1.00  0.00
ATOM   1258  CA  THR    84      20.639  16.576 -21.959  1.00  0.00
ATOM   1259  HA  THR    84      20.453  17.253 -22.793  1.00  0.00
ATOM   1260  CB  THR    84      22.099  16.078 -22.042  1.00  0.00
ATOM   1261  HB  THR    84      22.752  16.934 -21.876  1.00  0.00
ATOM   1262  CG2 THR    84      22.415  14.989 -21.014  1.00  0.00
ATOM   1263 HG21 THR    84      21.761  14.132 -21.179  1.00  0.00
ATOM   1264 HG22 THR    84      23.454  14.679 -21.120  1.00  0.00
ATOM   1265 HG23 THR    84      22.253  15.379 -20.009  1.00  0.00
ATOM   1266  OG1 THR    84      22.367  15.589 -23.372  1.00  0.00
ATOM   1267  HG1 THR    84      23.274  15.280 -23.422  1.00  0.00
ATOM   1268  C   THR    84      19.580  15.500 -22.222  1.00  0.00
ATOM   1269  O   THR    84      18.475  15.524 -21.664  1.00  0.00
ATOM   1270  N   LYS    85      19.838  14.610 -23.184  1.00  0.00
ATOM   1271  H   LYS    85      20.757  14.483 -23.581  1.00  0.00
ATOM   1272  CA  LYS    85      18.740  13.806 -23.710  1.00  0.00
ATOM   1273  HA  LYS    85      17.984  13.692 -22.933  1.00  0.00
ATOM   1274  CB  LYS    85      18.085  14.442 -24.941  1.00  0.00
ATOM   1275  HB2 LYS    85      18.775  14.281 -25.769  1.00  0.00
ATOM   1276  HB3 LYS    85      17.167  13.881 -25.120  1.00  0.00
ATOM   1277  CG  LYS    85      17.759  15.929 -24.832  1.00  0.00
ATOM   1278  HG2 LYS    85      17.189  16.102 -23.919  1.00  0.00
ATOM   1279  HG3 LYS    85      18.689  16.495 -24.792  1.00  0.00
ATOM   1280  CD  LYS    85      16.944  16.381 -26.029  1.00  0.00
ATOM   1281  HD2 LYS    85      17.588  16.363 -26.907  1.00  0.00
ATOM   1282  HD3 LYS    85      16.122  15.678 -26.168  1.00  0.00
ATOM   1283  CE  LYS    85      16.382  17.790 -25.838  1.00  0.00
ATOM   1284  HE2 LYS    85      15.544  17.939 -26.519  1.00  0.00
ATOM   1285  HE3 LYS    85      16.038  17.905 -24.810  1.00  0.00
ATOM   1286  NZ  LYS    85      17.426  18.787 -26.120  1.00  0.00
ATOM   1287  HZ1 LYS    85      17.743  18.681 -27.073  1.00  0.00
ATOM   1288  HZ2 LYS    85      17.048  19.715 -25.992  1.00  0.00
ATOM   1289  HZ3 LYS    85      18.202  18.649 -25.489  1.00  0.00
ATOM   1290  C   LYS    85      19.229  12.419 -24.087  1.00  0.00
ATOM   1291  O   LYS    85      20.410  12.220 -24.396  1.00  0.00
ATOM   1292  N   VAL    86      18.304  11.464 -24.048  1.00  0.00
ATOM   1293  H   VAL    86      17.416  11.677 -23.616  1.00  0.00
ATOM   1294  CA  VAL    86      18.522  10.114 -24.547  1.00  0.00
ATOM   1295  HA  VAL    86      19.378  10.060 -25.220  1.00  0.00
ATOM   1296  CB  VAL    86      18.722   9.081 -23.407  1.00  0.00
ATOM   1297  HB  VAL    86      19.714   9.224 -22.980  1.00  0.00
ATOM   1298  CG1 VAL    86      17.658   9.250 -22.301  1.00  0.00
ATOM   1299 HG11 VAL    86      16.664   9.107 -22.727  1.00  0.00
ATOM   1300 HG12 VAL    86      17.826   8.511 -21.518  1.00  0.00
ATOM   1301 HG13 VAL    86      17.730  10.251 -21.877  1.00  0.00
ATOM   1302  CG2 VAL    86      18.721   7.631 -23.951  1.00  0.00
ATOM   1303 HG21 VAL    86      19.530   7.512 -24.671  1.00  0.00
ATOM   1304 HG22 VAL    86      18.863   6.933 -23.126  1.00  0.00
ATOM   1305 HG23 VAL    86      17.768   7.426 -24.439  1.00  0.00
ATOM   1306  C   VAL    86      17.319   9.756 -25.409  1.00  0.00
ATOM   1307  O   VAL    86      16.206  10.231 -25.149  1.00  0.00
ATOM   1308  N   TYR    87      17.578   8.959 -26.473  1.00  0.00
ATOM   1309  H   TYR    87      18.567   8.811 -26.608  1.00  0.00
ATOM   1310  CA  TYR    87      16.647   8.343 -27.422  1.00  0.00
ATOM   1311  HA  TYR    87      16.398   7.342 -27.070  1.00  0.00
ATOM   1312  CB  TYR    87      15.355   9.141 -27.576  1.00  0.00
ATOM   1313  HB2 TYR    87      14.890   9.077 -26.592  1.00  0.00
ATOM   1314  HB3 TYR    87      15.625  10.176 -27.783  1.00  0.00
ATOM   1315  CG  TYR    87      14.374   8.653 -28.632  1.00  0.00
ATOM   1316  CD1 TYR    87      14.538   8.954 -29.984  1.00  0.00
ATOM   1317  HD1 TYR    87      15.412   9.525 -30.297  1.00  0.00
ATOM   1318  CE1 TYR    87      13.610   8.539 -30.923  1.00  0.00
ATOM   1319  HE1 TYR    87      13.750   8.776 -31.978  1.00  0.00
ATOM   1320  CZ  TYR    87      12.490   7.830 -30.514  1.00  0.00
ATOM   1321  OH  TYR    87      11.526   7.393 -31.424  1.00  0.00
ATOM   1322  HH  TYR    87      11.728   7.636 -32.330  1.00  0.00
ATOM   1323  CE2 TYR    87      12.321   7.533 -29.185  1.00  0.00
ATOM   1324  HE2 TYR    87      11.439   6.975 -28.870  1.00  0.00
ATOM   1325  CD2 TYR    87      13.242   7.928 -28.263  1.00  0.00
ATOM   1326  HD2 TYR    87      13.102   7.678 -27.211  1.00  0.00
ATOM   1327  C   TYR    87      17.304   8.204 -28.791  1.00  0.00
ATOM   1328  O   TYR    87      17.144   7.182 -29.457  1.00  0.00
ATOM   1329  N   GLY    88      18.026   9.238 -29.234  1.00  0.00
ATOM   1330  H   GLY    88      18.263  10.009 -28.626  1.00  0.00
ATOM   1331  CA  GLY    88      18.489   9.278 -30.606  1.00  0.00
ATOM   1332  HA2 GLY    88      17.646   9.030 -31.251  1.00  0.00
ATOM   1333  HA3 GLY    88      18.822  10.294 -30.818  1.00  0.00
ATOM   1334  C   GLY    88      19.630   8.314 -30.890  1.00  0.00
ATOM   1335  O   GLY    88      20.340   7.845 -29.997  1.00  0.00
ATOM   1336  N   ASN    89      19.794   8.012 -32.181  1.00  0.00
ATOM   1337  H   ASN    89      19.130   8.371 -32.852  1.00  0.00
ATOM   1338  CA  ASN    89      20.869   7.155 -32.663  1.00  0.00
ATOM   1339  HA  ASN    89      21.033   6.330 -31.969  1.00  0.00
ATOM   1340  CB  ASN    89      20.494   6.579 -34.025  1.00  0.00
ATOM   1341  HB2 ASN    89      19.553   6.033 -33.945  1.00  0.00
ATOM   1342  HB3 ASN    89      20.369   7.419 -34.708  1.00  0.00
ATOM   1343  CG  ASN    89      21.558   5.639 -34.595  1.00  0.00
ATOM   1344  OD1 ASN    89      22.496   5.189 -33.898  1.00  0.00
ATOM   1345  ND2 ASN    89      21.396   5.311 -35.874  1.00  0.00
ATOM   1346 HD21 ASN    89      22.058   4.694 -36.322  1.00  0.00
ATOM   1347 HD22 ASN    89      20.611   5.681 -36.391  1.00  0.00
ATOM   1348  C   ASN    89      22.158   7.961 -32.752  1.00  0.00
ATOM   1349  O   ASN    89      22.189   9.023 -33.377  1.00  0.00
ATOM   1350  N   MET    90      23.199   7.482 -32.087  1.00  0.00
ATOM   1351  H   MET    90      23.077   6.664 -31.507  1.00  0.00
ATOM   1352  CA  MET    90      24.501   8.117 -32.114  1.00  0.00
ATOM   1353  HA  MET    90      24.385   9.188 -32.282  1.00  0.00
ATOM   1354  CB  MET    90      25.235   7.906 -30.777  1.00  0.00
ATOM   1355  HB2 MET    90      25.181   6.842 -30.544  1.00  0.00
ATOM   1356  HB3 MET    90      26.275   8.192 -30.931  1.00  0.00
ATOM   1357  CG  MET    90      24.650   8.715 -29.610  1.00  0.00
ATOM   1358  HG2 MET    90      23.613   8.407 -29.476  1.00  0.00
ATOM   1359  HG3 MET    90      25.220   8.469 -28.714  1.00  0.00
ATOM   1360  SD  MET    90      24.709  10.514 -29.882  1.00  0.00
ATOM   1361  CE  MET    90      26.496  10.796 -29.636  1.00  0.00
ATOM   1362  HE1 MET    90      27.059  10.215 -30.366  1.00  0.00
ATOM   1363  HE2 MET    90      26.718  11.855 -29.766  1.00  0.00
ATOM   1364  HE3 MET    90      26.778  10.487 -28.630  1.00  0.00
ATOM   1365  C   MET    90      25.353   7.595 -33.255  1.00  0.00
ATOM   1366  O   MET    90      26.419   8.164 -33.521  1.00  0.00
ATOM   1367  N   GLY    91      24.902   6.541 -33.932  1.00  0.00
ATOM   1368  H   GLY    91      24.100   6.035 -33.584  1.00  0.00
ATOM   1369  CA  GLY    91      25.521   6.086 -35.160  1.00  0.00
ATOM   1370  HA2 GLY    91      26.590   5.972 -34.982  1.00  0.00
ATOM   1371  HA3 GLY    91      25.091   5.119 -35.421  1.00  0.00
ATOM   1372  C   GLY    91      25.311   7.052 -36.322  1.00  0.00
ATOM   1373  O   GLY    91      24.769   8.157 -36.197  1.00  0.00
ATOM   1374  N   LEU    92      25.806   6.624 -37.480  1.00  0.00
ATOM   1375  H   LEU    92      26.395   5.805 -37.512  1.00  0.00
ATOM   1376  CA  LEU    92      25.569   7.352 -38.718  1.00  0.00
ATOM   1377  HA  LEU    92      25.595   8.424 -38.523  1.00  0.00
ATOM   1378  CB  LEU    92      26.638   7.018 -39.761  1.00  0.00
ATOM   1379  HB2 LEU    92      27.166   6.126 -39.424  1.00  0.00
ATOM   1380  HB3 LEU    92      26.182   6.825 -40.732  1.00  0.00
ATOM   1381  CG  LEU    92      27.623   8.176 -39.883  1.00  0.00
ATOM   1382  HG  LEU    92      28.486   7.849 -40.462  1.00  0.00
ATOM   1383  CD1 LEU    92      26.962   9.363 -40.581  1.00  0.00
ATOM   1384 HD11 LEU    92      26.098   9.690 -40.002  1.00  0.00
ATOM   1385 HD12 LEU    92      27.676  10.182 -40.661  1.00  0.00
ATOM   1386 HD13 LEU    92      26.638   9.065 -41.578  1.00  0.00
ATOM   1387  CD2 LEU    92      28.109   8.575 -38.491  1.00  0.00
ATOM   1388 HD21 LEU    92      28.602   7.725 -38.020  1.00  0.00
ATOM   1389 HD22 LEU    92      28.813   9.403 -38.575  1.00  0.00
ATOM   1390 HD23 LEU    92      27.258   8.883 -37.883  1.00  0.00
ATOM   1391  C   LEU    92      24.174   7.030 -39.244  1.00  0.00
ATOM   1392  O   LEU    92      23.538   6.048 -38.838  1.00  0.00
ATOM   1393  N   ASP    93      23.692   7.866 -40.158  1.00  0.00
ATOM   1394  H   ASP    93      24.241   8.617 -40.550  1.00  0.00
ATOM   1395  CA  ASP    93      22.287   7.772 -40.529  1.00  0.00
ATOM   1396  HA  ASP    93      21.673   7.771 -39.628  1.00  0.00
ATOM   1397  CB  ASP    93      21.861   8.961 -41.413  1.00  0.00
ATOM   1398  HB2 ASP    93      20.810   8.824 -41.668  1.00  0.00
ATOM   1399  HB3 ASP    93      21.975   9.868 -40.819  1.00  0.00
ATOM   1400  CG  ASP    93      22.683   9.085 -42.693  1.00  0.00
ATOM   1401  OD1 ASP    93      23.908   8.824 -42.659  1.00  0.00
ATOM   1402  OD2 ASP    93      22.103   9.442 -43.739  1.00  0.00
ATOM   1403  C   ASP    93      21.978   6.435 -41.200  1.00  0.00
ATOM   1404  O   ASP    93      22.863   5.596 -41.415  1.00  0.00
ATOM   1405  N   GLY    94      20.711   6.224 -41.524  1.00  0.00
ATOM   1406  H   GLY    94      20.067   6.998 -41.611  1.00  0.00
ATOM   1407  CA  GLY    94      20.215   4.896 -41.760  1.00  0.00
ATOM   1408  HA2 GLY    94      19.433   4.899 -42.519  1.00  0.00
ATOM   1409  HA3 GLY    94      21.018   4.226 -42.068  1.00  0.00
ATOM   1410  C   GLY    94      19.633   4.399 -40.457  1.00  0.00
ATOM   1411  O   GLY    94      19.673   5.097 -39.440  1.00  0.00
ATOM   1412  N   PRO    95      19.085   3.189 -40.450  1.00  0.00
ATOM   1413  CD  PRO    95      19.124   2.176 -41.525  1.00  0.00
ATOM   1414  HD2 PRO    95      20.161   1.912 -41.731  1.00  0.00
ATOM   1415  HD3 PRO    95      18.669   2.590 -42.425  1.00  0.00
ATOM   1416  CG  PRO    95      18.328   1.014 -40.956  1.00  0.00
ATOM   1417  HG2 PRO    95      19.015   0.188 -40.772  1.00  0.00
ATOM   1418  HG3 PRO    95      17.588   0.712 -41.698  1.00  0.00
ATOM   1419  CB  PRO    95      17.665   1.464 -39.694  1.00  0.00
ATOM   1420  HB2 PRO    95      17.743   0.658 -38.964  1.00  0.00
ATOM   1421  HB3 PRO    95      16.617   1.740 -39.819  1.00  0.00
ATOM   1422  CA  PRO    95      18.475   2.681 -39.218  1.00  0.00
ATOM   1423  HA  PRO    95      17.829   3.454 -38.801  1.00  0.00
ATOM   1424  C   PRO    95      19.546   2.306 -38.193  1.00  0.00
ATOM   1425  O   PRO    95      20.703   2.032 -38.523  1.00  0.00
ATOM   1426  N   ALA    96      19.156   2.341 -36.929  1.00  0.00
ATOM   1427  H   ALA    96      18.194   2.540 -36.694  1.00  0.00
ATOM   1428  CA  ALA    96      20.103   2.144 -35.845  1.00  0.00
ATOM   1429  HA  ALA    96      21.081   2.519 -36.145  1.00  0.00
ATOM   1430  CB  ALA    96      19.649   2.904 -34.599  1.00  0.00
ATOM   1431  HB1 ALA    96      18.674   2.533 -34.281  1.00  0.00
ATOM   1432  HB2 ALA    96      20.372   2.755 -33.798  1.00  0.00
ATOM   1433  HB3 ALA    96      19.575   3.967 -34.828  1.00  0.00
ATOM   1434  C   ALA    96      20.258   0.662 -35.530  1.00  0.00
ATOM   1435  O   ALA    96      19.345  -0.139 -35.726  1.00  0.00
ATOM   1436  N   TRP    97      21.426   0.297 -35.045  1.00  0.00
ATOM   1437  H   TRP    97      22.235   0.901 -35.044  1.00  0.00
ATOM   1438  CA  TRP    97      21.569  -1.045 -34.513  1.00  0.00
ATOM   1439  HA  TRP    97      21.338  -1.774 -35.290  1.00  0.00
ATOM   1440  CB  TRP    97      22.994  -1.286 -34.027  1.00  0.00
ATOM   1441  HB2 TRP    97      23.700  -1.138 -34.844  1.00  0.00
ATOM   1442  HB3 TRP    97      23.230  -0.600 -33.214  1.00  0.00
ATOM   1443  CG  TRP    97      23.223  -2.636 -33.515  1.00  0.00
ATOM   1444  CD1 TRP    97      23.190  -3.028 -32.214  1.00  0.00
ATOM   1445  HD1 TRP    97      22.980  -2.254 -31.476  1.00  0.00
ATOM   1446  NE1 TRP    97      23.438  -4.367 -32.114  1.00  0.00
ATOM   1447  HE1 TRP    97      23.471  -4.899 -31.256  1.00  0.00
ATOM   1448  CE2 TRP    97      23.648  -4.870 -33.371  1.00  0.00
ATOM   1449  CZ2 TRP    97      23.949  -6.169 -33.782  1.00  0.00
ATOM   1450  HZ2 TRP    97      24.022  -6.950 -33.025  1.00  0.00
ATOM   1451  CH2 TRP    97      24.134  -6.381 -35.118  1.00  0.00
ATOM   1452  HH2 TRP    97      24.395  -7.378 -35.472  1.00  0.00
ATOM   1453  CZ3 TRP    97      23.996  -5.351 -36.044  1.00  0.00
ATOM   1454  HZ3 TRP    97      24.127  -5.539 -37.110  1.00  0.00
ATOM   1455  CE3 TRP    97      23.689  -4.060 -35.644  1.00  0.00
ATOM   1456  HE3 TRP    97      23.581  -3.291 -36.409  1.00  0.00
ATOM   1457  CD2 TRP    97      23.522  -3.805 -34.278  1.00  0.00
ATOM   1458  C   TRP    97      20.578  -1.203 -33.370  1.00  0.00
ATOM   1459  O   TRP    97      20.356  -0.244 -32.618  1.00  0.00
ATOM   1460  N   PRO    98      19.923  -2.352 -33.243  1.00  0.00
ATOM   1461  CD  PRO    98      20.014  -3.541 -34.097  1.00  0.00
ATOM   1462  HD2 PRO    98      21.059  -3.769 -34.302  1.00  0.00
ATOM   1463  HD3 PRO    98      19.490  -3.363 -35.036  1.00  0.00
ATOM   1464  CG  PRO    98      19.347  -4.595 -33.261  1.00  0.00
ATOM   1465  HG2 PRO    98      20.098  -5.090 -32.645  1.00  0.00
ATOM   1466  HG3 PRO    98      18.877  -5.327 -33.918  1.00  0.00
ATOM   1467  CB  PRO    98      18.320  -3.895 -32.417  1.00  0.00
ATOM   1468  HB2 PRO    98      18.291  -4.382 -31.442  1.00  0.00
ATOM   1469  HB3 PRO    98      17.320  -3.895 -32.851  1.00  0.00
ATOM   1470  CA  PRO    98      18.827  -2.451 -32.266  1.00  0.00
ATOM   1471  HA  PRO    98      18.051  -1.733 -32.532  1.00  0.00
ATOM   1472  C   PRO    98      19.331  -2.155 -30.857  1.00  0.00
ATOM   1473  O   PRO    98      20.431  -2.562 -30.467  1.00  0.00
ATOM   1474  N   ASN    99      18.535  -1.371 -30.126  1.00  0.00
ATOM   1475  H   ASN    99      17.717  -0.987 -30.578  1.00  0.00
ATOM   1476  CA  ASN    99      18.826  -0.959 -28.759  1.00  0.00
ATOM   1477  HA  ASN    99      17.964  -0.436 -28.343  1.00  0.00
ATOM   1478  CB  ASN    99      19.136  -2.181 -27.872  1.00  0.00
ATOM   1479  HB2 ASN    99      20.091  -2.632 -28.140  1.00  0.00
ATOM   1480  HB3 ASN    99      19.178  -1.825 -26.843  1.00  0.00
ATOM   1481  CG  ASN    99      18.048  -3.246 -27.975  1.00  0.00
ATOM   1482  OD1 ASN    99      16.868  -2.947 -27.770  1.00  0.00
ATOM   1483  ND2 ASN    99      18.427  -4.476 -28.345  1.00  0.00
ATOM   1484 HD21 ASN    99      17.738  -5.211 -28.425  1.00  0.00
ATOM   1485 HD22 ASN    99      19.399  -4.664 -28.542  1.00  0.00
ATOM   1486  C   ASN    99      19.952   0.067 -28.683  1.00  0.00
ATOM   1487  O   ASN    99      20.423   0.365 -27.588  1.00  0.00
ATOM   1488  N   HIE   100      20.385   0.635 -29.814  1.00  0.00
ATOM   1489  H   HIE   100      20.168   0.204 -30.701  1.00  0.00
ATOM   1490  CA  HIE   100      21.235   1.825 -29.811  1.00  0.00
ATOM   1491  HA  HIE   100      21.664   1.966 -28.819  1.00  0.00
ATOM   1492  CB  HIE   100      22.372   1.681 -30.818  1.00  0.00
ATOM   1493  HB2 HIE   100      21.979   1.376 -31.788  1.00  0.00
ATOM   1494  HB3 HIE   100      22.905   2.626 -30.924  1.00  0.00
ATOM   1495  CG  HIE   100      23.390   0.656 -30.426  1.00  0.00
ATOM   1496  ND1 HIE   100      24.524   0.410 -31.171  1.00  0.00
ATOM   1497  CE1 HIE   100      25.235  -0.540 -30.581  1.00  0.00
ATOM   1498  HE1 HIE   100      26.173  -0.879 -31.019  1.00  0.00
ATOM   1499  NE2 HIE   100      24.604  -0.917 -29.482  1.00  0.00
ATOM   1500  HE2 HIE   100      24.912  -1.623 -28.829  1.00  0.00
ATOM   1501  CD2 HIE   100      23.445  -0.187 -29.364  1.00  0.00
ATOM   1502  HD2 HIE   100      22.778  -0.356 -28.518  1.00  0.00
ATOM   1503  C   HIE   100      20.451   3.113 -30.088  1.00  0.00
ATOM   1504  O   HIE   100      21.060   4.173 -30.253  1.00  0.00
ATOM   1505  N   ASP   101      19.124   3.037 -30.164  1.00  0.00
ATOM   1506  H   ASP   101      18.708   2.143 -30.384  1.00  0.00
ATOM   1507  CA  ASP   101      18.251   4.193 -30.046  1.00  0.00
ATOM   1508  HA  ASP   101      18.775   4.984 -29.510  1.00  0.00
ATOM   1509  CB  ASP   101      17.826   4.730 -31.425  1.00  0.00
ATOM   1510  HB2 ASP   101      17.236   5.633 -31.266  1.00  0.00
ATOM   1511  HB3 ASP   101      18.739   4.983 -31.963  1.00  0.00
ATOM   1512  CG  ASP   101      17.012   3.728 -32.245  1.00  0.00
ATOM   1513  OD1 ASP   101      16.872   2.564 -31.818  1.00  0.00
ATOM   1514  OD2 ASP   101      16.500   4.125 -33.325  1.00  0.00
ATOM   1515  C   ASP   101      17.079   3.771 -29.167  1.00  0.00
ATOM   1516  O   ASP   101      17.057   2.654 -28.648  1.00  0.00
ATOM   1517  N   LYS   102      16.107   4.669 -28.997  1.00  0.00
ATOM   1518  H   LYS   102      16.237   5.567 -29.441  1.00  0.00
ATOM   1519  CA  LYS   102      14.911   4.468 -28.174  1.00  0.00
ATOM   1520  HA  LYS   102      14.253   5.331 -28.277  1.00  0.00
ATOM   1521  CB  LYS   102      14.147   3.223 -28.594  1.00  0.00
ATOM   1522  HB2 LYS   102      14.741   2.365 -28.280  1.00  0.00
ATOM   1523  HB3 LYS   102      13.204   3.230 -28.047  1.00  0.00
ATOM   1524  CG  LYS   102      13.875   3.130 -30.041  1.00  0.00
ATOM   1525  HG2 LYS   102      14.821   3.180 -30.580  1.00  0.00
ATOM   1526  HG3 LYS   102      13.390   2.175 -30.246  1.00  0.00
ATOM   1527  CD  LYS   102      12.998   4.232 -30.484  1.00  0.00
ATOM   1528  HD2 LYS   102      11.995   4.094 -30.079  1.00  0.00
ATOM   1529  HD3 LYS   102      13.399   5.186 -30.142  1.00  0.00
ATOM   1530  CE  LYS   102      12.936   4.223 -32.011  1.00  0.00
ATOM   1531  HE2 LYS   102      12.666   5.212 -32.382  1.00  0.00
ATOM   1532  HE3 LYS   102      13.901   3.931 -32.424  1.00  0.00
ATOM   1533  NZ  LYS   102      11.904   3.242 -32.426  1.00  0.00
ATOM   1534  HZ1 LYS   102      11.009   3.512 -32.043  1.00  0.00
ATOM   1535  HZ2 LYS   102      11.846   3.220 -33.434  1.00  0.00
ATOM   1536  HZ3 LYS   102      12.153   2.325 -32.083  1.00  0.00
ATOM   1537  C   LYS   102      15.208   4.372 -26.677  1.00  0.00
ATOM   1538  O   LYS   102      16.328   4.676 -26.248  1.00  0.00
ATOM   1539  N   LEU   103      14.225   3.913 -25.878  1.00  0.00
ATOM   1540  H   LEU   103      13.409   3.472 -26.278  1.00  0.00
ATOM   1541  CA  LEU   103      14.258   4.128 -24.431  1.00  0.00
ATOM   1542  HA  LEU   103      15.143   4.701 -24.155  1.00  0.00
ATOM   1543  CB  LEU   103      13.014   4.911 -24.000  1.00  0.00
ATOM   1544  HB2 LEU   103      12.195   4.379 -24.485  1.00  0.00
ATOM   1545  HB3 LEU   103      12.870   4.890 -22.920  1.00  0.00
ATOM   1546  CG  LEU   103      13.036   6.359 -24.482  1.00  0.00
ATOM   1547  HG  LEU   103      12.886   6.369 -25.562  1.00  0.00
ATOM   1548  CD1 LEU   103      11.945   7.176 -23.812  1.00  0.00
ATOM   1549 HD11 LEU   103      12.094   7.166 -22.732  1.00  0.00
ATOM   1550 HD12 LEU   103      11.984   8.203 -24.175  1.00  0.00
ATOM   1551 HD13 LEU   103      10.971   6.746 -24.047  1.00  0.00
ATOM   1552  CD2 LEU   103      14.442   6.965 -24.275  1.00  0.00
ATOM   1553 HD21 LEU   103      15.173   6.388 -24.841  1.00  0.00
ATOM   1554 HD22 LEU   103      14.447   7.998 -24.622  1.00  0.00
ATOM   1555 HD23 LEU   103      14.698   6.936 -23.216  1.00  0.00
ATOM   1556  C   LEU   103      14.397   2.849 -23.595  1.00  0.00
ATOM   1557  O   LEU   103      14.110   2.879 -22.388  1.00  0.00
ATOM   1558  N   SER   104      14.893   1.753 -24.166  1.00  0.00
ATOM   1559  H   SER   104      15.070   1.693 -25.158  1.00  0.00
ATOM   1560  CA  SER   104      15.131   0.573 -23.351  1.00  0.00
ATOM   1561  HA  SER   104      14.211   0.289 -22.839  1.00  0.00
ATOM   1562  CB  SER   104      15.590  -0.599 -24.217  1.00  0.00
ATOM   1563  HB2 SER   104      15.493  -1.516 -23.636  1.00  0.00
ATOM   1564  HB3 SER   104      14.944  -0.655 -25.093  1.00  0.00
ATOM   1565  OG  SER   104      16.935  -0.442 -24.631  1.00  0.00
ATOM   1566  HG  SER   104      17.193  -1.192 -25.172  1.00  0.00
ATOM   1567  C   SER   104      16.168   0.855 -22.245  1.00  0.00
ATOM   1568  O   SER   104      17.007   1.764 -22.335  1.00  0.00
ATOM   1569  N   ALA   105      16.091   0.066 -21.171  1.00  0.00
ATOM   1570  H   ALA   105      15.332  -0.589 -21.046  1.00  0.00
ATOM   1571  CA  ALA   105      17.085   0.183 -20.110  1.00  0.00
ATOM   1572  HA  ALA   105      17.013   1.179 -19.674  1.00  0.00
ATOM   1573  CB  ALA   105      16.806  -0.853 -19.013  1.00  0.00
ATOM   1574  HB1 ALA   105      16.882  -1.856 -19.432  1.00  0.00
ATOM   1575  HB2 ALA   105      17.534  -0.739 -18.210  1.00  0.00
ATOM   1576  HB3 ALA   105      15.802  -0.701 -18.616  1.00  0.00
ATOM   1577  C   ALA   105      18.510   0.017 -20.648  1.00  0.00
ATOM   1578  O   ALA   105      19.450   0.634 -20.126  1.00  0.00
ATOM   1579  N   LEU   106      18.691  -0.818 -21.677  1.00  0.00
ATOM   1580  H   LEU   106      17.921  -1.364 -22.037  1.00  0.00
ATOM   1581  CA  LEU   106      20.015  -1.021 -22.256  1.00  0.00
ATOM   1582  HA  LEU   106      20.728  -1.294 -21.478  1.00  0.00
ATOM   1583  CB  LEU   106      19.959  -2.152 -23.288  1.00  0.00
ATOM   1584  HB2 LEU   106      19.405  -2.925 -22.755  1.00  0.00
ATOM   1585  HB3 LEU   106      19.352  -1.774 -24.111  1.00  0.00
ATOM   1586  CG  LEU   106      21.260  -2.745 -23.842  1.00  0.00
ATOM   1587  HG  LEU   106      22.010  -2.731 -23.052  1.00  0.00
ATOM   1588  CD1 LEU   106      21.059  -4.177 -24.326  1.00  0.00
ATOM   1589 HD11 LEU   106      20.308  -4.192 -25.117  1.00  0.00
ATOM   1590 HD12 LEU   106      22.001  -4.566 -24.712  1.00  0.00
ATOM   1591 HD13 LEU   106      20.723  -4.798 -23.495  1.00  0.00
ATOM   1592  CD2 LEU   106      21.777  -1.888 -24.961  1.00  0.00
ATOM   1593 HD21 LEU   106      21.970  -0.882 -24.589  1.00  0.00
ATOM   1594 HD22 LEU   106      22.701  -2.316 -25.349  1.00  0.00
ATOM   1595 HD23 LEU   106      21.034  -1.844 -25.758  1.00  0.00
ATOM   1596  C   LEU   106      20.544   0.269 -22.873  1.00  0.00
ATOM   1597  O   LEU   106      21.685   0.669 -22.617  1.00  0.00
ATOM   1598  N   ASN   107      19.733   0.932 -23.699  1.00  0.00
ATOM   1599  H   ASN   107      18.811   0.586 -23.926  1.00  0.00
ATOM   1600  CA  ASN   107      20.191   2.156 -24.347  1.00  0.00
ATOM   1601  HA  ASN   107      21.173   1.990 -24.789  1.00  0.00
ATOM   1602  CB  ASN   107      19.226   2.582 -25.449  1.00  0.00
ATOM   1603  HB2 ASN   107      19.005   1.714 -26.070  1.00  0.00
ATOM   1604  HB3 ASN   107      18.303   2.949 -24.999  1.00  0.00
ATOM   1605  CG  ASN   107      19.804   3.673 -26.328  1.00  0.00
ATOM   1606  OD1 ASN   107      20.960   3.572 -26.751  1.00  0.00
ATOM   1607  ND2 ASN   107      19.018   4.727 -26.603  1.00  0.00
ATOM   1608 HD21 ASN   107      19.366   5.475 -27.185  1.00  0.00
ATOM   1609 HD22 ASN   107      18.081   4.767 -26.226  1.00  0.00
ATOM   1610  C   ASN   107      20.365   3.296 -23.350  1.00  0.00
ATOM   1611  O   ASN   107      21.257   4.142 -23.517  1.00  0.00
ATOM   1612  N   ILE   108      19.520   3.343 -22.323  1.00  0.00
ATOM   1613  H   ILE   108      18.746   2.699 -22.245  1.00  0.00
ATOM   1614  CA  ILE   108      19.655   4.385 -21.314  1.00  0.00
ATOM   1615  HA  ILE   108      19.686   5.388 -21.739  1.00  0.00
ATOM   1616  CB  ILE   108      18.499   4.292 -20.304  1.00  0.00
ATOM   1617  HB  ILE   108      18.339   3.247 -20.039  1.00  0.00
ATOM   1618  CG2 ILE   108      18.832   5.095 -19.038  1.00  0.00
ATOM   1619 HG21 ILE   108      18.990   6.141 -19.302  1.00  0.00
ATOM   1620 HG22 ILE   108      18.005   5.020 -18.332  1.00  0.00
ATOM   1621 HG23 ILE   108      19.736   4.695 -18.581  1.00  0.00
ATOM   1622  CG1 ILE   108      17.206   4.740 -20.951  1.00  0.00
ATOM   1623 HG12 ILE   108      17.311   5.793 -21.213  1.00  0.00
ATOM   1624 HG13 ILE   108      17.065   4.152 -21.858  1.00  0.00
ATOM   1625  CD1 ILE   108      15.986   4.561 -20.030  1.00  0.00
ATOM   1626 HD11 ILE   108      16.125   5.149 -19.123  1.00  0.00
ATOM   1627 HD12 ILE   108      15.087   4.899 -20.546  1.00  0.00
ATOM   1628 HD13 ILE   108      15.879   3.508 -19.767  1.00  0.00
ATOM   1629  C   ILE   108      21.001   4.277 -20.625  1.00  0.00
ATOM   1630  O   ILE   108      21.688   5.277 -20.432  1.00  0.00
ATOM   1631  N   ARG   109      21.392   3.061 -20.235  1.00  0.00
ATOM   1632  H   ARG   109      20.796   2.262 -20.397  1.00  0.00
ATOM   1633  CA  ARG   109      22.661   2.850 -19.543  1.00  0.00
ATOM   1634  HA  ARG   109      22.671   3.411 -18.609  1.00  0.00
ATOM   1635  CB  ARG   109      22.851   1.372 -19.225  1.00  0.00
ATOM   1636  HB2 ARG   109      22.140   1.105 -18.442  1.00  0.00
ATOM   1637  HB3 ARG   109      22.626   0.805 -20.128  1.00  0.00
ATOM   1638  CG  ARG   109      24.252   1.049 -18.764  1.00  0.00
ATOM   1639  HG2 ARG   109      24.958   1.563 -19.416  1.00  0.00
ATOM   1640  HG3 ARG   109      24.372   1.410 -17.742  1.00  0.00
ATOM   1641  CD  ARG   109      24.520  -0.457 -18.808  1.00  0.00
ATOM   1642  HD2 ARG   109      23.722  -0.975 -18.275  1.00  0.00
ATOM   1643  HD3 ARG   109      24.533  -0.784 -19.848  1.00  0.00
ATOM   1644  NE  ARG   109      25.800  -0.806 -18.190  1.00  0.00
ATOM   1645  HE  ARG   109      26.635  -0.726 -18.752  1.00  0.00
ATOM   1646  CZ  ARG   109      25.919  -1.229 -16.931  1.00  0.00
ATOM   1647  NH1 ARG   109      24.837  -1.346 -16.169  1.00  0.00
ATOM   1648 HH11 ARG   109      23.929  -1.114 -16.547  1.00  0.00
ATOM   1649 HH12 ARG   109      24.926  -1.666 -15.215  1.00  0.00
ATOM   1650  NH2 ARG   109      27.110  -1.527 -16.432  1.00  0.00
ATOM   1651 HH21 ARG   109      27.933  -1.433 -17.009  1.00  0.00
ATOM   1652 HH22 ARG   109      27.188  -1.847 -15.477  1.00  0.00
ATOM   1653  C   ARG   109      23.835   3.333 -20.372  1.00  0.00
ATOM   1654  O   ARG   109      24.646   4.142 -19.907  1.00  0.00
ATOM   1655  N   ARG   110      23.940   2.843 -21.620  1.00  0.00
ATOM   1656  H   ARG   110      23.284   2.165 -21.981  1.00  0.00
ATOM   1657  CA  ARG   110      25.074   3.214 -22.448  1.00  0.00
ATOM   1658  HA  ARG   110      26.001   3.078 -21.892  1.00  0.00
ATOM   1659  CB  ARG   110      25.120   2.335 -23.700  1.00  0.00
ATOM   1660  HB2 ARG   110      26.016   2.614 -24.253  1.00  0.00
ATOM   1661  HB3 ARG   110      25.208   1.302 -23.362  1.00  0.00
ATOM   1662  CG  ARG   110      23.892   2.471 -24.614  1.00  0.00
ATOM   1663  HG2 ARG   110      22.997   2.415 -23.994  1.00  0.00
ATOM   1664  HG3 ARG   110      23.935   3.445 -25.102  1.00  0.00
ATOM   1665  CD  ARG   110      23.846   1.382 -25.665  1.00  0.00
ATOM   1666  HD2 ARG   110      24.036   0.425 -25.178  1.00  0.00
ATOM   1667  HD3 ARG   110      22.849   1.372 -26.107  1.00  0.00
ATOM   1668  NE  ARG   110      24.828   1.570 -26.729  1.00  0.00
ATOM   1669  HE  ARG   110      25.680   1.030 -26.674  1.00  0.00
ATOM   1670  CZ  ARG   110      24.674   2.411 -27.749  1.00  0.00
ATOM   1671  NH1 ARG   110      25.629   2.519 -28.653  1.00  0.00
ATOM   1672 HH11 ARG   110      26.468   1.964 -28.565  1.00  0.00
ATOM   1673 HH12 ARG   110      25.516   3.156 -29.429  1.00  0.00
ATOM   1674  NH2 ARG   110      23.579   3.150 -27.858  1.00  0.00
ATOM   1675 HH21 ARG   110      22.852   3.076 -27.161  1.00  0.00
ATOM   1676 HH22 ARG   110      23.476   3.784 -28.638  1.00  0.00
ATOM   1677  C   ARG   110      25.030   4.696 -22.793  1.00  0.00
ATOM   1678  O   ARG   110      26.088   5.317 -22.948  1.00  0.00
ATOM   1679  N   SER   111      23.829   5.295 -22.860  1.00  0.00
ATOM   1680  H   SER   111      22.978   4.801 -22.631  1.00  0.00
ATOM   1681  CA  SER   111      23.725   6.681 -23.318  1.00  0.00
ATOM   1682  HA  SER   111      24.405   6.839 -24.155  1.00  0.00
ATOM   1683  CB  SER   111      22.301   7.007 -23.777  1.00  0.00
ATOM   1684  HB2 SER   111      21.619   6.634 -23.012  1.00  0.00
ATOM   1685  HB3 SER   111      22.219   8.092 -23.839  1.00  0.00
ATOM   1686  OG  SER   111      21.963   6.436 -25.030  1.00  0.00
ATOM   1687  HG  SER   111      21.062   6.677 -25.259  1.00  0.00
ATOM   1688  C   SER   111      24.135   7.671 -22.230  1.00  0.00
ATOM   1689  O   SER   111      24.812   8.664 -22.539  1.00  0.00
ATOM   1690  N   VAL   112      23.736   7.449 -20.961  1.00  0.00
ATOM   1691  H   VAL   112      23.128   6.683 -20.708  1.00  0.00
ATOM   1692  CA  VAL   112      24.187   8.363 -19.897  1.00  0.00
ATOM   1693  HA  VAL   112      24.017   9.425 -20.072  1.00  0.00
ATOM   1694  CB  VAL   112      23.668   8.008 -18.496  1.00  0.00
ATOM   1695  HB  VAL   112      24.333   8.443 -17.750  1.00  0.00
ATOM   1696  CG1 VAL   112      22.341   8.519 -18.308  1.00  0.00
ATOM   1697 HG11 VAL   112      21.674   8.084 -19.053  1.00  0.00
ATOM   1698 HG12 VAL   112      21.988   8.258 -17.310  1.00  0.00
ATOM   1699 HG13 VAL   112      22.349   9.603 -18.418  1.00  0.00
ATOM   1700  CG2 VAL   112      23.869   6.520 -18.161  1.00  0.00
ATOM   1701 HG21 VAL   112      24.931   6.279 -18.199  1.00  0.00
ATOM   1702 HG22 VAL   112      23.486   6.317 -17.161  1.00  0.00
ATOM   1703 HG23 VAL   112      23.331   5.908 -18.886  1.00  0.00
ATOM   1704  C   VAL   112      25.677   8.381 -19.812  1.00  0.00
ATOM   1705  O   VAL   112      26.278   9.436 -19.584  1.00  0.00
ATOM   1706  N   ASP   113      26.287   7.198 -19.866  1.00  0.00
ATOM   1707  H   ASP   113      25.780   6.336 -20.012  1.00  0.00
ATOM   1708  CA  ASP   113      27.716   7.124 -19.622  1.00  0.00
ATOM   1709  HA  ASP   113      27.964   7.625 -18.686  1.00  0.00
ATOM   1710  CB  ASP   113      28.143   5.673 -19.523  1.00  0.00
ATOM   1711  HB2 ASP   113      27.670   5.120 -20.335  1.00  0.00
ATOM   1712  HB3 ASP   113      29.226   5.629 -19.636  1.00  0.00
ATOM   1713  CG  ASP   113      27.744   5.050 -18.182  1.00  0.00
ATOM   1714  OD1 ASP   113      27.429   5.805 -17.220  1.00  0.00
ATOM   1715  OD2 ASP   113      27.742   3.801 -18.086  1.00  0.00
ATOM   1716  C   ASP   113      28.482   7.868 -20.702  1.00  0.00
ATOM   1717  O   ASP   113      29.455   8.575 -20.406  1.00  0.00
ATOM   1718  N   ALA   114      28.032   7.774 -21.954  1.00  0.00
ATOM   1719  H   ALA   114      27.274   7.163 -22.224  1.00  0.00
ATOM   1720  CA  ALA   114      28.741   8.505 -23.003  1.00  0.00
ATOM   1721  HA  ALA   114      29.808   8.368 -22.833  1.00  0.00
ATOM   1722  CB  ALA   114      28.388   7.934 -24.378  1.00  0.00
ATOM   1723  HB1 ALA   114      27.323   8.072 -24.567  1.00  0.00
ATOM   1724  HB2 ALA   114      28.962   8.452 -25.146  1.00  0.00
ATOM   1725  HB3 ALA   114      28.626   6.871 -24.402  1.00  0.00
ATOM   1726  C   ALA   114      28.470  10.019 -22.925  1.00  0.00
ATOM   1727  O   ALA   114      29.371  10.817 -23.206  1.00  0.00
ATOM   1728  N   SER   115      27.263  10.447 -22.545  1.00  0.00
ATOM   1729  H   SER   115      26.474   9.822 -22.455  1.00  0.00
ATOM   1730  CA  SER   115      27.046  11.878 -22.313  1.00  0.00
ATOM   1731  HA  SER   115      27.396  12.443 -23.177  1.00  0.00
ATOM   1732  CB  SER   115      25.567  12.183 -22.098  1.00  0.00
ATOM   1733  HB2 SER   115      25.172  11.483 -21.361  1.00  0.00
ATOM   1734  HB3 SER   115      25.474  13.200 -21.718  1.00  0.00
ATOM   1735  OG  SER   115      24.839  12.062 -23.297  1.00  0.00
ATOM   1736  HG  SER   115      23.914  12.259 -23.131  1.00  0.00
ATOM   1737  C   SER   115      27.853  12.388 -21.129  1.00  0.00
ATOM   1738  O   SER   115      28.415  13.487 -21.189  1.00  0.00
ATOM   1739  N   LEU   116      27.954  11.598 -20.055  1.00  0.00
ATOM   1740  H   LEU   116      27.481  10.707 -19.994  1.00  0.00
ATOM   1741  CA  LEU   116      28.717  12.056 -18.900  1.00  0.00
ATOM   1742  HA  LEU   116      28.377  13.051 -18.613  1.00  0.00
ATOM   1743  CB  LEU   116      28.536  11.114 -17.707  1.00  0.00
ATOM   1744  HB2 LEU   116      28.663  10.138 -18.176  1.00  0.00
ATOM   1745  HB3 LEU   116      29.344  11.283 -16.996  1.00  0.00
ATOM   1746  CG  LEU   116      27.190  11.155 -16.970  1.00  0.00
ATOM   1747  HG  LEU   116      26.380  11.240 -17.695  1.00  0.00
ATOM   1748  CD1 LEU   116      27.019   9.903 -16.179  1.00  0.00
ATOM   1749 HD11 LEU   116      27.828   9.818 -15.453  1.00  0.00
ATOM   1750 HD12 LEU   116      26.063   9.931 -15.655  1.00  0.00
ATOM   1751 HD13 LEU   116      27.040   9.043 -16.849  1.00  0.00
ATOM   1752  CD2 LEU   116      27.025  12.411 -16.086  1.00  0.00
ATOM   1753 HD21 LEU   116      27.089  13.304 -16.707  1.00  0.00
ATOM   1754 HD22 LEU   116      26.054  12.383 -15.591  1.00  0.00
ATOM   1755 HD23 LEU   116      27.814  12.434 -15.335  1.00  0.00
ATOM   1756  C   LEU   116      30.190  12.184 -19.255  1.00  0.00
ATOM   1757  O   LEU   116      30.874  13.092 -18.765  1.00  0.00
ATOM   1758  N   LYS   117      30.692  11.290 -20.116  1.00  0.00
ATOM   1759  H   LYS   117      30.138  10.503 -20.424  1.00  0.00
ATOM   1760  CA  LYS   117      32.073  11.387 -20.577  1.00  0.00
ATOM   1761  HA  LYS   117      32.745  11.521 -19.730  1.00  0.00
ATOM   1762  CB  LYS   117      32.458  10.105 -21.307  1.00  0.00
ATOM   1763  HB2 LYS   117      32.213   9.274 -20.645  1.00  0.00
ATOM   1764  HB3 LYS   117      31.840  10.049 -22.203  1.00  0.00
ATOM   1765  CG  LYS   117      33.932  10.026 -21.699  1.00  0.00
ATOM   1766  HG2 LYS   117      34.107  10.685 -22.549  1.00  0.00
ATOM   1767  HG3 LYS   117      34.539  10.353 -20.855  1.00  0.00
ATOM   1768  CD  LYS   117      34.313   8.595 -22.077  1.00  0.00
ATOM   1769  HD2 LYS   117      34.800   8.138 -21.216  1.00  0.00
ATOM   1770  HD3 LYS   117      33.396   8.052 -22.306  1.00  0.00
ATOM   1771  CE  LYS   117      35.255   8.540 -23.286  1.00  0.00
ATOM   1772  HE2 LYS   117      35.065   7.608 -23.818  1.00  0.00
ATOM   1773  HE3 LYS   117      35.017   9.383 -23.935  1.00  0.00
ATOM   1774  NZ  LYS   117      36.684   8.604 -22.896  1.00  0.00
ATOM   1775  HZ1 LYS   117      36.904   7.823 -22.295  1.00  0.00
ATOM   1776  HZ2 LYS   117      37.261   8.564 -23.724  1.00  0.00
ATOM   1777  HZ3 LYS   117      36.860   9.468 -22.404  1.00  0.00
ATOM   1778  C   LYS   117      32.260  12.617 -21.471  1.00  0.00
ATOM   1779  O   LYS   117      33.174  13.420 -21.260  1.00  0.00
ATOM   1780  N   ARG   118      31.364  12.823 -22.437  1.00  0.00
ATOM   1781  H   ARG   118      30.601  12.188 -22.622  1.00  0.00
ATOM   1782  CA  ARG   118      31.545  13.967 -23.328  1.00  0.00
ATOM   1783  HA  ARG   118      32.559  13.967 -23.728  1.00  0.00
ATOM   1784  CB  ARG   118      30.560  13.898 -24.495  1.00  0.00
ATOM   1785  HB2 ARG   118      29.589  13.618 -24.086  1.00  0.00
ATOM   1786  HB3 ARG   118      30.497  14.896 -24.928  1.00  0.00
ATOM   1787  CG  ARG   118      30.977  12.867 -25.610  1.00  0.00
ATOM   1788  HG2 ARG   118      31.968  13.135 -25.974  1.00  0.00
ATOM   1789  HG3 ARG   118      31.010  11.872 -25.165  1.00  0.00
ATOM   1790  CD  ARG   118      29.991  12.871 -26.772  1.00  0.00
ATOM   1791  HD2 ARG   118      30.066  13.832 -27.281  1.00  0.00
ATOM   1792  HD3 ARG   118      30.269  12.073 -27.460  1.00  0.00
ATOM   1793  NE  ARG   118      28.600  12.668 -26.356  1.00  0.00
ATOM   1794  HE  ARG   118      28.092  13.484 -26.044  1.00  0.00
ATOM   1795  CZ  ARG   118      27.964  11.491 -26.379  1.00  0.00
ATOM   1796  NH1 ARG   118      26.693  11.404 -25.980  1.00  0.00
ATOM   1797 HH11 ARG   118      26.209  12.231 -25.659  1.00  0.00
ATOM   1798 HH12 ARG   118      26.220  10.512 -26.000  1.00  0.00
ATOM   1799  NH2 ARG   118      28.582  10.398 -26.815  1.00  0.00
ATOM   1800 HH21 ARG   118      29.539  10.455 -27.132  1.00  0.00
ATOM   1801 HH22 ARG   118      28.091   9.515 -26.828  1.00  0.00
ATOM   1802  C   ARG   118      31.416  15.284 -22.570  1.00  0.00
ATOM   1803  O   ARG   118      32.162  16.235 -22.838  1.00  0.00
ATOM   1804  N   LEU   119      30.483  15.355 -21.616  1.00  0.00
ATOM   1805  H   LEU   119      29.872  14.561 -21.483  1.00  0.00
ATOM   1806  CA  LEU   119      30.258  16.546 -20.801  1.00  0.00
ATOM   1807  HA  LEU   119      30.286  17.441 -21.422  1.00  0.00
ATOM   1808  CB  LEU   119      28.867  16.454 -20.130  1.00  0.00
ATOM   1809  HB2 LEU   119      28.883  15.461 -19.680  1.00  0.00
ATOM   1810  HB3 LEU   119      28.789  17.207 -19.345  1.00  0.00
ATOM   1811  CG  LEU   119      27.654  16.570 -21.075  1.00  0.00
ATOM   1812  HG  LEU   119      27.881  16.031 -21.994  1.00  0.00
ATOM   1813  CD1 LEU   119      26.400  15.994 -20.449  1.00  0.00
ATOM   1814 HD11 LEU   119      26.171  16.533 -19.530  1.00  0.00
ATOM   1815 HD12 LEU   119      25.567  16.094 -21.145  1.00  0.00
ATOM   1816 HD13 LEU   119      26.558  14.940 -20.221  1.00  0.00
ATOM   1817  CD2 LEU   119      27.415  18.018 -21.525  1.00  0.00
ATOM   1818 HD21 LEU   119      28.295  18.385 -22.053  1.00  0.00
ATOM   1819 HD22 LEU   119      26.551  18.055 -22.189  1.00  0.00
ATOM   1820 HD23 LEU   119      27.228  18.644 -20.652  1.00  0.00
ATOM   1821  C   LEU   119      31.344  16.757 -19.742  1.00  0.00
ATOM   1822  O   LEU   119      31.422  17.847 -19.166  1.00  0.00
ATOM   1823  N   GLY   120      32.186  15.754 -19.487  1.00  0.00
ATOM   1824  H   GLY   120      32.129  14.902 -20.027  1.00  0.00
ATOM   1825  CA  GLY   120      33.193  15.843 -18.449  1.00  0.00
ATOM   1826  HA2 GLY   120      33.648  14.861 -18.325  1.00  0.00
ATOM   1827  HA3 GLY   120      33.952  16.558 -18.765  1.00  0.00
ATOM   1828  C   GLY   120      32.618  16.290 -17.122  1.00  0.00
ATOM   1829  O   GLY   120      33.046  17.301 -16.561  1.00  0.00
ATOM   1830  N   THR   121      31.598  15.575 -16.652  1.00  0.00
ATOM   1831  H   THR   121      31.235  14.828 -17.226  1.00  0.00
ATOM   1832  CA  THR   121      30.947  15.843 -15.371  1.00  0.00
ATOM   1833  HA  THR   121      31.683  16.237 -14.670  1.00  0.00
ATOM   1834  CB  THR   121      29.792  16.860 -15.497  1.00  0.00
ATOM   1835  HB  THR   121      30.181  17.762 -15.970  1.00  0.00
ATOM   1836  CG2 THR   121      28.619  16.302 -16.338  1.00  0.00
ATOM   1837 HG21 THR   121      28.228  15.401 -15.865  1.00  0.00
ATOM   1838 HG22 THR   121      27.828  17.050 -16.401  1.00  0.00
ATOM   1839 HG23 THR   121      28.972  16.062 -17.341  1.00  0.00
ATOM   1840  OG1 THR   121      29.306  17.187 -14.189  1.00  0.00
ATOM   1841  HG1 THR   121      28.587  17.819 -14.263  1.00  0.00
ATOM   1842  C   THR   121      30.432  14.522 -14.814  1.00  0.00
ATOM   1843  O   THR   121      30.188  13.564 -15.562  1.00  0.00
ATOM   1844  N   ASP   122      30.264  14.475 -13.491  1.00  0.00
ATOM   1845  H   ASP   122      30.506  15.255 -12.897  1.00  0.00
ATOM   1846  CA  ASP   122      29.776  13.251 -12.861  1.00  0.00
ATOM   1847  HA  ASP   122      30.034  12.387 -13.473  1.00  0.00
ATOM   1848  CB  ASP   122      30.413  13.083 -11.487  1.00  0.00
ATOM   1849  HB2 ASP   122      30.003  12.176 -11.041  1.00  0.00
ATOM   1850  HB3 ASP   122      31.488  12.966 -11.624  1.00  0.00
ATOM   1851  CG  ASP   122      30.146  14.258 -10.574  1.00  0.00
ATOM   1852  OD1 ASP   122      29.633  15.304 -11.041  1.00  0.00
ATOM   1853  OD2 ASP   122      30.456  14.145  -9.368  1.00  0.00
ATOM   1854  C   ASP   122      28.254  13.207 -12.724  1.00  0.00
ATOM   1855  O   ASP   122      27.711  12.190 -12.276  1.00  0.00
ATOM   1856  N   HIE   123      27.544  14.284 -13.062  1.00  0.00
ATOM   1857  H   HIE   123      27.969  15.151 -13.358  1.00  0.00
ATOM   1858  CA  HIE   123      26.097  14.237 -12.928  1.00  0.00
ATOM   1859  HA  HIE   123      25.745  13.229 -13.150  1.00  0.00
ATOM   1860  CB  HIE   123      25.656  14.608 -11.505  1.00  0.00
ATOM   1861  HB2 HIE   123      24.594  14.401 -11.369  1.00  0.00
ATOM   1862  HB3 HIE   123      26.232  14.036 -10.778  1.00  0.00
ATOM   1863  CG  HIE   123      25.857  16.049 -11.170  1.00  0.00
ATOM   1864  ND1 HIE   123      27.100  16.589 -10.921  1.00  0.00
ATOM   1865  CE1 HIE   123      26.965  17.875 -10.653  1.00  0.00
ATOM   1866  HE1 HIE   123      27.841  18.487 -10.440  1.00  0.00
ATOM   1867  NE2 HIE   123      25.681  18.186 -10.702  1.00  0.00
ATOM   1868  HE2 HIE   123      25.279  19.096 -10.525  1.00  0.00
ATOM   1869  CD2 HIE   123      24.968  17.063 -11.036  1.00  0.00
ATOM   1870  HD2 HIE   123      23.884  17.117 -11.142  1.00  0.00
ATOM   1871  C   HIE   123      25.453  15.155 -13.956  1.00  0.00
ATOM   1872  O   HIE   123      26.003  16.208 -14.291  1.00  0.00
ATOM   1873  N   ILE   124      24.309  14.713 -14.478  1.00  0.00
ATOM   1874  H   ILE   124      24.053  13.755 -14.287  1.00  0.00
ATOM   1875  CA  ILE   124      23.420  15.512 -15.315  1.00  0.00
ATOM   1876  HA  ILE   124      23.918  16.406 -15.689  1.00  0.00
ATOM   1877  CB  ILE   124      22.911  14.675 -16.501  1.00  0.00
ATOM   1878  HB  ILE   124      22.569  13.712 -16.120  1.00  0.00
ATOM   1879  CG2 ILE   124      21.762  15.369 -17.234  1.00  0.00
ATOM   1880 HG21 ILE   124      22.102  16.331 -17.616  1.00  0.00
ATOM   1881 HG22 ILE   124      21.431  14.746 -18.065  1.00  0.00
ATOM   1882 HG23 ILE   124      20.932  15.525 -16.545  1.00  0.00
ATOM   1883  CG1 ILE   124      24.037  14.374 -17.471  1.00  0.00
ATOM   1884 HG12 ILE   124      24.125  15.223 -18.149  1.00  0.00
ATOM   1885 HG13 ILE   124      24.955  14.276 -16.892  1.00  0.00
ATOM   1886  CD1 ILE   124      23.808  13.107 -18.274  1.00  0.00
ATOM   1887 HD11 ILE   124      22.890  13.205 -18.854  1.00  0.00
ATOM   1888 HD12 ILE   124      24.648  12.947 -18.949  1.00  0.00
ATOM   1889 HD13 ILE   124      23.720  12.258 -17.596  1.00  0.00
ATOM   1890  C   ILE   124      22.260  15.976 -14.445  1.00  0.00
ATOM   1891  O   ILE   124      21.693  15.193 -13.683  1.00  0.00
ATOM   1892  N   ASP   125      21.895  17.236 -14.538  1.00  0.00
ATOM   1893  H   ASP   125      22.339  17.914 -15.140  1.00  0.00
ATOM   1894  CA  ASP   125      20.815  17.686 -13.669  1.00  0.00
ATOM   1895  HA  ASP   125      20.918  17.246 -12.677  1.00  0.00
ATOM   1896  CB  ASP   125      20.871  19.199 -13.537  1.00  0.00
ATOM   1897  HB2 ASP   125      20.754  19.665 -14.515  1.00  0.00
ATOM   1898  HB3 ASP   125      20.035  19.484 -12.898  1.00  0.00
ATOM   1899  CG  ASP   125      22.155  19.659 -12.914  1.00  0.00
ATOM   1900  OD1 ASP   125      22.426  19.185 -11.806  1.00  0.00
ATOM   1901  OD2 ASP   125      22.900  20.447 -13.543  1.00  0.00
ATOM   1902  C   ASP   125      19.443  17.253 -14.180  1.00  0.00
ATOM   1903  O   ASP   125      18.599  16.803 -13.394  1.00  0.00
ATOM   1904  N   LEU   126      19.202  17.404 -15.485  1.00  0.00
ATOM   1905  H   LEU   126      19.956  17.710 -16.082  1.00  0.00
ATOM   1906  CA  LEU   126      17.894  17.175 -16.086  1.00  0.00
ATOM   1907  HA  LEU   126      17.246  16.692 -15.355  1.00  0.00
ATOM   1908  CB  LEU   126      17.234  18.479 -16.537  1.00  0.00
ATOM   1909  HB2 LEU   126      17.070  19.034 -15.613  1.00  0.00
ATOM   1910  HB3 LEU   126      17.880  19.056 -17.198  1.00  0.00
ATOM   1911  CG  LEU   126      15.883  18.229 -17.232  1.00  0.00
ATOM   1912  HG  LEU   126      16.036  17.705 -18.175  1.00  0.00
ATOM   1913  CD1 LEU   126      15.023  17.368 -16.305  1.00  0.00
ATOM   1914 HD11 LEU   126      14.868  17.892 -15.362  1.00  0.00
ATOM   1915 HD12 LEU   126      14.058  17.177 -16.776  1.00  0.00
ATOM   1916 HD13 LEU   126      15.528  16.421 -16.115  1.00  0.00
ATOM   1917  CD2 LEU   126      15.123  19.498 -17.667  1.00  0.00
ATOM   1918 HD21 LEU   126      15.733  20.064 -18.371  1.00  0.00
ATOM   1919 HD22 LEU   126      14.185  19.215 -18.146  1.00  0.00
ATOM   1920 HD23 LEU   126      14.912  20.114 -16.792  1.00  0.00
ATOM   1921  C   LEU   126      18.142  16.247 -17.262  1.00  0.00
ATOM   1922  O   LEU   126      18.647  16.674 -18.301  1.00  0.00
ATOM   1923  N   TYR   127      17.826  14.974 -17.099  1.00  0.00
ATOM   1924  H   TYR   127      17.465  14.662 -16.208  1.00  0.00
ATOM   1925  CA  TYR   127      18.007  13.988 -18.153  1.00  0.00
ATOM   1926  HA  TYR   127      18.712  14.361 -18.895  1.00  0.00
ATOM   1927  CB  TYR   127      18.554  12.692 -17.570  1.00  0.00
ATOM   1928  HB2 TYR   127      19.259  12.972 -16.788  1.00  0.00
ATOM   1929  HB3 TYR   127      17.720  12.146 -17.128  1.00  0.00
ATOM   1930  CG  TYR   127      19.245  11.820 -18.578  1.00  0.00
ATOM   1931  CD1 TYR   127      19.896  12.377 -19.669  1.00  0.00
ATOM   1932  HD1 TYR   127      19.900  13.460 -19.788  1.00  0.00
ATOM   1933  CE1 TYR   127      20.535  11.575 -20.601  1.00  0.00
ATOM   1934  HE1 TYR   127      21.058  12.018 -21.449  1.00  0.00
ATOM   1935  CZ  TYR   127      20.511  10.202 -20.444  1.00  0.00
ATOM   1936  OH  TYR   127      21.151   9.398 -21.362  1.00  0.00
ATOM   1937  HH  TYR   127      21.577   9.896 -22.064  1.00  0.00
ATOM   1938  CE2 TYR   127      19.838   9.631 -19.369  1.00  0.00
ATOM   1939  HE2 TYR   127      19.792   8.547 -19.263  1.00  0.00
ATOM   1940  CD2 TYR   127      19.233  10.433 -18.444  1.00  0.00
ATOM   1941  HD2 TYR   127      18.730   9.990 -17.584  1.00  0.00
ATOM   1942  C   TYR   127      16.656  13.756 -18.826  1.00  0.00
ATOM   1943  O   TYR   127      15.693  13.342 -18.168  1.00  0.00
ATOM   1944  N   GLN   128      16.572  14.022 -20.119  1.00  0.00
ATOM   1945  H   GLN   128      17.389  14.239 -20.670  1.00  0.00
ATOM   1946  CA  GLN   128      15.276  14.061 -20.767  1.00  0.00
ATOM   1947  HA  GLN   128      14.490  13.864 -20.037  1.00  0.00
ATOM   1948  CB  GLN   128      15.038  15.412 -21.375  1.00  0.00
ATOM   1949  HB2 GLN   128      15.696  15.490 -22.240  1.00  0.00
ATOM   1950  HB3 GLN   128      13.999  15.431 -21.706  1.00  0.00
ATOM   1951  CG  GLN   128      15.290  16.571 -20.446  1.00  0.00
ATOM   1952  HG2 GLN   128      14.442  16.656 -19.766  1.00  0.00
ATOM   1953  HG3 GLN   128      16.204  16.431 -19.870  1.00  0.00
ATOM   1954  CD  GLN   128      15.407  17.853 -21.233  1.00  0.00
ATOM   1955  OE1 GLN   128      14.435  18.597 -21.380  1.00  0.00
ATOM   1956  NE2 GLN   128      16.606  18.101 -21.786  1.00  0.00
ATOM   1957 HE21 GLN   128      16.745  18.944 -22.325  1.00  0.00
ATOM   1958 HE22 GLN   128      17.362  17.443 -21.660  1.00  0.00
ATOM   1959  C   GLN   128      15.154  12.983 -21.832  1.00  0.00
ATOM   1960  O   GLN   128      16.109  12.701 -22.557  1.00  0.00
ATOM   1961  N   PHE   129      13.976  12.378 -21.911  1.00  0.00
ATOM   1962  H   PHE   129      13.297  12.453 -21.166  1.00  0.00
ATOM   1963  CA  PHE   129      13.652  11.544 -23.057  1.00  0.00
ATOM   1964  HA  PHE   129      14.480  10.872 -23.279  1.00  0.00
ATOM   1965  CB  PHE   129      12.415  10.707 -22.751  1.00  0.00
ATOM   1966  HB2 PHE   129      11.523  11.334 -22.745  1.00  0.00
ATOM   1967  HB3 PHE   129      12.299   9.919 -23.495  1.00  0.00
ATOM   1968  CG  PHE   129      12.472  10.023 -21.402  1.00  0.00
ATOM   1969  CD1 PHE   129      13.450   9.072 -21.135  1.00  0.00
ATOM   1970  HD1 PHE   129      14.175   8.824 -21.909  1.00  0.00
ATOM   1971  CE1 PHE   129      13.509   8.444 -19.906  1.00  0.00
ATOM   1972  HE1 PHE   129      14.274   7.695 -19.703  1.00  0.00
ATOM   1973  CZ  PHE   129      12.594   8.770 -18.937  1.00  0.00
ATOM   1974  HZ  PHE   129      12.644   8.279 -17.965  1.00  0.00
ATOM   1975  CE2 PHE   129      11.619   9.708 -19.184  1.00  0.00
ATOM   1976  HE2 PHE   129      10.895   9.958 -18.408  1.00  0.00
ATOM   1977  CD2 PHE   129      11.557  10.330 -20.407  1.00  0.00
ATOM   1978  HD2 PHE   129      10.783  11.072 -20.602  1.00  0.00
ATOM   1979  C   PHE   129      13.433  12.426 -24.282  1.00  0.00
ATOM   1980  O   PHE   129      12.667  13.385 -24.232  1.00  0.00
ATOM   1981  N   HIE   130      14.167  12.146 -25.361  1.00  0.00
ATOM   1982  H   HIE   130      14.786  11.349 -25.371  1.00  0.00
ATOM   1983  CA  HIE   130      14.141  13.016 -26.529  1.00  0.00
ATOM   1984  HA  HIE   130      14.226  14.060 -26.227  1.00  0.00
ATOM   1985  CB  HIE   130      15.317  12.674 -27.440  1.00  0.00
ATOM   1986  HB2 HIE   130      16.142  12.309 -26.829  1.00  0.00
ATOM   1987  HB3 HIE   130      15.030  11.907 -28.160  1.00  0.00
ATOM   1988  CG  HIE   130      15.848  13.829 -28.233  1.00  0.00
ATOM   1989  ND1 HIE   130      17.171  13.919 -28.619  1.00  0.00
ATOM   1990  CE1 HIE   130      17.352  15.031 -29.308  1.00  0.00
ATOM   1991  HE1 HIE   130      18.337  15.295 -29.691  1.00  0.00
ATOM   1992  NE2 HIE   130      16.192  15.654 -29.400  1.00  0.00
ATOM   1993  HE2 HIE   130      16.024  16.524 -29.886  1.00  0.00
ATOM   1994  CD2 HIE   130      15.237  14.931 -28.727  1.00  0.00
ATOM   1995  HD2 HIE   130      14.211  15.296 -28.678  1.00  0.00
ATOM   1996  C   HIE   130      12.828  12.900 -27.281  1.00  0.00
ATOM   1997  O   HIE   130      12.461  13.808 -28.031  1.00  0.00
ATOM   1998  N   HIE   131      12.117  11.808 -27.073  1.00  0.00
ATOM   1999  H   HIE   131      12.463  11.148 -26.392  1.00  0.00
ATOM   2000  CA  HIE   131      10.891  11.493 -27.770  1.00  0.00
ATOM   2001  HA  HIE   131      10.254  12.377 -27.809  1.00  0.00
ATOM   2002  CB  HIE   131      11.182  11.036 -29.200  1.00  0.00
ATOM   2003  HB2 HIE   131      11.945  11.671 -29.650  1.00  0.00
ATOM   2004  HB3 HIE   131      11.525  10.001 -29.199  1.00  0.00
ATOM   2005  CG  HIE   131       9.992  11.091 -30.104  1.00  0.00
ATOM   2006  ND1 HIE   131       9.000  10.133 -30.088  1.00  0.00
ATOM   2007  CE1 HIE   131       8.079  10.438 -30.986  1.00  0.00
ATOM   2008  HE1 HIE   131       7.203   9.804 -31.125  1.00  0.00
ATOM   2009  NE2 HIE   131       8.444  11.556 -31.588  1.00  0.00
ATOM   2010  HE2 HIE   131       7.936  12.026 -32.324  1.00  0.00
ATOM   2011  CD2 HIE   131       9.635  11.987 -31.052  1.00  0.00
ATOM   2012  HD2 HIE   131      10.097  12.903 -31.419  1.00  0.00
ATOM   2013  C   HIE   131      10.210  10.395 -26.976  1.00  0.00
ATOM   2014  O   HIE   131      10.880   9.652 -26.249  1.00  0.00
ATOM   2015  N   VAL   132       8.879  10.307 -27.098  1.00  0.00
ATOM   2016  H   VAL   132       8.340  11.035 -27.545  1.00  0.00
ATOM   2017  CA  VAL   132       8.161   9.166 -26.523  1.00  0.00
ATOM   2018  HA  VAL   132       8.447   9.064 -25.476  1.00  0.00
ATOM   2019  CB  VAL   132       6.632   9.353 -26.600  1.00  0.00
ATOM   2020  HB  VAL   132       6.357  10.239 -26.028  1.00  0.00
ATOM   2021  CG1 VAL   132       6.182   9.518 -28.027  1.00  0.00
ATOM   2022 HG11 VAL   132       6.455   8.632 -28.599  1.00  0.00
ATOM   2023 HG12 VAL   132       5.100   9.648 -28.055  1.00  0.00
ATOM   2024 HG13 VAL   132       6.664  10.394 -28.461  1.00  0.00
ATOM   2025  CG2 VAL   132       5.925   8.145 -26.027  1.00  0.00
ATOM   2026 HG21 VAL   132       6.214   8.014 -24.984  1.00  0.00
ATOM   2027 HG22 VAL   132       4.846   8.292 -26.088  1.00  0.00
ATOM   2028 HG23 VAL   132       6.203   7.257 -26.595  1.00  0.00
ATOM   2029  C   VAL   132       8.590   7.901 -27.253  1.00  0.00
ATOM   2030  O   VAL   132       8.791   7.908 -28.474  1.00  0.00
ATOM   2031  N   ASP   133       8.769   6.814 -26.504  1.00  0.00
ATOM   2032  H   ASP   133       8.713   6.912 -25.500  1.00  0.00
ATOM   2033  CA  ASP   133       9.063   5.490 -27.058  1.00  0.00
ATOM   2034  HA  ASP   133       9.122   5.566 -28.144  1.00  0.00
ATOM   2035  CB  ASP   133      10.376   4.927 -26.538  1.00  0.00
ATOM   2036  HB2 ASP   133      11.171   5.615 -26.825  1.00  0.00
ATOM   2037  HB3 ASP   133      10.314   4.877 -25.451  1.00  0.00
ATOM   2038  CG  ASP   133      10.679   3.542 -27.093  1.00  0.00
ATOM   2039  OD1 ASP   133       9.911   3.069 -27.944  1.00  0.00
ATOM   2040  OD2 ASP   133      11.687   2.912 -26.682  1.00  0.00
ATOM   2041  C   ASP   133       7.912   4.589 -26.667  1.00  0.00
ATOM   2042  O   ASP   133       7.816   4.166 -25.512  1.00  0.00
ATOM   2043  N   ARG   134       7.046   4.291 -27.622  1.00  0.00
ATOM   2044  H   ARG   134       7.167   4.599 -28.576  1.00  0.00
ATOM   2045  CA  ARG   134       5.848   3.550 -27.287  1.00  0.00
ATOM   2046  HA  ARG   134       5.410   3.949 -26.372  1.00  0.00
ATOM   2047  CB  ARG   134       4.822   3.664 -28.407  1.00  0.00
ATOM   2048  HB2 ARG   134       5.331   3.402 -29.334  1.00  0.00
ATOM   2049  HB3 ARG   134       4.042   2.931 -28.202  1.00  0.00
ATOM   2050  CG  ARG   134       4.194   5.050 -28.545  1.00  0.00
ATOM   2051  HG2 ARG   134       3.421   5.160 -27.784  1.00  0.00
ATOM   2052  HG3 ARG   134       4.968   5.801 -28.388  1.00  0.00
ATOM   2053  CD  ARG   134       3.567   5.241 -29.947  1.00  0.00
ATOM   2054  HD2 ARG   134       4.354   5.171 -30.697  1.00  0.00
ATOM   2055  HD3 ARG   134       2.834   4.451 -30.115  1.00  0.00
ATOM   2056  NE  ARG   134       2.902   6.532 -30.086  1.00  0.00
ATOM   2057  HE  ARG   134       2.032   6.657 -29.588  1.00  0.00
ATOM   2058  CZ  ARG   134       3.364   7.537 -30.815  1.00  0.00
ATOM   2059  NH1 ARG   134       2.686   8.677 -30.876  1.00  0.00
ATOM   2060 HH11 ARG   134       1.819   8.774 -30.366  1.00  0.00
ATOM   2061 HH12 ARG   134       3.039   9.442 -31.432  1.00  0.00
ATOM   2062  NH2 ARG   134       4.501   7.406 -31.482  1.00  0.00
ATOM   2063 HH21 ARG   134       5.014   6.538 -31.433  1.00  0.00
ATOM   2064 HH22 ARG   134       4.849   8.175 -32.036  1.00  0.00
ATOM   2065  C   ARG   134       6.140   2.092 -27.006  1.00  0.00
ATOM   2066  O   ARG   134       5.261   1.388 -26.504  1.00  0.00
ATOM   2067  N   ASP   135       7.341   1.620 -27.285  1.00  0.00
ATOM   2068  H   ASP   135       8.062   2.196 -27.695  1.00  0.00
ATOM   2069  CA  ASP   135       7.626   0.218 -27.061  1.00  0.00
ATOM   2070  HA  ASP   135       6.701  -0.359 -27.059  1.00  0.00
ATOM   2071  CB  ASP   135       8.521  -0.305 -28.170  1.00  0.00
ATOM   2072  HB2 ASP   135       9.400   0.332 -28.267  1.00  0.00
ATOM   2073  HB3 ASP   135       8.830  -1.308 -27.877  1.00  0.00
ATOM   2074  CG  ASP   135       7.807  -0.367 -29.475  1.00  0.00
ATOM   2075  OD1 ASP   135       6.641  -0.828 -29.479  1.00  0.00
ATOM   2076  OD2 ASP   135       8.398   0.079 -30.486  1.00  0.00
ATOM   2077  C   ASP   135       8.271  -0.068 -25.710  1.00  0.00
ATOM   2078  O   ASP   135       8.556  -1.231 -25.428  1.00  0.00
ATOM   2079  N   THR   136       8.553   0.951 -24.891  1.00  0.00
ATOM   2080  H   THR   136       8.389   1.909 -25.167  1.00  0.00
ATOM   2081  CA  THR   136       9.164   0.703 -23.605  1.00  0.00
ATOM   2082  HA  THR   136       9.390  -0.360 -23.523  1.00  0.00
ATOM   2083  CB  THR   136      10.457   1.489 -23.447  1.00  0.00
ATOM   2084  HB  THR   136      10.232   2.555 -23.414  1.00  0.00
ATOM   2085  CG2 THR   136      11.144   1.079 -22.163  1.00  0.00
ATOM   2086 HG21 THR   136      11.369   0.013 -22.195  1.00  0.00
ATOM   2087 HG22 THR   136      12.070   1.642 -22.050  1.00  0.00
ATOM   2088 HG23 THR   136      10.488   1.286 -21.317  1.00  0.00
ATOM   2089  OG1 THR   136      11.321   1.199 -24.551  1.00  0.00
ATOM   2090  HG1 THR   136      12.138   1.693 -24.456  1.00  0.00
ATOM   2091  C   THR   136       8.185   1.050 -22.494  1.00  0.00
ATOM   2092  O   THR   136       7.772   2.219 -22.378  1.00  0.00
ATOM   2093  N   PRO   137       7.788   0.081 -21.664  1.00  0.00
ATOM   2094  CD  PRO   137       8.357  -1.273 -21.541  1.00  0.00
ATOM   2095  HD2 PRO   137       9.440  -1.203 -21.446  1.00  0.00
ATOM   2096  HD3 PRO   137       8.107  -1.853 -22.430  1.00  0.00
ATOM   2097  CG  PRO   137       7.690  -1.826 -20.276  1.00  0.00
ATOM   2098  HG2 PRO   137       8.355  -1.698 -19.422  1.00  0.00
ATOM   2099  HG3 PRO   137       7.468  -2.885 -20.408  1.00  0.00
ATOM   2100  CB  PRO   137       6.417  -1.025 -20.110  1.00  0.00
ATOM   2101  HB2 PRO   137       6.171  -0.982 -19.049  1.00  0.00
ATOM   2102  HB3 PRO   137       5.555  -1.393 -20.667  1.00  0.00
ATOM   2103  CA  PRO   137       6.805   0.363 -20.609  1.00  0.00
ATOM   2104  HA  PRO   137       5.967   0.906 -21.047  1.00  0.00
ATOM   2105  C   PRO   137       7.424   1.198 -19.496  1.00  0.00
ATOM   2106  O   PRO   137       8.641   1.215 -19.293  1.00  0.00
ATOM   2107  N   TRP   138       6.562   1.905 -18.769  1.00  0.00
ATOM   2108  H   TRP   138       5.567   1.880 -18.945  1.00  0.00
ATOM   2109  CA  TRP   138       7.066   2.858 -17.791  1.00  0.00
ATOM   2110  HA  TRP   138       7.866   3.455 -18.227  1.00  0.00
ATOM   2111  CB  TRP   138       5.931   3.803 -17.350  1.00  0.00
ATOM   2112  HB2 TRP   138       5.010   3.220 -17.375  1.00  0.00
ATOM   2113  HB3 TRP   138       6.018   4.302 -16.385  1.00  0.00
ATOM   2114  CG  TRP   138       5.785   4.873 -18.370  1.00  0.00
ATOM   2115  CD1 TRP   138       4.790   5.005 -19.315  1.00  0.00
ATOM   2116  HD1 TRP   138       3.973   4.283 -19.278  1.00  0.00
ATOM   2117  NE1 TRP   138       5.063   6.080 -20.143  1.00  0.00
ATOM   2118  HE1 TRP   138       4.490   6.387 -20.916  1.00  0.00
ATOM   2119  CE2 TRP   138       6.250   6.654 -19.750  1.00  0.00
ATOM   2120  CZ2 TRP   138       6.936   7.754 -20.270  1.00  0.00
ATOM   2121  HZ2 TRP   138       6.497   8.282 -21.117  1.00  0.00
ATOM   2122  CH2 TRP   138       8.120   8.102 -19.682  1.00  0.00
ATOM   2123  HH2 TRP   138       8.686   8.944 -20.080  1.00  0.00
ATOM   2124  CZ3 TRP   138       8.627   7.404 -18.578  1.00  0.00
ATOM   2125  HZ3 TRP   138       9.556   7.712 -18.099  1.00  0.00
ATOM   2126  CE3 TRP   138       7.958   6.294 -18.058  1.00  0.00
ATOM   2127  HE3 TRP   138       8.382   5.788 -17.191  1.00  0.00
ATOM   2128  CD2 TRP   138       6.745   5.907 -18.651  1.00  0.00
ATOM   2129  C   TRP   138       7.774   2.166 -16.603  1.00  0.00
ATOM   2130  O   TRP   138       8.702   2.744 -16.024  1.00  0.00
ATOM   2131  N   ASP   139       7.404   0.934 -16.240  1.00  0.00
ATOM   2132  H   ASP   139       6.603   0.438 -16.605  1.00  0.00
ATOM   2133  CA  ASP   139       8.137   0.340 -15.135  1.00  0.00
ATOM   2134  HA  ASP   139       8.273   1.090 -14.355  1.00  0.00
ATOM   2135  CB  ASP   139       7.398  -0.866 -14.533  1.00  0.00
ATOM   2136  HB2 ASP   139       8.027  -1.269 -13.739  1.00  0.00
ATOM   2137  HB3 ASP   139       6.470  -0.487 -14.103  1.00  0.00
ATOM   2138  CG  ASP   139       7.079  -1.969 -15.539  1.00  0.00
ATOM   2139  OD1 ASP   139       7.320  -1.792 -16.760  1.00  0.00
ATOM   2140  OD2 ASP   139       6.579  -3.039 -15.085  1.00  0.00
ATOM   2141  C   ASP   139       9.557  -0.000 -15.557  1.00  0.00
ATOM   2142  O   ASP   139      10.479   0.102 -14.738  1.00  0.00
ATOM   2143  N   GLU   140       9.780  -0.302 -16.837  1.00  0.00
ATOM   2144  H   GLU   140       9.033  -0.468 -17.497  1.00  0.00
ATOM   2145  CA  GLU   140      11.157  -0.449 -17.298  1.00  0.00
ATOM   2146  HA  GLU   140      11.700  -1.114 -16.626  1.00  0.00
ATOM   2147  CB  GLU   140      11.196  -1.038 -18.701  1.00  0.00
ATOM   2148  HB2 GLU   140      10.901  -2.085 -18.629  1.00  0.00
ATOM   2149  HB3 GLU   140      10.469  -0.497 -19.308  1.00  0.00
ATOM   2150  CG  GLU   140      12.557  -0.942 -19.342  1.00  0.00
ATOM   2151  HG2 GLU   140      12.822   0.107 -19.476  1.00  0.00
ATOM   2152  HG3 GLU   140      13.247  -1.404 -18.636  1.00  0.00
ATOM   2153  CD  GLU   140      12.644  -1.671 -20.697  1.00  0.00
ATOM   2154  OE1 GLU   140      11.617  -2.230 -21.159  1.00  0.00
ATOM   2155  OE2 GLU   140      13.736  -1.645 -21.326  1.00  0.00
ATOM   2156  C   GLU   140      11.886   0.890 -17.280  1.00  0.00
ATOM   2157  O   GLU   140      13.027   0.971 -16.814  1.00  0.00
ATOM   2158  N   ILE   141      11.240   1.956 -17.765  1.00  0.00
ATOM   2159  H   ILE   141      10.306   1.876 -18.142  1.00  0.00
ATOM   2160  CA  ILE   141      11.909   3.253 -17.841  1.00  0.00
ATOM   2161  HA  ILE   141      12.866   3.122 -18.346  1.00  0.00
ATOM   2162  CB  ILE   141      11.049   4.265 -18.625  1.00  0.00
ATOM   2163  HB  ILE   141      10.067   4.339 -18.157  1.00  0.00
ATOM   2164  CG2 ILE   141      11.701   5.600 -18.622  1.00  0.00
ATOM   2165 HG21 ILE   141      12.682   5.527 -19.090  1.00  0.00
ATOM   2166 HG22 ILE   141      11.085   6.307 -19.178  1.00  0.00
ATOM   2167 HG23 ILE   141      11.814   5.947 -17.595  1.00  0.00
ATOM   2168  CG1 ILE   141      10.852   3.856 -20.088  1.00  0.00
ATOM   2169 HG12 ILE   141      11.838   3.789 -20.548  1.00  0.00
ATOM   2170 HG13 ILE   141      10.380   2.873 -20.095  1.00  0.00
ATOM   2171  CD1 ILE   141       9.975   4.857 -20.889  1.00  0.00
ATOM   2172 HD11 ILE   141      10.446   5.840 -20.882  1.00  0.00
ATOM   2173 HD12 ILE   141       9.873   4.510 -21.917  1.00  0.00
ATOM   2174 HD13 ILE   141       8.988   4.924 -20.430  1.00  0.00
ATOM   2175  C   ILE   141      12.241   3.771 -16.442  1.00  0.00
ATOM   2176  O   ILE   141      13.354   4.247 -16.186  1.00  0.00
ATOM   2177  N   TRP   142      11.287   3.695 -15.519  1.00  0.00
ATOM   2178  H   TRP   142      10.372   3.322 -15.728  1.00  0.00
ATOM   2179  CA  TRP   142      11.519   4.255 -14.190  1.00  0.00
ATOM   2180  HA  TRP   142      11.962   5.245 -14.291  1.00  0.00
ATOM   2181  CB  TRP   142      10.215   4.381 -13.392  1.00  0.00
ATOM   2182  HB2 TRP   142       9.621   3.484 -13.568  1.00  0.00
ATOM   2183  HB3 TRP   142      10.368   4.511 -12.321  1.00  0.00
ATOM   2184  CG  TRP   142       9.383   5.542 -13.850  1.00  0.00
ATOM   2185  CD1 TRP   142       8.079   5.501 -14.280  1.00  0.00
ATOM   2186  HD1 TRP   142       7.586   4.529 -14.254  1.00  0.00
ATOM   2187  NE1 TRP   142       7.661   6.759 -14.668  1.00  0.00
ATOM   2188  HE1 TRP   142       6.748   6.988 -15.034  1.00  0.00
ATOM   2189  CE2 TRP   142       8.687   7.640 -14.490  1.00  0.00
ATOM   2190  CZ2 TRP   142       8.737   9.015 -14.733  1.00  0.00
ATOM   2191  HZ2 TRP   142       7.839   9.509 -15.105  1.00  0.00
ATOM   2192  CH2 TRP   142       9.920   9.660 -14.486  1.00  0.00
ATOM   2193  HH2 TRP   142      10.001  10.730 -14.678  1.00  0.00
ATOM   2194  CZ3 TRP   142      11.044   8.967 -13.985  1.00  0.00
ATOM   2195  HZ3 TRP   142      11.975   9.492 -13.774  1.00  0.00
ATOM   2196  CE3 TRP   142      10.998   7.593 -13.745  1.00  0.00
ATOM   2197  HE3 TRP   142      11.892   7.103 -13.361  1.00  0.00
ATOM   2198  CD2 TRP   142       9.802   6.909 -13.994  1.00  0.00
ATOM   2199  C   TRP   142      12.552   3.443 -13.418  1.00  0.00
ATOM   2200  O   TRP   142      13.281   4.011 -12.607  1.00  0.00
ATOM   2201  N   GLN   143      12.664   2.135 -13.685  1.00  0.00
ATOM   2202  H   GLN   143      11.975   1.648 -14.241  1.00  0.00
ATOM   2203  CA  GLN   143      13.766   1.366 -13.122  1.00  0.00
ATOM   2204  HA  GLN   143      13.767   1.461 -12.036  1.00  0.00
ATOM   2205  CB  GLN   143      13.622  -0.115 -13.484  1.00  0.00
ATOM   2206  HB2 GLN   143      12.715  -0.487 -13.007  1.00  0.00
ATOM   2207  HB3 GLN   143      13.516  -0.184 -14.567  1.00  0.00
ATOM   2208  CG  GLN   143      14.808  -0.951 -13.037  1.00  0.00
ATOM   2209  HG2 GLN   143      15.715  -0.348 -13.078  1.00  0.00
ATOM   2210  HG3 GLN   143      14.623  -1.260 -12.008  1.00  0.00
ATOM   2211  CD  GLN   143      15.013  -2.197 -13.890  1.00  0.00
ATOM   2212  OE1 GLN   143      15.928  -2.266 -14.773  1.00  0.00
ATOM   2213  NE2 GLN   143      14.187  -3.206 -13.625  1.00  0.00
ATOM   2214 HE21 GLN   143      14.261  -4.066 -14.149  1.00  0.00
ATOM   2215 HE22 GLN   143      13.489  -3.107 -12.901  1.00  0.00
ATOM   2216  C   GLN   143      15.106   1.908 -13.612  1.00  0.00
ATOM   2217  O   GLN   143      16.008   2.189 -12.816  1.00  0.00
ATOM   2218  N   ALA   144      15.251   2.056 -14.931  1.00  0.00
ATOM   2219  H   ALA   144      14.524   1.752 -15.563  1.00  0.00
ATOM   2220  CA  ALA   144      16.482   2.595 -15.500  1.00  0.00
ATOM   2221  HA  ALA   144      17.300   1.909 -15.279  1.00  0.00
ATOM   2222  CB  ALA   144      16.334   2.706 -17.017  1.00  0.00
ATOM   2223  HB1 ALA   144      15.524   3.396 -17.254  1.00  0.00
ATOM   2224  HB2 ALA   144      17.264   3.077 -17.447  1.00  0.00
ATOM   2225  HB3 ALA   144      16.107   1.724 -17.433  1.00  0.00
ATOM   2226  C   ALA   144      16.848   3.951 -14.894  1.00  0.00
ATOM   2227  O   ALA   144      17.960   4.135 -14.389  1.00  0.00
ATOM   2228  N   MET   145      15.919   4.917 -14.942  1.00  0.00
ATOM   2229  H   MET   145      15.030   4.758 -15.394  1.00  0.00
ATOM   2230  CA  MET   145      16.197   6.251 -14.409  1.00  0.00
ATOM   2231  HA  MET   145      17.099   6.654 -14.868  1.00  0.00
ATOM   2232  CB  MET   145      15.034   7.194 -14.710  1.00  0.00
ATOM   2233  HB2 MET   145      14.167   6.823 -14.162  1.00  0.00
ATOM   2234  HB3 MET   145      15.309   8.178 -14.330  1.00  0.00
ATOM   2235  CG  MET   145      14.692   7.300 -16.184  1.00  0.00
ATOM   2236  HG2 MET   145      14.140   6.402 -16.462  1.00  0.00
ATOM   2237  HG3 MET   145      14.053   8.174 -16.315  1.00  0.00
ATOM   2238  SD  MET   145      16.136   7.459 -17.244  1.00  0.00
ATOM   2239  CE  MET   145      16.238   9.225 -17.379  1.00  0.00
ATOM   2240  HE1 MET   145      16.369   9.659 -16.388  1.00  0.00
ATOM   2241  HE2 MET   145      17.086   9.493 -18.008  1.00  0.00
ATOM   2242  HE3 MET   145      15.320   9.609 -17.824  1.00  0.00
ATOM   2243  C   MET   145      16.484   6.212 -12.910  1.00  0.00
ATOM   2244  O   MET   145      17.320   6.979 -12.416  1.00  0.00
ATOM   2245  N   ASP   146      15.819   5.312 -12.174  1.00  0.00
ATOM   2246  H   ASP   146      15.142   4.700 -12.608  1.00  0.00
ATOM   2247  CA  ASP   146      16.003   5.226 -10.732  1.00  0.00
ATOM   2248  HA  ASP   146      15.954   6.221 -10.290  1.00  0.00
ATOM   2249  CB  ASP   146      14.906   4.364 -10.114  1.00  0.00
ATOM   2250  HB2 ASP   146      13.951   4.712 -10.508  1.00  0.00
ATOM   2251  HB3 ASP   146      15.070   3.331 -10.420  1.00  0.00
ATOM   2252  CG  ASP   146      14.887   4.446  -8.590  1.00  0.00
ATOM   2253  OD1 ASP   146      14.599   5.549  -8.061  1.00  0.00
ATOM   2254  OD2 ASP   146      15.167   3.411  -7.924  1.00  0.00
ATOM   2255  C   ASP   146      17.373   4.667 -10.360  1.00  0.00
ATOM   2256  O   ASP   146      17.919   5.021  -9.316  1.00  0.00
ATOM   2257  N   VAL   147      17.933   3.776 -11.177  1.00  0.00
ATOM   2258  H   VAL   147      17.413   3.336 -11.923  1.00  0.00
ATOM   2259  CA  VAL   147      19.308   3.355 -10.951  1.00  0.00
ATOM   2260  HA  VAL   147      19.432   2.945  -9.949  1.00  0.00
ATOM   2261  CB  VAL   147      19.723   2.278 -11.980  1.00  0.00
ATOM   2262  HB  VAL   147      19.325   2.551 -12.957  1.00  0.00
ATOM   2263  CG1 VAL   147      21.220   2.173 -12.060  1.00  0.00
ATOM   2264 HG11 VAL   147      21.618   1.900 -11.083  1.00  0.00
ATOM   2265 HG12 VAL   147      21.492   1.410 -12.789  1.00  0.00
ATOM   2266 HG13 VAL   147      21.636   3.133 -12.366  1.00  0.00
ATOM   2267  CG2 VAL   147      19.138   0.908 -11.616  1.00  0.00
ATOM   2268 HG21 VAL   147      18.049   0.970 -11.598  1.00  0.00
ATOM   2269 HG22 VAL   147      19.447   0.172 -12.358  1.00  0.00
ATOM   2270 HG23 VAL   147      19.500   0.607 -10.633  1.00  0.00
ATOM   2271  C   VAL   147      20.222   4.566 -11.001  1.00  0.00
ATOM   2272  O   VAL   147      21.173   4.690 -10.217  1.00  0.00
ATOM   2273  N   LEU   148      19.920   5.507 -11.887  1.00  0.00
ATOM   2274  H   LEU   148      19.109   5.462 -12.488  1.00  0.00
ATOM   2275  CA  LEU   148      20.852   6.613 -12.065  1.00  0.00
ATOM   2276  HA  LEU   148      21.878   6.263 -11.954  1.00  0.00
ATOM   2277  CB  LEU   148      20.686   7.206 -13.469  1.00  0.00
ATOM   2278  HB2 LEU   148      19.662   7.580 -13.466  1.00  0.00
ATOM   2279  HB3 LEU   148      21.377   8.043 -13.565  1.00  0.00
ATOM   2280  CG  LEU   148      20.877   6.242 -14.657  1.00  0.00
ATOM   2281  HG  LEU   148      20.254   5.360 -14.502  1.00  0.00
ATOM   2282  CD1 LEU   148      20.480   6.921 -15.962  1.00  0.00
ATOM   2283 HD11 LEU   148      21.101   7.803 -16.117  1.00  0.00
ATOM   2284 HD12 LEU   148      20.620   6.227 -16.791  1.00  0.00
ATOM   2285 HD13 LEU   148      19.432   7.220 -15.913  1.00  0.00
ATOM   2286  CD2 LEU   148      22.315   5.742 -14.728  1.00  0.00
ATOM   2287 HD21 LEU   148      22.562   5.215 -13.807  1.00  0.00
ATOM   2288 HD22 LEU   148      22.423   5.064 -15.574  1.00  0.00
ATOM   2289 HD23 LEU   148      22.989   6.589 -14.854  1.00  0.00
ATOM   2290  C   LEU   148      20.670   7.670 -10.980  1.00  0.00
ATOM   2291  O   LEU   148      21.651   8.245 -10.510  1.00  0.00
ATOM   2292  N   VAL   149      19.423   7.950 -10.591  1.00  0.00
ATOM   2293  H   VAL   149      18.633   7.585 -11.104  1.00  0.00
ATOM   2294  CA  VAL   149      19.163   8.830  -9.456  1.00  0.00
ATOM   2295  HA  VAL   149      19.529   9.845  -9.611  1.00  0.00
ATOM   2296  CB  VAL   149      17.651   8.892  -9.167  1.00  0.00
ATOM   2297  HB  VAL   149      17.247   7.881  -9.102  1.00  0.00
ATOM   2298  CG1 VAL   149      17.425   9.615  -7.844  1.00  0.00
ATOM   2299 HG11 VAL   149      17.827  10.626  -7.908  1.00  0.00
ATOM   2300 HG12 VAL   149      16.356   9.662  -7.633  1.00  0.00
ATOM   2301 HG13 VAL   149      17.929   9.074  -7.043  1.00  0.00
ATOM   2302  CG2 VAL   149      16.879   9.570 -10.328  1.00  0.00
ATOM   2303 HG21 VAL   149      17.031   9.003 -11.246  1.00  0.00
ATOM   2304 HG22 VAL   149      15.815   9.597 -10.091  1.00  0.00
ATOM   2305 HG23 VAL   149      17.246  10.587 -10.464  1.00  0.00
ATOM   2306  C   VAL   149      19.929   8.348  -8.225  1.00  0.00
ATOM   2307  O   VAL   149      20.673   9.109  -7.589  1.00  0.00
ATOM   2308  N   ARG   150      19.771   7.063  -7.884  1.00  0.00
ATOM   2309  H   ARG   150      19.208   6.432  -8.436  1.00  0.00
ATOM   2310  CA  ARG   150      20.313   6.579  -6.619  1.00  0.00
ATOM   2311  HA  ARG   150      20.166   7.335  -5.848  1.00  0.00
ATOM   2312  CB  ARG   150      19.614   5.280  -6.174  1.00  0.00
ATOM   2313  HB2 ARG   150      19.767   4.509  -6.929  1.00  0.00
ATOM   2314  HB3 ARG   150      20.036   4.948  -5.226  1.00  0.00
ATOM   2315  CG  ARG   150      18.101   5.536  -6.001  1.00  0.00
ATOM   2316  HG2 ARG   150      18.015   6.622  -5.956  1.00  0.00
ATOM   2317  HG3 ARG   150      17.659   5.175  -6.930  1.00  0.00
ATOM   2318  CD  ARG   150      17.360   4.915  -4.808  1.00  0.00
ATOM   2319  HD2 ARG   150      17.233   3.840  -4.938  1.00  0.00
ATOM   2320  HD3 ARG   150      17.885   5.108  -3.873  1.00  0.00
ATOM   2321  NE  ARG   150      16.030   5.542  -4.740  1.00  0.00
ATOM   2322  HE  ARG   150      15.285   5.046  -5.208  1.00  0.00
ATOM   2323  CZ  ARG   150      15.734   6.685  -4.095  1.00  0.00
ATOM   2324  NH1 ARG   150      14.496   7.191  -4.172  1.00  0.00
ATOM   2325 HH11 ARG   150      13.790   6.712  -4.714  1.00  0.00
ATOM   2326 HH12 ARG   150      14.273   8.049  -3.688  1.00  0.00
ATOM   2327  NH2 ARG   150      16.651   7.319  -3.350  1.00  0.00
ATOM   2328 HH21 ARG   150      17.582   6.937  -3.268  1.00  0.00
ATOM   2329 HH22 ARG   150      16.406   8.176  -2.875  1.00  0.00
ATOM   2330  C   ARG   150      21.813   6.422  -6.687  1.00  0.00
ATOM   2331  O   ARG   150      22.457   6.422  -5.639  1.00  0.00
ATOM   2332  N   GLN   151      22.389   6.394  -7.896  1.00  0.00
ATOM   2333  H   GLN   151      21.817   6.309  -8.725  1.00  0.00
ATOM   2334  CA  GLN   151      23.835   6.426  -8.055  1.00  0.00
ATOM   2335  HA  GLN   151      24.312   5.946  -7.200  1.00  0.00
ATOM   2336  CB  GLN   151      24.246   5.685  -9.322  1.00  0.00
ATOM   2337  HB2 GLN   151      23.569   6.009 -10.113  1.00  0.00
ATOM   2338  HB3 GLN   151      25.261   6.001  -9.560  1.00  0.00
ATOM   2339  CG  GLN   151      24.202   4.176  -9.207  1.00  0.00
ATOM   2340  HG2 GLN   151      24.944   3.839  -8.483  1.00  0.00
ATOM   2341  HG3 GLN   151      23.210   3.861  -8.883  1.00  0.00
ATOM   2342  CD  GLN   151      24.503   3.528 -10.549  1.00  0.00
ATOM   2343  OE1 GLN   151      24.725   4.222 -11.531  1.00  0.00
ATOM   2344  NE2 GLN   151      24.513   2.202 -10.596  1.00  0.00
ATOM   2345 HE21 GLN   151      24.708   1.732 -11.468  1.00  0.00
ATOM   2346 HE22 GLN   151      24.324   1.669  -9.759  1.00  0.00
ATOM   2347  C   GLN   151      24.405   7.838  -8.097  1.00  0.00
ATOM   2348  O   GLN   151      25.626   8.000  -8.022  1.00  0.00
ATOM   2349  N   GLY   152      23.577   8.865  -8.203  1.00  0.00
ATOM   2350  H   GLY   152      22.571   8.768  -8.193  1.00  0.00
ATOM   2351  CA  GLY   152      24.134  10.186  -8.339  1.00  0.00
ATOM   2352  HA2 GLY   152      23.416  10.883  -7.907  1.00  0.00
ATOM   2353  HA3 GLY   152      25.056  10.207  -7.758  1.00  0.00
ATOM   2354  C   GLY   152      24.437  10.609  -9.760  1.00  0.00
ATOM   2355  O   GLY   152      24.964  11.709  -9.961  1.00  0.00
ATOM   2356  N   LYS   153      24.079   9.807 -10.764  1.00  0.00
ATOM   2357  H   LYS   153      23.659   8.899 -10.627  1.00  0.00
ATOM   2358  CA  LYS   153      24.419  10.212 -12.117  1.00  0.00
ATOM   2359  HA  LYS   153      25.385  10.716 -12.134  1.00  0.00
ATOM   2360  CB  LYS   153      24.501   8.971 -13.002  1.00  0.00
ATOM   2361  HB2 LYS   153      23.530   8.475 -13.004  1.00  0.00
ATOM   2362  HB3 LYS   153      24.754   9.278 -14.017  1.00  0.00
ATOM   2363  CG  LYS   153      25.563   8.007 -12.483  1.00  0.00
ATOM   2364  HG2 LYS   153      26.220   8.558 -11.810  1.00  0.00
ATOM   2365  HG3 LYS   153      25.059   7.214 -11.930  1.00  0.00
ATOM   2366  CD  LYS   153      26.382   7.399 -13.603  1.00  0.00
ATOM   2367  HD2 LYS   153      26.111   7.891 -14.537  1.00  0.00
ATOM   2368  HD3 LYS   153      27.437   7.571 -13.394  1.00  0.00
ATOM   2369  CE  LYS   153      26.131   5.928 -13.723  1.00  0.00
ATOM   2370  HE2 LYS   153      25.623   5.589 -12.820  1.00  0.00
ATOM   2371  HE3 LYS   153      25.488   5.756 -14.587  1.00  0.00
ATOM   2372  NZ  LYS   153      27.405   5.170 -13.892  1.00  0.00
ATOM   2373  HZ1 LYS   153      28.000   5.329 -13.092  1.00  0.00
ATOM   2374  HZ2 LYS   153      27.202   4.184 -13.970  1.00  0.00
ATOM   2375  HZ3 LYS   153      27.875   5.484 -14.729  1.00  0.00
ATOM   2376  C   LYS   153      23.458  11.261 -12.679  1.00  0.00
ATOM   2377  O   LYS   153      23.867  12.077 -13.520  1.00  0.00
ATOM   2378  N   ILE   154      22.209  11.287 -12.202  1.00  0.00
ATOM   2379  H   ILE   154      21.922  10.549 -11.575  1.00  0.00
ATOM   2380  CA  ILE   154      21.226  12.291 -12.581  1.00  0.00
ATOM   2381  HA  ILE   154      21.701  13.215 -12.909  1.00  0.00
ATOM   2382  CB  ILE   154      20.262  11.789 -13.682  1.00  0.00
ATOM   2383  HB  ILE   154      19.553  12.586 -13.907  1.00  0.00
ATOM   2384  CG2 ILE   154      21.015  11.397 -14.963  1.00  0.00
ATOM   2385 HG21 ILE   154      21.723  10.600 -14.739  1.00  0.00
ATOM   2386 HG22 ILE   154      20.303  11.050 -15.712  1.00  0.00
ATOM   2387 HG23 ILE   154      21.553  12.263 -15.348  1.00  0.00
ATOM   2388  CG1 ILE   154      19.399  10.630 -13.176  1.00  0.00
ATOM   2389 HG12 ILE   154      20.035   9.753 -13.059  1.00  0.00
ATOM   2390 HG13 ILE   154      18.983  10.908 -12.207  1.00  0.00
ATOM   2391  CD1 ILE   154      18.256  10.307 -14.150  1.00  0.00
ATOM   2392 HD11 ILE   154      18.671  10.028 -15.118  1.00  0.00
ATOM   2393 HD12 ILE   154      17.665   9.479 -13.757  1.00  0.00
ATOM   2394 HD13 ILE   154      17.618  11.184 -14.267  1.00  0.00
ATOM   2395  C   ILE   154      20.428  12.724 -11.350  1.00  0.00
ATOM   2396  O   ILE   154      20.376  12.032 -10.330  1.00  0.00
ATOM   2397  N   LEU   155      19.799  13.891 -11.453  1.00  0.00
ATOM   2398  H   LEU   155      19.960  14.487 -12.252  1.00  0.00
ATOM   2399  CA  LEU   155      18.919  14.372 -10.402  1.00  0.00
ATOM   2400  HA  LEU   155      18.993  13.714  -9.536  1.00  0.00
ATOM   2401  CB  LEU   155      19.297  15.785  -9.974  1.00  0.00
ATOM   2402  HB2 LEU   155      19.212  16.399 -10.871  1.00  0.00
ATOM   2403  HB3 LEU   155      18.528  16.079  -9.259  1.00  0.00
ATOM   2404  CG  LEU   155      20.686  15.985  -9.345  1.00  0.00
ATOM   2405  HG  LEU   155      21.420  15.404  -9.903  1.00  0.00
ATOM   2406  CD1 LEU   155      21.064  17.448  -9.386  1.00  0.00
ATOM   2407 HD11 LEU   155      20.330  18.029  -8.828  1.00  0.00
ATOM   2408 HD12 LEU   155      22.048  17.582  -8.939  1.00  0.00
ATOM   2409 HD13 LEU   155      21.086  17.789 -10.421  1.00  0.00
ATOM   2410  CD2 LEU   155      20.695  15.542  -7.915  1.00  0.00
ATOM   2411 HD21 LEU   155      20.435  14.485  -7.860  1.00  0.00
ATOM   2412 HD22 LEU   155      21.688  15.694  -7.493  1.00  0.00
ATOM   2413 HD23 LEU   155      19.967  16.124  -7.349  1.00  0.00
ATOM   2414  C   LEU   155      17.469  14.327 -10.853  1.00  0.00
ATOM   2415  O   LEU   155      16.640  13.667 -10.225  1.00  0.00
ATOM   2416  N   TYR   156      17.153  14.964 -11.964  1.00  0.00
ATOM   2417  H   TYR   156      17.872  15.412 -12.513  1.00  0.00
ATOM   2418  CA  TYR   156      15.778  15.071 -12.413  1.00  0.00
ATOM   2419  HA  TYR   156      15.113  14.597 -11.690  1.00  0.00
ATOM   2420  CB  TYR   156      15.381  16.532 -12.553  1.00  0.00
ATOM   2421  HB2 TYR   156      15.985  16.934 -13.366  1.00  0.00
ATOM   2422  HB3 TYR   156      14.327  16.576 -12.829  1.00  0.00
ATOM   2423  CG  TYR   156      15.607  17.344 -11.313  1.00  0.00
ATOM   2424  CD1 TYR   156      14.796  17.184 -10.204  1.00  0.00
ATOM   2425  HD1 TYR   156      14.003  16.436 -10.237  1.00  0.00
ATOM   2426  CE1 TYR   156      14.977  17.956  -9.060  1.00  0.00
ATOM   2427  HE1 TYR   156      14.337  17.818  -8.188  1.00  0.00
ATOM   2428  CZ  TYR   156      15.987  18.895  -9.033  1.00  0.00
ATOM   2429  OH  TYR   156      16.157  19.659  -7.918  1.00  0.00
ATOM   2430  HH  TYR   156      15.523  19.458  -7.225  1.00  0.00
ATOM   2431  CE2 TYR   156      16.809  19.071 -10.123  1.00  0.00
ATOM   2432  HE2 TYR   156      17.607  19.812 -10.103  1.00  0.00
ATOM   2433  CD2 TYR   156      16.611  18.288 -11.262  1.00  0.00
ATOM   2434  HD2 TYR   156      17.255  18.417 -12.131  1.00  0.00
ATOM   2435  C   TYR   156      15.577  14.366 -13.743  1.00  0.00
ATOM   2436  O   TYR   156      16.531  14.076 -14.466  1.00  0.00
ATOM   2437  N   VAL   157      14.311  14.100 -14.058  1.00  0.00
ATOM   2438  H   VAL   157      13.585  14.324 -13.392  1.00  0.00
ATOM   2439  CA  VAL   157      13.926  13.458 -15.311  1.00  0.00
ATOM   2440  HA  VAL   157      14.731  13.422 -16.044  1.00  0.00
ATOM   2441  CB  VAL   157      13.385  12.031 -15.104  1.00  0.00
ATOM   2442  HB  VAL   157      12.504  12.060 -14.462  1.00  0.00
ATOM   2443  CG1 VAL   157      13.000  11.434 -16.485  1.00  0.00
ATOM   2444 HG11 VAL   157      13.880  11.405 -17.127  1.00  0.00
ATOM   2445 HG12 VAL   157      12.615  10.423 -16.350  1.00  0.00
ATOM   2446 HG13 VAL   157      12.233  12.055 -16.949  1.00  0.00
ATOM   2447  CG2 VAL   157      14.409  11.162 -14.301  1.00  0.00
ATOM   2448 HG21 VAL   157      14.585  11.616 -13.326  1.00  0.00
ATOM   2449 HG22 VAL   157      14.007  10.158 -14.166  1.00  0.00
ATOM   2450 HG23 VAL   157      15.348  11.106 -14.851  1.00  0.00
ATOM   2451  C   VAL   157      12.870  14.307 -16.005  1.00  0.00
ATOM   2452  O   VAL   157      11.895  14.751 -15.379  1.00  0.00
ATOM   2453  N   GLY   158      13.057  14.519 -17.307  1.00  0.00
ATOM   2454  H   GLY   158      13.865  14.137 -17.777  1.00  0.00
ATOM   2455  CA  GLY   158      12.122  15.291 -18.078  1.00  0.00
ATOM   2456  HA2 GLY   158      11.225  15.498 -17.493  1.00  0.00
ATOM   2457  HA3 GLY   158      12.573  16.231 -18.395  1.00  0.00
ATOM   2458  C   GLY   158      11.737  14.493 -19.303  1.00  0.00
ATOM   2459  O   GLY   158      12.395  13.509 -19.663  1.00  0.00
ATOM   2460  N   SER   159      10.642  14.928 -19.924  1.00  0.00
ATOM   2461  H   SER   159      10.094  15.645 -19.470  1.00  0.00
ATOM   2462  CA  SER   159      10.182  14.417 -21.200  1.00  0.00
ATOM   2463  HA  SER   159      10.745  13.520 -21.457  1.00  0.00
ATOM   2464  CB  SER   159       8.702  14.063 -21.149  1.00  0.00
ATOM   2465  HB2 SER   159       8.368  13.740 -22.135  1.00  0.00
ATOM   2466  HB3 SER   159       8.542  13.258 -20.431  1.00  0.00
ATOM   2467  OG  SER   159       7.961  15.206 -20.750  1.00  0.00
ATOM   2468  HG  SER   159       7.027  14.986 -20.717  1.00  0.00
ATOM   2469  C   SER   159      10.409  15.452 -22.289  1.00  0.00
ATOM   2470  O   SER   159      10.566  16.657 -22.027  1.00  0.00
ATOM   2471  N   SER   160      10.429  14.948 -23.523  1.00  0.00
ATOM   2472  H   SER   160      10.511  13.946 -23.621  1.00  0.00
ATOM   2473  CA  SER   160      10.390  15.756 -24.727  1.00  0.00
ATOM   2474  HA  SER   160       9.898  16.704 -24.510  1.00  0.00
ATOM   2475  CB  SER   160      11.797  16.044 -25.252  1.00  0.00
ATOM   2476  HB2 SER   160      12.461  16.260 -24.416  1.00  0.00
ATOM   2477  HB3 SER   160      12.168  15.176 -25.796  1.00  0.00
ATOM   2478  OG  SER   160      11.753  17.166 -26.124  1.00  0.00
ATOM   2479  HG  SER   160      12.635  17.349 -26.455  1.00  0.00
ATOM   2480  C   SER   160       9.559  15.046 -25.799  1.00  0.00
ATOM   2481  O   SER   160       9.583  13.815 -25.917  1.00  0.00
ATOM   2482  N   ASN   161       8.822  15.836 -26.578  1.00  0.00
ATOM   2483  H   ASN   161       8.802  16.829 -26.394  1.00  0.00
ATOM   2484  CA  ASN   161       7.962  15.312 -27.629  1.00  0.00
ATOM   2485  HA  ASN   161       7.248  16.074 -27.943  1.00  0.00
ATOM   2486  CB  ASN   161       8.806  14.903 -28.841  1.00  0.00
ATOM   2487  HB2 ASN   161       9.417  14.045 -28.563  1.00  0.00
ATOM   2488  HB3 ASN   161       8.137  14.624 -29.656  1.00  0.00
ATOM   2489  CG  ASN   161       9.734  16.031 -29.330  1.00  0.00
ATOM   2490  OD1 ASN   161       9.307  17.161 -29.528  1.00  0.00
ATOM   2491  ND2 ASN   161      11.013  15.709 -29.526  1.00  0.00
ATOM   2492 HD21 ASN   161      11.664  16.411 -29.846  1.00  0.00
ATOM   2493 HD22 ASN   161      11.324  14.764 -29.353  1.00  0.00
ATOM   2494  C   ASN   161       7.104  14.154 -27.103  1.00  0.00
ATOM   2495  O   ASN   161       7.065  13.064 -27.675  1.00  0.00
ATOM   2496  N   PHE   162       6.427  14.399 -25.985  1.00  0.00
ATOM   2497  H   PHE   162       6.646  15.237 -25.465  1.00  0.00
ATOM   2498  CA  PHE   162       5.400  13.511 -25.461  1.00  0.00
ATOM   2499  HA  PHE   162       5.561  12.508 -25.856  1.00  0.00
ATOM   2500  CB  PHE   162       5.425  13.444 -23.935  1.00  0.00
ATOM   2501  HB2 PHE   162       5.684  14.428 -23.545  1.00  0.00
ATOM   2502  HB3 PHE   162       4.456  13.140 -23.538  1.00  0.00
ATOM   2503  CG  PHE   162       6.433  12.486 -23.383  1.00  0.00
ATOM   2504  CD1 PHE   162       7.539  12.130 -24.124  1.00  0.00
ATOM   2505  HD1 PHE   162       7.686  12.573 -25.109  1.00  0.00
ATOM   2506  CE1 PHE   162       8.458  11.220 -23.630  1.00  0.00
ATOM   2507  HE1 PHE   162       9.312  10.924 -24.238  1.00  0.00
ATOM   2508  CZ  PHE   162       8.292  10.690 -22.372  1.00  0.00
ATOM   2509  HZ  PHE   162       9.033   9.998 -21.973  1.00  0.00
ATOM   2510  CE2 PHE   162       7.196  11.031 -21.619  1.00  0.00
ATOM   2511  HE2 PHE   162       7.061  10.610 -20.623  1.00  0.00
ATOM   2512  CD2 PHE   162       6.258  11.915 -22.131  1.00  0.00
ATOM   2513  HD2 PHE   162       5.372  12.168 -21.548  1.00  0.00
ATOM   2514  C   PHE   162       4.027  13.982 -25.902  1.00  0.00
ATOM   2515  O   PHE   162       3.849  15.115 -26.335  1.00  0.00
ATOM   2516  N   ALA   163       3.068  13.064 -25.846  1.00  0.00
ATOM   2517  H   ALA   163       3.298  12.081 -25.862  1.00  0.00
ATOM   2518  CA  ALA   163       1.668  13.441 -25.812  1.00  0.00
ATOM   2519  HA  ALA   163       1.522  14.389 -26.331  1.00  0.00
ATOM   2520  CB  ALA   163       0.815  12.380 -26.490  1.00  0.00
ATOM   2521  HB1 ALA   163       0.942  11.427 -25.976  1.00  0.00
ATOM   2522  HB2 ALA   163      -0.234  12.676 -26.450  1.00  0.00
ATOM   2523  HB3 ALA   163       1.123  12.275 -27.530  1.00  0.00
ATOM   2524  C   ALA   163       1.227  13.646 -24.361  1.00  0.00
ATOM   2525  O   ALA   163       1.915  13.245 -23.408  1.00  0.00
ATOM   2526  N   GLY   164       0.073  14.295 -24.198  1.00  0.00
ATOM   2527  H   GLY   164      -0.476  14.613 -24.984  1.00  0.00
ATOM   2528  CA  GLY   164      -0.426  14.561 -22.855  1.00  0.00
ATOM   2529  HA2 GLY   164       0.290  15.201 -22.341  1.00  0.00
ATOM   2530  HA3 GLY   164      -1.382  15.080 -22.938  1.00  0.00
ATOM   2531  C   GLY   164      -0.622  13.291 -22.048  1.00  0.00
ATOM   2532  O   GLY   164      -0.250  13.219 -20.868  1.00  0.00
ATOM   2533  N   TRP   165      -1.175  12.252 -22.678  1.00  0.00
ATOM   2534  H   TRP   165      -1.514  12.311 -23.628  1.00  0.00
ATOM   2535  CA  TRP   165      -1.394  11.017 -21.944  1.00  0.00
ATOM   2536  HA  TRP   165      -1.837  11.247 -20.975  1.00  0.00
ATOM   2537  CB  TRP   165      -2.340  10.071 -22.704  1.00  0.00
ATOM   2538  HB2 TRP   165      -2.521   9.204 -22.068  1.00  0.00
ATOM   2539  HB3 TRP   165      -3.283  10.584 -22.894  1.00  0.00
ATOM   2540  CG  TRP   165      -1.860   9.536 -24.040  1.00  0.00
ATOM   2541  CD1 TRP   165      -2.055  10.111 -25.266  1.00  0.00
ATOM   2542  HD1 TRP   165      -2.613  11.048 -25.285  1.00  0.00
ATOM   2543  NE1 TRP   165      -1.480   9.347 -26.245  1.00  0.00
ATOM   2544  HE1 TRP   165      -1.469   9.572 -27.229  1.00  0.00
ATOM   2545  CE2 TRP   165      -0.921   8.232 -25.677  1.00  0.00
ATOM   2546  CZ2 TRP   165      -0.249   7.159 -26.273  1.00  0.00
ATOM   2547  HZ2 TRP   165      -0.133   7.157 -27.357  1.00  0.00
ATOM   2548  CH2 TRP   165       0.223   6.172 -25.451  1.00  0.00
ATOM   2549  HH2 TRP   165       0.763   5.327 -25.878  1.00  0.00
ATOM   2550  CZ3 TRP   165       0.026   6.223 -24.059  1.00  0.00
ATOM   2551  HZ3 TRP   165       0.398   5.428 -23.413  1.00  0.00
ATOM   2552  CE3 TRP   165      -0.650   7.288 -23.463  1.00  0.00
ATOM   2553  HE3 TRP   165      -0.800   7.270 -22.383  1.00  0.00
ATOM   2554  CD2 TRP   165      -1.129   8.319 -24.283  1.00  0.00
ATOM   2555  C   TRP   165      -0.086  10.323 -21.613  1.00  0.00
ATOM   2556  O   TRP   165      -0.039   9.571 -20.629  1.00  0.00
ATOM   2557  N   ASN   166       0.987  10.578 -22.381  1.00  0.00
ATOM   2558  H   ASN   166       0.933  11.097 -23.245  1.00  0.00
ATOM   2559  CA  ASN   166       2.277  10.027 -21.984  1.00  0.00
ATOM   2560  HA  ASN   166       2.161   8.964 -21.772  1.00  0.00
ATOM   2561  CB  ASN   166       3.325  10.194 -23.076  1.00  0.00
ATOM   2562  HB2 ASN   166       3.516  11.253 -23.248  1.00  0.00
ATOM   2563  HB3 ASN   166       4.238   9.713 -22.726  1.00  0.00
ATOM   2564  CG  ASN   166       2.912   9.554 -24.395  1.00  0.00
ATOM   2565  OD1 ASN   166       3.117  10.150 -25.446  1.00  0.00
ATOM   2566  ND2 ASN   166       2.367   8.341 -24.346  1.00  0.00
ATOM   2567 HD21 ASN   166       2.080   7.885 -25.200  1.00  0.00
ATOM   2568 HD22 ASN   166       2.242   7.882 -23.455  1.00  0.00
ATOM   2569  C   ASN   166       2.763  10.674 -20.698  1.00  0.00
ATOM   2570  O   ASN   166       3.261   9.983 -19.811  1.00  0.00
ATOM   2571  N   ILE   167       2.567  11.987 -20.558  1.00  0.00
ATOM   2572  H   ILE   167       2.207  12.536 -21.326  1.00  0.00
ATOM   2573  CA  ILE   167       2.946  12.678 -19.334  1.00  0.00
ATOM   2574  HA  ILE   167       3.992  12.493 -19.091  1.00  0.00
ATOM   2575  CB  ILE   167       2.715  14.187 -19.483  1.00  0.00
ATOM   2576  HB  ILE   167       1.750  14.356 -19.961  1.00  0.00
ATOM   2577  CG2 ILE   167       2.727  14.853 -18.119  1.00  0.00
ATOM   2578 HG21 ILE   167       3.691  14.684 -17.640  1.00  0.00
ATOM   2579 HG22 ILE   167       2.562  15.924 -18.236  1.00  0.00
ATOM   2580 HG23 ILE   167       1.935  14.429 -17.500  1.00  0.00
ATOM   2581  CG1 ILE   167       3.797  14.765 -20.391  1.00  0.00
ATOM   2582 HG12 ILE   167       4.740  14.717 -19.847  1.00  0.00
ATOM   2583 HG13 ILE   167       3.855  14.130 -21.275  1.00  0.00
ATOM   2584  CD1 ILE   167       3.530  16.196 -20.813  1.00  0.00
ATOM   2585 HD11 ILE   167       3.472  16.831 -19.929  1.00  0.00
ATOM   2586 HD12 ILE   167       4.338  16.542 -21.456  1.00  0.00
ATOM   2587 HD13 ILE   167       2.586  16.245 -21.357  1.00  0.00
ATOM   2588  C   ILE   167       2.193  12.113 -18.135  1.00  0.00
ATOM   2589  O   ILE   167       2.797  11.780 -17.104  1.00  0.00
ATOM   2590  N   ALA   168       0.872  11.958 -18.260  1.00  0.00
ATOM   2591  H   ALA   168       0.378  12.224 -19.100  1.00  0.00
ATOM   2592  CA  ALA   168       0.091  11.456 -17.125  1.00  0.00
ATOM   2593  HA  ALA   168       0.315  12.073 -16.255  1.00  0.00
ATOM   2594  CB  ALA   168      -1.417  11.548 -17.418  1.00  0.00
ATOM   2595  HB1 ALA   168      -1.659  10.928 -18.281  1.00  0.00
ATOM   2596  HB2 ALA   168      -1.978  11.198 -16.551  1.00  0.00
ATOM   2597  HB3 ALA   168      -1.685  12.583 -17.629  1.00  0.00
ATOM   2598  C   ALA   168       0.483  10.022 -16.779  1.00  0.00
ATOM   2599  O   ALA   168       0.666   9.679 -15.604  1.00  0.00
ATOM   2600  N   GLN   169       0.600   9.164 -17.789  1.00  0.00
ATOM   2601  H   GLN   169       0.422   9.435 -18.746  1.00  0.00
ATOM   2602  CA  GLN   169       0.921   7.769 -17.514  1.00  0.00
ATOM   2603  HA  GLN   169       0.220   7.367 -16.782  1.00  0.00
ATOM   2604  CB  GLN   169       0.827   6.932 -18.792  1.00  0.00
ATOM   2605  HB2 GLN   169      -0.181   7.040 -19.194  1.00  0.00
ATOM   2606  HB3 GLN   169       1.547   7.326 -19.508  1.00  0.00
ATOM   2607  CG  GLN   169       1.120   5.445 -18.537  1.00  0.00
ATOM   2608  HG2 GLN   169       2.156   5.343 -18.214  1.00  0.00
ATOM   2609  HG3 GLN   169       0.456   5.100 -17.744  1.00  0.00
ATOM   2610  CD  GLN   169       0.905   4.573 -19.763  1.00  0.00
ATOM   2611  OE1 GLN   169       1.206   4.970 -20.896  1.00  0.00
ATOM   2612  NE2 GLN   169       0.390   3.376 -19.541  1.00  0.00
ATOM   2613 HE21 GLN   169       0.223   2.750 -20.316  1.00  0.00
ATOM   2614 HE22 GLN   169       0.165   3.093 -18.598  1.00  0.00
ATOM   2615  C   GLN   169       2.303   7.639 -16.885  1.00  0.00
ATOM   2616  O   GLN   169       2.487   6.860 -15.942  1.00  0.00
ATOM   2617  N   ALA   170       3.280   8.415 -17.371  1.00  0.00
ATOM   2618  H   ALA   170       3.126   8.993 -18.185  1.00  0.00
ATOM   2619  CA  ALA   170       4.615   8.402 -16.771  1.00  0.00
ATOM   2620  HA  ALA   170       5.000   7.384 -16.829  1.00  0.00
ATOM   2621  CB  ALA   170       5.556   9.326 -17.549  1.00  0.00
ATOM   2622  HB1 ALA   170       5.188  10.351 -17.493  1.00  0.00
ATOM   2623  HB2 ALA   170       6.555   9.275 -17.117  1.00  0.00
ATOM   2624  HB3 ALA   170       5.594   9.011 -18.592  1.00  0.00
ATOM   2625  C   ALA   170       4.596   8.813 -15.293  1.00  0.00
ATOM   2626  O   ALA   170       5.265   8.185 -14.469  1.00  0.00
ATOM   2627  N   ASN   171       3.848   9.867 -14.936  1.00  0.00
ATOM   2628  H   ASN   171       3.277  10.360 -15.608  1.00  0.00
ATOM   2629  CA  ASN   171       3.931  10.398 -13.573  1.00  0.00
ATOM   2630  HA  ASN   171       4.941  10.275 -13.184  1.00  0.00
ATOM   2631  CB  ASN   171       3.584  11.896 -13.573  1.00  0.00
ATOM   2632  HB2 ASN   171       2.863  12.078 -14.370  1.00  0.00
ATOM   2633  HB3 ASN   171       3.141  12.170 -12.615  1.00  0.00
ATOM   2634  CG  ASN   171       4.820  12.781 -13.815  1.00  0.00
ATOM   2635  OD1 ASN   171       5.730  12.381 -14.555  1.00  0.00
ATOM   2636  ND2 ASN   171       4.866  13.968 -13.183  1.00  0.00
ATOM   2637 HD21 ASN   171       5.660  14.577 -13.316  1.00  0.00
ATOM   2638 HD22 ASN   171       4.105  14.244 -12.578  1.00  0.00
ATOM   2639  C   ASN   171       3.060   9.623 -12.579  1.00  0.00
ATOM   2640  O   ASN   171       3.446   9.463 -11.415  1.00  0.00
ATOM   2641  N   GLU   172       1.900   9.127 -13.009  1.00  0.00
ATOM   2642  H   GLU   172       1.501   9.382 -13.901  1.00  0.00
ATOM   2643  CA  GLU   172       1.134   8.240 -12.137  1.00  0.00
ATOM   2644  HA  GLU   172       0.972   8.724 -11.174  1.00  0.00
ATOM   2645  CB  GLU   172      -0.224   7.912 -12.751  1.00  0.00
ATOM   2646  HB2 GLU   172      -0.052   7.374 -13.683  1.00  0.00
ATOM   2647  HB3 GLU   172      -0.763   7.268 -12.055  1.00  0.00
ATOM   2648  CG  GLU   172      -1.046   9.153 -13.029  1.00  0.00
ATOM   2649  HG2 GLU   172      -0.364   9.975 -13.245  1.00  0.00
ATOM   2650  HG3 GLU   172      -1.657   8.947 -13.908  1.00  0.00
ATOM   2651  CD  GLU   172      -1.942   9.534 -11.872  1.00  0.00
ATOM   2652  OE1 GLU   172      -2.807  10.396 -12.064  1.00  0.00
ATOM   2653  OE2 GLU   172      -1.797   8.967 -10.767  1.00  0.00
ATOM   2654  C   GLU   172       1.910   6.966 -11.843  1.00  0.00
ATOM   2655  O   GLU   172       1.946   6.510 -10.693  1.00  0.00
ATOM   2656  N   THR   173       2.552   6.387 -12.865  1.00  0.00
ATOM   2657  H   THR   173       2.438   6.715 -13.813  1.00  0.00
ATOM   2658  CA  THR   173       3.380   5.207 -12.635  1.00  0.00
ATOM   2659  HA  THR   173       2.764   4.430 -12.181  1.00  0.00
ATOM   2660  CB  THR   173       3.934   4.681 -13.956  1.00  0.00
ATOM   2661  HB  THR   173       4.712   5.354 -14.315  1.00  0.00
ATOM   2662  CG2 THR   173       4.511   3.314 -13.753  1.00  0.00
ATOM   2663 HG21 THR   173       3.732   2.640 -13.394  1.00  0.00
ATOM   2664 HG22 THR   173       4.905   2.942 -14.698  1.00  0.00
ATOM   2665 HG23 THR   173       5.314   3.364 -13.019  1.00  0.00
ATOM   2666  OG1 THR   173       2.870   4.585 -14.907  1.00  0.00
ATOM   2667  HG1 THR   173       3.214   4.254 -15.740  1.00  0.00
ATOM   2668  C   THR   173       4.511   5.509 -11.654  1.00  0.00
ATOM   2669  O   THR   173       4.729   4.762 -10.698  1.00  0.00
ATOM   2670  N   ALA   174       5.214   6.625 -11.850  1.00  0.00
ATOM   2671  H   ALA   174       5.076   7.185 -12.679  1.00  0.00
ATOM   2672  CA  ALA   174       6.253   7.031 -10.903  1.00  0.00
ATOM   2673  HA  ALA   174       6.993   6.233 -10.849  1.00  0.00
ATOM   2674  CB  ALA   174       6.943   8.306 -11.398  1.00  0.00
ATOM   2675  HB1 ALA   174       6.216   9.117 -11.448  1.00  0.00
ATOM   2676  HB2 ALA   174       7.742   8.578 -10.709  1.00  0.00
ATOM   2677  HB3 ALA   174       7.361   8.132 -12.389  1.00  0.00
ATOM   2678  C   ALA   174       5.701   7.243  -9.491  1.00  0.00
ATOM   2679  O   ALA   174       6.321   6.823  -8.503  1.00  0.00
ATOM   2680  N   ALA   175       4.562   7.922  -9.373  1.00  0.00
ATOM   2681  H   ALA   175       4.060   8.248 -10.187  1.00  0.00
ATOM   2682  CA  ALA   175       4.037   8.268  -8.048  1.00  0.00
ATOM   2683  HA  ALA   175       4.824   8.790  -7.505  1.00  0.00
ATOM   2684  CB  ALA   175       2.816   9.203  -8.165  1.00  0.00
ATOM   2685  HB1 ALA   175       2.015   8.691  -8.698  1.00  0.00
ATOM   2686  HB2 ALA   175       2.470   9.477  -7.168  1.00  0.00
ATOM   2687  HB3 ALA   175       3.098  10.103  -8.711  1.00  0.00
ATOM   2688  C   ALA   175       3.656   7.032  -7.243  1.00  0.00
ATOM   2689  O   ALA   175       3.761   7.052  -6.013  1.00  0.00
ATOM   2690  N   ARG   176       3.209   5.961  -7.913  1.00  0.00
ATOM   2691  H   ARG   176       3.117   5.973  -8.919  1.00  0.00
ATOM   2692  CA  ARG   176       2.798   4.761  -7.196  1.00  0.00
ATOM   2693  HA  ARG   176       2.014   5.019  -6.483  1.00  0.00
ATOM   2694  CB  ARG   176       2.260   3.693  -8.146  1.00  0.00
ATOM   2695  HB2 ARG   176       2.981   3.557  -8.952  1.00  0.00
ATOM   2696  HB3 ARG   176       2.157   2.761  -7.590  1.00  0.00
ATOM   2697  CG  ARG   176       0.940   4.076  -8.721  1.00  0.00
ATOM   2698  HG2 ARG   176       0.192   4.040  -7.928  1.00  0.00
ATOM   2699  HG3 ARG   176       1.011   5.093  -9.107  1.00  0.00
ATOM   2700  CD  ARG   176       0.534   3.140  -9.839  1.00  0.00
ATOM   2701  HD2 ARG   176      -0.137   2.388  -9.424  1.00  0.00
ATOM   2702  HD3 ARG   176       0.004   3.722 -10.593  1.00  0.00
ATOM   2703  NE  ARG   176       1.661   2.462 -10.477  1.00  0.00
ATOM   2704  HE  ARG   176       2.363   2.053  -9.877  1.00  0.00
ATOM   2705  CZ  ARG   176       1.817   2.366 -11.793  1.00  0.00
ATOM   2706  NH1 ARG   176       0.887   2.888 -12.622  1.00  0.00
ATOM   2707 HH11 ARG   176       0.075   3.350 -12.238  1.00  0.00
ATOM   2708 HH12 ARG   176       1.007   2.814 -13.622  1.00  0.00
ATOM   2709  NH2 ARG   176       2.890   1.740 -12.270  1.00  0.00
ATOM   2710 HH21 ARG   176       3.567   1.348 -11.632  1.00  0.00
ATOM   2711 HH22 ARG   176       3.021   1.659 -13.268  1.00  0.00
ATOM   2712  C   ARG   176       3.929   4.167  -6.395  1.00  0.00
ATOM   2713  O   ARG   176       3.677   3.429  -5.438  1.00  0.00
ATOM   2714  N   HIE   177       5.171   4.424  -6.786  1.00  0.00
ATOM   2715  H   HIE   177       5.343   4.909  -7.655  1.00  0.00
ATOM   2716  CA  HIE   177       6.309   3.891  -6.057  1.00  0.00
ATOM   2717  HA  HIE   177       5.976   3.390  -5.148  1.00  0.00
ATOM   2718  CB  HIE   177       7.038   2.883  -6.928  1.00  0.00
ATOM   2719  HB2 HIE   177       7.441   3.228  -7.880  1.00  0.00
ATOM   2720  HB3 HIE   177       7.851   2.517  -6.301  1.00  0.00
ATOM   2721  CG  HIE   177       6.168   1.704  -7.233  1.00  0.00
ATOM   2722  ND1 HIE   177       5.541   1.531  -8.452  1.00  0.00
ATOM   2723  CE1 HIE   177       4.770   0.457  -8.394  1.00  0.00
ATOM   2724  HE1 HIE   177       4.202   0.134  -9.267  1.00  0.00
ATOM   2725  NE2 HIE   177       4.853  -0.052  -7.175  1.00  0.00
ATOM   2726  HE2 HIE   177       4.369  -0.874  -6.842  1.00  0.00
ATOM   2727  CD2 HIE   177       5.707   0.717  -6.425  1.00  0.00
ATOM   2728  HD2 HIE   177       5.891   0.466  -5.380  1.00  0.00
ATOM   2729  C   HIE   177       7.194   5.008  -5.534  1.00  0.00
ATOM   2730  O   HIE   177       8.411   4.880  -5.466  1.00  0.00
ATOM   2731  N   GLY   178       6.559   6.121  -5.153  1.00  0.00
ATOM   2732  H   GLY   178       5.554   6.152  -5.250  1.00  0.00
ATOM   2733  CA  GLY   178       7.229   7.277  -4.613  1.00  0.00
ATOM   2734  HA2 GLY   178       6.485   8.074  -4.586  1.00  0.00
ATOM   2735  HA3 GLY   178       7.516   7.014  -3.595  1.00  0.00
ATOM   2736  C   GLY   178       8.456   7.771  -5.361  1.00  0.00
ATOM   2737  O   GLY   178       9.301   8.428  -4.747  1.00  0.00
ATOM   2738  N   ARG   179       8.575   7.467  -6.663  1.00  0.00
ATOM   2739  H   ARG   179       7.997   6.740  -7.060  1.00  0.00
ATOM   2740  CA  ARG   179       9.543   8.128  -7.527  1.00  0.00
ATOM   2741  HA  ARG   179      10.495   8.236  -7.008  1.00  0.00
ATOM   2742  CB  ARG   179       9.764   7.303  -8.781  1.00  0.00
ATOM   2743  HB2 ARG   179       8.803   6.907  -9.112  1.00  0.00
ATOM   2744  HB3 ARG   179      10.176   7.949  -9.556  1.00  0.00
ATOM   2745  CG  ARG   179      10.698   6.182  -8.524  1.00  0.00
ATOM   2746  HG2 ARG   179      11.593   6.344  -9.124  1.00  0.00
ATOM   2747  HG3 ARG   179      10.961   6.197  -7.466  1.00  0.00
ATOM   2748  CD  ARG   179      10.099   4.854  -8.870  1.00  0.00
ATOM   2749  HD2 ARG   179       9.293   4.609  -8.177  1.00  0.00
ATOM   2750  HD3 ARG   179       9.710   4.867  -9.888  1.00  0.00
ATOM   2751  NE  ARG   179      11.128   3.821  -8.775  1.00  0.00
ATOM   2752  HE  ARG   179      11.962   4.052  -8.255  1.00  0.00
ATOM   2753  CZ  ARG   179      11.036   2.616  -9.323  1.00  0.00
ATOM   2754  NH1 ARG   179      12.049   1.744  -9.196  1.00  0.00
ATOM   2755 HH11 ARG   179      12.877   2.009  -8.683  1.00  0.00
ATOM   2756 HH12 ARG   179      11.977   0.827  -9.614  1.00  0.00
ATOM   2757  NH2 ARG   179       9.928   2.288 -10.000  1.00  0.00
ATOM   2758 HH21 ARG   179       9.176   2.957 -10.087  1.00  0.00
ATOM   2759 HH22 ARG   179       9.849   1.373 -10.420  1.00  0.00
ATOM   2760  C   ARG   179       9.070   9.530  -7.904  1.00  0.00
ATOM   2761  O   ARG   179       7.878   9.766  -8.114  1.00  0.00
ATOM   2762  N   LEU   180       9.997  10.478  -7.953  1.00  0.00
ATOM   2763  H   LEU   180      10.934  10.341  -7.604  1.00  0.00
ATOM   2764  CA  LEU   180       9.645  11.787  -8.495  1.00  0.00
ATOM   2765  HA  LEU   180       8.704  12.122  -8.057  1.00  0.00
ATOM   2766  CB  LEU   180      10.727  12.822  -8.180  1.00  0.00
ATOM   2767  HB2 LEU   180      10.747  12.771  -7.091  1.00  0.00
ATOM   2768  HB3 LEU   180      11.658  12.421  -8.580  1.00  0.00
ATOM   2769  CG  LEU   180      10.570  14.277  -8.619  1.00  0.00
ATOM   2770  HG  LEU   180      10.276  14.296  -9.668  1.00  0.00
ATOM   2771  CD1 LEU   180       9.535  14.976  -7.800  1.00  0.00
ATOM   2772 HD11 LEU   180       9.828  14.958  -6.750  1.00  0.00
ATOM   2773 HD12 LEU   180       9.443  16.010  -8.134  1.00  0.00
ATOM   2774 HD13 LEU   180       8.576  14.471  -7.917  1.00  0.00
ATOM   2775  CD2 LEU   180      11.943  15.035  -8.550  1.00  0.00
ATOM   2776 HD21 LEU   180      12.661  14.547  -9.208  1.00  0.00
ATOM   2777 HD22 LEU   180      11.804  16.068  -8.867  1.00  0.00
ATOM   2778 HD23 LEU   180      12.317  15.017  -7.526  1.00  0.00
ATOM   2779  C   LEU   180       9.461  11.625  -9.994  1.00  0.00
ATOM   2780  O   LEU   180      10.283  10.987 -10.656  1.00  0.00
ATOM   2781  N   GLY   181       8.370  12.156 -10.524  1.00  0.00
ATOM   2782  H   GLY   181       7.752  12.722  -9.959  1.00  0.00
ATOM   2783  CA  GLY   181       8.028  11.946 -11.915  1.00  0.00
ATOM   2784  HA2 GLY   181       8.285  10.920 -12.179  1.00  0.00
ATOM   2785  HA3 GLY   181       6.953  12.091 -12.028  1.00  0.00
ATOM   2786  C   GLY   181       8.756  12.894 -12.851  1.00  0.00
ATOM   2787  O   GLY   181       9.781  13.493 -12.513  1.00  0.00
ATOM   2788  N   LEU   182       8.229  12.999 -14.063  1.00  0.00
ATOM   2789  H   LEU   182       7.494  12.372 -14.360  1.00  0.00
ATOM   2790  CA  LEU   182       8.706  13.995 -15.005  1.00  0.00
ATOM   2791  HA  LEU   182       9.744  13.798 -15.272  1.00  0.00
ATOM   2792  CB  LEU   182       7.854  13.940 -16.279  1.00  0.00
ATOM   2793  HB2 LEU   182       6.866  14.246 -15.935  1.00  0.00
ATOM   2794  HB3 LEU   182       8.256  14.700 -16.949  1.00  0.00
ATOM   2795  CG  LEU   182       7.744  12.607 -17.026  1.00  0.00
ATOM   2796  HG  LEU   182       7.457  11.818 -16.331  1.00  0.00
ATOM   2797  CD1 LEU   182       6.683  12.735 -18.115  1.00  0.00
ATOM   2798 HD11 LEU   182       6.969  13.524 -18.811  1.00  0.00
ATOM   2799 HD12 LEU   182       6.597  11.791 -18.652  1.00  0.00
ATOM   2800 HD13 LEU   182       5.723  12.982 -17.661  1.00  0.00
ATOM   2801  CD2 LEU   182       9.095  12.228 -17.620  1.00  0.00
ATOM   2802 HD21 LEU   182       9.829  12.131 -16.820  1.00  0.00
ATOM   2803 HD22 LEU   182       9.006  11.279 -18.149  1.00  0.00
ATOM   2804 HD23 LEU   182       9.416  13.003 -18.316  1.00  0.00
ATOM   2805  C   LEU   182       8.629  15.383 -14.379  1.00  0.00
ATOM   2806  O   LEU   182       7.616  15.754 -13.778  1.00  0.00
ATOM   2807  N   VAL   183       9.707  16.162 -14.501  1.00  0.00
ATOM   2808  H   VAL   183      10.578  15.822 -14.882  1.00  0.00
ATOM   2809  CA  VAL   183       9.673  17.512 -13.951  1.00  0.00
ATOM   2810  HA  VAL   183       8.835  17.665 -13.270  1.00  0.00
ATOM   2811  CB  VAL   183      10.979  17.831 -13.203  1.00  0.00
ATOM   2812  HB  VAL   183      10.885  18.779 -12.673  1.00  0.00
ATOM   2813  CG1 VAL   183      11.242  16.708 -12.197  1.00  0.00
ATOM   2814 HG11 VAL   183      11.336  15.760 -12.726  1.00  0.00
ATOM   2815 HG12 VAL   183      12.164  16.914 -11.655  1.00  0.00
ATOM   2816 HG13 VAL   183      10.412  16.649 -11.492  1.00  0.00
ATOM   2817  CG2 VAL   183      12.147  18.017 -14.182  1.00  0.00
ATOM   2818 HG21 VAL   183      11.925  18.840 -14.861  1.00  0.00
ATOM   2819 HG22 VAL   183      13.056  18.241 -13.625  1.00  0.00
ATOM   2820 HG23 VAL   183      12.289  17.102 -14.756  1.00  0.00
ATOM   2821  C   VAL   183       9.360  18.562 -15.005  1.00  0.00
ATOM   2822  O   VAL   183       8.999  19.698 -14.648  1.00  0.00
ATOM   2823  N   SER   184       9.404  18.204 -16.280  1.00  0.00
ATOM   2824  H   SER   184       9.594  17.248 -16.543  1.00  0.00
ATOM   2825  CA  SER   184       9.211  19.182 -17.335  1.00  0.00
ATOM   2826  HA  SER   184       8.364  19.824 -17.091  1.00  0.00
ATOM   2827  CB  SER   184      10.463  20.059 -17.496  1.00  0.00
ATOM   2828  HB2 SER   184      10.255  20.825 -18.243  1.00  0.00
ATOM   2829  HB3 SER   184      10.678  20.534 -16.539  1.00  0.00
ATOM   2830  OG  SER   184      11.581  19.292 -17.904  1.00  0.00
ATOM   2831  HG  SER   184      12.345  19.865 -17.996  1.00  0.00
ATOM   2832  C   SER   184       8.907  18.446 -18.630  1.00  0.00
ATOM   2833  O   SER   184       9.304  17.293 -18.799  1.00  0.00
ATOM   2834  N   GLU   185       8.186  19.115 -19.532  1.00  0.00
ATOM   2835  H   GLU   185       7.703  19.954 -19.242  1.00  0.00
ATOM   2836  CA  GLU   185       8.017  18.661 -20.904  1.00  0.00
ATOM   2837  HA  GLU   185       8.548  17.719 -21.042  1.00  0.00
ATOM   2838  CB  GLU   185       6.531  18.441 -21.240  1.00  0.00
ATOM   2839  HB2 GLU   185       6.265  17.477 -20.807  1.00  0.00
ATOM   2840  HB3 GLU   185       5.986  19.232 -20.725  1.00  0.00
ATOM   2841  CG  GLU   185       6.156  18.452 -22.750  1.00  0.00
ATOM   2842  HG2 GLU   185       5.071  18.397 -22.842  1.00  0.00
ATOM   2843  HG3 GLU   185       6.504  19.413 -23.129  1.00  0.00
ATOM   2844  CD  GLU   185       6.804  17.304 -23.574  1.00  0.00
ATOM   2845  OE1 GLU   185       7.332  16.326 -22.982  1.00  0.00
ATOM   2846  OE2 GLU   185       6.748  17.365 -24.826  1.00  0.00
ATOM   2847  C   GLU   185       8.649  19.697 -21.833  1.00  0.00
ATOM   2848  O   GLU   185       8.417  20.907 -21.673  1.00  0.00
ATOM   2849  N   GLN   186       9.464  19.225 -22.792  1.00  0.00
ATOM   2850  H   GLN   186       9.659  18.234 -22.814  1.00  0.00
ATOM   2851  CA  GLN   186      10.131  20.089 -23.778  1.00  0.00
ATOM   2852  HA  GLN   186       9.992  21.134 -23.501  1.00  0.00
ATOM   2853  CB  GLN   186      11.637  19.793 -23.837  1.00  0.00
ATOM   2854  HB2 GLN   186      12.045  20.015 -22.851  1.00  0.00
ATOM   2855  HB3 GLN   186      11.745  18.728 -24.043  1.00  0.00
ATOM   2856  CG  GLN   186      12.389  20.591 -24.888  1.00  0.00
ATOM   2857  HG2 GLN   186      11.907  20.448 -25.855  1.00  0.00
ATOM   2858  HG3 GLN   186      12.277  21.630 -24.577  1.00  0.00
ATOM   2859  CD  GLN   186      13.905  20.276 -25.036  1.00  0.00
ATOM   2860  OE1 GLN   186      14.451  20.397 -26.136  1.00  0.00
ATOM   2861  NE2 GLN   186      14.587  19.935 -23.934  1.00  0.00
ATOM   2862 HE21 GLN   186      15.572  19.725 -23.999  1.00  0.00
ATOM   2863 HE22 GLN   186      14.112  19.890 -23.044  1.00  0.00
ATOM   2864  C   GLN   186       9.427  19.833 -25.115  1.00  0.00
ATOM   2865  O   GLN   186       9.739  18.857 -25.804  1.00  0.00
ATOM   2866  N   CYS   187       8.452  20.676 -25.477  1.00  0.00
ATOM   2867  H   CYS   187       8.235  21.492 -24.923  1.00  0.00
ATOM   2868  CA  CYS   187       7.659  20.421 -26.667  1.00  0.00
ATOM   2869  HA  CYS   187       8.005  19.513 -27.160  1.00  0.00
ATOM   2870  CB  CYS   187       6.199  20.240 -26.288  1.00  0.00
ATOM   2871  HB2 CYS   187       5.528  20.111 -27.137  1.00  0.00
ATOM   2872  HB3 CYS   187       6.019  19.448 -25.561  1.00  0.00
ATOM   2873  SG  CYS   187       5.685  21.827 -25.460  1.00  0.00
ATOM   2874  HG  CYS   187       4.428  21.460 -25.223  1.00  0.00
ATOM   2875  C   CYS   187       7.810  21.590 -27.646  1.00  0.00
ATOM   2876  O   CYS   187       8.243  22.703 -27.297  1.00  0.00
ATOM   2877  N   LEU   188       7.468  21.328 -28.893  1.00  0.00
ATOM   2878  H   LEU   188       7.234  20.390 -29.185  1.00  0.00
ATOM   2879  CA  LEU   188       7.459  22.383 -29.893  1.00  0.00
ATOM   2880  HA  LEU   188       8.347  23.004 -29.778  1.00  0.00
ATOM   2881  CB  LEU   188       7.453  21.793 -31.307  1.00  0.00
ATOM   2882  HB2 LEU   188       8.417  21.291 -31.385  1.00  0.00
ATOM   2883  HB3 LEU   188       6.653  21.056 -31.383  1.00  0.00
ATOM   2884  CG  LEU   188       7.315  22.815 -32.442  1.00  0.00
ATOM   2885  HG  LEU   188       6.453  23.448 -32.230  1.00  0.00
ATOM   2886  CD1 LEU   188       8.553  23.676 -32.577  1.00  0.00
ATOM   2887 HD11 LEU   188       9.414  23.043 -32.789  1.00  0.00
ATOM   2888 HD12 LEU   188       8.414  24.387 -33.392  1.00  0.00
ATOM   2889 HD13 LEU   188       8.721  24.219 -31.647  1.00  0.00
ATOM   2890  CD2 LEU   188       7.010  22.136 -33.774  1.00  0.00
ATOM   2891 HD21 LEU   188       6.074  21.582 -33.694  1.00  0.00
ATOM   2892 HD22 LEU   188       6.919  22.891 -34.555  1.00  0.00
ATOM   2893 HD23 LEU   188       7.818  21.449 -34.026  1.00  0.00
ATOM   2894  C   LEU   188       6.237  23.260 -29.676  1.00  0.00
ATOM   2895  O   LEU   188       5.109  22.766 -29.609  1.00  0.00
ATOM   2896  N   TYR   189       6.476  24.563 -29.548  1.00  0.00
ATOM   2897  H   TYR   189       7.429  24.893 -29.594  1.00  0.00
ATOM   2898  CA  TYR   189       5.421  25.535 -29.309  1.00  0.00
ATOM   2899  HA  TYR   189       4.539  25.267 -29.891  1.00  0.00
ATOM   2900  CB  TYR   189       5.035  25.573 -27.821  1.00  0.00
ATOM   2901  HB2 TYR   189       4.956  24.538 -27.488  1.00  0.00
ATOM   2902  HB3 TYR   189       5.904  26.038 -27.356  1.00  0.00
ATOM   2903  CG  TYR   189       3.778  26.332 -27.420  1.00  0.00
ATOM   2904  CD1 TYR   189       2.759  26.590 -28.327  1.00  0.00
ATOM   2905  HD1 TYR   189       2.879  26.263 -29.360  1.00  0.00
ATOM   2906  CE1 TYR   189       1.599  27.253 -27.938  1.00  0.00
ATOM   2907  HE1 TYR   189       0.818  27.450 -28.673  1.00  0.00
ATOM   2908  CZ  TYR   189       1.441  27.687 -26.614  1.00  0.00
ATOM   2909  OH  TYR   189       0.285  28.359 -26.229  1.00  0.00
ATOM   2910  HH  TYR   189      -0.341  28.473 -26.949  1.00  0.00
ATOM   2911  CE2 TYR   189       2.421  27.426 -25.698  1.00  0.00
ATOM   2912  HE2 TYR   189       2.299  27.742 -24.662  1.00  0.00
ATOM   2913  CD2 TYR   189       3.592  26.746 -26.095  1.00  0.00
ATOM   2914  HD2 TYR   189       4.373  26.534 -25.365  1.00  0.00
ATOM   2915  C   TYR   189       5.933  26.883 -29.774  1.00  0.00
ATOM   2916  O   TYR   189       7.013  27.320 -29.354  1.00  0.00
ATOM   2917  N   ASN   190       5.172  27.530 -30.649  1.00  0.00
ATOM   2918  H   ASN   190       4.379  27.064 -31.067  1.00  0.00
ATOM   2919  CA  ASN   190       5.485  28.892 -31.085  1.00  0.00
ATOM   2920  HA  ASN   190       5.669  29.523 -30.215  1.00  0.00
ATOM   2921  CB  ASN   190       6.732  28.903 -31.970  1.00  0.00
ATOM   2922  HB2 ASN   190       6.878  29.917 -32.342  1.00  0.00
ATOM   2923  HB3 ASN   190       7.601  28.601 -31.387  1.00  0.00
ATOM   2924  CG  ASN   190       6.594  27.959 -33.166  1.00  0.00
ATOM   2925  OD1 ASN   190       5.604  28.021 -33.895  1.00  0.00
ATOM   2926  ND2 ASN   190       7.570  27.077 -33.356  1.00  0.00
ATOM   2927 HD21 ASN   190       7.521  26.434 -34.133  1.00  0.00
ATOM   2928 HD22 ASN   190       8.356  27.054 -32.722  1.00  0.00
ATOM   2929  C   ASN   190       4.253  29.430 -31.804  1.00  0.00
ATOM   2930  O   ASN   190       3.234  28.743 -31.938  1.00  0.00
ATOM   2931  N   LEU   191       4.354  30.667 -32.285  1.00  0.00
ATOM   2932  H   LEU   191       5.159  31.243 -32.087  1.00  0.00
ATOM   2933  CA  LEU   191       3.243  31.259 -33.039  1.00  0.00
ATOM   2934  HA  LEU   191       2.366  31.372 -32.401  1.00  0.00
ATOM   2935  CB  LEU   191       3.661  32.641 -33.546  1.00  0.00
ATOM   2936  HB2 LEU   191       4.697  32.537 -33.868  1.00  0.00
ATOM   2937  HB3 LEU   191       3.051  32.973 -34.386  1.00  0.00
ATOM   2938  CG  LEU   191       3.578  33.684 -32.404  1.00  0.00
ATOM   2939  HG  LEU   191       3.985  33.238 -31.497  1.00  0.00
ATOM   2940  CD1 LEU   191       4.352  34.930 -32.741  1.00  0.00
ATOM   2941 HD11 LEU   191       3.944  35.377 -33.648  1.00  0.00
ATOM   2942 HD12 LEU   191       4.272  35.641 -31.919  1.00  0.00
ATOM   2943 HD13 LEU   191       5.399  34.675 -32.901  1.00  0.00
ATOM   2944  CD2 LEU   191       2.129  34.019 -32.075  1.00  0.00
ATOM   2945 HD21 LEU   191       1.608  33.114 -31.760  1.00  0.00
ATOM   2946 HD22 LEU   191       2.099  34.753 -31.270  1.00  0.00
ATOM   2947 HD23 LEU   191       1.640  34.429 -32.959  1.00  0.00
ATOM   2948  C   LEU   191       2.756  30.369 -34.190  1.00  0.00
ATOM   2949  O   LEU   191       1.545  30.194 -34.369  1.00  0.00
ATOM   2950  N   CYS   192       3.682  29.757 -34.948  1.00  0.00
ATOM   2951  H   CYS   192       4.663  29.864 -34.735  1.00  0.00
ATOM   2952  CA  CYS   192       3.307  28.945 -36.111  1.00  0.00
ATOM   2953  HA  CYS   192       2.593  29.490 -36.729  1.00  0.00
ATOM   2954  CB  CYS   192       4.532  28.627 -36.949  1.00  0.00
ATOM   2955  HB2 CYS   192       5.302  28.113 -36.374  1.00  0.00
ATOM   2956  HB3 CYS   192       4.284  28.038 -37.832  1.00  0.00
ATOM   2957  SG  CYS   192       5.267  30.096 -37.538  1.00  0.00
ATOM   2958  HG  CYS   192       6.257  29.501 -38.198  1.00  0.00
ATOM   2959  C   CYS   192       2.641  27.632 -35.734  1.00  0.00
ATOM   2960  O   CYS   192       1.742  27.161 -36.443  1.00  0.00
ATOM   2961  N   GLU   193       3.117  26.987 -34.675  1.00  0.00
ATOM   2962  H   GLU   193       3.834  27.430 -34.119  1.00  0.00
ATOM   2963  CA  GLU   193       2.694  25.635 -34.312  1.00  0.00
ATOM   2964  HA  GLU   193       1.859  25.328 -34.942  1.00  0.00
ATOM   2965  CB  GLU   193       3.849  24.639 -34.507  1.00  0.00
ATOM   2966  HB2 GLU   193       4.249  24.812 -35.506  1.00  0.00
ATOM   2967  HB3 GLU   193       4.607  24.886 -33.764  1.00  0.00
ATOM   2968  CG  GLU   193       3.459  23.181 -34.365  1.00  0.00
ATOM   2969  HG2 GLU   193       4.187  22.568 -34.897  1.00  0.00
ATOM   2970  HG3 GLU   193       3.508  22.960 -33.299  1.00  0.00
ATOM   2971  CD  GLU   193       2.060  22.871 -34.883  1.00  0.00
ATOM   2972  OE1 GLU   193       1.933  22.525 -36.072  1.00  0.00
ATOM   2973  OE2 GLU   193       1.088  22.940 -34.089  1.00  0.00
ATOM   2974  C   GLU   193       2.202  25.679 -32.867  1.00  0.00
ATOM   2975  O   GLU   193       3.003  25.801 -31.926  1.00  0.00
ATOM   2976  N   ARG   194       0.885  25.605 -32.694  1.00  0.00
ATOM   2977  H   ARG   194       0.284  25.417 -33.484  1.00  0.00
ATOM   2978  CA  ARG   194       0.268  25.844 -31.400  1.00  0.00
ATOM   2979  HA  ARG   194       1.037  26.044 -30.654  1.00  0.00
ATOM   2980  CB  ARG   194      -0.673  27.055 -31.471  1.00  0.00
ATOM   2981  HB2 ARG   194      -1.314  26.900 -32.339  1.00  0.00
ATOM   2982  HB3 ARG   194      -1.278  27.032 -30.565  1.00  0.00
ATOM   2983  CG  ARG   194       0.015  28.403 -31.585  1.00  0.00
ATOM   2984  HG2 ARG   194       0.664  28.539 -30.720  1.00  0.00
ATOM   2985  HG3 ARG   194       0.615  28.414 -32.495  1.00  0.00
ATOM   2986  CD  ARG   194      -1.021  29.551 -31.637  1.00  0.00
ATOM   2987  HD2 ARG   194      -0.499  30.479 -31.871  1.00  0.00
ATOM   2988  HD3 ARG   194      -1.742  29.332 -32.425  1.00  0.00
ATOM   2989  NE  ARG   194      -1.739  29.723 -30.382  1.00  0.00
ATOM   2990  HE  ARG   194      -1.755  28.935 -29.750  1.00  0.00
ATOM   2991  CZ  ARG   194      -2.359  30.842 -30.017  1.00  0.00
ATOM   2992  NH1 ARG   194      -2.354  31.893 -30.827  1.00  0.00
ATOM   2993 HH11 ARG   194      -1.880  31.839 -31.717  1.00  0.00
ATOM   2994 HH12 ARG   194      -2.825  32.743 -30.550  1.00  0.00
ATOM   2995  NH2 ARG   194      -2.995  30.914 -28.847  1.00  0.00
ATOM   2996 HH21 ARG   194      -3.007  30.113 -28.232  1.00  0.00
ATOM   2997 HH22 ARG   194      -3.462  31.769 -28.581  1.00  0.00
ATOM   2998  C   ARG   194      -0.495  24.622 -30.907  1.00  0.00
ATOM   2999  O   ARG   194      -1.227  24.711 -29.910  1.00  0.00
ATOM   3000  N   ARG   195      -0.359  23.486 -31.588  1.00  0.00
ATOM   3001  H   ARG   195       0.249  23.399 -32.389  1.00  0.00
ATOM   3002  CA  ARG   195      -1.205  22.355 -31.238  1.00  0.00
ATOM   3003  HA  ARG   195      -2.216  22.703 -31.023  1.00  0.00
ATOM   3004  CB  ARG   195      -1.269  21.347 -32.399  1.00  0.00
ATOM   3005  HB2 ARG   195      -0.305  21.348 -32.907  1.00  0.00
ATOM   3006  HB3 ARG   195      -1.459  20.357 -31.983  1.00  0.00
ATOM   3007  CG  ARG   195      -2.409  21.712 -33.432  1.00  0.00
ATOM   3008  HG2 ARG   195      -3.363  21.526 -32.938  1.00  0.00
ATOM   3009  HG3 ARG   195      -2.316  22.775 -33.653  1.00  0.00
ATOM   3010  CD  ARG   195      -2.345  20.906 -34.748  1.00  0.00
ATOM   3011  HD2 ARG   195      -2.369  19.840 -34.523  1.00  0.00
ATOM   3012  HD3 ARG   195      -3.200  21.163 -35.374  1.00  0.00
ATOM   3013  NE  ARG   195      -1.126  21.200 -35.481  1.00  0.00
ATOM   3014  HE  ARG   195      -0.652  22.066 -35.270  1.00  0.00
ATOM   3015  CZ  ARG   195      -0.595  20.393 -36.388  1.00  0.00
ATOM   3016  NH1 ARG   195       0.533  20.720 -36.994  1.00  0.00
ATOM   3017 HH11 ARG   195       0.992  21.590 -36.764  1.00  0.00
ATOM   3018 HH12 ARG   195       0.930  20.099 -37.684  1.00  0.00
ATOM   3019  NH2 ARG   195      -1.182  19.246 -36.675  1.00  0.00
ATOM   3020 HH21 ARG   195      -2.036  18.987 -36.201  1.00  0.00
ATOM   3021 HH22 ARG   195      -0.775  18.633 -37.367  1.00  0.00
ATOM   3022  C   ARG   195      -0.760  21.697 -29.950  1.00  0.00
ATOM   3023  O   ARG   195      -1.517  20.887 -29.394  1.00  0.00
ATOM   3024  N   ALA   196       0.407  22.070 -29.418  1.00  0.00
ATOM   3025  H   ALA   196       1.108  22.601 -29.914  1.00  0.00
ATOM   3026  CA  ALA   196       0.711  21.618 -28.066  1.00  0.00
ATOM   3027  HA  ALA   196       0.686  20.528 -28.055  1.00  0.00
ATOM   3028  CB  ALA   196       2.104  22.080 -27.635  1.00  0.00
ATOM   3029  HB1 ALA   196       2.141  23.169 -27.632  1.00  0.00
ATOM   3030  HB2 ALA   196       2.317  21.707 -26.633  1.00  0.00
ATOM   3031  HB3 ALA   196       2.847  21.693 -28.332  1.00  0.00
ATOM   3032  C   ALA   196      -0.346  22.106 -27.079  1.00  0.00
ATOM   3033  O   ALA   196      -0.464  21.543 -25.987  1.00  0.00
ATOM   3034  N   GLU   197      -1.138  23.120 -27.468  1.00  0.00
ATOM   3035  H   GLU   197      -0.982  23.535 -28.375  1.00  0.00
ATOM   3036  CA  GLU   197      -2.183  23.680 -26.625  1.00  0.00
ATOM   3037  HA  GLU   197      -1.783  23.907 -25.637  1.00  0.00
ATOM   3038  CB  GLU   197      -2.722  24.970 -27.242  1.00  0.00
ATOM   3039  HB2 GLU   197      -2.771  24.823 -28.321  1.00  0.00
ATOM   3040  HB3 GLU   197      -3.728  25.126 -26.851  1.00  0.00
ATOM   3041  CG  GLU   197      -1.862  26.193 -26.934  1.00  0.00
ATOM   3042  HG2 GLU   197      -1.961  26.387 -25.866  1.00  0.00
ATOM   3043  HG3 GLU   197      -0.827  25.939 -27.162  1.00  0.00
ATOM   3044  CD  GLU   197      -2.267  27.450 -27.722  1.00  0.00
ATOM   3045  OE1 GLU   197      -3.415  27.508 -28.255  1.00  0.00
ATOM   3046  OE2 GLU   197      -1.407  28.369 -27.805  1.00  0.00
ATOM   3047  C   GLU   197      -3.331  22.722 -26.400  1.00  0.00
ATOM   3048  O   GLU   197      -4.144  22.961 -25.507  1.00  0.00
ATOM   3049  N   MET   198      -3.428  21.663 -27.193  1.00  0.00
ATOM   3050  H   MET   198      -2.713  21.457 -27.876  1.00  0.00
ATOM   3051  CA  MET   198      -4.599  20.804 -27.141  1.00  0.00
ATOM   3052  HA  MET   198      -5.507  21.403 -27.065  1.00  0.00
ATOM   3053  CB  MET   198      -4.671  19.969 -28.417  1.00  0.00
ATOM   3054  HB2 MET   198      -3.713  19.466 -28.545  1.00  0.00
ATOM   3055  HB3 MET   198      -5.457  19.225 -28.289  1.00  0.00
ATOM   3056  CG  MET   198      -4.970  20.818 -29.652  1.00  0.00
ATOM   3057  HG2 MET   198      -5.949  21.283 -29.533  1.00  0.00
ATOM   3058  HG3 MET   198      -4.209  21.593 -29.741  1.00  0.00
ATOM   3059  SD  MET   198      -4.970  19.826 -31.129  1.00  0.00
ATOM   3060  CE  MET   198      -6.521  18.982 -30.950  1.00  0.00
ATOM   3061  HE1 MET   198      -7.330  19.712 -30.911  1.00  0.00
ATOM   3062  HE2 MET   198      -6.674  18.317 -31.800  1.00  0.00
ATOM   3063  HE3 MET   198      -6.514  18.399 -30.029  1.00  0.00
ATOM   3064  C   MET   198      -4.583  19.906 -25.914  1.00  0.00
ATOM   3065  O   MET   198      -5.601  19.756 -25.222  1.00  0.00
ATOM   3066  N   GLU   199      -3.448  19.264 -25.653  1.00  0.00
ATOM   3067  H   GLU   199      -2.625  19.439 -26.210  1.00  0.00
ATOM   3068  CA  GLU   199      -3.366  18.269 -24.594  1.00  0.00
ATOM   3069  HA  GLU   199      -4.120  18.478 -23.835  1.00  0.00
ATOM   3070  CB  GLU   199      -3.610  16.856 -25.154  1.00  0.00
ATOM   3071  HB2 GLU   199      -2.867  16.708 -25.937  1.00  0.00
ATOM   3072  HB3 GLU   199      -3.414  16.167 -24.333  1.00  0.00
ATOM   3073  CG  GLU   199      -5.008  16.590 -25.720  1.00  0.00
ATOM   3074  HG2 GLU   199      -5.690  17.362 -25.364  1.00  0.00
ATOM   3075  HG3 GLU   199      -4.950  16.631 -26.808  1.00  0.00
ATOM   3076  CD  GLU   199      -5.523  15.218 -25.289  1.00  0.00
ATOM   3077  OE1 GLU   199      -4.967  14.639 -24.296  1.00  0.00
ATOM   3078  OE2 GLU   199      -6.483  14.728 -25.933  1.00  0.00
ATOM   3079  C   GLU   199      -2.009  18.310 -23.900  1.00  0.00
ATOM   3080  O   GLU   199      -1.924  18.114 -22.682  1.00  0.00
ATOM   3081  N   VAL   200      -0.938  18.512 -24.672  1.00  0.00
ATOM   3082  H   VAL   200      -1.021  18.655 -25.668  1.00  0.00
ATOM   3083  CA  VAL   200       0.394  18.426 -24.096  1.00  0.00
ATOM   3084  HA  VAL   200       0.560  17.474 -23.592  1.00  0.00
ATOM   3085  CB  VAL   200       1.473  18.605 -25.178  1.00  0.00
ATOM   3086  HB  VAL   200       1.321  19.568 -25.666  1.00  0.00
ATOM   3087  CG1 VAL   200       2.881  18.556 -24.568  1.00  0.00
ATOM   3088 HG11 VAL   200       3.033  17.593 -24.080  1.00  0.00
ATOM   3089 HG12 VAL   200       3.623  18.685 -25.355  1.00  0.00
ATOM   3090 HG13 VAL   200       2.987  19.355 -23.834  1.00  0.00
ATOM   3091  CG2 VAL   200       1.325  17.536 -26.272  1.00  0.00
ATOM   3092 HG21 VAL   200       0.342  17.624 -26.736  1.00  0.00
ATOM   3093 HG22 VAL   200       2.097  17.680 -27.028  1.00  0.00
ATOM   3094 HG23 VAL   200       1.430  16.545 -25.829  1.00  0.00
ATOM   3095  C   VAL   200       0.531  19.439 -22.973  1.00  0.00
ATOM   3096  O   VAL   200       0.768  19.080 -21.804  1.00  0.00
ATOM   3097  N   VAL   201       0.319  20.723 -23.287  1.00  0.00
ATOM   3098  H   VAL   201       0.180  21.019 -24.243  1.00  0.00
ATOM   3099  CA  VAL   201       0.445  21.752 -22.253  1.00  0.00
ATOM   3100  HA  VAL   201       1.387  21.620 -21.721  1.00  0.00
ATOM   3101  CB  VAL   201       0.430  23.144 -22.880  1.00  0.00
ATOM   3102  HB  VAL   201      -0.470  23.255 -23.486  1.00  0.00
ATOM   3103  CG1 VAL   201       0.441  24.213 -21.783  1.00  0.00
ATOM   3104 HG11 VAL   201       1.340  24.103 -21.177  1.00  0.00
ATOM   3105 HG12 VAL   201       0.430  25.203 -22.239  1.00  0.00
ATOM   3106 HG13 VAL   201      -0.440  24.095 -21.151  1.00  0.00
ATOM   3107  CG2 VAL   201       1.665  23.294 -23.741  1.00  0.00
ATOM   3108 HG21 VAL   201       1.658  22.534 -24.522  1.00  0.00
ATOM   3109 HG22 VAL   201       1.671  24.283 -24.198  1.00  0.00
ATOM   3110 HG23 VAL   201       2.555  23.173 -23.124  1.00  0.00
ATOM   3111  C   VAL   201      -0.594  21.587 -21.138  1.00  0.00
ATOM   3112  O   VAL   201      -0.227  21.698 -19.957  1.00  0.00
ATOM   3113  N   PRO   202      -1.869  21.328 -21.421  1.00  0.00
ATOM   3114  CD  PRO   202      -2.570  21.449 -22.716  1.00  0.00
ATOM   3115  HD2 PRO   202      -2.383  20.559 -23.316  1.00  0.00
ATOM   3116  HD3 PRO   202      -2.206  22.328 -23.247  1.00  0.00
ATOM   3117  CG  PRO   202      -4.031  21.582 -22.308  1.00  0.00
ATOM   3118  HG2 PRO   202      -4.668  21.120 -23.063  1.00  0.00
ATOM   3119  HG3 PRO   202      -4.291  22.636 -22.210  1.00  0.00
ATOM   3120  CB  PRO   202      -4.147  20.873 -20.980  1.00  0.00
ATOM   3121  HB2 PRO   202      -4.303  19.803 -21.117  1.00  0.00
ATOM   3122  HB3 PRO   202      -4.958  21.283 -20.377  1.00  0.00
ATOM   3123  CA  PRO   202      -2.804  21.119 -20.287  1.00  0.00
ATOM   3124  HA  PRO   202      -2.834  22.047 -19.716  1.00  0.00
ATOM   3125  C   PRO   202      -2.407  19.964 -19.363  1.00  0.00
ATOM   3126  O   PRO   202      -2.514  20.104 -18.133  1.00  0.00
ATOM   3127  N   ALA   203      -1.985  18.819 -19.920  1.00  0.00
ATOM   3128  H   ALA   203      -2.030  18.683 -20.920  1.00  0.00
ATOM   3129  CA  ALA   203      -1.507  17.717 -19.093  1.00  0.00
ATOM   3130  HA  ALA   203      -2.293  17.438 -18.391  1.00  0.00
ATOM   3131  CB  ALA   203      -1.185  16.508 -19.972  1.00  0.00
ATOM   3132  HB1 ALA   203      -0.394  16.769 -20.674  1.00  0.00
ATOM   3133  HB2 ALA   203      -0.855  15.680 -19.345  1.00  0.00
ATOM   3134  HB3 ALA   203      -2.077  16.212 -20.524  1.00  0.00
ATOM   3135  C   ALA   203      -0.278  18.119 -18.272  1.00  0.00
ATOM   3136  O   ALA   203      -0.137  17.718 -17.101  1.00  0.00
ATOM   3137  N   ALA   204       0.624  18.902 -18.872  1.00  0.00
ATOM   3138  H   ALA   204       0.530  19.141 -19.849  1.00  0.00
ATOM   3139  CA  ALA   204       1.793  19.387 -18.151  1.00  0.00
ATOM   3140  HA  ALA   204       2.363  18.540 -17.770  1.00  0.00
ATOM   3141  CB  ALA   204       2.690  20.197 -19.095  1.00  0.00
ATOM   3142  HB1 ALA   204       2.135  21.054 -19.477  1.00  0.00
ATOM   3143  HB2 ALA   204       3.568  20.546 -18.552  1.00  0.00
ATOM   3144  HB3 ALA   204       3.004  19.568 -19.928  1.00  0.00
ATOM   3145  C   ALA   204       1.381  20.229 -16.957  1.00  0.00
ATOM   3146  O   ALA   204       1.947  20.104 -15.866  1.00  0.00
ATOM   3147  N   ARG   205       0.392  21.090 -17.145  1.00  0.00
ATOM   3148  H   ARG   205      -0.032  21.191 -18.056  1.00  0.00
ATOM   3149  CA  ARG   205      -0.063  21.960 -16.074  1.00  0.00
ATOM   3150  HA  ARG   205       0.782  22.441 -15.583  1.00  0.00
ATOM   3151  CB  ARG   205      -0.961  23.042 -16.671  1.00  0.00
ATOM   3152  HB2 ARG   205      -1.516  22.609 -17.504  1.00  0.00
ATOM   3153  HB3 ARG   205      -1.660  23.373 -15.903  1.00  0.00
ATOM   3154  CG  ARG   205      -0.160  24.216 -17.159  1.00  0.00
ATOM   3155  HG2 ARG   205       0.066  24.814 -16.276  1.00  0.00
ATOM   3156  HG3 ARG   205       0.763  23.803 -17.564  1.00  0.00
ATOM   3157  CD  ARG   205      -0.820  25.086 -18.199  1.00  0.00
ATOM   3158  HD2 ARG   205      -0.051  25.748 -18.597  1.00  0.00
ATOM   3159  HD3 ARG   205      -1.176  24.425 -18.990  1.00  0.00
ATOM   3160  NE  ARG   205      -1.945  25.903 -17.727  1.00  0.00
ATOM   3161  HE  ARG   205      -2.831  25.723 -18.178  1.00  0.00
ATOM   3162  CZ  ARG   205      -1.899  26.815 -16.760  1.00  0.00
ATOM   3163  NH1 ARG   205      -2.988  27.489 -16.447  1.00  0.00
ATOM   3164 HH11 ARG   205      -3.850  27.309 -16.943  1.00  0.00
ATOM   3165 HH12 ARG   205      -2.956  28.182 -15.713  1.00  0.00
ATOM   3166  NH2 ARG   205      -0.786  27.039 -16.082  1.00  0.00
ATOM   3167 HH21 ARG   205       0.047  26.511 -16.297  1.00  0.00
ATOM   3168 HH22 ARG   205      -0.775  27.737 -15.352  1.00  0.00
ATOM   3169  C   ARG   205      -0.782  21.156 -14.996  1.00  0.00
ATOM   3170  O   ARG   205      -0.596  21.402 -13.801  1.00  0.00
ATOM   3171  N   GLU   206      -1.572  20.161 -15.392  1.00  0.00
ATOM   3172  H   GLU   206      -1.736  19.974 -16.371  1.00  0.00
ATOM   3173  CA  GLU   206      -2.272  19.343 -14.404  1.00  0.00
ATOM   3174  HA  GLU   206      -2.846  19.981 -13.732  1.00  0.00
ATOM   3175  CB  GLU   206      -3.227  18.384 -15.097  1.00  0.00
ATOM   3176  HB2 GLU   206      -4.065  18.983 -15.453  1.00  0.00
ATOM   3177  HB3 GLU   206      -2.689  17.970 -15.949  1.00  0.00
ATOM   3178  CG  GLU   206      -3.741  17.266 -14.241  1.00  0.00
ATOM   3179  HG2 GLU   206      -4.303  16.570 -14.864  1.00  0.00
ATOM   3180  HG3 GLU   206      -2.866  16.762 -13.832  1.00  0.00
ATOM   3181  CD  GLU   206      -4.635  17.759 -13.088  1.00  0.00
ATOM   3182  OE1 GLU   206      -4.716  17.060 -12.041  1.00  0.00
ATOM   3183  OE2 GLU   206      -5.226  18.856 -13.223  1.00  0.00
ATOM   3184  C   GLU   206      -1.298  18.565 -13.530  1.00  0.00
ATOM   3185  O   GLU   206      -1.559  18.373 -12.341  1.00  0.00
ATOM   3186  N   TYR   207      -0.182  18.094 -14.099  1.00  0.00
ATOM   3187  H   TYR   207      -0.036  18.246 -15.087  1.00  0.00
ATOM   3188  CA  TYR   207       0.791  17.292 -13.373  1.00  0.00
ATOM   3189  HA  TYR   207       0.332  16.858 -12.485  1.00  0.00
ATOM   3190  CB  TYR   207       1.293  16.163 -14.263  1.00  0.00
ATOM   3191  HB2 TYR   207       1.385  16.555 -15.276  1.00  0.00
ATOM   3192  HB3 TYR   207       2.263  15.799 -13.925  1.00  0.00
ATOM   3193  CG  TYR   207       0.314  15.044 -14.253  1.00  0.00
ATOM   3194  CD1 TYR   207      -0.740  15.030 -15.143  1.00  0.00
ATOM   3195  HD1 TYR   207      -0.821  15.829 -15.879  1.00  0.00
ATOM   3196  CE1 TYR   207      -1.676  14.033 -15.111  1.00  0.00
ATOM   3197  HE1 TYR   207      -2.523  14.049 -15.798  1.00  0.00
ATOM   3198  CZ  TYR   207      -1.546  13.013 -14.210  1.00  0.00
ATOM   3199  OH  TYR   207      -2.474  12.018 -14.223  1.00  0.00
ATOM   3200  HH  TYR   207      -3.151  12.144 -14.893  1.00  0.00
ATOM   3201  CE2 TYR   207      -0.505  12.989 -13.312  1.00  0.00
ATOM   3202  HE2 TYR   207      -0.402  12.173 -12.597  1.00  0.00
ATOM   3203  CD2 TYR   207       0.414  14.015 -13.324  1.00  0.00
ATOM   3204  HD2 TYR   207       1.229  14.025 -12.600  1.00  0.00
ATOM   3205  C   TYR   207       1.970  18.092 -12.820  1.00  0.00
ATOM   3206  O   TYR   207       2.852  17.500 -12.187  1.00  0.00
ATOM   3207  N   GLY   208       1.988  19.413 -13.002  1.00  0.00
ATOM   3208  H   GLY   208       1.264  19.856 -13.550  1.00  0.00
ATOM   3209  CA  GLY   208       3.031  20.252 -12.429  1.00  0.00
ATOM   3210  HA2 GLY   208       2.696  21.287 -12.499  1.00  0.00
ATOM   3211  HA3 GLY   208       3.136  19.975 -11.380  1.00  0.00
ATOM   3212  C   GLY   208       4.375  20.122 -13.110  1.00  0.00
ATOM   3213  O   GLY   208       5.412  20.196 -12.448  1.00  0.00
ATOM   3214  N   LEU   209       4.381  19.968 -14.426  1.00  0.00
ATOM   3215  H   LEU   209       3.502  19.860 -14.912  1.00  0.00
ATOM   3216  CA  LEU   209       5.606  19.935 -15.204  1.00  0.00
ATOM   3217  HA  LEU   209       6.429  19.575 -14.587  1.00  0.00
ATOM   3218  CB  LEU   209       5.444  18.999 -16.394  1.00  0.00
ATOM   3219  HB2 LEU   209       4.407  19.125 -16.706  1.00  0.00
ATOM   3220  HB3 LEU   209       6.105  19.387 -17.168  1.00  0.00
ATOM   3221  CG  LEU   209       5.730  17.530 -16.177  1.00  0.00
ATOM   3222  HG  LEU   209       6.714  17.441 -15.717  1.00  0.00
ATOM   3223  CD1 LEU   209       4.701  16.874 -15.292  1.00  0.00
ATOM   3224 HD11 LEU   209       3.716  16.963 -15.751  1.00  0.00
ATOM   3225 HD12 LEU   209       4.948  15.820 -15.165  1.00  0.00
ATOM   3226 HD13 LEU   209       4.692  17.364 -14.318  1.00  0.00
ATOM   3227  CD2 LEU   209       5.726  16.885 -17.594  1.00  0.00
ATOM   3228 HD21 LEU   209       6.496  17.352 -18.208  1.00  0.00
ATOM   3229 HD22 LEU   209       5.927  15.817 -17.508  1.00  0.00
ATOM   3230 HD23 LEU   209       4.751  17.034 -18.059  1.00  0.00
ATOM   3231  C   LEU   209       5.968  21.326 -15.717  1.00  0.00
ATOM   3232  O   LEU   209       5.099  22.084 -16.156  1.00  0.00
ATOM   3233  N   GLY   210       7.266  21.653 -15.683  1.00  0.00
ATOM   3234  H   GLY   210       7.946  21.127 -15.154  1.00  0.00
ATOM   3235  CA  GLY   210       7.722  22.809 -16.434  1.00  0.00
ATOM   3236  HA2 GLY   210       7.231  23.717 -16.083  1.00  0.00
ATOM   3237  HA3 GLY   210       8.802  22.924 -16.349  1.00  0.00
ATOM   3238  C   GLY   210       7.361  22.584 -17.896  1.00  0.00
ATOM   3239  O   GLY   210       7.222  21.434 -18.339  1.00  0.00
ATOM   3240  N   VAL   211       7.145  23.662 -18.642  1.00  0.00
ATOM   3241  H   VAL   211       7.021  24.559 -18.195  1.00  0.00
ATOM   3242  CA  VAL   211       7.005  23.586 -20.093  1.00  0.00
ATOM   3243  HA  VAL   211       7.227  22.579 -20.446  1.00  0.00
ATOM   3244  CB  VAL   211       5.593  23.972 -20.567  1.00  0.00
ATOM   3245  HB  VAL   211       5.380  24.987 -20.232  1.00  0.00
ATOM   3246  CG1 VAL   211       5.477  23.902 -22.125  1.00  0.00
ATOM   3247 HG11 VAL   211       5.689  22.887 -22.460  1.00  0.00
ATOM   3248 HG12 VAL   211       4.467  24.180 -22.427  1.00  0.00
ATOM   3249 HG13 VAL   211       6.193  24.590 -22.574  1.00  0.00
ATOM   3250  CG2 VAL   211       4.586  23.055 -19.926  1.00  0.00
ATOM   3251 HG21 VAL   211       4.645  23.150 -18.842  1.00  0.00
ATOM   3252 HG22 VAL   211       3.584  23.325 -20.259  1.00  0.00
ATOM   3253 HG23 VAL   211       4.798  22.025 -20.212  1.00  0.00
ATOM   3254  C   VAL   211       8.073  24.487 -20.698  1.00  0.00
ATOM   3255  O   VAL   211       8.065  25.708 -20.478  1.00  0.00
ATOM   3256  N   ILE   212       9.028  23.880 -21.397  1.00  0.00
ATOM   3257  H   ILE   212       9.065  22.871 -21.391  1.00  0.00
ATOM   3258  CA  ILE   212      10.080  24.606 -22.096  1.00  0.00
ATOM   3259  HA  ILE   212       9.926  25.674 -21.944  1.00  0.00
ATOM   3260  CB  ILE   212      11.481  24.212 -21.589  1.00  0.00
ATOM   3261  HB  ILE   212      12.229  24.622 -22.267  1.00  0.00
ATOM   3262  CG2 ILE   212      11.722  24.765 -20.156  1.00  0.00
ATOM   3263 HG21 ILE   212      10.973  24.355 -19.477  1.00  0.00
ATOM   3264 HG22 ILE   212      12.716  24.476 -19.817  1.00  0.00
ATOM   3265 HG23 ILE   212      11.644  25.852 -20.168  1.00  0.00
ATOM   3266  CG1 ILE   212      11.679  22.701 -21.540  1.00  0.00
ATOM   3267 HG12 ILE   212      10.923  22.268 -20.885  1.00  0.00
ATOM   3268 HG13 ILE   212      11.562  22.298 -22.546  1.00  0.00
ATOM   3269  CD1 ILE   212      13.070  22.354 -21.011  1.00  0.00
ATOM   3270 HD11 ILE   212      13.187  22.757 -20.005  1.00  0.00
ATOM   3271 HD12 ILE   212      13.189  21.271 -20.984  1.00  0.00
ATOM   3272 HD13 ILE   212      13.826  22.787 -21.666  1.00  0.00
ATOM   3273  C   ILE   212       9.899  24.354 -23.589  1.00  0.00
ATOM   3274  O   ILE   212       9.767  23.202 -24.026  1.00  0.00
ATOM   3275  N   ALA   213       9.820  25.429 -24.359  1.00  0.00
ATOM   3276  H   ALA   213      10.071  26.328 -23.973  1.00  0.00
ATOM   3277  CA  ALA   213       9.350  25.376 -25.740  1.00  0.00
ATOM   3278  HA  ALA   213       8.741  24.485 -25.897  1.00  0.00
ATOM   3279  CB  ALA   213       8.507  26.605 -26.064  1.00  0.00
ATOM   3280  HB1 ALA   213       9.105  27.505 -25.920  1.00  0.00
ATOM   3281  HB2 ALA   213       8.172  26.554 -27.100  1.00  0.00
ATOM   3282  HB3 ALA   213       7.640  26.636 -25.404  1.00  0.00
ATOM   3283  C   ALA   213      10.537  25.294 -26.685  1.00  0.00
ATOM   3284  O   ALA   213      11.328  26.239 -26.766  1.00  0.00
ATOM   3285  N   TRP   214      10.675  24.186 -27.405  1.00  0.00
ATOM   3286  H   TRP   214      10.141  23.333 -27.313  1.00  0.00
ATOM   3287  CA  TRP   214      11.802  24.199 -28.326  1.00  0.00
ATOM   3288  HA  TRP   214      12.568  24.861 -27.924  1.00  0.00
ATOM   3289  CB  TRP   214      12.421  22.806 -28.546  1.00  0.00
ATOM   3290  HB2 TRP   214      13.172  23.022 -29.306  1.00  0.00
ATOM   3291  HB3 TRP   214      12.913  22.460 -27.637  1.00  0.00
ATOM   3292  CG  TRP   214      11.603  21.643 -29.064  1.00  0.00
ATOM   3293  CD1 TRP   214      11.050  20.645 -28.318  1.00  0.00
ATOM   3294  HD1 TRP   214      11.163  20.719 -27.236  1.00  0.00
ATOM   3295  NE1 TRP   214      10.444  19.724 -29.134  1.00  0.00
ATOM   3296  HE1 TRP   214       9.929  18.912 -28.824  1.00  0.00
ATOM   3297  CE2 TRP   214      10.633  20.095 -30.439  1.00  0.00
ATOM   3298  CZ2 TRP   214      10.209  19.475 -31.628  1.00  0.00
ATOM   3299  HZ2 TRP   214       9.636  18.551 -31.552  1.00  0.00
ATOM   3300  CH2 TRP   214      10.545  20.076 -32.818  1.00  0.00
ATOM   3301  HH2 TRP   214      10.234  19.619 -33.757  1.00  0.00
ATOM   3302  CZ3 TRP   214      11.280  21.267 -32.853  1.00  0.00
ATOM   3303  HZ3 TRP   214      11.557  21.731 -33.799  1.00  0.00
ATOM   3304  CE3 TRP   214      11.682  21.901 -31.664  1.00  0.00
ATOM   3305  HE3 TRP   214      12.226  22.842 -31.740  1.00  0.00
ATOM   3306  CD2 TRP   214      11.360  21.301 -30.435  1.00  0.00
ATOM   3307  C   TRP   214      11.390  24.840 -29.640  1.00  0.00
ATOM   3308  O   TRP   214      10.204  25.089 -29.892  1.00  0.00
ATOM   3309  N   SER   215      12.400  25.139 -30.463  1.00  0.00
ATOM   3310  H   SER   215      13.317  24.806 -30.203  1.00  0.00
ATOM   3311  CA  SER   215      12.277  25.967 -31.661  1.00  0.00
ATOM   3312  HA  SER   215      13.229  26.458 -31.859  1.00  0.00
ATOM   3313  CB  SER   215      11.896  25.135 -32.879  1.00  0.00
ATOM   3314  HB2 SER   215      11.072  24.471 -32.614  1.00  0.00
ATOM   3315  HB3 SER   215      11.581  25.801 -33.682  1.00  0.00
ATOM   3316  OG  SER   215      13.000  24.366 -33.311  1.00  0.00
ATOM   3317  HG  SER   215      12.747  23.847 -34.078  1.00  0.00
ATOM   3318  C   SER   215      11.257  27.086 -31.425  1.00  0.00
ATOM   3319  O   SER   215      10.214  27.125 -32.085  1.00  0.00
ATOM   3320  N   PRO   216      11.521  27.991 -30.483  1.00  0.00
ATOM   3321  CD  PRO   216      12.729  28.114 -29.653  1.00  0.00
ATOM   3322  HD2 PRO   216      13.618  27.928 -30.254  1.00  0.00
ATOM   3323  HD3 PRO   216      12.692  27.401 -28.829  1.00  0.00
ATOM   3324  CG  PRO   216      12.638  29.527 -29.187  1.00  0.00
ATOM   3325  HG2 PRO   216      13.111  30.178 -29.922  1.00  0.00
ATOM   3326  HG3 PRO   216      13.153  29.623 -28.232  1.00  0.00
ATOM   3327  CB  PRO   216      11.233  29.825 -29.046  1.00  0.00
ATOM   3328  HB2 PRO   216      11.039  30.895 -29.116  1.00  0.00
ATOM   3329  HB3 PRO   216      10.829  29.444 -28.108  1.00  0.00
ATOM   3330  CA  PRO   216      10.581  29.097 -30.231  1.00  0.00
ATOM   3331  HA  PRO   216       9.629  28.646 -29.949  1.00  0.00
ATOM   3332  C   PRO   216      10.367  30.038 -31.426  1.00  0.00
ATOM   3333  O   PRO   216       9.373  30.781 -31.429  1.00  0.00
ATOM   3334  N   LEU   217      11.261  30.048 -32.427  1.00  0.00
ATOM   3335  H   LEU   217      12.140  29.563 -32.322  1.00  0.00
ATOM   3336  CA  LEU   217      11.025  30.794 -33.659  1.00  0.00
ATOM   3337  HA  LEU   217      10.124  31.399 -33.550  1.00  0.00
ATOM   3338  CB  LEU   217      12.200  31.720 -33.980  1.00  0.00
ATOM   3339  HB2 LEU   217      12.910  31.033 -34.440  1.00  0.00
ATOM   3340  HB3 LEU   217      11.838  32.424 -34.729  1.00  0.00
ATOM   3341  CG  LEU   217      12.890  32.486 -32.853  1.00  0.00
ATOM   3342  HG  LEU   217      13.291  31.791 -32.115  1.00  0.00
ATOM   3343  CD1 LEU   217      14.014  33.283 -33.455  1.00  0.00
ATOM   3344 HD11 LEU   217      13.612  33.978 -34.192  1.00  0.00
ATOM   3345 HD12 LEU   217      14.525  33.841 -32.670  1.00  0.00
ATOM   3346 HD13 LEU   217      14.720  32.608 -33.939  1.00  0.00
ATOM   3347  CD2 LEU   217      11.938  33.389 -32.079  1.00  0.00
ATOM   3348 HD21 LEU   217      11.146  32.786 -31.634  1.00  0.00
ATOM   3349 HD22 LEU   217      12.486  33.906 -31.292  1.00  0.00
ATOM   3350 HD23 LEU   217      11.499  34.121 -32.757  1.00  0.00
ATOM   3351  C   LEU   217      10.774  29.869 -34.842  1.00  0.00
ATOM   3352  O   LEU   217      10.997  30.268 -35.993  1.00  0.00
ATOM   3353  N   HIE   218      10.357  28.633 -34.578  1.00  0.00
ATOM   3354  H   HIE   218      10.271  28.344 -33.614  1.00  0.00
ATOM   3355  CA  HIE   218      10.090  27.649 -35.622  1.00  0.00
ATOM   3356  HA  HIE   218       9.954  26.662 -35.179  1.00  0.00
ATOM   3357  CB  HIE   218       8.818  28.022 -36.381  1.00  0.00
ATOM   3358  HB2 HIE   218       8.128  28.549 -35.721  1.00  0.00
ATOM   3359  HB3 HIE   218       9.062  28.657 -37.233  1.00  0.00
ATOM   3360  CG  HIE   218       8.077  26.850 -36.922  1.00  0.00
ATOM   3361  ND1 HIE   218       7.557  25.865 -36.110  1.00  0.00
ATOM   3362  CE1 HIE   218       6.963  24.957 -36.866  1.00  0.00
ATOM   3363  HE1 HIE   218       6.482  24.091 -36.411  1.00  0.00
ATOM   3364  NE2 HIE   218       7.084  25.316 -38.132  1.00  0.00
ATOM   3365  HE2 HIE   218       6.733  24.807 -38.931  1.00  0.00
ATOM   3366  CD2 HIE   218       7.767  26.502 -38.194  1.00  0.00
ATOM   3367  HD2 HIE   218       7.957  26.971 -39.159  1.00  0.00
ATOM   3368  C   HIE   218      11.280  27.523 -36.564  1.00  0.00
ATOM   3369  O   HIE   218      11.190  27.751 -37.775  1.00  0.00
ATOM   3370  N   GLY   219      12.424  27.206 -35.970  1.00  0.00
ATOM   3371  H   GLY   219      12.481  27.083 -34.969  1.00  0.00
ATOM   3372  CA  GLY   219      13.626  27.028 -36.752  1.00  0.00
ATOM   3373  HA2 GLY   219      14.392  26.643 -36.079  1.00  0.00
ATOM   3374  HA3 GLY   219      13.404  26.281 -37.515  1.00  0.00
ATOM   3375  C   GLY   219      14.144  28.279 -37.424  1.00  0.00
ATOM   3376  O   GLY   219      14.826  28.181 -38.451  1.00  0.00
ATOM   3377  N   GLY   220      13.865  29.455 -36.869  1.00  0.00
ATOM   3378  H   GLY   220      13.312  29.491 -36.024  1.00  0.00
ATOM   3379  CA  GLY   220      14.329  30.700 -37.437  1.00  0.00
ATOM   3380  HA2 GLY   220      14.634  31.344 -36.612  1.00  0.00
ATOM   3381  HA3 GLY   220      15.194  30.475 -38.061  1.00  0.00
ATOM   3382  C   GLY   220      13.297  31.423 -38.270  1.00  0.00
ATOM   3383  O   GLY   220      13.522  32.581 -38.638  1.00  0.00
ATOM   3384  N   LEU   221      12.178  30.765 -38.575  1.00  0.00
ATOM   3385  H   LEU   221      12.036  29.825 -38.235  1.00  0.00
ATOM   3386  CA  LEU   221      11.152  31.354 -39.425  1.00  0.00
ATOM   3387  HA  LEU   221      11.536  31.513 -40.432  1.00  0.00
ATOM   3388  CB  LEU   221       9.964  30.407 -39.502  1.00  0.00
ATOM   3389  HB2 LEU   221      10.421  29.481 -39.849  1.00  0.00
ATOM   3390  HB3 LEU   221       9.562  30.259 -38.500  1.00  0.00
ATOM   3391  CG  LEU   221       8.835  30.802 -40.449  1.00  0.00
ATOM   3392  HG  LEU   221       8.450  31.784 -40.172  1.00  0.00
ATOM   3393  CD1 LEU   221       9.376  30.851 -41.885  1.00  0.00
ATOM   3394 HD11 LEU   221       9.760  29.869 -42.163  1.00  0.00
ATOM   3395 HD12 LEU   221       8.573  31.133 -42.567  1.00  0.00
ATOM   3396 HD13 LEU   221      10.179  31.585 -41.946  1.00  0.00
ATOM   3397  CD2 LEU   221       7.639  29.851 -40.313  1.00  0.00
ATOM   3398 HD21 LEU   221       7.262  29.884 -39.291  1.00  0.00
ATOM   3399 HD22 LEU   221       6.850  30.158 -41.000  1.00  0.00
ATOM   3400 HD23 LEU   221       7.953  28.835 -40.551  1.00  0.00
ATOM   3401  C   LEU   221      10.689  32.713 -38.912  1.00  0.00
ATOM   3402  O   LEU   221      10.440  33.626 -39.700  1.00  0.00
ATOM   3403  N   LEU   222      10.543  32.856 -37.596  1.00  0.00
ATOM   3404  H   LEU   222      10.835  32.105 -36.987  1.00  0.00
ATOM   3405  CA  LEU   222       9.924  34.020 -37.000  1.00  0.00
ATOM   3406  HA  LEU   222       9.255  34.498 -37.716  1.00  0.00
ATOM   3407  CB  LEU   222       9.112  33.605 -35.777  1.00  0.00
ATOM   3408  HB2 LEU   222       9.856  33.148 -35.125  1.00  0.00
ATOM   3409  HB3 LEU   222       8.769  34.541 -35.336  1.00  0.00
ATOM   3410  CG  LEU   222       7.934  32.661 -35.940  1.00  0.00
ATOM   3411  HG  LEU   222       8.200  31.873 -36.644  1.00  0.00
ATOM   3412  CD1 LEU   222       7.571  32.037 -34.590  1.00  0.00
ATOM   3413 HD11 LEU   222       7.303  32.824 -33.885  1.00  0.00
ATOM   3414 HD12 LEU   222       6.725  31.361 -34.717  1.00  0.00
ATOM   3415 HD13 LEU   222       8.425  31.480 -34.205  1.00  0.00
ATOM   3416  CD2 LEU   222       6.730  33.402 -36.498  1.00  0.00
ATOM   3417 HD21 LEU   222       6.981  33.824 -37.471  1.00  0.00
ATOM   3418 HD22 LEU   222       5.895  32.709 -36.608  1.00  0.00
ATOM   3419 HD23 LEU   222       6.448  34.204 -35.816  1.00  0.00
ATOM   3420  C   LEU   222      10.938  35.086 -36.616  1.00  0.00
ATOM   3421  O   LEU   222      10.572  36.067 -35.959  1.00  0.00
ATOM   3422  N   GLY   223      12.198  34.916 -36.986  1.00  0.00
ATOM   3423  H   GLY   223      12.495  34.101 -37.503  1.00  0.00
ATOM   3424  CA  GLY   223      13.191  35.916 -36.648  1.00  0.00
ATOM   3425  HA2 GLY   223      12.826  36.474 -35.786  1.00  0.00
ATOM   3426  HA3 GLY   223      14.112  35.398 -36.381  1.00  0.00
ATOM   3427  C   GLY   223      13.479  36.886 -37.779  1.00  0.00
ATOM   3428  O   GLY   223      14.564  37.485 -37.836  1.00  0.00
ATOM   3429  N   GLY   224      12.517  37.027 -38.703  1.00  0.00
ATOM   3430  H   GLY   224      11.670  36.481 -38.628  1.00  0.00
ATOM   3431  CA  GLY   224      12.648  37.947 -39.823  1.00  0.00
ATOM   3432  HA2 GLY   224      11.649  38.283 -40.102  1.00  0.00
ATOM   3433  HA3 GLY   224      13.238  38.801 -39.491  1.00  0.00
ATOM   3434  C   GLY   224      13.315  37.327 -41.033  1.00  0.00
ATOM   3435  O   GLY   224      14.160  37.956 -41.684  1.00  0.00
ATOM   3436  N   ALA   225      12.932  36.082 -41.328  1.00  0.00
ATOM   3437  H   ALA   225      12.190  35.651 -40.795  1.00  0.00
ATOM   3438  CA  ALA   225      13.585  35.295 -42.359  1.00  0.00
ATOM   3439  HA  ALA   225      14.663  35.420 -42.258  1.00  0.00
ATOM   3440  CB  ALA   225      13.246  33.820 -42.172  1.00  0.00
ATOM   3441  HB1 ALA   225      12.170  33.677 -42.279  1.00  0.00
ATOM   3442  HB2 ALA   225      13.767  33.229 -42.925  1.00  0.00
ATOM   3443  HB3 ALA   225      13.557  33.498 -41.178  1.00  0.00
ATOM   3444  C   ALA   225      13.198  35.744 -43.761  1.00  0.00
ATOM   3445  O   ALA   225      13.968  35.518 -44.702  1.00  0.00
ATOM   3446  N   ILE   226      12.014  36.355 -43.920  1.00  0.00
ATOM   3447  H   ILE   226      11.348  36.389 -43.161  1.00  0.00
ATOM   3448  CA  ILE   226      11.628  36.933 -45.206  1.00  0.00
ATOM   3449  HA  ILE   226      11.818  36.213 -46.002  1.00  0.00
ATOM   3450  CB  ILE   226      10.144  37.316 -45.209  1.00  0.00
ATOM   3451  HB  ILE   226       9.885  37.764 -44.250  1.00  0.00
ATOM   3452  CG2 ILE   226       9.872  38.310 -46.320  1.00  0.00
ATOM   3453 HG21 ILE   226      10.130  37.862 -47.280  1.00  0.00
ATOM   3454 HG22 ILE   226       8.815  38.579 -46.317  1.00  0.00
ATOM   3455 HG23 ILE   226      10.474  39.205 -46.163  1.00  0.00
ATOM   3456  CG1 ILE   226       9.267  36.096 -45.404  1.00  0.00
ATOM   3457 HG12 ILE   226       9.398  35.735 -46.424  1.00  0.00
ATOM   3458 HG13 ILE   226       9.586  35.325 -44.703  1.00  0.00
ATOM   3459  CD1 ILE   226       7.829  36.415 -45.171  1.00  0.00
ATOM   3460 HD11 ILE   226       7.509  37.186 -45.872  1.00  0.00
ATOM   3461 HD12 ILE   226       7.228  35.517 -45.319  1.00  0.00
ATOM   3462 HD13 ILE   226       7.696  36.775 -44.151  1.00  0.00
ATOM   3463  C   ILE   226      12.491  38.144 -45.522  1.00  0.00
ATOM   3464  O   ILE   226      13.084  38.241 -46.601  1.00  0.00
ATOM   3465  N   ARG   227      12.556  39.092 -44.590  1.00  0.00
ATOM   3466  H   ARG   227      11.936  39.079 -43.792  1.00  0.00
ATOM   3467  CA  ARG   227      13.486  40.206 -44.724  1.00  0.00
ATOM   3468  HA  ARG   227      13.176  40.856 -45.542  1.00  0.00
ATOM   3469  CB  ARG   227      13.509  41.025 -43.429  1.00  0.00
ATOM   3470  HB2 ARG   227      12.470  41.144 -43.122  1.00  0.00
ATOM   3471  HB3 ARG   227      14.038  40.421 -42.692  1.00  0.00
ATOM   3472  CG  ARG   227      14.167  42.393 -43.530  1.00  0.00
ATOM   3473  HG2 ARG   227      14.770  42.424 -44.437  1.00  0.00
ATOM   3474  HG3 ARG   227      13.386  43.152 -43.587  1.00  0.00
ATOM   3475  CD  ARG   227      15.054  42.667 -42.321  1.00  0.00
ATOM   3476  HD2 ARG   227      15.047  43.736 -42.107  1.00  0.00
ATOM   3477  HD3 ARG   227      14.664  42.122 -41.461  1.00  0.00
ATOM   3478  NE  ARG   227      16.439  42.244 -42.558  1.00  0.00
ATOM   3479  HE  ARG   227      16.737  42.170 -43.520  1.00  0.00
ATOM   3480  CZ  ARG   227      17.317  41.958 -41.596  1.00  0.00
ATOM   3481  NH1 ARG   227      18.558  41.587 -41.912  1.00  0.00
ATOM   3482 HH11 ARG   227      18.831  41.523 -42.882  1.00  0.00
ATOM   3483 HH12 ARG   227      19.219  41.371 -41.180  1.00  0.00
ATOM   3484  NH2 ARG   227      16.953  42.046 -40.321  1.00  0.00
ATOM   3485 HH21 ARG   227      16.012  42.329 -40.086  1.00  0.00
ATOM   3486 HH22 ARG   227      17.618  41.829 -39.593  1.00  0.00
ATOM   3487  C   ARG   227      14.882  39.722 -45.065  1.00  0.00
ATOM   3488  O   ARG   227      15.554  40.306 -45.915  1.00  0.00
ATOM   3489  N   LYS   228      15.339  38.646 -44.426  1.00  0.00
ATOM   3490  H   LYS   228      14.781  38.123 -43.765  1.00  0.00
ATOM   3491  CA  LYS   228      16.734  38.265 -44.607  1.00  0.00
ATOM   3492  HA  LYS   228      17.346  39.151 -44.771  1.00  0.00
ATOM   3493  CB  LYS   228      17.244  37.542 -43.352  1.00  0.00
ATOM   3494  HB2 LYS   228      16.573  36.704 -43.159  1.00  0.00
ATOM   3495  HB3 LYS   228      18.242  37.165 -43.572  1.00  0.00
ATOM   3496  CG  LYS   228      17.301  38.454 -42.105  1.00  0.00
ATOM   3497  HG2 LYS   228      17.904  39.321 -42.373  1.00  0.00
ATOM   3498  HG3 LYS   228      16.279  38.773 -41.898  1.00  0.00
ATOM   3499  CD  LYS   228      17.893  37.786 -40.853  1.00  0.00
ATOM   3500  HD2 LYS   228      18.626  37.041 -41.163  1.00  0.00
ATOM   3501  HD3 LYS   228      18.383  38.547 -40.245  1.00  0.00
ATOM   3502  CE  LYS   228      16.807  37.116 -40.042  1.00  0.00
ATOM   3503  HE2 LYS   228      15.983  37.823 -39.944  1.00  0.00
ATOM   3504  HE3 LYS   228      16.470  36.242 -40.599  1.00  0.00
ATOM   3505  NZ  LYS   228      17.262  36.698 -38.694  1.00  0.00
ATOM   3506  HZ1 LYS   228      17.573  37.508 -38.178  1.00  0.00
ATOM   3507  HZ2 LYS   228      16.497  36.259 -38.202  1.00  0.00
ATOM   3508  HZ3 LYS   228      18.024  36.042 -38.784  1.00  0.00
ATOM   3509  C   LYS   228      16.956  37.424 -45.858  1.00  0.00
ATOM   3510  O   LYS   228      18.106  37.249 -46.272  1.00  0.00
ATOM   3511  N   GLU   229      15.884  36.931 -46.477  1.00  0.00
ATOM   3512  H   GLU   229      14.966  37.016 -46.062  1.00  0.00
ATOM   3513  CA  GLU   229      16.009  36.205 -47.736  1.00  0.00
ATOM   3514  HA  GLU   229      16.654  35.336 -47.607  1.00  0.00
ATOM   3515  CB  GLU   229      14.636  35.728 -48.193  1.00  0.00
ATOM   3516  HB2 GLU   229      13.952  35.878 -47.357  1.00  0.00
ATOM   3517  HB3 GLU   229      14.338  36.367 -49.024  1.00  0.00
ATOM   3518  CG  GLU   229      14.589  34.290 -48.625  1.00  0.00
ATOM   3519  HG2 GLU   229      15.303  34.148 -49.436  1.00  0.00
ATOM   3520  HG3 GLU   229      14.877  33.671 -47.775  1.00  0.00
ATOM   3521  CD  GLU   229      13.191  33.885 -49.100  1.00  0.00
ATOM   3522  OE1 GLU   229      12.983  32.678 -49.383  1.00  0.00
ATOM   3523  OE2 GLU   229      12.298  34.774 -49.186  1.00  0.00
ATOM   3524  C   GLU   229      16.661  37.059 -48.822  1.00  0.00
ATOM   3525  O   GLU   229      17.501  36.563 -49.579  1.00  0.00
ATOM   3526  N   GLN   230      16.297  38.342 -48.919  1.00  0.00
ATOM   3527  H   GLN   230      15.548  38.726 -48.361  1.00  0.00
ATOM   3528  CA  GLN   230      16.920  39.198 -49.926  1.00  0.00
ATOM   3529  HA  GLN   230      17.187  38.599 -50.797  1.00  0.00
ATOM   3530  CB  GLN   230      15.961  40.318 -50.374  1.00  0.00
ATOM   3531  HB2 GLN   230      16.585  41.095 -50.815  1.00  0.00
ATOM   3532  HB3 GLN   230      15.324  39.883 -51.144  1.00  0.00
ATOM   3533  CG  GLN   230      15.086  40.930 -49.274  1.00  0.00
ATOM   3534  HG2 GLN   230      15.610  40.830 -48.324  1.00  0.00
ATOM   3535  HG3 GLN   230      14.938  41.986 -49.498  1.00  0.00
ATOM   3536  CD  GLN   230      13.711  40.258 -49.148  1.00  0.00
ATOM   3537  OE1 GLN   230      13.545  39.089 -49.524  1.00  0.00
ATOM   3538  NE2 GLN   230      12.718  40.997 -48.619  1.00  0.00
ATOM   3539 HE21 GLN   230      11.795  40.598 -48.516  1.00  0.00
ATOM   3540 HE22 GLN   230      12.899  41.947 -48.328  1.00  0.00
ATOM   3541  C   GLN   230      18.250  39.793 -49.465  1.00  0.00
ATOM   3542  O   GLN   230      19.133  40.026 -50.302  1.00  0.00
ATOM   3543  N   GLU   231      18.443  40.018 -48.167  1.00  0.00
ATOM   3544  H   GLU   231      17.696  39.908 -47.496  1.00  0.00
ATOM   3545  CA  GLU   231      19.739  40.498 -47.689  1.00  0.00
ATOM   3546  HA  GLU   231      20.186  41.148 -48.441  1.00  0.00
ATOM   3547  CB  GLU   231      19.586  41.291 -46.382  1.00  0.00
ATOM   3548  HB2 GLU   231      18.852  40.755 -45.779  1.00  0.00
ATOM   3549  HB3 GLU   231      20.556  41.259 -45.886  1.00  0.00
ATOM   3550  CG  GLU   231      19.143  42.752 -46.546  1.00  0.00
ATOM   3551  HG2 GLU   231      19.592  43.336 -45.742  1.00  0.00
ATOM   3552  HG3 GLU   231      19.528  43.098 -47.505  1.00  0.00
ATOM   3553  CD  GLU   231      17.633  42.926 -46.515  1.00  0.00
ATOM   3554  OE1 GLU   231      17.155  43.958 -45.990  1.00  0.00
ATOM   3555  OE2 GLU   231      16.926  42.034 -47.029  1.00  0.00
ATOM   3556  C   GLU   231      20.753  39.379 -47.473  1.00  0.00
ATOM   3557  O   GLU   231      21.925  39.678 -47.235  1.00  0.00
ATOM   3558  N   GLY   232      20.335  38.112 -47.527  1.00  0.00
ATOM   3559  H   GLY   232      19.354  37.907 -47.652  1.00  0.00
ATOM   3560  CA  GLY   232      21.261  37.001 -47.410  1.00  0.00
ATOM   3561  HA2 GLY   232      20.766  36.139 -47.857  1.00  0.00
ATOM   3562  HA3 GLY   232      22.136  37.265 -48.004  1.00  0.00
ATOM   3563  C   GLY   232      21.706  36.642 -46.010  1.00  0.00
ATOM   3564  O   GLY   232      22.772  36.035 -45.845  1.00  0.00
ATOM   3565  N   GLY   233      20.930  36.985 -44.989  1.00  0.00
ATOM   3566  H   GLY   233      20.057  37.480 -45.105  1.00  0.00
ATOM   3567  CA  GLY   233      21.348  36.636 -43.648  1.00  0.00
ATOM   3568  HA2 GLY   233      22.437  36.673 -43.650  1.00  0.00
ATOM   3569  HA3 GLY   233      20.959  37.418 -42.995  1.00  0.00
ATOM   3570  C   GLY   233      20.901  35.287 -43.121  1.00  0.00
ATOM   3571  O   GLY   233      21.324  34.910 -42.030  1.00  0.00
ATOM   3572  N   ASN   234      20.080  34.535 -43.852  1.00  0.00
ATOM   3573  H   ASN   234      19.835  34.809 -44.793  1.00  0.00
ATOM   3574  CA  ASN   234      19.477  33.325 -43.305  1.00  0.00
ATOM   3575  HA  ASN   234      19.168  33.500 -42.274  1.00  0.00
ATOM   3576  CB  ASN   234      18.253  32.923 -44.118  1.00  0.00
ATOM   3577  HB2 ASN   234      18.451  33.086 -45.177  1.00  0.00
ATOM   3578  HB3 ASN   234      18.054  31.865 -43.945  1.00  0.00
ATOM   3579  CG  ASN   234      17.049  33.700 -43.736  1.00  0.00
ATOM   3580  OD1 ASN   234      16.866  34.033 -42.564  1.00  0.00
ATOM   3581  ND2 ASN   234      16.212  34.015 -44.710  1.00  0.00
ATOM   3582 HD21 ASN   234      15.376  34.544 -44.503  1.00  0.00
ATOM   3583 HD22 ASN   234      16.411  33.726 -45.657  1.00  0.00
ATOM   3584  C   ASN   234      20.455  32.161 -43.269  1.00  0.00
ATOM   3585  O   ASN   234      21.077  31.830 -44.282  1.00  0.00
ATOM   3586  N   ARG   235      20.570  31.519 -42.098  1.00  0.00
ATOM   3587  H   ARG   235      20.167  31.902 -41.254  1.00  0.00
ATOM   3588  CA  ARG   235      21.350  30.289 -41.996  1.00  0.00
ATOM   3589  HA  ARG   235      21.770  30.039 -42.970  1.00  0.00
ATOM   3590  CB  ARG   235      22.493  30.457 -41.000  1.00  0.00
ATOM   3591  HB2 ARG   235      23.144  31.249 -41.370  1.00  0.00
ATOM   3592  HB3 ARG   235      22.061  30.758 -40.045  1.00  0.00
ATOM   3593  CG  ARG   235      23.298  29.189 -40.812  1.00  0.00
ATOM   3594  HG2 ARG   235      23.839  29.272 -39.870  1.00  0.00
ATOM   3595  HG3 ARG   235      22.599  28.354 -40.756  1.00  0.00
ATOM   3596  CD  ARG   235      24.284  28.950 -41.944  1.00  0.00
ATOM   3597  HD2 ARG   235      23.750  28.886 -42.892  1.00  0.00
ATOM   3598  HD3 ARG   235      25.002  29.768 -41.987  1.00  0.00
ATOM   3599  NE  ARG   235      25.013  27.695 -41.729  1.00  0.00
ATOM   3600  HE  ARG   235      24.562  26.839 -42.020  1.00  0.00
ATOM   3601  CZ  ARG   235      26.214  27.620 -41.164  1.00  0.00
ATOM   3602  NH1 ARG   235      26.833  28.734 -40.785  1.00  0.00
ATOM   3603 HH11 ARG   235      26.387  29.629 -40.928  1.00  0.00
ATOM   3604 HH12 ARG   235      27.745  28.680 -40.355  1.00  0.00
ATOM   3605  NH2 ARG   235      26.805  26.438 -40.992  1.00  0.00
ATOM   3606 HH21 ARG   235      26.337  25.595 -41.293  1.00  0.00
ATOM   3607 HH22 ARG   235      27.717  26.391 -40.562  1.00  0.00
ATOM   3608  C   ARG   235      20.451  29.114 -41.613  1.00  0.00
ATOM   3609  O   ARG   235      19.989  28.386 -42.503  1.00  0.00
ATOM   3610  N   ARG   236      20.188  28.900 -40.311  1.00  0.00
ATOM   3611  H   ARG   236      20.659  29.404 -39.574  1.00  0.00
ATOM   3612  CA  ARG   236      19.234  27.860 -39.938  1.00  0.00
ATOM   3613  HA  ARG   236      19.573  26.907 -40.344  1.00  0.00
ATOM   3614  CB  ARG   236      19.090  27.721 -38.415  1.00  0.00
ATOM   3615  HB2 ARG   236      18.917  28.727 -38.033  1.00  0.00
ATOM   3616  HB3 ARG   236      18.201  27.112 -38.248  1.00  0.00
ATOM   3617  CG  ARG   236      20.282  27.096 -37.685  1.00  0.00
ATOM   3618  HG2 ARG   236      21.179  27.378 -38.236  1.00  0.00
ATOM   3619  HG3 ARG   236      20.314  27.537 -36.689  1.00  0.00
ATOM   3620  CD  ARG   236      20.214  25.556 -37.565  1.00  0.00
ATOM   3621  HD2 ARG   236      20.594  25.109 -38.483  1.00  0.00
ATOM   3622  HD3 ARG   236      20.829  25.236 -36.724  1.00  0.00
ATOM   3623  NE  ARG   236      18.850  25.090 -37.350  1.00  0.00
ATOM   3624  HE  ARG   236      18.380  24.639 -38.122  1.00  0.00
ATOM   3625  CZ  ARG   236      18.198  25.214 -36.194  1.00  0.00
ATOM   3626  NH1 ARG   236      18.798  25.787 -35.157  1.00  0.00
ATOM   3627 HH11 ARG   236      19.745  26.126 -35.249  1.00  0.00
ATOM   3628 HH12 ARG   236      18.304  25.881 -34.281  1.00  0.00
ATOM   3629  NH2 ARG   236      16.941  24.777 -36.078  1.00  0.00
ATOM   3630 HH21 ARG   236      16.482  24.350 -36.870  1.00  0.00
ATOM   3631 HH22 ARG   236      16.454  24.875 -35.198  1.00  0.00
ATOM   3632  C   ARG   236      17.875  28.140 -40.560  1.00  0.00
ATOM   3633  O   ARG   236      17.146  27.205 -40.893  1.00  0.00
ATOM   3634  N   ALA   237      17.519  29.410 -40.739  1.00  0.00
ATOM   3635  H   ALA   237      18.099  30.170 -40.414  1.00  0.00
ATOM   3636  CA  ALA   237      16.237  29.732 -41.348  1.00  0.00
ATOM   3637  HA  ALA   237      15.468  29.197 -40.790  1.00  0.00
ATOM   3638  CB  ALA   237      15.963  31.225 -41.243  1.00  0.00
ATOM   3639  HB1 ALA   237      16.719  31.774 -41.804  1.00  0.00
ATOM   3640  HB2 ALA   237      14.977  31.444 -41.653  1.00  0.00
ATOM   3641  HB3 ALA   237      15.996  31.528 -40.196  1.00  0.00
ATOM   3642  C   ALA   237      16.145  29.289 -42.807  1.00  0.00
ATOM   3643  O   ALA   237      15.038  29.235 -43.353  1.00  0.00
ATOM   3644  N   ALA   238      17.270  28.948 -43.441  1.00  0.00
ATOM   3645  H   ALA   238      18.161  29.014 -42.971  1.00  0.00
ATOM   3646  CA  ALA   238      17.255  28.532 -44.837  1.00  0.00
ATOM   3647  HA  ALA   238      16.511  29.144 -45.347  1.00  0.00
ATOM   3648  CB  ALA   238      18.610  28.781 -45.477  1.00  0.00
ATOM   3649  HB1 ALA   238      19.363  28.168 -44.983  1.00  0.00
ATOM   3650  HB2 ALA   238      18.566  28.520 -46.534  1.00  0.00
ATOM   3651  HB3 ALA   238      18.873  29.834 -45.374  1.00  0.00
ATOM   3652  C   ALA   238      16.874  27.072 -45.028  1.00  0.00
ATOM   3653  O   ALA   238      16.454  26.715 -46.131  1.00  0.00
ATOM   3654  N   SER   239      16.990  26.230 -43.989  1.00  0.00
ATOM   3655  H   SER   239      17.356  26.618 -43.131  1.00  0.00
ATOM   3656  CA  SER   239      16.673  24.793 -44.026  1.00  0.00
ATOM   3657  HA  SER   239      16.365  24.514 -45.034  1.00  0.00
ATOM   3658  CB  SER   239      17.889  23.952 -43.635  1.00  0.00
ATOM   3659  HB2 SER   239      17.989  23.953 -42.550  1.00  0.00
ATOM   3660  HB3 SER   239      17.744  22.930 -43.985  1.00  0.00
ATOM   3661  OG  SER   239      19.058  24.487 -44.216  1.00  0.00
ATOM   3662  HG  SER   239      19.814  23.952 -43.964  1.00  0.00
ATOM   3663  C   SER   239      15.501  24.453 -43.106  1.00  0.00
ATOM   3664  O   SER   239      14.965  25.291 -42.395  1.00  0.00
ATOM   3665  N   GLY   240      15.077  23.201 -43.158  1.00  0.00
ATOM   3666  H   GLY   240      15.321  22.607 -43.937  1.00  0.00
ATOM   3667  CA  GLY   240      14.253  22.647 -42.105  1.00  0.00
ATOM   3668  HA2 GLY   240      14.254  21.563 -42.218  1.00  0.00
ATOM   3669  HA3 GLY   240      14.710  22.913 -41.152  1.00  0.00
ATOM   3670  C   GLY   240      12.823  23.141 -42.120  1.00  0.00
ATOM   3671  O   GLY   240      12.251  23.438 -43.171  1.00  0.00
ATOM   3672  N   ARG   241      12.250  23.233 -40.911  1.00  0.00
ATOM   3673  H   ARG   241      12.770  22.942 -40.096  1.00  0.00
ATOM   3674  CA  ARG   241      10.884  23.711 -40.725  1.00  0.00
ATOM   3675  HA  ARG   241      10.182  23.009 -41.175  1.00  0.00
ATOM   3676  CB  ARG   241      10.558  23.839 -39.229  1.00  0.00
ATOM   3677  HB2 ARG   241      11.315  24.491 -38.795  1.00  0.00
ATOM   3678  HB3 ARG   241       9.582  24.319 -39.158  1.00  0.00
ATOM   3679  CG  ARG   241      10.531  22.551 -38.489  1.00  0.00
ATOM   3680  HG2 ARG   241      10.119  21.795 -39.158  1.00  0.00
ATOM   3681  HG3 ARG   241      11.560  22.293 -38.240  1.00  0.00
ATOM   3682  CD  ARG   241       9.693  22.608 -37.205  1.00  0.00
ATOM   3683  HD2 ARG   241      10.244  23.060 -36.381  1.00  0.00
ATOM   3684  HD3 ARG   241       8.758  23.148 -37.355  1.00  0.00
ATOM   3685  NE  ARG   241       9.384  21.227 -36.858  1.00  0.00
ATOM   3686  HE  ARG   241       8.422  20.917 -36.882  1.00  0.00
ATOM   3687  CZ  ARG   241      10.326  20.349 -36.521  1.00  0.00
ATOM   3688  NH1 ARG   241      11.588  20.750 -36.455  1.00  0.00
ATOM   3689 HH11 ARG   241      11.820  21.711 -36.660  1.00  0.00
ATOM   3690 HH12 ARG   241      12.311  20.092 -36.200  1.00  0.00
ATOM   3691  NH2 ARG   241      10.026  19.088 -36.238  1.00  0.00
ATOM   3692 HH21 ARG   241       9.064  18.780 -36.277  1.00  0.00
ATOM   3693 HH22 ARG   241      10.760  18.442 -35.985  1.00  0.00
ATOM   3694  C   ARG   241      10.669  25.056 -41.396  1.00  0.00
ATOM   3695  O   ARG   241       9.618  25.286 -42.006  1.00  0.00
ATOM   3696  N   ALA   242      11.644  25.964 -41.282  1.00  0.00
ATOM   3697  H   ALA   242      12.495  25.762 -40.778  1.00  0.00
ATOM   3698  CA  ALA   242      11.462  27.312 -41.825  1.00  0.00
ATOM   3699  HA  ALA   242      10.502  27.690 -41.470  1.00  0.00
ATOM   3700  CB  ALA   242      12.570  28.250 -41.333  1.00  0.00
ATOM   3701  HB1 ALA   242      13.535  27.890 -41.688  1.00  0.00
ATOM   3702  HB2 ALA   242      12.393  29.254 -41.718  1.00  0.00
ATOM   3703  HB3 ALA   242      12.569  28.274 -40.243  1.00  0.00
ATOM   3704  C   ALA   242      11.411  27.299 -43.351  1.00  0.00
ATOM   3705  O   ALA   242      10.487  27.862 -43.951  1.00  0.00
ATOM   3706  N   ALA   243      12.406  26.672 -43.998  1.00  0.00
ATOM   3707  H   ALA   243      13.214  26.322 -43.504  1.00  0.00
ATOM   3708  CA  ALA   243      12.368  26.531 -45.449  1.00  0.00
ATOM   3709  HA  ALA   243      12.397  27.522 -45.901  1.00  0.00
ATOM   3710  CB  ALA   243      13.570  25.734 -45.943  1.00  0.00
ATOM   3711  HB1 ALA   243      13.549  24.736 -45.506  1.00  0.00
ATOM   3712  HB2 ALA   243      13.532  25.655 -47.029  1.00  0.00
ATOM   3713  HB3 ALA   243      14.488  26.240 -45.647  1.00  0.00
ATOM   3714  C   ALA   243      11.078  25.864 -45.894  1.00  0.00
ATOM   3715  O   ALA   243      10.474  26.265 -46.893  1.00  0.00
ATOM   3716  N   ASP   244      10.611  24.871 -45.137  1.00  0.00
ATOM   3717  H   ASP   244      11.093  24.563 -44.305  1.00  0.00
ATOM   3718  CA  ASP   244       9.408  24.150 -45.546  1.00  0.00
ATOM   3719  HA  ASP   244       9.492  23.856 -46.592  1.00  0.00
ATOM   3720  CB  ASP   244       9.221  22.893 -44.699  1.00  0.00
ATOM   3721  HB2 ASP   244       9.372  23.157 -43.652  1.00  0.00
ATOM   3722  HB3 ASP   244       8.195  22.554 -44.843  1.00  0.00
ATOM   3723  CG  ASP   244      10.177  21.784 -45.083  1.00  0.00
ATOM   3724  OD1 ASP   244      10.900  21.931 -46.105  1.00  0.00
ATOM   3725  OD2 ASP   244      10.214  20.769 -44.352  1.00  0.00
ATOM   3726  C   ASP   244       8.171  25.033 -45.463  1.00  0.00
ATOM   3727  O   ASP   244       7.273  24.918 -46.299  1.00  0.00
ATOM   3728  N   ALA   245       8.101  25.924 -44.477  1.00  0.00
ATOM   3729  H   ALA   245       8.806  26.012 -43.760  1.00  0.00
ATOM   3730  CA  ALA   245       6.908  26.758 -44.379  1.00  0.00
ATOM   3731  HA  ALA   245       6.036  26.135 -44.578  1.00  0.00
ATOM   3732  CB  ALA   245       6.778  27.345 -42.973  1.00  0.00
ATOM   3733  HB1 ALA   245       7.639  27.979 -42.762  1.00  0.00
ATOM   3734  HB2 ALA   245       5.866  27.939 -42.909  1.00  0.00
ATOM   3735  HB3 ALA   245       6.735  26.536 -42.243  1.00  0.00
ATOM   3736  C   ALA   245       6.922  27.859 -45.433  1.00  0.00
ATOM   3737  O   ALA   245       5.882  28.164 -46.028  1.00  0.00
ATOM   3738  N   LEU   246       8.094  28.400 -45.730  1.00  0.00
ATOM   3739  H   LEU   246       8.927  28.141 -45.222  1.00  0.00
ATOM   3740  CA  LEU   246       8.196  29.471 -46.749  1.00  0.00
ATOM   3741  HA  LEU   246       7.515  30.292 -46.522  1.00  0.00
ATOM   3742  CB  LEU   246       9.627  30.005 -46.733  1.00  0.00
ATOM   3743  HB2 LEU   246      10.236  29.108 -46.623  1.00  0.00
ATOM   3744  HB3 LEU   246       9.847  30.478 -47.690  1.00  0.00
ATOM   3745  CG  LEU   246       9.945  30.976 -45.601  1.00  0.00
ATOM   3746  HG  LEU   246       9.917  30.434 -44.656  1.00  0.00
ATOM   3747  CD1 LEU   246      11.317  31.596 -45.789  1.00  0.00
ATOM   3748 HD11 LEU   246      11.344  32.139 -46.734  1.00  0.00
ATOM   3749 HD12 LEU   246      11.520  32.285 -44.969  1.00  0.00
ATOM   3750 HD13 LEU   246      12.072  30.811 -45.799  1.00  0.00
ATOM   3751  CD2 LEU   246       8.878  32.052 -45.487  1.00  0.00
ATOM   3752 HD21 LEU   246       7.912  31.587 -45.286  1.00  0.00
ATOM   3753 HD22 LEU   246       9.130  32.730 -44.672  1.00  0.00
ATOM   3754 HD23 LEU   246       8.824  32.611 -46.421  1.00  0.00
ATOM   3755  C   LEU   246       7.757  28.925 -48.117  1.00  0.00
ATOM   3756  O   LEU   246       7.209  29.695 -48.907  1.00  0.00
ATOM   3757  N   LYS   247       7.922  27.624 -48.347  1.00  0.00
ATOM   3758  H   LYS   247       8.369  27.047 -47.649  1.00  0.00
ATOM   3759  CA  LYS   247       7.489  26.987 -49.610  1.00  0.00
ATOM   3760  HA  LYS   247       7.845  27.560 -50.466  1.00  0.00
ATOM   3761  CB  LYS   247       8.071  25.577 -49.691  1.00  0.00
ATOM   3762  HB2 LYS   247       8.038  25.181 -48.676  1.00  0.00
ATOM   3763  HB3 LYS   247       7.390  25.008 -50.324  1.00  0.00
ATOM   3764  CG  LYS   247       9.485  25.461 -50.235  1.00  0.00
ATOM   3765  HG2 LYS   247       9.475  25.724 -51.293  1.00  0.00
ATOM   3766  HG3 LYS   247      10.126  26.157 -49.694  1.00  0.00
ATOM   3767  CD  LYS   247      10.015  24.057 -50.071  1.00  0.00
ATOM   3768  HD2 LYS   247      10.265  23.669 -51.058  1.00  0.00
ATOM   3769  HD3 LYS   247      10.916  24.102 -49.459  1.00  0.00
ATOM   3770  CE  LYS   247       9.003  23.143 -49.412  1.00  0.00
ATOM   3771  HE2 LYS   247       8.564  23.673 -48.566  1.00  0.00
ATOM   3772  HE3 LYS   247       8.224  22.915 -50.140  1.00  0.00
ATOM   3773  NZ  LYS   247       9.620  21.882 -48.938  1.00  0.00
ATOM   3774  HZ1 LYS   247      10.341  22.093 -48.263  1.00  0.00
ATOM   3775  HZ2 LYS   247       8.913  21.303 -48.506  1.00  0.00
ATOM   3776  HZ3 LYS   247      10.025  21.390 -49.721  1.00  0.00
ATOM   3777  C   LYS   247       5.960  26.907 -49.713  1.00  0.00
ATOM   3778  O   LYS   247       5.474  26.959 -50.841  1.00  0.00
ATOM   3779  N   ASP   248       5.237  26.761 -48.599  1.00  0.00
ATOM   3780  H   ASP   248       5.691  26.589 -47.714  1.00  0.00
ATOM   3781  CA  ASP   248       3.752  26.763 -48.639  1.00  0.00
ATOM   3782  HA  ASP   248       3.438  26.249 -49.548  1.00  0.00
ATOM   3783  CB  ASP   248       3.098  26.079 -47.441  1.00  0.00
ATOM   3784  HB2 ASP   248       3.430  25.041 -47.434  1.00  0.00
ATOM   3785  HB3 ASP   248       3.460  26.582 -46.545  1.00  0.00
ATOM   3786  CG  ASP   248       1.584  26.124 -47.467  1.00  0.00
ATOM   3787  OD1 ASP   248       1.002  25.569 -48.409  1.00  0.00
ATOM   3788  OD2 ASP   248       1.003  26.709 -46.545  1.00  0.00
ATOM   3789  C   ASP   248       3.272  28.199 -48.760  1.00  0.00
ATOM   3790  O   ASP   248       3.577  28.998 -47.876  1.00  0.00
ATOM   3791  N   PRO   249       2.554  28.547 -49.843  1.00  0.00
ATOM   3792  CD  PRO   249       2.170  27.643 -50.927  1.00  0.00
ATOM   3793  HD2 PRO   249       1.332  27.018 -50.616  1.00  0.00
ATOM   3794  HD3 PRO   249       3.012  27.009 -51.203  1.00  0.00
ATOM   3795  CG  PRO   249       1.795  28.611 -52.023  1.00  0.00
ATOM   3796  HG2 PRO   249       1.071  28.171 -52.709  1.00  0.00
ATOM   3797  HG3 PRO   249       2.673  28.936 -52.581  1.00  0.00
ATOM   3798  CB  PRO   249       1.197  29.751 -51.255  1.00  0.00
ATOM   3799  HB2 PRO   249       0.205  29.453 -50.913  1.00  0.00
ATOM   3800  HB3 PRO   249       1.124  30.690 -51.804  1.00  0.00
ATOM   3801  CA  PRO   249       2.131  29.918 -50.057  1.00  0.00
ATOM   3802  HA  PRO   249       3.024  30.519 -50.226  1.00  0.00
ATOM   3803  C   PRO   249       1.348  30.491 -48.876  1.00  0.00
ATOM   3804  O   PRO   249       1.615  31.597 -48.499  1.00  0.00
ATOM   3805  N   GLN   250       0.410  29.719 -48.340  1.00  0.00
ATOM   3806  H   GLN   250       0.226  28.785 -48.678  1.00  0.00
ATOM   3807  CA  GLN   250      -0.436  30.248 -47.279  1.00  0.00
ATOM   3808  HA  GLN   250      -0.823  31.227 -47.562  1.00  0.00
ATOM   3809  CB  GLN   250      -1.614  29.312 -47.035  1.00  0.00
ATOM   3810  HB2 GLN   250      -1.392  28.366 -47.529  1.00  0.00
ATOM   3811  HB3 GLN   250      -1.689  29.150 -45.960  1.00  0.00
ATOM   3812  CG  GLN   250      -2.946  29.864 -47.563  1.00  0.00
ATOM   3813  HG2 GLN   250      -2.947  30.948 -47.451  1.00  0.00
ATOM   3814  HG3 GLN   250      -3.011  29.608 -48.620  1.00  0.00
ATOM   3815  CD  GLN   250      -4.181  29.295 -46.843  1.00  0.00
ATOM   3816  OE1 GLN   250      -4.082  28.747 -45.734  1.00  0.00
ATOM   3817  NE2 GLN   250      -5.350  29.443 -47.471  1.00  0.00
ATOM   3818 HE21 GLN   250      -6.196  29.090 -47.047  1.00  0.00
ATOM   3819 HE22 GLN   250      -5.384  29.908 -48.367  1.00  0.00
ATOM   3820  C   GLN   250       0.352  30.468 -45.996  1.00  0.00
ATOM   3821  O   GLN   250       0.005  31.353 -45.203  1.00  0.00
ATOM   3822  N   GLN   251       1.411  29.679 -45.772  1.00  0.00
ATOM   3823  H   GLN   251       1.621  28.907 -46.388  1.00  0.00
ATOM   3824  CA  GLN   251       2.262  29.884 -44.605  1.00  0.00
ATOM   3825  HA  GLN   251       1.646  30.121 -43.737  1.00  0.00
ATOM   3826  CB  GLN   251       3.067  28.629 -44.302  1.00  0.00
ATOM   3827  HB2 GLN   251       3.311  28.154 -45.252  1.00  0.00
ATOM   3828  HB3 GLN   251       3.986  28.937 -43.803  1.00  0.00
ATOM   3829  CG  GLN   251       2.331  27.659 -43.435  1.00  0.00
ATOM   3830  HG2 GLN   251       2.115  28.120 -42.471  1.00  0.00
ATOM   3831  HG3 GLN   251       1.395  27.411 -43.936  1.00  0.00
ATOM   3832  CD  GLN   251       3.100  26.390 -43.199  1.00  0.00
ATOM   3833  OE1 GLN   251       3.813  26.285 -42.208  1.00  0.00
ATOM   3834  NE2 GLN   251       2.945  25.404 -44.091  1.00  0.00
ATOM   3835 HE21 GLN   251       3.443  24.534 -43.969  1.00  0.00
ATOM   3836 HE22 GLN   251       2.329  25.534 -44.881  1.00  0.00
ATOM   3837  C   GLN   251       3.202  31.055 -44.807  1.00  0.00
ATOM   3838  O   GLN   251       3.392  31.861 -43.891  1.00  0.00
ATOM   3839  N   ARG   252       3.803  31.162 -45.994  1.00  0.00
ATOM   3840  H   ARG   252       3.733  30.441 -46.698  1.00  0.00
ATOM   3841  CA  ARG   252       4.646  32.317 -46.269  1.00  0.00
ATOM   3842  HA  ARG   252       5.465  32.350 -45.551  1.00  0.00
ATOM   3843  CB  ARG   252       5.233  32.241 -47.676  1.00  0.00
ATOM   3844  HB2 ARG   252       5.934  31.408 -47.714  1.00  0.00
ATOM   3845  HB3 ARG   252       4.420  32.064 -48.381  1.00  0.00
ATOM   3846  CG  ARG   252       5.950  33.520 -48.045  1.00  0.00
ATOM   3847  HG2 ARG   252       5.222  34.332 -48.036  1.00  0.00
ATOM   3848  HG3 ARG   252       6.714  33.710 -47.292  1.00  0.00
ATOM   3849  CD  ARG   252       6.588  33.439 -49.391  1.00  0.00
ATOM   3850  HD2 ARG   252       6.617  32.401 -49.722  1.00  0.00
ATOM   3851  HD3 ARG   252       6.016  34.032 -50.105  1.00  0.00
ATOM   3852  NE  ARG   252       7.950  33.952 -49.344  1.00  0.00
ATOM   3853  HE  ARG   252       8.090  34.952 -49.344  1.00  0.00
ATOM   3854  CZ  ARG   252       9.014  33.165 -49.294  1.00  0.00
ATOM   3855  NH1 ARG   252       8.856  31.837 -49.286  1.00  0.00
ATOM   3856 HH11 ARG   252       7.927  31.442 -49.318  1.00  0.00
ATOM   3857 HH12 ARG   252       9.666  31.235 -49.248  1.00  0.00
ATOM   3858  NH2 ARG   252      10.228  33.696 -49.260  1.00  0.00
ATOM   3859 HH21 ARG   252      10.337  34.700 -49.272  1.00  0.00
ATOM   3860 HH22 ARG   252      11.038  33.094 -49.222  1.00  0.00
ATOM   3861  C   ARG   252       3.869  33.613 -46.085  1.00  0.00
ATOM   3862  O   ARG   252       4.408  34.608 -45.574  1.00  0.00
ATOM   3863  N   GLU   253       2.589  33.609 -46.449  1.00  0.00
ATOM   3864  H   GLU   253       2.151  32.803 -46.871  1.00  0.00
ATOM   3865  CA  GLU   253       1.807  34.828 -46.316  1.00  0.00
ATOM   3866  HA  GLU   253       2.333  35.667 -46.770  1.00  0.00
ATOM   3867  CB  GLU   253       0.468  34.651 -47.025  1.00  0.00
ATOM   3868  HB2 GLU   253       0.647  34.036 -47.907  1.00  0.00
ATOM   3869  HB3 GLU   253      -0.193  34.119 -46.340  1.00  0.00
ATOM   3870  CG  GLU   253      -0.177  35.946 -47.440  1.00  0.00
ATOM   3871  HG2 GLU   253       0.582  36.727 -47.436  1.00  0.00
ATOM   3872  HG3 GLU   253      -0.579  35.835 -48.447  1.00  0.00
ATOM   3873  CD  GLU   253      -1.289  36.323 -46.495  1.00  0.00
ATOM   3874  OE1 GLU   253      -1.447  35.626 -45.457  1.00  0.00
ATOM   3875  OE2 GLU   253      -2.008  37.309 -46.789  1.00  0.00
ATOM   3876  C   GLU   253       1.626  35.202 -44.846  1.00  0.00
ATOM   3877  O   GLU   253       1.681  36.390 -44.488  1.00  0.00
ATOM   3878  N   GLN   254       1.445  34.195 -43.977  1.00  0.00
ATOM   3879  H   GLN   254       1.321  33.250 -44.310  1.00  0.00
ATOM   3880  CA  GLN   254       1.401  34.433 -42.534  1.00  0.00
ATOM   3881  HA  GLN   254       0.551  35.071 -42.290  1.00  0.00
ATOM   3882  CB  GLN   254       1.252  33.120 -41.786  1.00  0.00
ATOM   3883  HB2 GLN   254       1.594  32.340 -42.466  1.00  0.00
ATOM   3884  HB3 GLN   254       1.925  33.177 -40.931  1.00  0.00
ATOM   3885  CG  GLN   254      -0.124  32.798 -41.314  1.00  0.00
ATOM   3886  HG2 GLN   254      -0.433  33.514 -40.552  1.00  0.00
ATOM   3887  HG3 GLN   254      -0.815  32.844 -42.156  1.00  0.00
ATOM   3888  CD  GLN   254      -0.178  31.405 -40.720  1.00  0.00
ATOM   3889  OE1 GLN   254       0.389  30.440 -41.272  1.00  0.00
ATOM   3890  NE2 GLN   254      -0.853  31.289 -39.586  1.00  0.00
ATOM   3891 HE21 GLN   254      -0.929  30.388 -39.136  1.00  0.00
ATOM   3892 HE22 GLN   254      -1.290  32.102 -39.176  1.00  0.00
ATOM   3893  C   GLN   254       2.658  35.130 -42.052  1.00  0.00
ATOM   3894  O   GLN   254       2.588  36.141 -41.334  1.00  0.00
ATOM   3895  N   ILE   255       3.823  34.561 -42.387  1.00  0.00
ATOM   3896  H   ILE   255       3.855  33.676 -42.873  1.00  0.00
ATOM   3897  CA  ILE   255       5.081  35.166 -41.968  1.00  0.00
ATOM   3898  HA  ILE   255       5.095  35.309 -40.887  1.00  0.00
ATOM   3899  CB  ILE   255       6.272  34.275 -42.385  1.00  0.00
ATOM   3900  HB  ILE   255       6.238  34.130 -43.465  1.00  0.00
ATOM   3901  CG2 ILE   255       7.557  34.899 -42.012  1.00  0.00
ATOM   3902 HG21 ILE   255       7.591  35.044 -40.932  1.00  0.00
ATOM   3903 HG22 ILE   255       8.378  34.251 -42.317  1.00  0.00
ATOM   3904 HG23 ILE   255       7.651  35.863 -42.511  1.00  0.00
ATOM   3905  CG1 ILE   255       6.177  32.892 -41.741  1.00  0.00
ATOM   3906 HG12 ILE   255       5.480  32.303 -42.338  1.00  0.00
ATOM   3907 HG13 ILE   255       7.168  32.442 -41.791  1.00  0.00
ATOM   3908  CD1 ILE   255       5.705  32.920 -40.293  1.00  0.00
ATOM   3909 HD11 ILE   255       4.713  33.369 -40.242  1.00  0.00
ATOM   3910 HD12 ILE   255       5.662  31.902 -39.904  1.00  0.00
ATOM   3911 HD13 ILE   255       6.400  33.508 -39.695  1.00  0.00
ATOM   3912  C   ILE   255       5.191  36.574 -42.532  1.00  0.00
ATOM   3913  O   ILE   255       5.718  37.474 -41.870  1.00  0.00
ATOM   3914  N   GLN   256       4.650  36.809 -43.731  1.00  0.00
ATOM   3915  H   GLN   256       4.238  36.069 -44.282  1.00  0.00
ATOM   3916  CA  GLN   256       4.713  38.151 -44.309  1.00  0.00
ATOM   3917  HA  GLN   256       5.737  38.522 -44.269  1.00  0.00
ATOM   3918  CB  GLN   256       4.256  38.129 -45.773  1.00  0.00
ATOM   3919  HB2 GLN   256       4.866  37.396 -46.300  1.00  0.00
ATOM   3920  HB3 GLN   256       3.213  37.812 -45.790  1.00  0.00
ATOM   3921  CG  GLN   256       4.387  39.491 -46.460  1.00  0.00
ATOM   3922  HG2 GLN   256       3.871  39.455 -47.420  1.00  0.00
ATOM   3923  HG3 GLN   256       3.919  40.244 -45.826  1.00  0.00
ATOM   3924  CD  GLN   256       5.833  39.888 -46.700  1.00  0.00
ATOM   3925  OE1 GLN   256       6.557  39.178 -47.390  1.00  0.00
ATOM   3926  NE2 GLN   256       6.260  41.027 -46.138  1.00  0.00
ATOM   3927 HE21 GLN   256       7.215  41.326 -46.273  1.00  0.00
ATOM   3928 HE22 GLN   256       5.624  41.581 -45.581  1.00  0.00
ATOM   3929  C   GLN   256       3.880  39.151 -43.502  1.00  0.00
ATOM   3930  O   GLN   256       4.384  40.215 -43.106  1.00  0.00
ATOM   3931  N   ARG   257       2.596  38.838 -43.266  1.00  0.00
ATOM   3932  H   ARG   257       2.172  38.018 -43.676  1.00  0.00
ATOM   3933  CA  ARG   257       1.763  39.708 -42.436  1.00  0.00
ATOM   3934  HA  ARG   257       1.606  40.661 -42.940  1.00  0.00
ATOM   3935  CB  ARG   257       0.401  39.059 -42.183  1.00  0.00
ATOM   3936  HB2 ARG   257       0.563  37.986 -42.080  1.00  0.00
ATOM   3937  HB3 ARG   257       0.017  39.459 -41.245  1.00  0.00
ATOM   3938  CG  ARG   257      -0.596  39.312 -43.281  1.00  0.00
ATOM   3939  HG2 ARG   257      -1.179  40.198 -43.030  1.00  0.00
ATOM   3940  HG3 ARG   257      -0.058  39.483 -44.213  1.00  0.00
ATOM   3941  CD  ARG   257      -1.512  38.144 -43.443  1.00  0.00
ATOM   3942  HD2 ARG   257      -1.959  38.164 -44.437  1.00  0.00
ATOM   3943  HD3 ARG   257      -0.951  37.218 -43.316  1.00  0.00
ATOM   3944  NE  ARG   257      -2.577  38.183 -42.452  1.00  0.00
ATOM   3945  HE  ARG   257      -2.835  39.083 -42.074  1.00  0.00
ATOM   3946  CZ  ARG   257      -3.224  37.104 -42.019  1.00  0.00
ATOM   3947  NH1 ARG   257      -4.183  37.241 -41.104  1.00  0.00
ATOM   3948 HH11 ARG   257      -4.410  38.159 -40.748  1.00  0.00
ATOM   3949 HH12 ARG   257      -4.679  36.427 -40.770  1.00  0.00
ATOM   3950  NH2 ARG   257      -2.910  35.893 -42.499  1.00  0.00
ATOM   3951 HH21 ARG   257      -2.181  35.801 -43.191  1.00  0.00
ATOM   3952 HH22 ARG   257      -3.405  35.078 -42.166  1.00  0.00
ATOM   3953  C   ARG   257       2.442  40.008 -41.110  1.00  0.00
ATOM   3954  O   ARG   257       2.372  41.136 -40.600  1.00  0.00
ATOM   3955  N   TYR   258       3.115  38.998 -40.552  1.00  0.00
ATOM   3956  H   TYR   258       3.142  38.106 -41.025  1.00  0.00
ATOM   3957  CA  TYR   258       3.771  39.113 -39.252  1.00  0.00
ATOM   3958  HA  TYR   258       3.078  39.497 -38.503  1.00  0.00
ATOM   3959  CB  TYR   258       4.239  37.725 -38.818  1.00  0.00
ATOM   3960  HB2 TYR   258       3.344  37.126 -38.645  1.00  0.00
ATOM   3961  HB3 TYR   258       4.783  37.325 -39.673  1.00  0.00
ATOM   3962  CG  TYR   258       5.114  37.677 -37.603  1.00  0.00
ATOM   3963  CD1 TYR   258       4.576  37.863 -36.325  1.00  0.00
ATOM   3964  HD1 TYR   258       3.507  38.054 -36.224  1.00  0.00
ATOM   3965  CE1 TYR   258       5.387  37.807 -35.187  1.00  0.00
ATOM   3966  HE1 TYR   258       4.961  37.961 -34.195  1.00  0.00
ATOM   3967  CZ  TYR   258       6.746  37.540 -35.327  1.00  0.00
ATOM   3968  OH  TYR   258       7.567  37.469 -34.201  1.00  0.00
ATOM   3969  HH  TYR   258       7.092  37.620 -33.380  1.00  0.00
ATOM   3970  CE2 TYR   258       7.296  37.354 -36.597  1.00  0.00
ATOM   3971  HE2 TYR   258       8.362  37.156 -36.706  1.00  0.00
ATOM   3972  CD2 TYR   258       6.484  37.421 -37.721  1.00  0.00
ATOM   3973  HD2 TYR   258       6.912  37.273 -38.712  1.00  0.00
ATOM   3974  C   TYR   258       4.934  40.090 -39.306  1.00  0.00
ATOM   3975  O   TYR   258       5.083  40.954 -38.431  1.00  0.00
ATOM   3976  N   GLU   259       5.772  39.972 -40.332  1.00  0.00
ATOM   3977  H   GLU   259       5.708  39.221 -41.004  1.00  0.00
ATOM   3978  CA  GLU   259       6.885  40.901 -40.440  1.00  0.00
ATOM   3979  HA  GLU   259       7.413  40.966 -39.489  1.00  0.00
ATOM   3980  CB  GLU   259       7.857  40.417 -41.504  1.00  0.00
ATOM   3981  HB2 GLU   259       7.340  40.390 -42.463  1.00  0.00
ATOM   3982  HB3 GLU   259       8.690  41.117 -41.560  1.00  0.00
ATOM   3983  CG  GLU   259       8.387  39.018 -41.170  1.00  0.00
ATOM   3984  HG2 GLU   259       8.418  38.916 -40.085  1.00  0.00
ATOM   3985  HG3 GLU   259       7.672  38.304 -41.581  1.00  0.00
ATOM   3986  CD  GLU   259       9.763  38.742 -41.743  1.00  0.00
ATOM   3987  OE1 GLU   259      10.531  39.708 -41.949  1.00  0.00
ATOM   3988  OE2 GLU   259      10.072  37.542 -41.969  1.00  0.00
ATOM   3989  C   GLU   259       6.383  42.306 -40.715  1.00  0.00
ATOM   3990  O   GLU   259       6.930  43.274 -40.176  1.00  0.00
ATOM   3991  N   ASP   260       5.290  42.430 -41.476  1.00  0.00
ATOM   3992  H   ASP   260       4.852  41.628 -41.907  1.00  0.00
ATOM   3993  CA  ASP   260       4.725  43.749 -41.736  1.00  0.00
ATOM   3994  HA  ASP   260       5.511  44.421 -42.079  1.00  0.00
ATOM   3995  CB  ASP   260       3.642  43.678 -42.808  1.00  0.00
ATOM   3996  HB2 ASP   260       2.884  42.963 -42.487  1.00  0.00
ATOM   3997  HB3 ASP   260       3.198  44.671 -42.875  1.00  0.00
ATOM   3998  CG  ASP   260       4.177  43.271 -44.167  1.00  0.00
ATOM   3999  OD1 ASP   260       5.406  43.355 -44.418  1.00  0.00
ATOM   4000  OD2 ASP   260       3.348  42.842 -44.986  1.00  0.00
ATOM   4001  C   ASP   260       4.142  44.350 -40.472  1.00  0.00
ATOM   4002  O   ASP   260       4.226  45.565 -40.260  1.00  0.00
ATOM   4003  N   LEU   261       3.515  43.526 -39.635  1.00  0.00
ATOM   4004  H   LEU   261       3.368  42.551 -39.853  1.00  0.00
ATOM   4005  CA  LEU   261       2.965  44.046 -38.388  1.00  0.00
ATOM   4006  HA  LEU   261       2.274  44.863 -38.600  1.00  0.00
ATOM   4007  CB  LEU   261       2.212  42.954 -37.645  1.00  0.00
ATOM   4008  HB2 LEU   261       1.446  42.589 -38.330  1.00  0.00
ATOM   4009  HB3 LEU   261       2.914  42.150 -37.424  1.00  0.00
ATOM   4010  CG  LEU   261       1.555  43.423 -36.353  1.00  0.00
ATOM   4011  HG  LEU   261       2.092  44.292 -35.972  1.00  0.00
ATOM   4012  CD1 LEU   261       0.116  43.795 -36.610  1.00  0.00
ATOM   4013 HD11 LEU   261      -0.422  42.927 -36.990  1.00  0.00
ATOM   4014 HD12 LEU   261      -0.346  44.129 -35.680  1.00  0.00
ATOM   4015 HD13 LEU   261       0.073  44.599 -37.345  1.00  0.00
ATOM   4016  CD2 LEU   261       1.636  42.307 -35.323  1.00  0.00
ATOM   4017 HD21 LEU   261       2.681  42.060 -35.135  1.00  0.00
ATOM   4018 HD22 LEU   261       1.167  42.634 -34.394  1.00  0.00
ATOM   4019 HD23 LEU   261       1.117  41.426 -35.700  1.00  0.00
ATOM   4020  C   LEU   261       4.072  44.620 -37.520  1.00  0.00
ATOM   4021  O   LEU   261       4.001  45.770 -37.071  1.00  0.00
ATOM   4022  N   LEU   262       5.136  43.854 -37.323  1.00  0.00
ATOM   4023  H   LEU   262       5.211  42.914 -37.685  1.00  0.00
ATOM   4024  CA  LEU   262       6.187  44.341 -36.448  1.00  0.00
ATOM   4025  HA  LEU   262       5.754  44.760 -35.540  1.00  0.00
ATOM   4026  CB  LEU   262       7.121  43.183 -36.058  1.00  0.00
ATOM   4027  HB2 LEU   262       7.658  42.943 -36.975  1.00  0.00
ATOM   4028  HB3 LEU   262       7.832  43.479 -35.287  1.00  0.00
ATOM   4029  CG  LEU   262       6.334  41.940 -35.582  1.00  0.00
ATOM   4030  HG  LEU   262       5.796  41.540 -36.442  1.00  0.00
ATOM   4031  CD1 LEU   262       7.230  40.851 -34.990  1.00  0.00
ATOM   4032 HD11 LEU   262       7.767  41.250 -34.129  1.00  0.00
ATOM   4033 HD12 LEU   262       6.616  40.007 -34.675  1.00  0.00
ATOM   4034 HD13 LEU   262       7.945  40.519 -35.743  1.00  0.00
ATOM   4035  CD2 LEU   262       5.261  42.322 -34.596  1.00  0.00
ATOM   4036 HD21 LEU   262       4.564  43.016 -35.067  1.00  0.00
ATOM   4037 HD22 LEU   262       4.723  41.428 -34.278  1.00  0.00
ATOM   4038 HD23 LEU   262       5.717  42.799 -33.728  1.00  0.00
ATOM   4039  C   LEU   262       6.936  45.511 -37.074  1.00  0.00
ATOM   4040  O   LEU   262       7.472  46.356 -36.341  1.00  0.00
ATOM   4041  N   ASP   263       6.945  45.614 -38.404  1.00  0.00
ATOM   4042  H   ASP   263       6.644  44.856 -39.000  1.00  0.00
ATOM   4043  CA  ASP   263       7.457  46.827 -39.033  1.00  0.00
ATOM   4044  HA  ASP   263       8.499  46.982 -38.753  1.00  0.00
ATOM   4045  CB  ASP   263       7.373  46.703 -40.549  1.00  0.00
ATOM   4046  HB2 ASP   263       6.455  46.170 -40.798  1.00  0.00
ATOM   4047  HB3 ASP   263       7.333  47.709 -40.967  1.00  0.00
ATOM   4048  CG  ASP   263       8.549  45.969 -41.123  1.00  0.00
ATOM   4049  OD1 ASP   263       9.580  45.846 -40.417  1.00  0.00
ATOM   4050  OD2 ASP   263       8.438  45.512 -42.281  1.00  0.00
ATOM   4051  C   ASP   263       6.691  48.055 -38.550  1.00  0.00
ATOM   4052  O   ASP   263       7.276  49.008 -38.027  1.00  0.00
ATOM   4053  N   LYS   264       5.366  48.038 -38.705  1.00  0.00
ATOM   4054  H   LYS   264       4.907  47.279 -39.188  1.00  0.00
ATOM   4055  CA  LYS   264       4.553  49.155 -38.244  1.00  0.00
ATOM   4056  HA  LYS   264       4.822  50.063 -38.782  1.00  0.00
ATOM   4057  CB  LYS   264       3.080  48.859 -38.496  1.00  0.00
ATOM   4058  HB2 LYS   264       2.963  48.632 -39.556  1.00  0.00
ATOM   4059  HB3 LYS   264       2.811  47.983 -37.906  1.00  0.00
ATOM   4060  CG  LYS   264       2.172  50.017 -38.124  1.00  0.00
ATOM   4061  HG2 LYS   264       2.741  50.710 -37.505  1.00  0.00
ATOM   4062  HG3 LYS   264       1.865  50.518 -39.042  1.00  0.00
ATOM   4063  CD  LYS   264       0.939  49.554 -37.364  1.00  0.00
ATOM   4064  HD2 LYS   264       1.204  48.669 -36.785  1.00  0.00
ATOM   4065  HD3 LYS   264       0.633  50.352 -36.687  1.00  0.00
ATOM   4066  CE  LYS   264      -0.198  49.222 -38.295  1.00  0.00
ATOM   4067  HE2 LYS   264       0.002  49.637 -39.283  1.00  0.00
ATOM   4068  HE3 LYS   264      -0.308  48.140 -38.371  1.00  0.00
ATOM   4069  NZ  LYS   264      -1.458  49.812 -37.755  1.00  0.00
ATOM   4070  HZ1 LYS   264      -1.358  50.814 -37.685  1.00  0.00
ATOM   4071  HZ2 LYS   264      -2.225  49.593 -38.375  1.00  0.00
ATOM   4072  HZ3 LYS   264      -1.645  49.428 -36.840  1.00  0.00
ATOM   4073  C   LYS   264       4.801  49.462 -36.766  1.00  0.00
ATOM   4074  O   LYS   264       4.972  50.626 -36.382  1.00  0.00
ATOM   4075  N   HIE   265       4.843  48.430 -35.920  1.00  0.00
ATOM   4076  H   HIE   265       4.701  47.477 -36.224  1.00  0.00
ATOM   4077  CA  HIE   265       5.037  48.679 -34.500  1.00  0.00
ATOM   4078  HA  HIE   265       4.514  49.592 -34.215  1.00  0.00
ATOM   4079  CB  HIE   265       4.496  47.529 -33.667  1.00  0.00
ATOM   4080  HB2 HIE   265       4.845  46.581 -34.075  1.00  0.00
ATOM   4081  HB3 HIE   265       4.824  47.622 -32.632  1.00  0.00
ATOM   4082  CG  HIE   265       3.009  47.457 -33.637  1.00  0.00
ATOM   4083  ND1 HIE   265       2.271  46.978 -34.695  1.00  0.00
ATOM   4084  CE1 HIE   265       0.985  47.025 -34.388  1.00  0.00
ATOM   4085  HE1 HIE   265       0.230  46.692 -35.101  1.00  0.00
ATOM   4086  NE2 HIE   265       0.867  47.512 -33.165  1.00  0.00
ATOM   4087  HE2 HIE   265       0.002  47.656 -32.663  1.00  0.00
ATOM   4088  CD2 HIE   265       2.118  47.796 -32.676  1.00  0.00
ATOM   4089  HD2 HIE   265       2.230  48.216 -31.677  1.00  0.00
ATOM   4090  C   HIE   265       6.491  48.916 -34.129  1.00  0.00
ATOM   4091  O   HIE   265       6.769  49.206 -32.960  1.00  0.00
ATOM   4092  N   GLY   266       7.420  48.813 -35.070  1.00  0.00
ATOM   4093  H   GLY   266       7.194  48.617 -36.035  1.00  0.00
ATOM   4094  CA  GLY   266       8.815  48.987 -34.711  1.00  0.00
ATOM   4095  HA2 GLY   266       9.418  48.832 -35.606  1.00  0.00
ATOM   4096  HA3 GLY   266       8.949  50.008 -34.355  1.00  0.00
ATOM   4097  C   GLY   266       9.275  48.023 -33.632  1.00  0.00
ATOM   4098  O   GLY   266       9.893  48.444 -32.654  1.00  0.00
ATOM   4099  N   LEU   267       8.972  46.726 -33.793  1.00  0.00
ATOM   4100  H   LEU   267       8.378  46.482 -34.573  1.00  0.00
ATOM   4101  CA  LEU   267       9.410  45.660 -32.896  1.00  0.00
ATOM   4102  HA  LEU   267      10.074  46.071 -32.136  1.00  0.00
ATOM   4103  CB  LEU   267       8.209  45.006 -32.197  1.00  0.00
ATOM   4104  HB2 LEU   267       7.564  44.736 -33.034  1.00  0.00
ATOM   4105  HB3 LEU   267       8.555  44.100 -31.699  1.00  0.00
ATOM   4106  CG  LEU   267       7.419  45.868 -31.200  1.00  0.00
ATOM   4107  HG  LEU   267       7.148  46.802 -31.692  1.00  0.00
ATOM   4108  CD1 LEU   267       6.165  45.168 -30.725  1.00  0.00
ATOM   4109 HD11 LEU   267       6.434  44.234 -30.232  1.00  0.00
ATOM   4110 HD12 LEU   267       5.634  45.810 -30.022  1.00  0.00
ATOM   4111 HD13 LEU   267       5.521  44.955 -31.579  1.00  0.00
ATOM   4112  CD2 LEU   267       8.273  46.269 -30.016  1.00  0.00
ATOM   4113 HD21 LEU   267       9.131  46.844 -30.364  1.00  0.00
ATOM   4114 HD22 LEU   267       7.682  46.878 -29.331  1.00  0.00
ATOM   4115 HD23 LEU   267       8.620  45.375 -29.499  1.00  0.00
ATOM   4116  C   LEU   267      10.195  44.613 -33.682  1.00  0.00
ATOM   4117  O   LEU   267       9.961  44.410 -34.877  1.00  0.00
ATOM   4118  N   GLU   268      11.148  43.933 -33.006  1.00  0.00
ATOM   4119  H   GLU   268      11.342  44.078 -32.025  1.00  0.00
ATOM   4120  CA  GLU   268      11.979  42.976 -33.745  1.00  0.00
ATOM   4121  HA  GLU   268      12.142  43.335 -34.761  1.00  0.00
ATOM   4122  CB  GLU   268      13.326  42.812 -33.067  1.00  0.00
ATOM   4123  HB2 GLU   268      13.136  42.537 -32.029  1.00  0.00
ATOM   4124  HB3 GLU   268      13.845  41.996 -33.569  1.00  0.00
ATOM   4125  CG  GLU   268      14.206  44.090 -33.111  1.00  0.00
ATOM   4126  HG2 GLU   268      13.661  44.876 -32.587  1.00  0.00
ATOM   4127  HG3 GLU   268      15.142  43.888 -32.591  1.00  0.00
ATOM   4128  CD  GLU   268      14.505  44.544 -34.540  1.00  0.00
ATOM   4129  OE1 GLU   268      14.489  45.756 -34.802  1.00  0.00
ATOM   4130  OE2 GLU   268      14.740  43.679 -35.408  1.00  0.00
ATOM   4131  C   GLU   268      11.273  41.621 -33.861  1.00  0.00
ATOM   4132  O   GLU   268      10.712  41.130 -32.870  1.00  0.00
ATOM   4133  N   PRO   269      11.265  40.997 -35.044  1.00  0.00
ATOM   4134  CD  PRO   269      12.025  41.338 -36.248  1.00  0.00
ATOM   4135  HD2 PRO   269      13.022  41.682 -35.973  1.00  0.00
ATOM   4136  HD3 PRO   269      11.510  42.123 -36.802  1.00  0.00
ATOM   4137  CG  PRO   269      12.050  40.035 -36.991  1.00  0.00
ATOM   4138  HG2 PRO   269      12.881  39.422 -36.643  1.00  0.00
ATOM   4139  HG3 PRO   269      12.155  40.217 -38.060  1.00  0.00
ATOM   4140  CB  PRO   269      10.734  39.393 -36.686  1.00  0.00
ATOM   4141  HB2 PRO   269      10.779  38.309 -36.788  1.00  0.00
ATOM   4142  HB3 PRO   269       9.942  39.785 -37.324  1.00  0.00
ATOM   4143  CA  PRO   269      10.461  39.768 -35.222  1.00  0.00
ATOM   4144  HA  PRO   269       9.418  40.049 -35.073  1.00  0.00
ATOM   4145  C   PRO   269      10.820  38.627 -34.274  1.00  0.00
ATOM   4146  O   PRO   269       9.928  38.017 -33.667  1.00  0.00
ATOM   4147  N   GLY   270      12.099  38.289 -34.155  1.00  0.00
ATOM   4148  H   GLY   270      12.833  38.765 -34.659  1.00  0.00
ATOM   4149  CA  GLY   270      12.465  37.202 -33.275  1.00  0.00
ATOM   4150  HA2 GLY   270      11.856  36.335 -33.533  1.00  0.00
ATOM   4151  HA3 GLY   270      13.517  36.969 -33.440  1.00  0.00
ATOM   4152  C   GLY   270      12.257  37.532 -31.815  1.00  0.00
ATOM   4153  O   GLY   270      11.962  36.639 -31.013  1.00  0.00
ATOM   4154  N   GLU   271      12.404  38.808 -31.445  1.00  0.00
ATOM   4155  H   GLU   271      12.753  39.508 -32.084  1.00  0.00
ATOM   4156  CA  GLU   271      12.147  39.200 -30.061  1.00  0.00
ATOM   4157  HA  GLU   271      12.672  38.524 -29.386  1.00  0.00
ATOM   4158  CB  GLU   271      12.631  40.628 -29.798  1.00  0.00
ATOM   4159  HB2 GLU   271      12.139  41.306 -30.496  1.00  0.00
ATOM   4160  HB3 GLU   271      12.374  40.910 -28.777  1.00  0.00
ATOM   4161  CG  GLU   271      14.135  40.714 -29.984  1.00  0.00
ATOM   4162  HG2 GLU   271      14.571  40.018 -29.268  1.00  0.00
ATOM   4163  HG3 GLU   271      14.351  40.375 -30.997  1.00  0.00
ATOM   4164  CD  GLU   271      14.732  42.098 -29.774  1.00  0.00
ATOM   4165  OE1 GLU   271      15.972  42.203 -29.902  1.00  0.00
ATOM   4166  OE2 GLU   271      13.987  43.063 -29.478  1.00  0.00
ATOM   4167  C   GLU   271      10.679  39.047 -29.713  1.00  0.00
ATOM   4168  O   GLU   271      10.347  38.548 -28.636  1.00  0.00
ATOM   4169  N   VAL   272       9.784  39.425 -30.612  1.00  0.00
ATOM   4170  H   VAL   272      10.033  39.863 -31.487  1.00  0.00
ATOM   4171  CA  VAL   272       8.364  39.292 -30.283  1.00  0.00
ATOM   4172  HA  VAL   272       8.152  39.720 -29.303  1.00  0.00
ATOM   4173  CB  VAL   272       7.478  39.993 -31.327  1.00  0.00
ATOM   4174  HB  VAL   272       7.745  39.637 -32.322  1.00  0.00
ATOM   4175  CG1 VAL   272       6.015  39.687 -31.057  1.00  0.00
ATOM   4176 HG11 VAL   272       5.746  40.043 -30.062  1.00  0.00
ATOM   4177 HG12 VAL   272       5.395  40.187 -31.801  1.00  0.00
ATOM   4178 HG13 VAL   272       5.851  38.611 -31.113  1.00  0.00
ATOM   4179  CG2 VAL   272       7.713  41.491 -31.297  1.00  0.00
ATOM   4180 HG21 VAL   272       8.759  41.700 -31.521  1.00  0.00
ATOM   4181 HG22 VAL   272       7.079  41.974 -32.041  1.00  0.00
ATOM   4182 HG23 VAL   272       7.469  41.878 -30.307  1.00  0.00
ATOM   4183  C   VAL   272       7.984  37.826 -30.129  1.00  0.00
ATOM   4184  O   VAL   272       7.160  37.473 -29.280  1.00  0.00
ATOM   4185  N   ALA   273       8.579  36.944 -30.928  1.00  0.00
ATOM   4186  H   ALA   273       9.258  37.201 -31.629  1.00  0.00
ATOM   4187  CA  ALA   273       8.172  35.546 -30.839  1.00  0.00
ATOM   4188  HA  ALA   273       7.085  35.497 -30.904  1.00  0.00
ATOM   4189  CB  ALA   273       8.767  34.743 -31.995  1.00  0.00
ATOM   4190  HB1 ALA   273       9.855  34.775 -31.938  1.00  0.00
ATOM   4191  HB2 ALA   273       8.430  33.708 -31.930  1.00  0.00
ATOM   4192  HB3 ALA   273       8.440  35.172 -32.942  1.00  0.00
ATOM   4193  C   ALA   273       8.570  34.944 -29.497  1.00  0.00
ATOM   4194  O   ALA   273       7.806  34.164 -28.911  1.00  0.00
ATOM   4195  N   LEU   274       9.757  35.295 -28.991  1.00  0.00
ATOM   4196  H   LEU   274      10.428  35.812 -29.540  1.00  0.00
ATOM   4197  CA  LEU   274      10.137  34.882 -27.643  1.00  0.00
ATOM   4198  HA  LEU   274      10.029  33.802 -27.539  1.00  0.00
ATOM   4199  CB  LEU   274      11.585  35.254 -27.373  1.00  0.00
ATOM   4200  HB2 LEU   274      11.647  36.329 -27.541  1.00  0.00
ATOM   4201  HB3 LEU   274      11.791  35.038 -26.325  1.00  0.00
ATOM   4202  CG  LEU   274      12.607  34.544 -28.248  1.00  0.00
ATOM   4203  HG  LEU   274      12.423  34.790 -29.294  1.00  0.00
ATOM   4204  CD1 LEU   274      13.998  34.991 -27.862  1.00  0.00
ATOM   4205 HD11 LEU   274      14.182  34.745 -26.816  1.00  0.00
ATOM   4206 HD12 LEU   274      14.730  34.482 -28.489  1.00  0.00
ATOM   4207 HD13 LEU   274      14.086  36.068 -28.002  1.00  0.00
ATOM   4208  CD2 LEU   274      12.472  33.042 -28.085  1.00  0.00
ATOM   4209 HD21 LEU   274      11.469  32.733 -28.380  1.00  0.00
ATOM   4210 HD22 LEU   274      13.206  32.540 -28.714  1.00  0.00
ATOM   4211 HD23 LEU   274      12.642  32.772 -27.043  1.00  0.00
ATOM   4212  C   LEU   274       9.220  35.508 -26.596  1.00  0.00
ATOM   4213  O   LEU   274       8.691  34.817 -25.718  1.00  0.00
ATOM   4214  N   ALA   275       9.009  36.822 -26.682  1.00  0.00
ATOM   4215  H   ALA   275       9.480  37.379 -27.380  1.00  0.00
ATOM   4216  CA  ALA   275       8.135  37.500 -25.731  1.00  0.00
ATOM   4217  HA  ALA   275       8.542  37.375 -24.728  1.00  0.00
ATOM   4218  CB  ALA   275       8.071  38.996 -26.051  1.00  0.00
ATOM   4219  HB1 ALA   275       7.656  39.137 -27.049  1.00  0.00
ATOM   4220  HB2 ALA   275       7.436  39.498 -25.320  1.00  0.00
ATOM   4221  HB3 ALA   275       9.074  39.420 -26.012  1.00  0.00
ATOM   4222  C   ALA   275       6.742  36.904 -25.734  1.00  0.00
ATOM   4223  O   ALA   275       6.097  36.835 -24.681  1.00  0.00
ATOM   4224  N   TRP   276       6.265  36.446 -26.898  1.00  0.00
ATOM   4225  H   TRP   276       6.809  36.506 -27.746  1.00  0.00
ATOM   4226  CA  TRP   276       4.912  35.904 -26.981  1.00  0.00
ATOM   4227  HA  TRP   276       4.208  36.587 -26.505  1.00  0.00
ATOM   4228  CB  TRP   276       4.505  35.723 -28.441  1.00  0.00
ATOM   4229  HB2 TRP   276       4.459  36.703 -28.916  1.00  0.00
ATOM   4230  HB3 TRP   276       5.183  35.080 -29.001  1.00  0.00
ATOM   4231  CG  TRP   276       3.146  35.124 -28.569  1.00  0.00
ATOM   4232  CD1 TRP   276       1.971  35.781 -28.526  1.00  0.00
ATOM   4233  HD1 TRP   276       2.022  36.863 -28.403  1.00  0.00
ATOM   4234  NE1 TRP   276       0.920  34.899 -28.653  1.00  0.00
ATOM   4235  HE1 TRP   276      -0.059  35.150 -28.670  1.00  0.00
ATOM   4236  CE2 TRP   276       1.415  33.634 -28.764  1.00  0.00
ATOM   4237  CZ2 TRP   276       0.750  32.427 -28.919  1.00  0.00
ATOM   4238  HZ2 TRP   276      -0.339  32.427 -28.967  1.00  0.00
ATOM   4239  CH2 TRP   276       1.515  31.306 -29.002  1.00  0.00
ATOM   4240  HH2 TRP   276       1.035  30.333 -29.109  1.00  0.00
ATOM   4241  CZ3 TRP   276       2.924  31.373 -28.953  1.00  0.00
ATOM   4242  HZ3 TRP   276       3.524  30.466 -29.027  1.00  0.00
ATOM   4243  CE3 TRP   276       3.580  32.570 -28.812  1.00  0.00
ATOM   4244  HE3 TRP   276       4.670  32.572 -28.815  1.00  0.00
ATOM   4245  CD2 TRP   276       2.821  33.731 -28.706  1.00  0.00
ATOM   4246  C   TRP   276       4.803  34.579 -26.225  1.00  0.00
ATOM   4247  O   TRP   276       3.776  34.288 -25.589  1.00  0.00
ATOM   4248  N   LEU   277       5.843  33.758 -26.294  1.00  0.00
ATOM   4249  H   LEU   277       6.632  33.938 -26.898  1.00  0.00
ATOM   4250  CA  LEU   277       5.822  32.518 -25.542  1.00  0.00
ATOM   4251  HA  LEU   277       4.890  31.983 -25.724  1.00  0.00
ATOM   4252  CB  LEU   277       6.989  31.631 -25.979  1.00  0.00
ATOM   4253  HB2 LEU   277       7.803  32.319 -26.204  1.00  0.00
ATOM   4254  HB3 LEU   277       7.258  31.018 -25.119  1.00  0.00
ATOM   4255  CG  LEU   277       6.734  30.724 -27.195  1.00  0.00
ATOM   4256  HG  LEU   277       6.183  31.279 -27.955  1.00  0.00
ATOM   4257  CD1 LEU   277       8.062  30.265 -27.767  1.00  0.00
ATOM   4258 HD11 LEU   277       8.612  29.710 -27.008  1.00  0.00
ATOM   4259 HD12 LEU   277       7.884  29.622 -28.629  1.00  0.00
ATOM   4260 HD13 LEU   277       8.644  31.133 -28.076  1.00  0.00
ATOM   4261  CD2 LEU   277       5.905  29.516 -26.818  1.00  0.00
ATOM   4262 HD21 LEU   277       4.943  29.844 -26.423  1.00  0.00
ATOM   4263 HD22 LEU   277       5.743  28.896 -27.700  1.00  0.00
ATOM   4264 HD23 LEU   277       6.430  28.937 -26.059  1.00  0.00
ATOM   4265  C   LEU   277       5.858  32.799 -24.046  1.00  0.00
ATOM   4266  O   LEU   277       5.178  32.125 -23.266  1.00  0.00
ATOM   4267  N   LEU   278       6.576  33.846 -23.634  1.00  0.00
ATOM   4268  H   LEU   278       7.100  34.408 -24.289  1.00  0.00
ATOM   4269  CA  LEU   278       6.683  34.159 -22.214  1.00  0.00
ATOM   4270  HA  LEU   278       7.017  33.282 -21.660  1.00  0.00
ATOM   4271  CB  LEU   278       7.693  35.278 -22.009  1.00  0.00
ATOM   4272  HB2 LEU   278       7.465  36.024 -22.771  1.00  0.00
ATOM   4273  HB3 LEU   278       7.557  35.717 -21.020  1.00  0.00
ATOM   4274  CG  LEU   278       9.132  34.817 -22.165  1.00  0.00
ATOM   4275  HG  LEU   278       9.223  34.290 -23.115  1.00  0.00
ATOM   4276  CD1 LEU   278      10.094  35.979 -22.140  1.00  0.00
ATOM   4277 HD11 LEU   278      10.003  36.506 -21.190  1.00  0.00
ATOM   4278 HD12 LEU   278      11.113  35.610 -22.254  1.00  0.00
ATOM   4279 HD13 LEU   278       9.861  36.661 -22.957  1.00  0.00
ATOM   4280  CD2 LEU   278       9.453  33.819 -21.042  1.00  0.00
ATOM   4281 HD21 LEU   278       8.780  32.964 -21.112  1.00  0.00
ATOM   4282 HD22 LEU   278      10.483  33.479 -21.141  1.00  0.00
ATOM   4283 HD23 LEU   278       9.322  34.305 -20.075  1.00  0.00
ATOM   4284  C   LEU   278       5.339  34.531 -21.597  1.00  0.00
ATOM   4285  O   LEU   278       5.225  34.503 -20.372  1.00  0.00
ATOM   4286  N   THR   279       4.320  34.848 -22.411  1.00  0.00
ATOM   4287  H   THR   279       4.505  34.902 -23.402  1.00  0.00
ATOM   4288  CA  THR   279       2.971  35.161 -21.940  1.00  0.00
ATOM   4289  HA  THR   279       3.005  35.532 -20.916  1.00  0.00
ATOM   4290  CB  THR   279       2.309  36.240 -22.836  1.00  0.00
ATOM   4291  HB  THR   279       1.429  36.622 -22.317  1.00  0.00
ATOM   4292  CG2 THR   279       3.270  37.404 -23.142  1.00  0.00
ATOM   4293 HG21 THR   279       4.149  37.023 -23.661  1.00  0.00
ATOM   4294 HG22 THR   279       2.765  38.136 -23.772  1.00  0.00
ATOM   4295 HG23 THR   279       3.576  37.877 -22.209  1.00  0.00
ATOM   4296  OG1 THR   279       1.890  35.649 -24.078  1.00  0.00
ATOM   4297  HG1 THR   279       1.480  36.320 -24.630  1.00  0.00
ATOM   4298  C   THR   279       2.041  33.951 -21.890  1.00  0.00
ATOM   4299  O   THR   279       0.906  34.080 -21.421  1.00  0.00
ATOM   4300  N   ARG   280       2.458  32.789 -22.377  1.00  0.00
ATOM   4301  H   ARG   280       3.399  32.645 -22.713  1.00  0.00
ATOM   4302  CA  ARG   280       1.503  31.685 -22.491  1.00  0.00
ATOM   4303  HA  ARG   280       0.519  32.077 -22.748  1.00  0.00
ATOM   4304  CB  ARG   280       1.936  30.701 -23.577  1.00  0.00
ATOM   4305  HB2 ARG   280       2.897  30.288 -23.273  1.00  0.00
ATOM   4306  HB3 ARG   280       1.192  29.905 -23.606  1.00  0.00
ATOM   4307  CG  ARG   280       2.068  31.334 -24.982  1.00  0.00
ATOM   4308  HG2 ARG   280       2.986  31.921 -25.005  1.00  0.00
ATOM   4309  HG3 ARG   280       2.133  30.528 -25.713  1.00  0.00
ATOM   4310  CD  ARG   280       0.870  32.241 -25.324  1.00  0.00
ATOM   4311  HD2 ARG   280       0.796  33.053 -24.600  1.00  0.00
ATOM   4312  HD3 ARG   280       0.988  32.657 -26.324  1.00  0.00
ATOM   4313  NE  ARG   280      -0.365  31.465 -25.284  1.00  0.00
ATOM   4314  HE  ARG   280      -0.264  30.473 -25.122  1.00  0.00
ATOM   4315  CZ  ARG   280      -1.596  31.965 -25.428  1.00  0.00
ATOM   4316  NH1 ARG   280      -1.767  33.281 -25.614  1.00  0.00
ATOM   4317 HH11 ARG   280      -0.964  33.892 -25.645  1.00  0.00
ATOM   4318 HH12 ARG   280      -2.699  33.656 -25.722  1.00  0.00
ATOM   4319  NH2 ARG   280      -2.658  31.141 -25.402  1.00  0.00
ATOM   4320 HH21 ARG   280      -2.521  30.149 -25.274  1.00  0.00
ATOM   4321 HH22 ARG   280      -3.589  31.518 -25.511  1.00  0.00
ATOM   4322  C   ARG   280       1.356  30.972 -21.151  1.00  0.00
ATOM   4323  O   ARG   280       2.364  30.634 -20.523  1.00  0.00
ATOM   4324  N   PRO   281       0.131  30.737 -20.685  1.00  0.00
ATOM   4325  CD  PRO   281      -1.129  31.282 -21.233  1.00  0.00
ATOM   4326  HD2 PRO   281      -1.363  30.783 -22.174  1.00  0.00
ATOM   4327  HD3 PRO   281      -1.017  32.352 -21.407  1.00  0.00
ATOM   4328  CG  PRO   281      -2.155  30.972 -20.130  1.00  0.00
ATOM   4329  HG2 PRO   281      -3.104  30.693 -20.589  1.00  0.00
ATOM   4330  HG3 PRO   281      -2.298  31.858 -19.512  1.00  0.00
ATOM   4331  CB  PRO   281      -1.590  29.857 -19.334  1.00  0.00
ATOM   4332  HB2 PRO   281      -1.867  28.910 -19.797  1.00  0.00
ATOM   4333  HB3 PRO   281      -1.921  29.863 -18.295  1.00  0.00
ATOM   4334  CA  PRO   281      -0.067  30.046 -19.401  1.00  0.00
ATOM   4335  HA  PRO   281       0.303  30.696 -18.608  1.00  0.00
ATOM   4336  C   PRO   281       0.659  28.709 -19.340  1.00  0.00
ATOM   4337  O   PRO   281       0.563  27.887 -20.249  1.00  0.00
ATOM   4338  N   GLY   282       1.380  28.497 -18.242  1.00  0.00
ATOM   4339  H   GLY   282       1.448  29.221 -17.541  1.00  0.00
ATOM   4340  CA  GLY   282       2.074  27.260 -18.013  1.00  0.00
ATOM   4341  HA2 GLY   282       2.182  27.153 -16.934  1.00  0.00
ATOM   4342  HA3 GLY   282       1.434  26.463 -18.393  1.00  0.00
ATOM   4343  C   GLY   282       3.432  27.148 -18.656  1.00  0.00
ATOM   4344  O   GLY   282       4.152  26.188 -18.353  1.00  0.00
ATOM   4345  N   VAL   283       3.812  28.070 -19.539  1.00  0.00
ATOM   4346  H   VAL   283       3.205  28.838 -19.789  1.00  0.00
ATOM   4347  CA  VAL   283       5.105  27.961 -20.212  1.00  0.00
ATOM   4348  HA  VAL   283       5.362  26.919 -20.403  1.00  0.00
ATOM   4349  CB  VAL   283       5.128  28.726 -21.547  1.00  0.00
ATOM   4350  HB  VAL   283       4.786  29.747 -21.378  1.00  0.00
ATOM   4351  CG1 VAL   283       6.552  28.751 -22.122  1.00  0.00
ATOM   4352 HG11 VAL   283       6.894  27.730 -22.291  1.00  0.00
ATOM   4353 HG12 VAL   283       6.553  29.295 -23.066  1.00  0.00
ATOM   4354 HG13 VAL   283       7.220  29.245 -21.417  1.00  0.00
ATOM   4355  CG2 VAL   283       4.156  28.107 -22.564  1.00  0.00
ATOM   4356 HG21 VAL   283       3.142  28.139 -22.164  1.00  0.00
ATOM   4357 HG22 VAL   283       4.196  28.671 -23.496  1.00  0.00
ATOM   4358 HG23 VAL   283       4.438  27.072 -22.754  1.00  0.00
ATOM   4359  C   VAL   283       6.179  28.485 -19.276  1.00  0.00
ATOM   4360  O   VAL   283       6.185  29.663 -18.910  1.00  0.00
ATOM   4361  N   THR   284       7.087  27.606 -18.873  1.00  0.00
ATOM   4362  H   THR   284       6.971  26.617 -19.040  1.00  0.00
ATOM   4363  CA  THR   284       8.254  28.048 -18.114  1.00  0.00
ATOM   4364  HA  THR   284       7.999  28.531 -17.170  1.00  0.00
ATOM   4365  CB  THR   284       9.125  26.824 -17.818  1.00  0.00
ATOM   4366  HB  THR   284       9.420  26.390 -18.773  1.00  0.00
ATOM   4367  CG2 THR   284      10.366  27.158 -17.008  1.00  0.00
ATOM   4368 HG21 THR   284      10.071  27.592 -16.053  1.00  0.00
ATOM   4369 HG22 THR   284      10.940  26.249 -16.831  1.00  0.00
ATOM   4370 HG23 THR   284      10.977  27.873 -17.558  1.00  0.00
ATOM   4371  OG1 THR   284       8.322  25.862 -17.139  1.00  0.00
ATOM   4372  HG1 THR   284       8.850  25.085 -16.944  1.00  0.00
ATOM   4373  C   THR   284       9.020  29.124 -18.891  1.00  0.00
ATOM   4374  O   THR   284       9.230  30.231 -18.397  1.00  0.00
ATOM   4375  N   GLY   285       9.388  28.831 -20.136  1.00  0.00
ATOM   4376  H   GLY   285       9.212  27.905 -20.498  1.00  0.00
ATOM   4377  CA  GLY   285      10.035  29.793 -21.000  1.00  0.00
ATOM   4378  HA2 GLY   285       9.346  30.614 -21.202  1.00  0.00
ATOM   4379  HA3 GLY   285      10.924  30.180 -20.503  1.00  0.00
ATOM   4380  C   GLY   285      10.443  29.152 -22.319  1.00  0.00
ATOM   4381  O   GLY   285      10.381  27.937 -22.486  1.00  0.00
ATOM   4382  N   PRO   286      10.859  29.951 -23.284  1.00  0.00
ATOM   4383  CD  PRO   286      10.766  31.427 -23.342  1.00  0.00
ATOM   4384  HD2 PRO   286      11.147  31.859 -22.417  1.00  0.00
ATOM   4385  HD3 PRO   286       9.727  31.727 -23.481  1.00  0.00
ATOM   4386  CG  PRO   286      11.638  31.766 -24.552  1.00  0.00
ATOM   4387  HG2 PRO   286      12.691  31.829 -24.277  1.00  0.00
ATOM   4388  HG3 PRO   286      11.327  32.703 -25.015  1.00  0.00
ATOM   4389  CB  PRO   286      11.370  30.567 -25.496  1.00  0.00
ATOM   4390  HB2 PRO   286      12.175  30.477 -26.225  1.00  0.00
ATOM   4391  HB3 PRO   286      10.411  30.589 -26.015  1.00  0.00
ATOM   4392  CA  PRO   286      11.412  29.380 -24.524  1.00  0.00
ATOM   4393  HA  PRO   286      10.774  28.548 -24.825  1.00  0.00
ATOM   4394  C   PRO   286      12.843  28.886 -24.351  1.00  0.00
ATOM   4395  O   PRO   286      13.609  29.372 -23.510  1.00  0.00
ATOM   4396  N   ILE   287      13.209  27.904 -25.166  1.00  0.00
ATOM   4397  H   ILE   287      12.513  27.408 -25.705  1.00  0.00
ATOM   4398  CA  ILE   287      14.605  27.474 -25.270  1.00  0.00
ATOM   4399  HA  ILE   287      15.198  27.794 -24.413  1.00  0.00
ATOM   4400  CB  ILE   287      14.740  25.964 -25.446  1.00  0.00
ATOM   4401  HB  ILE   287      14.323  25.679 -26.412  1.00  0.00
ATOM   4402  CG2 ILE   287      16.222  25.549 -25.384  1.00  0.00
ATOM   4403 HG21 ILE   287      16.639  25.833 -24.418  1.00  0.00
ATOM   4404 HG22 ILE   287      16.303  24.469 -25.511  1.00  0.00
ATOM   4405 HG23 ILE   287      16.773  26.050 -26.179  1.00  0.00
ATOM   4406  CG1 ILE   287      13.878  25.231 -24.425  1.00  0.00
ATOM   4407 HG12 ILE   287      14.203  25.546 -23.434  1.00  0.00
ATOM   4408 HG13 ILE   287      12.845  25.541 -24.584  1.00  0.00
ATOM   4409  CD1 ILE   287      13.974  23.718 -24.532  1.00  0.00
ATOM   4410 HD11 ILE   287      15.006  23.407 -24.373  1.00  0.00
ATOM   4411 HD12 ILE   287      13.336  23.259 -23.777  1.00  0.00
ATOM   4412 HD13 ILE   287      13.648  23.402 -25.523  1.00  0.00
ATOM   4413  C   ILE   287      15.180  28.241 -26.453  1.00  0.00
ATOM   4414  O   ILE   287      15.094  27.799 -27.598  1.00  0.00
ATOM   4415  N   VAL   288      15.785  29.397 -26.167  1.00  0.00
ATOM   4416  H   VAL   288      15.848  29.723 -25.213  1.00  0.00
ATOM   4417  CA  VAL   288      16.302  30.255 -27.226  1.00  0.00
ATOM   4418  HA  VAL   288      15.545  30.480 -27.978  1.00  0.00
ATOM   4419  CB  VAL   288      16.818  31.581 -26.635  1.00  0.00
ATOM   4420  HB  VAL   288      17.141  32.232 -27.447  1.00  0.00
ATOM   4421  CG1 VAL   288      15.721  32.266 -25.846  1.00  0.00
ATOM   4422 HG11 VAL   288      15.397  31.616 -25.033  1.00  0.00
ATOM   4423 HG12 VAL   288      16.099  33.202 -25.434  1.00  0.00
ATOM   4424 HG13 VAL   288      14.876  32.474 -26.502  1.00  0.00
ATOM   4425  CG2 VAL   288      18.027  31.372 -25.762  1.00  0.00
ATOM   4426 HG21 VAL   288      18.828  30.926 -26.351  1.00  0.00
ATOM   4427 HG22 VAL   288      18.359  32.331 -25.365  1.00  0.00
ATOM   4428 HG23 VAL   288      17.769  30.708 -24.937  1.00  0.00
ATOM   4429  C   VAL   288      17.399  29.515 -28.001  1.00  0.00
ATOM   4430  O   VAL   288      18.106  28.659 -27.457  1.00  0.00
ATOM   4431  N   GLY   289      17.523  29.825 -29.293  1.00  0.00
ATOM   4432  H   GLY   289      16.974  30.563 -29.711  1.00  0.00
ATOM   4433  CA  GLY   289      18.454  29.105 -30.131  1.00  0.00
ATOM   4434  HA2 GLY   289      19.021  28.427 -29.493  1.00  0.00
ATOM   4435  HA3 GLY   289      17.875  28.526 -30.851  1.00  0.00
ATOM   4436  C   GLY   289      19.420  30.002 -30.881  1.00  0.00
ATOM   4437  O   GLY   289      19.386  30.083 -32.111  1.00  0.00
ATOM   4438  N   PRO   290      20.293  30.704 -30.166  1.00  0.00
ATOM   4439  CD  PRO   290      20.562  30.633 -28.717  1.00  0.00
ATOM   4440  HD2 PRO   290      20.803  29.605 -28.447  1.00  0.00
ATOM   4441  HD3 PRO   290      19.674  30.953 -28.171  1.00  0.00
ATOM   4442  CG  PRO   290      21.748  31.590 -28.519  1.00  0.00
ATOM   4443  HG2 PRO   290      22.682  31.029 -28.525  1.00  0.00
ATOM   4444  HG3 PRO   290      21.646  32.114 -27.569  1.00  0.00
ATOM   4445  CB  PRO   290      21.678  32.542 -29.661  1.00  0.00
ATOM   4446  HB2 PRO   290      22.687  32.890 -29.878  1.00  0.00
ATOM   4447  HB3 PRO   290      21.023  33.400 -29.508  1.00  0.00
ATOM   4448  CA  PRO   290      21.158  31.687 -30.827  1.00  0.00
ATOM   4449  HA  PRO   290      20.559  32.247 -31.546  1.00  0.00
ATOM   4450  C   PRO   290      22.310  31.016 -31.544  1.00  0.00
ATOM   4451  O   PRO   290      22.832  29.988 -31.107  1.00  0.00
ATOM   4452  N   ARG   291      22.731  31.622 -32.646  1.00  0.00
ATOM   4453  H   ARG   291      22.174  32.308 -33.136  1.00  0.00
ATOM   4454  CA  ARG   291      23.976  31.188 -33.250  1.00  0.00
ATOM   4455  HA  ARG   291      24.390  30.356 -32.680  1.00  0.00
ATOM   4456  CB  ARG   291      23.746  30.725 -34.699  1.00  0.00
ATOM   4457  HB2 ARG   291      24.524  29.988 -34.898  1.00  0.00
ATOM   4458  HB3 ARG   291      22.773  30.234 -34.699  1.00  0.00
ATOM   4459  CG  ARG   291      23.772  31.760 -35.743  1.00  0.00
ATOM   4460  HG2 ARG   291      22.980  32.480 -35.537  1.00  0.00
ATOM   4461  HG3 ARG   291      24.738  32.263 -35.709  1.00  0.00
ATOM   4462  CD  ARG   291      23.560  31.150 -37.141  1.00  0.00
ATOM   4463  HD2 ARG   291      24.495  30.782 -37.562  1.00  0.00
ATOM   4464  HD3 ARG   291      22.830  30.340 -37.116  1.00  0.00
ATOM   4465  NE  ARG   291      23.051  32.209 -37.993  1.00  0.00
ATOM   4466  HE  ARG   291      22.078  32.205 -38.265  1.00  0.00
ATOM   4467  CZ  ARG   291      23.827  33.179 -38.440  1.00  0.00
ATOM   4468  NH1 ARG   291      23.315  34.159 -39.185  1.00  0.00
ATOM   4469 HH11 ARG   291      22.329  34.158 -39.407  1.00  0.00
ATOM   4470 HH12 ARG   291      23.914  34.898 -39.523  1.00  0.00
ATOM   4471  NH2 ARG   291      25.132  33.139 -38.137  1.00  0.00
ATOM   4472 HH21 ARG   291      25.494  32.379 -37.580  1.00  0.00
ATOM   4473 HH22 ARG   291      25.746  33.869 -38.467  1.00  0.00
ATOM   4474  C   ARG   291      25.079  32.238 -33.161  1.00  0.00
ATOM   4475  O   ARG   291      26.259  31.886 -33.298  1.00  0.00
ATOM   4476  N   THR   292      24.736  33.490 -32.860  1.00  0.00
ATOM   4477  H   THR   292      23.753  33.722 -32.883  1.00  0.00
ATOM   4478  CA  THR   292      25.688  34.540 -32.506  1.00  0.00
ATOM   4479  HA  THR   292      26.694  34.123 -32.531  1.00  0.00
ATOM   4480  CB  THR   292      25.614  35.692 -33.501  1.00  0.00
ATOM   4481  HB  THR   292      26.382  36.427 -33.264  1.00  0.00
ATOM   4482  CG2 THR   292      25.836  35.164 -34.902  1.00  0.00
ATOM   4483 HG21 THR   292      25.067  34.429 -35.140  1.00  0.00
ATOM   4484 HG22 THR   292      25.783  35.988 -35.614  1.00  0.00
ATOM   4485 HG23 THR   292      26.817  34.695 -34.962  1.00  0.00
ATOM   4486  OG1 THR   292      24.302  36.276 -33.423  1.00  0.00
ATOM   4487  HG1 THR   292      24.238  37.005 -34.045  1.00  0.00
ATOM   4488  C   THR   292      25.395  35.092 -31.109  1.00  0.00
ATOM   4489  O   THR   292      24.257  35.046 -30.617  1.00  0.00
ATOM   4490  N   ALA   293      26.438  35.647 -30.482  1.00  0.00
ATOM   4491  H   ALA   293      27.380  35.517 -30.821  1.00  0.00
ATOM   4492  CA  ALA   293      26.244  36.410 -29.253  1.00  0.00
ATOM   4493  HA  ALA   293      25.897  35.739 -28.467  1.00  0.00
ATOM   4494  CB  ALA   293      27.559  37.034 -28.814  1.00  0.00
ATOM   4495  HB1 ALA   293      27.914  37.715 -29.587  1.00  0.00
ATOM   4496  HB2 ALA   293      27.408  37.585 -27.886  1.00  0.00
ATOM   4497  HB3 ALA   293      28.298  36.249 -28.654  1.00  0.00
ATOM   4498  C   ALA   293      25.180  37.486 -29.437  1.00  0.00
ATOM   4499  O   ALA   293      24.399  37.771 -28.519  1.00  0.00
ATOM   4500  N   ASP   294      25.126  38.096 -30.617  1.00  0.00
ATOM   4501  H   ASP   294      25.769  37.899 -31.370  1.00  0.00
ATOM   4502  CA  ASP   294      24.154  39.175 -30.799  1.00  0.00
ATOM   4503  HA  ASP   294      24.239  39.888 -29.979  1.00  0.00
ATOM   4504  CB  ASP   294      24.405  39.921 -32.130  1.00  0.00
ATOM   4505  HB2 ASP   294      25.275  40.561 -31.986  1.00  0.00
ATOM   4506  HB3 ASP   294      24.624  39.176 -32.895  1.00  0.00
ATOM   4507  CG  ASP   294      23.193  40.787 -32.582  1.00  0.00
ATOM   4508  OD1 ASP   294      23.020  41.900 -32.024  1.00  0.00
ATOM   4509  OD2 ASP   294      22.405  40.367 -33.486  1.00  0.00
ATOM   4510  C   ASP   294      22.725  38.638 -30.713  1.00  0.00
ATOM   4511  O   ASP   294      21.814  39.344 -30.267  1.00  0.00
ATOM   4512  N   GLN   295      22.519  37.381 -31.099  1.00  0.00
ATOM   4513  H   GLN   295      23.259  36.822 -31.498  1.00  0.00
ATOM   4514  CA  GLN   295      21.185  36.812 -31.034  1.00  0.00
ATOM   4515  HA  GLN   295      20.446  37.543 -31.363  1.00  0.00
ATOM   4516  CB  GLN   295      21.105  35.589 -31.950  1.00  0.00
ATOM   4517  HB2 GLN   295      21.982  34.973 -31.754  1.00  0.00
ATOM   4518  HB3 GLN   295      20.205  35.035 -31.681  1.00  0.00
ATOM   4519  CG  GLN   295      21.057  35.945 -33.417  1.00  0.00
ATOM   4520  HG2 GLN   295      20.162  36.542 -33.593  1.00  0.00
ATOM   4521  HG3 GLN   295      21.940  36.538 -33.650  1.00  0.00
ATOM   4522  CD  GLN   295      21.025  34.742 -34.337  1.00  0.00
ATOM   4523  OE1 GLN   295      21.119  33.590 -33.899  1.00  0.00
ATOM   4524  NE2 GLN   295      20.889  35.007 -35.634  1.00  0.00
ATOM   4525 HE21 GLN   295      20.860  34.249 -36.301  1.00  0.00
ATOM   4526 HE22 GLN   295      20.814  35.965 -35.945  1.00  0.00
ATOM   4527  C   GLN   295      20.799  36.468 -29.602  1.00  0.00
ATOM   4528  O   GLN   295      19.620  36.584 -29.234  1.00  0.00
ATOM   4529  N   LEU   296      21.768  36.064 -28.780  1.00  0.00
ATOM   4530  H   LEU   296      22.672  35.777 -29.126  1.00  0.00
ATOM   4531  CA  LEU   296      21.511  35.961 -27.347  1.00  0.00
ATOM   4532  HA  LEU   296      20.688  35.268 -27.168  1.00  0.00
ATOM   4533  CB  LEU   296      22.746  35.448 -26.620  1.00  0.00
ATOM   4534  HB2 LEU   296      22.978  34.502 -27.109  1.00  0.00
ATOM   4535  HB3 LEU   296      23.579  36.138 -26.750  1.00  0.00
ATOM   4536  CG  LEU   296      22.512  35.205 -25.124  1.00  0.00
ATOM   4537  HG  LEU   296      22.153  36.133 -24.679  1.00  0.00
ATOM   4538  CD1 LEU   296      21.495  34.100 -24.880  1.00  0.00
ATOM   4539 HD11 LEU   296      21.853  33.171 -25.324  1.00  0.00
ATOM   4540 HD12 LEU   296      21.359  33.961 -23.807  1.00  0.00
ATOM   4541 HD13 LEU   296      20.542  34.375 -25.333  1.00  0.00
ATOM   4542  CD2 LEU   296      23.818  34.889 -24.417  1.00  0.00
ATOM   4543 HD21 LEU   296      24.506  35.726 -24.533  1.00  0.00
ATOM   4544 HD22 LEU   296      23.626  34.720 -23.357  1.00  0.00
ATOM   4545 HD23 LEU   296      24.260  33.993 -24.853  1.00  0.00
ATOM   4546  C   LEU   296      21.066  37.307 -26.771  1.00  0.00
ATOM   4547  O   LEU   296      20.013  37.392 -26.115  1.00  0.00
ATOM   4548  N   ALA   297      21.848  38.377 -27.019  1.00  0.00
ATOM   4549  H   ALA   297      22.715  38.278 -27.527  1.00  0.00
ATOM   4550  CA  ALA   297      21.490  39.701 -26.510  1.00  0.00
ATOM   4551  HA  ALA   297      21.482  39.661 -25.421  1.00  0.00
ATOM   4552  CB  ALA   297      22.509  40.748 -26.952  1.00  0.00
ATOM   4553  HB1 ALA   297      22.521  40.807 -28.040  1.00  0.00
ATOM   4554  HB2 ALA   297      22.235  41.719 -26.539  1.00  0.00
ATOM   4555  HB3 ALA   297      23.498  40.467 -26.592  1.00  0.00
ATOM   4556  C   ALA   297      20.101  40.111 -26.967  1.00  0.00
ATOM   4557  O   ALA   297      19.360  40.766 -26.220  1.00  0.00
ATOM   4558  N   SER   298      19.724  39.728 -28.187  1.00  0.00
ATOM   4559  H   SER   298      20.368  39.271 -28.816  1.00  0.00
ATOM   4560  CA  SER   298      18.386  40.040 -28.675  1.00  0.00
ATOM   4561  HA  SER   298      18.156  41.092 -28.509  1.00  0.00
ATOM   4562  CB  SER   298      18.319  39.754 -30.186  1.00  0.00
ATOM   4563  HB2 SER   298      18.876  40.539 -30.697  1.00  0.00
ATOM   4564  HB3 SER   298      18.800  38.792 -30.363  1.00  0.00
ATOM   4565  OG  SER   298      16.982  39.716 -30.689  1.00  0.00
ATOM   4566  HG  SER   298      16.999  39.535 -31.632  1.00  0.00
ATOM   4567  C   SER   298      17.326  39.259 -27.896  1.00  0.00
ATOM   4568  O   SER   298      16.270  39.809 -27.537  1.00  0.00
ATOM   4569  N   ALA   299      17.603  37.979 -27.604  1.00  0.00
ATOM   4570  H   ALA   299      18.399  37.511 -28.012  1.00  0.00
ATOM   4571  CA  ALA   299      16.719  37.208 -26.729  1.00  0.00
ATOM   4572  HA  ALA   299      15.716  37.210 -27.156  1.00  0.00
ATOM   4573  CB  ALA   299      17.202  35.758 -26.620  1.00  0.00
ATOM   4574  HB1 ALA   299      18.201  35.739 -26.185  1.00  0.00
ATOM   4575  HB2 ALA   299      16.519  35.194 -25.985  1.00  0.00
ATOM   4576  HB3 ALA   299      17.229  35.308 -27.612  1.00  0.00
ATOM   4577  C   ALA   299      16.629  37.837 -25.344  1.00  0.00
ATOM   4578  O   ALA   299      15.531  37.995 -24.800  1.00  0.00
ATOM   4579  N   VAL   300      17.778  38.201 -24.754  1.00  0.00
ATOM   4580  H   VAL   300      18.672  38.007 -25.180  1.00  0.00
ATOM   4581  CA  VAL   300      17.761  38.829 -23.432  1.00  0.00
ATOM   4582  HA  VAL   300      17.312  38.184 -22.677  1.00  0.00
ATOM   4583  CB  VAL   300      19.182  39.210 -22.973  1.00  0.00
ATOM   4584  HB  VAL   300      19.663  39.819 -23.738  1.00  0.00
ATOM   4585  CG1 VAL   300      19.093  39.999 -21.681  1.00  0.00
ATOM   4586 HG11 VAL   300      18.612  39.390 -20.915  1.00  0.00
ATOM   4587 HG12 VAL   300      20.095  40.271 -21.351  1.00  0.00
ATOM   4588 HG13 VAL   300      18.507  40.903 -21.846  1.00  0.00
ATOM   4589  CG2 VAL   300      20.050  38.010 -22.814  1.00  0.00
ATOM   4590 HG21 VAL   300      20.126  37.487 -23.767  1.00  0.00
ATOM   4591 HG22 VAL   300      21.043  38.320 -22.489  1.00  0.00
ATOM   4592 HG23 VAL   300      19.616  37.343 -22.069  1.00  0.00
ATOM   4593  C   VAL   300      16.854  40.056 -23.428  1.00  0.00
ATOM   4594  O   VAL   300      16.102  40.279 -22.479  1.00  0.00
ATOM   4595  N   ARG   301      16.926  40.883 -24.481  1.00  0.00
ATOM   4596  H   ARG   301      17.609  40.741 -25.211  1.00  0.00
ATOM   4597  CA  ARG   301      16.053  42.056 -24.566  1.00  0.00
ATOM   4598  HA  ARG   301      16.110  42.628 -23.640  1.00  0.00
ATOM   4599  CB  ARG   301      16.487  42.965 -25.735  1.00  0.00
ATOM   4600  HB2 ARG   301      16.473  42.340 -26.628  1.00  0.00
ATOM   4601  HB3 ARG   301      15.722  43.737 -25.821  1.00  0.00
ATOM   4602  CG  ARG   301      17.882  43.632 -25.591  1.00  0.00
ATOM   4603  HG2 ARG   301      17.959  44.053 -24.588  1.00  0.00
ATOM   4604  HG3 ARG   301      18.644  42.864 -25.722  1.00  0.00
ATOM   4605  CD  ARG   301      18.092  44.743 -26.629  1.00  0.00
ATOM   4606  HD2 ARG   301      17.347  45.525 -26.478  1.00  0.00
ATOM   4607  HD3 ARG   301      19.090  45.165 -26.512  1.00  0.00
ATOM   4608  NE  ARG   301      17.959  44.225 -27.991  1.00  0.00
ATOM   4609  HE  ARG   301      17.033  44.201 -28.395  1.00  0.00
ATOM   4610  CZ  ARG   301      18.981  43.772 -28.716  1.00  0.00
ATOM   4611  NH1 ARG   301      18.767  43.279 -29.934  1.00  0.00
ATOM   4612 HH11 ARG   301      17.828  43.250 -30.306  1.00  0.00
ATOM   4613 HH12 ARG   301      19.544  42.937 -30.480  1.00  0.00
ATOM   4614  NH2 ARG   301      20.215  43.797 -28.215  1.00  0.00
ATOM   4615 HH21 ARG   301      20.372  44.160 -27.286  1.00  0.00
ATOM   4616 HH22 ARG   301      20.987  43.453 -28.767  1.00  0.00
ATOM   4617  C   ARG   301      14.587  41.648 -24.725  1.00  0.00
ATOM   4618  O   ARG   301      13.693  42.356 -24.250  1.00  0.00
ATOM   4619  N   ALA   302      14.319  40.512 -25.386  1.00  0.00
ATOM   4620  H   ALA   302      15.054  39.966 -25.812  1.00  0.00
ATOM   4621  CA  ALA   302      12.937  40.070 -25.563  1.00  0.00
ATOM   4622  HA  ALA   302      12.359  40.913 -25.942  1.00  0.00
ATOM   4623  CB  ALA   302      12.861  38.929 -26.579  1.00  0.00
ATOM   4624  HB1 ALA   302      13.427  38.074 -26.209  1.00  0.00
ATOM   4625  HB2 ALA   302      11.820  38.640 -26.724  1.00  0.00
ATOM   4626  HB3 ALA   302      13.281  39.259 -27.529  1.00  0.00
ATOM   4627  C   ALA   302      12.308  39.636 -24.244  1.00  0.00
ATOM   4628  O   ALA   302      11.080  39.753 -24.074  1.00  0.00
ATOM   4629  N   ALA   303      13.122  39.112 -23.312  1.00  0.00
ATOM   4630  H   ALA   303      14.090  38.909 -23.513  1.00  0.00
ATOM   4631  CA  ALA   303      12.601  38.762 -21.997  1.00  0.00
ATOM   4632  HA  ALA   303      11.737  38.109 -22.128  1.00  0.00
ATOM   4633  CB  ALA   303      13.668  38.008 -21.191  1.00  0.00
ATOM   4634  HB1 ALA   303      14.535  38.652 -21.043  1.00  0.00
ATOM   4635  HB2 ALA   303      13.258  37.723 -20.222  1.00  0.00
ATOM   4636  HB3 ALA   303      13.969  37.113 -21.735  1.00  0.00
ATOM   4637  C   ALA   303      12.131  39.994 -21.230  1.00  0.00
ATOM   4638  O   ALA   303      11.302  39.858 -20.336  1.00  0.00
ATOM   4639  N   GLU   304      12.636  41.190 -21.574  1.00  0.00
ATOM   4640  H   GLU   304      13.350  41.207 -22.288  1.00  0.00
ATOM   4641  CA  GLU   304      12.255  42.450 -20.948  1.00  0.00
ATOM   4642  HA  GLU   304      11.913  42.273 -19.928  1.00  0.00
ATOM   4643  CB  GLU   304      13.461  43.398 -20.904  1.00  0.00
ATOM   4644  HB2 GLU   304      13.824  43.501 -21.926  1.00  0.00
ATOM   4645  HB3 GLU   304      13.097  44.362 -20.549  1.00  0.00
ATOM   4646  CG  GLU   304      14.607  42.919 -20.000  1.00  0.00
ATOM   4647  HG2 GLU   304      14.303  41.989 -19.519  1.00  0.00
ATOM   4648  HG3 GLU   304      15.471  42.733 -20.637  1.00  0.00
ATOM   4649  CD  GLU   304      14.975  43.953 -18.927  1.00  0.00
ATOM   4650  OE1 GLU   304      16.147  43.953 -18.451  1.00  0.00
ATOM   4651  OE2 GLU   304      14.083  44.773 -18.574  1.00  0.00
ATOM   4652  C   GLU   304      11.095  43.146 -21.653  1.00  0.00
ATOM   4653  O   GLU   304      10.527  44.086 -21.086  1.00  0.00
ATOM   4654  N   LEU   305      10.746  42.717 -22.867  1.00  0.00
ATOM   4655  H   LEU   305      11.218  41.920 -23.270  1.00  0.00
ATOM   4656  CA  LEU   305       9.705  43.370 -23.648  1.00  0.00
ATOM   4657  HA  LEU   305       9.918  44.436 -23.731  1.00  0.00
ATOM   4658  CB  LEU   305       9.640  42.774 -25.054  1.00  0.00
ATOM   4659  HB2 LEU   305       9.814  41.716 -24.859  1.00  0.00
ATOM   4660  HB3 LEU   305       8.609  42.918 -25.380  1.00  0.00
ATOM   4661  CG  LEU   305      10.592  43.253 -26.149  1.00  0.00
ATOM   4662  HG  LEU   305      11.606  42.907 -25.949  1.00  0.00
ATOM   4663  CD1 LEU   305      10.111  42.673 -27.458  1.00  0.00
ATOM   4664 HD11 LEU   305       9.096  43.019 -27.658  1.00  0.00
ATOM   4665 HD12 LEU   305      10.770  42.996 -28.263  1.00  0.00
ATOM   4666 HD13 LEU   305      10.117  41.585 -27.398  1.00  0.00
ATOM   4667  CD2 LEU   305      10.661  44.791 -26.214  1.00  0.00
ATOM   4668 HD21 LEU   305      11.014  45.180 -25.259  1.00  0.00
ATOM   4669 HD22 LEU   305      11.348  45.091 -27.005  1.00  0.00
ATOM   4670 HD23 LEU   305       9.669  45.191 -26.424  1.00  0.00
ATOM   4671  C   LEU   305       8.347  43.208 -22.989  1.00  0.00
ATOM   4672  O   LEU   305       8.056  42.185 -22.368  1.00  0.00
ATOM   4673  N   THR   306       7.490  44.209 -23.153  1.00  0.00
ATOM   4674  H   THR   306       7.812  45.105 -23.490  1.00  0.00
ATOM   4675  CA  THR   306       6.080  44.067 -22.804  1.00  0.00
ATOM   4676  HA  THR   306       5.935  43.046 -22.450  1.00  0.00
ATOM   4677  CB  THR   306       5.655  45.035 -21.694  1.00  0.00
ATOM   4678  HB  THR   306       5.677  46.056 -22.075  1.00  0.00
ATOM   4679  CG2 THR   306       4.281  44.706 -21.244  1.00  0.00
ATOM   4680 HG21 THR   306       4.257  43.685 -20.862  1.00  0.00
ATOM   4681 HG22 THR   306       3.981  45.396 -20.455  1.00  0.00
ATOM   4682 HG23 THR   306       3.592  44.795 -22.084  1.00  0.00
ATOM   4683  OG1 THR   306       6.526  44.891 -20.565  1.00  0.00
ATOM   4684  HG1 THR   306       6.255  45.499 -19.873  1.00  0.00
ATOM   4685  C   THR   306       5.266  44.295 -24.061  1.00  0.00
ATOM   4686  O   THR   306       5.312  45.384 -24.641  1.00  0.00
ATOM   4687  N   LEU   307       4.559  43.266 -24.505  1.00  0.00
ATOM   4688  H   LEU   307       4.572  42.382 -24.017  1.00  0.00
ATOM   4689  CA  LEU   307       3.784  43.365 -25.731  1.00  0.00
ATOM   4690  HA  LEU   307       4.293  44.039 -26.419  1.00  0.00
ATOM   4691  CB  LEU   307       3.611  42.001 -26.417  1.00  0.00
ATOM   4692  HB2 LEU   307       2.976  41.511 -25.679  1.00  0.00
ATOM   4693  HB3 LEU   307       3.036  42.184 -27.325  1.00  0.00
ATOM   4694  CG  LEU   307       4.808  41.096 -26.743  1.00  0.00
ATOM   4695  HG  LEU   307       5.433  40.986 -25.857  1.00  0.00
ATOM   4696  CD1 LEU   307       4.304  39.727 -27.182  1.00  0.00
ATOM   4697 HD11 LEU   307       3.679  39.836 -28.068  1.00  0.00
ATOM   4698 HD12 LEU   307       5.153  39.084 -27.414  1.00  0.00
ATOM   4699 HD13 LEU   307       3.718  39.280 -26.378  1.00  0.00
ATOM   4700  CD2 LEU   307       5.784  41.695 -27.795  1.00  0.00
ATOM   4701 HD21 LEU   307       6.185  42.638 -27.424  1.00  0.00
ATOM   4702 HD22 LEU   307       6.602  40.997 -27.971  1.00  0.00
ATOM   4703 HD23 LEU   307       5.249  41.871 -28.729  1.00  0.00
ATOM   4704  C   LEU   307       2.420  43.963 -25.435  1.00  0.00
ATOM   4705  O   LEU   307       1.800  43.646 -24.420  1.00  0.00
ATOM   4706  N   THR   308       1.955  44.831 -26.322  1.00  0.00
ATOM   4707  H   THR   308       2.471  45.113 -27.143  1.00  0.00
ATOM   4708  CA  THR   308       0.677  45.473 -26.057  1.00  0.00
ATOM   4709  HA  THR   308       0.572  45.719 -25.000  1.00  0.00
ATOM   4710  CB  THR   308       0.537  46.762 -26.876  1.00  0.00
ATOM   4711  HB  THR   308      -0.308  47.342 -26.503  1.00  0.00
ATOM   4712  CG2 THR   308       1.821  47.588 -26.744  1.00  0.00
ATOM   4713 HG21 THR   308       2.666  47.009 -27.117  1.00  0.00
ATOM   4714 HG22 THR   308       1.724  48.505 -27.325  1.00  0.00
ATOM   4715 HG23 THR   308       1.986  47.838 -25.696  1.00  0.00
ATOM   4716  OG1 THR   308       0.275  46.454 -28.259  1.00  0.00
ATOM   4717  HG1 THR   308       0.190  47.270 -28.758  1.00  0.00
ATOM   4718  C   THR   308      -0.466  44.503 -26.338  1.00  0.00
ATOM   4719  O   THR   308      -0.324  43.535 -27.090  1.00  0.00
ATOM   4720  N   ASP   309      -1.607  44.751 -25.687  1.00  0.00
ATOM   4721  H   ASP   309      -1.672  45.435 -24.947  1.00  0.00
ATOM   4722  CA  ASP   309      -2.795  43.970 -26.012  1.00  0.00
ATOM   4723  HA  ASP   309      -2.591  42.913 -25.843  1.00  0.00
ATOM   4724  CB  ASP   309      -3.987  44.382 -25.144  1.00  0.00
ATOM   4725  HB2 ASP   309      -4.008  45.471 -25.113  1.00  0.00
ATOM   4726  HB3 ASP   309      -4.898  44.015 -25.617  1.00  0.00
ATOM   4727  CG  ASP   309      -3.896  43.835 -23.724  1.00  0.00
ATOM   4728  OD1 ASP   309      -2.837  43.274 -23.366  1.00  0.00
ATOM   4729  OD2 ASP   309      -4.883  43.954 -22.965  1.00  0.00
ATOM   4730  C   ASP   309      -3.158  44.111 -27.473  1.00  0.00
ATOM   4731  O   ASP   309      -3.813  43.222 -28.021  1.00  0.00
ATOM   4732  N   GLU   310      -2.754  45.209 -28.115  1.00  0.00
ATOM   4733  H   GLU   310      -2.286  45.973 -27.649  1.00  0.00
ATOM   4734  CA  GLU   310      -3.063  45.350 -29.530  1.00  0.00
ATOM   4735  HA  GLU   310      -4.108  45.093 -29.704  1.00  0.00
ATOM   4736  CB  GLU   310      -2.829  46.784 -29.996  1.00  0.00
ATOM   4737  HB2 GLU   310      -3.295  47.452 -29.271  1.00  0.00
ATOM   4738  HB3 GLU   310      -1.754  46.960 -30.013  1.00  0.00
ATOM   4739  CG  GLU   310      -3.410  47.053 -31.382  1.00  0.00
ATOM   4740  HG2 GLU   310      -3.352  46.129 -31.957  1.00  0.00
ATOM   4741  HG3 GLU   310      -4.456  47.332 -31.249  1.00  0.00
ATOM   4742  CD  GLU   310      -2.687  48.152 -32.122  1.00  0.00
ATOM   4743  OE1 GLU   310      -3.111  49.324 -32.017  1.00  0.00
ATOM   4744  OE2 GLU   310      -1.686  47.841 -32.806  1.00  0.00
ATOM   4745  C   GLU   310      -2.240  44.370 -30.352  1.00  0.00
ATOM   4746  O   GLU   310      -2.767  43.703 -31.251  1.00  0.00
ATOM   4747  N   VAL   311      -0.950  44.245 -30.031  1.00  0.00
ATOM   4748  H   VAL   311      -0.517  44.864 -29.361  1.00  0.00
ATOM   4749  CA  VAL   311      -0.113  43.263 -30.707  1.00  0.00
ATOM   4750  HA  VAL   311      -0.211  43.326 -31.791  1.00  0.00
ATOM   4751  CB  VAL   311       1.356  43.476 -30.335  1.00  0.00
ATOM   4752  HB  VAL   311       1.432  43.677 -29.266  1.00  0.00
ATOM   4753  CG1 VAL   311       2.161  42.228 -30.675  1.00  0.00
ATOM   4754 HG11 VAL   311       2.085  42.026 -31.743  1.00  0.00
ATOM   4755 HG12 VAL   311       3.206  42.385 -30.408  1.00  0.00
ATOM   4756 HG13 VAL   311       1.767  41.378 -30.117  1.00  0.00
ATOM   4757  CG2 VAL   311       1.867  44.697 -31.084  1.00  0.00
ATOM   4758 HG21 VAL   311       1.279  45.570 -30.800  1.00  0.00
ATOM   4759 HG22 VAL   311       2.913  44.866 -30.832  1.00  0.00
ATOM   4760 HG23 VAL   311       1.774  44.531 -32.157  1.00  0.00
ATOM   4761  C   VAL   311      -0.572  41.850 -30.382  1.00  0.00
ATOM   4762  O   VAL   311      -0.699  41.004 -31.273  1.00  0.00
ATOM   4763  N   LEU   312      -0.854  41.579 -29.105  1.00  0.00
ATOM   4764  H   LEU   312      -0.723  42.269 -28.380  1.00  0.00
ATOM   4765  CA  LEU   312      -1.283  40.237 -28.715  1.00  0.00
ATOM   4766  HA  LEU   312      -0.505  39.515 -28.960  1.00  0.00
ATOM   4767  CB  LEU   312      -1.550  40.176 -27.214  1.00  0.00
ATOM   4768  HB2 LEU   312      -2.128  41.071 -26.981  1.00  0.00
ATOM   4769  HB3 LEU   312      -2.132  39.292 -26.953  1.00  0.00
ATOM   4770  CG  LEU   312      -0.254  40.186 -26.414  1.00  0.00
ATOM   4771  HG  LEU   312       0.334  41.058 -26.701  1.00  0.00
ATOM   4772  CD1 LEU   312      -0.551  40.244 -24.923  1.00  0.00
ATOM   4773 HD11 LEU   312      -1.139  39.372 -24.635  1.00  0.00
ATOM   4774 HD12 LEU   312       0.385  40.250 -24.365  1.00  0.00
ATOM   4775 HD13 LEU   312      -1.113  41.151 -24.699  1.00  0.00
ATOM   4776  CD2 LEU   312       0.597  38.969 -26.760  1.00  0.00
ATOM   4777 HD21 LEU   312       0.837  38.983 -27.823  1.00  0.00
ATOM   4778 HD22 LEU   312       1.519  38.993 -26.179  1.00  0.00
ATOM   4779 HD23 LEU   312       0.043  38.060 -26.525  1.00  0.00
ATOM   4780  C   LEU   312      -2.505  39.791 -29.500  1.00  0.00
ATOM   4781  O   LEU   312      -2.551  38.653 -29.977  1.00  0.00
ATOM   4782  N   THR   313      -3.496  40.682 -29.663  1.00  0.00
ATOM   4783  H   THR   313      -3.464  41.577 -29.196  1.00  0.00
ATOM   4784  CA  THR   313      -4.676  40.364 -30.477  1.00  0.00
ATOM   4785  HA  THR   313      -5.116  39.414 -30.173  1.00  0.00
ATOM   4786  CB  THR   313      -5.746  41.457 -30.367  1.00  0.00
ATOM   4787  HB  THR   313      -6.590  41.165 -30.992  1.00  0.00
ATOM   4788  CG2 THR   313      -6.221  41.663 -28.941  1.00  0.00
ATOM   4789 HG21 THR   313      -5.378  41.955 -28.315  1.00  0.00
ATOM   4790 HG22 THR   313      -6.978  42.447 -28.919  1.00  0.00
ATOM   4791 HG23 THR   313      -6.650  40.735 -28.562  1.00  0.00
ATOM   4792  OG1 THR   313      -5.219  42.690 -30.887  1.00  0.00
ATOM   4793  HG1 THR   313      -5.887  43.377 -30.820  1.00  0.00
ATOM   4794  C   THR   313      -4.304  40.169 -31.944  1.00  0.00
ATOM   4795  O   THR   313      -4.899  39.337 -32.646  1.00  0.00
ATOM   4796  N   ALA   314      -3.340  40.942 -32.434  1.00  0.00
ATOM   4797  H   ALA   314      -2.864  41.637 -31.877  1.00  0.00
ATOM   4798  CA  ALA   314      -3.015  40.851 -33.850  1.00  0.00
ATOM   4799  HA  ALA   314      -3.944  40.866 -34.421  1.00  0.00
ATOM   4800  CB  ALA   314      -2.156  42.053 -34.277  1.00  0.00
ATOM   4801  HB1 ALA   314      -1.219  42.047 -33.720  1.00  0.00
ATOM   4802  HB2 ALA   314      -1.945  41.988 -35.344  1.00  0.00
ATOM   4803  HB3 ALA   314      -2.696  42.977 -34.070  1.00  0.00
ATOM   4804  C   ALA   314      -2.325  39.526 -34.163  1.00  0.00
ATOM   4805  O   ALA   314      -2.697  38.838 -35.125  1.00  0.00
ATOM   4806  N   LEU   315      -1.342  39.134 -33.340  1.00  0.00
ATOM   4807  H   LEU   315      -1.000  39.731 -32.601  1.00  0.00
ATOM   4808  CA  LEU   315      -0.697  37.843 -33.540  1.00  0.00
ATOM   4809  HA  LEU   315      -0.252  37.802 -34.534  1.00  0.00
ATOM   4810  CB  LEU   315       0.405  37.630 -32.501  1.00  0.00
ATOM   4811  HB2 LEU   315      -0.149  37.555 -31.565  1.00  0.00
ATOM   4812  HB3 LEU   315       0.919  36.689 -32.695  1.00  0.00
ATOM   4813  CG  LEU   315       1.431  38.759 -32.397  1.00  0.00
ATOM   4814  HG  LEU   315       0.896  39.709 -32.392  1.00  0.00
ATOM   4815  CD1 LEU   315       2.283  38.643 -31.116  1.00  0.00
ATOM   4816 HD11 LEU   315       2.818  37.694 -31.120  1.00  0.00
ATOM   4817 HD12 LEU   315       2.999  39.464 -31.080  1.00  0.00
ATOM   4818 HD13 LEU   315       1.633  38.690 -30.242  1.00  0.00
ATOM   4819  CD2 LEU   315       2.306  38.791 -33.642  1.00  0.00
ATOM   4820 HD21 LEU   315       1.682  38.956 -34.521  1.00  0.00
ATOM   4821 HD22 LEU   315       3.032  39.599 -33.556  1.00  0.00
ATOM   4822 HD23 LEU   315       2.830  37.841 -33.742  1.00  0.00
ATOM   4823  C   LEU   315      -1.720  36.724 -33.476  1.00  0.00
ATOM   4824  O   LEU   315      -1.657  35.762 -34.250  1.00  0.00
ATOM   4825  N   ASP   316      -2.690  36.857 -32.577  1.00  0.00
ATOM   4826  H   ASP   316      -2.696  37.634 -31.932  1.00  0.00
ATOM   4827  CA  ASP   316      -3.740  35.862 -32.464  1.00  0.00
ATOM   4828  HA  ASP   316      -3.304  34.873 -32.327  1.00  0.00
ATOM   4829  CB  ASP   316      -4.626  36.173 -31.267  1.00  0.00
ATOM   4830  HB2 ASP   316      -4.074  36.828 -30.594  1.00  0.00
ATOM   4831  HB3 ASP   316      -5.510  36.694 -31.635  1.00  0.00
ATOM   4832  CG  ASP   316      -5.044  34.943 -30.532  1.00  0.00
ATOM   4833  OD1 ASP   316      -4.180  34.111 -30.241  1.00  0.00
ATOM   4834  OD2 ASP   316      -6.243  34.804 -30.234  1.00  0.00
ATOM   4835  C   ASP   316      -4.572  35.797 -33.722  1.00  0.00
ATOM   4836  O   ASP   316      -5.169  34.755 -34.013  1.00  0.00
ATOM   4837  N   GLU   317      -4.629  36.895 -34.480  1.00  0.00
ATOM   4838  H   GLU   317      -4.236  37.779 -34.192  1.00  0.00
ATOM   4839  CA  GLU   317      -5.360  36.842 -35.737  1.00  0.00
ATOM   4840  HA  GLU   317      -6.248  36.221 -35.617  1.00  0.00
ATOM   4841  CB  GLU   317      -5.799  38.247 -36.177  1.00  0.00
ATOM   4842  HB2 GLU   317      -5.756  38.899 -35.304  1.00  0.00
ATOM   4843  HB3 GLU   317      -5.092  38.598 -36.928  1.00  0.00
ATOM   4844  CG  GLU   317      -7.222  38.270 -36.763  1.00  0.00
ATOM   4845  HG2 GLU   317      -7.838  37.596 -36.167  1.00  0.00
ATOM   4846  HG3 GLU   317      -7.607  39.286 -36.674  1.00  0.00
ATOM   4847  CD  GLU   317      -7.264  37.831 -38.246  1.00  0.00
ATOM   4848  OE1 GLU   317      -8.189  37.062 -38.626  1.00  0.00
ATOM   4849  OE2 GLU   317      -6.368  38.254 -39.031  1.00  0.00
ATOM   4850  C   GLU   317      -4.526  36.167 -36.816  1.00  0.00
ATOM   4851  O   GLU   317      -5.051  35.392 -37.623  1.00  0.00
ATOM   4852  N   ILE   318      -3.225  36.444 -36.850  1.00  0.00
ATOM   4853  H   ILE   318      -2.792  37.120 -36.237  1.00  0.00
ATOM   4854  CA  ILE   318      -2.400  35.808 -37.873  1.00  0.00
ATOM   4855  HA  ILE   318      -2.933  35.707 -38.819  1.00  0.00
ATOM   4856  CB  ILE   318      -1.101  36.594 -38.099  1.00  0.00
ATOM   4857  HB  ILE   318      -0.521  36.596 -37.177  1.00  0.00
ATOM   4858  CG2 ILE   318      -0.288  35.956 -39.206  1.00  0.00
ATOM   4859 HG21 ILE   318      -0.869  35.954 -40.129  1.00  0.00
ATOM   4860 HG22 ILE   318       0.630  36.523 -39.356  1.00  0.00
ATOM   4861 HG23 ILE   318      -0.041  34.931 -38.931  1.00  0.00
ATOM   4862  CG1 ILE   318      -1.408  38.058 -38.398  1.00  0.00
ATOM   4863 HG12 ILE   318      -1.533  38.160 -39.476  1.00  0.00
ATOM   4864 HG13 ILE   318      -2.344  38.311 -37.899  1.00  0.00
ATOM   4865  CD1 ILE   318      -0.309  38.999 -37.923  1.00  0.00
ATOM   4866 HD11 ILE   318       0.626  38.746 -38.421  1.00  0.00
ATOM   4867 HD12 ILE   318      -0.582  40.027 -38.162  1.00  0.00
ATOM   4868 HD13 ILE   318      -0.185  38.898 -36.845  1.00  0.00
ATOM   4869  C   ILE   318      -2.103  34.361 -37.511  1.00  0.00
ATOM   4870  O   ILE   318      -2.014  33.507 -38.398  1.00  0.00
ATOM   4871  N   PHE   319      -1.988  34.057 -36.221  1.00  0.00
ATOM   4872  H   PHE   319      -2.166  34.779 -35.537  1.00  0.00
ATOM   4873  CA  PHE   319      -1.580  32.739 -35.746  1.00  0.00
ATOM   4874  HA  PHE   319      -1.546  32.038 -36.580  1.00  0.00
ATOM   4875  CB  PHE   319      -0.193  32.813 -35.113  1.00  0.00
ATOM   4876  HB2 PHE   319      -0.256  33.494 -34.264  1.00  0.00
ATOM   4877  HB3 PHE   319       0.150  31.837 -34.771  1.00  0.00
ATOM   4878  CG  PHE   319       0.878  33.352 -36.018  1.00  0.00
ATOM   4879  CD1 PHE   319       1.377  32.591 -37.054  1.00  0.00
ATOM   4880  HD1 PHE   319       0.961  31.598 -37.224  1.00  0.00
ATOM   4881  CE1 PHE   319       2.393  33.070 -37.875  1.00  0.00
ATOM   4882  HE1 PHE   319       2.759  32.448 -38.692  1.00  0.00
ATOM   4883  CZ  PHE   319       2.938  34.324 -37.662  1.00  0.00
ATOM   4884  HZ  PHE   319       3.737  34.702 -38.298  1.00  0.00
ATOM   4885  CE2 PHE   319       2.451  35.105 -36.618  1.00  0.00
ATOM   4886  HE2 PHE   319       2.859  36.099 -36.437  1.00  0.00
ATOM   4887  CD2 PHE   319       1.427  34.605 -35.795  1.00  0.00
ATOM   4888  HD2 PHE   319       1.052  35.205 -34.966  1.00  0.00
ATOM   4889  C   PHE   319      -2.593  32.211 -34.737  1.00  0.00
ATOM   4890  O   PHE   319      -2.294  32.103 -33.546  1.00  0.00
ATOM   4891  N   PRO   320      -3.796  31.855 -35.177  1.00  0.00
ATOM   4892  CD  PRO   320      -4.323  31.877 -36.550  1.00  0.00
ATOM   4893  HD2 PRO   320      -3.588  31.450 -37.232  1.00  0.00
ATOM   4894  HD3 PRO   320      -4.537  32.904 -36.844  1.00  0.00
ATOM   4895  CG  PRO   320      -5.581  31.031 -36.443  1.00  0.00
ATOM   4896  HG2 PRO   320      -5.340  29.992 -36.669  1.00  0.00
ATOM   4897  HG3 PRO   320      -6.324  31.394 -37.154  1.00  0.00
ATOM   4898  CB  PRO   320      -6.055  31.181 -35.075  1.00  0.00
ATOM   4899  HB2 PRO   320      -6.601  30.281 -34.791  1.00  0.00
ATOM   4900  HB3 PRO   320      -6.689  32.054 -34.917  1.00  0.00
ATOM   4901  CA  PRO   320      -4.776  31.303 -34.234  1.00  0.00
ATOM   4902  HA  PRO   320      -4.889  32.003 -33.406  1.00  0.00
ATOM   4903  C   PRO   320      -4.339  29.948 -33.696  1.00  0.00
ATOM   4904  O   PRO   320      -3.561  29.212 -34.321  1.00  0.00
ATOM   4905  N   GLY   321      -4.843  29.632 -32.509  1.00  0.00
ATOM   4906  H   GLY   321      -5.476  30.270 -32.048  1.00  0.00
ATOM   4907  CA  GLY   321      -4.515  28.393 -31.844  1.00  0.00
ATOM   4908  HA2 GLY   321      -3.896  27.786 -32.505  1.00  0.00
ATOM   4909  HA3 GLY   321      -3.963  28.613 -30.930  1.00  0.00
ATOM   4910  C   GLY   321      -5.761  27.618 -31.490  1.00  0.00
ATOM   4911  O   GLY   321      -6.841  28.179 -31.277  1.00  0.00
ATOM   4912  N   PRO   322      -5.629  26.299 -31.386  1.00  0.00
ATOM   4913  CD  PRO   322      -4.378  25.530 -31.313  1.00  0.00
ATOM   4914  HD2 PRO   322      -3.800  25.862 -30.451  1.00  0.00
ATOM   4915  HD3 PRO   322      -3.801  25.693 -32.223  1.00  0.00
ATOM   4916  CG  PRO   322      -4.848  24.108 -31.179  1.00  0.00
ATOM   4917  HG2 PRO   322      -4.754  23.796 -30.139  1.00  0.00
ATOM   4918  HG3 PRO   322      -4.232  23.466 -31.808  1.00  0.00
ATOM   4919  CB  PRO   322      -6.289  24.085 -31.633  1.00  0.00
ATOM   4920  HB2 PRO   322      -6.861  23.304 -31.131  1.00  0.00
ATOM   4921  HB3 PRO   322      -6.380  23.964 -32.712  1.00  0.00
ATOM   4922  CA  PRO   322      -6.810  25.455 -31.218  1.00  0.00
ATOM   4923  HA  PRO   322      -7.570  25.841 -31.898  1.00  0.00
ATOM   4924  C   PRO   322      -7.374  25.407 -29.803  1.00  0.00
ATOM   4925  O   PRO   322      -8.489  24.898 -29.635  1.00  0.00
ATOM   4926  N   GLY   323      -6.659  25.885 -28.777  1.00  0.00
ATOM   4927  H   GLY   323      -5.823  26.424 -28.951  1.00  0.00
ATOM   4928  CA  GLY   323      -7.054  25.650 -27.394  1.00  0.00
ATOM   4929  HA2 GLY   323      -6.339  26.178 -26.764  1.00  0.00
ATOM   4930  HA3 GLY   323      -8.044  26.089 -27.266  1.00  0.00
ATOM   4931  C   GLY   323      -7.102  24.176 -26.968  1.00  0.00
ATOM   4932  O   GLY   323      -6.688  23.260 -27.698  1.00  0.00
ATOM   4933  N   PRO   324      -7.649  23.914 -25.787  1.00  0.00
ATOM   4934  CD  PRO   324      -8.371  24.830 -24.892  1.00  0.00
ATOM   4935  HD2 PRO   324      -9.234  25.248 -25.411  1.00  0.00
ATOM   4936  HD3 PRO   324      -7.710  25.638 -24.579  1.00  0.00
ATOM   4937  CG  PRO   324      -8.764  23.931 -23.744  1.00  0.00
ATOM   4938  HG2 PRO   324      -9.809  23.647 -23.870  1.00  0.00
ATOM   4939  HG3 PRO   324      -8.650  24.488 -22.814  1.00  0.00
ATOM   4940  CB  PRO   324      -7.896  22.775 -23.764  1.00  0.00
ATOM   4941  HB2 PRO   324      -8.423  21.913 -23.354  1.00  0.00
ATOM   4942  HB3 PRO   324      -6.959  22.917 -23.227  1.00  0.00
ATOM   4943  CA  PRO   324      -7.617  22.555 -25.250  1.00  0.00
ATOM   4944  HA  PRO   324      -6.627  22.143 -25.445  1.00  0.00
ATOM   4945  C   PRO   324      -8.673  21.649 -25.868  1.00  0.00
ATOM   4946  O   PRO   324      -9.786  22.075 -26.198  1.00  0.00
ATOM   4947  N   SER   325      -8.300  20.366 -26.027  1.00  0.00
ATOM   4948  H   SER   325      -7.336  20.067 -26.017  1.00  0.00
ATOM   4949  CA  SER   325      -9.324  19.369 -26.249  1.00  0.00
ATOM   4950  HA  SER   325     -10.054  19.749 -26.964  1.00  0.00
ATOM   4951  CB  SER   325      -8.725  18.083 -26.802  1.00  0.00
ATOM   4952  HB2 SER   325      -8.051  17.668 -26.053  1.00  0.00
ATOM   4953  HB3 SER   325      -9.536  17.379 -26.990  1.00  0.00
ATOM   4954  OG  SER   325      -8.016  18.313 -27.997  1.00  0.00
ATOM   4955  HG  SER   325      -7.653  17.484 -28.318  1.00  0.00
ATOM   4956  C   SER   325     -10.034  19.086 -24.928  1.00  0.00
ATOM   4957  O   SER   325      -9.460  19.295 -23.854  1.00  0.00
ATOM   4958  N   PRO   326     -11.299  18.621 -24.974  1.00  0.00
ATOM   4959  CD  PRO   326     -12.052  18.342 -23.733  1.00  0.00
ATOM   4960  HD2 PRO   326     -12.105  19.253 -23.136  1.00  0.00
ATOM   4961  HD3 PRO   326     -11.533  17.567 -23.168  1.00  0.00
ATOM   4962  CG  PRO   326     -13.438  17.879 -24.230  1.00  0.00
ATOM   4963  HG2 PRO   326     -14.136  18.716 -24.211  1.00  0.00
ATOM   4964  HG3 PRO   326     -13.812  17.080 -23.590  1.00  0.00
ATOM   4965  CB  PRO   326     -13.212  17.379 -25.644  1.00  0.00
ATOM   4966  HB2 PRO   326     -14.101  17.493 -26.265  1.00  0.00
ATOM   4967  HB3 PRO   326     -12.900  16.335 -25.646  1.00  0.00
ATOM   4968  CA  PRO   326     -12.067  18.276 -26.191  1.00  0.00
ATOM   4969  HA  PRO   326     -11.394  17.711 -26.835  1.00  0.00
ATOM   4970  C   PRO   326     -12.632  19.479 -26.969  1.00  0.00
ATOM   4971  O   PRO   326     -13.003  19.300 -28.131  1.00  0.00
ATOM   4972  N   GLU   327     -12.711  20.664 -26.350  1.00  0.00
ATOM   4973  H   GLU   327     -12.380  20.774 -25.402  1.00  0.00
ATOM   4974  CA  GLU   327     -13.317  21.824 -27.015  1.00  0.00
ATOM   4975  HA  GLU   327     -14.375  21.634 -27.197  1.00  0.00
ATOM   4976  CB  GLU   327     -13.187  23.082 -26.133  1.00  0.00
ATOM   4977  HB2 GLU   327     -12.127  23.176 -25.899  1.00  0.00
ATOM   4978  HB3 GLU   327     -13.497  23.920 -26.758  1.00  0.00
ATOM   4979  CG  GLU   327     -13.994  23.087 -24.842  1.00  0.00
ATOM   4980  HG2 GLU   327     -14.082  24.121 -24.508  1.00  0.00
ATOM   4981  HG3 GLU   327     -14.985  22.694 -25.070  1.00  0.00
ATOM   4982  CD  GLU   327     -13.352  22.242 -23.730  1.00  0.00
ATOM   4983  OE1 GLU   327     -12.366  21.513 -24.014  1.00  0.00
ATOM   4984  OE2 GLU   327     -13.841  22.316 -22.571  1.00  0.00
ATOM   4985  C   GLU   327     -12.686  22.107 -28.374  1.00  0.00
ATOM   4986  O   GLU   327     -13.328  22.672 -29.265  1.00  0.00
ATOM   4987  N   ALA   328     -11.421  21.753 -28.550  1.00  0.00
ATOM   4988  H   ALA   328     -10.882  21.288 -27.834  1.00  0.00
ATOM   4989  CA  ALA   328     -10.756  22.109 -29.791  1.00  0.00
ATOM   4990  HA  ALA   328     -10.815  23.188 -29.932  1.00  0.00
ATOM   4991  CB  ALA   328      -9.290  21.706 -29.720  1.00  0.00
ATOM   4992  HB1 ALA   328      -9.216  20.627 -29.587  1.00  0.00
ATOM   4993  HB2 ALA   328      -8.789  21.994 -30.644  1.00  0.00
ATOM   4994  HB3 ALA   328      -8.815  22.209 -28.877  1.00  0.00
ATOM   4995  C   ALA   328     -11.446  21.466 -30.983  1.00  0.00
ATOM   4996  O   ALA   328     -11.443  22.035 -32.081  1.00  0.00
ATOM   4997  N   PHE   329     -12.069  20.291 -30.792  1.00  0.00
ATOM   4998  H   PHE   329     -12.030  19.825 -29.897  1.00  0.00
ATOM   4999  CA  PHE   329     -12.746  19.616 -31.893  1.00  0.00
ATOM   5000  HA  PHE   329     -12.930  20.320 -32.704  1.00  0.00
ATOM   5001  CB  PHE   329     -11.878  18.469 -32.426  1.00  0.00
ATOM   5002  HB2 PHE   329     -12.313  18.060 -33.338  1.00  0.00
ATOM   5003  HB3 PHE   329     -10.870  18.826 -32.634  1.00  0.00
ATOM   5004  CG  PHE   329     -11.738  17.321 -31.463  1.00  0.00
ATOM   5005  CD1 PHE   329     -12.710  16.316 -31.404  1.00  0.00
ATOM   5006  HD1 PHE   329     -13.569  16.377 -32.073  1.00  0.00
ATOM   5007  CE1 PHE   329     -12.598  15.268 -30.526  1.00  0.00
ATOM   5008  HE1 PHE   329     -13.369  14.498 -30.487  1.00  0.00
ATOM   5009  CZ  PHE   329     -11.489  15.190 -29.678  1.00  0.00
ATOM   5010  HZ  PHE   329     -11.398  14.360 -28.977  1.00  0.00
ATOM   5011  CE2 PHE   329     -10.492  16.181 -29.729  1.00  0.00
ATOM   5012  HE2 PHE   329      -9.617  16.119 -29.082  1.00  0.00
ATOM   5013  CD2 PHE   329     -10.629  17.240 -30.609  1.00  0.00
ATOM   5014  HD2 PHE   329      -9.871  18.022 -30.643  1.00  0.00
ATOM   5015  C   PHE   329     -14.140  19.072 -31.580  1.00  0.00
ATOM   5016  O   PHE   329     -14.766  18.533 -32.494  1.00  0.00
ATOM   5017  N   ALA   330     -14.645  19.173 -30.338  1.00  0.00
ATOM   5018  H   ALA   330     -14.067  19.511 -29.582  1.00  0.00
ATOM   5019  CA  ALA   330     -15.987  18.673 -30.017  1.00  0.00
ATOM   5020  HA  ALA   330     -16.469  18.367 -30.946  1.00  0.00
ATOM   5021  CB  ALA   330     -15.894  17.459 -29.093  1.00  0.00
ATOM   5022  HB1 ALA   330     -15.423  17.751 -28.155  1.00  0.00
ATOM   5023  HB2 ALA   330     -16.895  17.077 -28.892  1.00  0.00
ATOM   5024  HB3 ALA   330     -15.299  16.682 -29.572  1.00  0.00
ATOM   5025  C   ALA   330     -16.842  19.806 -29.460  1.00  0.00
ATOM   5026  O   ALA   330     -17.420  20.567 -30.233  1.00  0.00
ATOM   5027  N   TRP   331     -16.976  19.951 -28.147  1.00  0.00
ATOM   5028  H   TRP   331     -16.683  19.219 -27.516  1.00  0.00
ATOM   5029  CA  TRP   331     -17.618  21.154 -27.574  1.00  0.00
ATOM   5030  HA  TRP   331     -17.299  22.032 -28.135  1.00  0.00
ATOM   5031  CB  TRP   331     -19.149  21.064 -27.634  1.00  0.00
ATOM   5032  HB2 TRP   331     -19.556  21.878 -27.034  1.00  0.00
ATOM   5033  HB3 TRP   331     -19.497  21.163 -28.662  1.00  0.00
ATOM   5034  CG  TRP   331     -19.754  19.781 -27.092  1.00  0.00
ATOM   5035  CD1 TRP   331     -20.012  18.648 -27.794  1.00  0.00
ATOM   5036  HD1 TRP   331     -19.747  18.661 -28.851  1.00  0.00
ATOM   5037  NE1 TRP   331     -20.571  17.701 -26.986  1.00  0.00
ATOM   5038  HE1 TRP   331     -20.844  16.771 -27.272  1.00  0.00
ATOM   5039  CE2 TRP   331     -20.696  18.212 -25.723  1.00  0.00
ATOM   5040  CZ2 TRP   331     -21.201  17.620 -24.554  1.00  0.00
ATOM   5041  HZ2 TRP   331     -21.560  16.592 -24.606  1.00  0.00
ATOM   5042  CH2 TRP   331     -21.211  18.374 -23.419  1.00  0.00
ATOM   5043  HH2 TRP   331     -21.611  17.954 -22.496  1.00  0.00
ATOM   5044  CZ3 TRP   331     -20.715  19.690 -23.411  1.00  0.00
ATOM   5045  HZ3 TRP   331     -20.718  20.280 -22.495  1.00  0.00
ATOM   5046  CE3 TRP   331     -20.206  20.281 -24.571  1.00  0.00
ATOM   5047  HE3 TRP   331     -19.817  21.297 -24.511  1.00  0.00
ATOM   5048  CD2 TRP   331     -20.198  19.529 -25.753  1.00  0.00
ATOM   5049  C   TRP   331     -17.172  21.388 -26.130  1.00  0.00
ATOM   5050  O   TRP   331     -16.454  20.547 -25.567  1.00  0.00
ATOM   5051  OXT TRP   331     -17.486  22.419 -25.540  1.00  0.00
TER   
ATOM   5052  N   MET   332      24.515  13.335  33.901  1.00  0.00
ATOM   5053  H1  MET   332      24.051  12.479  34.172  1.00  0.00
ATOM   5054  H2  MET   332      24.351  14.032  34.613  1.00  0.00
ATOM   5055  H3  MET   332      25.458  13.117  33.615  1.00  0.00
ATOM   5056  CA  MET   332      23.854  13.849  32.696  1.00  0.00
ATOM   5057  HA  MET   332      23.450  14.841  32.899  1.00  0.00
ATOM   5058  CB  MET   332      24.837  13.950  31.526  1.00  0.00
ATOM   5059  HB2 MET   332      25.477  14.808  31.731  1.00  0.00
ATOM   5060  HB3 MET   332      25.435  13.039  31.542  1.00  0.00
ATOM   5061  CG  MET   332      24.185  14.114  30.132  1.00  0.00
ATOM   5062  HG2 MET   332      24.917  13.835  29.374  1.00  0.00
ATOM   5063  HG3 MET   332      23.327  13.444  30.072  1.00  0.00
ATOM   5064  SD  MET   332      23.633  15.820  29.831  1.00  0.00
ATOM   5065  CE  MET   332      24.995  16.737  30.526  1.00  0.00
ATOM   5066  HE1 MET   332      25.914  16.476  30.002  1.00  0.00
ATOM   5067  HE2 MET   332      24.806  17.805  30.419  1.00  0.00
ATOM   5068  HE3 MET   332      25.097  16.491  31.583  1.00  0.00
ATOM   5069  C   MET   332      22.693  12.950  32.304  1.00  0.00
ATOM   5070  O   MET   332      22.876  11.743  32.150  1.00  0.00
ATOM   5071  N   GLU   333      21.509  13.537  32.126  1.00  0.00
ATOM   5072  H   GLU   333      21.415  14.533  32.264  1.00  0.00
ATOM   5073  CA  GLU   333      20.316  12.772  31.787  1.00  0.00
ATOM   5074  HA  GLU   333      20.320  11.810  32.300  1.00  0.00
ATOM   5075  CB  GLU   333      19.076  13.557  32.229  1.00  0.00
ATOM   5076  HB2 GLU   333      19.384  14.172  33.074  1.00  0.00
ATOM   5077  HB3 GLU   333      18.803  14.200  31.393  1.00  0.00
ATOM   5078  CG  GLU   333      17.855  12.695  32.637  1.00  0.00
ATOM   5079  HG2 GLU   333      17.841  11.811  32.000  1.00  0.00
ATOM   5080  HG3 GLU   333      18.023  12.395  33.671  1.00  0.00
ATOM   5081  CD  GLU   333      16.495  13.430  32.528  1.00  0.00
ATOM   5082  OE1 GLU   333      16.435  14.686  32.574  1.00  0.00
ATOM   5083  OE2 GLU   333      15.465  12.728  32.374  1.00  0.00
ATOM   5084  C   GLU   333      20.263  12.466  30.280  1.00  0.00
ATOM   5085  O   GLU   333      20.638  13.298  29.438  1.00  0.00
ATOM   5086  N   TYR   334      19.792  11.267  29.929  1.00  0.00
ATOM   5087  H   TYR   334      19.583  10.576  30.636  1.00  0.00
ATOM   5088  CA  TYR   334      19.640  10.890  28.526  1.00  0.00
ATOM   5089  HA  TYR   334      19.935  11.724  27.889  1.00  0.00
ATOM   5090  CB  TYR   334      20.517   9.682  28.188  1.00  0.00
ATOM   5091  HB2 TYR   334      20.272   8.847  28.844  1.00  0.00
ATOM   5092  HB3 TYR   334      20.299   9.408  27.156  1.00  0.00
ATOM   5093  CG  TYR   334      21.981  10.013  28.322  1.00  0.00
ATOM   5094  CD1 TYR   334      22.688  10.563  27.243  1.00  0.00
ATOM   5095  HD1 TYR   334      22.167  10.728  26.300  1.00  0.00
ATOM   5096  CE1 TYR   334      24.032  10.896  27.363  1.00  0.00
ATOM   5097  HE1 TYR   334      24.576  11.316  26.517  1.00  0.00
ATOM   5098  CZ  TYR   334      24.683  10.690  28.579  1.00  0.00
ATOM   5099  OH  TYR   334      26.008  11.034  28.687  1.00  0.00
ATOM   5100  HH  TYR   334      26.368  11.399  27.875  1.00  0.00
ATOM   5101  CE2 TYR   334      24.003  10.144  29.665  1.00  0.00
ATOM   5102  HE2 TYR   334      24.515   9.972  30.612  1.00  0.00
ATOM   5103  CD2 TYR   334      22.661   9.818  29.533  1.00  0.00
ATOM   5104  HD2 TYR   334      22.115   9.402  30.380  1.00  0.00
ATOM   5105  C   TYR   334      18.169  10.610  28.195  1.00  0.00
ATOM   5106  O   TYR   334      17.345  10.348  29.076  1.00  0.00
ATOM   5107  N   THR   335      17.828  10.712  26.912  1.00  0.00
ATOM   5108  H   THR   335      18.483  11.080  26.238  1.00  0.00
ATOM   5109  CA  THR   335      16.487  10.386  26.461  1.00  0.00
ATOM   5110  HA  THR   335      16.101   9.515  26.992  1.00  0.00
ATOM   5111  CB  THR   335      15.524  11.571  26.692  1.00  0.00
ATOM   5112  HB  THR   335      15.576  11.856  27.743  1.00  0.00
ATOM   5113  CG2 THR   335      15.884  12.767  25.825  1.00  0.00
ATOM   5114 HG21 THR   335      15.831  12.483  24.774  1.00  0.00
ATOM   5115 HG22 THR   335      15.183  13.579  26.017  1.00  0.00
ATOM   5116 HG23 THR   335      16.895  13.097  26.062  1.00  0.00
ATOM   5117  OG1 THR   335      14.178  11.186  26.412  1.00  0.00
ATOM   5118  HG1 THR   335      13.593  11.933  26.561  1.00  0.00
ATOM   5119  C   THR   335      16.584   9.971  24.994  1.00  0.00
ATOM   5120  O   THR   335      17.594  10.237  24.332  1.00  0.00
ATOM   5121  N   GLN   336      15.562   9.242  24.520  1.00  0.00
ATOM   5122  H   GLN   336      14.865   8.878  25.155  1.00  0.00
ATOM   5123  CA  GLN   336      15.426   8.942  23.096  1.00  0.00
ATOM   5124  HA  GLN   336      16.379   8.575  22.717  1.00  0.00
ATOM   5125  CB  GLN   336      14.351   7.876  22.834  1.00  0.00
ATOM   5126  HB2 GLN   336      13.406   8.289  23.189  1.00  0.00
ATOM   5127  HB3 GLN   336      14.303   7.738  21.754  1.00  0.00
ATOM   5128  CG  GLN   336      14.596   6.560  23.493  1.00  0.00
ATOM   5129  HG2 GLN   336      14.535   6.678  24.575  1.00  0.00
ATOM   5130  HG3 GLN   336      13.813   5.879  23.158  1.00  0.00
ATOM   5131  CD  GLN   336      15.963   5.949  23.141  1.00  0.00
ATOM   5132  OE1 GLN   336      16.846   5.855  24.010  1.00  0.00
ATOM   5133  NE2 GLN   336      16.130   5.504  21.866  1.00  0.00
ATOM   5134 HE21 GLN   336      17.010   5.095  21.588  1.00  0.00
ATOM   5135 HE22 GLN   336      15.372   5.585  21.203  1.00  0.00
ATOM   5136  C   GLN   336      15.048  10.208  22.347  1.00  0.00
ATOM   5137  O   GLN   336      14.342  11.074  22.873  1.00  0.00
ATOM   5138  N   LEU   337      15.546  10.328  21.119  1.00  0.00
ATOM   5139  H   LEU   337      16.219   9.666  20.760  1.00  0.00
ATOM   5140  CA  LEU   337      15.172  11.458  20.279  1.00  0.00
ATOM   5141  HA  LEU   337      15.053  12.347  20.899  1.00  0.00
ATOM   5142  CB  LEU   337      16.236  11.738  19.224  1.00  0.00
ATOM   5143  HB2 LEU   337      17.142  11.772  19.828  1.00  0.00
ATOM   5144  HB3 LEU   337      16.289  10.894  18.536  1.00  0.00
ATOM   5145  CG  LEU   337      16.105  13.042  18.424  1.00  0.00
ATOM   5146  HG  LEU   337      15.122  13.045  17.953  1.00  0.00
ATOM   5147  CD1 LEU   337      16.259  14.302  19.297  1.00  0.00
ATOM   5148 HD11 LEU   337      17.241  14.300  19.768  1.00  0.00
ATOM   5149 HD12 LEU   337      16.156  15.191  18.674  1.00  0.00
ATOM   5150 HD13 LEU   337      15.487  14.308  20.067  1.00  0.00
ATOM   5151  CD2 LEU   337      17.091  13.034  17.286  1.00  0.00
ATOM   5152 HD21 LEU   337      16.886  12.185  16.633  1.00  0.00
ATOM   5153 HD22 LEU   337      16.998  13.960  16.718  1.00  0.00
ATOM   5154 HD23 LEU   337      18.103  12.951  17.682  1.00  0.00
ATOM   5155  C   LEU   337      13.834  11.100  19.671  1.00  0.00
ATOM   5156  O   LEU   337      13.768  10.309  18.731  1.00  0.00
ATOM   5157  N   GLY   338      12.755  11.624  20.262  1.00  0.00
ATOM   5158  H   GLY   338      12.869  12.254  21.043  1.00  0.00
ATOM   5159  CA  GLY   338      11.404  11.317  19.816  1.00  0.00
ATOM   5160  HA2 GLY   338      10.683  11.816  20.464  1.00  0.00
ATOM   5161  HA3 GLY   338      11.270  11.662  18.791  1.00  0.00
ATOM   5162  C   GLY   338      11.162   9.826  19.868  1.00  0.00
ATOM   5163  O   GLY   338      11.544   9.141  20.821  1.00  0.00
ATOM   5164  N   ARG   339      10.559   9.305  18.807  1.00  0.00
ATOM   5165  H   ARG   339      10.277   9.918  18.055  1.00  0.00
ATOM   5166  CA  ARG   339      10.247   7.887  18.695  1.00  0.00
ATOM   5167  HA  ARG   339       9.939   7.482  19.659  1.00  0.00
ATOM   5168  CB  ARG   339       9.094   7.718  17.703  1.00  0.00
ATOM   5169  HB2 ARG   339       8.667   6.721  17.816  1.00  0.00
ATOM   5170  HB3 ARG   339       8.329   8.466  17.912  1.00  0.00
ATOM   5171  CG  ARG   339       9.606   7.896  16.262  1.00  0.00
ATOM   5172  HG2 ARG   339      10.335   8.706  16.255  1.00  0.00
ATOM   5173  HG3 ARG   339      10.089   6.969  15.953  1.00  0.00
ATOM   5174  CD  ARG   339       8.491   8.219  15.312  1.00  0.00
ATOM   5175  HD2 ARG   339       7.688   7.490  15.427  1.00  0.00
ATOM   5176  HD3 ARG   339       8.107   9.217  15.522  1.00  0.00
ATOM   5177  NE  ARG   339       8.963   8.181  13.933  1.00  0.00
ATOM   5178  HE  ARG   339       8.784   7.354  13.382  1.00  0.00
ATOM   5179  CZ  ARG   339       9.581   9.210  13.354  1.00  0.00
ATOM   5180  NH1 ARG   339       9.979   9.117  12.093  1.00  0.00
ATOM   5181 HH11 ARG   339       9.812   8.266  11.576  1.00  0.00
ATOM   5182 HH12 ARG   339      10.447   9.898  11.656  1.00  0.00
ATOM   5183  NH2 ARG   339       9.759  10.355  14.028  1.00  0.00
ATOM   5184 HH21 ARG   339       9.423  10.436  14.977  1.00  0.00
ATOM   5185 HH22 ARG   339      10.228  11.131  13.584  1.00  0.00
ATOM   5186  C   ARG   339      11.422   7.002  18.242  1.00  0.00
ATOM   5187  O   ARG   339      11.274   5.783  18.265  1.00  0.00
ATOM   5188  N   ILE   340      12.569   7.543  17.817  1.00  0.00
ATOM   5189  H   ILE   340      12.715   8.542  17.814  1.00  0.00
ATOM   5190  CA  ILE   340      13.613   6.683  17.236  1.00  0.00
ATOM   5191  HA  ILE   340      13.185   5.769  16.823  1.00  0.00
ATOM   5192  CB  ILE   340      14.437   7.404  16.147  1.00  0.00
ATOM   5193  HB  ILE   340      15.042   6.660  15.629  1.00  0.00
ATOM   5194  CG2 ILE   340      13.553   8.118  15.148  1.00  0.00
ATOM   5195 HG21 ILE   340      12.947   8.862  15.665  1.00  0.00
ATOM   5196 HG22 ILE   340      14.173   8.611  14.400  1.00  0.00
ATOM   5197 HG23 ILE   340      12.900   7.395  14.658  1.00  0.00
ATOM   5198  CG1 ILE   340      15.448   8.385  16.757  1.00  0.00
ATOM   5199 HG12 ILE   340      14.891   9.164  17.278  1.00  0.00
ATOM   5200 HG13 ILE   340      16.061   7.838  17.473  1.00  0.00
ATOM   5201  CD1 ILE   340      16.344   9.020  15.701  1.00  0.00
ATOM   5202 HD11 ILE   340      15.731   9.568  14.985  1.00  0.00
ATOM   5203 HD12 ILE   340      17.042   9.706  16.181  1.00  0.00
ATOM   5204 HD13 ILE   340      16.900   8.241  15.180  1.00  0.00
ATOM   5205  C   ILE   340      14.545   6.103  18.297  1.00  0.00
ATOM   5206  O   ILE   340      14.444   6.422  19.489  1.00  0.00
ATOM   5207  N   GLY   341      15.449   5.221  17.867  1.00  0.00
ATOM   5208  H   GLY   341      15.507   5.036  16.876  1.00  0.00
ATOM   5209  CA  GLY   341      16.355   4.512  18.755  1.00  0.00
ATOM   5210  HA2 GLY   341      15.794   4.267  19.657  1.00  0.00
ATOM   5211  HA3 GLY   341      16.647   3.592  18.249  1.00  0.00
ATOM   5212  C   GLY   341      17.607   5.283  19.144  1.00  0.00
ATOM   5213  O   GLY   341      18.375   4.819  19.992  1.00  0.00
ATOM   5214  N   LEU   342      17.831   6.440  18.529  1.00  0.00
ATOM   5215  H   LEU   342      17.224   6.723  17.772  1.00  0.00
ATOM   5216  CA  LEU   342      18.951   7.308  18.880  1.00  0.00
ATOM   5217  HA  LEU   342      19.885   6.748  18.852  1.00  0.00
ATOM   5218  CB  LEU   342      19.040   8.459  17.877  1.00  0.00
ATOM   5219  HB2 LEU   342      18.918   7.937  16.928  1.00  0.00
ATOM   5220  HB3 LEU   342      18.199   9.136  18.029  1.00  0.00
ATOM   5221  CG  LEU   342      20.325   9.250  17.855  1.00  0.00
ATOM   5222  HG  LEU   342      20.523   9.650  18.850  1.00  0.00
ATOM   5223  CD1 LEU   342      21.495   8.324  17.427  1.00  0.00
ATOM   5224 HD11 LEU   342      21.297   7.924  16.432  1.00  0.00
ATOM   5225 HD12 LEU   342      22.423   8.895  17.411  1.00  0.00
ATOM   5226 HD13 LEU   342      21.586   7.502  18.137  1.00  0.00
ATOM   5227  CD2 LEU   342      20.192  10.497  16.953  1.00  0.00
ATOM   5228 HD21 LEU   342      19.394  11.136  17.332  1.00  0.00
ATOM   5229 HD22 LEU   342      21.131  11.049  16.955  1.00  0.00
ATOM   5230 HD23 LEU   342      19.955  10.186  15.935  1.00  0.00
ATOM   5231  C   LEU   342      18.775   7.843  20.295  1.00  0.00
ATOM   5232  O   LEU   342      17.744   8.444  20.622  1.00  0.00
ATOM   5233  N   LYS   343      19.761   7.610  21.147  1.00  0.00
ATOM   5234  H   LYS   343      20.529   7.014  20.874  1.00  0.00
ATOM   5235  CA  LYS   343      19.751   8.148  22.504  1.00  0.00
ATOM   5236  HA  LYS   343      18.744   8.482  22.755  1.00  0.00
ATOM   5237  CB  LYS   343      20.180   7.097  23.513  1.00  0.00
ATOM   5238  HB2 LYS   343      19.444   6.294  23.472  1.00  0.00
ATOM   5239  HB3 LYS   343      21.149   6.718  23.189  1.00  0.00
ATOM   5240  CG  LYS   343      20.290   7.616  24.950  1.00  0.00
ATOM   5241  HG2 LYS   343      20.721   8.617  24.931  1.00  0.00
ATOM   5242  HG3 LYS   343      19.291   7.659  25.386  1.00  0.00
ATOM   5243  CD  LYS   343      21.179   6.692  25.797  1.00  0.00
ATOM   5244  HD2 LYS   343      22.110   6.522  25.258  1.00  0.00
ATOM   5245  HD3 LYS   343      21.392   7.192  26.742  1.00  0.00
ATOM   5246  CE  LYS   343      20.513   5.380  26.067  1.00  0.00
ATOM   5247  HE2 LYS   343      19.435   5.514  26.166  1.00  0.00
ATOM   5248  HE3 LYS   343      20.718   4.676  25.260  1.00  0.00
ATOM   5249  NZ  LYS   343      21.063   4.850  27.335  1.00  0.00
ATOM   5250  HZ1 LYS   343      20.872   5.501  28.083  1.00  0.00
ATOM   5251  HZ2 LYS   343      20.630   3.961  27.544  1.00  0.00
ATOM   5252  HZ3 LYS   343      22.061   4.725  27.243  1.00  0.00
ATOM   5253  C   LYS   343      20.667   9.363  22.568  1.00  0.00
ATOM   5254  O   LYS   343      21.839   9.289  22.168  1.00  0.00
ATOM   5255  N   VAL   344      20.125  10.488  23.047  1.00  0.00
ATOM   5256  H   VAL   344      19.152  10.511  23.319  1.00  0.00
ATOM   5257  CA  VAL   344      20.896  11.719  23.138  1.00  0.00
ATOM   5258  HA  VAL   344      21.967  11.570  23.005  1.00  0.00
ATOM   5259  CB  VAL   344      20.416  12.798  22.131  1.00  0.00
ATOM   5260  HB  VAL   344      21.087  13.655  22.186  1.00  0.00
ATOM   5261  CG1 VAL   344      20.413  12.242  20.701  1.00  0.00
ATOM   5262 HG11 VAL   344      19.741  11.385  20.645  1.00  0.00
ATOM   5263 HG12 VAL   344      20.073  13.014  20.011  1.00  0.00
ATOM   5264 HG13 VAL   344      21.421  11.931  20.430  1.00  0.00
ATOM   5265  CG2 VAL   344      19.076  13.352  22.554  1.00  0.00
ATOM   5266 HG21 VAL   344      19.164  13.803  23.543  1.00  0.00
ATOM   5267 HG22 VAL   344      18.752  14.108  21.838  1.00  0.00
ATOM   5268 HG23 VAL   344      18.343  12.546  22.587  1.00  0.00
ATOM   5269  C   VAL   344      20.825  12.271  24.553  1.00  0.00
ATOM   5270  O   VAL   344      19.839  12.070  25.267  1.00  0.00
ATOM   5271  N   SER   345      21.883  12.994  24.936  1.00  0.00
ATOM   5272  H   SER   345      22.734  12.955  24.394  1.00  0.00
ATOM   5273  CA  SER   345      21.862  13.826  26.131  1.00  0.00
ATOM   5274  HA  SER   345      21.639  13.218  27.008  1.00  0.00
ATOM   5275  CB  SER   345      23.236  14.489  26.328  1.00  0.00
ATOM   5276  HB2 SER   345      23.156  15.228  27.125  1.00  0.00
ATOM   5277  HB3 SER   345      23.956  13.722  26.614  1.00  0.00
ATOM   5278  OG  SER   345      23.675  15.131  25.124  1.00  0.00
ATOM   5279  HG  SER   345      24.532  15.536  25.272  1.00  0.00
ATOM   5280  C   SER   345      20.788  14.891  26.007  1.00  0.00
ATOM   5281  O   SER   345      20.487  15.360  24.906  1.00  0.00
ATOM   5282  N   ARG   346      20.206  15.280  27.148  1.00  0.00
ATOM   5283  H   ARG   346      20.437  14.842  28.028  1.00  0.00
ATOM   5284  CA  ARG   346      19.155  16.291  27.134  1.00  0.00
ATOM   5285  HA  ARG   346      18.522  16.152  26.257  1.00  0.00
ATOM   5286  CB  ARG   346      18.285  16.180  28.387  1.00  0.00
ATOM   5287  HB2 ARG   346      18.931  16.324  29.253  1.00  0.00
ATOM   5288  HB3 ARG   346      17.545  16.980  28.349  1.00  0.00
ATOM   5289  CG  ARG   346      17.585  14.858  28.501  1.00  0.00
ATOM   5290  HG2 ARG   346      17.358  14.505  27.495  1.00  0.00
ATOM   5291  HG3 ARG   346      18.260  14.155  28.989  1.00  0.00
ATOM   5292  CD  ARG   346      16.302  14.962  29.301  1.00  0.00
ATOM   5293  HD2 ARG   346      15.874  13.966  29.415  1.00  0.00
ATOM   5294  HD3 ARG   346      16.531  15.373  30.284  1.00  0.00
ATOM   5295  NE  ARG   346      15.320  15.819  28.655  1.00  0.00
ATOM   5296  HE  ARG   346      15.375  15.869  27.648  1.00  0.00
ATOM   5297  CZ  ARG   346      14.361  16.509  29.275  1.00  0.00
ATOM   5298  NH1 ARG   346      13.543  17.254  28.543  1.00  0.00
ATOM   5299 HH11 ARG   346      13.656  17.287  27.540  1.00  0.00
ATOM   5300 HH12 ARG   346      12.810  17.784  28.992  1.00  0.00
ATOM   5301  NH2 ARG   346      14.191  16.450  30.593  1.00  0.00
ATOM   5302 HH21 ARG   346      14.799  15.869  31.152  1.00  0.00
ATOM   5303 HH22 ARG   346      13.454  16.986  31.029  1.00  0.00
ATOM   5304  C   ARG   346      19.699  17.707  26.996  1.00  0.00
ATOM   5305  O   ARG   346      18.921  18.612  26.686  1.00  0.00
ATOM   5306  N   LEU   347      21.000  17.924  27.188  1.00  0.00
ATOM   5307  H   LEU   347      21.545  17.251  27.708  1.00  0.00
ATOM   5308  CA  LEU   347      21.678  19.121  26.674  1.00  0.00
ATOM   5309  HA  LEU   347      20.956  19.932  26.578  1.00  0.00
ATOM   5310  CB  LEU   347      22.802  19.574  27.613  1.00  0.00
ATOM   5311  HB2 LEU   347      23.464  18.711  27.683  1.00  0.00
ATOM   5312  HB3 LEU   347      23.329  20.398  27.133  1.00  0.00
ATOM   5313  CG  LEU   347      22.366  19.997  29.016  1.00  0.00
ATOM   5314  HG  LEU   347      22.010  19.127  29.568  1.00  0.00
ATOM   5315  CD1 LEU   347      23.548  20.604  29.739  1.00  0.00
ATOM   5316 HD11 LEU   347      23.903  21.474  29.188  1.00  0.00
ATOM   5317 HD12 LEU   347      23.244  20.908  30.741  1.00  0.00
ATOM   5318 HD13 LEU   347      24.348  19.867  29.810  1.00  0.00
ATOM   5319  CD2 LEU   347      21.200  20.990  28.888  1.00  0.00
ATOM   5320 HD21 LEU   347      20.369  20.511  28.370  1.00  0.00
ATOM   5321 HD22 LEU   347      20.876  21.302  29.881  1.00  0.00
ATOM   5322 HD23 LEU   347      21.525  21.863  28.322  1.00  0.00
ATOM   5323  C   LEU   347      22.277  18.820  25.301  1.00  0.00
ATOM   5324  O   LEU   347      23.039  17.845  25.152  1.00  0.00
ATOM   5325  N   VAL   348      21.930  19.641  24.309  1.00  0.00
ATOM   5326  H   VAL   348      21.239  20.353  24.501  1.00  0.00
ATOM   5327  CA  VAL   348      22.485  19.561  22.960  1.00  0.00
ATOM   5328  HA  VAL   348      23.077  18.666  22.770  1.00  0.00
ATOM   5329  CB  VAL   348      21.383  19.662  21.881  1.00  0.00
ATOM   5330  HB  VAL   348      20.889  20.630  21.971  1.00  0.00
ATOM   5331  CG1 VAL   348      21.991  19.522  20.460  1.00  0.00
ATOM   5332 HG11 VAL   348      22.484  18.554  20.369  1.00  0.00
ATOM   5333 HG12 VAL   348      21.197  19.596  19.716  1.00  0.00
ATOM   5334 HG13 VAL   348      22.718  20.317  20.296  1.00  0.00
ATOM   5335  CG2 VAL   348      20.268  18.702  22.117  1.00  0.00
ATOM   5336 HG21 VAL   348      19.810  18.906  23.085  1.00  0.00
ATOM   5337 HG22 VAL   348      19.520  18.813  21.332  1.00  0.00
ATOM   5338 HG23 VAL   348      20.656  17.684  22.107  1.00  0.00
ATOM   5339  C   VAL   348      23.468  20.713  22.802  1.00  0.00
ATOM   5340  O   VAL   348      23.097  21.872  23.064  1.00  0.00
ATOM   5341  N   LEU   349      24.704  20.415  22.347  1.00  0.00
ATOM   5342  H   LEU   349      24.967  19.460  22.149  1.00  0.00
ATOM   5343  CA  LEU   349      25.726  21.465  22.204  1.00  0.00
ATOM   5344  HA  LEU   349      25.623  22.190  23.012  1.00  0.00
ATOM   5345  CB  LEU   349      27.132  20.862  22.263  1.00  0.00
ATOM   5346  HB2 LEU   349      27.156  20.442  23.269  1.00  0.00
ATOM   5347  HB3 LEU   349      27.274  20.065  21.534  1.00  0.00
ATOM   5348  CG  LEU   349      28.256  21.899  22.114  1.00  0.00
ATOM   5349  HG  LEU   349      28.176  22.358  21.129  1.00  0.00
ATOM   5350  CD1 LEU   349      28.160  22.978  23.186  1.00  0.00
ATOM   5351 HD11 LEU   349      28.240  22.520  24.172  1.00  0.00
ATOM   5352 HD12 LEU   349      28.969  23.696  23.053  1.00  0.00
ATOM   5353 HD13 LEU   349      27.202  23.491  23.101  1.00  0.00
ATOM   5354  CD2 LEU   349      29.672  21.282  22.065  1.00  0.00
ATOM   5355 HD21 LEU   349      29.743  20.603  21.215  1.00  0.00
ATOM   5356 HD22 LEU   349      30.411  22.076  21.959  1.00  0.00
ATOM   5357 HD23 LEU   349      29.860  20.731  22.986  1.00  0.00
ATOM   5358  C   LEU   349      25.526  22.257  20.905  1.00  0.00
ATOM   5359  O   LEU   349      25.818  21.760  19.802  1.00  0.00
ATOM   5360  N   GLY   350      25.055  23.502  21.025  1.00  0.00
ATOM   5361  H   GLY   350      24.683  23.845  21.899  1.00  0.00
ATOM   5362  CA  GLY   350      25.068  24.407  19.873  1.00  0.00
ATOM   5363  HA2 GLY   350      24.733  23.871  18.985  1.00  0.00
ATOM   5364  HA3 GLY   350      24.400  25.248  20.062  1.00  0.00
ATOM   5365  C   GLY   350      26.481  24.938  19.631  1.00  0.00
ATOM   5366  O   GLY   350      27.225  25.226  20.564  1.00  0.00
ATOM   5367  N   THR   351      26.852  25.049  18.357  1.00  0.00
ATOM   5368  H   THR   351      26.193  24.787  17.638  1.00  0.00
ATOM   5369  CA  THR   351      28.179  25.503  17.949  1.00  0.00
ATOM   5370  HA  THR   351      28.824  25.662  18.813  1.00  0.00
ATOM   5371  CB  THR   351      28.847  24.486  17.019  1.00  0.00
ATOM   5372  HB  THR   351      29.842  24.857  16.773  1.00  0.00
ATOM   5373  CG2 THR   351      28.963  23.099  17.657  1.00  0.00
ATOM   5374 HG21 THR   351      27.968  22.727  17.903  1.00  0.00
ATOM   5375 HG22 THR   351      29.443  22.415  16.957  1.00  0.00
ATOM   5376 HG23 THR   351      29.560  23.166  18.567  1.00  0.00
ATOM   5377  OG1 THR   351      28.094  24.399  15.796  1.00  0.00
ATOM   5378  HG1 THR   351      28.508  23.762  15.209  1.00  0.00
ATOM   5379  C   THR   351      28.170  26.850  17.229  1.00  0.00
ATOM   5380  O   THR   351      29.218  27.261  16.714  1.00  0.00
ATOM   5381  N   MET   352      27.020  27.536  17.156  1.00  0.00
ATOM   5382  H   MET   352      26.209  27.230  17.676  1.00  0.00
ATOM   5383  CA  MET   352      26.885  28.714  16.282  1.00  0.00
ATOM   5384  HA  MET   352      27.121  28.440  15.254  1.00  0.00
ATOM   5385  CB  MET   352      25.451  29.254  16.328  1.00  0.00
ATOM   5386  HB2 MET   352      24.792  28.400  16.173  1.00  0.00
ATOM   5387  HB3 MET   352      25.300  29.651  17.332  1.00  0.00
ATOM   5388  CG  MET   352      25.133  30.328  15.308  1.00  0.00
ATOM   5389  HG2 MET   352      25.717  31.213  15.560  1.00  0.00
ATOM   5390  HG3 MET   352      25.436  29.959  14.328  1.00  0.00
ATOM   5391  SD  MET   352      23.365  30.772  15.260  1.00  0.00
ATOM   5392  CE  MET   352      23.147  31.661  16.830  1.00  0.00
ATOM   5393  HE1 MET   352      23.803  32.531  16.850  1.00  0.00
ATOM   5394  HE2 MET   352      22.110  31.986  16.924  1.00  0.00
ATOM   5395  HE3 MET   352      23.396  31.000  17.660  1.00  0.00
ATOM   5396  C   MET   352      27.860  29.817  16.663  1.00  0.00
ATOM   5397  O   MET   352      28.288  30.593  15.804  1.00  0.00
ATOM   5398  N   ASN   353      28.207  29.902  17.951  1.00  0.00
ATOM   5399  H   ASN   353      27.745  29.312  18.628  1.00  0.00
ATOM   5400  CA  ASN   353      29.215  30.838  18.425  1.00  0.00
ATOM   5401  HA  ASN   353      29.005  31.834  18.036  1.00  0.00
ATOM   5402  CB  ASN   353      29.212  30.900  19.962  1.00  0.00
ATOM   5403  HB2 ASN   353      29.071  29.885  20.335  1.00  0.00
ATOM   5404  HB3 ASN   353      30.176  31.280  20.299  1.00  0.00
ATOM   5405  CG  ASN   353      28.111  31.788  20.536  1.00  0.00
ATOM   5406  OD1 ASN   353      27.526  32.624  19.844  1.00  0.00
ATOM   5407  ND2 ASN   353      27.836  31.608  21.832  1.00  0.00
ATOM   5408 HD21 ASN   353      27.117  32.163  22.275  1.00  0.00
ATOM   5409 HD22 ASN   353      28.347  30.917  22.363  1.00  0.00
ATOM   5410  C   ASN   353      30.628  30.476  17.968  1.00  0.00
ATOM   5411  O   ASN   353      31.503  31.343  18.031  1.00  0.00
ATOM   5412  N   PHE   354      30.897  29.221  17.571  1.00  0.00
ATOM   5413  H   PHE   354      30.158  28.543  17.446  1.00  0.00
ATOM   5414  CA  PHE   354      32.282  28.794  17.331  1.00  0.00
ATOM   5415  HA  PHE   354      32.909  29.199  18.125  1.00  0.00
ATOM   5416  CB  PHE   354      32.449  27.276  17.303  1.00  0.00
ATOM   5417  HB2 PHE   354      31.833  26.837  16.518  1.00  0.00
ATOM   5418  HB3 PHE   354      33.497  27.044  17.114  1.00  0.00
ATOM   5419  CG  PHE   354      32.080  26.582  18.574  1.00  0.00
ATOM   5420  CD1 PHE   354      31.806  27.294  19.726  1.00  0.00
ATOM   5421  HD1 PHE   354      31.875  28.382  19.714  1.00  0.00
ATOM   5422  CE1 PHE   354      31.453  26.649  20.866  1.00  0.00
ATOM   5423  HE1 PHE   354      31.253  27.212  21.778  1.00  0.00
ATOM   5424  CZ  PHE   354      31.346  25.260  20.868  1.00  0.00
ATOM   5425  HZ  PHE   354      31.042  24.741  21.777  1.00  0.00
ATOM   5426  CE2 PHE   354      31.623  24.541  19.724  1.00  0.00
ATOM   5427  HE2 PHE   354      31.551  23.453  19.726  1.00  0.00
ATOM   5428  CD2 PHE   354      31.984  25.192  18.598  1.00  0.00
ATOM   5429  HD2 PHE   354      32.205  24.630  17.691  1.00  0.00
ATOM   5430  C   PHE   354      32.742  29.360  16.004  1.00  0.00
ATOM   5431  O   PHE   354      32.280  28.924  14.944  1.00  0.00
ATOM   5432  N   GLY   355      33.674  30.300  16.062  1.00  0.00
ATOM   5433  H   GLY   355      34.118  30.514  16.944  1.00  0.00
ATOM   5434  CA  GLY   355      34.082  31.038  14.896  1.00  0.00
ATOM   5435  HA2 GLY   355      35.133  30.841  14.690  1.00  0.00
ATOM   5436  HA3 GLY   355      33.480  30.730  14.041  1.00  0.00
ATOM   5437  C   GLY   355      33.895  32.518  15.120  1.00  0.00
ATOM   5438  O   GLY   355      34.852  33.246  15.354  1.00  0.00
ATOM   5439  N   PRO   356      32.653  32.997  15.040  1.00  0.00
ATOM   5440  CD  PRO   356      31.487  32.262  14.524  1.00  0.00
ATOM   5441  HD2 PRO   356      31.328  31.366  15.125  1.00  0.00
ATOM   5442  HD3 PRO   356      31.668  31.976  13.488  1.00  0.00
ATOM   5443  CG  PRO   356      30.382  33.237  14.655  1.00  0.00
ATOM   5444  HG2 PRO   356      29.825  32.993  15.560  1.00  0.00
ATOM   5445  HG3 PRO   356      29.731  33.126  13.787  1.00  0.00
ATOM   5446  CB  PRO   356      30.952  34.616  14.721  1.00  0.00
ATOM   5447  HB2 PRO   356      30.424  35.213  15.465  1.00  0.00
ATOM   5448  HB3 PRO   356      30.885  35.105  13.749  1.00  0.00
ATOM   5449  CA  PRO   356      32.425  34.456  15.128  1.00  0.00
ATOM   5450  HA  PRO   356      33.087  34.927  14.402  1.00  0.00
ATOM   5451  C   PRO   356      32.681  35.049  16.507  1.00  0.00
ATOM   5452  O   PRO   356      33.069  36.220  16.625  1.00  0.00
ATOM   5453  N   THR   357      32.526  34.299  17.512  1.00  0.00
ATOM   5454  H   THR   357      32.440  33.299  17.400  1.00  0.00
ATOM   5455  CA  THR   357      32.414  34.854  18.849  1.00  0.00
ATOM   5456  HA  THR   357      32.696  35.906  18.896  1.00  0.00
ATOM   5457  CB  THR   357      30.935  34.724  19.249  1.00  0.00
ATOM   5458  HB  THR   357      30.547  33.780  18.865  1.00  0.00
ATOM   5459  CG2 THR   357      30.791  34.754  20.661  1.00  0.00
ATOM   5460 HG21 THR   357      31.177  35.698  21.046  1.00  0.00
ATOM   5461 HG22 THR   357      29.736  34.661  20.921  1.00  0.00
ATOM   5462 HG23 THR   357      31.348  33.927  21.101  1.00  0.00
ATOM   5463  OG1 THR   357      30.164  35.795  18.666  1.00  0.00
ATOM   5464  HG1 THR   357      29.243  35.703  18.923  1.00  0.00
ATOM   5465  C   THR   357      33.328  34.147  19.828  1.00  0.00
ATOM   5466  O   THR   357      33.878  34.788  20.724  1.00  0.00
ATOM   5467  N   THR   358      33.515  32.845  19.645  1.00  0.00
ATOM   5468  H   THR   358      32.947  32.431  18.919  1.00  0.00
ATOM   5469  CA  THR   358      34.455  31.998  20.347  1.00  0.00
ATOM   5470  HA  THR   358      34.967  32.531  21.148  1.00  0.00
ATOM   5471  CB  THR   358      33.730  30.810  20.943  1.00  0.00
ATOM   5472  HB  THR   358      33.339  30.191  20.136  1.00  0.00
ATOM   5473  CG2 THR   358      34.672  29.990  21.796  1.00  0.00
ATOM   5474 HG21 THR   358      35.062  30.608  22.604  1.00  0.00
ATOM   5475 HG22 THR   358      34.135  29.140  22.217  1.00  0.00
ATOM   5476 HG23 THR   358      35.498  29.630  21.183  1.00  0.00
ATOM   5477  OG1 THR   358      32.619  31.281  21.707  1.00  0.00
ATOM   5478  HG1 THR   358      32.153  30.533  22.089  1.00  0.00
ATOM   5479  C   THR   358      35.486  31.474  19.363  1.00  0.00
ATOM   5480  O   THR   358      35.125  30.933  18.310  1.00  0.00
ATOM   5481  N   ASP   359      36.763  31.569  19.722  1.00  0.00
ATOM   5482  H   ASP   359      37.022  31.937  20.626  1.00  0.00
ATOM   5483  CA  ASP   359      37.820  31.226  18.791  1.00  0.00
ATOM   5484  HA  ASP   359      37.528  31.501  17.778  1.00  0.00
ATOM   5485  CB  ASP   359      39.102  31.978  19.152  1.00  0.00
ATOM   5486  HB2 ASP   359      39.833  31.823  18.359  1.00  0.00
ATOM   5487  HB3 ASP   359      38.847  33.036  19.210  1.00  0.00
ATOM   5488  CG  ASP   359      39.694  31.524  20.485  1.00  0.00
ATOM   5489  OD1 ASP   359      38.969  31.566  21.517  1.00  0.00
ATOM   5490  OD2 ASP   359      40.886  31.104  20.498  1.00  0.00
ATOM   5491  C   ASP   359      38.037  29.709  18.768  1.00  0.00
ATOM   5492  O   ASP   359      37.509  28.972  19.600  1.00  0.00
ATOM   5493  N   GLU   360      38.829  29.244  17.793  1.00  0.00
ATOM   5494  H   GLU   360      39.309  29.871  17.164  1.00  0.00
ATOM   5495  CA  GLU   360      38.950  27.804  17.564  1.00  0.00
ATOM   5496  HA  GLU   360      37.970  27.385  17.336  1.00  0.00
ATOM   5497  CB  GLU   360      39.893  27.518  16.385  1.00  0.00
ATOM   5498  HB2 GLU   360      39.534  28.122  15.552  1.00  0.00
ATOM   5499  HB3 GLU   360      40.879  27.868  16.689  1.00  0.00
ATOM   5500  CG  GLU   360      39.985  26.029  15.944  1.00  0.00
ATOM   5501  HG2 GLU   360      40.622  25.515  16.663  1.00  0.00
ATOM   5502  HG3 GLU   360      38.977  25.617  15.994  1.00  0.00
ATOM   5503  CD  GLU   360      40.553  25.832  14.518  1.00  0.00
ATOM   5504  OE1 GLU   360      41.597  26.458  14.152  1.00  0.00
ATOM   5505  OE2 GLU   360      39.951  25.039  13.753  1.00  0.00
ATOM   5506  C   GLU   360      39.419  27.083  18.819  1.00  0.00
ATOM   5507  O   GLU   360      38.823  26.081  19.225  1.00  0.00
ATOM   5508  N   ALA   361      40.475  27.590  19.463  1.00  0.00
ATOM   5509  H   ALA   361      40.931  28.431  19.141  1.00  0.00
ATOM   5510  CA  ALA   361      41.042  26.891  20.613  1.00  0.00
ATOM   5511  HA  ALA   361      41.264  25.865  20.319  1.00  0.00
ATOM   5512  CB  ALA   361      42.340  27.564  21.059  1.00  0.00
ATOM   5513  HB1 ALA   361      42.131  28.589  21.365  1.00  0.00
ATOM   5514  HB2 ALA   361      42.765  27.014  21.899  1.00  0.00
ATOM   5515  HB3 ALA   361      43.049  27.569  20.232  1.00  0.00
ATOM   5516  C   ALA   361      40.044  26.825  21.765  1.00  0.00
ATOM   5517  O   ALA   361      39.869  25.771  22.385  1.00  0.00
ATOM   5518  N   GLU   362      39.382  27.938  22.079  1.00  0.00
ATOM   5519  H   GLU   362      39.624  28.849  21.718  1.00  0.00
ATOM   5520  CA  GLU   362      38.323  27.850  23.075  1.00  0.00
ATOM   5521  HA  GLU   362      38.704  27.371  23.977  1.00  0.00
ATOM   5522  CB  GLU   362      37.809  29.250  23.442  1.00  0.00
ATOM   5523  HB2 GLU   362      38.662  29.812  23.821  1.00  0.00
ATOM   5524  HB3 GLU   362      37.452  29.709  22.520  1.00  0.00
ATOM   5525  CG  GLU   362      36.674  29.261  24.497  1.00  0.00
ATOM   5526  HG2 GLU   362      36.246  30.264  24.507  1.00  0.00
ATOM   5527  HG3 GLU   362      35.931  28.554  24.127  1.00  0.00
ATOM   5528  CD  GLU   362      37.096  28.862  25.946  1.00  0.00
ATOM   5529  OE1 GLU   362      36.557  29.471  26.931  1.00  0.00
ATOM   5530  OE2 GLU   362      37.936  27.932  26.100  1.00  0.00
ATOM   5531  C   GLU   362      37.197  26.934  22.588  1.00  0.00
ATOM   5532  O   GLU   362      36.678  26.109  23.356  1.00  0.00
ATOM   5533  N   SER   363      36.850  27.020  21.296  1.00  0.00
ATOM   5534  H   SER   363      37.297  27.682  20.679  1.00  0.00
ATOM   5535  CA  SER   363      35.768  26.201  20.763  1.00  0.00
ATOM   5536  HA  SER   363      34.848  26.397  21.315  1.00  0.00
ATOM   5537  CB  SER   363      35.530  26.526  19.285  1.00  0.00
ATOM   5538  HB2 SER   363      36.476  26.427  18.754  1.00  0.00
ATOM   5539  HB3 SER   363      34.813  25.808  18.886  1.00  0.00
ATOM   5540  OG  SER   363      35.026  27.845  19.113  1.00  0.00
ATOM   5541  HG  SER   363      34.888  28.016  18.178  1.00  0.00
ATOM   5542  C   SER   363      36.075  24.724  20.946  1.00  0.00
ATOM   5543  O   SER   363      35.205  23.948  21.366  1.00  0.00
ATOM   5544  N   HIE   364      37.315  24.318  20.649  1.00  0.00
ATOM   5545  H   HIE   364      37.976  24.940  20.207  1.00  0.00
ATOM   5546  CA  HIE   364      37.722  22.942  20.901  1.00  0.00
ATOM   5547  HA  HIE   364      37.047  22.255  20.390  1.00  0.00
ATOM   5548  CB  HIE   364      39.147  22.707  20.382  1.00  0.00
ATOM   5549  HB2 HIE   364      39.801  23.513  20.714  1.00  0.00
ATOM   5550  HB3 HIE   364      39.526  21.755  20.754  1.00  0.00
ATOM   5551  CG  HIE   364      39.254  22.656  18.886  1.00  0.00
ATOM   5552  ND1 HIE   364      40.456  22.506  18.231  1.00  0.00
ATOM   5553  CE1 HIE   364      40.249  22.477  16.926  1.00  0.00
ATOM   5554  HE1 HIE   364      41.081  22.350  16.234  1.00  0.00
ATOM   5555  NE2 HIE   364      38.955  22.622  16.708  1.00  0.00
ATOM   5556  HE2 HIE   364      38.503  22.647  15.805  1.00  0.00
ATOM   5557  CD2 HIE   364      38.309  22.735  17.916  1.00  0.00
ATOM   5558  HD2 HIE   364      37.226  22.861  17.946  1.00  0.00
ATOM   5559  C   HIE   364      37.629  22.616  22.386  1.00  0.00
ATOM   5560  O   HIE   364      37.231  21.503  22.762  1.00  0.00
ATOM   5561  N   ALA   365      37.990  23.575  23.250  1.00  0.00
ATOM   5562  H   ALA   365      38.299  24.484  22.937  1.00  0.00
ATOM   5563  CA  ALA   365      38.000  23.297  24.681  1.00  0.00
ATOM   5564  HA  ALA   365      38.604  22.411  24.875  1.00  0.00
ATOM   5565  CB  ALA   365      38.596  24.478  25.461  1.00  0.00
ATOM   5566  HB1 ALA   365      37.995  25.371  25.284  1.00  0.00
ATOM   5567  HB2 ALA   365      38.597  24.247  26.526  1.00  0.00
ATOM   5568  HB3 ALA   365      39.618  24.656  25.127  1.00  0.00
ATOM   5569  C   ALA   365      36.594  22.994  25.157  1.00  0.00
ATOM   5570  O   ALA   365      36.363  22.006  25.866  1.00  0.00
ATOM   5571  N   ILE   366      35.640  23.833  24.739  1.00  0.00
ATOM   5572  H   ILE   366      35.900  24.653  24.211  1.00  0.00
ATOM   5573  CA  ILE   366      34.235  23.650  25.085  1.00  0.00
ATOM   5574  HA  ILE   366      34.060  23.566  26.158  1.00  0.00
ATOM   5575  CB  ILE   366      33.416  24.822  24.524  1.00  0.00
ATOM   5576  HB  ILE   366      33.563  24.864  23.445  1.00  0.00
ATOM   5577  CG2 ILE   366      31.923  24.653  24.829  1.00  0.00
ATOM   5578 HG21 ILE   366      31.774  24.611  25.908  1.00  0.00
ATOM   5579 HG22 ILE   366      31.370  25.498  24.419  1.00  0.00
ATOM   5580 HG23 ILE   366      31.561  23.729  24.377  1.00  0.00
ATOM   5581  CG1 ILE   366      33.969  26.142  25.061  1.00  0.00
ATOM   5582 HG12 ILE   366      33.835  26.128  26.143  1.00  0.00
ATOM   5583 HG13 ILE   366      35.033  26.161  24.827  1.00  0.00
ATOM   5584  CD1 ILE   366      33.300  27.383  24.483  1.00  0.00
ATOM   5585 HD11 ILE   366      32.235  27.365  24.717  1.00  0.00
ATOM   5586 HD12 ILE   366      33.751  28.275  24.917  1.00  0.00
ATOM   5587 HD13 ILE   366      33.433  27.398  23.401  1.00  0.00
ATOM   5588  C   ILE   366      33.724  22.308  24.576  1.00  0.00
ATOM   5589  O   ILE   366      32.927  21.638  25.242  1.00  0.00
ATOM   5590  N   MET   367      34.183  21.877  23.404  1.00  0.00
ATOM   5591  H   MET   367      34.796  22.417  22.811  1.00  0.00
ATOM   5592  CA  MET   367      33.689  20.601  22.906  1.00  0.00
ATOM   5593  HA  MET   367      32.618  20.523  23.094  1.00  0.00
ATOM   5594  CB  MET   367      33.931  20.477  21.402  1.00  0.00
ATOM   5595  HB2 MET   367      34.957  20.787  21.207  1.00  0.00
ATOM   5596  HB3 MET   367      33.811  19.427  21.134  1.00  0.00
ATOM   5597  CG  MET   367      32.990  21.314  20.580  1.00  0.00
ATOM   5598  HG2 MET   367      31.969  21.074  20.879  1.00  0.00
ATOM   5599  HG3 MET   367      33.192  22.364  20.792  1.00  0.00
ATOM   5600  SD  MET   367      33.175  21.019  18.809  1.00  0.00
ATOM   5601  CE  MET   367      34.730  21.832  18.458  1.00  0.00
ATOM   5602  HE1 MET   367      35.521  21.375  19.052  1.00  0.00
ATOM   5603  HE2 MET   367      34.964  21.727  17.399  1.00  0.00
ATOM   5604  HE3 MET   367      34.652  22.890  18.709  1.00  0.00
ATOM   5605  C   MET   367      34.300  19.431  23.666  1.00  0.00
ATOM   5606  O   MET   367      33.606  18.440  23.934  1.00  0.00
ATOM   5607  N   ASP   368      35.588  19.512  24.034  1.00  0.00
ATOM   5608  H   ASP   368      36.211  20.235  23.705  1.00  0.00
ATOM   5609  CA  ASP   368      36.137  18.461  24.899  1.00  0.00
ATOM   5610  HA  ASP   368      35.992  17.492  24.422  1.00  0.00
ATOM   5611  CB  ASP   368      37.640  18.663  25.155  1.00  0.00
ATOM   5612  HB2 ASP   368      37.818  19.716  25.371  1.00  0.00
ATOM   5613  HB3 ASP   368      37.899  18.065  26.029  1.00  0.00
ATOM   5614  CG  ASP   368      38.495  18.237  23.980  1.00  0.00
ATOM   5615  OD1 ASP   368      38.141  17.261  23.267  1.00  0.00
ATOM   5616  OD2 ASP   368      39.533  18.897  23.747  1.00  0.00
ATOM   5617  C   ASP   368      35.376  18.410  26.219  1.00  0.00
ATOM   5618  O   ASP   368      35.002  17.331  26.690  1.00  0.00
ATOM   5619  N   ALA   369      35.106  19.571  26.807  1.00  0.00
ATOM   5620  H   ALA   369      35.423  20.440  26.402  1.00  0.00
ATOM   5621  CA  ALA   369      34.402  19.620  28.078  1.00  0.00
ATOM   5622  HA  ALA   369      34.915  18.973  28.789  1.00  0.00
ATOM   5623  CB  ALA   369      34.426  21.053  28.615  1.00  0.00
ATOM   5624  HB1 ALA   369      33.907  21.711  27.918  1.00  0.00
ATOM   5625  HB2 ALA   369      33.928  21.087  29.585  1.00  0.00
ATOM   5626  HB3 ALA   369      35.459  21.383  28.725  1.00  0.00
ATOM   5627  C   ALA   369      32.966  19.120  27.961  1.00  0.00
ATOM   5628  O   ALA   369      32.434  18.540  28.925  1.00  0.00
ATOM   5629  N   ALA   370      32.311  19.361  26.810  1.00  0.00
ATOM   5630  H   ALA   370      32.698  19.949  26.086  1.00  0.00
ATOM   5631  CA  ALA   370      30.964  18.825  26.621  1.00  0.00
ATOM   5632  HA  ALA   370      30.354  19.116  27.477  1.00  0.00
ATOM   5633  CB  ALA   370      30.323  19.392  25.348  1.00  0.00
ATOM   5634  HB1 ALA   370      30.916  19.101  24.481  1.00  0.00
ATOM   5635  HB2 ALA   370      29.311  18.999  25.244  1.00  0.00
ATOM   5636  HB3 ALA   370      30.284  20.479  25.413  1.00  0.00
ATOM   5637  C   ALA   370      30.990  17.301  26.583  1.00  0.00
ATOM   5638  O   ALA   370      30.170  16.645  27.231  1.00  0.00
ATOM   5639  N   LEU   371      31.943  16.721  25.852  1.00  0.00
ATOM   5640  H   LEU   371      32.543  17.265  25.250  1.00  0.00
ATOM   5641  CA  LEU   371      32.103  15.267  25.861  1.00  0.00
ATOM   5642  HA  LEU   371      31.189  14.790  25.506  1.00  0.00
ATOM   5643  CB  LEU   371      33.256  14.858  24.944  1.00  0.00
ATOM   5644  HB2 LEU   371      33.380  15.728  24.300  1.00  0.00
ATOM   5645  HB3 LEU   371      34.151  14.725  25.551  1.00  0.00
ATOM   5646  CG  LEU   371      33.036  13.619  24.086  1.00  0.00
ATOM   5647  HG  LEU   371      32.949  12.749  24.737  1.00  0.00
ATOM   5648  CD1 LEU   371      31.766  13.759  23.255  1.00  0.00
ATOM   5649 HD11 LEU   371      31.851  14.628  22.603  1.00  0.00
ATOM   5650 HD12 LEU   371      31.627  12.864  22.649  1.00  0.00
ATOM   5651 HD13 LEU   371      30.909  13.885  23.918  1.00  0.00
ATOM   5652  CD2 LEU   371      34.250  13.392  23.223  1.00  0.00
ATOM   5653 HD21 LEU   371      35.124  13.247  23.857  1.00  0.00
ATOM   5654 HD22 LEU   371      34.097  12.506  22.607  1.00  0.00
ATOM   5655 HD23 LEU   371      34.406  14.258  22.581  1.00  0.00
ATOM   5656  C   LEU   371      32.340  14.745  27.267  1.00  0.00
ATOM   5657  O   LEU   371      31.743  13.744  27.659  1.00  0.00
ATOM   5658  N   ASP   372      33.197  15.423  28.047  1.00  0.00
ATOM   5659  H   ASP   372      33.685  16.229  27.685  1.00  0.00
ATOM   5660  CA  ASP   372      33.464  15.011  29.429  1.00  0.00
ATOM   5661  HA  ASP   372      33.867  13.998  29.434  1.00  0.00
ATOM   5662  CB  ASP   372      34.473  15.941  30.099  1.00  0.00
ATOM   5663  HB2 ASP   372      34.202  16.971  29.869  1.00  0.00
ATOM   5664  HB3 ASP   372      34.403  15.779  31.175  1.00  0.00
ATOM   5665  CG  ASP   372      35.872  15.681  29.646  1.00  0.00
ATOM   5666  OD1 ASP   372      36.164  14.491  29.348  1.00  0.00
ATOM   5667  OD2 ASP   372      36.668  16.655  29.575  1.00  0.00
ATOM   5668  C   ASP   372      32.207  15.005  30.270  1.00  0.00
ATOM   5669  O   ASP   372      32.066  14.173  31.164  1.00  0.00
ATOM   5670  N   ALA   373      31.319  15.974  30.061  1.00  0.00
ATOM   5671  H   ALA   373      31.517  16.714  29.403  1.00  0.00
ATOM   5672  CA  ALA   373      30.085  16.042  30.822  1.00  0.00
ATOM   5673  HA  ALA   373      30.309  15.778  31.856  1.00  0.00
ATOM   5674  CB  ALA   373      29.545  17.472  30.789  1.00  0.00
ATOM   5675  HB1 ALA   373      29.307  17.748  29.762  1.00  0.00
ATOM   5676  HB2 ALA   373      28.643  17.535  31.399  1.00  0.00
ATOM   5677  HB3 ALA   373      30.298  18.154  31.183  1.00  0.00
ATOM   5678  C   ALA   373      29.033  15.053  30.320  1.00  0.00
ATOM   5679  O   ALA   373      27.923  15.021  30.871  1.00  0.00
ATOM   5680  N   GLY   374      29.353  14.256  29.287  1.00  0.00
ATOM   5681  H   GLY   374      30.262  14.340  28.856  1.00  0.00
ATOM   5682  CA  GLY   374      28.436  13.272  28.764  1.00  0.00
ATOM   5683  HA2 GLY   374      29.040  12.440  28.403  1.00  0.00
ATOM   5684  HA3 GLY   374      27.822  12.939  29.601  1.00  0.00
ATOM   5685  C   GLY   374      27.525  13.746  27.640  1.00  0.00
ATOM   5686  O   GLY   374      26.631  12.983  27.221  1.00  0.00
ATOM   5687  N   ILE   375      27.703  14.978  27.152  1.00  0.00
ATOM   5688  H   ILE   375      28.354  15.610  27.594  1.00  0.00
ATOM   5689  CA  ILE   375      26.928  15.466  26.014  1.00  0.00
ATOM   5690  HA  ILE   375      25.871  15.200  26.061  1.00  0.00
ATOM   5691  CB  ILE   375      27.067  16.986  25.899  1.00  0.00
ATOM   5692  HB  ILE   375      28.126  17.242  25.900  1.00  0.00
ATOM   5693  CG2 ILE   375      26.416  17.501  24.604  1.00  0.00
ATOM   5694 HG21 ILE   375      25.356  17.245  24.603  1.00  0.00
ATOM   5695 HG22 ILE   375      26.528  18.584  24.546  1.00  0.00
ATOM   5696 HG23 ILE   375      26.901  17.039  23.744  1.00  0.00
ATOM   5697  CG1 ILE   375      26.495  17.640  27.164  1.00  0.00
ATOM   5698 HG12 ILE   375      25.523  17.182  27.352  1.00  0.00
ATOM   5699 HG13 ILE   375      27.173  17.402  27.984  1.00  0.00
ATOM   5700  CD1 ILE   375      26.331  19.161  27.062  1.00  0.00
ATOM   5701 HD11 ILE   375      25.652  19.400  26.243  1.00  0.00
ATOM   5702 HD12 ILE   375      25.921  19.546  27.996  1.00  0.00
ATOM   5703 HD13 ILE   375      27.301  19.620  26.875  1.00  0.00
ATOM   5704  C   ILE   375      27.404  14.764  24.755  1.00  0.00
ATOM   5705  O   ILE   375      28.606  14.735  24.464  1.00  0.00
ATOM   5706  N   ASN   376      26.472  14.163  24.010  1.00  0.00
ATOM   5707  H   ASN   376      25.499  14.155  24.282  1.00  0.00
ATOM   5708  CA  ASN   376      26.863  13.417  22.824  1.00  0.00
ATOM   5709  HA  ASN   376      27.938  13.504  22.667  1.00  0.00
ATOM   5710  CB  ASN   376      26.512  11.939  22.993  1.00  0.00
ATOM   5711  HB2 ASN   376      27.012  11.366  22.212  1.00  0.00
ATOM   5712  HB3 ASN   376      26.862  11.604  23.969  1.00  0.00
ATOM   5713  CG  ASN   376      25.058  11.691  22.903  1.00  0.00
ATOM   5714  OD1 ASN   376      24.247  12.526  23.304  1.00  0.00
ATOM   5715  ND2 ASN   376      24.696  10.541  22.375  1.00  0.00
ATOM   5716 HD21 ASN   376      23.715  10.315  22.287  1.00  0.00
ATOM   5717 HD22 ASN   376      25.400   9.889  22.060  1.00  0.00
ATOM   5718  C   ASN   376      26.258  13.959  21.532  1.00  0.00
ATOM   5719  O   ASN   376      26.449  13.341  20.467  1.00  0.00
ATOM   5720  N   PHE   377      25.586  15.117  21.581  1.00  0.00
ATOM   5721  H   PHE   377      25.625  15.670  22.425  1.00  0.00
ATOM   5722  CA  PHE   377      24.737  15.582  20.488  1.00  0.00
ATOM   5723  HA  PHE   377      24.885  14.972  19.597  1.00  0.00
ATOM   5724  CB  PHE   377      23.262  15.461  20.929  1.00  0.00
ATOM   5725  HB2 PHE   377      23.093  14.466  21.341  1.00  0.00
ATOM   5726  HB3 PHE   377      23.054  16.210  21.693  1.00  0.00
ATOM   5727  CG  PHE   377      22.240  15.657  19.847  1.00  0.00
ATOM   5728  CD1 PHE   377      22.586  15.693  18.497  1.00  0.00
ATOM   5729  HD1 PHE   377      23.630  15.579  18.208  1.00  0.00
ATOM   5730  CE1 PHE   377      21.593  15.876  17.505  1.00  0.00
ATOM   5731  HE1 PHE   377      21.861  15.887  16.449  1.00  0.00
ATOM   5732  CZ  PHE   377      20.260  16.043  17.889  1.00  0.00
ATOM   5733  HZ  PHE   377      19.493  16.204  17.131  1.00  0.00
ATOM   5734  CE2 PHE   377      19.909  16.004  19.240  1.00  0.00
ATOM   5735  HE2 PHE   377      18.868  16.125  19.542  1.00  0.00
ATOM   5736  CD2 PHE   377      20.896  15.809  20.204  1.00  0.00
ATOM   5737  HD2 PHE   377      20.627  15.772  21.260  1.00  0.00
ATOM   5738  C   PHE   377      25.159  17.013  20.146  1.00  0.00
ATOM   5739  O   PHE   377      25.026  17.916  20.976  1.00  0.00
ATOM   5740  N   PHE   378      25.725  17.227  18.958  1.00  0.00
ATOM   5741  H   PHE   378      25.798  16.468  18.296  1.00  0.00
ATOM   5742  CA  PHE   378      26.233  18.545  18.564  1.00  0.00
ATOM   5743  HA  PHE   378      26.146  19.219  19.417  1.00  0.00
ATOM   5744  CB  PHE   378      27.713  18.512  18.107  1.00  0.00
ATOM   5745  HB2 PHE   378      27.855  17.743  17.348  1.00  0.00
ATOM   5746  HB3 PHE   378      27.944  19.488  17.682  1.00  0.00
ATOM   5747  CG  PHE   378      28.742  18.254  19.182  1.00  0.00
ATOM   5748  CD1 PHE   378      28.417  17.739  20.409  1.00  0.00
ATOM   5749  HD1 PHE   378      27.379  17.490  20.631  1.00  0.00
ATOM   5750  CE1 PHE   378      29.414  17.531  21.381  1.00  0.00
ATOM   5751  HE1 PHE   378      29.127  17.166  22.367  1.00  0.00
ATOM   5752  CZ  PHE   378      30.768  17.789  21.091  1.00  0.00
ATOM   5753  HZ  PHE   378      31.546  17.602  21.831  1.00  0.00
ATOM   5754  CE2 PHE   378      31.102  18.286  19.847  1.00  0.00
ATOM   5755  HE2 PHE   378      32.140  18.499  19.594  1.00  0.00
ATOM   5756  CD2 PHE   378      30.093  18.515  18.909  1.00  0.00
ATOM   5757  HD2 PHE   378      30.343  18.910  17.925  1.00  0.00
ATOM   5758  C   PHE   378      25.417  19.073  17.390  1.00  0.00
ATOM   5759  O   PHE   378      25.178  18.339  16.425  1.00  0.00
ATOM   5760  N   ASP   379      25.048  20.358  17.435  1.00  0.00
ATOM   5761  H   ASP   379      25.253  20.885  18.272  1.00  0.00
ATOM   5762  CA  ASP   379      24.350  21.038  16.340  1.00  0.00
ATOM   5763  HA  ASP   379      24.102  20.312  15.566  1.00  0.00
ATOM   5764  CB  ASP   379      23.059  21.699  16.820  1.00  0.00
ATOM   5765  HB2 ASP   379      22.452  20.929  17.296  1.00  0.00
ATOM   5766  HB3 ASP   379      23.318  22.461  17.555  1.00  0.00
ATOM   5767  CG  ASP   379      22.272  22.336  15.687  1.00  0.00
ATOM   5768  OD1 ASP   379      21.598  21.599  14.936  1.00  0.00
ATOM   5769  OD2 ASP   379      22.327  23.567  15.535  1.00  0.00
ATOM   5770  C   ASP   379      25.231  22.113  15.722  1.00  0.00
ATOM   5771  O   ASP   379      25.774  22.966  16.437  1.00  0.00
ATOM   5772  N   THR   380      25.317  22.106  14.390  1.00  0.00
ATOM   5773  H   THR   380      24.863  21.352  13.895  1.00  0.00
ATOM   5774  CA  THR   380      26.062  23.092  13.616  1.00  0.00
ATOM   5775  HA  THR   380      26.133  24.030  14.167  1.00  0.00
ATOM   5776  CB  THR   380      27.482  22.593  13.311  1.00  0.00
ATOM   5777  HB  THR   380      27.926  22.203  14.227  1.00  0.00
ATOM   5778  CG2 THR   380      27.443  21.501  12.265  1.00  0.00
ATOM   5779 HG21 THR   380      26.999  21.890  11.349  1.00  0.00
ATOM   5780 HG22 THR   380      28.456  21.158  12.060  1.00  0.00
ATOM   5781 HG23 THR   380      26.844  20.667  12.632  1.00  0.00
ATOM   5782  OG1 THR   380      28.301  23.676  12.838  1.00  0.00
ATOM   5783  HG1 THR   380      29.184  23.351  12.651  1.00  0.00
ATOM   5784  C   THR   380      25.285  23.362  12.342  1.00  0.00
ATOM   5785  O   THR   380      24.154  22.878  12.156  1.00  0.00
ATOM   5786  N   ALA   381      25.901  24.121  11.436  1.00  0.00
ATOM   5787  H   ALA   381      26.790  24.561  11.624  1.00  0.00
ATOM   5788  CA  ALA   381      25.254  24.386  10.151  1.00  0.00
ATOM   5789  HA  ALA   381      24.772  23.479   9.786  1.00  0.00
ATOM   5790  CB  ALA   381      24.187  25.496  10.276  1.00  0.00
ATOM   5791  HB1 ALA   381      24.656  26.413  10.632  1.00  0.00
ATOM   5792  HB2 ALA   381      23.732  25.676   9.302  1.00  0.00
ATOM   5793  HB3 ALA   381      23.418  25.184  10.983  1.00  0.00
ATOM   5794  C   ALA   381      26.326  24.761   9.135  1.00  0.00
ATOM   5795  O   ALA   381      27.396  25.249   9.504  1.00  0.00
ATOM   5796  N   ASN   382      26.020  24.558   7.849  1.00  0.00
ATOM   5797  H   ASN   382      25.200  24.042   7.562  1.00  0.00
ATOM   5798  CA  ASN   382      26.954  24.999   6.821  1.00  0.00
ATOM   5799  HA  ASN   382      27.937  24.571   7.015  1.00  0.00
ATOM   5800  CB  ASN   382      26.490  24.551   5.422  1.00  0.00
ATOM   5801  HB2 ASN   382      27.220  24.910   4.697  1.00  0.00
ATOM   5802  HB3 ASN   382      26.466  23.461   5.405  1.00  0.00
ATOM   5803  CG  ASN   382      25.083  25.086   5.018  1.00  0.00
ATOM   5804  OD1 ASN   382      24.376  25.707   5.810  1.00  0.00
ATOM   5805  ND2 ASN   382      24.688  24.827   3.762  1.00  0.00
ATOM   5806 HD21 ASN   382      23.785  25.149   3.443  1.00  0.00
ATOM   5807 HD22 ASN   382      25.295  24.311   3.141  1.00  0.00
ATOM   5808  C   ASN   382      27.175  26.515   6.882  1.00  0.00
ATOM   5809  O   ASN   382      28.303  26.987   6.707  1.00  0.00
ATOM   5810  N   VAL   383      26.126  27.299   7.148  1.00  0.00
ATOM   5811  H   VAL   383      25.208  26.923   7.339  1.00  0.00
ATOM   5812  CA  VAL   383      26.284  28.756   7.096  1.00  0.00
ATOM   5813  HA  VAL   383      26.929  29.047   6.267  1.00  0.00
ATOM   5814  CB  VAL   383      24.913  29.441   6.918  1.00  0.00
ATOM   5815  HB  VAL   383      25.036  30.517   7.037  1.00  0.00
ATOM   5816  CG1 VAL   383      24.336  29.142   5.519  1.00  0.00
ATOM   5817 HG11 VAL   383      24.211  28.066   5.399  1.00  0.00
ATOM   5818 HG12 VAL   383      23.368  29.633   5.412  1.00  0.00
ATOM   5819 HG13 VAL   383      25.019  29.515   4.756  1.00  0.00
ATOM   5820  CG2 VAL   383      23.948  28.954   7.985  1.00  0.00
ATOM   5821 HG21 VAL   383      24.344  29.195   8.971  1.00  0.00
ATOM   5822 HG22 VAL   383      22.982  29.442   7.853  1.00  0.00
ATOM   5823 HG23 VAL   383      23.823  27.875   7.898  1.00  0.00
ATOM   5824  C   VAL   383      26.981  29.331   8.322  1.00  0.00
ATOM   5825  O   VAL   383      27.294  30.522   8.337  1.00  0.00
ATOM   5826  N   TYR   384      27.232  28.538   9.363  1.00  0.00
ATOM   5827  H   TYR   384      27.039  27.546   9.349  1.00  0.00
ATOM   5828  CA  TYR   384      27.727  29.130  10.603  1.00  0.00
ATOM   5829  HA  TYR   384      27.130  30.009  10.849  1.00  0.00
ATOM   5830  CB  TYR   384      27.638  28.136  11.767  1.00  0.00
ATOM   5831  HB2 TYR   384      28.040  27.176  11.445  1.00  0.00
ATOM   5832  HB3 TYR   384      28.262  28.543  12.562  1.00  0.00
ATOM   5833  CG  TYR   384      26.227  27.944  12.282  1.00  0.00
ATOM   5834  CD1 TYR   384      25.184  28.740  11.825  1.00  0.00
ATOM   5835  HD1 TYR   384      25.400  29.518  11.093  1.00  0.00
ATOM   5836  CE1 TYR   384      23.891  28.561  12.281  1.00  0.00
ATOM   5837  HE1 TYR   384      23.085  29.194  11.909  1.00  0.00
ATOM   5838  CZ  TYR   384      23.618  27.560  13.205  1.00  0.00
ATOM   5839  OH  TYR   384      22.337  27.371  13.682  1.00  0.00
ATOM   5840  HH  TYR   384      21.703  27.988  13.310  1.00  0.00
ATOM   5841  CE2 TYR   384      24.633  26.751  13.669  1.00  0.00
ATOM   5842  HE2 TYR   384      24.423  25.968  14.398  1.00  0.00
ATOM   5843  CD2 TYR   384      25.926  26.937  13.204  1.00  0.00
ATOM   5844  HD2 TYR   384      26.730  26.292  13.557  1.00  0.00
ATOM   5845  C   TYR   384      29.159  29.631  10.417  1.00  0.00
ATOM   5846  O   TYR   384      29.954  29.044   9.667  1.00  0.00
ATOM   5847  N   GLY   385      29.472  30.749  11.086  1.00  0.00
ATOM   5848  H   GLY   385      28.804  31.104  11.755  1.00  0.00
ATOM   5849  CA  GLY   385      30.717  31.477  10.902  1.00  0.00
ATOM   5850  HA2 GLY   385      31.190  31.580  11.878  1.00  0.00
ATOM   5851  HA3 GLY   385      31.356  30.884  10.249  1.00  0.00
ATOM   5852  C   GLY   385      30.533  32.857  10.294  1.00  0.00
ATOM   5853  O   GLY   385      31.399  33.725  10.482  1.00  0.00
ATOM   5854  N   TRP   386      29.446  33.057   9.529  1.00  0.00
ATOM   5855  H   TRP   386      28.966  32.229   9.205  1.00  0.00
ATOM   5856  CA  TRP   386      28.957  34.361   9.082  1.00  0.00
ATOM   5857  HA  TRP   386      27.956  34.259   8.663  1.00  0.00
ATOM   5858  CB  TRP   386      28.897  35.330  10.256  1.00  0.00
ATOM   5859  HB2 TRP   386      29.882  35.435  10.710  1.00  0.00
ATOM   5860  HB3 TRP   386      28.558  36.301   9.895  1.00  0.00
ATOM   5861  CG  TRP   386      27.947  34.925  11.370  1.00  0.00
ATOM   5862  CD1 TRP   386      28.013  35.330  12.688  1.00  0.00
ATOM   5863  HD1 TRP   386      28.827  35.999  12.968  1.00  0.00
ATOM   5864  NE1 TRP   386      26.988  34.773  13.388  1.00  0.00
ATOM   5865  HE1 TRP   386      26.835  34.902  14.378  1.00  0.00
ATOM   5866  CE2 TRP   386      26.215  33.993  12.553  1.00  0.00
ATOM   5867  CZ2 TRP   386      25.062  33.211  12.830  1.00  0.00
ATOM   5868  HZ2 TRP   386      24.689  33.199  13.854  1.00  0.00
ATOM   5869  CH2 TRP   386      24.478  32.509  11.782  1.00  0.00
ATOM   5870  HH2 TRP   386      23.584  31.913  11.967  1.00  0.00
ATOM   5871  CZ3 TRP   386      25.015  32.549  10.482  1.00  0.00
ATOM   5872  HZ3 TRP   386      24.564  31.994   9.659  1.00  0.00
ATOM   5873  CE3 TRP   386      26.178  33.327  10.207  1.00  0.00
ATOM   5874  HE3 TRP   386      26.559  33.331   9.186  1.00  0.00
ATOM   5875  CD2 TRP   386      26.788  34.058  11.266  1.00  0.00
ATOM   5876  C   TRP   386      29.749  35.016   7.959  1.00  0.00
ATOM   5877  O   TRP   386      30.972  34.859   7.861  1.00  0.00
ATOM   5878  N   GLY   387      29.044  35.773   7.124  1.00  0.00
ATOM   5879  H   GLY   387      28.034  35.743   7.108  1.00  0.00
ATOM   5880  CA  GLY   387      29.720  36.670   6.207  1.00  0.00
ATOM   5881  HA2 GLY   387      28.984  37.176   5.581  1.00  0.00
ATOM   5882  HA3 GLY   387      30.287  37.410   6.771  1.00  0.00
ATOM   5883  C   GLY   387      30.669  35.892   5.321  1.00  0.00
ATOM   5884  O   GLY   387      30.324  34.835   4.791  1.00  0.00
ATOM   5885  N   GLU   388      31.897  36.384   5.181  1.00  0.00
ATOM   5886  H   GLU   388      32.193  37.255   5.598  1.00  0.00
ATOM   5887  CA  GLU   388      32.846  35.659   4.348  1.00  0.00
ATOM   5888  HA  GLU   388      32.363  35.361   3.417  1.00  0.00
ATOM   5889  CB  GLU   388      34.046  36.530   4.016  1.00  0.00
ATOM   5890  HB2 GLU   388      34.653  36.630   4.916  1.00  0.00
ATOM   5891  HB3 GLU   388      34.625  36.030   3.241  1.00  0.00
ATOM   5892  CG  GLU   388      33.640  37.882   3.538  1.00  0.00
ATOM   5893  HG2 GLU   388      32.900  37.758   2.747  1.00  0.00
ATOM   5894  HG3 GLU   388      33.185  38.404   4.380  1.00  0.00
ATOM   5895  CD  GLU   388      34.801  38.685   3.018  1.00  0.00
ATOM   5896  OE1 GLU   388      34.883  38.803   1.773  1.00  0.00
ATOM   5897  OE2 GLU   388      35.608  39.195   3.848  1.00  0.00
ATOM   5898  C   GLU   388      33.339  34.380   4.990  1.00  0.00
ATOM   5899  O   GLU   388      34.048  33.631   4.315  1.00  0.00
ATOM   5900  N   ASN   389      33.000  34.110   6.258  1.00  0.00
ATOM   5901  H   ASN   389      32.443  34.764   6.790  1.00  0.00
ATOM   5902  CA  ASN   389      33.484  32.910   6.929  1.00  0.00
ATOM   5903  HA  ASN   389      34.249  32.434   6.316  1.00  0.00
ATOM   5904  CB  ASN   389      34.090  33.249   8.292  1.00  0.00
ATOM   5905  HB2 ASN   389      33.280  33.543   8.959  1.00  0.00
ATOM   5906  HB3 ASN   389      34.583  32.362   8.689  1.00  0.00
ATOM   5907  CG  ASN   389      35.101  34.378   8.229  1.00  0.00
ATOM   5908  OD1 ASN   389      36.162  34.258   7.602  1.00  0.00
ATOM   5909  ND2 ASN   389      34.780  35.485   8.891  1.00  0.00
ATOM   5910 HD21 ASN   389      35.411  36.273   8.888  1.00  0.00
ATOM   5911 HD22 ASN   389      33.905  35.533   9.394  1.00  0.00
ATOM   5912  C   ASN   389      32.405  31.838   7.107  1.00  0.00
ATOM   5913  O   ASN   389      32.552  30.953   7.968  1.00  0.00
ATOM   5914  N   LYS   390      31.326  31.887   6.336  1.00  0.00
ATOM   5915  H   LYS   390      31.104  32.675   5.744  1.00  0.00
ATOM   5916  CA  LYS   390      30.389  30.764   6.376  1.00  0.00
ATOM   5917  HA  LYS   390      29.959  30.690   7.375  1.00  0.00
ATOM   5918  CB  LYS   390      29.248  30.943   5.363  1.00  0.00
ATOM   5919  HB2 LYS   390      29.689  30.939   4.367  1.00  0.00
ATOM   5920  HB3 LYS   390      28.579  30.089   5.467  1.00  0.00
ATOM   5921  CG  LYS   390      28.448  32.252   5.567  1.00  0.00
ATOM   5922  HG2 LYS   390      28.005  32.216   6.563  1.00  0.00
ATOM   5923  HG3 LYS   390      29.153  33.081   5.513  1.00  0.00
ATOM   5924  CD  LYS   390      27.359  32.451   4.540  1.00  0.00
ATOM   5925  HD2 LYS   390      27.789  32.374   3.542  1.00  0.00
ATOM   5926  HD3 LYS   390      26.600  31.679   4.668  1.00  0.00
ATOM   5927  CE  LYS   390      26.721  33.822   4.713  1.00  0.00
ATOM   5928  HE2 LYS   390      26.692  34.040   5.781  1.00  0.00
ATOM   5929  HE3 LYS   390      27.359  34.549   4.211  1.00  0.00
ATOM   5930  NZ  LYS   390      25.351  33.902   4.156  1.00  0.00
ATOM   5931  HZ1 LYS   390      24.758  33.229   4.621  1.00  0.00
ATOM   5932  HZ2 LYS   390      24.982  34.831   4.301  1.00  0.00
ATOM   5933  HZ3 LYS   390      25.377  33.700   3.167  1.00  0.00
ATOM   5934  C   LYS   390      31.146  29.479   6.090  1.00  0.00
ATOM   5935  O   LYS   390      31.958  29.414   5.166  1.00  0.00
ATOM   5936  N   GLY   391      30.921  28.473   6.918  1.00  0.00
ATOM   5937  H   GLY   391      30.211  28.571   7.631  1.00  0.00
ATOM   5938  CA  GLY   391      31.652  27.231   6.846  1.00  0.00
ATOM   5939  HA2 GLY   391      30.931  26.419   6.943  1.00  0.00
ATOM   5940  HA3 GLY   391      32.124  27.183   5.865  1.00  0.00
ATOM   5941  C   GLY   391      32.714  27.076   7.911  1.00  0.00
ATOM   5942  O   GLY   391      33.181  25.953   8.144  1.00  0.00
ATOM   5943  N   ARG   392      33.076  28.163   8.594  1.00  0.00
ATOM   5944  H   ARG   392      32.660  29.068   8.429  1.00  0.00
ATOM   5945  CA  ARG   392      34.165  28.070   9.551  1.00  0.00
ATOM   5946  HA  ARG   392      35.023  27.593   9.078  1.00  0.00
ATOM   5947  CB  ARG   392      34.586  29.450  10.047  1.00  0.00
ATOM   5948  HB2 ARG   392      34.665  30.140   9.207  1.00  0.00
ATOM   5949  HB3 ARG   392      33.854  29.829  10.760  1.00  0.00
ATOM   5950  CG  ARG   392      35.936  29.325  10.727  1.00  0.00
ATOM   5951  HG2 ARG   392      35.741  29.002  11.750  1.00  0.00
ATOM   5952  HG3 ARG   392      36.480  28.544  10.197  1.00  0.00
ATOM   5953  CD  ARG   392      36.753  30.575  10.747  1.00  0.00
ATOM   5954  HD2 ARG   392      37.765  30.363  10.403  1.00  0.00
ATOM   5955  HD3 ARG   392      36.299  31.326  10.100  1.00  0.00
ATOM   5956  NE  ARG   392      36.823  31.109  12.108  1.00  0.00
ATOM   5957  HE  ARG   392      37.002  30.464  12.864  1.00  0.00
ATOM   5958  CZ  ARG   392      36.634  32.393  12.400  1.00  0.00
ATOM   5959  NH1 ARG   392      36.403  33.259  11.408  1.00  0.00
ATOM   5960 HH11 ARG   392      36.374  32.932  10.453  1.00  0.00
ATOM   5961 HH12 ARG   392      36.258  34.236  11.618  1.00  0.00
ATOM   5962  NH2 ARG   392      36.703  32.820  13.664  1.00  0.00
ATOM   5963 HH21 ARG   392      36.900  32.163  14.406  1.00  0.00
ATOM   5964 HH22 ARG   392      36.557  33.797  13.872  1.00  0.00
ATOM   5965  C   ARG   392      33.787  27.165  10.720  1.00  0.00
ATOM   5966  O   ARG   392      34.598  26.350  11.172  1.00  0.00
ATOM   5967  N   THR   393      32.557  27.270  11.214  1.00  0.00
ATOM   5968  H   THR   393      31.893  27.938  10.848  1.00  0.00
[truncated: 16,649,609 more chars]
