# Supplementary material for: A three-level regulatory mechanism of the aldo-keto reductase subfamily AKR12D
Source: Nat Commun. 2024 Mar 8;15:2128. doi: 10.1038/s41467-024-46363-z (PMC10923870; doi:10.1038/s41467-024-46363-z)
Supplement: Supplementary file 5 — Supplementary Data 2 [file 41467_2024_46363_MOESM5_ESM.zip › 2_initial_and_representative_conformations/octamer+allosteric_tylosin/octamer+tyk_innerFolded_traj0_A_frame2135_x2.5_y3.7.pdb]

REMARK AtomGroup tmp Selection 'chain A'
ATOM      1  N   MET A   1      17.607  39.644 -16.030  1.00  0.00           N1+
ATOM      2  H1  MET A   1      18.086  39.969 -16.858  1.00  0.00           H  
ATOM      3  H2  MET A   1      18.339  39.405 -15.377  1.00  0.00           H  
ATOM      4  H3  MET A   1      17.082  40.428 -15.670  1.00  0.00           H  
ATOM      5  CA  MET A   1      16.775  38.389 -16.330  1.00  0.00           C  
ATOM      6  HA  MET A   1      16.072  38.528 -17.152  1.00  0.00           H  
ATOM      7  CB  MET A   1      17.732  37.184 -16.574  1.00  0.00           C  
ATOM      8  HB2 MET A   1      18.390  37.460 -17.397  1.00  0.00           H  
ATOM      9  HB3 MET A   1      18.291  37.033 -15.650  1.00  0.00           H  
ATOM     10  CG  MET A   1      16.973  35.930 -17.010  1.00  0.00           C  
ATOM     11  HG2 MET A   1      17.659  35.104 -17.198  1.00  0.00           H  
ATOM     12  HG3 MET A   1      16.293  35.620 -16.217  1.00  0.00           H  
ATOM     13  SD  MET A   1      15.988  36.057 -18.550  1.00  0.00           S  
ATOM     14  CE  MET A   1      17.247  36.139 -19.913  1.00  0.00           C  
ATOM     15  HE1 MET A   1      18.036  35.403 -19.760  1.00  0.00           H  
ATOM     16  HE2 MET A   1      16.808  36.012 -20.903  1.00  0.00           H  
ATOM     17  HE3 MET A   1      17.720  37.121 -19.934  1.00  0.00           H  
ATOM     18  C   MET A   1      15.806  38.034 -15.209  1.00  0.00           C  
ATOM     19  O   MET A   1      16.182  37.985 -14.059  1.00  0.00           O  
ATOM     20  N   GLU A   2      14.568  37.750 -15.599  1.00  0.00           N  
ATOM     21  H   GLU A   2      14.245  37.833 -16.552  1.00  0.00           H  
ATOM     22  CA  GLU A   2      13.572  37.331 -14.606  1.00  0.00           C  
ATOM     23  HA  GLU A   2      13.858  37.619 -13.595  1.00  0.00           H  
ATOM     24  CB  GLU A   2      12.255  38.110 -14.835  1.00  0.00           C  
ATOM     25  HB2 GLU A   2      12.367  39.185 -14.692  1.00  0.00           H  
ATOM     26  HB3 GLU A   2      12.021  37.920 -15.882  1.00  0.00           H  
ATOM     27  CG  GLU A   2      11.048  37.542 -13.998  1.00  0.00           C  
ATOM     28  HG2 GLU A   2      10.190  38.118 -14.346  1.00  0.00           H  
ATOM     29  HG3 GLU A   2      10.949  36.472 -14.181  1.00  0.00           H  
ATOM     30  CD  GLU A   2      11.189  37.712 -12.438  1.00  0.00           C  
ATOM     31  OE1 GLU A   2      12.319  37.551 -11.866  1.00  0.00           O  
ATOM     32  OE2 GLU A   2      10.138  38.037 -11.850  1.00  0.00           O  
ATOM     33  C   GLU A   2      13.547  35.809 -14.588  1.00  0.00           C  
ATOM     34  O   GLU A   2      13.598  35.073 -15.595  1.00  0.00           O  
ATOM     35  N   TYR A   3      13.210  35.279 -13.366  1.00  0.00           N  
ATOM     36  H   TYR A   3      13.198  35.970 -12.629  1.00  0.00           H  
ATOM     37  CA  TYR A   3      13.243  33.791 -12.968  1.00  0.00           C  
ATOM     38  HA  TYR A   3      13.517  33.315 -13.910  1.00  0.00           H  
ATOM     39  CB  TYR A   3      14.385  33.329 -12.093  1.00  0.00           C  
ATOM     40  HB2 TYR A   3      14.176  33.680 -11.083  1.00  0.00           H  
ATOM     41  HB3 TYR A   3      14.375  32.241 -12.040  1.00  0.00           H  
ATOM     42  CG  TYR A   3      15.765  33.843 -12.528  1.00  0.00           C  
ATOM     43  CD1 TYR A   3      16.606  33.042 -13.260  1.00  0.00           C  
ATOM     44  HD1 TYR A   3      16.195  32.091 -13.566  1.00  0.00           H  
ATOM     45  CE1 TYR A   3      17.841  33.568 -13.702  1.00  0.00           C  
ATOM     46  HE1 TYR A   3      18.460  32.959 -14.344  1.00  0.00           H  
ATOM     47  CZ  TYR A   3      18.338  34.807 -13.293  1.00  0.00           C  
ATOM     48  OH  TYR A   3      19.441  35.417 -13.836  1.00  0.00           O  
ATOM     49  HH  TYR A   3      20.034  34.669 -13.934  1.00  0.00           H  
ATOM     50  CE2 TYR A   3      17.525  35.636 -12.541  1.00  0.00           C  
ATOM     51  HE2 TYR A   3      17.691  36.701 -12.471  1.00  0.00           H  
ATOM     52  CD2 TYR A   3      16.192  35.195 -12.178  1.00  0.00           C  
ATOM     53  HD2 TYR A   3      15.472  35.783 -11.628  1.00  0.00           H  
ATOM     54  C   TYR A   3      11.953  33.297 -12.486  1.00  0.00           C  
ATOM     55  O   TYR A   3      11.139  33.988 -11.891  1.00  0.00           O  
ATOM     56  N   THR A   4      11.590  32.075 -12.739  1.00  0.00           N  
ATOM     57  H   THR A   4      12.225  31.505 -13.279  1.00  0.00           H  
ATOM     58  CA  THR A   4      10.422  31.444 -12.318  1.00  0.00           C  
ATOM     59  HA  THR A   4       9.993  31.881 -11.416  1.00  0.00           H  
ATOM     60  CB  THR A   4       9.315  31.712 -13.437  1.00  0.00           C  
ATOM     61  HB  THR A   4       9.341  32.793 -13.579  1.00  0.00           H  
ATOM     62  CG2 THR A   4       9.416  31.005 -14.781  1.00  0.00           C  
ATOM     63 1HG2 THR A   4       9.423  29.918 -14.704  1.00  0.00           H  
ATOM     64 2HG2 THR A   4       8.469  31.238 -15.267  1.00  0.00           H  
ATOM     65 3HG2 THR A   4      10.296  31.277 -15.365  1.00  0.00           H  
ATOM     66  OG1 THR A   4       8.069  31.272 -12.871  1.00  0.00           O  
ATOM     67  HG1 THR A   4       7.986  31.709 -12.020  1.00  0.00           H  
ATOM     68  C   THR A   4      10.667  29.916 -12.018  1.00  0.00           C  
ATOM     69  O   THR A   4      11.727  29.350 -12.373  1.00  0.00           O  
ATOM     70  N   GLN A   5       9.686  29.275 -11.306  1.00  0.00           N  
ATOM     71  H   GLN A   5       8.878  29.773 -10.961  1.00  0.00           H  
ATOM     72  CA  GLN A   5       9.797  27.853 -11.013  1.00  0.00           C  
ATOM     73  HA  GLN A   5      10.671  27.635 -10.400  1.00  0.00           H  
ATOM     74  CB  GLN A   5       8.564  27.301 -10.246  1.00  0.00           C  
ATOM     75  HB2 GLN A   5       7.743  27.315 -10.963  1.00  0.00           H  
ATOM     76  HB3 GLN A   5       8.754  26.243 -10.065  1.00  0.00           H  
ATOM     77  CG  GLN A   5       8.221  28.077  -8.945  1.00  0.00           C  
ATOM     78  HG2 GLN A   5       7.679  28.978  -9.229  1.00  0.00           H  
ATOM     79  HG3 GLN A   5       7.483  27.496  -8.391  1.00  0.00           H  
ATOM     80  CD  GLN A   5       9.459  28.383  -8.093  1.00  0.00           C  
ATOM     81  OE1 GLN A   5       9.665  29.524  -7.601  1.00  0.00           O  
ATOM     82  NE2 GLN A   5      10.436  27.521  -8.060  1.00  0.00           N  
ATOM     83 1HE2 GLN A   5      11.207  27.641  -7.419  1.00  0.00           H  
ATOM     84 2HE2 GLN A   5      10.326  26.633  -8.529  1.00  0.00           H  
ATOM     85  C   GLN A   5       9.983  27.040 -12.293  1.00  0.00           C  
ATOM     86  O   GLN A   5       9.241  27.233 -13.305  1.00  0.00           O  
ATOM     87  N   LEU A   6      10.828  26.001 -12.290  1.00  0.00           N  
ATOM     88  H   LEU A   6      11.429  25.885 -11.486  1.00  0.00           H  
ATOM     89  CA  LEU A   6      10.668  24.972 -13.265  1.00  0.00           C  
ATOM     90  HA  LEU A   6      10.514  25.428 -14.243  1.00  0.00           H  
ATOM     91  CB  LEU A   6      11.912  24.015 -13.345  1.00  0.00           C  
ATOM     92  HB2 LEU A   6      12.715  24.712 -13.585  1.00  0.00           H  
ATOM     93  HB3 LEU A   6      12.010  23.462 -12.411  1.00  0.00           H  
ATOM     94  CG  LEU A   6      11.814  23.000 -14.523  1.00  0.00           C  
ATOM     95  HG  LEU A   6      10.964  22.367 -14.269  1.00  0.00           H  
ATOM     96  CD1 LEU A   6      11.862  23.694 -15.865  1.00  0.00           C  
ATOM     97 1HD1 LEU A   6      12.708  24.381 -15.888  1.00  0.00           H  
ATOM     98 2HD1 LEU A   6      12.053  22.974 -16.661  1.00  0.00           H  
ATOM     99 3HD1 LEU A   6      10.959  24.265 -16.080  1.00  0.00           H  
ATOM    100  CD2 LEU A   6      13.014  22.043 -14.535  1.00  0.00           C  
ATOM    101 1HD2 LEU A   6      13.978  22.479 -14.799  1.00  0.00           H  
ATOM    102 2HD2 LEU A   6      13.017  21.615 -13.533  1.00  0.00           H  
ATOM    103 3HD2 LEU A   6      12.655  21.245 -15.185  1.00  0.00           H  
ATOM    104  C   LEU A   6       9.411  24.107 -13.029  1.00  0.00           C  
ATOM    105  O   LEU A   6       9.531  22.997 -12.443  1.00  0.00           O  
ATOM    106  N   GLY A   7       8.223  24.592 -13.436  1.00  0.00           N  
ATOM    107  H   GLY A   7       8.188  25.455 -13.960  1.00  0.00           H  
ATOM    108  CA  GLY A   7       6.947  23.968 -13.225  1.00  0.00           C  
ATOM    109  HA2 GLY A   7       6.255  24.674 -13.683  1.00  0.00           H  
ATOM    110  HA3 GLY A   7       6.914  23.053 -13.818  1.00  0.00           H  
ATOM    111  C   GLY A   7       6.680  23.702 -11.772  1.00  0.00           C  
ATOM    112  O   GLY A   7       6.554  24.699 -11.028  1.00  0.00           O  
ATOM    113  N   ARG A   8       6.651  22.454 -11.364  1.00  0.00           N  
ATOM    114  H   ARG A   8       6.545  21.693 -12.020  1.00  0.00           H  
ATOM    115  CA  ARG A   8       6.424  21.998  -9.998  1.00  0.00           C  
ATOM    116  HA  ARG A   8       5.500  22.468  -9.660  1.00  0.00           H  
ATOM    117  CB  ARG A   8       5.923  20.542 -10.139  1.00  0.00           C  
ATOM    118  HB2 ARG A   8       5.686  20.199  -9.132  1.00  0.00           H  
ATOM    119  HB3 ARG A   8       5.110  20.547 -10.865  1.00  0.00           H  
ATOM    120  CG  ARG A   8       7.018  19.536 -10.684  1.00  0.00           C  
ATOM    121  HG2 ARG A   8       7.725  20.040 -11.343  1.00  0.00           H  
ATOM    122  HG3 ARG A   8       7.668  19.114  -9.917  1.00  0.00           H  
ATOM    123  CD  ARG A   8       6.417  18.298 -11.423  1.00  0.00           C  
ATOM    124  HD2 ARG A   8       5.888  18.633 -12.314  1.00  0.00           H  
ATOM    125  HD3 ARG A   8       7.241  17.685 -11.787  1.00  0.00           H  
ATOM    126  NE  ARG A   8       5.602  17.532 -10.519  1.00  0.00           N  
ATOM    127  HE  ARG A   8       5.302  17.985  -9.667  1.00  0.00           H  
ATOM    128  CZ  ARG A   8       5.035  16.340 -10.708  1.00  0.00           C  
ATOM    129  NH1 ARG A   8       4.201  15.887  -9.784  1.00  0.00           N  
ATOM    130 1HH1 ARG A   8       4.194  16.437  -8.938  1.00  0.00           H  
ATOM    131 2HH1 ARG A   8       3.703  15.021  -9.937  1.00  0.00           H  
ATOM    132  NH2 ARG A   8       5.117  15.718 -11.830  1.00  0.00           N  
ATOM    133 1HH2 ARG A   8       5.616  16.120 -12.611  1.00  0.00           H  
ATOM    134 2HH2 ARG A   8       4.648  14.843 -12.013  1.00  0.00           H  
ATOM    135  C   ARG A   8       7.488  22.186  -8.943  1.00  0.00           C  
ATOM    136  O   ARG A   8       7.156  22.216  -7.779  1.00  0.00           O  
ATOM    137  N   ILE A   9       8.816  22.360  -9.345  1.00  0.00           N  
ATOM    138  H   ILE A   9       9.057  22.416 -10.324  1.00  0.00           H  
ATOM    139  CA  ILE A   9       9.889  22.262  -8.341  1.00  0.00           C  
ATOM    140  HA  ILE A   9       9.525  21.780  -7.433  1.00  0.00           H  
ATOM    141  CB  ILE A   9      10.948  21.346  -8.868  1.00  0.00           C  
ATOM    142  HB  ILE A   9      11.775  21.470  -8.168  1.00  0.00           H  
ATOM    143  CG2 ILE A   9      10.433  19.899  -8.866  1.00  0.00           C  
ATOM    144 1HG2 ILE A   9      11.292  19.259  -9.071  1.00  0.00           H  
ATOM    145 2HG2 ILE A   9       9.813  19.675  -7.999  1.00  0.00           H  
ATOM    146 3HG2 ILE A   9       9.827  19.834  -9.770  1.00  0.00           H  
ATOM    147  CG1 ILE A   9      11.647  21.829 -10.193  1.00  0.00           C  
ATOM    148 2HG1 ILE A   9      11.041  21.497 -11.036  1.00  0.00           H  
ATOM    149 3HG1 ILE A   9      11.761  22.910 -10.272  1.00  0.00           H  
ATOM    150  CD1 ILE A   9      12.958  21.165 -10.465  1.00  0.00           C  
ATOM    151 1HD1 ILE A   9      13.470  21.607 -11.320  1.00  0.00           H  
ATOM    152 2HD1 ILE A   9      13.527  21.420  -9.571  1.00  0.00           H  
ATOM    153 3HD1 ILE A   9      12.803  20.087 -10.452  1.00  0.00           H  
ATOM    154  C   ILE A   9      10.461  23.573  -7.840  1.00  0.00           C  
ATOM    155  O   ILE A   9      10.239  24.632  -8.376  1.00  0.00           O  
ATOM    156  N   GLY A  10      11.345  23.526  -6.819  1.00  0.00           N  
ATOM    157  H   GLY A  10      11.695  22.619  -6.546  1.00  0.00           H  
ATOM    158  CA  GLY A  10      11.962  24.769  -6.207  1.00  0.00           C  
ATOM    159  HA2 GLY A  10      11.240  25.582  -6.290  1.00  0.00           H  
ATOM    160  HA3 GLY A  10      12.209  24.634  -5.154  1.00  0.00           H  
ATOM    161  C   GLY A  10      13.197  25.234  -6.858  1.00  0.00           C  
ATOM    162  O   GLY A  10      13.920  26.100  -6.309  1.00  0.00           O  
ATOM    163  N   LEU A  11      13.458  24.829  -8.067  1.00  0.00           N  
ATOM    164  H   LEU A  11      12.852  24.127  -8.465  1.00  0.00           H  
ATOM    165  CA  LEU A  11      14.552  25.338  -8.915  1.00  0.00           C  
ATOM    166  HA  LEU A  11      15.466  25.563  -8.366  1.00  0.00           H  
ATOM    167  CB  LEU A  11      14.910  24.263  -9.984  1.00  0.00           C  
ATOM    168  HB2 LEU A  11      15.201  23.322  -9.518  1.00  0.00           H  
ATOM    169  HB3 LEU A  11      14.031  24.137 -10.617  1.00  0.00           H  
ATOM    170  CG  LEU A  11      16.043  24.595 -10.958  1.00  0.00           C  
ATOM    171  HG  LEU A  11      16.015  25.585 -11.413  1.00  0.00           H  
ATOM    172  CD1 LEU A  11      17.414  24.524 -10.267  1.00  0.00           C  
ATOM    173 1HD1 LEU A  11      18.205  24.468 -11.014  1.00  0.00           H  
ATOM    174 2HD1 LEU A  11      17.642  25.384  -9.636  1.00  0.00           H  
ATOM    175 3HD1 LEU A  11      17.564  23.537  -9.829  1.00  0.00           H  
ATOM    176  CD2 LEU A  11      16.075  23.581 -12.150  1.00  0.00           C  
ATOM    177 1HD2 LEU A  11      16.889  23.813 -12.837  1.00  0.00           H  
ATOM    178 2HD2 LEU A  11      16.204  22.565 -11.777  1.00  0.00           H  
ATOM    179 3HD2 LEU A  11      15.158  23.720 -12.723  1.00  0.00           H  
ATOM    180  C   LEU A  11      14.017  26.668  -9.534  1.00  0.00           C  
ATOM    181  O   LEU A  11      13.033  26.607 -10.274  1.00  0.00           O  
ATOM    182  N   LYS A  12      14.777  27.735  -9.434  1.00  0.00           N  
ATOM    183  H   LYS A  12      15.708  27.575  -9.076  1.00  0.00           H  
ATOM    184  CA  LYS A  12      14.534  28.931 -10.268  1.00  0.00           C  
ATOM    185  HA  LYS A  12      13.460  28.991 -10.442  1.00  0.00           H  
ATOM    186  CB  LYS A  12      15.120  30.124  -9.597  1.00  0.00           C  
ATOM    187  HB2 LYS A  12      16.180  29.887  -9.505  1.00  0.00           H  
ATOM    188  HB3 LYS A  12      14.905  31.000 -10.209  1.00  0.00           H  
ATOM    189  CG  LYS A  12      14.597  30.390  -8.172  1.00  0.00           C  
ATOM    190  HG2 LYS A  12      14.647  29.483  -7.571  1.00  0.00           H  
ATOM    191  HG3 LYS A  12      15.236  31.125  -7.681  1.00  0.00           H  
ATOM    192  CD  LYS A  12      13.198  31.038  -8.221  1.00  0.00           C  
ATOM    193  HD2 LYS A  12      13.125  31.946  -8.820  1.00  0.00           H  
ATOM    194  HD3 LYS A  12      12.467  30.315  -8.585  1.00  0.00           H  
ATOM    195  CE  LYS A  12      12.668  31.443  -6.826  1.00  0.00           C  
ATOM    196  HE2 LYS A  12      13.001  30.604  -6.215  1.00  0.00           H  
ATOM    197  HE3 LYS A  12      13.116  32.379  -6.492  1.00  0.00           H  
ATOM    198  NZ  LYS A  12      11.233  31.524  -6.715  1.00  0.00           N1+
ATOM    199  HZ1 LYS A  12      10.856  32.318  -7.214  1.00  0.00           H  
ATOM    200  HZ2 LYS A  12      10.877  30.644  -7.060  1.00  0.00           H  
ATOM    201  HZ3 LYS A  12      11.042  31.555  -5.724  1.00  0.00           H  
ATOM    202  C   LYS A  12      15.160  28.643 -11.630  1.00  0.00           C  
ATOM    203  O   LYS A  12      16.274  28.130 -11.771  1.00  0.00           O  
ATOM    204  N   VAL A  13      14.468  28.900 -12.740  1.00  0.00           N  
ATOM    205  H   VAL A  13      13.499  29.177 -12.681  1.00  0.00           H  
ATOM    206  CA  VAL A  13      14.958  29.055 -14.132  1.00  0.00           C  
ATOM    207  HA  VAL A  13      16.044  28.968 -14.167  1.00  0.00           H  
ATOM    208  CB  VAL A  13      14.523  27.894 -15.054  1.00  0.00           C  
ATOM    209  HB  VAL A  13      14.765  28.128 -16.090  1.00  0.00           H  
ATOM    210  CG1 VAL A  13      15.177  26.549 -14.814  1.00  0.00           C  
ATOM    211 1HG1 VAL A  13      14.867  26.176 -13.838  1.00  0.00           H  
ATOM    212 2HG1 VAL A  13      14.880  25.956 -15.679  1.00  0.00           H  
ATOM    213 3HG1 VAL A  13      16.247  26.755 -14.780  1.00  0.00           H  
ATOM    214  CG2 VAL A  13      12.964  27.707 -14.884  1.00  0.00           C  
ATOM    215 1HG2 VAL A  13      12.748  27.311 -13.891  1.00  0.00           H  
ATOM    216 2HG2 VAL A  13      12.447  28.632 -15.139  1.00  0.00           H  
ATOM    217 3HG2 VAL A  13      12.614  26.956 -15.592  1.00  0.00           H  
ATOM    218  C   VAL A  13      14.570  30.361 -14.701  1.00  0.00           C  
ATOM    219  O   VAL A  13      13.489  30.913 -14.359  1.00  0.00           O  
ATOM    220  N   SER A  14      15.374  30.806 -15.636  1.00  0.00           N  
ATOM    221  H   SER A  14      16.279  30.366 -15.719  1.00  0.00           H  
ATOM    222  CA  SER A  14      15.229  31.986 -16.476  1.00  0.00           C  
ATOM    223  HA  SER A  14      15.200  32.897 -15.878  1.00  0.00           H  
ATOM    224  CB  SER A  14      16.537  32.299 -17.239  1.00  0.00           C  
ATOM    225  HB2 SER A  14      16.444  33.266 -17.733  1.00  0.00           H  
ATOM    226  HB3 SER A  14      17.327  32.536 -16.525  1.00  0.00           H  
ATOM    227  OG  SER A  14      17.034  31.328 -18.163  1.00  0.00           O  
ATOM    228  HG  SER A  14      16.465  31.333 -18.937  1.00  0.00           H  
ATOM    229  C   SER A  14      14.135  31.931 -17.558  1.00  0.00           C  
ATOM    230  O   SER A  14      13.748  30.913 -18.111  1.00  0.00           O  
ATOM    231  N   ARG A  15      13.451  33.065 -17.707  1.00  0.00           N  
ATOM    232  H   ARG A  15      13.638  33.801 -17.042  1.00  0.00           H  
ATOM    233  CA  ARG A  15      12.252  33.238 -18.602  1.00  0.00           C  
ATOM    234  HA  ARG A  15      11.489  32.478 -18.432  1.00  0.00           H  
ATOM    235  CB  ARG A  15      11.643  34.634 -18.352  1.00  0.00           C  
ATOM    236  HB2 ARG A  15      12.423  35.328 -18.040  1.00  0.00           H  
ATOM    237  HB3 ARG A  15      11.208  35.049 -19.262  1.00  0.00           H  
ATOM    238  CG  ARG A  15      10.638  34.695 -17.230  1.00  0.00           C  
ATOM    239  HG2 ARG A  15      11.195  34.340 -16.363  1.00  0.00           H  
ATOM    240  HG3 ARG A  15      10.334  35.739 -17.153  1.00  0.00           H  
ATOM    241  CD  ARG A  15       9.426  33.652 -17.317  1.00  0.00           C  
ATOM    242  HD2 ARG A  15       9.771  32.700 -17.719  1.00  0.00           H  
ATOM    243  HD3 ARG A  15       9.272  33.459 -16.255  1.00  0.00           H  
ATOM    244  NE  ARG A  15       8.106  34.169 -17.907  1.00  0.00           N  
ATOM    245  HE  ARG A  15       7.934  35.157 -17.794  1.00  0.00           H  
ATOM    246  CZ  ARG A  15       7.113  33.588 -18.440  1.00  0.00           C  
ATOM    247  NH1 ARG A  15       6.224  34.259 -19.038  1.00  0.00           N  
ATOM    248 1HH1 ARG A  15       6.159  35.199 -18.675  1.00  0.00           H  
ATOM    249 2HH1 ARG A  15       5.564  33.829 -19.669  1.00  0.00           H  
ATOM    250  NH2 ARG A  15       7.053  32.277 -18.569  1.00  0.00           N  
ATOM    251 1HH2 ARG A  15       7.902  31.771 -18.358  1.00  0.00           H  
ATOM    252 2HH2 ARG A  15       6.273  31.860 -19.056  1.00  0.00           H  
ATOM    253  C   ARG A  15      12.626  32.983 -20.098  1.00  0.00           C  
ATOM    254  O   ARG A  15      11.625  32.701 -20.804  1.00  0.00           O  
ATOM    255  N   LEU A  16      13.902  32.921 -20.554  1.00  0.00           N  
ATOM    256  H   LEU A  16      14.654  33.293 -19.992  1.00  0.00           H  
ATOM    257  CA  LEU A  16      14.313  32.464 -21.902  1.00  0.00           C  
ATOM    258  HA  LEU A  16      13.507  31.946 -22.423  1.00  0.00           H  
ATOM    259  CB  LEU A  16      15.059  33.484 -22.733  1.00  0.00           C  
ATOM    260  HB2 LEU A  16      15.918  33.846 -22.168  1.00  0.00           H  
ATOM    261  HB3 LEU A  16      15.299  32.978 -23.669  1.00  0.00           H  
ATOM    262  CG  LEU A  16      14.239  34.730 -23.057  1.00  0.00           C  
ATOM    263  HG  LEU A  16      14.039  35.242 -22.116  1.00  0.00           H  
ATOM    264  CD1 LEU A  16      15.175  35.543 -23.955  1.00  0.00           C  
ATOM    265 1HD1 LEU A  16      16.025  35.890 -23.367  1.00  0.00           H  
ATOM    266 2HD1 LEU A  16      15.603  34.990 -24.791  1.00  0.00           H  
ATOM    267 3HD1 LEU A  16      14.650  36.351 -24.464  1.00  0.00           H  
ATOM    268  CD2 LEU A  16      12.962  34.456 -23.908  1.00  0.00           C  
ATOM    269 1HD2 LEU A  16      13.238  33.884 -24.794  1.00  0.00           H  
ATOM    270 2HD2 LEU A  16      12.269  33.937 -23.246  1.00  0.00           H  
ATOM    271 3HD2 LEU A  16      12.579  35.390 -24.318  1.00  0.00           H  
ATOM    272  C   LEU A  16      15.310  31.341 -21.581  1.00  0.00           C  
ATOM    273  O   LEU A  16      15.903  31.248 -20.502  1.00  0.00           O  
ATOM    274  N   VAL A  17      15.497  30.465 -22.593  1.00  0.00           N  
ATOM    275  H   VAL A  17      15.021  30.636 -23.468  1.00  0.00           H  
ATOM    276  CA  VAL A  17      16.325  29.245 -22.421  1.00  0.00           C  
ATOM    277  HA  VAL A  17      16.903  29.174 -21.499  1.00  0.00           H  
ATOM    278  CB  VAL A  17      15.475  27.949 -22.572  1.00  0.00           C  
ATOM    279  HB  VAL A  17      15.226  27.909 -23.632  1.00  0.00           H  
ATOM    280  CG1 VAL A  17      16.324  26.754 -22.088  1.00  0.00           C  
ATOM    281 1HG1 VAL A  17      16.478  26.852 -21.013  1.00  0.00           H  
ATOM    282 2HG1 VAL A  17      15.834  25.811 -22.330  1.00  0.00           H  
ATOM    283 3HG1 VAL A  17      17.249  26.821 -22.660  1.00  0.00           H  
ATOM    284  CG2 VAL A  17      14.159  28.035 -21.737  1.00  0.00           C  
ATOM    285 1HG2 VAL A  17      13.382  28.686 -22.138  1.00  0.00           H  
ATOM    286 2HG2 VAL A  17      13.885  26.980 -21.747  1.00  0.00           H  
ATOM    287 3HG2 VAL A  17      14.444  28.286 -20.716  1.00  0.00           H  
ATOM    288  C   VAL A  17      17.380  29.301 -23.582  1.00  0.00           C  
ATOM    289  O   VAL A  17      16.966  29.597 -24.728  1.00  0.00           O  
ATOM    290  N   LEU A  18      18.600  28.985 -23.334  1.00  0.00           N  
ATOM    291  H   LEU A  18      18.890  28.689 -22.413  1.00  0.00           H  
ATOM    292  CA  LEU A  18      19.575  29.032 -24.482  1.00  0.00           C  
ATOM    293  HA  LEU A  18      19.303  29.800 -25.207  1.00  0.00           H  
ATOM    294  CB  LEU A  18      20.976  29.327 -23.850  1.00  0.00           C  
ATOM    295  HB2 LEU A  18      20.879  30.336 -23.450  1.00  0.00           H  
ATOM    296  HB3 LEU A  18      21.153  28.631 -23.029  1.00  0.00           H  
ATOM    297  CG  LEU A  18      22.164  29.180 -24.828  1.00  0.00           C  
ATOM    298  HG  LEU A  18      22.247  28.191 -25.277  1.00  0.00           H  
ATOM    299  CD1 LEU A  18      22.091  30.167 -26.040  1.00  0.00           C  
ATOM    300 1HD1 LEU A  18      21.219  29.964 -26.662  1.00  0.00           H  
ATOM    301 2HD1 LEU A  18      22.071  31.202 -25.697  1.00  0.00           H  
ATOM    302 3HD1 LEU A  18      23.011  30.164 -26.624  1.00  0.00           H  
ATOM    303  CD2 LEU A  18      23.447  29.595 -23.998  1.00  0.00           C  
ATOM    304 1HD2 LEU A  18      24.302  29.625 -24.674  1.00  0.00           H  
ATOM    305 2HD2 LEU A  18      23.262  30.532 -23.474  1.00  0.00           H  
ATOM    306 3HD2 LEU A  18      23.647  28.804 -23.275  1.00  0.00           H  
ATOM    307  C   LEU A  18      19.546  27.725 -25.298  1.00  0.00           C  
ATOM    308  O   LEU A  18      19.922  26.623 -24.869  1.00  0.00           O  
ATOM    309  N   GLY A  19      19.140  27.873 -26.564  1.00  0.00           N  
ATOM    310  H   GLY A  19      18.969  28.793 -26.943  1.00  0.00           H  
ATOM    311  CA  GLY A  19      19.030  26.838 -27.521  1.00  0.00           C  
ATOM    312  HA2 GLY A  19      18.593  25.981 -27.008  1.00  0.00           H  
ATOM    313  HA3 GLY A  19      18.365  27.256 -28.276  1.00  0.00           H  
ATOM    314  C   GLY A  19      20.254  26.376 -28.197  1.00  0.00           C  
ATOM    315  O   GLY A  19      20.393  26.740 -29.391  1.00  0.00           O  
ATOM    316  N   THR A  20      21.182  25.615 -27.510  1.00  0.00           N  
ATOM    317  H   THR A  20      20.900  25.435 -26.557  1.00  0.00           H  
ATOM    318  CA  THR A  20      22.581  25.351 -27.895  1.00  0.00           C  
ATOM    319  HA  THR A  20      23.029  26.344 -27.950  1.00  0.00           H  
ATOM    320  CB  THR A  20      23.189  24.492 -26.802  1.00  0.00           C  
ATOM    321  HB  THR A  20      24.220  24.479 -27.157  1.00  0.00           H  
ATOM    322  CG2 THR A  20      23.142  25.048 -25.372  1.00  0.00           C  
ATOM    323 1HG2 THR A  20      22.164  25.118 -24.896  1.00  0.00           H  
ATOM    324 2HG2 THR A  20      23.674  24.317 -24.764  1.00  0.00           H  
ATOM    325 3HG2 THR A  20      23.674  25.995 -25.278  1.00  0.00           H  
ATOM    326  OG1 THR A  20      22.565  23.223 -26.669  1.00  0.00           O  
ATOM    327  HG1 THR A  20      21.695  23.435 -26.322  1.00  0.00           H  
ATOM    328  C   THR A  20      22.784  24.629 -29.222  1.00  0.00           C  
ATOM    329  O   THR A  20      23.894  24.377 -29.700  1.00  0.00           O  
ATOM    330  N   MET A  21      21.706  24.065 -29.769  1.00  0.00           N  
ATOM    331  H   MET A  21      20.799  24.222 -29.353  1.00  0.00           H  
ATOM    332  CA  MET A  21      21.649  23.307 -30.948  1.00  0.00           C  
ATOM    333  HA  MET A  21      22.152  22.375 -30.690  1.00  0.00           H  
ATOM    334  CB  MET A  21      20.249  23.129 -31.370  1.00  0.00           C  
ATOM    335  HB2 MET A  21      19.657  22.678 -30.574  1.00  0.00           H  
ATOM    336  HB3 MET A  21      19.894  24.099 -31.720  1.00  0.00           H  
ATOM    337  CG  MET A  21      20.002  22.142 -32.539  1.00  0.00           C  
ATOM    338  HG2 MET A  21      20.669  22.435 -33.349  1.00  0.00           H  
ATOM    339  HG3 MET A  21      20.162  21.111 -32.223  1.00  0.00           H  
ATOM    340  SD  MET A  21      18.378  22.201 -33.365  1.00  0.00           S  
ATOM    341  CE  MET A  21      18.607  23.619 -34.494  1.00  0.00           C  
ATOM    342  HE1 MET A  21      19.386  23.376 -35.217  1.00  0.00           H  
ATOM    343  HE2 MET A  21      17.637  23.772 -34.966  1.00  0.00           H  
ATOM    344  HE3 MET A  21      18.836  24.431 -33.804  1.00  0.00           H  
ATOM    345  C   MET A  21      22.512  23.918 -32.081  1.00  0.00           C  
ATOM    346  O   MET A  21      23.132  23.205 -32.888  1.00  0.00           O  
ATOM    347  N   ASN A  22      22.547  25.265 -32.279  1.00  0.00           N  
ATOM    348  H   ASN A  22      22.054  25.916 -31.684  1.00  0.00           H  
ATOM    349  CA  ASN A  22      23.308  26.029 -33.299  1.00  0.00           C  
ATOM    350  HA  ASN A  22      22.988  25.700 -34.287  1.00  0.00           H  
ATOM    351  CB  ASN A  22      22.832  27.501 -33.190  1.00  0.00           C  
ATOM    352  HB2 ASN A  22      21.757  27.623 -33.318  1.00  0.00           H  
ATOM    353  HB3 ASN A  22      23.121  27.739 -32.167  1.00  0.00           H  
ATOM    354  CG  ASN A  22      23.571  28.369 -34.120  1.00  0.00           C  
ATOM    355  OD1 ASN A  22      23.747  27.999 -35.238  1.00  0.00           O  
ATOM    356  ND2 ASN A  22      23.938  29.564 -33.767  1.00  0.00           N  
ATOM    357 1HD2 ASN A  22      24.539  30.085 -34.389  1.00  0.00           H  
ATOM    358 2HD2 ASN A  22      23.822  29.999 -32.863  1.00  0.00           H  
ATOM    359  C   ASN A  22      24.828  25.870 -33.227  1.00  0.00           C  
ATOM    360  O   ASN A  22      25.489  26.107 -34.254  1.00  0.00           O  
ATOM    361  N   PHE A  23      25.411  25.600 -32.040  1.00  0.00           N  
ATOM    362  H   PHE A  23      24.760  25.318 -31.322  1.00  0.00           H  
ATOM    363  CA  PHE A  23      26.813  25.202 -31.887  1.00  0.00           C  
ATOM    364  HA  PHE A  23      27.378  26.003 -32.363  1.00  0.00           H  
ATOM    365  CB  PHE A  23      27.190  25.215 -30.392  1.00  0.00           C  
ATOM    366  HB2 PHE A  23      26.861  24.277 -29.946  1.00  0.00           H  
ATOM    367  HB3 PHE A  23      28.277  25.295 -30.359  1.00  0.00           H  
ATOM    368  CG  PHE A  23      26.660  26.435 -29.546  1.00  0.00           C  
ATOM    369  CD1 PHE A  23      26.317  27.685 -30.122  1.00  0.00           C  
ATOM    370  HD1 PHE A  23      26.686  27.792 -31.131  1.00  0.00           H  
ATOM    371  CE1 PHE A  23      25.795  28.787 -29.381  1.00  0.00           C  
ATOM    372  HE1 PHE A  23      25.701  29.801 -29.741  1.00  0.00           H  
ATOM    373  CZ  PHE A  23      25.487  28.554 -28.039  1.00  0.00           C  
ATOM    374  HZ  PHE A  23      24.992  29.359 -27.517  1.00  0.00           H  
ATOM    375  CE2 PHE A  23      25.749  27.320 -27.422  1.00  0.00           C  
ATOM    376  HE2 PHE A  23      25.451  27.282 -26.385  1.00  0.00           H  
ATOM    377  CD2 PHE A  23      26.413  26.278 -28.142  1.00  0.00           C  
ATOM    378  HD2 PHE A  23      26.517  25.317 -27.660  1.00  0.00           H  
ATOM    379  C   PHE A  23      27.170  23.940 -32.653  1.00  0.00           C  
ATOM    380  O   PHE A  23      26.426  22.953 -32.548  1.00  0.00           O  
ATOM    381  N   GLY A  24      28.302  23.885 -33.330  1.00  0.00           N  
ATOM    382  H   GLY A  24      28.767  24.766 -33.496  1.00  0.00           H  
ATOM    383  CA  GLY A  24      28.760  22.684 -34.110  1.00  0.00           C  
ATOM    384  HA2 GLY A  24      29.689  22.201 -33.807  1.00  0.00           H  
ATOM    385  HA3 GLY A  24      27.983  21.928 -33.994  1.00  0.00           H  
ATOM    386  C   GLY A  24      28.898  22.994 -35.605  1.00  0.00           C  
ATOM    387  O   GLY A  24      29.479  24.000 -35.945  1.00  0.00           O  
ATOM    388  N   PRO A  25      28.410  22.130 -36.499  1.00  0.00           N  
ATOM    389  CD  PRO A  25      27.714  20.858 -36.355  1.00  0.00           C  
ATOM    390  HD2 PRO A  25      26.744  21.049 -35.897  1.00  0.00           H  
ATOM    391  HD3 PRO A  25      28.316  20.178 -35.753  1.00  0.00           H  
ATOM    392  CG  PRO A  25      27.562  20.314 -37.788  1.00  0.00           C  
ATOM    393  HG2 PRO A  25      26.742  19.603 -37.890  1.00  0.00           H  
ATOM    394  HG3 PRO A  25      28.527  19.882 -38.054  1.00  0.00           H  
ATOM    395  CB  PRO A  25      27.444  21.513 -38.669  1.00  0.00           C  
ATOM    396  HB2 PRO A  25      26.430  21.915 -38.649  1.00  0.00           H  
ATOM    397  HB3 PRO A  25      27.775  21.323 -39.690  1.00  0.00           H  
ATOM    398  CA  PRO A  25      28.409  22.477 -37.927  1.00  0.00           C  
ATOM    399  HA  PRO A  25      29.424  22.239 -38.246  1.00  0.00           H  
ATOM    400  C   PRO A  25      28.018  23.939 -38.383  1.00  0.00           C  
ATOM    401  O   PRO A  25      28.612  24.429 -39.326  1.00  0.00           O  
ATOM    402  N   THR A  26      27.156  24.642 -37.667  1.00  0.00           N  
ATOM    403  H   THR A  26      26.693  24.280 -36.846  1.00  0.00           H  
ATOM    404  CA  THR A  26      26.591  25.956 -38.104  1.00  0.00           C  
ATOM    405  HA  THR A  26      26.836  26.121 -39.153  1.00  0.00           H  
ATOM    406  CB  THR A  26      25.001  26.030 -38.040  1.00  0.00           C  
ATOM    407  HB  THR A  26      24.656  27.042 -38.251  1.00  0.00           H  
ATOM    408  CG2 THR A  26      24.376  25.205 -39.165  1.00  0.00           C  
ATOM    409 1HG2 THR A  26      24.913  24.257 -39.192  1.00  0.00           H  
ATOM    410 2HG2 THR A  26      23.307  25.002 -39.103  1.00  0.00           H  
ATOM    411 3HG2 THR A  26      24.514  25.659 -40.146  1.00  0.00           H  
ATOM    412  OG1 THR A  26      24.591  25.632 -36.739  1.00  0.00           O  
ATOM    413  HG1 THR A  26      24.785  26.220 -36.005  1.00  0.00           H  
ATOM    414  C   THR A  26      27.119  27.147 -37.326  1.00  0.00           C  
ATOM    415  O   THR A  26      27.155  28.273 -37.851  1.00  0.00           O  
ATOM    416  N   THR A  27      27.794  26.914 -36.201  1.00  0.00           N  
ATOM    417  H   THR A  27      27.983  25.942 -36.002  1.00  0.00           H  
ATOM    418  CA  THR A  27      28.585  27.928 -35.460  1.00  0.00           C  
ATOM    419  HA  THR A  27      29.027  28.565 -36.227  1.00  0.00           H  
ATOM    420  CB  THR A  27      27.740  28.780 -34.527  1.00  0.00           C  
ATOM    421  HB  THR A  27      27.168  28.085 -33.913  1.00  0.00           H  
ATOM    422  CG2 THR A  27      28.470  29.599 -33.466  1.00  0.00           C  
ATOM    423 1HG2 THR A  27      28.865  30.538 -33.855  1.00  0.00           H  
ATOM    424 2HG2 THR A  27      27.820  29.653 -32.592  1.00  0.00           H  
ATOM    425 3HG2 THR A  27      29.357  29.067 -33.121  1.00  0.00           H  
ATOM    426  OG1 THR A  27      26.963  29.792 -35.204  1.00  0.00           O  
ATOM    427  HG1 THR A  27      26.399  29.289 -35.796  1.00  0.00           H  
ATOM    428  C   THR A  27      29.781  27.246 -34.718  1.00  0.00           C  
ATOM    429  O   THR A  27      29.672  26.255 -34.032  1.00  0.00           O  
ATOM    430  N   ASP A  28      30.893  27.831 -35.081  1.00  0.00           N  
ATOM    431  H   ASP A  28      30.894  28.673 -35.638  1.00  0.00           H  
ATOM    432  CA  ASP A  28      32.218  27.446 -34.598  1.00  0.00           C  
ATOM    433  HA  ASP A  28      32.355  26.403 -34.883  1.00  0.00           H  
ATOM    434  CB  ASP A  28      33.364  28.364 -35.118  1.00  0.00           C  
ATOM    435  HB2 ASP A  28      33.281  28.286 -36.202  1.00  0.00           H  
ATOM    436  HB3 ASP A  28      33.217  29.398 -34.807  1.00  0.00           H  
ATOM    437  CG  ASP A  28      34.682  27.686 -34.655  1.00  0.00           C  
ATOM    438  OD1 ASP A  28      34.759  26.444 -34.588  1.00  0.00           O  
ATOM    439  OD2 ASP A  28      35.664  28.400 -34.158  1.00  0.00           O  
ATOM    440  C   ASP A  28      32.327  27.522 -33.065  1.00  0.00           C  
ATOM    441  O   ASP A  28      31.938  28.525 -32.357  1.00  0.00           O  
ATOM    442  N   GLU A  29      32.859  26.447 -32.458  1.00  0.00           N  
ATOM    443  H   GLU A  29      33.162  25.713 -33.082  1.00  0.00           H  
ATOM    444  CA  GLU A  29      33.210  26.324 -31.085  1.00  0.00           C  
ATOM    445  HA  GLU A  29      32.285  26.099 -30.552  1.00  0.00           H  
ATOM    446  CB  GLU A  29      34.267  25.188 -31.018  1.00  0.00           C  
ATOM    447  HB2 GLU A  29      33.826  24.399 -31.625  1.00  0.00           H  
ATOM    448  HB3 GLU A  29      35.210  25.503 -31.466  1.00  0.00           H  
ATOM    449  CG  GLU A  29      34.495  24.673 -29.638  1.00  0.00           C  
ATOM    450  HG2 GLU A  29      35.113  25.386 -29.093  1.00  0.00           H  
ATOM    451  HG3 GLU A  29      33.508  24.687 -29.177  1.00  0.00           H  
ATOM    452  CD  GLU A  29      35.097  23.271 -29.534  1.00  0.00           C  
ATOM    453  OE1 GLU A  29      35.162  22.723 -28.406  1.00  0.00           O  
ATOM    454  OE2 GLU A  29      35.586  22.782 -30.574  1.00  0.00           O  
ATOM    455  C   GLU A  29      33.865  27.557 -30.410  1.00  0.00           C  
ATOM    456  O   GLU A  29      33.381  27.931 -29.329  1.00  0.00           O  
ATOM    457  N   ALA A  30      34.765  28.310 -30.975  1.00  0.00           N  
ATOM    458  H   ALA A  30      35.129  28.176 -31.908  1.00  0.00           H  
ATOM    459  CA  ALA A  30      35.308  29.499 -30.325  1.00  0.00           C  
ATOM    460  HA  ALA A  30      35.743  29.324 -29.341  1.00  0.00           H  
ATOM    461  CB  ALA A  30      36.576  29.934 -31.124  1.00  0.00           C  
ATOM    462  HB1 ALA A  30      37.329  29.145 -31.111  1.00  0.00           H  
ATOM    463  HB2 ALA A  30      36.336  30.136 -32.168  1.00  0.00           H  
ATOM    464  HB3 ALA A  30      36.846  30.879 -30.654  1.00  0.00           H  
ATOM    465  C   ALA A  30      34.250  30.655 -30.253  1.00  0.00           C  
ATOM    466  O   ALA A  30      34.169  31.416 -29.286  1.00  0.00           O  
ATOM    467  N   GLU A  31      33.362  30.747 -31.208  1.00  0.00           N  
ATOM    468  H   GLU A  31      33.455  30.097 -31.976  1.00  0.00           H  
ATOM    469  CA  GLU A  31      32.157  31.718 -31.254  1.00  0.00           C  
ATOM    470  HA  GLU A  31      32.619  32.635 -30.889  1.00  0.00           H  
ATOM    471  CB  GLU A  31      31.712  31.842 -32.706  1.00  0.00           C  
ATOM    472  HB2 GLU A  31      32.674  32.077 -33.161  1.00  0.00           H  
ATOM    473  HB3 GLU A  31      31.358  30.852 -32.993  1.00  0.00           H  
ATOM    474  CG  GLU A  31      30.627  32.896 -32.898  1.00  0.00           C  
ATOM    475  HG2 GLU A  31      30.269  32.603 -33.885  1.00  0.00           H  
ATOM    476  HG3 GLU A  31      29.852  32.824 -32.135  1.00  0.00           H  
ATOM    477  CD  GLU A  31      31.179  34.328 -32.837  1.00  0.00           C  
ATOM    478  OE1 GLU A  31      32.371  34.616 -33.053  1.00  0.00           O  
ATOM    479  OE2 GLU A  31      30.411  35.215 -32.476  1.00  0.00           O  
ATOM    480  C   GLU A  31      31.105  31.273 -30.229  1.00  0.00           C  
ATOM    481  O   GLU A  31      30.634  32.099 -29.505  1.00  0.00           O  
ATOM    482  N   SER A  32      30.855  29.995 -30.230  1.00  0.00           N  
ATOM    483  H   SER A  32      31.369  29.441 -30.900  1.00  0.00           H  
ATOM    484  CA  SER A  32      30.053  29.339 -29.244  1.00  0.00           C  
ATOM    485  HA  SER A  32      29.041  29.730 -29.354  1.00  0.00           H  
ATOM    486  CB  SER A  32      29.929  27.812 -29.590  1.00  0.00           C  
ATOM    487  HB2 SER A  32      30.773  27.186 -29.302  1.00  0.00           H  
ATOM    488  HB3 SER A  32      29.074  27.492 -28.995  1.00  0.00           H  
ATOM    489  OG  SER A  32      29.730  27.593 -30.998  1.00  0.00           O  
ATOM    490  HG  SER A  32      30.455  27.997 -31.480  1.00  0.00           H  
ATOM    491  C   SER A  32      30.499  29.421 -27.816  1.00  0.00           C  
ATOM    492  O   SER A  32      29.685  29.774 -27.011  1.00  0.00           O  
HETATM  493  N   HIE A  33      31.760  29.176 -27.440  1.00  0.00           N  
HETATM  494  H   HIE A  33      32.379  28.823 -28.155  1.00  0.00           H  
HETATM  495  CA  HIE A  33      32.308  29.428 -26.072  1.00  0.00           C  
HETATM  496  HA  HIE A  33      31.684  28.859 -25.382  1.00  0.00           H  
HETATM  497  CB  HIE A  33      33.801  29.009 -26.055  1.00  0.00           C  
HETATM  498  HB2 HIE A  33      34.250  29.402 -26.967  1.00  0.00           H  
HETATM  499  HB3 HIE A  33      34.269  29.417 -25.160  1.00  0.00           H  
HETATM  500  CG  HIE A  33      33.989  27.488 -26.048  1.00  0.00           C  
HETATM  501  ND1 HIE A  33      35.241  26.807 -25.973  1.00  0.00           N  
HETATM  502  CE1 HIE A  33      35.020  25.461 -25.781  1.00  0.00           C  
HETATM  503  HE1 HIE A  33      35.788  24.705 -25.853  1.00  0.00           H  
HETATM  504  NE2 HIE A  33      33.702  25.258 -25.857  1.00  0.00           N  
HETATM  505  HE2 HIE A  33      33.218  24.372 -25.881  1.00  0.00           H  
HETATM  506  CD2 HIE A  33      33.077  26.504 -25.922  1.00  0.00           C  
HETATM  507  HD2 HIE A  33      32.012  26.650 -26.029  1.00  0.00           H  
HETATM  508  C   HIE A  33      32.062  30.911 -25.695  1.00  0.00           C  
HETATM  509  O   HIE A  33      31.525  31.135 -24.652  1.00  0.00           O  
ATOM    510  N   ALA A  34      32.358  31.818 -26.570  1.00  0.00           N  
ATOM    511  H   ALA A  34      32.855  31.532 -27.401  1.00  0.00           H  
ATOM    512  CA  ALA A  34      32.155  33.246 -26.362  1.00  0.00           C  
ATOM    513  HA  ALA A  34      32.526  33.489 -25.366  1.00  0.00           H  
ATOM    514  CB  ALA A  34      32.905  34.022 -27.431  1.00  0.00           C  
ATOM    515  HB1 ALA A  34      32.819  35.089 -27.224  1.00  0.00           H  
ATOM    516  HB2 ALA A  34      33.976  33.818 -27.425  1.00  0.00           H  
ATOM    517  HB3 ALA A  34      32.471  33.829 -28.412  1.00  0.00           H  
ATOM    518  C   ALA A  34      30.699  33.773 -26.200  1.00  0.00           C  
ATOM    519  O   ALA A  34      30.396  34.767 -25.564  1.00  0.00           O  
ATOM    520  N   ILE A  35      29.726  33.070 -26.883  1.00  0.00           N  
ATOM    521  H   ILE A  35      30.091  32.263 -27.368  1.00  0.00           H  
ATOM    522  CA  ILE A  35      28.323  33.196 -26.854  1.00  0.00           C  
ATOM    523  HA  ILE A  35      28.000  34.235 -26.794  1.00  0.00           H  
ATOM    524  CB  ILE A  35      27.689  32.680 -28.160  1.00  0.00           C  
ATOM    525  HB  ILE A  35      28.260  31.773 -28.362  1.00  0.00           H  
ATOM    526  CG2 ILE A  35      26.212  32.305 -28.109  1.00  0.00           C  
ATOM    527 1HG2 ILE A  35      25.921  31.808 -29.034  1.00  0.00           H  
ATOM    528 2HG2 ILE A  35      25.845  31.707 -27.275  1.00  0.00           H  
ATOM    529 3HG2 ILE A  35      25.656  33.231 -27.960  1.00  0.00           H  
ATOM    530  CG1 ILE A  35      27.983  33.716 -29.263  1.00  0.00           C  
ATOM    531 2HG1 ILE A  35      27.616  34.705 -28.991  1.00  0.00           H  
ATOM    532 3HG1 ILE A  35      29.034  34.003 -29.303  1.00  0.00           H  
ATOM    533  CD1 ILE A  35      27.561  33.367 -30.720  1.00  0.00           C  
ATOM    534 1HD1 ILE A  35      27.925  32.382 -31.013  1.00  0.00           H  
ATOM    535 2HD1 ILE A  35      26.497  33.534 -30.889  1.00  0.00           H  
ATOM    536 3HD1 ILE A  35      28.104  34.041 -31.382  1.00  0.00           H  
ATOM    537  C   ILE A  35      27.689  32.579 -25.549  1.00  0.00           C  
ATOM    538  O   ILE A  35      26.865  33.270 -24.952  1.00  0.00           O  
ATOM    539  N   MET A  36      28.080  31.426 -25.112  1.00  0.00           N  
ATOM    540  H   MET A  36      28.762  30.890 -25.628  1.00  0.00           H  
ATOM    541  CA  MET A  36      27.645  30.836 -23.845  1.00  0.00           C  
ATOM    542  HA  MET A  36      26.559  30.919 -23.877  1.00  0.00           H  
ATOM    543  CB  MET A  36      27.906  29.365 -23.679  1.00  0.00           C  
ATOM    544  HB2 MET A  36      28.990  29.271 -23.617  1.00  0.00           H  
ATOM    545  HB3 MET A  36      27.356  29.008 -22.808  1.00  0.00           H  
ATOM    546  CG  MET A  36      27.210  28.678 -24.872  1.00  0.00           C  
ATOM    547  HG2 MET A  36      26.151  28.913 -24.979  1.00  0.00           H  
ATOM    548  HG3 MET A  36      27.698  28.842 -25.833  1.00  0.00           H  
ATOM    549  SD  MET A  36      27.385  26.895 -24.781  1.00  0.00           S  
ATOM    550  CE  MET A  36      29.047  26.610 -24.997  1.00  0.00           C  
ATOM    551  HE1 MET A  36      29.608  27.031 -24.162  1.00  0.00           H  
ATOM    552  HE2 MET A  36      29.189  25.535 -25.105  1.00  0.00           H  
ATOM    553  HE3 MET A  36      29.435  27.147 -25.862  1.00  0.00           H  
ATOM    554  C   MET A  36      28.109  31.666 -22.591  1.00  0.00           C  
ATOM    555  O   MET A  36      27.278  31.901 -21.706  1.00  0.00           O  
ATOM    556  N   ASP A  37      29.381  32.091 -22.594  1.00  0.00           N  
ATOM    557  H   ASP A  37      30.028  31.688 -23.257  1.00  0.00           H  
ATOM    558  CA  ASP A  37      29.876  33.125 -21.667  1.00  0.00           C  
ATOM    559  HA  ASP A  37      29.711  32.753 -20.655  1.00  0.00           H  
ATOM    560  CB  ASP A  37      31.330  33.416 -21.869  1.00  0.00           C  
ATOM    561  HB2 ASP A  37      31.633  33.601 -22.900  1.00  0.00           H  
ATOM    562  HB3 ASP A  37      31.492  34.392 -21.412  1.00  0.00           H  
ATOM    563  CG  ASP A  37      32.285  32.441 -21.311  1.00  0.00           C  
ATOM    564  OD1 ASP A  37      33.403  32.344 -21.720  1.00  0.00           O  
ATOM    565  OD2 ASP A  37      31.813  31.568 -20.544  1.00  0.00           O  
ATOM    566  C   ASP A  37      29.032  34.418 -21.770  1.00  0.00           C  
ATOM    567  O   ASP A  37      28.526  34.904 -20.746  1.00  0.00           O  
ATOM    568  N   ALA A  38      28.739  34.943 -22.983  1.00  0.00           N  
ATOM    569  H   ALA A  38      29.049  34.566 -23.867  1.00  0.00           H  
ATOM    570  CA  ALA A  38      27.828  36.112 -23.122  1.00  0.00           C  
ATOM    571  HA  ALA A  38      28.186  36.866 -22.421  1.00  0.00           H  
ATOM    572  CB  ALA A  38      27.894  36.599 -24.542  1.00  0.00           C  
ATOM    573  HB1 ALA A  38      27.688  35.846 -25.303  1.00  0.00           H  
ATOM    574  HB2 ALA A  38      27.134  37.332 -24.815  1.00  0.00           H  
ATOM    575  HB3 ALA A  38      28.876  37.023 -24.754  1.00  0.00           H  
ATOM    576  C   ALA A  38      26.371  35.894 -22.720  1.00  0.00           C  
ATOM    577  O   ALA A  38      25.704  36.904 -22.398  1.00  0.00           O  
ATOM    578  N   ALA A  39      25.874  34.639 -22.760  1.00  0.00           N  
ATOM    579  H   ALA A  39      26.433  33.818 -22.946  1.00  0.00           H  
ATOM    580  CA  ALA A  39      24.544  34.360 -22.220  1.00  0.00           C  
ATOM    581  HA  ALA A  39      23.940  35.169 -22.632  1.00  0.00           H  
ATOM    582  CB  ALA A  39      23.999  33.026 -22.788  1.00  0.00           C  
ATOM    583  HB1 ALA A  39      23.998  33.027 -23.878  1.00  0.00           H  
ATOM    584  HB2 ALA A  39      24.630  32.260 -22.337  1.00  0.00           H  
ATOM    585  HB3 ALA A  39      22.973  32.797 -22.498  1.00  0.00           H  
ATOM    586  C   ALA A  39      24.465  34.391 -20.699  1.00  0.00           C  
ATOM    587  O   ALA A  39      23.398  34.747 -20.202  1.00  0.00           O  
ATOM    588  N   LEU A  40      25.579  34.032 -20.043  1.00  0.00           N  
ATOM    589  H   LEU A  40      26.283  33.521 -20.556  1.00  0.00           H  
ATOM    590  CA  LEU A  40      25.662  34.156 -18.581  1.00  0.00           C  
ATOM    591  HA  LEU A  40      24.840  33.519 -18.253  1.00  0.00           H  
ATOM    592  CB  LEU A  40      27.034  33.715 -18.125  1.00  0.00           C  
ATOM    593  HB2 LEU A  40      27.863  34.060 -18.744  1.00  0.00           H  
ATOM    594  HB3 LEU A  40      27.081  33.931 -17.058  1.00  0.00           H  
ATOM    595  CG  LEU A  40      27.321  32.195 -18.091  1.00  0.00           C  
ATOM    596  HG  LEU A  40      27.407  31.742 -19.079  1.00  0.00           H  
ATOM    597  CD1 LEU A  40      28.710  31.836 -17.413  1.00  0.00           C  
ATOM    598 1HD1 LEU A  40      28.691  32.172 -16.377  1.00  0.00           H  
ATOM    599 2HD1 LEU A  40      28.930  30.769 -17.460  1.00  0.00           H  
ATOM    600 3HD1 LEU A  40      29.489  32.378 -17.950  1.00  0.00           H  
ATOM    601  CD2 LEU A  40      26.168  31.288 -17.563  1.00  0.00           C  
ATOM    602 1HD2 LEU A  40      25.276  31.350 -18.185  1.00  0.00           H  
ATOM    603 2HD2 LEU A  40      26.461  30.242 -17.656  1.00  0.00           H  
ATOM    604 3HD2 LEU A  40      25.829  31.467 -16.542  1.00  0.00           H  
ATOM    605  C   LEU A  40      25.391  35.613 -18.142  1.00  0.00           C  
ATOM    606  O   LEU A  40      24.562  35.882 -17.267  1.00  0.00           O  
ATOM    607  N   ASP A  41      26.124  36.623 -18.718  1.00  0.00           N  
ATOM    608  H   ASP A  41      26.780  36.419 -19.459  1.00  0.00           H  
ATOM    609  CA  ASP A  41      25.841  38.029 -18.515  1.00  0.00           C  
ATOM    610  HA  ASP A  41      25.701  38.159 -17.442  1.00  0.00           H  
ATOM    611  CB  ASP A  41      26.965  38.958 -19.003  1.00  0.00           C  
ATOM    612  HB2 ASP A  41      27.214  38.688 -20.029  1.00  0.00           H  
ATOM    613  HB3 ASP A  41      26.753  40.020 -18.880  1.00  0.00           H  
ATOM    614  CG  ASP A  41      28.263  38.751 -18.160  1.00  0.00           C  
ATOM    615  OD1 ASP A  41      28.175  38.456 -16.979  1.00  0.00           O  
ATOM    616  OD2 ASP A  41      29.351  38.887 -18.739  1.00  0.00           O  
ATOM    617  C   ASP A  41      24.531  38.481 -19.197  1.00  0.00           C  
ATOM    618  O   ASP A  41      24.091  39.572 -18.918  1.00  0.00           O  
ATOM    619  N   ALA A  42      23.833  37.719 -20.004  1.00  0.00           N  
ATOM    620  H   ALA A  42      24.215  36.821 -20.262  1.00  0.00           H  
ATOM    621  CA  ALA A  42      22.373  38.038 -20.268  1.00  0.00           C  
ATOM    622  HA  ALA A  42      22.167  39.107 -20.328  1.00  0.00           H  
ATOM    623  CB  ALA A  42      22.011  37.549 -21.624  1.00  0.00           C  
ATOM    624  HB1 ALA A  42      22.852  37.700 -22.301  1.00  0.00           H  
ATOM    625  HB2 ALA A  42      21.833  36.479 -21.518  1.00  0.00           H  
ATOM    626  HB3 ALA A  42      21.112  38.027 -22.012  1.00  0.00           H  
ATOM    627  C   ALA A  42      21.369  37.315 -19.281  1.00  0.00           C  
ATOM    628  O   ALA A  42      20.180  37.550 -19.291  1.00  0.00           O  
ATOM    629  N   GLY A  43      21.902  36.663 -18.282  1.00  0.00           N  
ATOM    630  H   GLY A  43      22.910  36.599 -18.264  1.00  0.00           H  
ATOM    631  CA  GLY A  43      21.273  36.012 -17.067  1.00  0.00           C  
ATOM    632  HA2 GLY A  43      22.079  35.898 -16.343  1.00  0.00           H  
ATOM    633  HA3 GLY A  43      20.607  36.769 -16.652  1.00  0.00           H  
ATOM    634  C   GLY A  43      20.616  34.561 -17.318  1.00  0.00           C  
ATOM    635  O   GLY A  43      19.952  34.025 -16.383  1.00  0.00           O  
ATOM    636  N   ILE A  44      20.630  34.005 -18.506  1.00  0.00           N  
ATOM    637  H   ILE A  44      21.087  34.424 -19.303  1.00  0.00           H  
ATOM    638  CA  ILE A  44      20.102  32.684 -18.752  1.00  0.00           C  
ATOM    639  HA  ILE A  44      19.069  32.679 -18.403  1.00  0.00           H  
ATOM    640  CB  ILE A  44      20.153  32.401 -20.262  1.00  0.00           C  
ATOM    641  HB  ILE A  44      21.199  32.294 -20.550  1.00  0.00           H  
ATOM    642  CG2 ILE A  44      19.575  30.967 -20.452  1.00  0.00           C  
ATOM    643 1HG2 ILE A  44      20.432  30.295 -20.397  1.00  0.00           H  
ATOM    644 2HG2 ILE A  44      18.863  30.762 -19.653  1.00  0.00           H  
ATOM    645 3HG2 ILE A  44      19.099  30.793 -21.417  1.00  0.00           H  
ATOM    646  CG1 ILE A  44      19.318  33.390 -21.220  1.00  0.00           C  
ATOM    647 2HG1 ILE A  44      18.258  33.320 -20.974  1.00  0.00           H  
ATOM    648 3HG1 ILE A  44      19.525  34.427 -20.958  1.00  0.00           H  
ATOM    649  CD1 ILE A  44      19.415  33.101 -22.726  1.00  0.00           C  
ATOM    650 1HD1 ILE A  44      20.319  32.549 -22.984  1.00  0.00           H  
ATOM    651 2HD1 ILE A  44      18.591  32.431 -22.971  1.00  0.00           H  
ATOM    652 3HD1 ILE A  44      19.419  33.969 -23.386  1.00  0.00           H  
ATOM    653  C   ILE A  44      20.888  31.574 -18.037  1.00  0.00           C  
ATOM    654  O   ILE A  44      21.964  31.143 -18.413  1.00  0.00           O  
ATOM    655  N   ASN A  45      20.341  31.144 -16.891  1.00  0.00           N  
ATOM    656  H   ASN A  45      19.439  31.494 -16.600  1.00  0.00           H  
ATOM    657  CA  ASN A  45      20.803  29.982 -16.162  1.00  0.00           C  
ATOM    658  HA  ASN A  45      21.893  29.983 -16.157  1.00  0.00           H  
ATOM    659  CB  ASN A  45      20.411  30.126 -14.691  1.00  0.00           C  
ATOM    660  HB2 ASN A  45      21.088  29.633 -13.994  1.00  0.00           H  
ATOM    661  HB3 ASN A  45      20.414  31.113 -14.228  1.00  0.00           H  
ATOM    662  CG  ASN A  45      18.976  29.682 -14.436  1.00  0.00           C  
ATOM    663  OD1 ASN A  45      18.063  30.163 -15.031  1.00  0.00           O  
ATOM    664  ND2 ASN A  45      18.706  28.821 -13.442  1.00  0.00           N  
ATOM    665 1HD2 ASN A  45      17.755  28.517 -13.286  1.00  0.00           H  
ATOM    666 2HD2 ASN A  45      19.445  28.222 -13.103  1.00  0.00           H  
ATOM    667  C   ASN A  45      20.325  28.671 -16.769  1.00  0.00           C  
ATOM    668  O   ASN A  45      20.616  27.680 -16.163  1.00  0.00           O  
ATOM    669  N   PHE A  46      19.501  28.550 -17.799  1.00  0.00           N  
ATOM    670  H   PHE A  46      19.202  29.415 -18.226  1.00  0.00           H  
ATOM    671  CA  PHE A  46      18.910  27.262 -18.302  1.00  0.00           C  
ATOM    672  HA  PHE A  46      19.239  26.387 -17.743  1.00  0.00           H  
ATOM    673  CB  PHE A  46      17.379  27.475 -17.965  1.00  0.00           C  
ATOM    674  HB2 PHE A  46      17.279  27.786 -16.925  1.00  0.00           H  
ATOM    675  HB3 PHE A  46      17.033  28.360 -18.498  1.00  0.00           H  
ATOM    676  CG  PHE A  46      16.376  26.309 -18.234  1.00  0.00           C  
ATOM    677  CD1 PHE A  46      16.798  24.946 -18.114  1.00  0.00           C  
ATOM    678  HD1 PHE A  46      17.826  24.735 -17.856  1.00  0.00           H  
ATOM    679  CE1 PHE A  46      15.871  23.955 -17.986  1.00  0.00           C  
ATOM    680  HE1 PHE A  46      16.286  22.976 -17.797  1.00  0.00           H  
ATOM    681  CZ  PHE A  46      14.483  24.167 -18.127  1.00  0.00           C  
ATOM    682  HZ  PHE A  46      13.814  23.323 -18.054  1.00  0.00           H  
ATOM    683  CE2 PHE A  46      14.079  25.528 -18.355  1.00  0.00           C  
ATOM    684  HE2 PHE A  46      13.070  25.840 -18.580  1.00  0.00           H  
ATOM    685  CD2 PHE A  46      15.006  26.552 -18.363  1.00  0.00           C  
ATOM    686  HD2 PHE A  46      14.641  27.565 -18.443  1.00  0.00           H  
ATOM    687  C   PHE A  46      19.214  27.071 -19.778  1.00  0.00           C  
ATOM    688  O   PHE A  46      18.970  27.952 -20.597  1.00  0.00           O  
ATOM    689  N   PHE A  47      19.721  25.876 -20.138  1.00  0.00           N  
ATOM    690  H   PHE A  47      19.807  25.169 -19.422  1.00  0.00           H  
ATOM    691  CA  PHE A  47      20.378  25.579 -21.378  1.00  0.00           C  
ATOM    692  HA  PHE A  47      20.233  26.460 -22.002  1.00  0.00           H  
ATOM    693  CB  PHE A  47      22.002  25.388 -21.143  1.00  0.00           C  
ATOM    694  HB2 PHE A  47      22.096  24.818 -20.219  1.00  0.00           H  
ATOM    695  HB3 PHE A  47      22.408  24.584 -21.757  1.00  0.00           H  
ATOM    696  CG  PHE A  47      22.982  26.591 -21.148  1.00  0.00           C  
ATOM    697  CD1 PHE A  47      22.593  27.837 -20.579  1.00  0.00           C  
ATOM    698  HD1 PHE A  47      21.608  28.008 -20.173  1.00  0.00           H  
ATOM    699  CE1 PHE A  47      23.570  28.890 -20.592  1.00  0.00           C  
ATOM    700  HE1 PHE A  47      23.375  29.920 -20.333  1.00  0.00           H  
ATOM    701  CZ  PHE A  47      24.857  28.705 -21.123  1.00  0.00           C  
ATOM    702  HZ  PHE A  47      25.653  29.431 -21.050  1.00  0.00           H  
ATOM    703  CE2 PHE A  47      25.169  27.450 -21.685  1.00  0.00           C  
ATOM    704  HE2 PHE A  47      26.165  27.247 -22.050  1.00  0.00           H  
ATOM    705  CD2 PHE A  47      24.321  26.368 -21.591  1.00  0.00           C  
ATOM    706  HD2 PHE A  47      24.604  25.361 -21.862  1.00  0.00           H  
ATOM    707  C   PHE A  47      19.799  24.355 -22.119  1.00  0.00           C  
ATOM    708  O   PHE A  47      19.893  23.240 -21.599  1.00  0.00           O  
ATOM    709  N   ASP A  48      19.128  24.578 -23.203  1.00  0.00           N  
ATOM    710  H   ASP A  48      19.236  25.379 -23.808  1.00  0.00           H  
ATOM    711  CA  ASP A  48      18.609  23.396 -23.967  1.00  0.00           C  
ATOM    712  HA  ASP A  48      18.184  22.766 -23.185  1.00  0.00           H  
ATOM    713  CB  ASP A  48      17.467  23.877 -24.953  1.00  0.00           C  
ATOM    714  HB2 ASP A  48      16.640  24.216 -24.330  1.00  0.00           H  
ATOM    715  HB3 ASP A  48      17.850  24.801 -25.386  1.00  0.00           H  
ATOM    716  CG  ASP A  48      17.046  22.972 -26.109  1.00  0.00           C  
ATOM    717  OD1 ASP A  48      17.096  21.712 -25.968  1.00  0.00           O  
ATOM    718  OD2 ASP A  48      16.620  23.494 -27.172  1.00  0.00           O  
ATOM    719  C   ASP A  48      19.730  22.742 -24.724  1.00  0.00           C  
ATOM    720  O   ASP A  48      20.200  23.356 -25.723  1.00  0.00           O  
ATOM    721  N   THR A  49      20.132  21.473 -24.460  1.00  0.00           N  
ATOM    722  H   THR A  49      19.749  21.012 -23.647  1.00  0.00           H  
ATOM    723  CA  THR A  49      21.010  20.638 -25.370  1.00  0.00           C  
ATOM    724  HA  THR A  49      20.941  21.137 -26.336  1.00  0.00           H  
ATOM    725  CB  THR A  49      22.448  20.630 -24.935  1.00  0.00           C  
ATOM    726  HB  THR A  49      22.572  21.588 -24.430  1.00  0.00           H  
ATOM    727  CG2 THR A  49      22.999  19.480 -24.018  1.00  0.00           C  
ATOM    728 1HG2 THR A  49      24.083  19.528 -23.919  1.00  0.00           H  
ATOM    729 2HG2 THR A  49      22.550  19.647 -23.039  1.00  0.00           H  
ATOM    730 3HG2 THR A  49      22.588  18.484 -24.185  1.00  0.00           H  
ATOM    731  OG1 THR A  49      23.222  20.561 -26.101  1.00  0.00           O  
ATOM    732  HG1 THR A  49      23.124  21.420 -26.519  1.00  0.00           H  
ATOM    733  C   THR A  49      20.341  19.327 -25.611  1.00  0.00           C  
ATOM    734  O   THR A  49      19.239  19.174 -25.072  1.00  0.00           O  
ATOM    735  N   ALA A  50      20.904  18.389 -26.394  1.00  0.00           N  
ATOM    736  H   ALA A  50      21.806  18.650 -26.765  1.00  0.00           H  
ATOM    737  CA  ALA A  50      20.445  17.071 -26.763  1.00  0.00           C  
ATOM    738  HA  ALA A  50      20.046  16.555 -25.889  1.00  0.00           H  
ATOM    739  CB  ALA A  50      19.224  17.095 -27.730  1.00  0.00           C  
ATOM    740  HB1 ALA A  50      19.348  17.513 -28.729  1.00  0.00           H  
ATOM    741  HB2 ALA A  50      18.790  16.103 -27.858  1.00  0.00           H  
ATOM    742  HB3 ALA A  50      18.429  17.716 -27.318  1.00  0.00           H  
ATOM    743  C   ALA A  50      21.707  16.388 -27.386  1.00  0.00           C  
ATOM    744  O   ALA A  50      22.554  17.037 -27.986  1.00  0.00           O  
ATOM    745  N   ASN A  51      21.818  15.051 -27.348  1.00  0.00           N  
ATOM    746  H   ASN A  51      21.071  14.487 -26.969  1.00  0.00           H  
ATOM    747  CA  ASN A  51      22.873  14.318 -28.025  1.00  0.00           C  
ATOM    748  HA  ASN A  51      23.862  14.694 -27.764  1.00  0.00           H  
ATOM    749  CB  ASN A  51      22.811  12.858 -27.651  1.00  0.00           C  
ATOM    750  HB2 ASN A  51      23.694  12.367 -28.061  1.00  0.00           H  
ATOM    751  HB3 ASN A  51      23.026  12.899 -26.583  1.00  0.00           H  
ATOM    752  CG  ASN A  51      21.557  12.105 -27.855  1.00  0.00           C  
ATOM    753  OD1 ASN A  51      20.575  12.496 -28.492  1.00  0.00           O  
ATOM    754  ND2 ASN A  51      21.468  10.913 -27.225  1.00  0.00           N  
ATOM    755 1HD2 ASN A  51      20.585  10.426 -27.292  1.00  0.00           H  
ATOM    756 2HD2 ASN A  51      22.124  10.555 -26.546  1.00  0.00           H  
ATOM    757  C   ASN A  51      22.854  14.421 -29.591  1.00  0.00           C  
ATOM    758  O   ASN A  51      23.906  14.766 -30.144  1.00  0.00           O  
ATOM    759  N   VAL A  52      21.700  14.453 -30.222  1.00  0.00           N  
ATOM    760  H   VAL A  52      20.889  14.266 -29.649  1.00  0.00           H  
ATOM    761  CA  VAL A  52      21.425  14.524 -31.654  1.00  0.00           C  
ATOM    762  HA  VAL A  52      22.139  13.814 -32.071  1.00  0.00           H  
ATOM    763  CB  VAL A  52      20.017  13.973 -31.960  1.00  0.00           C  
ATOM    764  HB  VAL A  52      19.712  14.177 -32.986  1.00  0.00           H  
ATOM    765  CG1 VAL A  52      19.982  12.410 -31.977  1.00  0.00           C  
ATOM    766 1HG1 VAL A  52      18.969  12.179 -32.308  1.00  0.00           H  
ATOM    767 2HG1 VAL A  52      20.677  11.997 -32.708  1.00  0.00           H  
ATOM    768 3HG1 VAL A  52      20.230  11.942 -31.024  1.00  0.00           H  
ATOM    769  CG2 VAL A  52      18.968  14.595 -30.981  1.00  0.00           C  
ATOM    770 1HG2 VAL A  52      18.911  15.683 -31.022  1.00  0.00           H  
ATOM    771 2HG2 VAL A  52      17.964  14.214 -31.167  1.00  0.00           H  
ATOM    772 3HG2 VAL A  52      19.260  14.290 -29.976  1.00  0.00           H  
ATOM    773  C   VAL A  52      21.739  15.947 -32.218  1.00  0.00           C  
ATOM    774  O   VAL A  52      22.095  16.099 -33.349  1.00  0.00           O  
ATOM    775  N   TYR A  53      21.659  17.021 -31.394  1.00  0.00           N  
ATOM    776  H   TYR A  53      21.536  16.838 -30.409  1.00  0.00           H  
ATOM    777  CA  TYR A  53      22.035  18.314 -31.924  1.00  0.00           C  
ATOM    778  HA  TYR A  53      21.363  18.629 -32.723  1.00  0.00           H  
ATOM    779  CB  TYR A  53      21.956  19.401 -30.763  1.00  0.00           C  
ATOM    780  HB2 TYR A  53      22.615  19.120 -29.941  1.00  0.00           H  
ATOM    781  HB3 TYR A  53      22.376  20.346 -31.109  1.00  0.00           H  
ATOM    782  CG  TYR A  53      20.570  19.755 -30.140  1.00  0.00           C  
ATOM    783  CD1 TYR A  53      19.391  19.305 -30.656  1.00  0.00           C  
ATOM    784  HD1 TYR A  53      19.366  18.646 -31.512  1.00  0.00           H  
ATOM    785  CE1 TYR A  53      18.130  19.656 -30.135  1.00  0.00           C  
ATOM    786  HE1 TYR A  53      17.203  19.327 -30.582  1.00  0.00           H  
ATOM    787  CZ  TYR A  53      18.116  20.385 -28.933  1.00  0.00           C  
ATOM    788  OH  TYR A  53      16.843  20.622 -28.439  1.00  0.00           O  
ATOM    789  HH  TYR A  53      16.884  21.209 -27.680  1.00  0.00           H  
ATOM    790  CE2 TYR A  53      19.314  21.006 -28.461  1.00  0.00           C  
ATOM    791  HE2 TYR A  53      19.226  21.768 -27.701  1.00  0.00           H  
ATOM    792  CD2 TYR A  53      20.568  20.683 -29.055  1.00  0.00           C  
ATOM    793  HD2 TYR A  53      21.530  21.072 -28.753  1.00  0.00           H  
ATOM    794  C   TYR A  53      23.496  18.275 -32.479  1.00  0.00           C  
ATOM    795  O   TYR A  53      24.399  17.510 -32.006  1.00  0.00           O  
ATOM    796  N   GLY A  54      23.725  19.059 -33.550  1.00  0.00           N  
ATOM    797  H   GLY A  54      23.078  19.814 -33.724  1.00  0.00           H  
ATOM    798  CA  GLY A  54      24.733  18.871 -34.638  1.00  0.00           C  
ATOM    799  HA2 GLY A  54      25.020  19.886 -34.911  1.00  0.00           H  
ATOM    800  HA3 GLY A  54      25.552  18.225 -34.321  1.00  0.00           H  
ATOM    801  C   GLY A  54      24.165  18.215 -35.904  1.00  0.00           C  
ATOM    802  O   GLY A  54      24.519  18.613 -36.987  1.00  0.00           O  
ATOM    803  N   TRP A  55      23.364  17.192 -35.768  1.00  0.00           N  
ATOM    804  H   TRP A  55      23.223  16.747 -34.872  1.00  0.00           H  
ATOM    805  CA  TRP A  55      22.597  16.607 -36.881  1.00  0.00           C  
ATOM    806  HA  TRP A  55      21.925  15.912 -36.377  1.00  0.00           H  
ATOM    807  CB  TRP A  55      21.496  17.603 -37.384  1.00  0.00           C  
ATOM    808  HB2 TRP A  55      21.752  18.336 -38.150  1.00  0.00           H  
ATOM    809  HB3 TRP A  55      20.712  17.013 -37.858  1.00  0.00           H  
ATOM    810  CG  TRP A  55      20.635  18.229 -36.323  1.00  0.00           C  
ATOM    811  CD1 TRP A  55      20.651  19.506 -36.036  1.00  0.00           C  
ATOM    812  HD1 TRP A  55      21.257  20.294 -36.457  1.00  0.00           H  
ATOM    813  NE1 TRP A  55      19.762  19.751 -35.008  1.00  0.00           N  
ATOM    814  HE1 TRP A  55      19.680  20.706 -34.690  1.00  0.00           H  
ATOM    815  CE2 TRP A  55      19.061  18.618 -34.660  1.00  0.00           C  
ATOM    816  CZ2 TRP A  55      18.032  18.441 -33.810  1.00  0.00           C  
ATOM    817  HZ2 TRP A  55      17.716  19.307 -33.246  1.00  0.00           H  
ATOM    818  CH2 TRP A  55      17.513  17.180 -33.598  1.00  0.00           C  
ATOM    819  HH2 TRP A  55      16.697  17.004 -32.913  1.00  0.00           H  
ATOM    820  CZ3 TRP A  55      18.038  16.043 -34.334  1.00  0.00           C  
ATOM    821  HZ3 TRP A  55      17.713  15.026 -34.170  1.00  0.00           H  
ATOM    822  CE3 TRP A  55      19.041  16.248 -35.274  1.00  0.00           C  
ATOM    823  HE3 TRP A  55      19.383  15.400 -35.849  1.00  0.00           H  
ATOM    824  CD2 TRP A  55      19.574  17.585 -35.470  1.00  0.00           C  
ATOM    825  C   TRP A  55      23.365  15.987 -38.070  1.00  0.00           C  
ATOM    826  O   TRP A  55      24.571  16.220 -38.243  1.00  0.00           O  
ATOM    827  N   GLY A  56      22.670  15.115 -38.770  1.00  0.00           N  
ATOM    828  H   GLY A  56      21.698  14.939 -38.561  1.00  0.00           H  
ATOM    829  CA  GLY A  56      23.346  14.298 -39.794  1.00  0.00           C  
ATOM    830  HA2 GLY A  56      22.591  13.657 -40.249  1.00  0.00           H  
ATOM    831  HA3 GLY A  56      23.718  14.956 -40.580  1.00  0.00           H  
ATOM    832  C   GLY A  56      24.481  13.412 -39.271  1.00  0.00           C  
ATOM    833  O   GLY A  56      24.352  12.844 -38.199  1.00  0.00           O  
ATOM    834  N   GLU A  57      25.598  13.323 -39.939  1.00  0.00           N  
ATOM    835  H   GLU A  57      25.667  13.863 -40.790  1.00  0.00           H  
ATOM    836  CA  GLU A  57      26.791  12.626 -39.479  1.00  0.00           C  
ATOM    837  HA  GLU A  57      26.674  11.616 -39.087  1.00  0.00           H  
ATOM    838  CB  GLU A  57      27.758  12.609 -40.718  1.00  0.00           C  
ATOM    839  HB2 GLU A  57      28.654  12.006 -40.571  1.00  0.00           H  
ATOM    840  HB3 GLU A  57      27.147  12.027 -41.409  1.00  0.00           H  
ATOM    841  CG  GLU A  57      28.137  13.948 -41.359  1.00  0.00           C  
ATOM    842  HG2 GLU A  57      27.295  14.639 -41.319  1.00  0.00           H  
ATOM    843  HG3 GLU A  57      28.968  14.400 -40.817  1.00  0.00           H  
ATOM    844  CD  GLU A  57      28.338  13.740 -42.861  1.00  0.00           C  
ATOM    845  OE1 GLU A  57      27.410  13.272 -43.563  1.00  0.00           O  
ATOM    846  OE2 GLU A  57      29.487  13.861 -43.399  1.00  0.00           O  
ATOM    847  C   GLU A  57      27.467  13.356 -38.327  1.00  0.00           C  
ATOM    848  O   GLU A  57      28.323  12.757 -37.685  1.00  0.00           O  
ATOM    849  N   ASN A  58      27.174  14.700 -38.143  1.00  0.00           N  
ATOM    850  H   ASN A  58      26.392  15.104 -38.639  1.00  0.00           H  
ATOM    851  CA  ASN A  58      27.950  15.552 -37.174  1.00  0.00           C  
ATOM    852  HA  ASN A  58      28.874  15.107 -36.805  1.00  0.00           H  
ATOM    853  CB  ASN A  58      28.209  16.855 -37.915  1.00  0.00           C  
ATOM    854  HB2 ASN A  58      27.313  17.177 -38.445  1.00  0.00           H  
ATOM    855  HB3 ASN A  58      28.422  17.661 -37.212  1.00  0.00           H  
ATOM    856  CG  ASN A  58      29.499  16.815 -38.877  1.00  0.00           C  
ATOM    857  OD1 ASN A  58      30.520  16.302 -38.532  1.00  0.00           O  
ATOM    858  ND2 ASN A  58      29.395  17.274 -40.145  1.00  0.00           N  
ATOM    859 1HD2 ASN A  58      30.197  17.204 -40.755  1.00  0.00           H  
ATOM    860 2HD2 ASN A  58      28.467  17.353 -40.536  1.00  0.00           H  
ATOM    861  C   ASN A  58      27.124  15.822 -35.870  1.00  0.00           C  
ATOM    862  O   ASN A  58      27.391  16.773 -35.140  1.00  0.00           O  
ATOM    863  N   LYS A  59      26.152  14.933 -35.545  1.00  0.00           N  
ATOM    864  H   LYS A  59      25.897  14.208 -36.200  1.00  0.00           H  
ATOM    865  CA  LYS A  59      25.452  14.683 -34.250  1.00  0.00           C  
ATOM    866  HA  LYS A  59      24.969  15.627 -33.997  1.00  0.00           H  
ATOM    867  CB  LYS A  59      24.265  13.693 -34.518  1.00  0.00           C  
ATOM    868  HB2 LYS A  59      23.547  13.720 -33.699  1.00  0.00           H  
ATOM    869  HB3 LYS A  59      23.726  13.997 -35.416  1.00  0.00           H  
ATOM    870  CG  LYS A  59      24.738  12.326 -34.849  1.00  0.00           C  
ATOM    871  HG2 LYS A  59      25.503  12.396 -35.623  1.00  0.00           H  
ATOM    872  HG3 LYS A  59      25.070  11.921 -33.893  1.00  0.00           H  
ATOM    873  CD  LYS A  59      23.656  11.342 -35.278  1.00  0.00           C  
ATOM    874  HD2 LYS A  59      23.001  11.170 -34.424  1.00  0.00           H  
ATOM    875  HD3 LYS A  59      23.133  11.734 -36.150  1.00  0.00           H  
ATOM    876  CE  LYS A  59      24.153   9.967 -35.813  1.00  0.00           C  
ATOM    877  HE2 LYS A  59      24.791  10.215 -36.662  1.00  0.00           H  
ATOM    878  HE3 LYS A  59      24.798   9.533 -35.049  1.00  0.00           H  
ATOM    879  NZ  LYS A  59      23.022   9.066 -36.169  1.00  0.00           N1+
ATOM    880  HZ1 LYS A  59      22.449   8.830 -35.372  1.00  0.00           H  
ATOM    881  HZ2 LYS A  59      22.554   9.462 -36.972  1.00  0.00           H  
ATOM    882  HZ3 LYS A  59      23.386   8.209 -36.560  1.00  0.00           H  
ATOM    883  C   LYS A  59      26.397  14.366 -33.070  1.00  0.00           C  
ATOM    884  O   LYS A  59      27.323  13.683 -33.151  1.00  0.00           O  
ATOM    885  N   GLY A  60      26.084  15.002 -31.932  1.00  0.00           N  
ATOM    886  H   GLY A  60      25.303  15.633 -31.819  1.00  0.00           H  
ATOM    887  CA  GLY A  60      26.885  14.814 -30.715  1.00  0.00           C  
ATOM    888  HA2 GLY A  60      26.321  14.853 -29.783  1.00  0.00           H  
ATOM    889  HA3 GLY A  60      27.365  13.837 -30.655  1.00  0.00           H  
ATOM    890  C   GLY A  60      27.967  15.908 -30.527  1.00  0.00           C  
ATOM    891  O   GLY A  60      28.377  16.134 -29.378  1.00  0.00           O  
ATOM    892  N   ARG A  61      28.173  16.687 -31.539  1.00  0.00           N  
ATOM    893  H   ARG A  61      27.753  16.392 -32.409  1.00  0.00           H  
ATOM    894  CA  ARG A  61      29.072  17.890 -31.607  1.00  0.00           C  
ATOM    895  HA  ARG A  61      30.062  17.603 -31.252  1.00  0.00           H  
ATOM    896  CB  ARG A  61      29.199  18.441 -33.059  1.00  0.00           C  
ATOM    897  HB2 ARG A  61      29.492  17.577 -33.655  1.00  0.00           H  
ATOM    898  HB3 ARG A  61      28.233  18.864 -33.334  1.00  0.00           H  
ATOM    899  CG  ARG A  61      30.196  19.582 -33.206  1.00  0.00           C  
ATOM    900  HG2 ARG A  61      30.402  19.872 -34.236  1.00  0.00           H  
ATOM    901  HG3 ARG A  61      30.006  20.470 -32.604  1.00  0.00           H  
ATOM    902  CD  ARG A  61      31.612  19.211 -32.724  1.00  0.00           C  
ATOM    903  HD2 ARG A  61      31.766  18.925 -31.683  1.00  0.00           H  
ATOM    904  HD3 ARG A  61      31.921  18.425 -33.412  1.00  0.00           H  
ATOM    905  NE  ARG A  61      32.573  20.269 -33.201  1.00  0.00           N  
ATOM    906  HE  ARG A  61      32.414  20.760 -34.069  1.00  0.00           H  
ATOM    907  CZ  ARG A  61      33.541  20.713 -32.407  1.00  0.00           C  
ATOM    908  NH1 ARG A  61      33.900  20.118 -31.318  1.00  0.00           N  
ATOM    909 1HH1 ARG A  61      33.530  19.185 -31.204  1.00  0.00           H  
ATOM    910 2HH1 ARG A  61      34.794  20.321 -30.893  1.00  0.00           H  
ATOM    911  NH2 ARG A  61      34.108  21.854 -32.717  1.00  0.00           N  
ATOM    912 1HH2 ARG A  61      33.791  22.379 -33.519  1.00  0.00           H  
ATOM    913 2HH2 ARG A  61      34.585  22.235 -31.912  1.00  0.00           H  
ATOM    914  C   ARG A  61      28.641  19.013 -30.590  1.00  0.00           C  
ATOM    915  O   ARG A  61      29.485  19.672 -29.999  1.00  0.00           O  
ATOM    916  N   THR A  62      27.309  19.243 -30.452  1.00  0.00           N  
ATOM    917  H   THR A  62      26.646  18.658 -30.939  1.00  0.00           H  
ATOM    918  CA  THR A  62      26.852  20.194 -29.389  1.00  0.00           C  
ATOM    919  HA  THR A  62      27.488  21.041 -29.648  1.00  0.00           H  
ATOM    920  CB  THR A  62      25.334  20.644 -29.458  1.00  0.00           C  
ATOM    921  HB  THR A  62      24.683  19.796 -29.248  1.00  0.00           H  
ATOM    922  CG2 THR A  62      25.162  21.767 -28.445  1.00  0.00           C  
ATOM    923 1HG2 THR A  62      25.971  22.486 -28.569  1.00  0.00           H  
ATOM    924 2HG2 THR A  62      24.118  22.037 -28.606  1.00  0.00           H  
ATOM    925 3HG2 THR A  62      25.208  21.303 -27.460  1.00  0.00           H  
ATOM    926  OG1 THR A  62      25.005  21.188 -30.733  1.00  0.00           O  
ATOM    927  HG1 THR A  62      25.500  21.997 -30.881  1.00  0.00           H  
ATOM    928  C   THR A  62      27.285  19.887 -27.893  1.00  0.00           C  
ATOM    929  O   THR A  62      27.958  20.680 -27.233  1.00  0.00           O  
ATOM    930  N   GLU A  63      27.038  18.661 -27.342  1.00  0.00           N  
ATOM    931  H   GLU A  63      26.326  18.120 -27.812  1.00  0.00           H  
ATOM    932  CA  GLU A  63      27.560  18.180 -26.016  1.00  0.00           C  
ATOM    933  HA  GLU A  63      27.248  18.845 -25.210  1.00  0.00           H  
ATOM    934  CB  GLU A  63      26.994  16.755 -25.743  1.00  0.00           C  
ATOM    935  HB2 GLU A  63      27.202  16.125 -26.609  1.00  0.00           H  
ATOM    936  HB3 GLU A  63      27.439  16.407 -24.811  1.00  0.00           H  
ATOM    937  CG  GLU A  63      25.473  16.739 -25.573  1.00  0.00           C  
ATOM    938  HG2 GLU A  63      25.178  17.639 -25.032  1.00  0.00           H  
ATOM    939  HG3 GLU A  63      25.023  16.845 -26.559  1.00  0.00           H  
ATOM    940  CD  GLU A  63      25.017  15.506 -24.818  1.00  0.00           C  
ATOM    941  OE1 GLU A  63      24.192  15.598 -23.865  1.00  0.00           O  
ATOM    942  OE2 GLU A  63      25.289  14.357 -25.280  1.00  0.00           O  
ATOM    943  C   GLU A  63      29.086  18.039 -26.026  1.00  0.00           C  
ATOM    944  O   GLU A  63      29.689  18.159 -24.941  1.00  0.00           O  
ATOM    945  N   GLU A  64      29.705  18.037 -27.204  1.00  0.00           N  
ATOM    946  H   GLU A  64      29.303  17.976 -28.129  1.00  0.00           H  
ATOM    947  CA  GLU A  64      31.247  18.017 -27.265  1.00  0.00           C  
ATOM    948  HA  GLU A  64      31.658  17.453 -26.428  1.00  0.00           H  
ATOM    949  CB  GLU A  64      31.665  17.359 -28.597  1.00  0.00           C  
ATOM    950  HB2 GLU A  64      31.019  16.533 -28.893  1.00  0.00           H  
ATOM    951  HB3 GLU A  64      31.698  18.097 -29.399  1.00  0.00           H  
ATOM    952  CG  GLU A  64      33.051  16.810 -28.643  1.00  0.00           C  
ATOM    953  HG2 GLU A  64      33.822  17.443 -28.205  1.00  0.00           H  
ATOM    954  HG3 GLU A  64      33.000  15.825 -28.180  1.00  0.00           H  
ATOM    955  CD  GLU A  64      33.472  16.535 -30.063  1.00  0.00           C  
ATOM    956  OE1 GLU A  64      33.743  15.327 -30.407  1.00  0.00           O  
ATOM    957  OE2 GLU A  64      33.641  17.490 -30.787  1.00  0.00           O  
ATOM    958  C   GLU A  64      31.777  19.470 -27.069  1.00  0.00           C  
ATOM    959  O   GLU A  64      32.813  19.778 -26.407  1.00  0.00           O  
ATOM    960  N   ILE A  65      30.972  20.435 -27.539  1.00  0.00           N  
ATOM    961  H   ILE A  65      30.132  20.222 -28.058  1.00  0.00           H  
ATOM    962  CA  ILE A  65      31.439  21.840 -27.421  1.00  0.00           C  
ATOM    963  HA  ILE A  65      32.513  22.006 -27.515  1.00  0.00           H  
ATOM    964  CB  ILE A  65      30.625  22.690 -28.485  1.00  0.00           C  
ATOM    965  HB  ILE A  65      29.620  22.285 -28.599  1.00  0.00           H  
ATOM    966  CG2 ILE A  65      30.494  24.167 -28.274  1.00  0.00           C  
ATOM    967 1HG2 ILE A  65      29.798  24.567 -29.011  1.00  0.00           H  
ATOM    968 2HG2 ILE A  65      30.128  24.474 -27.294  1.00  0.00           H  
ATOM    969 3HG2 ILE A  65      31.402  24.688 -28.577  1.00  0.00           H  
ATOM    970  CG1 ILE A  65      31.413  22.498 -29.800  1.00  0.00           C  
ATOM    971 2HG1 ILE A  65      32.444  22.755 -29.559  1.00  0.00           H  
ATOM    972 3HG1 ILE A  65      31.407  21.414 -29.916  1.00  0.00           H  
ATOM    973  CD1 ILE A  65      30.681  23.029 -31.024  1.00  0.00           C  
ATOM    974 1HD1 ILE A  65      31.248  22.768 -31.918  1.00  0.00           H  
ATOM    975 2HD1 ILE A  65      29.671  22.622 -31.055  1.00  0.00           H  
ATOM    976 3HD1 ILE A  65      30.703  24.117 -30.961  1.00  0.00           H  
ATOM    977  C   ILE A  65      31.038  22.369 -26.004  1.00  0.00           C  
ATOM    978  O   ILE A  65      31.673  23.271 -25.538  1.00  0.00           O  
ATOM    979  N   LEU A  66      29.954  21.847 -25.378  1.00  0.00           N  
ATOM    980  H   LEU A  66      29.690  20.951 -25.761  1.00  0.00           H  
ATOM    981  CA  LEU A  66      29.614  22.165 -24.009  1.00  0.00           C  
ATOM    982  HA  LEU A  66      29.637  23.253 -23.956  1.00  0.00           H  
ATOM    983  CB  LEU A  66      28.259  21.680 -23.582  1.00  0.00           C  
ATOM    984  HB2 LEU A  66      28.123  20.638 -23.873  1.00  0.00           H  
ATOM    985  HB3 LEU A  66      28.162  21.800 -22.503  1.00  0.00           H  
ATOM    986  CG  LEU A  66      27.190  22.477 -24.276  1.00  0.00           C  
ATOM    987  HG  LEU A  66      27.454  22.915 -25.238  1.00  0.00           H  
ATOM    988  CD1 LEU A  66      25.949  21.721 -24.677  1.00  0.00           C  
ATOM    989 1HD1 LEU A  66      25.376  22.515 -25.157  1.00  0.00           H  
ATOM    990 2HD1 LEU A  66      26.269  21.033 -25.459  1.00  0.00           H  
ATOM    991 3HD1 LEU A  66      25.402  21.265 -23.852  1.00  0.00           H  
ATOM    992  CD2 LEU A  66      26.723  23.591 -23.301  1.00  0.00           C  
ATOM    993 1HD2 LEU A  66      26.014  24.182 -23.880  1.00  0.00           H  
ATOM    994 2HD2 LEU A  66      26.385  23.190 -22.345  1.00  0.00           H  
ATOM    995 3HD2 LEU A  66      27.522  24.252 -22.964  1.00  0.00           H  
ATOM    996  C   LEU A  66      30.681  21.534 -23.108  1.00  0.00           C  
ATOM    997  O   LEU A  66      31.038  22.193 -22.124  1.00  0.00           O  
ATOM    998  N   GLY A  67      31.228  20.372 -23.405  1.00  0.00           N  
ATOM    999  H   GLY A  67      30.905  19.963 -24.269  1.00  0.00           H  
ATOM   1000  CA  GLY A  67      32.160  19.699 -22.546  1.00  0.00           C  
ATOM   1001  HA2 GLY A  67      31.815  19.590 -21.517  1.00  0.00           H  
ATOM   1002  HA3 GLY A  67      32.273  18.722 -23.015  1.00  0.00           H  
ATOM   1003  C   GLY A  67      33.565  20.343 -22.467  1.00  0.00           C  
ATOM   1004  O   GLY A  67      34.224  20.507 -21.454  1.00  0.00           O  
ATOM   1005  N   SER A  68      34.039  20.840 -23.618  1.00  0.00           N  
ATOM   1006  H   SER A  68      33.505  20.846 -24.476  1.00  0.00           H  
ATOM   1007  CA  SER A  68      35.149  21.768 -23.698  1.00  0.00           C  
ATOM   1008  HA  SER A  68      36.050  21.379 -23.224  1.00  0.00           H  
ATOM   1009  CB  SER A  68      35.602  22.016 -25.149  1.00  0.00           C  
ATOM   1010  HB2 SER A  68      36.348  22.802 -25.034  1.00  0.00           H  
ATOM   1011  HB3 SER A  68      35.939  21.085 -25.605  1.00  0.00           H  
ATOM   1012  OG  SER A  68      34.543  22.489 -25.804  1.00  0.00           O  
ATOM   1013  HG  SER A  68      34.633  22.451 -26.759  1.00  0.00           H  
ATOM   1014  C   SER A  68      34.866  23.161 -22.942  1.00  0.00           C  
ATOM   1015  O   SER A  68      35.782  23.771 -22.538  1.00  0.00           O  
ATOM   1016  N   TRP A  69      33.640  23.676 -22.903  1.00  0.00           N  
ATOM   1017  H   TRP A  69      32.903  23.173 -23.377  1.00  0.00           H  
ATOM   1018  CA  TRP A  69      33.260  24.906 -22.210  1.00  0.00           C  
ATOM   1019  HA  TRP A  69      33.899  25.758 -22.442  1.00  0.00           H  
ATOM   1020  CB  TRP A  69      31.822  25.438 -22.622  1.00  0.00           C  
ATOM   1021  HB2 TRP A  69      31.668  25.341 -23.697  1.00  0.00           H  
ATOM   1022  HB3 TRP A  69      31.139  24.755 -22.116  1.00  0.00           H  
ATOM   1023  CG  TRP A  69      31.436  26.844 -22.217  1.00  0.00           C  
ATOM   1024  CD1 TRP A  69      32.093  27.989 -22.547  1.00  0.00           C  
ATOM   1025  HD1 TRP A  69      33.099  28.087 -22.926  1.00  0.00           H  
ATOM   1026  NE1 TRP A  69      31.442  29.072 -22.055  1.00  0.00           N  
ATOM   1027  HE1 TRP A  69      31.877  29.984 -22.071  1.00  0.00           H  
ATOM   1028  CE2 TRP A  69      30.326  28.700 -21.352  1.00  0.00           C  
ATOM   1029  CZ2 TRP A  69      29.341  29.351 -20.602  1.00  0.00           C  
ATOM   1030  HZ2 TRP A  69      29.454  30.411 -20.428  1.00  0.00           H  
ATOM   1031  CH2 TRP A  69      28.231  28.596 -20.097  1.00  0.00           C  
ATOM   1032  HH2 TRP A  69      27.394  29.140 -19.687  1.00  0.00           H  
ATOM   1033  CZ3 TRP A  69      28.193  27.194 -20.225  1.00  0.00           C  
ATOM   1034  HZ3 TRP A  69      27.315  26.712 -19.820  1.00  0.00           H  
ATOM   1035  CE3 TRP A  69      29.287  26.551 -20.861  1.00  0.00           C  
ATOM   1036  HE3 TRP A  69      29.163  25.488 -21.000  1.00  0.00           H  
ATOM   1037  CD2 TRP A  69      30.297  27.261 -21.523  1.00  0.00           C  
ATOM   1038  C   TRP A  69      33.330  24.767 -20.686  1.00  0.00           C  
ATOM   1039  O   TRP A  69      34.015  25.477 -19.976  1.00  0.00           O  
ATOM   1040  N   PHE A  70      32.753  23.677 -20.148  1.00  0.00           N  
ATOM   1041  H   PHE A  70      32.137  23.181 -20.776  1.00  0.00           H  
ATOM   1042  CA  PHE A  70      32.678  23.356 -18.752  1.00  0.00           C  
ATOM   1043  HA  PHE A  70      32.285  24.170 -18.143  1.00  0.00           H  
ATOM   1044  CB  PHE A  70      31.819  22.077 -18.638  1.00  0.00           C  
ATOM   1045  HB2 PHE A  70      32.177  21.353 -19.371  1.00  0.00           H  
ATOM   1046  HB3 PHE A  70      31.962  21.567 -17.685  1.00  0.00           H  
ATOM   1047  CG  PHE A  70      30.323  22.181 -18.895  1.00  0.00           C  
ATOM   1048  CD1 PHE A  70      29.672  23.392 -18.636  1.00  0.00           C  
ATOM   1049  HD1 PHE A  70      30.205  24.273 -18.312  1.00  0.00           H  
ATOM   1050  CE1 PHE A  70      28.241  23.395 -18.616  1.00  0.00           C  
ATOM   1051  HE1 PHE A  70      27.673  24.266 -18.324  1.00  0.00           H  
ATOM   1052  CZ  PHE A  70      27.576  22.191 -18.902  1.00  0.00           C  
ATOM   1053  HZ  PHE A  70      26.497  22.145 -18.871  1.00  0.00           H  
ATOM   1054  CE2 PHE A  70      28.212  20.957 -19.173  1.00  0.00           C  
ATOM   1055  HE2 PHE A  70      27.595  20.075 -19.258  1.00  0.00           H  
ATOM   1056  CD2 PHE A  70      29.668  21.002 -19.215  1.00  0.00           C  
ATOM   1057  HD2 PHE A  70      30.182  20.059 -19.326  1.00  0.00           H  
ATOM   1058  C   PHE A  70      34.102  23.172 -18.344  1.00  0.00           C  
ATOM   1059  O   PHE A  70      34.466  23.625 -17.196  1.00  0.00           O  
ATOM   1060  N   ALA A  71      35.034  22.521 -19.114  1.00  0.00           N  
ATOM   1061  H   ALA A  71      34.680  21.998 -19.902  1.00  0.00           H  
ATOM   1062  CA  ALA A  71      36.457  22.358 -18.884  1.00  0.00           C  
ATOM   1063  HA  ALA A  71      36.613  21.758 -17.987  1.00  0.00           H  
ATOM   1064  CB  ALA A  71      37.130  21.592 -20.097  1.00  0.00           C  
ATOM   1065  HB1 ALA A  71      36.930  22.153 -21.009  1.00  0.00           H  
ATOM   1066  HB2 ALA A  71      38.197  21.586 -19.873  1.00  0.00           H  
ATOM   1067  HB3 ALA A  71      36.792  20.556 -20.101  1.00  0.00           H  
ATOM   1068  C   ALA A  71      37.289  23.656 -18.679  1.00  0.00           C  
ATOM   1069  O   ALA A  71      38.432  23.527 -18.229  1.00  0.00           O  
ATOM   1070  N   GLN A  72      36.817  24.880 -19.041  1.00  0.00           N  
ATOM   1071  H   GLN A  72      35.960  24.933 -19.572  1.00  0.00           H  
ATOM   1072  CA  GLN A  72      37.497  26.106 -18.627  1.00  0.00           C  
ATOM   1073  HA  GLN A  72      38.572  25.933 -18.569  1.00  0.00           H  
ATOM   1074  CB  GLN A  72      37.235  27.218 -19.617  1.00  0.00           C  
ATOM   1075  HB2 GLN A  72      36.214  27.554 -19.436  1.00  0.00           H  
ATOM   1076  HB3 GLN A  72      37.779  28.125 -19.356  1.00  0.00           H  
ATOM   1077  CG  GLN A  72      37.496  26.831 -21.108  1.00  0.00           C  
ATOM   1078  HG2 GLN A  72      36.900  25.982 -21.442  1.00  0.00           H  
ATOM   1079  HG3 GLN A  72      37.235  27.639 -21.792  1.00  0.00           H  
ATOM   1080  CD  GLN A  72      38.958  26.543 -21.362  1.00  0.00           C  
ATOM   1081  OE1 GLN A  72      39.253  25.524 -21.980  1.00  0.00           O  
ATOM   1082  NE2 GLN A  72      39.848  27.360 -20.825  1.00  0.00           N  
ATOM   1083 1HE2 GLN A  72      40.820  27.098 -20.914  1.00  0.00           H  
ATOM   1084 2HE2 GLN A  72      39.531  28.276 -20.541  1.00  0.00           H  
ATOM   1085  C   GLN A  72      37.310  26.417 -17.214  1.00  0.00           C  
ATOM   1086  O   GLN A  72      38.032  27.216 -16.616  1.00  0.00           O  
ATOM   1087  N   GLY A  73      36.334  25.781 -16.489  1.00  0.00           N  
ATOM   1088  H   GLY A  73      35.894  24.982 -16.923  1.00  0.00           H  
ATOM   1089  CA  GLY A  73      35.905  26.132 -15.116  1.00  0.00           C  
ATOM   1090  HA2 GLY A  73      35.163  25.369 -14.880  1.00  0.00           H  
ATOM   1091  HA3 GLY A  73      36.725  26.092 -14.400  1.00  0.00           H  
ATOM   1092  C   GLY A  73      35.244  27.501 -14.998  1.00  0.00           C  
ATOM   1093  O   GLY A  73      34.609  27.807 -15.951  1.00  0.00           O  
ATOM   1094  N   GLY A  74      35.419  28.286 -13.920  1.00  0.00           N  
ATOM   1095  H   GLY A  74      35.905  27.855 -13.147  1.00  0.00           H  
ATOM   1096  CA  GLY A  74      34.755  29.584 -13.811  1.00  0.00           C  
ATOM   1097  HA2 GLY A  74      35.308  30.206 -13.107  1.00  0.00           H  
ATOM   1098  HA3 GLY A  74      34.871  29.980 -14.819  1.00  0.00           H  
ATOM   1099  C   GLY A  74      33.277  29.411 -13.241  1.00  0.00           C  
ATOM   1100  O   GLY A  74      32.429  30.228 -13.482  1.00  0.00           O  
ATOM   1101  N   ASP A  75      33.058  28.324 -12.495  1.00  0.00           N  
ATOM   1102  H   ASP A  75      33.901  27.809 -12.286  1.00  0.00           H  
ATOM   1103  CA  ASP A  75      31.736  27.839 -11.990  1.00  0.00           C  
ATOM   1104  HA  ASP A  75      31.925  26.898 -11.474  1.00  0.00           H  
ATOM   1105  CB  ASP A  75      31.198  28.749 -10.876  1.00  0.00           C  
ATOM   1106  HB2 ASP A  75      31.069  29.771 -11.232  1.00  0.00           H  
ATOM   1107  HB3 ASP A  75      30.224  28.443 -10.496  1.00  0.00           H  
ATOM   1108  CG  ASP A  75      32.152  28.687  -9.667  1.00  0.00           C  
ATOM   1109  OD1 ASP A  75      31.978  29.464  -8.711  1.00  0.00           O  
ATOM   1110  OD2 ASP A  75      33.148  27.896  -9.702  1.00  0.00           O  
ATOM   1111  C   ASP A  75      30.652  27.681 -13.075  1.00  0.00           C  
ATOM   1112  O   ASP A  75      29.428  27.538 -12.795  1.00  0.00           O  
ATOM   1113  N   ARG A  76      30.970  27.743 -14.325  1.00  0.00           N  
ATOM   1114  H   ARG A  76      31.925  27.833 -14.643  1.00  0.00           H  
ATOM   1115  CA  ARG A  76      30.098  27.568 -15.513  1.00  0.00           C  
ATOM   1116  HA  ARG A  76      29.495  28.461 -15.675  1.00  0.00           H  
ATOM   1117  CB  ARG A  76      30.950  27.315 -16.685  1.00  0.00           C  
ATOM   1118  HB2 ARG A  76      31.740  26.579 -16.543  1.00  0.00           H  
ATOM   1119  HB3 ARG A  76      30.349  26.812 -17.442  1.00  0.00           H  
ATOM   1120  CG  ARG A  76      31.731  28.554 -17.273  1.00  0.00           C  
ATOM   1121  HG2 ARG A  76      31.018  29.354 -17.474  1.00  0.00           H  
ATOM   1122  HG3 ARG A  76      32.470  28.834 -16.523  1.00  0.00           H  
ATOM   1123  CD  ARG A  76      32.620  28.304 -18.535  1.00  0.00           C  
ATOM   1124  HD2 ARG A  76      33.366  27.560 -18.257  1.00  0.00           H  
ATOM   1125  HD3 ARG A  76      31.948  27.926 -19.305  1.00  0.00           H  
ATOM   1126  NE  ARG A  76      33.259  29.474 -19.088  1.00  0.00           N  
ATOM   1127  HE  ARG A  76      32.611  30.109 -19.533  1.00  0.00           H  
ATOM   1128  CZ  ARG A  76      34.414  30.059 -18.903  1.00  0.00           C  
ATOM   1129  NH1 ARG A  76      34.784  31.082 -19.595  1.00  0.00           N  
ATOM   1130 1HH1 ARG A  76      34.127  31.485 -20.248  1.00  0.00           H  
ATOM   1131 2HH1 ARG A  76      35.578  31.634 -19.304  1.00  0.00           H  
ATOM   1132  NH2 ARG A  76      35.279  29.719 -18.036  1.00  0.00           N  
ATOM   1133 1HH2 ARG A  76      34.958  29.003 -17.400  1.00  0.00           H  
ATOM   1134 2HH2 ARG A  76      36.166  30.191 -17.935  1.00  0.00           H  
ATOM   1135  C   ARG A  76      29.089  26.482 -15.367  1.00  0.00           C  
ATOM   1136  O   ARG A  76      27.886  26.700 -15.507  1.00  0.00           O  
ATOM   1137  N   ARG A  77      29.553  25.247 -15.128  1.00  0.00           N  
ATOM   1138  H   ARG A  77      30.553  25.228 -14.990  1.00  0.00           H  
ATOM   1139  CA  ARG A  77      28.809  24.037 -14.998  1.00  0.00           C  
ATOM   1140  HA  ARG A  77      28.170  23.861 -15.863  1.00  0.00           H  
ATOM   1141  CB  ARG A  77      29.834  22.836 -15.012  1.00  0.00           C  
ATOM   1142  HB2 ARG A  77      30.508  22.788 -15.868  1.00  0.00           H  
ATOM   1143  HB3 ARG A  77      30.604  22.927 -14.247  1.00  0.00           H  
ATOM   1144  CG  ARG A  77      29.091  21.497 -14.745  1.00  0.00           C  
ATOM   1145  HG2 ARG A  77      29.805  20.677 -14.828  1.00  0.00           H  
ATOM   1146  HG3 ARG A  77      28.791  21.459 -13.698  1.00  0.00           H  
ATOM   1147  CD  ARG A  77      27.872  21.238 -15.625  1.00  0.00           C  
ATOM   1148  HD2 ARG A  77      27.396  22.176 -15.914  1.00  0.00           H  
ATOM   1149  HD3 ARG A  77      28.166  20.839 -16.596  1.00  0.00           H  
ATOM   1150  NE  ARG A  77      26.886  20.249 -15.121  1.00  0.00           N  
ATOM   1151  HE  ARG A  77      27.361  19.383 -14.910  1.00  0.00           H  
ATOM   1152  CZ  ARG A  77      25.657  20.438 -14.862  1.00  0.00           C  
ATOM   1153  NH1 ARG A  77      24.925  19.450 -14.367  1.00  0.00           N  
ATOM   1154 1HH1 ARG A  77      25.263  18.499 -14.335  1.00  0.00           H  
ATOM   1155 2HH1 ARG A  77      24.006  19.607 -13.978  1.00  0.00           H  
ATOM   1156  NH2 ARG A  77      25.013  21.579 -15.151  1.00  0.00           N  
ATOM   1157 1HH2 ARG A  77      25.530  22.317 -15.608  1.00  0.00           H  
ATOM   1158 2HH2 ARG A  77      24.010  21.621 -15.040  1.00  0.00           H  
ATOM   1159  C   ARG A  77      27.847  24.077 -13.737  1.00  0.00           C  
ATOM   1160  O   ARG A  77      26.868  23.388 -13.596  1.00  0.00           O  
ATOM   1161  N   ASP A  78      28.229  24.801 -12.714  1.00  0.00           N  
ATOM   1162  H   ASP A  78      29.109  25.297 -12.705  1.00  0.00           H  
ATOM   1163  CA  ASP A  78      27.421  25.089 -11.483  1.00  0.00           C  
ATOM   1164  HA  ASP A  78      26.853  24.200 -11.206  1.00  0.00           H  
ATOM   1165  CB  ASP A  78      28.368  25.317 -10.328  1.00  0.00           C  
ATOM   1166  HB2 ASP A  78      29.075  24.499 -10.189  1.00  0.00           H  
ATOM   1167  HB3 ASP A  78      28.994  26.205 -10.418  1.00  0.00           H  
ATOM   1168  CG  ASP A  78      27.612  25.521  -9.005  1.00  0.00           C  
ATOM   1169  OD1 ASP A  78      28.293  25.554  -7.956  1.00  0.00           O  
ATOM   1170  OD2 ASP A  78      26.388  25.765  -8.949  1.00  0.00           O  
ATOM   1171  C   ASP A  78      26.394  26.169 -11.795  1.00  0.00           C  
ATOM   1172  O   ASP A  78      25.186  25.971 -11.469  1.00  0.00           O  
ATOM   1173  N   LYS A  79      26.690  27.176 -12.623  1.00  0.00           N  
ATOM   1174  H   LYS A  79      27.671  27.337 -12.805  1.00  0.00           H  
ATOM   1175  CA  LYS A  79      25.740  28.248 -12.920  1.00  0.00           C  
ATOM   1176  HA  LYS A  79      25.302  28.605 -11.988  1.00  0.00           H  
ATOM   1177  CB  LYS A  79      26.493  29.281 -13.757  1.00  0.00           C  
ATOM   1178  HB2 LYS A  79      27.170  28.748 -14.425  1.00  0.00           H  
ATOM   1179  HB3 LYS A  79      25.886  29.880 -14.437  1.00  0.00           H  
ATOM   1180  CG  LYS A  79      27.363  30.058 -12.804  1.00  0.00           C  
ATOM   1181  HG2 LYS A  79      26.767  30.722 -12.178  1.00  0.00           H  
ATOM   1182  HG3 LYS A  79      27.881  29.437 -12.073  1.00  0.00           H  
ATOM   1183  CD  LYS A  79      28.386  30.786 -13.622  1.00  0.00           C  
ATOM   1184  HD2 LYS A  79      28.993  30.088 -14.198  1.00  0.00           H  
ATOM   1185  HD3 LYS A  79      27.850  31.334 -14.396  1.00  0.00           H  
ATOM   1186  CE  LYS A  79      29.275  31.606 -12.703  1.00  0.00           C  
ATOM   1187  HE2 LYS A  79      28.849  31.737 -11.708  1.00  0.00           H  
ATOM   1188  HE3 LYS A  79      30.290  31.218 -12.609  1.00  0.00           H  
ATOM   1189  NZ  LYS A  79      29.539  32.930 -13.359  1.00  0.00           N1+
ATOM   1190  HZ1 LYS A  79      30.136  33.514 -12.792  1.00  0.00           H  
ATOM   1191  HZ2 LYS A  79      29.967  32.757 -14.257  1.00  0.00           H  
ATOM   1192  HZ3 LYS A  79      28.690  33.469 -13.453  1.00  0.00           H  
ATOM   1193  C   LYS A  79      24.534  27.870 -13.781  1.00  0.00           C  
ATOM   1194  O   LYS A  79      23.560  28.609 -13.729  1.00  0.00           O  
ATOM   1195  N   VAL A  80      24.619  26.719 -14.515  1.00  0.00           N  
ATOM   1196  H   VAL A  80      25.482  26.196 -14.458  1.00  0.00           H  
ATOM   1197  CA  VAL A  80      23.628  26.398 -15.545  1.00  0.00           C  
ATOM   1198  HA  VAL A  80      22.856  27.167 -15.588  1.00  0.00           H  
ATOM   1199  CB  VAL A  80      24.170  26.451 -16.994  1.00  0.00           C  
ATOM   1200  HB  VAL A  80      23.265  26.426 -17.601  1.00  0.00           H  
ATOM   1201  CG1 VAL A  80      24.889  27.831 -17.348  1.00  0.00           C  
ATOM   1202 1HG1 VAL A  80      24.207  28.670 -17.211  1.00  0.00           H  
ATOM   1203 2HG1 VAL A  80      25.778  27.985 -16.737  1.00  0.00           H  
ATOM   1204 3HG1 VAL A  80      25.270  27.783 -18.368  1.00  0.00           H  
ATOM   1205  CG2 VAL A  80      25.118  25.320 -17.486  1.00  0.00           C  
ATOM   1206 1HG2 VAL A  80      24.592  24.368 -17.427  1.00  0.00           H  
ATOM   1207 2HG2 VAL A  80      25.413  25.687 -18.470  1.00  0.00           H  
ATOM   1208 3HG2 VAL A  80      25.955  25.246 -16.792  1.00  0.00           H  
ATOM   1209  C   VAL A  80      22.883  25.051 -15.212  1.00  0.00           C  
ATOM   1210  O   VAL A  80      23.468  24.010 -15.140  1.00  0.00           O  
ATOM   1211  N   VAL A  81      21.564  25.180 -15.268  1.00  0.00           N  
ATOM   1212  H   VAL A  81      21.220  26.092 -15.534  1.00  0.00           H  
ATOM   1213  CA  VAL A  81      20.676  24.100 -15.361  1.00  0.00           C  
ATOM   1214  HA  VAL A  81      20.967  23.322 -14.656  1.00  0.00           H  
ATOM   1215  CB  VAL A  81      19.160  24.537 -15.087  1.00  0.00           C  
ATOM   1216  HB  VAL A  81      18.932  25.355 -15.771  1.00  0.00           H  
ATOM   1217  CG1 VAL A  81      18.149  23.456 -15.276  1.00  0.00           C  
ATOM   1218 1HG1 VAL A  81      18.242  22.649 -14.549  1.00  0.00           H  
ATOM   1219 2HG1 VAL A  81      17.157  23.898 -15.176  1.00  0.00           H  
ATOM   1220 3HG1 VAL A  81      18.273  22.961 -16.239  1.00  0.00           H  
ATOM   1221  CG2 VAL A  81      18.955  25.191 -13.708  1.00  0.00           C  
ATOM   1222 1HG2 VAL A  81      17.951  25.608 -13.640  1.00  0.00           H  
ATOM   1223 2HG2 VAL A  81      19.014  24.440 -12.920  1.00  0.00           H  
ATOM   1224 3HG2 VAL A  81      19.660  25.976 -13.435  1.00  0.00           H  
ATOM   1225  C   VAL A  81      20.715  23.705 -16.806  1.00  0.00           C  
ATOM   1226  O   VAL A  81      20.431  24.485 -17.725  1.00  0.00           O  
ATOM   1227  N   LEU A  82      21.302  22.495 -17.017  1.00  0.00           N  
ATOM   1228  H   LEU A  82      21.681  22.097 -16.169  1.00  0.00           H  
ATOM   1229  CA  LEU A  82      21.565  21.866 -18.302  1.00  0.00           C  
ATOM   1230  HA  LEU A  82      21.347  22.567 -19.108  1.00  0.00           H  
ATOM   1231  CB  LEU A  82      23.009  21.325 -18.202  1.00  0.00           C  
ATOM   1232  HB2 LEU A  82      23.596  22.080 -17.679  1.00  0.00           H  
ATOM   1233  HB3 LEU A  82      22.975  20.516 -17.472  1.00  0.00           H  
ATOM   1234  CG  LEU A  82      23.799  20.927 -19.511  1.00  0.00           C  
ATOM   1235  HG  LEU A  82      24.826  20.805 -19.164  1.00  0.00           H  
ATOM   1236  CD1 LEU A  82      23.339  19.539 -19.997  1.00  0.00           C  
ATOM   1237 1HD1 LEU A  82      24.161  18.976 -20.441  1.00  0.00           H  
ATOM   1238 2HD1 LEU A  82      22.880  18.936 -19.214  1.00  0.00           H  
ATOM   1239 3HD1 LEU A  82      22.511  19.513 -20.706  1.00  0.00           H  
ATOM   1240  CD2 LEU A  82      23.756  22.042 -20.575  1.00  0.00           C  
ATOM   1241 1HD2 LEU A  82      22.738  22.097 -20.961  1.00  0.00           H  
ATOM   1242 2HD2 LEU A  82      24.081  22.998 -20.164  1.00  0.00           H  
ATOM   1243 3HD2 LEU A  82      24.468  21.687 -21.320  1.00  0.00           H  
ATOM   1244  C   LEU A  82      20.520  20.832 -18.575  1.00  0.00           C  
ATOM   1245  O   LEU A  82      20.572  19.888 -17.836  1.00  0.00           O  
ATOM   1246  N   ALA A  83      19.636  21.085 -19.573  1.00  0.00           N  
ATOM   1247  H   ALA A  83      19.602  21.984 -20.031  1.00  0.00           H  
ATOM   1248  CA  ALA A  83      18.753  20.053 -20.092  1.00  0.00           C  
ATOM   1249  HA  ALA A  83      18.393  19.447 -19.261  1.00  0.00           H  
ATOM   1250  CB  ALA A  83      17.584  20.848 -20.729  1.00  0.00           C  
ATOM   1251  HB1 ALA A  83      17.827  21.256 -21.710  1.00  0.00           H  
ATOM   1252  HB2 ALA A  83      16.696  20.216 -20.746  1.00  0.00           H  
ATOM   1253  HB3 ALA A  83      17.382  21.748 -20.148  1.00  0.00           H  
ATOM   1254  C   ALA A  83      19.491  19.170 -21.143  1.00  0.00           C  
ATOM   1255  O   ALA A  83      20.303  19.708 -21.938  1.00  0.00           O  
ATOM   1256  N   THR A  84      19.280  17.858 -21.182  1.00  0.00           N  
ATOM   1257  H   THR A  84      18.790  17.449 -20.400  1.00  0.00           H  
ATOM   1258  CA  THR A  84      19.680  17.007 -22.392  1.00  0.00           C  
ATOM   1259  HA  THR A  84      19.551  17.578 -23.311  1.00  0.00           H  
ATOM   1260  CB  THR A  84      21.203  16.697 -22.330  1.00  0.00           C  
ATOM   1261  HB  THR A  84      21.856  17.550 -22.144  1.00  0.00           H  
ATOM   1262  CG2 THR A  84      21.494  15.673 -21.185  1.00  0.00           C  
ATOM   1263 1HG2 THR A  84      22.547  15.392 -21.196  1.00  0.00           H  
ATOM   1264 2HG2 THR A  84      21.292  16.049 -20.182  1.00  0.00           H  
ATOM   1265 3HG2 THR A  84      20.853  14.826 -21.429  1.00  0.00           H  
ATOM   1266  OG1 THR A  84      21.559  16.075 -23.561  1.00  0.00           O  
ATOM   1267  HG1 THR A  84      22.491  16.273 -23.675  1.00  0.00           H  
ATOM   1268  C   THR A  84      18.712  15.802 -22.502  1.00  0.00           C  
ATOM   1269  O   THR A  84      17.775  15.605 -21.728  1.00  0.00           O  
ATOM   1270  N   LYS A  85      18.897  14.952 -23.479  1.00  0.00           N  
ATOM   1271  H   LYS A  85      19.850  14.924 -23.813  1.00  0.00           H  
ATOM   1272  CA  LYS A  85      17.889  14.089 -24.034  1.00  0.00           C  
ATOM   1273  HA  LYS A  85      17.154  13.848 -23.265  1.00  0.00           H  
ATOM   1274  CB  LYS A  85      17.127  14.832 -25.135  1.00  0.00           C  
ATOM   1275  HB2 LYS A  85      17.721  14.809 -26.049  1.00  0.00           H  
ATOM   1276  HB3 LYS A  85      16.170  14.317 -25.212  1.00  0.00           H  
ATOM   1277  CG  LYS A  85      16.743  16.341 -24.927  1.00  0.00           C  
ATOM   1278  HG2 LYS A  85      16.348  16.481 -23.921  1.00  0.00           H  
ATOM   1279  HG3 LYS A  85      17.690  16.841 -25.127  1.00  0.00           H  
ATOM   1280  CD  LYS A  85      15.704  16.989 -25.844  1.00  0.00           C  
ATOM   1281  HD2 LYS A  85      15.451  16.550 -26.810  1.00  0.00           H  
ATOM   1282  HD3 LYS A  85      14.771  16.933 -25.282  1.00  0.00           H  
ATOM   1283  CE  LYS A  85      15.969  18.494 -26.091  1.00  0.00           C  
ATOM   1284  HE2 LYS A  85      16.674  18.641 -26.909  1.00  0.00           H  
ATOM   1285  HE3 LYS A  85      15.043  19.034 -26.289  1.00  0.00           H  
ATOM   1286  NZ  LYS A  85      16.405  19.292 -24.915  1.00  0.00           N1+
ATOM   1287  HZ1 LYS A  85      16.507  20.265 -25.166  1.00  0.00           H  
ATOM   1288  HZ2 LYS A  85      15.785  19.249 -24.119  1.00  0.00           H  
ATOM   1289  HZ3 LYS A  85      17.343  18.975 -24.716  1.00  0.00           H  
ATOM   1290  C   LYS A  85      18.349  12.816 -24.609  1.00  0.00           C  
ATOM   1291  O   LYS A  85      19.498  12.620 -24.895  1.00  0.00           O  
ATOM   1292  N   VAL A  86      17.288  12.046 -24.818  1.00  0.00           N  
ATOM   1293  H   VAL A  86      16.433  12.524 -24.572  1.00  0.00           H  
ATOM   1294  CA  VAL A  86      17.249  10.715 -25.354  1.00  0.00           C  
ATOM   1295  HA  VAL A  86      18.087  10.564 -26.035  1.00  0.00           H  
ATOM   1296  CB  VAL A  86      17.490   9.722 -24.209  1.00  0.00           C  
ATOM   1297  HB  VAL A  86      18.389  10.041 -23.682  1.00  0.00           H  
ATOM   1298  CG1 VAL A  86      16.293   9.718 -23.188  1.00  0.00           C  
ATOM   1299 1HG1 VAL A  86      16.617   9.223 -22.272  1.00  0.00           H  
ATOM   1300 2HG1 VAL A  86      16.047  10.710 -22.810  1.00  0.00           H  
ATOM   1301 3HG1 VAL A  86      15.466   9.196 -23.670  1.00  0.00           H  
ATOM   1302  CG2 VAL A  86      17.752   8.274 -24.655  1.00  0.00           C  
ATOM   1303 1HG2 VAL A  86      18.287   7.785 -23.841  1.00  0.00           H  
ATOM   1304 2HG2 VAL A  86      16.843   7.802 -25.028  1.00  0.00           H  
ATOM   1305 3HG2 VAL A  86      18.515   8.212 -25.431  1.00  0.00           H  
ATOM   1306  C   VAL A  86      16.069  10.363 -26.202  1.00  0.00           C  
ATOM   1307  O   VAL A  86      14.918  10.441 -25.785  1.00  0.00           O  
ATOM   1308  N   TYR A  87      16.312   9.926 -27.413  1.00  0.00           N  
ATOM   1309  H   TYR A  87      17.277  10.058 -27.681  1.00  0.00           H  
ATOM   1310  CA  TYR A  87      15.525   9.010 -28.194  1.00  0.00           C  
ATOM   1311  HA  TYR A  87      15.370   8.113 -27.593  1.00  0.00           H  
ATOM   1312  CB  TYR A  87      14.280   9.729 -28.688  1.00  0.00           C  
ATOM   1313  HB2 TYR A  87      13.789  10.223 -27.850  1.00  0.00           H  
ATOM   1314  HB3 TYR A  87      14.480  10.502 -29.430  1.00  0.00           H  
ATOM   1315  CG  TYR A  87      13.281   8.793 -29.236  1.00  0.00           C  
ATOM   1316  CD1 TYR A  87      13.307   8.503 -30.613  1.00  0.00           C  
ATOM   1317  HD1 TYR A  87      14.064   8.932 -31.253  1.00  0.00           H  
ATOM   1318  CE1 TYR A  87      12.203   7.934 -31.251  1.00  0.00           C  
ATOM   1319  HE1 TYR A  87      12.123   7.837 -32.324  1.00  0.00           H  
ATOM   1320  CZ  TYR A  87      11.080   7.498 -30.490  1.00  0.00           C  
ATOM   1321  OH  TYR A  87      10.114   6.820 -31.096  1.00  0.00           O  
ATOM   1322  HH  TYR A  87       9.329   6.821 -30.544  1.00  0.00           H  
ATOM   1323  CE2 TYR A  87      11.168   7.672 -29.127  1.00  0.00           C  
ATOM   1324  HE2 TYR A  87      10.355   7.407 -28.467  1.00  0.00           H  
ATOM   1325  CD2 TYR A  87      12.204   8.353 -28.506  1.00  0.00           C  
ATOM   1326  HD2 TYR A  87      12.101   8.625 -27.465  1.00  0.00           H  
ATOM   1327  C   TYR A  87      16.358   8.504 -29.389  1.00  0.00           C  
ATOM   1328  O   TYR A  87      16.628   7.317 -29.492  1.00  0.00           O  
ATOM   1329  N   GLY A  88      16.832   9.350 -30.323  1.00  0.00           N  
ATOM   1330  H   GLY A  88      16.942  10.312 -30.037  1.00  0.00           H  
ATOM   1331  CA  GLY A  88      17.233   8.937 -31.639  1.00  0.00           C  
ATOM   1332  HA2 GLY A  88      16.542   8.273 -32.159  1.00  0.00           H  
ATOM   1333  HA3 GLY A  88      17.321   9.827 -32.261  1.00  0.00           H  
ATOM   1334  C   GLY A  88      18.535   8.147 -31.620  1.00  0.00           C  
ATOM   1335  O   GLY A  88      19.283   8.142 -30.677  1.00  0.00           O  
ATOM   1336  N   ASN A  89      18.799   7.469 -32.785  1.00  0.00           N  
ATOM   1337  H   ASN A  89      18.099   7.550 -33.509  1.00  0.00           H  
ATOM   1338  CA  ASN A  89      20.076   6.764 -33.033  1.00  0.00           C  
ATOM   1339  HA  ASN A  89      20.181   6.164 -32.129  1.00  0.00           H  
ATOM   1340  CB  ASN A  89      19.878   5.921 -34.327  1.00  0.00           C  
ATOM   1341  HB2 ASN A  89      19.065   5.210 -34.178  1.00  0.00           H  
ATOM   1342  HB3 ASN A  89      19.669   6.382 -35.293  1.00  0.00           H  
ATOM   1343  CG  ASN A  89      21.101   5.030 -34.457  1.00  0.00           C  
ATOM   1344  OD1 ASN A  89      22.115   5.455 -35.012  1.00  0.00           O  
ATOM   1345  ND2 ASN A  89      20.903   3.879 -33.875  1.00  0.00           N  
ATOM   1346 1HD2 ASN A  89      21.752   3.335 -33.822  1.00  0.00           H  
ATOM   1347 2HD2 ASN A  89      20.029   3.554 -33.488  1.00  0.00           H  
ATOM   1348  C   ASN A  89      21.268   7.705 -33.133  1.00  0.00           C  
ATOM   1349  O   ASN A  89      21.200   8.707 -33.802  1.00  0.00           O  
ATOM   1350  N   MET A  90      22.333   7.427 -32.439  1.00  0.00           N  
ATOM   1351  H   MET A  90      22.382   6.551 -31.938  1.00  0.00           H  
ATOM   1352  CA  MET A  90      23.636   8.167 -32.465  1.00  0.00           C  
ATOM   1353  HA  MET A  90      23.523   9.163 -32.894  1.00  0.00           H  
ATOM   1354  CB  MET A  90      24.081   8.350 -31.000  1.00  0.00           C  
ATOM   1355  HB2 MET A  90      24.018   7.384 -30.499  1.00  0.00           H  
ATOM   1356  HB3 MET A  90      25.148   8.569 -31.024  1.00  0.00           H  
ATOM   1357  CG  MET A  90      23.343   9.489 -30.219  1.00  0.00           C  
ATOM   1358  HG2 MET A  90      22.337   9.108 -30.043  1.00  0.00           H  
ATOM   1359  HG3 MET A  90      23.736   9.619 -29.211  1.00  0.00           H  
ATOM   1360  SD  MET A  90      23.470  11.174 -31.005  1.00  0.00           S  
ATOM   1361  CE  MET A  90      25.254  11.766 -30.693  1.00  0.00           C  
ATOM   1362  HE1 MET A  90      25.499  12.585 -31.370  1.00  0.00           H  
ATOM   1363  HE2 MET A  90      25.462  12.124 -29.685  1.00  0.00           H  
ATOM   1364  HE3 MET A  90      25.940  10.942 -30.891  1.00  0.00           H  
ATOM   1365  C   MET A  90      24.751   7.503 -33.344  1.00  0.00           C  
ATOM   1366  O   MET A  90      25.796   8.104 -33.526  1.00  0.00           O  
ATOM   1367  N   GLY A  91      24.615   6.326 -33.982  1.00  0.00           N  
ATOM   1368  H   GLY A  91      23.707   5.885 -34.028  1.00  0.00           H  
ATOM   1369  CA  GLY A  91      25.663   5.492 -34.619  1.00  0.00           C  
ATOM   1370  HA2 GLY A  91      26.561   5.438 -34.004  1.00  0.00           H  
ATOM   1371  HA3 GLY A  91      25.370   4.447 -34.714  1.00  0.00           H  
ATOM   1372  C   GLY A  91      26.067   5.986 -35.977  1.00  0.00           C  
ATOM   1373  O   GLY A  91      25.240   6.580 -36.760  1.00  0.00           O  
ATOM   1374  N   LEU A  92      27.392   5.862 -36.333  1.00  0.00           N  
ATOM   1375  H   LEU A  92      27.998   5.557 -35.585  1.00  0.00           H  
ATOM   1376  CA  LEU A  92      28.069   6.429 -37.543  1.00  0.00           C  
ATOM   1377  HA  LEU A  92      27.257   6.879 -38.114  1.00  0.00           H  
ATOM   1378  CB  LEU A  92      29.070   7.542 -37.048  1.00  0.00           C  
ATOM   1379  HB2 LEU A  92      29.664   7.119 -36.237  1.00  0.00           H  
ATOM   1380  HB3 LEU A  92      29.687   7.875 -37.883  1.00  0.00           H  
ATOM   1381  CG  LEU A  92      28.335   8.792 -36.510  1.00  0.00           C  
ATOM   1382  HG  LEU A  92      27.649   8.630 -35.679  1.00  0.00           H  
ATOM   1383  CD1 LEU A  92      29.344   9.774 -35.995  1.00  0.00           C  
ATOM   1384 1HD1 LEU A  92      30.020   9.355 -35.250  1.00  0.00           H  
ATOM   1385 2HD1 LEU A  92      30.077  10.038 -36.758  1.00  0.00           H  
ATOM   1386 3HD1 LEU A  92      28.937  10.749 -35.729  1.00  0.00           H  
ATOM   1387  CD2 LEU A  92      27.630   9.456 -37.675  1.00  0.00           C  
ATOM   1388 1HD2 LEU A  92      26.936   8.803 -38.205  1.00  0.00           H  
ATOM   1389 2HD2 LEU A  92      26.994  10.241 -37.266  1.00  0.00           H  
ATOM   1390 3HD2 LEU A  92      28.286   9.899 -38.424  1.00  0.00           H  
ATOM   1391  C   LEU A  92      28.818   5.471 -38.480  1.00  0.00           C  
ATOM   1392  O   LEU A  92      29.196   5.905 -39.554  1.00  0.00           O  
ATOM   1393  N   ASP A  93      29.026   4.178 -38.106  1.00  0.00           N  
ATOM   1394  H   ASP A  93      28.914   3.995 -37.119  1.00  0.00           H  
ATOM   1395  CA  ASP A  93      29.904   3.248 -38.847  1.00  0.00           C  
ATOM   1396  HA  ASP A  93      30.463   3.859 -39.556  1.00  0.00           H  
ATOM   1397  CB  ASP A  93      30.963   2.644 -37.881  1.00  0.00           C  
ATOM   1398  HB2 ASP A  93      31.646   2.150 -38.572  1.00  0.00           H  
ATOM   1399  HB3 ASP A  93      31.396   3.521 -37.400  1.00  0.00           H  
ATOM   1400  CG  ASP A  93      30.542   1.636 -36.829  1.00  0.00           C  
ATOM   1401  OD1 ASP A  93      31.314   1.270 -35.910  1.00  0.00           O  
ATOM   1402  OD2 ASP A  93      29.328   1.334 -36.845  1.00  0.00           O  
ATOM   1403  C   ASP A  93      29.180   2.193 -39.697  1.00  0.00           C  
ATOM   1404  O   ASP A  93      29.823   1.563 -40.582  1.00  0.00           O  
ATOM   1405  N   GLY A  94      27.873   2.041 -39.513  1.00  0.00           N  
ATOM   1406  H   GLY A  94      27.456   2.636 -38.811  1.00  0.00           H  
ATOM   1407  CA  GLY A  94      27.034   1.183 -40.359  1.00  0.00           C  
ATOM   1408  HA2 GLY A  94      27.160   1.437 -41.411  1.00  0.00           H  
ATOM   1409  HA3 GLY A  94      27.235   0.133 -40.147  1.00  0.00           H  
ATOM   1410  C   GLY A  94      25.569   1.518 -39.966  1.00  0.00           C  
ATOM   1411  O   GLY A  94      25.239   2.505 -39.268  1.00  0.00           O  
ATOM   1412  N   PRO A  95      24.582   0.786 -40.476  1.00  0.00           N  
ATOM   1413  CD  PRO A  95      24.762  -0.376 -41.332  1.00  0.00           C  
ATOM   1414  HD2 PRO A  95      25.196  -1.236 -40.821  1.00  0.00           H  
ATOM   1415  HD3 PRO A  95      25.358  -0.217 -42.230  1.00  0.00           H  
ATOM   1416  CG  PRO A  95      23.367  -0.732 -41.784  1.00  0.00           C  
ATOM   1417  HG2 PRO A  95      23.333  -1.698 -42.288  1.00  0.00           H  
ATOM   1418  HG3 PRO A  95      22.936   0.042 -42.419  1.00  0.00           H  
ATOM   1419  CB  PRO A  95      22.622  -0.514 -40.518  1.00  0.00           C  
ATOM   1420  HB2 PRO A  95      22.856  -1.217 -39.719  1.00  0.00           H  
ATOM   1421  HB3 PRO A  95      21.584  -0.358 -40.811  1.00  0.00           H  
ATOM   1422  CA  PRO A  95      23.175   0.826 -40.058  1.00  0.00           C  
ATOM   1423  HA  PRO A  95      22.674   1.632 -40.594  1.00  0.00           H  
ATOM   1424  C   PRO A  95      22.908   1.022 -38.597  1.00  0.00           C  
ATOM   1425  O   PRO A  95      23.651   0.552 -37.720  1.00  0.00           O  
ATOM   1426  N   ALA A  96      21.776   1.649 -38.305  1.00  0.00           N  
ATOM   1427  H   ALA A  96      21.089   1.654 -39.045  1.00  0.00           H  
ATOM   1428  CA  ALA A  96      21.129   1.594 -36.975  1.00  0.00           C  
ATOM   1429  HA  ALA A  96      21.882   1.950 -36.272  1.00  0.00           H  
ATOM   1430  CB  ALA A  96      19.816   2.402 -36.862  1.00  0.00           C  
ATOM   1431  HB1 ALA A  96      20.003   3.465 -36.706  1.00  0.00           H  
ATOM   1432  HB2 ALA A  96      19.309   2.310 -37.822  1.00  0.00           H  
ATOM   1433  HB3 ALA A  96      19.228   2.038 -36.019  1.00  0.00           H  
ATOM   1434  C   ALA A  96      20.912   0.103 -36.582  1.00  0.00           C  
ATOM   1435  O   ALA A  96      19.919  -0.470 -37.065  1.00  0.00           O  
ATOM   1436  N   TRP A  97      21.722  -0.344 -35.658  1.00  0.00           N  
ATOM   1437  H   TRP A  97      22.357   0.352 -35.292  1.00  0.00           H  
ATOM   1438  CA  TRP A  97      21.586  -1.551 -34.880  1.00  0.00           C  
ATOM   1439  HA  TRP A  97      21.492  -2.403 -35.552  1.00  0.00           H  
ATOM   1440  CB  TRP A  97      22.799  -1.750 -34.016  1.00  0.00           C  
ATOM   1441  HB2 TRP A  97      23.634  -1.441 -34.644  1.00  0.00           H  
ATOM   1442  HB3 TRP A  97      22.859  -1.207 -33.073  1.00  0.00           H  
ATOM   1443  CG  TRP A  97      23.031  -3.164 -33.600  1.00  0.00           C  
ATOM   1444  CD1 TRP A  97      22.999  -3.698 -32.369  1.00  0.00           C  
ATOM   1445  HD1 TRP A  97      22.801  -3.135 -31.469  1.00  0.00           H  
ATOM   1446  NE1 TRP A  97      23.278  -5.026 -32.444  1.00  0.00           N  
ATOM   1447  HE1 TRP A  97      23.180  -5.608 -31.624  1.00  0.00           H  
ATOM   1448  CE2 TRP A  97      23.694  -5.442 -33.679  1.00  0.00           C  
ATOM   1449  CZ2 TRP A  97      23.981  -6.664 -34.165  1.00  0.00           C  
ATOM   1450  HZ2 TRP A  97      23.997  -7.534 -33.526  1.00  0.00           H  
ATOM   1451  CH2 TRP A  97      24.290  -6.735 -35.571  1.00  0.00           C  
ATOM   1452  HH2 TRP A  97      24.655  -7.636 -36.041  1.00  0.00           H  
ATOM   1453  CZ3 TRP A  97      24.167  -5.629 -36.380  1.00  0.00           C  
ATOM   1454  HZ3 TRP A  97      24.357  -5.763 -37.435  1.00  0.00           H  
ATOM   1455  CE3 TRP A  97      23.612  -4.445 -35.854  1.00  0.00           C  
ATOM   1456  HE3 TRP A  97      23.475  -3.585 -36.494  1.00  0.00           H  
ATOM   1457  CD2 TRP A  97      23.434  -4.315 -34.491  1.00  0.00           C  
ATOM   1458  C   TRP A  97      20.323  -1.578 -34.022  1.00  0.00           C  
ATOM   1459  O   TRP A  97      19.848  -0.462 -33.678  1.00  0.00           O  
ATOM   1460  N   PRO A  98      19.856  -2.771 -33.481  1.00  0.00           N  
ATOM   1461  CD  PRO A  98      20.133  -4.153 -33.941  1.00  0.00           C  
ATOM   1462  HD2 PRO A  98      20.935  -4.572 -33.333  1.00  0.00           H  
ATOM   1463  HD3 PRO A  98      20.390  -4.253 -34.996  1.00  0.00           H  
ATOM   1464  CG  PRO A  98      18.850  -4.961 -33.652  1.00  0.00           C  
ATOM   1465  HG2 PRO A  98      19.002  -6.024 -33.463  1.00  0.00           H  
ATOM   1466  HG3 PRO A  98      18.173  -4.680 -34.458  1.00  0.00           H  
ATOM   1467  CB  PRO A  98      18.191  -4.215 -32.489  1.00  0.00           C  
ATOM   1468  HB2 PRO A  98      18.626  -4.586 -31.561  1.00  0.00           H  
ATOM   1469  HB3 PRO A  98      17.108  -4.333 -32.531  1.00  0.00           H  
ATOM   1470  CA  PRO A  98      18.803  -2.821 -32.522  1.00  0.00           C  
ATOM   1471  HA  PRO A  98      18.117  -2.121 -32.998  1.00  0.00           H  
ATOM   1472  C   PRO A  98      19.254  -2.384 -31.120  1.00  0.00           C  
ATOM   1473  O   PRO A  98      20.458  -2.512 -30.751  1.00  0.00           O  
ATOM   1474  N   ASN A  99      18.308  -1.895 -30.338  1.00  0.00           N  
ATOM   1475  H   ASN A  99      17.355  -1.905 -30.672  1.00  0.00           H  
ATOM   1476  CA  ASN A  99      18.547  -1.397 -28.982  1.00  0.00           C  
ATOM   1477  HA  ASN A  99      17.536  -1.132 -28.673  1.00  0.00           H  
ATOM   1478  CB  ASN A  99      19.037  -2.518 -28.030  1.00  0.00           C  
ATOM   1479  HB2 ASN A  99      20.025  -2.923 -28.249  1.00  0.00           H  
ATOM   1480  HB3 ASN A  99      19.198  -2.043 -27.063  1.00  0.00           H  
ATOM   1481  CG  ASN A  99      18.101  -3.657 -27.913  1.00  0.00           C  
ATOM   1482  OD1 ASN A  99      16.971  -3.595 -27.480  1.00  0.00           O  
ATOM   1483  ND2 ASN A  99      18.529  -4.788 -28.413  1.00  0.00           N  
ATOM   1484 1HD2 ASN A  99      17.845  -5.530 -28.378  1.00  0.00           H  
ATOM   1485 2HD2 ASN A  99      19.496  -4.899 -28.683  1.00  0.00           H  
ATOM   1486  C   ASN A  99      19.423  -0.173 -28.830  1.00  0.00           C  
ATOM   1487  O   ASN A  99      19.568   0.332 -27.700  1.00  0.00           O  
HETATM 1488  N   HIE A 100      20.038   0.288 -29.867  1.00  0.00           N  
HETATM 1489  H   HIE A 100      20.067  -0.173 -30.765  1.00  0.00           H  
HETATM 1490  CA  HIE A 100      20.804   1.517 -29.883  1.00  0.00           C  
HETATM 1491  HA  HIE A 100      21.076   1.893 -28.896  1.00  0.00           H  
HETATM 1492  CB  HIE A 100      22.059   1.264 -30.733  1.00  0.00           C  
HETATM 1493  HB2 HIE A 100      21.877   1.162 -31.803  1.00  0.00           H  
HETATM 1494  HB3 HIE A 100      22.678   2.159 -30.659  1.00  0.00           H  
HETATM 1495  CG  HIE A 100      22.891   0.093 -30.223  1.00  0.00           C  
HETATM 1496  ND1 HIE A 100      24.171  -0.153 -30.711  1.00  0.00           N  
HETATM 1497  CE1 HIE A 100      24.689  -1.240 -30.053  1.00  0.00           C  
HETATM 1498  HE1 HIE A 100      25.656  -1.652 -30.303  1.00  0.00           H  
HETATM 1499  NE2 HIE A 100      23.826  -1.608 -29.131  1.00  0.00           N  
HETATM 1500  HE2 HIE A 100      23.953  -2.264 -28.373  1.00  0.00           H  
HETATM 1501  CD2 HIE A 100      22.793  -0.711 -29.127  1.00  0.00           C  
HETATM 1502  HD2 HIE A 100      21.996  -0.594 -28.408  1.00  0.00           H  
HETATM 1503  C   HIE A 100      20.024   2.779 -30.260  1.00  0.00           C  
HETATM 1504  O   HIE A 100      20.602   3.797 -30.532  1.00  0.00           O  
ATOM   1505  N   ASP A 101      18.676   2.752 -30.203  1.00  0.00           N  
ATOM   1506  H   ASP A 101      18.229   1.849 -30.267  1.00  0.00           H  
ATOM   1507  CA  ASP A 101      17.724   3.941 -30.243  1.00  0.00           C  
ATOM   1508  HA  ASP A 101      18.200   4.771 -29.721  1.00  0.00           H  
ATOM   1509  CB  ASP A 101      17.511   4.365 -31.747  1.00  0.00           C  
ATOM   1510  HB2 ASP A 101      17.127   5.380 -31.647  1.00  0.00           H  
ATOM   1511  HB3 ASP A 101      18.460   4.393 -32.282  1.00  0.00           H  
ATOM   1512  CG  ASP A 101      16.567   3.473 -32.607  1.00  0.00           C  
ATOM   1513  OD1 ASP A 101      16.606   2.226 -32.422  1.00  0.00           O  
ATOM   1514  OD2 ASP A 101      15.883   4.085 -33.457  1.00  0.00           O  
ATOM   1515  C   ASP A 101      16.419   3.634 -29.492  1.00  0.00           C  
ATOM   1516  O   ASP A 101      16.209   2.526 -28.967  1.00  0.00           O  
ATOM   1517  N   LYS A 102      15.504   4.654 -29.364  1.00  0.00           N  
ATOM   1518  H   LYS A 102      15.809   5.492 -29.839  1.00  0.00           H  
ATOM   1519  CA  LYS A 102      14.294   4.688 -28.521  1.00  0.00           C  
ATOM   1520  HA  LYS A 102      13.867   5.686 -28.624  1.00  0.00           H  
ATOM   1521  CB  LYS A 102      13.132   3.869 -29.045  1.00  0.00           C  
ATOM   1522  HB2 LYS A 102      13.331   2.870 -28.656  1.00  0.00           H  
ATOM   1523  HB3 LYS A 102      12.253   4.155 -28.466  1.00  0.00           H  
ATOM   1524  CG  LYS A 102      12.855   4.019 -30.538  1.00  0.00           C  
ATOM   1525  HG2 LYS A 102      12.805   5.068 -30.833  1.00  0.00           H  
ATOM   1526  HG3 LYS A 102      13.627   3.467 -31.074  1.00  0.00           H  
ATOM   1527  CD  LYS A 102      11.477   3.540 -30.986  1.00  0.00           C  
ATOM   1528  HD2 LYS A 102      11.265   2.548 -30.589  1.00  0.00           H  
ATOM   1529  HD3 LYS A 102      10.746   4.251 -30.603  1.00  0.00           H  
ATOM   1530  CE  LYS A 102      11.584   3.495 -32.474  1.00  0.00           C  
ATOM   1531  HE2 LYS A 102      11.628   4.531 -32.811  1.00  0.00           H  
ATOM   1532  HE3 LYS A 102      12.410   2.847 -32.767  1.00  0.00           H  
ATOM   1533  NZ  LYS A 102      10.329   3.098 -33.167  1.00  0.00           N1+
ATOM   1534  HZ1 LYS A 102      10.508   3.065 -34.161  1.00  0.00           H  
ATOM   1535  HZ2 LYS A 102       9.938   2.214 -32.873  1.00  0.00           H  
ATOM   1536  HZ3 LYS A 102       9.692   3.871 -33.038  1.00  0.00           H  
ATOM   1537  C   LYS A 102      14.503   4.614 -26.949  1.00  0.00           C  
ATOM   1538  O   LYS A 102      15.555   5.042 -26.520  1.00  0.00           O  
ATOM   1539  N   LEU A 103      13.519   4.131 -26.205  1.00  0.00           N  
ATOM   1540  H   LEU A 103      12.889   3.462 -26.622  1.00  0.00           H  
ATOM   1541  CA  LEU A 103      13.478   4.334 -24.743  1.00  0.00           C  
ATOM   1542  HA  LEU A 103      14.193   5.052 -24.342  1.00  0.00           H  
ATOM   1543  CB  LEU A 103      12.200   5.229 -24.366  1.00  0.00           C  
ATOM   1544  HB2 LEU A 103      11.356   4.655 -24.748  1.00  0.00           H  
ATOM   1545  HB3 LEU A 103      12.194   5.333 -23.281  1.00  0.00           H  
ATOM   1546  CG  LEU A 103      12.243   6.582 -25.103  1.00  0.00           C  
ATOM   1547  HG  LEU A 103      12.192   6.423 -26.180  1.00  0.00           H  
ATOM   1548  CD1 LEU A 103      10.932   7.394 -24.792  1.00  0.00           C  
ATOM   1549 1HD1 LEU A 103       9.992   6.955 -25.126  1.00  0.00           H  
ATOM   1550 2HD1 LEU A 103      10.930   7.543 -23.712  1.00  0.00           H  
ATOM   1551 3HD1 LEU A 103      11.001   8.315 -25.372  1.00  0.00           H  
ATOM   1552  CD2 LEU A 103      13.429   7.497 -24.812  1.00  0.00           C  
ATOM   1553 1HD2 LEU A 103      13.461   8.352 -25.488  1.00  0.00           H  
ATOM   1554 2HD2 LEU A 103      13.603   7.793 -23.778  1.00  0.00           H  
ATOM   1555 3HD2 LEU A 103      14.266   6.892 -25.160  1.00  0.00           H  
ATOM   1556  C   LEU A 103      13.689   3.070 -23.942  1.00  0.00           C  
ATOM   1557  O   LEU A 103      13.539   3.056 -22.730  1.00  0.00           O  
ATOM   1558  N   SER A 104      14.264   1.984 -24.516  1.00  0.00           N  
ATOM   1559  H   SER A 104      14.269   1.832 -25.514  1.00  0.00           H  
ATOM   1560  CA  SER A 104      14.762   0.868 -23.725  1.00  0.00           C  
ATOM   1561  HA  SER A 104      14.008   0.364 -23.121  1.00  0.00           H  
ATOM   1562  CB  SER A 104      15.514  -0.199 -24.574  1.00  0.00           C  
ATOM   1563  HB2 SER A 104      14.796  -0.714 -25.212  1.00  0.00           H  
ATOM   1564  HB3 SER A 104      16.284   0.191 -25.239  1.00  0.00           H  
ATOM   1565  OG  SER A 104      16.101  -1.065 -23.699  1.00  0.00           O  
ATOM   1566  HG  SER A 104      15.428  -1.503 -23.173  1.00  0.00           H  
ATOM   1567  C   SER A 104      15.767   1.432 -22.639  1.00  0.00           C  
ATOM   1568  O   SER A 104      16.562   2.280 -22.856  1.00  0.00           O  
ATOM   1569  N   ALA A 105      15.711   0.756 -21.486  1.00  0.00           N  
ATOM   1570  H   ALA A 105      15.043   0.007 -21.373  1.00  0.00           H  
ATOM   1571  CA  ALA A 105      16.605   1.029 -20.373  1.00  0.00           C  
ATOM   1572  HA  ALA A 105      16.549   2.055 -20.010  1.00  0.00           H  
ATOM   1573  CB  ALA A 105      16.300   0.064 -19.223  1.00  0.00           C  
ATOM   1574  HB1 ALA A 105      15.324   0.289 -18.792  1.00  0.00           H  
ATOM   1575  HB2 ALA A 105      16.226  -0.945 -19.630  1.00  0.00           H  
ATOM   1576  HB3 ALA A 105      17.053   0.028 -18.436  1.00  0.00           H  
ATOM   1577  C   ALA A 105      18.087   0.725 -20.790  1.00  0.00           C  
ATOM   1578  O   ALA A 105      18.993   1.288 -20.173  1.00  0.00           O  
ATOM   1579  N   LEU A 106      18.317  -0.275 -21.713  1.00  0.00           N  
ATOM   1580  H   LEU A 106      17.575  -0.784 -22.172  1.00  0.00           H  
ATOM   1581  CA  LEU A 106      19.662  -0.484 -22.286  1.00  0.00           C  
ATOM   1582  HA  LEU A 106      20.407  -0.457 -21.491  1.00  0.00           H  
ATOM   1583  CB  LEU A 106      19.791  -1.858 -23.012  1.00  0.00           C  
ATOM   1584  HB2 LEU A 106      19.165  -2.588 -22.500  1.00  0.00           H  
ATOM   1585  HB3 LEU A 106      19.310  -1.811 -23.989  1.00  0.00           H  
ATOM   1586  CG  LEU A 106      21.237  -2.431 -23.109  1.00  0.00           C  
ATOM   1587  HG  LEU A 106      21.844  -1.608 -23.487  1.00  0.00           H  
ATOM   1588  CD1 LEU A 106      21.779  -2.885 -21.789  1.00  0.00           C  
ATOM   1589 1HD1 LEU A 106      21.871  -2.174 -20.968  1.00  0.00           H  
ATOM   1590 2HD1 LEU A 106      21.254  -3.777 -21.448  1.00  0.00           H  
ATOM   1591 3HD1 LEU A 106      22.806  -3.185 -21.994  1.00  0.00           H  
ATOM   1592  CD2 LEU A 106      21.364  -3.607 -24.100  1.00  0.00           C  
ATOM   1593 1HD2 LEU A 106      22.348  -4.071 -24.045  1.00  0.00           H  
ATOM   1594 2HD2 LEU A 106      20.572  -4.337 -23.934  1.00  0.00           H  
ATOM   1595 3HD2 LEU A 106      21.147  -3.241 -25.104  1.00  0.00           H  
ATOM   1596  C   LEU A 106      20.058   0.685 -23.179  1.00  0.00           C  
ATOM   1597  O   LEU A 106      21.182   1.194 -22.963  1.00  0.00           O  
ATOM   1598  N   ASN A 107      19.163   1.181 -24.049  1.00  0.00           N  
ATOM   1599  H   ASN A 107      18.234   0.787 -24.077  1.00  0.00           H  
ATOM   1600  CA  ASN A 107      19.493   2.416 -24.740  1.00  0.00           C  
ATOM   1601  HA  ASN A 107      20.463   2.158 -25.164  1.00  0.00           H  
ATOM   1602  CB  ASN A 107      18.490   2.752 -25.831  1.00  0.00           C  
ATOM   1603  HB2 ASN A 107      18.211   1.935 -26.497  1.00  0.00           H  
ATOM   1604  HB3 ASN A 107      17.596   3.034 -25.275  1.00  0.00           H  
ATOM   1605  CG  ASN A 107      19.004   3.888 -26.727  1.00  0.00           C  
ATOM   1606  OD1 ASN A 107      20.113   3.771 -27.308  1.00  0.00           O  
ATOM   1607  ND2 ASN A 107      18.296   4.900 -27.024  1.00  0.00           N  
ATOM   1608 1HD2 ASN A 107      18.760   5.601 -27.584  1.00  0.00           H  
ATOM   1609 2HD2 ASN A 107      17.334   5.002 -26.732  1.00  0.00           H  
ATOM   1610  C   ASN A 107      19.669   3.652 -23.879  1.00  0.00           C  
ATOM   1611  O   ASN A 107      20.540   4.511 -24.046  1.00  0.00           O  
ATOM   1612  N   ILE A 108      18.956   3.738 -22.746  1.00  0.00           N  
ATOM   1613  H   ILE A 108      18.179   3.096 -22.683  1.00  0.00           H  
ATOM   1614  CA  ILE A 108      19.090   4.869 -21.769  1.00  0.00           C  
ATOM   1615  HA  ILE A 108      18.914   5.811 -22.287  1.00  0.00           H  
ATOM   1616  CB  ILE A 108      17.984   4.744 -20.738  1.00  0.00           C  
ATOM   1617  HB  ILE A 108      17.903   3.686 -20.487  1.00  0.00           H  
ATOM   1618  CG2 ILE A 108      18.213   5.645 -19.410  1.00  0.00           C  
ATOM   1619 1HG2 ILE A 108      17.348   5.808 -18.768  1.00  0.00           H  
ATOM   1620 2HG2 ILE A 108      19.053   5.344 -18.785  1.00  0.00           H  
ATOM   1621 3HG2 ILE A 108      18.447   6.661 -19.728  1.00  0.00           H  
ATOM   1622  CG1 ILE A 108      16.634   5.174 -21.370  1.00  0.00           C  
ATOM   1623 2HG1 ILE A 108      16.723   6.233 -21.612  1.00  0.00           H  
ATOM   1624 3HG1 ILE A 108      16.481   4.652 -22.315  1.00  0.00           H  
ATOM   1625  CD1 ILE A 108      15.432   4.897 -20.454  1.00  0.00           C  
ATOM   1626 1HD1 ILE A 108      14.586   4.652 -21.095  1.00  0.00           H  
ATOM   1627 2HD1 ILE A 108      15.590   4.011 -19.839  1.00  0.00           H  
ATOM   1628 3HD1 ILE A 108      15.281   5.848 -19.943  1.00  0.00           H  
ATOM   1629  C   ILE A 108      20.468   4.865 -21.095  1.00  0.00           C  
ATOM   1630  O   ILE A 108      21.074   5.887 -21.006  1.00  0.00           O  
ATOM   1631  N   ARG A 109      20.940   3.631 -20.719  1.00  0.00           N  
ATOM   1632  H   ARG A 109      20.381   2.808 -20.894  1.00  0.00           H  
ATOM   1633  CA  ARG A 109      22.225   3.548 -19.977  1.00  0.00           C  
ATOM   1634  HA  ARG A 109      22.296   4.413 -19.317  1.00  0.00           H  
ATOM   1635  CB  ARG A 109      22.277   2.193 -19.290  1.00  0.00           C  
ATOM   1636  HB2 ARG A 109      21.934   1.419 -19.977  1.00  0.00           H  
ATOM   1637  HB3 ARG A 109      23.300   1.881 -19.081  1.00  0.00           H  
ATOM   1638  CG  ARG A 109      21.475   2.202 -17.994  1.00  0.00           C  
ATOM   1639  HG2 ARG A 109      21.998   2.810 -17.257  1.00  0.00           H  
ATOM   1640  HG3 ARG A 109      20.485   2.628 -18.156  1.00  0.00           H  
ATOM   1641  CD  ARG A 109      21.413   0.727 -17.549  1.00  0.00           C  
ATOM   1642  HD2 ARG A 109      20.351   0.529 -17.404  1.00  0.00           H  
ATOM   1643  HD3 ARG A 109      21.924   0.072 -18.255  1.00  0.00           H  
ATOM   1644  NE  ARG A 109      22.092   0.604 -16.281  1.00  0.00           N  
ATOM   1645  HE  ARG A 109      21.502   0.685 -15.465  1.00  0.00           H  
ATOM   1646  CZ  ARG A 109      23.389   0.396 -16.053  1.00  0.00           C  
ATOM   1647  NH1 ARG A 109      24.168  -0.076 -16.961  1.00  0.00           N  
ATOM   1648 1HH1 ARG A 109      23.829  -0.297 -17.886  1.00  0.00           H  
ATOM   1649 2HH1 ARG A 109      25.052  -0.455 -16.651  1.00  0.00           H  
ATOM   1650  NH2 ARG A 109      23.982   0.676 -14.964  1.00  0.00           N  
ATOM   1651 1HH2 ARG A 109      23.415   1.192 -14.307  1.00  0.00           H  
ATOM   1652 2HH2 ARG A 109      24.932   0.422 -14.731  1.00  0.00           H  
ATOM   1653  C   ARG A 109      23.463   3.738 -20.905  1.00  0.00           C  
ATOM   1654  O   ARG A 109      24.586   3.914 -20.434  1.00  0.00           O  
ATOM   1655  N   ARG A 110      23.241   3.538 -22.223  1.00  0.00           N  
ATOM   1656  H   ARG A 110      22.385   3.054 -22.452  1.00  0.00           H  
ATOM   1657  CA  ARG A 110      24.247   3.711 -23.285  1.00  0.00           C  
ATOM   1658  HA  ARG A 110      25.230   3.362 -22.970  1.00  0.00           H  
ATOM   1659  CB  ARG A 110      23.845   2.774 -24.422  1.00  0.00           C  
ATOM   1660  HB2 ARG A 110      23.805   1.826 -23.886  1.00  0.00           H  
ATOM   1661  HB3 ARG A 110      22.873   2.953 -24.881  1.00  0.00           H  
ATOM   1662  CG  ARG A 110      24.892   2.750 -25.542  1.00  0.00           C  
ATOM   1663  HG2 ARG A 110      24.894   3.690 -26.095  1.00  0.00           H  
ATOM   1664  HG3 ARG A 110      25.854   2.539 -25.076  1.00  0.00           H  
ATOM   1665  CD  ARG A 110      24.415   1.694 -26.544  1.00  0.00           C  
ATOM   1666  HD2 ARG A 110      23.981   0.789 -26.118  1.00  0.00           H  
ATOM   1667  HD3 ARG A 110      23.571   2.057 -27.130  1.00  0.00           H  
ATOM   1668  NE  ARG A 110      25.384   1.240 -27.582  1.00  0.00           N  
ATOM   1669  HE  ARG A 110      25.736   0.293 -27.586  1.00  0.00           H  
ATOM   1670  CZ  ARG A 110      25.813   2.049 -28.498  1.00  0.00           C  
ATOM   1671  NH1 ARG A 110      26.620   1.718 -29.425  1.00  0.00           N  
ATOM   1672 1HH1 ARG A 110      26.885   0.753 -29.560  1.00  0.00           H  
ATOM   1673 2HH1 ARG A 110      26.790   2.298 -30.234  1.00  0.00           H  
ATOM   1674  NH2 ARG A 110      25.405   3.320 -28.719  1.00  0.00           N  
ATOM   1675 1HH2 ARG A 110      24.528   3.632 -28.327  1.00  0.00           H  
ATOM   1676 2HH2 ARG A 110      25.971   3.933 -29.288  1.00  0.00           H  
ATOM   1677  C   ARG A 110      24.257   5.203 -23.633  1.00  0.00           C  
ATOM   1678  O   ARG A 110      25.307   5.850 -23.763  1.00  0.00           O  
ATOM   1679  N   SER A 111      23.066   5.791 -23.758  1.00  0.00           N  
ATOM   1680  H   SER A 111      22.207   5.262 -23.792  1.00  0.00           H  
ATOM   1681  CA  SER A 111      22.875   7.174 -24.118  1.00  0.00           C  
ATOM   1682  HA  SER A 111      23.426   7.288 -25.052  1.00  0.00           H  
ATOM   1683  CB  SER A 111      21.535   7.412 -24.586  1.00  0.00           C  
ATOM   1684  HB2 SER A 111      21.282   6.710 -25.380  1.00  0.00           H  
ATOM   1685  HB3 SER A 111      20.800   7.262 -23.795  1.00  0.00           H  
ATOM   1686  OG  SER A 111      21.436   8.694 -25.185  1.00  0.00           O  
ATOM   1687  HG  SER A 111      21.209   9.322 -24.496  1.00  0.00           H  
ATOM   1688  C   SER A 111      23.326   8.219 -23.110  1.00  0.00           C  
ATOM   1689  O   SER A 111      24.124   9.078 -23.472  1.00  0.00           O  
ATOM   1690  N   VAL A 112      22.858   8.201 -21.869  1.00  0.00           N  
ATOM   1691  H   VAL A 112      22.154   7.529 -21.598  1.00  0.00           H  
ATOM   1692  CA  VAL A 112      23.385   9.022 -20.785  1.00  0.00           C  
ATOM   1693  HA  VAL A 112      23.089  10.025 -21.093  1.00  0.00           H  
ATOM   1694  CB  VAL A 112      22.591   8.649 -19.499  1.00  0.00           C  
ATOM   1695  HB  VAL A 112      21.556   8.514 -19.813  1.00  0.00           H  
ATOM   1696  CG1 VAL A 112      23.098   7.384 -18.821  1.00  0.00           C  
ATOM   1697 1HG1 VAL A 112      23.220   6.580 -19.546  1.00  0.00           H  
ATOM   1698 2HG1 VAL A 112      24.055   7.578 -18.337  1.00  0.00           H  
ATOM   1699 3HG1 VAL A 112      22.540   7.149 -17.916  1.00  0.00           H  
ATOM   1700  CG2 VAL A 112      22.586   9.762 -18.560  1.00  0.00           C  
ATOM   1701 1HG2 VAL A 112      21.943  10.545 -18.964  1.00  0.00           H  
ATOM   1702 2HG2 VAL A 112      22.163   9.462 -17.601  1.00  0.00           H  
ATOM   1703 3HG2 VAL A 112      23.556  10.173 -18.280  1.00  0.00           H  
ATOM   1704  C   VAL A 112      24.877   8.996 -20.617  1.00  0.00           C  
ATOM   1705  O   VAL A 112      25.409  10.068 -20.411  1.00  0.00           O  
ATOM   1706  N   ASP A 113      25.568   7.870 -20.721  1.00  0.00           N  
ATOM   1707  H   ASP A 113      25.057   7.001 -20.790  1.00  0.00           H  
ATOM   1708  CA  ASP A 113      26.996   7.828 -20.460  1.00  0.00           C  
ATOM   1709  HA  ASP A 113      27.171   8.597 -19.708  1.00  0.00           H  
ATOM   1710  CB  ASP A 113      27.411   6.520 -19.842  1.00  0.00           C  
ATOM   1711  HB2 ASP A 113      26.989   6.151 -18.908  1.00  0.00           H  
ATOM   1712  HB3 ASP A 113      27.275   5.692 -20.537  1.00  0.00           H  
ATOM   1713  CG  ASP A 113      28.836   6.561 -19.381  1.00  0.00           C  
ATOM   1714  OD1 ASP A 113      29.657   5.672 -19.626  1.00  0.00           O  
ATOM   1715  OD2 ASP A 113      29.288   7.512 -18.690  1.00  0.00           O  
ATOM   1716  C   ASP A 113      27.838   8.204 -21.665  1.00  0.00           C  
ATOM   1717  O   ASP A 113      29.032   8.577 -21.576  1.00  0.00           O  
ATOM   1718  N   ALA A 114      27.304   8.216 -22.884  1.00  0.00           N  
ATOM   1719  H   ALA A 114      26.375   7.838 -23.004  1.00  0.00           H  
ATOM   1720  CA  ALA A 114      27.923   8.963 -24.032  1.00  0.00           C  
ATOM   1721  HA  ALA A 114      29.000   8.794 -24.035  1.00  0.00           H  
ATOM   1722  CB  ALA A 114      27.298   8.494 -25.347  1.00  0.00           C  
ATOM   1723  HB1 ALA A 114      27.838   9.016 -26.137  1.00  0.00           H  
ATOM   1724  HB2 ALA A 114      27.419   7.415 -25.440  1.00  0.00           H  
ATOM   1725  HB3 ALA A 114      26.268   8.848 -25.396  1.00  0.00           H  
ATOM   1726  C   ALA A 114      27.747  10.470 -23.866  1.00  0.00           C  
ATOM   1727  O   ALA A 114      28.538  11.341 -24.237  1.00  0.00           O  
ATOM   1728  N   SER A 115      26.577  10.797 -23.248  1.00  0.00           N  
ATOM   1729  H   SER A 115      25.950  10.060 -22.959  1.00  0.00           H  
ATOM   1730  CA  SER A 115      26.215  12.231 -22.997  1.00  0.00           C  
ATOM   1731  HA  SER A 115      26.465  12.868 -23.845  1.00  0.00           H  
ATOM   1732  CB  SER A 115      24.729  12.524 -22.686  1.00  0.00           C  
ATOM   1733  HB2 SER A 115      24.375  11.931 -21.843  1.00  0.00           H  
ATOM   1734  HB3 SER A 115      24.630  13.571 -22.400  1.00  0.00           H  
ATOM   1735  OG  SER A 115      23.970  12.459 -23.846  1.00  0.00           O  
ATOM   1736  HG  SER A 115      24.079  13.315 -24.266  1.00  0.00           H  
ATOM   1737  C   SER A 115      27.190  12.795 -21.886  1.00  0.00           C  
ATOM   1738  O   SER A 115      27.955  13.816 -22.071  1.00  0.00           O  
ATOM   1739  N   LEU A 116      27.305  12.018 -20.820  1.00  0.00           N  
ATOM   1740  H   LEU A 116      26.651  11.248 -20.841  1.00  0.00           H  
ATOM   1741  CA  LEU A 116      28.298  12.205 -19.771  1.00  0.00           C  
ATOM   1742  HA  LEU A 116      28.212  13.224 -19.393  1.00  0.00           H  
ATOM   1743  CB  LEU A 116      28.020  11.266 -18.580  1.00  0.00           C  
ATOM   1744  HB2 LEU A 116      28.124  10.198 -18.772  1.00  0.00           H  
ATOM   1745  HB3 LEU A 116      28.771  11.495 -17.824  1.00  0.00           H  
ATOM   1746  CG  LEU A 116      26.714  11.653 -17.899  1.00  0.00           C  
ATOM   1747  HG  LEU A 116      26.023  11.966 -18.682  1.00  0.00           H  
ATOM   1748  CD1 LEU A 116      26.027  10.609 -17.009  1.00  0.00           C  
ATOM   1749 1HD1 LEU A 116      25.928   9.635 -17.487  1.00  0.00           H  
ATOM   1750 2HD1 LEU A 116      26.703  10.504 -16.161  1.00  0.00           H  
ATOM   1751 3HD1 LEU A 116      25.034  10.907 -16.673  1.00  0.00           H  
ATOM   1752  CD2 LEU A 116      26.820  12.878 -17.003  1.00  0.00           C  
ATOM   1753 1HD2 LEU A 116      27.257  12.630 -16.035  1.00  0.00           H  
ATOM   1754 2HD2 LEU A 116      27.196  13.764 -17.514  1.00  0.00           H  
ATOM   1755 3HD2 LEU A 116      25.780  13.072 -16.739  1.00  0.00           H  
ATOM   1756  C   LEU A 116      29.754  12.282 -20.278  1.00  0.00           C  
ATOM   1757  O   LEU A 116      30.559  13.137 -19.950  1.00  0.00           O  
ATOM   1758  N   LYS A 117      30.133  11.274 -21.032  1.00  0.00           N  
ATOM   1759  H   LYS A 117      29.507  10.488 -21.137  1.00  0.00           H  
ATOM   1760  CA  LYS A 117      31.537  11.182 -21.661  1.00  0.00           C  
ATOM   1761  HA  LYS A 117      32.185  11.208 -20.785  1.00  0.00           H  
ATOM   1762  CB  LYS A 117      31.712   9.885 -22.421  1.00  0.00           C  
ATOM   1763  HB2 LYS A 117      31.667   9.068 -21.701  1.00  0.00           H  
ATOM   1764  HB3 LYS A 117      30.796   9.639 -22.958  1.00  0.00           H  
ATOM   1765  CG  LYS A 117      33.008   9.909 -23.270  1.00  0.00           C  
ATOM   1766  HG2 LYS A 117      33.040  10.724 -23.993  1.00  0.00           H  
ATOM   1767  HG3 LYS A 117      33.820   9.980 -22.546  1.00  0.00           H  
ATOM   1768  CD  LYS A 117      33.191   8.565 -24.027  1.00  0.00           C  
ATOM   1769  HD2 LYS A 117      32.237   8.165 -24.371  1.00  0.00           H  
ATOM   1770  HD3 LYS A 117      33.757   8.710 -24.947  1.00  0.00           H  
ATOM   1771  CE  LYS A 117      33.778   7.446 -23.086  1.00  0.00           C  
ATOM   1772  HE2 LYS A 117      34.704   7.892 -22.724  1.00  0.00           H  
ATOM   1773  HE3 LYS A 117      33.131   7.189 -22.248  1.00  0.00           H  
ATOM   1774  NZ  LYS A 117      34.001   6.245 -23.827  1.00  0.00           N1+
ATOM   1775  HZ1 LYS A 117      34.450   5.536 -23.264  1.00  0.00           H  
ATOM   1776  HZ2 LYS A 117      33.214   5.807 -24.285  1.00  0.00           H  
ATOM   1777  HZ3 LYS A 117      34.652   6.492 -24.558  1.00  0.00           H  
ATOM   1778  C   LYS A 117      31.809  12.432 -22.513  1.00  0.00           C  
ATOM   1779  O   LYS A 117      32.938  12.943 -22.480  1.00  0.00           O  
ATOM   1780  N   ARG A 118      30.829  13.002 -23.211  1.00  0.00           N  
ATOM   1781  H   ARG A 118      29.953  12.515 -23.338  1.00  0.00           H  
ATOM   1782  CA  ARG A 118      31.067  14.282 -23.869  1.00  0.00           C  
ATOM   1783  HA  ARG A 118      32.035  14.176 -24.359  1.00  0.00           H  
ATOM   1784  CB  ARG A 118      29.899  14.607 -24.858  1.00  0.00           C  
ATOM   1785  HB2 ARG A 118      28.968  14.282 -24.394  1.00  0.00           H  
ATOM   1786  HB3 ARG A 118      29.962  15.659 -25.139  1.00  0.00           H  
ATOM   1787  CG  ARG A 118      30.157  13.827 -26.137  1.00  0.00           C  
ATOM   1788  HG2 ARG A 118      31.154  13.993 -26.546  1.00  0.00           H  
ATOM   1789  HG3 ARG A 118      30.241  12.756 -25.956  1.00  0.00           H  
ATOM   1790  CD  ARG A 118      28.959  14.035 -27.077  1.00  0.00           C  
ATOM   1791  HD2 ARG A 118      28.860  15.084 -27.354  1.00  0.00           H  
ATOM   1792  HD3 ARG A 118      29.171  13.569 -28.040  1.00  0.00           H  
ATOM   1793  NE  ARG A 118      27.710  13.390 -26.487  1.00  0.00           N  
ATOM   1794  HE  ARG A 118      27.118  13.874 -25.827  1.00  0.00           H  
ATOM   1795  CZ  ARG A 118      27.060  12.315 -26.834  1.00  0.00           C  
ATOM   1796  NH1 ARG A 118      25.932  12.011 -26.222  1.00  0.00           N  
ATOM   1797 1HH1 ARG A 118      25.580  12.708 -25.582  1.00  0.00           H  
ATOM   1798 2HH1 ARG A 118      25.610  11.076 -26.429  1.00  0.00           H  
ATOM   1799  NH2 ARG A 118      27.492  11.497 -27.770  1.00  0.00           N  
ATOM   1800 1HH2 ARG A 118      28.334  11.757 -28.265  1.00  0.00           H  
ATOM   1801 2HH2 ARG A 118      27.171  10.543 -27.850  1.00  0.00           H  
ATOM   1802  C   ARG A 118      31.135  15.450 -22.877  1.00  0.00           C  
ATOM   1803  O   ARG A 118      32.071  16.208 -22.902  1.00  0.00           O  
ATOM   1804  N   LEU A 119      30.121  15.577 -22.040  1.00  0.00           N  
ATOM   1805  H   LEU A 119      29.402  14.869 -21.992  1.00  0.00           H  
ATOM   1806  CA  LEU A 119      29.971  16.840 -21.264  1.00  0.00           C  
ATOM   1807  HA  LEU A 119      30.028  17.618 -22.026  1.00  0.00           H  
ATOM   1808  CB  LEU A 119      28.542  16.896 -20.706  1.00  0.00           C  
ATOM   1809  HB2 LEU A 119      28.332  16.045 -20.059  1.00  0.00           H  
ATOM   1810  HB3 LEU A 119      28.387  17.747 -20.044  1.00  0.00           H  
ATOM   1811  CG  LEU A 119      27.400  16.982 -21.728  1.00  0.00           C  
ATOM   1812  HG  LEU A 119      27.513  16.282 -22.556  1.00  0.00           H  
ATOM   1813  CD1 LEU A 119      26.144  16.549 -20.935  1.00  0.00           C  
ATOM   1814 1HD1 LEU A 119      25.885  17.311 -20.200  1.00  0.00           H  
ATOM   1815 2HD1 LEU A 119      25.366  16.563 -21.697  1.00  0.00           H  
ATOM   1816 3HD1 LEU A 119      26.123  15.552 -20.496  1.00  0.00           H  
ATOM   1817  CD2 LEU A 119      27.066  18.399 -22.253  1.00  0.00           C  
ATOM   1818 1HD2 LEU A 119      26.843  19.128 -21.475  1.00  0.00           H  
ATOM   1819 2HD2 LEU A 119      27.923  18.672 -22.869  1.00  0.00           H  
ATOM   1820 3HD2 LEU A 119      26.230  18.321 -22.949  1.00  0.00           H  
ATOM   1821  C   LEU A 119      30.980  16.859 -20.039  1.00  0.00           C  
ATOM   1822  O   LEU A 119      31.333  17.945 -19.582  1.00  0.00           O  
ATOM   1823  N   GLY A 120      31.536  15.769 -19.540  1.00  0.00           N  
ATOM   1824  H   GLY A 120      31.547  14.964 -20.150  1.00  0.00           H  
ATOM   1825  CA  GLY A 120      32.577  15.746 -18.579  1.00  0.00           C  
ATOM   1826  HA2 GLY A 120      32.953  14.723 -18.577  1.00  0.00           H  
ATOM   1827  HA3 GLY A 120      33.309  16.429 -19.011  1.00  0.00           H  
ATOM   1828  C   GLY A 120      32.120  16.328 -17.196  1.00  0.00           C  
ATOM   1829  O   GLY A 120      32.792  17.256 -16.661  1.00  0.00           O  
ATOM   1830  N   THR A 121      30.987  15.970 -16.713  1.00  0.00           N  
ATOM   1831  H   THR A 121      30.590  15.095 -17.024  1.00  0.00           H  
ATOM   1832  CA  THR A 121      30.503  16.587 -15.472  1.00  0.00           C  
ATOM   1833  HA  THR A 121      31.381  16.884 -14.898  1.00  0.00           H  
ATOM   1834  CB  THR A 121      29.536  17.771 -15.666  1.00  0.00           C  
ATOM   1835  HB  THR A 121      30.026  18.700 -15.956  1.00  0.00           H  
ATOM   1836  CG2 THR A 121      28.465  17.570 -16.794  1.00  0.00           C  
ATOM   1837 1HG2 THR A 121      29.027  17.430 -17.718  1.00  0.00           H  
ATOM   1838 2HG2 THR A 121      27.823  16.699 -16.665  1.00  0.00           H  
ATOM   1839 3HG2 THR A 121      27.794  18.426 -16.860  1.00  0.00           H  
ATOM   1840  OG1 THR A 121      28.771  18.189 -14.517  1.00  0.00           O  
ATOM   1841  HG1 THR A 121      29.352  18.360 -13.773  1.00  0.00           H  
ATOM   1842  C   THR A 121      29.759  15.456 -14.724  1.00  0.00           C  
ATOM   1843  O   THR A 121      29.281  14.532 -15.330  1.00  0.00           O  
ATOM   1844  N   ASP A 122      29.783  15.551 -13.409  1.00  0.00           N  
ATOM   1845  H   ASP A 122      30.148  16.425 -13.061  1.00  0.00           H  
ATOM   1846  CA  ASP A 122      29.384  14.494 -12.458  1.00  0.00           C  
ATOM   1847  HA  ASP A 122      30.008  13.602 -12.524  1.00  0.00           H  
ATOM   1848  CB  ASP A 122      29.624  15.122 -11.056  1.00  0.00           C  
ATOM   1849  HB2 ASP A 122      30.593  15.620 -11.087  1.00  0.00           H  
ATOM   1850  HB3 ASP A 122      28.933  15.919 -10.781  1.00  0.00           H  
ATOM   1851  CG  ASP A 122      29.571  14.149  -9.882  1.00  0.00           C  
ATOM   1852  OD1 ASP A 122      29.867  12.954 -10.018  1.00  0.00           O  
ATOM   1853  OD2 ASP A 122      29.325  14.578  -8.711  1.00  0.00           O  
ATOM   1854  C   ASP A 122      27.835  14.125 -12.561  1.00  0.00           C  
ATOM   1855  O   ASP A 122      27.394  12.990 -12.268  1.00  0.00           O  
HETATM 1856  N   HIE A 123      26.988  15.093 -12.947  1.00  0.00           N  
HETATM 1857  H   HIE A 123      27.509  15.901 -13.258  1.00  0.00           H  
HETATM 1858  CA  HIE A 123      25.514  14.869 -13.036  1.00  0.00           C  
HETATM 1859  HA  HIE A 123      25.371  13.827 -13.321  1.00  0.00           H  
HETATM 1860  CB  HIE A 123      24.715  15.060 -11.705  1.00  0.00           C  
HETATM 1861  HB2 HIE A 123      23.701  14.684 -11.846  1.00  0.00           H  
HETATM 1862  HB3 HIE A 123      25.206  14.388 -11.001  1.00  0.00           H  
HETATM 1863  CG  HIE A 123      24.687  16.549 -11.374  1.00  0.00           C  
HETATM 1864  ND1 HIE A 123      25.716  17.356 -10.801  1.00  0.00           N  
HETATM 1865  CE1 HIE A 123      25.223  18.586 -10.677  1.00  0.00           C  
HETATM 1866  HE1 HIE A 123      25.703  19.440 -10.223  1.00  0.00           H  
HETATM 1867  NE2 HIE A 123      23.918  18.658 -11.127  1.00  0.00           N  
HETATM 1868  HE2 HIE A 123      23.288  19.448 -11.127  1.00  0.00           H  
HETATM 1869  CD2 HIE A 123      23.597  17.351 -11.531  1.00  0.00           C  
HETATM 1870  HD2 HIE A 123      22.679  16.902 -11.880  1.00  0.00           H  
HETATM 1871  C   HIE A 123      24.952  15.752 -14.124  1.00  0.00           C  
HETATM 1872  O   HIE A 123      25.473  16.772 -14.518  1.00  0.00           O  
ATOM   1873  N   ILE A 124      23.852  15.226 -14.720  1.00  0.00           N  
ATOM   1874  H   ILE A 124      23.484  14.335 -14.419  1.00  0.00           H  
ATOM   1875  CA  ILE A 124      22.902  16.064 -15.519  1.00  0.00           C  
ATOM   1876  HA  ILE A 124      23.416  16.875 -16.035  1.00  0.00           H  
ATOM   1877  CB  ILE A 124      22.227  15.097 -16.434  1.00  0.00           C  
ATOM   1878  HB  ILE A 124      22.032  14.190 -15.863  1.00  0.00           H  
ATOM   1879  CG2 ILE A 124      20.870  15.410 -17.068  1.00  0.00           C  
ATOM   1880 1HG2 ILE A 124      20.519  14.643 -17.759  1.00  0.00           H  
ATOM   1881 2HG2 ILE A 124      20.149  15.527 -16.260  1.00  0.00           H  
ATOM   1882 3HG2 ILE A 124      20.834  16.358 -17.605  1.00  0.00           H  
ATOM   1883  CG1 ILE A 124      23.210  14.732 -17.648  1.00  0.00           C  
ATOM   1884 2HG1 ILE A 124      23.067  15.400 -18.498  1.00  0.00           H  
ATOM   1885 3HG1 ILE A 124      24.258  14.759 -17.352  1.00  0.00           H  
ATOM   1886  CD1 ILE A 124      23.024  13.272 -18.057  1.00  0.00           C  
ATOM   1887 1HD1 ILE A 124      23.723  13.027 -18.857  1.00  0.00           H  
ATOM   1888 2HD1 ILE A 124      23.259  12.628 -17.210  1.00  0.00           H  
ATOM   1889 3HD1 ILE A 124      22.029  13.070 -18.452  1.00  0.00           H  
ATOM   1890  C   ILE A 124      21.838  16.633 -14.506  1.00  0.00           C  
ATOM   1891  O   ILE A 124      21.257  15.847 -13.709  1.00  0.00           O  
ATOM   1892  N   ASP A 125      21.537  17.938 -14.645  1.00  0.00           N  
ATOM   1893  H   ASP A 125      22.012  18.475 -15.356  1.00  0.00           H  
ATOM   1894  CA  ASP A 125      20.360  18.543 -13.917  1.00  0.00           C  
ATOM   1895  HA  ASP A 125      20.474  18.227 -12.880  1.00  0.00           H  
ATOM   1896  CB  ASP A 125      20.417  20.091 -13.903  1.00  0.00           C  
ATOM   1897  HB2 ASP A 125      20.056  20.499 -14.847  1.00  0.00           H  
ATOM   1898  HB3 ASP A 125      19.794  20.449 -13.084  1.00  0.00           H  
ATOM   1899  CG  ASP A 125      21.766  20.627 -13.668  1.00  0.00           C  
ATOM   1900  OD1 ASP A 125      22.325  21.217 -14.604  1.00  0.00           O  
ATOM   1901  OD2 ASP A 125      22.379  20.526 -12.557  1.00  0.00           O  
ATOM   1902  C   ASP A 125      18.975  18.058 -14.397  1.00  0.00           C  
ATOM   1903  O   ASP A 125      18.252  17.456 -13.601  1.00  0.00           O  
ATOM   1904  N   LEU A 126      18.682  18.306 -15.702  1.00  0.00           N  
ATOM   1905  H   LEU A 126      19.418  18.647 -16.304  1.00  0.00           H  
ATOM   1906  CA  LEU A 126      17.482  17.898 -16.364  1.00  0.00           C  
ATOM   1907  HA  LEU A 126      16.812  17.349 -15.703  1.00  0.00           H  
ATOM   1908  CB  LEU A 126      16.639  19.143 -16.685  1.00  0.00           C  
ATOM   1909  HB2 LEU A 126      16.469  19.626 -15.722  1.00  0.00           H  
ATOM   1910  HB3 LEU A 126      17.319  19.845 -17.169  1.00  0.00           H  
ATOM   1911  CG  LEU A 126      15.337  18.958 -17.427  1.00  0.00           C  
ATOM   1912  HG  LEU A 126      15.448  18.250 -18.249  1.00  0.00           H  
ATOM   1913  CD1 LEU A 126      14.158  18.577 -16.409  1.00  0.00           C  
ATOM   1914 1HD1 LEU A 126      13.183  18.693 -16.882  1.00  0.00           H  
ATOM   1915 2HD1 LEU A 126      14.373  17.535 -16.171  1.00  0.00           H  
ATOM   1916 3HD1 LEU A 126      14.276  19.246 -15.556  1.00  0.00           H  
ATOM   1917  CD2 LEU A 126      15.036  20.369 -17.884  1.00  0.00           C  
ATOM   1918 1HD2 LEU A 126      15.824  20.693 -18.565  1.00  0.00           H  
ATOM   1919 2HD2 LEU A 126      14.155  20.204 -18.505  1.00  0.00           H  
ATOM   1920 3HD2 LEU A 126      15.047  21.028 -17.016  1.00  0.00           H  
ATOM   1921  C   LEU A 126      17.702  16.924 -17.528  1.00  0.00           C  
ATOM   1922  O   LEU A 126      18.598  17.220 -18.323  1.00  0.00           O  
ATOM   1923  N   TYR A 127      16.847  15.920 -17.599  1.00  0.00           N  
ATOM   1924  H   TYR A 127      16.238  15.765 -16.809  1.00  0.00           H  
ATOM   1925  CA  TYR A 127      16.847  14.910 -18.600  1.00  0.00           C  
ATOM   1926  HA  TYR A 127      17.483  15.208 -19.433  1.00  0.00           H  
ATOM   1927  CB  TYR A 127      17.407  13.630 -17.982  1.00  0.00           C  
ATOM   1928  HB2 TYR A 127      18.154  13.867 -17.225  1.00  0.00           H  
ATOM   1929  HB3 TYR A 127      16.594  13.170 -17.420  1.00  0.00           H  
ATOM   1930  CG  TYR A 127      17.953  12.628 -18.992  1.00  0.00           C  
ATOM   1931  CD1 TYR A 127      19.058  13.044 -19.800  1.00  0.00           C  
ATOM   1932  HD1 TYR A 127      19.579  13.960 -19.565  1.00  0.00           H  
ATOM   1933  CE1 TYR A 127      19.741  12.070 -20.572  1.00  0.00           C  
ATOM   1934  HE1 TYR A 127      20.643  12.276 -21.130  1.00  0.00           H  
ATOM   1935  CZ  TYR A 127      19.244  10.756 -20.638  1.00  0.00           C  
ATOM   1936  OH  TYR A 127      19.859   9.743 -21.396  1.00  0.00           O  
ATOM   1937  HH  TYR A 127      20.494  10.060 -22.042  1.00  0.00           H  
ATOM   1938  CE2 TYR A 127      18.051  10.352 -19.956  1.00  0.00           C  
ATOM   1939  HE2 TYR A 127      17.697   9.336 -20.057  1.00  0.00           H  
ATOM   1940  CD2 TYR A 127      17.477  11.288 -19.079  1.00  0.00           C  
ATOM   1941  HD2 TYR A 127      16.686  11.019 -18.394  1.00  0.00           H  
ATOM   1942  C   TYR A 127      15.495  14.666 -19.309  1.00  0.00           C  
ATOM   1943  O   TYR A 127      14.531  14.493 -18.619  1.00  0.00           O  
ATOM   1944  N   GLN A 128      15.384  14.779 -20.648  1.00  0.00           N  
ATOM   1945  H   GLN A 128      16.176  14.851 -21.271  1.00  0.00           H  
ATOM   1946  CA  GLN A 128      14.063  14.593 -21.312  1.00  0.00           C  
ATOM   1947  HA  GLN A 128      13.217  14.439 -20.642  1.00  0.00           H  
ATOM   1948  CB  GLN A 128      13.654  15.902 -22.037  1.00  0.00           C  
ATOM   1949  HB2 GLN A 128      14.428  16.149 -22.765  1.00  0.00           H  
ATOM   1950  HB3 GLN A 128      12.762  15.845 -22.660  1.00  0.00           H  
ATOM   1951  CG  GLN A 128      13.632  17.166 -21.149  1.00  0.00           C  
ATOM   1952  HG2 GLN A 128      12.695  17.317 -20.614  1.00  0.00           H  
ATOM   1953  HG3 GLN A 128      14.484  17.230 -20.472  1.00  0.00           H  
ATOM   1954  CD  GLN A 128      13.863  18.438 -22.016  1.00  0.00           C  
ATOM   1955  OE1 GLN A 128      14.942  18.829 -22.279  1.00  0.00           O  
ATOM   1956  NE2 GLN A 128      12.883  19.037 -22.550  1.00  0.00           N  
ATOM   1957 1HE2 GLN A 128      13.014  19.812 -23.184  1.00  0.00           H  
ATOM   1958 2HE2 GLN A 128      11.951  18.703 -22.349  1.00  0.00           H  
ATOM   1959  C   GLN A 128      13.995  13.487 -22.352  1.00  0.00           C  
ATOM   1960  O   GLN A 128      14.868  13.456 -23.263  1.00  0.00           O  
ATOM   1961  N   PHE A 129      12.928  12.654 -22.264  1.00  0.00           N  
ATOM   1962  H   PHE A 129      12.315  12.754 -21.468  1.00  0.00           H  
ATOM   1963  CA  PHE A 129      12.681  11.663 -23.357  1.00  0.00           C  
ATOM   1964  HA  PHE A 129      13.612  11.230 -23.721  1.00  0.00           H  
ATOM   1965  CB  PHE A 129      11.730  10.639 -22.810  1.00  0.00           C  
ATOM   1966  HB2 PHE A 129      10.675  10.905 -22.874  1.00  0.00           H  
ATOM   1967  HB3 PHE A 129      11.848   9.734 -23.406  1.00  0.00           H  
ATOM   1968  CG  PHE A 129      11.930  10.240 -21.327  1.00  0.00           C  
ATOM   1969  CD1 PHE A 129      12.928   9.280 -21.033  1.00  0.00           C  
ATOM   1970  HD1 PHE A 129      13.430   8.694 -21.789  1.00  0.00           H  
ATOM   1971  CE1 PHE A 129      13.082   8.873 -19.717  1.00  0.00           C  
ATOM   1972  HE1 PHE A 129      13.733   8.048 -19.465  1.00  0.00           H  
ATOM   1973  CZ  PHE A 129      12.397   9.515 -18.683  1.00  0.00           C  
ATOM   1974  HZ  PHE A 129      12.620   9.249 -17.660  1.00  0.00           H  
ATOM   1975  CE2 PHE A 129      11.419  10.514 -18.973  1.00  0.00           C  
ATOM   1976  HE2 PHE A 129      10.886  11.048 -18.200  1.00  0.00           H  
ATOM   1977  CD2 PHE A 129      11.177  10.847 -20.309  1.00  0.00           C  
ATOM   1978  HD2 PHE A 129      10.431  11.597 -20.525  1.00  0.00           H  
ATOM   1979  C   PHE A 129      12.132  12.500 -24.554  1.00  0.00           C  
ATOM   1980  O   PHE A 129      11.158  13.240 -24.440  1.00  0.00           O  
HETATM 1981  N   HIE A 130      12.866  12.469 -25.638  1.00  0.00           N  
HETATM 1982  H   HIE A 130      13.580  11.758 -25.709  1.00  0.00           H  
HETATM 1983  CA  HIE A 130      12.826  13.266 -26.803  1.00  0.00           C  
HETATM 1984  HA  HIE A 130      12.695  14.269 -26.398  1.00  0.00           H  
HETATM 1985  CB  HIE A 130      14.199  13.136 -27.454  1.00  0.00           C  
HETATM 1986  HB2 HIE A 130      14.964  12.775 -26.767  1.00  0.00           H  
HETATM 1987  HB3 HIE A 130      14.151  12.416 -28.271  1.00  0.00           H  
HETATM 1988  CG  HIE A 130      14.717  14.366 -28.209  1.00  0.00           C  
HETATM 1989  ND1 HIE A 130      16.038  14.609 -28.600  1.00  0.00           N  
HETATM 1990  CE1 HIE A 130      16.056  15.743 -29.305  1.00  0.00           C  
HETATM 1991  HE1 HIE A 130      17.010  16.140 -29.618  1.00  0.00           H  
HETATM 1992  NE2 HIE A 130      14.836  16.245 -29.380  1.00  0.00           N  
HETATM 1993  HE2 HIE A 130      14.591  17.032 -29.964  1.00  0.00           H  
HETATM 1994  CD2 HIE A 130      13.932  15.406 -28.739  1.00  0.00           C  
HETATM 1995  HD2 HIE A 130      12.876  15.622 -28.671  1.00  0.00           H  
HETATM 1996  C   HIE A 130      11.653  12.977 -27.818  1.00  0.00           C  
HETATM 1997  O   HIE A 130      11.554  13.727 -28.773  1.00  0.00           O  
HETATM 1998  N   HIE A 131      10.958  11.829 -27.735  1.00  0.00           N  
HETATM 1999  H   HIE A 131      11.242  11.330 -26.904  1.00  0.00           H  
HETATM 2000  CA  HIE A 131       9.751  11.451 -28.401  1.00  0.00           C  
HETATM 2001  HA  HIE A 131       9.099  12.320 -28.314  1.00  0.00           H  
HETATM 2002  CB  HIE A 131       9.999  10.882 -29.764  1.00  0.00           C  
HETATM 2003  HB2 HIE A 131      11.003  10.458 -29.743  1.00  0.00           H  
HETATM 2004  HB3 HIE A 131       9.323  10.048 -29.956  1.00  0.00           H  
HETATM 2005  CG  HIE A 131       9.835  11.911 -30.876  1.00  0.00           C  
HETATM 2006  ND1 HIE A 131       8.649  12.486 -31.310  1.00  0.00           N  
HETATM 2007  CE1 HIE A 131       9.060  13.357 -32.234  1.00  0.00           C  
HETATM 2008  HE1 HIE A 131       8.358  13.903 -32.847  1.00  0.00           H  
HETATM 2009  NE2 HIE A 131      10.408  13.253 -32.515  1.00  0.00           N  
HETATM 2010  HE2 HIE A 131      10.871  13.702 -33.292  1.00  0.00           H  
HETATM 2011  CD2 HIE A 131      10.891  12.347 -31.660  1.00  0.00           C  
HETATM 2012  HD2 HIE A 131      11.928  12.043 -31.638  1.00  0.00           H  
HETATM 2013  C   HIE A 131       9.062  10.365 -27.581  1.00  0.00           C  
HETATM 2014  O   HIE A 131       9.797   9.593 -26.960  1.00  0.00           O  
ATOM   2015  N   VAL A 132       7.780  10.141 -27.815  1.00  0.00           N  
ATOM   2016  H   VAL A 132       7.225  10.633 -28.501  1.00  0.00           H  
ATOM   2017  CA  VAL A 132       7.044   8.933 -27.245  1.00  0.00           C  
ATOM   2018  HA  VAL A 132       7.044   8.914 -26.155  1.00  0.00           H  
ATOM   2019  CB  VAL A 132       5.575   8.973 -27.627  1.00  0.00           C  
ATOM   2020  HB  VAL A 132       5.449   9.156 -28.694  1.00  0.00           H  
ATOM   2021  CG1 VAL A 132       4.714   7.775 -27.298  1.00  0.00           C  
ATOM   2022 1HG1 VAL A 132       4.929   6.951 -27.979  1.00  0.00           H  
ATOM   2023 2HG1 VAL A 132       5.020   7.566 -26.273  1.00  0.00           H  
ATOM   2024 3HG1 VAL A 132       3.664   7.892 -27.566  1.00  0.00           H  
ATOM   2025  CG2 VAL A 132       4.786  10.233 -27.134  1.00  0.00           C  
ATOM   2026 1HG2 VAL A 132       4.560  10.295 -26.069  1.00  0.00           H  
ATOM   2027 2HG2 VAL A 132       5.234  11.183 -27.425  1.00  0.00           H  
ATOM   2028 3HG2 VAL A 132       3.858  10.241 -27.705  1.00  0.00           H  
ATOM   2029  C   VAL A 132       7.563   7.610 -27.822  1.00  0.00           C  
ATOM   2030  O   VAL A 132       7.810   7.604 -29.030  1.00  0.00           O  
ATOM   2031  N   ASP A 133       7.727   6.622 -26.958  1.00  0.00           N  
ATOM   2032  H   ASP A 133       7.509   6.817 -25.991  1.00  0.00           H  
ATOM   2033  CA  ASP A 133       7.945   5.278 -27.403  1.00  0.00           C  
ATOM   2034  HA  ASP A 133       8.115   5.304 -28.479  1.00  0.00           H  
ATOM   2035  CB  ASP A 133       9.238   4.772 -26.795  1.00  0.00           C  
ATOM   2036  HB2 ASP A 133      10.009   5.465 -27.131  1.00  0.00           H  
ATOM   2037  HB3 ASP A 133       9.217   4.835 -25.707  1.00  0.00           H  
ATOM   2038  CG  ASP A 133       9.616   3.297 -27.144  1.00  0.00           C  
ATOM   2039  OD1 ASP A 133      10.767   2.923 -26.842  1.00  0.00           O  
ATOM   2040  OD2 ASP A 133       8.804   2.546 -27.765  1.00  0.00           O  
ATOM   2041  C   ASP A 133       6.729   4.349 -27.046  1.00  0.00           C  
ATOM   2042  O   ASP A 133       6.225   4.309 -25.882  1.00  0.00           O  
ATOM   2043  N   ARG A 134       6.279   3.628 -28.091  1.00  0.00           N  
ATOM   2044  H   ARG A 134       6.730   3.795 -28.980  1.00  0.00           H  
ATOM   2045  CA  ARG A 134       5.173   2.652 -28.108  1.00  0.00           C  
ATOM   2046  HA  ARG A 134       4.529   2.916 -27.269  1.00  0.00           H  
ATOM   2047  CB  ARG A 134       4.260   2.731 -29.314  1.00  0.00           C  
ATOM   2048  HB2 ARG A 134       4.833   2.521 -30.217  1.00  0.00           H  
ATOM   2049  HB3 ARG A 134       3.459   2.005 -29.172  1.00  0.00           H  
ATOM   2050  CG  ARG A 134       3.588   4.132 -29.551  1.00  0.00           C  
ATOM   2051  HG2 ARG A 134       2.632   4.039 -30.066  1.00  0.00           H  
ATOM   2052  HG3 ARG A 134       3.557   4.666 -28.601  1.00  0.00           H  
ATOM   2053  CD  ARG A 134       4.454   4.862 -30.583  1.00  0.00           C  
ATOM   2054  HD2 ARG A 134       5.442   5.054 -30.163  1.00  0.00           H  
ATOM   2055  HD3 ARG A 134       4.579   4.301 -31.509  1.00  0.00           H  
ATOM   2056  NE  ARG A 134       3.754   6.040 -31.056  1.00  0.00           N  
ATOM   2057  HE  ARG A 134       2.782   6.166 -30.816  1.00  0.00           H  
ATOM   2058  CZ  ARG A 134       4.250   7.095 -31.690  1.00  0.00           C  
ATOM   2059  NH1 ARG A 134       3.425   7.943 -32.185  1.00  0.00           N  
ATOM   2060 1HH1 ARG A 134       2.430   7.769 -32.175  1.00  0.00           H  
ATOM   2061 2HH1 ARG A 134       3.725   8.641 -32.850  1.00  0.00           H  
ATOM   2062  NH2 ARG A 134       5.490   7.256 -31.796  1.00  0.00           N  
ATOM   2063 1HH2 ARG A 134       6.118   6.576 -31.392  1.00  0.00           H  
ATOM   2064 2HH2 ARG A 134       5.942   8.080 -32.166  1.00  0.00           H  
ATOM   2065  C   ARG A 134       5.546   1.194 -27.781  1.00  0.00           C  
ATOM   2066  O   ARG A 134       4.695   0.418 -27.261  1.00  0.00           O  
ATOM   2067  N   ASP A 135       6.772   0.764 -27.977  1.00  0.00           N  
ATOM   2068  H   ASP A 135       7.484   1.416 -28.277  1.00  0.00           H  
ATOM   2069  CA  ASP A 135       7.105  -0.670 -27.626  1.00  0.00           C  
ATOM   2070  HA  ASP A 135       6.177  -1.234 -27.717  1.00  0.00           H  
ATOM   2071  CB  ASP A 135       8.112  -1.117 -28.678  1.00  0.00           C  
ATOM   2072  HB2 ASP A 135       8.837  -0.311 -28.789  1.00  0.00           H  
ATOM   2073  HB3 ASP A 135       8.564  -2.051 -28.346  1.00  0.00           H  
ATOM   2074  CG  ASP A 135       7.499  -1.503 -30.006  1.00  0.00           C  
ATOM   2075  OD1 ASP A 135       6.516  -2.265 -29.981  1.00  0.00           O  
ATOM   2076  OD2 ASP A 135       8.101  -1.154 -31.061  1.00  0.00           O  
ATOM   2077  C   ASP A 135       7.729  -0.869 -26.219  1.00  0.00           C  
ATOM   2078  O   ASP A 135       7.665  -1.937 -25.632  1.00  0.00           O  
ATOM   2079  N   THR A 136       8.255   0.198 -25.647  1.00  0.00           N  
ATOM   2080  H   THR A 136       8.245   1.061 -26.171  1.00  0.00           H  
ATOM   2081  CA  THR A 136       8.818   0.211 -24.258  1.00  0.00           C  
ATOM   2082  HA  THR A 136       9.259  -0.779 -24.139  1.00  0.00           H  
ATOM   2083  CB  THR A 136       9.978   1.198 -24.199  1.00  0.00           C  
ATOM   2084  HB  THR A 136       9.598   2.211 -24.324  1.00  0.00           H  
ATOM   2085  CG2 THR A 136      10.739   0.947 -22.864  1.00  0.00           C  
ATOM   2086 1HG2 THR A 136      10.679  -0.096 -22.551  1.00  0.00           H  
ATOM   2087 2HG2 THR A 136      11.791   1.185 -23.017  1.00  0.00           H  
ATOM   2088 3HG2 THR A 136      10.482   1.569 -22.006  1.00  0.00           H  
ATOM   2089  OG1 THR A 136      10.976   0.933 -25.200  1.00  0.00           O  
ATOM   2090  HG1 THR A 136      10.764   1.567 -25.890  1.00  0.00           H  
ATOM   2091  C   THR A 136       7.802   0.510 -23.172  1.00  0.00           C  
ATOM   2092  O   THR A 136       7.110   1.539 -23.163  1.00  0.00           O  
ATOM   2093  N   PRO A 137       7.651  -0.339 -22.136  1.00  0.00           N  
ATOM   2094  CD  PRO A 137       7.947  -1.793 -22.203  1.00  0.00           C  
ATOM   2095  HD2 PRO A 137       8.988  -1.974 -21.936  1.00  0.00           H  
ATOM   2096  HD3 PRO A 137       7.792  -2.052 -23.250  1.00  0.00           H  
ATOM   2097  CG  PRO A 137       6.883  -2.474 -21.271  1.00  0.00           C  
ATOM   2098  HG2 PRO A 137       7.106  -3.470 -20.889  1.00  0.00           H  
ATOM   2099  HG3 PRO A 137       5.909  -2.393 -21.755  1.00  0.00           H  
ATOM   2100  CB  PRO A 137       7.011  -1.462 -20.151  1.00  0.00           C  
ATOM   2101  HB2 PRO A 137       7.990  -1.534 -19.677  1.00  0.00           H  
ATOM   2102  HB3 PRO A 137       6.248  -1.596 -19.385  1.00  0.00           H  
ATOM   2103  CA  PRO A 137       7.013  -0.058 -20.880  1.00  0.00           C  
ATOM   2104  HA  PRO A 137       6.019   0.364 -21.025  1.00  0.00           H  
ATOM   2105  C   PRO A 137       7.800   1.047 -20.119  1.00  0.00           C  
ATOM   2106  O   PRO A 137       8.998   1.032 -20.049  1.00  0.00           O  
ATOM   2107  N   TRP A 138       7.073   1.900 -19.345  1.00  0.00           N  
ATOM   2108  H   TRP A 138       6.082   1.711 -19.301  1.00  0.00           H  
ATOM   2109  CA  TRP A 138       7.703   2.754 -18.336  1.00  0.00           C  
ATOM   2110  HA  TRP A 138       8.593   3.285 -18.674  1.00  0.00           H  
ATOM   2111  CB  TRP A 138       6.726   3.751 -17.764  1.00  0.00           C  
ATOM   2112  HB2 TRP A 138       5.733   3.395 -17.489  1.00  0.00           H  
ATOM   2113  HB3 TRP A 138       7.182   4.266 -16.918  1.00  0.00           H  
ATOM   2114  CG  TRP A 138       6.505   4.814 -18.766  1.00  0.00           C  
ATOM   2115  CD1 TRP A 138       5.424   4.972 -19.587  1.00  0.00           C  
ATOM   2116  HD1 TRP A 138       4.651   4.224 -19.682  1.00  0.00           H  
ATOM   2117  NE1 TRP A 138       5.573   6.112 -20.346  1.00  0.00           N  
ATOM   2118  HE1 TRP A 138       4.948   6.332 -21.108  1.00  0.00           H  
ATOM   2119  CE2 TRP A 138       6.732   6.753 -20.069  1.00  0.00           C  
ATOM   2120  CZ2 TRP A 138       7.454   7.802 -20.680  1.00  0.00           C  
ATOM   2121  HZ2 TRP A 138       7.052   8.164 -21.615  1.00  0.00           H  
ATOM   2122  CH2 TRP A 138       8.708   8.142 -20.195  1.00  0.00           C  
ATOM   2123  HH2 TRP A 138       9.341   8.844 -20.718  1.00  0.00           H  
ATOM   2124  CZ3 TRP A 138       9.195   7.567 -19.048  1.00  0.00           C  
ATOM   2125  HZ3 TRP A 138      10.112   7.925 -18.604  1.00  0.00           H  
ATOM   2126  CE3 TRP A 138       8.546   6.475 -18.456  1.00  0.00           C  
ATOM   2127  HE3 TRP A 138       8.976   6.015 -17.579  1.00  0.00           H  
ATOM   2128  CD2 TRP A 138       7.297   6.021 -18.988  1.00  0.00           C  
ATOM   2129  C   TRP A 138       8.227   1.831 -17.180  1.00  0.00           C  
ATOM   2130  O   TRP A 138       9.218   2.126 -16.565  1.00  0.00           O  
ATOM   2131  N   ASP A 139       7.639   0.700 -16.985  1.00  0.00           N  
ATOM   2132  H   ASP A 139       6.777   0.509 -17.474  1.00  0.00           H  
ATOM   2133  CA  ASP A 139       8.205  -0.328 -16.121  1.00  0.00           C  
ATOM   2134  HA  ASP A 139       8.167   0.114 -15.125  1.00  0.00           H  
ATOM   2135  CB  ASP A 139       7.482  -1.610 -16.096  1.00  0.00           C  
ATOM   2136  HB2 ASP A 139       7.624  -2.140 -17.038  1.00  0.00           H  
ATOM   2137  HB3 ASP A 139       8.014  -2.313 -15.457  1.00  0.00           H  
ATOM   2138  CG  ASP A 139       5.959  -1.500 -15.844  1.00  0.00           C  
ATOM   2139  OD1 ASP A 139       5.603  -1.332 -14.664  1.00  0.00           O  
ATOM   2140  OD2 ASP A 139       5.247  -1.510 -16.892  1.00  0.00           O  
ATOM   2141  C   ASP A 139       9.684  -0.690 -16.363  1.00  0.00           C  
ATOM   2142  O   ASP A 139      10.486  -0.966 -15.414  1.00  0.00           O  
ATOM   2143  N   GLU A 140      10.071  -0.666 -17.646  1.00  0.00           N  
ATOM   2144  H   GLU A 140       9.435  -0.300 -18.340  1.00  0.00           H  
ATOM   2145  CA  GLU A 140      11.483  -0.703 -18.014  1.00  0.00           C  
ATOM   2146  HA  GLU A 140      11.970  -1.387 -17.319  1.00  0.00           H  
ATOM   2147  CB  GLU A 140      11.657  -1.260 -19.483  1.00  0.00           C  
ATOM   2148  HB2 GLU A 140      11.178  -2.236 -19.561  1.00  0.00           H  
ATOM   2149  HB3 GLU A 140      11.029  -0.759 -20.219  1.00  0.00           H  
ATOM   2150  CG  GLU A 140      13.051  -1.297 -19.992  1.00  0.00           C  
ATOM   2151  HG2 GLU A 140      13.355  -0.309 -20.336  1.00  0.00           H  
ATOM   2152  HG3 GLU A 140      13.704  -1.575 -19.165  1.00  0.00           H  
ATOM   2153  CD  GLU A 140      13.266  -2.142 -21.283  1.00  0.00           C  
ATOM   2154  OE1 GLU A 140      12.424  -2.931 -21.657  1.00  0.00           O  
ATOM   2155  OE2 GLU A 140      14.315  -1.903 -21.913  1.00  0.00           O  
ATOM   2156  C   GLU A 140      12.293   0.662 -17.748  1.00  0.00           C  
ATOM   2157  O   GLU A 140      13.383   0.646 -17.212  1.00  0.00           O  
ATOM   2158  N   ILE A 141      11.727   1.831 -18.132  1.00  0.00           N  
ATOM   2159  H   ILE A 141      10.831   1.908 -18.592  1.00  0.00           H  
ATOM   2160  CA  ILE A 141      12.448   3.110 -17.984  1.00  0.00           C  
ATOM   2161  HA  ILE A 141      13.387   2.881 -18.488  1.00  0.00           H  
ATOM   2162  CB  ILE A 141      11.628   4.188 -18.632  1.00  0.00           C  
ATOM   2163  HB  ILE A 141      10.586   4.002 -18.371  1.00  0.00           H  
ATOM   2164  CG2 ILE A 141      12.129   5.552 -18.235  1.00  0.00           C  
ATOM   2165 1HG2 ILE A 141      13.198   5.691 -18.393  1.00  0.00           H  
ATOM   2166 2HG2 ILE A 141      11.723   6.295 -18.921  1.00  0.00           H  
ATOM   2167 3HG2 ILE A 141      11.834   5.864 -17.233  1.00  0.00           H  
ATOM   2168  CG1 ILE A 141      11.600   4.053 -20.178  1.00  0.00           C  
ATOM   2169 2HG1 ILE A 141      12.582   4.315 -20.572  1.00  0.00           H  
ATOM   2170 3HG1 ILE A 141      11.511   3.001 -20.447  1.00  0.00           H  
ATOM   2171  CD1 ILE A 141      10.504   4.821 -20.885  1.00  0.00           C  
ATOM   2172 1HD1 ILE A 141       9.601   4.675 -20.292  1.00  0.00           H  
ATOM   2173 2HD1 ILE A 141      10.588   5.887 -21.097  1.00  0.00           H  
ATOM   2174 3HD1 ILE A 141      10.273   4.343 -21.837  1.00  0.00           H  
ATOM   2175  C   ILE A 141      12.795   3.433 -16.554  1.00  0.00           C  
ATOM   2176  O   ILE A 141      13.847   3.975 -16.293  1.00  0.00           O  
ATOM   2177  N   TRP A 142      11.839   3.132 -15.693  1.00  0.00           N  
ATOM   2178  H   TRP A 142      10.973   2.709 -15.994  1.00  0.00           H  
ATOM   2179  CA  TRP A 142      12.107   3.155 -14.247  1.00  0.00           C  
ATOM   2180  HA  TRP A 142      12.459   4.159 -14.009  1.00  0.00           H  
ATOM   2181  CB  TRP A 142      10.876   2.827 -13.430  1.00  0.00           C  
ATOM   2182  HB2 TRP A 142      10.233   2.069 -13.878  1.00  0.00           H  
ATOM   2183  HB3 TRP A 142      11.223   2.463 -12.463  1.00  0.00           H  
ATOM   2184  CG  TRP A 142      10.182   4.112 -13.247  1.00  0.00           C  
ATOM   2185  CD1 TRP A 142       8.955   4.428 -13.763  1.00  0.00           C  
ATOM   2186  HD1 TRP A 142       8.298   3.894 -14.433  1.00  0.00           H  
ATOM   2187  NE1 TRP A 142       8.789   5.783 -13.513  1.00  0.00           N  
ATOM   2188  HE1 TRP A 142       8.177   6.266 -14.156  1.00  0.00           H  
ATOM   2189  CE2 TRP A 142       9.741   6.380 -12.778  1.00  0.00           C  
ATOM   2190  CZ2 TRP A 142      10.001   7.748 -12.536  1.00  0.00           C  
ATOM   2191  HZ2 TRP A 142       9.164   8.431 -12.531  1.00  0.00           H  
ATOM   2192  CH2 TRP A 142      11.166   8.025 -11.833  1.00  0.00           C  
ATOM   2193  HH2 TRP A 142      11.329   9.011 -11.423  1.00  0.00           H  
ATOM   2194  CZ3 TRP A 142      12.075   7.060 -11.518  1.00  0.00           C  
ATOM   2195  HZ3 TRP A 142      13.006   7.301 -11.026  1.00  0.00           H  
ATOM   2196  CE3 TRP A 142      11.857   5.717 -11.902  1.00  0.00           C  
ATOM   2197  HE3 TRP A 142      12.595   4.960 -11.682  1.00  0.00           H  
ATOM   2198  CD2 TRP A 142      10.709   5.326 -12.548  1.00  0.00           C  
ATOM   2199  C   TRP A 142      13.288   2.235 -13.801  1.00  0.00           C  
ATOM   2200  O   TRP A 142      14.018   2.659 -12.920  1.00  0.00           O  
ATOM   2201  N   GLN A 143      13.508   1.075 -14.404  1.00  0.00           N  
ATOM   2202  H   GLN A 143      12.924   0.814 -15.185  1.00  0.00           H  
ATOM   2203  CA  GLN A 143      14.687   0.221 -14.159  1.00  0.00           C  
ATOM   2204  HA  GLN A 143      14.657   0.157 -13.072  1.00  0.00           H  
ATOM   2205  CB  GLN A 143      14.558  -1.164 -14.851  1.00  0.00           C  
ATOM   2206  HB2 GLN A 143      13.542  -1.545 -14.754  1.00  0.00           H  
ATOM   2207  HB3 GLN A 143      14.671  -0.939 -15.911  1.00  0.00           H  
ATOM   2208  CG  GLN A 143      15.444  -2.370 -14.522  1.00  0.00           C  
ATOM   2209  HG2 GLN A 143      15.822  -2.822 -15.439  1.00  0.00           H  
ATOM   2210  HG3 GLN A 143      16.365  -2.113 -13.998  1.00  0.00           H  
ATOM   2211  CD  GLN A 143      14.690  -3.421 -13.739  1.00  0.00           C  
ATOM   2212  OE1 GLN A 143      13.865  -3.099 -12.888  1.00  0.00           O  
ATOM   2213  NE2 GLN A 143      14.909  -4.719 -13.926  1.00  0.00           N  
ATOM   2214 1HE2 GLN A 143      14.293  -5.432 -13.561  1.00  0.00           H  
ATOM   2215 2HE2 GLN A 143      15.525  -5.036 -14.661  1.00  0.00           H  
ATOM   2216  C   GLN A 143      15.996   0.852 -14.488  1.00  0.00           C  
ATOM   2217  O   GLN A 143      17.046   0.430 -13.940  1.00  0.00           O  
ATOM   2218  N   ALA A 144      16.009   1.906 -15.337  1.00  0.00           N  
ATOM   2219  H   ALA A 144      15.106   2.181 -15.694  1.00  0.00           H  
ATOM   2220  CA  ALA A 144      17.102   2.925 -15.431  1.00  0.00           C  
ATOM   2221  HA  ALA A 144      18.069   2.428 -15.363  1.00  0.00           H  
ATOM   2222  CB  ALA A 144      17.242   3.442 -16.782  1.00  0.00           C  
ATOM   2223  HB1 ALA A 144      17.536   2.685 -17.509  1.00  0.00           H  
ATOM   2224  HB2 ALA A 144      16.347   3.973 -17.105  1.00  0.00           H  
ATOM   2225  HB3 ALA A 144      18.027   4.198 -16.818  1.00  0.00           H  
ATOM   2226  C   ALA A 144      16.999   3.975 -14.316  1.00  0.00           C  
ATOM   2227  O   ALA A 144      17.991   4.212 -13.593  1.00  0.00           O  
ATOM   2228  N   MET A 145      15.855   4.637 -14.215  1.00  0.00           N  
ATOM   2229  H   MET A 145      15.086   4.379 -14.816  1.00  0.00           H  
ATOM   2230  CA  MET A 145      15.760   5.881 -13.473  1.00  0.00           C  
ATOM   2231  HA  MET A 145      16.578   6.536 -13.773  1.00  0.00           H  
ATOM   2232  CB  MET A 145      14.554   6.759 -13.836  1.00  0.00           C  
ATOM   2233  HB2 MET A 145      13.664   6.160 -13.639  1.00  0.00           H  
ATOM   2234  HB3 MET A 145      14.319   7.625 -13.216  1.00  0.00           H  
ATOM   2235  CG  MET A 145      14.553   7.159 -15.295  1.00  0.00           C  
ATOM   2236  HG2 MET A 145      14.632   6.209 -15.824  1.00  0.00           H  
ATOM   2237  HG3 MET A 145      13.666   7.675 -15.661  1.00  0.00           H  
ATOM   2238  SD  MET A 145      16.009   8.136 -15.952  1.00  0.00           S  
ATOM   2239  CE  MET A 145      15.696   9.624 -15.027  1.00  0.00           C  
ATOM   2240  HE1 MET A 145      15.712   9.409 -13.958  1.00  0.00           H  
ATOM   2241  HE2 MET A 145      16.451  10.319 -15.395  1.00  0.00           H  
ATOM   2242  HE3 MET A 145      14.680   9.940 -15.266  1.00  0.00           H  
ATOM   2243  C   MET A 145      15.933   5.693 -11.906  1.00  0.00           C  
ATOM   2244  O   MET A 145      16.459   6.556 -11.232  1.00  0.00           O  
ATOM   2245  N   ASP A 146      15.432   4.589 -11.459  1.00  0.00           N  
ATOM   2246  H   ASP A 146      14.980   3.985 -12.130  1.00  0.00           H  
ATOM   2247  CA  ASP A 146      15.521   4.112 -10.034  1.00  0.00           C  
ATOM   2248  HA  ASP A 146      15.070   4.857  -9.379  1.00  0.00           H  
ATOM   2249  CB  ASP A 146      14.809   2.749  -9.913  1.00  0.00           C  
ATOM   2250  HB2 ASP A 146      13.765   2.898 -10.188  1.00  0.00           H  
ATOM   2251  HB3 ASP A 146      15.134   2.046 -10.679  1.00  0.00           H  
ATOM   2252  CG  ASP A 146      14.690   2.134  -8.533  1.00  0.00           C  
ATOM   2253  OD1 ASP A 146      14.940   0.910  -8.332  1.00  0.00           O  
ATOM   2254  OD2 ASP A 146      14.344   2.878  -7.602  1.00  0.00           O  
ATOM   2255  C   ASP A 146      16.904   4.033  -9.531  1.00  0.00           C  
ATOM   2256  O   ASP A 146      17.200   3.988  -8.344  1.00  0.00           O  
ATOM   2257  N   VAL A 147      17.897   3.970 -10.426  1.00  0.00           N  
ATOM   2258  H   VAL A 147      17.617   4.108 -11.386  1.00  0.00           H  
ATOM   2259  CA  VAL A 147      19.313   3.864 -10.093  1.00  0.00           C  
ATOM   2260  HA  VAL A 147      19.498   3.696  -9.032  1.00  0.00           H  
ATOM   2261  CB  VAL A 147      20.051   2.691 -10.832  1.00  0.00           C  
ATOM   2262  HB  VAL A 147      19.732   2.878 -11.857  1.00  0.00           H  
ATOM   2263  CG1 VAL A 147      21.551   2.780 -10.639  1.00  0.00           C  
ATOM   2264 1HG1 VAL A 147      22.034   3.702 -10.962  1.00  0.00           H  
ATOM   2265 2HG1 VAL A 147      21.801   2.635  -9.588  1.00  0.00           H  
ATOM   2266 3HG1 VAL A 147      21.998   2.017 -11.277  1.00  0.00           H  
ATOM   2267  CG2 VAL A 147      19.589   1.263 -10.414  1.00  0.00           C  
ATOM   2268 1HG2 VAL A 147      18.499   1.236 -10.437  1.00  0.00           H  
ATOM   2269 2HG2 VAL A 147      20.007   0.528 -11.102  1.00  0.00           H  
ATOM   2270 3HG2 VAL A 147      19.854   1.117  -9.367  1.00  0.00           H  
ATOM   2271  C   VAL A 147      19.904   5.225 -10.585  1.00  0.00           C  
ATOM   2272  O   VAL A 147      20.445   5.851  -9.708  1.00  0.00           O  
ATOM   2273  N   LEU A 148      19.678   5.805 -11.749  1.00  0.00           N  
ATOM   2274  H   LEU A 148      19.133   5.278 -12.416  1.00  0.00           H  
ATOM   2275  CA  LEU A 148      20.294   7.055 -12.213  1.00  0.00           C  
ATOM   2276  HA  LEU A 148      21.365   6.854 -12.229  1.00  0.00           H  
ATOM   2277  CB  LEU A 148      19.827   7.446 -13.693  1.00  0.00           C  
ATOM   2278  HB2 LEU A 148      18.738   7.472 -13.709  1.00  0.00           H  
ATOM   2279  HB3 LEU A 148      20.203   8.433 -13.962  1.00  0.00           H  
ATOM   2280  CG  LEU A 148      20.339   6.553 -14.848  1.00  0.00           C  
ATOM   2281  HG  LEU A 148      19.988   5.534 -14.683  1.00  0.00           H  
ATOM   2282  CD1 LEU A 148      19.858   6.983 -16.226  1.00  0.00           C  
ATOM   2283 1HD1 LEU A 148      20.158   8.018 -16.392  1.00  0.00           H  
ATOM   2284 2HD1 LEU A 148      20.373   6.449 -17.024  1.00  0.00           H  
ATOM   2285 3HD1 LEU A 148      18.777   6.847 -16.228  1.00  0.00           H  
ATOM   2286  CD2 LEU A 148      21.874   6.514 -14.754  1.00  0.00           C  
ATOM   2287 1HD2 LEU A 148      22.200   7.554 -14.781  1.00  0.00           H  
ATOM   2288 2HD2 LEU A 148      22.267   5.998 -13.877  1.00  0.00           H  
ATOM   2289 3HD2 LEU A 148      22.406   5.957 -15.525  1.00  0.00           H  
ATOM   2290  C   LEU A 148      20.099   8.219 -11.248  1.00  0.00           C  
ATOM   2291  O   LEU A 148      21.079   8.896 -10.949  1.00  0.00           O  
ATOM   2292  N   VAL A 149      18.859   8.394 -10.749  1.00  0.00           N  
ATOM   2293  H   VAL A 149      18.115   7.748 -10.971  1.00  0.00           H  
ATOM   2294  CA  VAL A 149      18.562   9.541  -9.830  1.00  0.00           C  
ATOM   2295  HA  VAL A 149      19.176  10.364 -10.196  1.00  0.00           H  
ATOM   2296  CB  VAL A 149      17.063   9.827  -9.835  1.00  0.00           C  
ATOM   2297  HB  VAL A 149      16.625   8.881  -9.517  1.00  0.00           H  
ATOM   2298  CG1 VAL A 149      16.496  10.872  -8.842  1.00  0.00           C  
ATOM   2299 1HG1 VAL A 149      16.480  10.542  -7.803  1.00  0.00           H  
ATOM   2300 2HG1 VAL A 149      16.989  11.843  -8.877  1.00  0.00           H  
ATOM   2301 3HG1 VAL A 149      15.427  11.018  -9.001  1.00  0.00           H  
ATOM   2302  CG2 VAL A 149      16.454  10.078 -11.228  1.00  0.00           C  
ATOM   2303 1HG2 VAL A 149      16.752  11.089 -11.505  1.00  0.00           H  
ATOM   2304 2HG2 VAL A 149      16.741   9.368 -12.003  1.00  0.00           H  
ATOM   2305 3HG2 VAL A 149      15.370  10.012 -11.135  1.00  0.00           H  
ATOM   2306  C   VAL A 149      19.151   9.297  -8.399  1.00  0.00           C  
ATOM   2307  O   VAL A 149      19.499  10.216  -7.667  1.00  0.00           O  
ATOM   2308  N   ARG A 150      19.304   8.006  -7.965  1.00  0.00           N  
ATOM   2309  H   ARG A 150      19.091   7.248  -8.597  1.00  0.00           H  
ATOM   2310  CA  ARG A 150      19.595   7.669  -6.583  1.00  0.00           C  
ATOM   2311  HA  ARG A 150      19.339   8.580  -6.041  1.00  0.00           H  
ATOM   2312  CB  ARG A 150      18.746   6.555  -6.063  1.00  0.00           C  
ATOM   2313  HB2 ARG A 150      19.008   5.659  -6.625  1.00  0.00           H  
ATOM   2314  HB3 ARG A 150      18.979   6.194  -5.061  1.00  0.00           H  
ATOM   2315  CG  ARG A 150      17.245   6.836  -6.152  1.00  0.00           C  
ATOM   2316  HG2 ARG A 150      16.986   6.879  -7.210  1.00  0.00           H  
ATOM   2317  HG3 ARG A 150      16.649   6.018  -5.747  1.00  0.00           H  
ATOM   2318  CD  ARG A 150      16.730   8.200  -5.552  1.00  0.00           C  
ATOM   2319  HD2 ARG A 150      17.123   8.230  -4.536  1.00  0.00           H  
ATOM   2320  HD3 ARG A 150      17.249   9.005  -6.073  1.00  0.00           H  
ATOM   2321  NE  ARG A 150      15.256   8.394  -5.575  1.00  0.00           N  
ATOM   2322  HE  ARG A 150      14.874   8.681  -6.465  1.00  0.00           H  
ATOM   2323  CZ  ARG A 150      14.250   8.327  -4.684  1.00  0.00           C  
ATOM   2324  NH1 ARG A 150      13.038   8.624  -5.046  1.00  0.00           N  
ATOM   2325 1HH1 ARG A 150      12.972   9.199  -5.874  1.00  0.00           H  
ATOM   2326 2HH1 ARG A 150      12.217   8.454  -4.484  1.00  0.00           H  
ATOM   2327  NH2 ARG A 150      14.291   7.784  -3.480  1.00  0.00           N  
ATOM   2328 1HH2 ARG A 150      15.207   7.570  -3.113  1.00  0.00           H  
ATOM   2329 2HH2 ARG A 150      13.592   7.990  -2.780  1.00  0.00           H  
ATOM   2330  C   ARG A 150      21.145   7.345  -6.331  1.00  0.00           C  
ATOM   2331  O   ARG A 150      21.650   7.545  -5.228  1.00  0.00           O  
ATOM   2332  N   GLN A 151      21.959   7.113  -7.437  1.00  0.00           N  
ATOM   2333  H   GLN A 151      21.450   6.768  -8.238  1.00  0.00           H  
ATOM   2334  CA  GLN A 151      23.399   7.401  -7.574  1.00  0.00           C  
ATOM   2335  HA  GLN A 151      24.036   7.033  -6.770  1.00  0.00           H  
ATOM   2336  CB  GLN A 151      24.030   6.625  -8.773  1.00  0.00           C  
ATOM   2337  HB2 GLN A 151      23.398   6.864  -9.629  1.00  0.00           H  
ATOM   2338  HB3 GLN A 151      25.029   7.016  -8.964  1.00  0.00           H  
ATOM   2339  CG  GLN A 151      24.088   5.114  -8.869  1.00  0.00           C  
ATOM   2340  HG2 GLN A 151      24.867   4.728  -8.212  1.00  0.00           H  
ATOM   2341  HG3 GLN A 151      23.173   4.675  -8.470  1.00  0.00           H  
ATOM   2342  CD  GLN A 151      24.381   4.563 -10.315  1.00  0.00           C  
ATOM   2343  OE1 GLN A 151      24.092   5.067 -11.343  1.00  0.00           O  
ATOM   2344  NE2 GLN A 151      24.913   3.374 -10.387  1.00  0.00           N  
ATOM   2345 1HE2 GLN A 151      24.867   2.957 -11.305  1.00  0.00           H  
ATOM   2346 2HE2 GLN A 151      25.292   2.825  -9.629  1.00  0.00           H  
ATOM   2347  C   GLN A 151      23.792   8.955  -7.624  1.00  0.00           C  
ATOM   2348  O   GLN A 151      24.948   9.267  -7.440  1.00  0.00           O  
ATOM   2349  N   GLY A 152      22.837   9.785  -7.897  1.00  0.00           N  
ATOM   2350  H   GLY A 152      21.916   9.378  -7.823  1.00  0.00           H  
ATOM   2351  CA  GLY A 152      22.978  11.218  -7.908  1.00  0.00           C  
ATOM   2352  HA2 GLY A 152      22.039  11.669  -7.586  1.00  0.00           H  
ATOM   2353  HA3 GLY A 152      23.675  11.416  -7.093  1.00  0.00           H  
ATOM   2354  C   GLY A 152      23.621  11.928  -9.075  1.00  0.00           C  
ATOM   2355  O   GLY A 152      24.072  13.049  -9.090  1.00  0.00           O  
ATOM   2356  N   LYS A 153      23.383  11.244 -10.187  1.00  0.00           N  
ATOM   2357  H   LYS A 153      22.983  10.332 -10.017  1.00  0.00           H  
ATOM   2358  CA  LYS A 153      23.879  11.609 -11.567  1.00  0.00           C  
ATOM   2359  HA  LYS A 153      24.618  12.402 -11.456  1.00  0.00           H  
ATOM   2360  CB  LYS A 153      24.562  10.406 -12.279  1.00  0.00           C  
ATOM   2361  HB2 LYS A 153      24.834  10.659 -13.304  1.00  0.00           H  
ATOM   2362  HB3 LYS A 153      25.545  10.377 -11.808  1.00  0.00           H  
ATOM   2363  CG  LYS A 153      23.946   9.004 -12.395  1.00  0.00           C  
ATOM   2364  HG2 LYS A 153      23.734   8.639 -11.389  1.00  0.00           H  
ATOM   2365  HG3 LYS A 153      23.012   9.095 -12.949  1.00  0.00           H  
ATOM   2366  CD  LYS A 153      24.765   7.996 -13.056  1.00  0.00           C  
ATOM   2367  HD2 LYS A 153      24.062   7.216 -13.348  1.00  0.00           H  
ATOM   2368  HD3 LYS A 153      25.149   8.305 -14.028  1.00  0.00           H  
ATOM   2369  CE  LYS A 153      25.948   7.536 -12.197  1.00  0.00           C  
ATOM   2370  HE2 LYS A 153      26.652   8.367 -12.138  1.00  0.00           H  
ATOM   2371  HE3 LYS A 153      25.639   7.139 -11.230  1.00  0.00           H  
ATOM   2372  NZ  LYS A 153      26.744   6.483 -12.923  1.00  0.00           N1+
ATOM   2373  HZ1 LYS A 153      27.703   6.479 -12.605  1.00  0.00           H  
ATOM   2374  HZ2 LYS A 153      26.419   5.549 -12.718  1.00  0.00           H  
ATOM   2375  HZ3 LYS A 153      26.684   6.744 -13.897  1.00  0.00           H  
ATOM   2376  C   LYS A 153      22.781  12.185 -12.402  1.00  0.00           C  
ATOM   2377  O   LYS A 153      23.075  12.768 -13.451  1.00  0.00           O  
ATOM   2378  N   ILE A 154      21.552  12.263 -11.942  1.00  0.00           N  
ATOM   2379  H   ILE A 154      21.277  11.785 -11.095  1.00  0.00           H  
ATOM   2380  CA  ILE A 154      20.436  12.972 -12.549  1.00  0.00           C  
ATOM   2381  HA  ILE A 154      20.863  13.770 -13.158  1.00  0.00           H  
ATOM   2382  CB  ILE A 154      19.459  12.135 -13.497  1.00  0.00           C  
ATOM   2383  HB  ILE A 154      19.064  11.299 -12.918  1.00  0.00           H  
ATOM   2384  CG2 ILE A 154      18.221  12.992 -14.020  1.00  0.00           C  
ATOM   2385 1HG2 ILE A 154      17.513  12.344 -14.536  1.00  0.00           H  
ATOM   2386 2HG2 ILE A 154      17.734  13.433 -13.150  1.00  0.00           H  
ATOM   2387 3HG2 ILE A 154      18.492  13.808 -14.690  1.00  0.00           H  
ATOM   2388  CG1 ILE A 154      20.250  11.575 -14.682  1.00  0.00           C  
ATOM   2389 2HG1 ILE A 154      20.810  12.387 -15.145  1.00  0.00           H  
ATOM   2390 3HG1 ILE A 154      21.057  10.956 -14.289  1.00  0.00           H  
ATOM   2391  CD1 ILE A 154      19.540  10.858 -15.800  1.00  0.00           C  
ATOM   2392 1HD1 ILE A 154      20.144  10.269 -16.490  1.00  0.00           H  
ATOM   2393 2HD1 ILE A 154      18.739  10.264 -15.361  1.00  0.00           H  
ATOM   2394 3HD1 ILE A 154      19.021  11.570 -16.442  1.00  0.00           H  
ATOM   2395  C   ILE A 154      19.550  13.593 -11.426  1.00  0.00           C  
ATOM   2396  O   ILE A 154      19.449  12.967 -10.349  1.00  0.00           O  
ATOM   2397  N   LEU A 155      18.995  14.856 -11.630  1.00  0.00           N  
ATOM   2398  H   LEU A 155      19.378  15.384 -12.402  1.00  0.00           H  
ATOM   2399  CA  LEU A 155      18.231  15.445 -10.602  1.00  0.00           C  
ATOM   2400  HA  LEU A 155      18.225  14.795  -9.728  1.00  0.00           H  
ATOM   2401  CB  LEU A 155      18.829  16.773 -10.091  1.00  0.00           C  
ATOM   2402  HB2 LEU A 155      18.581  17.574 -10.787  1.00  0.00           H  
ATOM   2403  HB3 LEU A 155      18.367  16.995  -9.129  1.00  0.00           H  
ATOM   2404  CG  LEU A 155      20.318  16.872  -9.853  1.00  0.00           C  
ATOM   2405  HG  LEU A 155      20.804  16.725 -10.817  1.00  0.00           H  
ATOM   2406  CD1 LEU A 155      20.760  18.173  -9.162  1.00  0.00           C  
ATOM   2407 1HD1 LEU A 155      21.804  18.147  -8.848  1.00  0.00           H  
ATOM   2408 2HD1 LEU A 155      20.633  19.065  -9.775  1.00  0.00           H  
ATOM   2409 3HD1 LEU A 155      20.123  18.383  -8.303  1.00  0.00           H  
ATOM   2410  CD2 LEU A 155      20.951  15.836  -8.826  1.00  0.00           C  
ATOM   2411 1HD2 LEU A 155      20.587  15.960  -7.807  1.00  0.00           H  
ATOM   2412 2HD2 LEU A 155      20.584  14.868  -9.168  1.00  0.00           H  
ATOM   2413 3HD2 LEU A 155      22.038  15.915  -8.860  1.00  0.00           H  
ATOM   2414  C   LEU A 155      16.767  15.546 -10.936  1.00  0.00           C  
ATOM   2415  O   LEU A 155      15.844  15.329 -10.070  1.00  0.00           O  
ATOM   2416  N   TYR A 156      16.505  15.922 -12.165  1.00  0.00           N  
ATOM   2417  H   TYR A 156      17.152  16.259 -12.864  1.00  0.00           H  
ATOM   2418  CA  TYR A 156      15.280  16.336 -12.666  1.00  0.00           C  
ATOM   2419  HA  TYR A 156      14.499  16.048 -11.962  1.00  0.00           H  
ATOM   2420  CB  TYR A 156      15.111  17.895 -12.705  1.00  0.00           C  
ATOM   2421  HB2 TYR A 156      15.607  18.337 -13.569  1.00  0.00           H  
ATOM   2422  HB3 TYR A 156      14.054  18.082 -12.895  1.00  0.00           H  
ATOM   2423  CG  TYR A 156      15.479  18.640 -11.449  1.00  0.00           C  
ATOM   2424  CD1 TYR A 156      14.839  18.388 -10.211  1.00  0.00           C  
ATOM   2425  HD1 TYR A 156      14.028  17.675 -10.205  1.00  0.00           H  
ATOM   2426  CE1 TYR A 156      15.210  19.086  -9.010  1.00  0.00           C  
ATOM   2427  HE1 TYR A 156      14.778  18.839  -8.051  1.00  0.00           H  
ATOM   2428  CZ  TYR A 156      16.353  19.922  -9.033  1.00  0.00           C  
ATOM   2429  OH  TYR A 156      16.671  20.676  -7.932  1.00  0.00           O  
ATOM   2430  HH  TYR A 156      15.918  20.611  -7.340  1.00  0.00           H  
ATOM   2431  CE2 TYR A 156      17.050  20.106 -10.221  1.00  0.00           C  
ATOM   2432  HE2 TYR A 156      17.893  20.780 -10.265  1.00  0.00           H  
ATOM   2433  CD2 TYR A 156      16.578  19.441 -11.440  1.00  0.00           C  
ATOM   2434  HD2 TYR A 156      17.067  19.640 -12.382  1.00  0.00           H  
ATOM   2435  C   TYR A 156      14.952  15.614 -13.940  1.00  0.00           C  
ATOM   2436  O   TYR A 156      15.880  15.411 -14.722  1.00  0.00           O  
ATOM   2437  N   VAL A 157      13.685  15.318 -14.180  1.00  0.00           N  
ATOM   2438  H   VAL A 157      12.892  15.578 -13.611  1.00  0.00           H  
ATOM   2439  CA  VAL A 157      13.329  14.657 -15.453  1.00  0.00           C  
ATOM   2440  HA  VAL A 157      14.129  14.691 -16.192  1.00  0.00           H  
ATOM   2441  CB  VAL A 157      13.087  13.073 -15.243  1.00  0.00           C  
ATOM   2442  HB  VAL A 157      12.044  12.799 -15.083  1.00  0.00           H  
ATOM   2443  CG1 VAL A 157      13.554  12.268 -16.493  1.00  0.00           C  
ATOM   2444 1HG1 VAL A 157      13.261  11.222 -16.399  1.00  0.00           H  
ATOM   2445 2HG1 VAL A 157      12.941  12.703 -17.283  1.00  0.00           H  
ATOM   2446 3HG1 VAL A 157      14.615  12.369 -16.723  1.00  0.00           H  
ATOM   2447  CG2 VAL A 157      13.876  12.522 -14.044  1.00  0.00           C  
ATOM   2448 1HG2 VAL A 157      13.515  13.075 -13.176  1.00  0.00           H  
ATOM   2449 2HG2 VAL A 157      13.627  11.467 -13.931  1.00  0.00           H  
ATOM   2450 3HG2 VAL A 157      14.937  12.743 -14.161  1.00  0.00           H  
ATOM   2451  C   VAL A 157      12.107  15.359 -16.054  1.00  0.00           C  
ATOM   2452  O   VAL A 157      11.395  16.029 -15.390  1.00  0.00           O  
ATOM   2453  N   GLY A 158      11.967  15.148 -17.331  1.00  0.00           N  
ATOM   2454  H   GLY A 158      12.732  14.677 -17.793  1.00  0.00           H  
ATOM   2455  CA  GLY A 158      10.888  15.696 -18.161  1.00  0.00           C  
ATOM   2456  HA2 GLY A 158       9.979  15.553 -17.577  1.00  0.00           H  
ATOM   2457  HA3 GLY A 158      10.911  16.770 -18.348  1.00  0.00           H  
ATOM   2458  C   GLY A 158      10.792  15.003 -19.504  1.00  0.00           C  
ATOM   2459  O   GLY A 158      11.284  13.871 -19.635  1.00  0.00           O  
ATOM   2460  N   SER A 159      10.256  15.647 -20.523  1.00  0.00           N  
ATOM   2461  H   SER A 159       9.934  16.584 -20.325  1.00  0.00           H  
ATOM   2462  CA  SER A 159      10.030  15.101 -21.851  1.00  0.00           C  
ATOM   2463  HA  SER A 159      10.797  14.353 -22.051  1.00  0.00           H  
ATOM   2464  CB  SER A 159       8.642  14.438 -22.003  1.00  0.00           C  
ATOM   2465  HB2 SER A 159       8.538  14.251 -23.072  1.00  0.00           H  
ATOM   2466  HB3 SER A 159       8.593  13.418 -21.621  1.00  0.00           H  
ATOM   2467  OG  SER A 159       7.537  15.235 -21.554  1.00  0.00           O  
ATOM   2468  HG  SER A 159       7.451  15.899 -22.241  1.00  0.00           H  
ATOM   2469  C   SER A 159      10.270  16.246 -22.851  1.00  0.00           C  
ATOM   2470  O   SER A 159      10.598  17.407 -22.620  1.00  0.00           O  
ATOM   2471  N   SER A 160      10.212  15.894 -24.121  1.00  0.00           N  
ATOM   2472  H   SER A 160      10.152  14.903 -24.304  1.00  0.00           H  
ATOM   2473  CA  SER A 160      10.207  16.848 -25.253  1.00  0.00           C  
ATOM   2474  HA  SER A 160       9.758  17.799 -24.965  1.00  0.00           H  
ATOM   2475  CB  SER A 160      11.666  17.166 -25.709  1.00  0.00           C  
ATOM   2476  HB2 SER A 160      12.232  17.772 -25.001  1.00  0.00           H  
ATOM   2477  HB3 SER A 160      12.225  16.232 -25.772  1.00  0.00           H  
ATOM   2478  OG  SER A 160      11.620  17.827 -26.951  1.00  0.00           O  
ATOM   2479  HG  SER A 160      10.769  18.267 -27.000  1.00  0.00           H  
ATOM   2480  C   SER A 160       9.406  16.167 -26.377  1.00  0.00           C  
ATOM   2481  O   SER A 160       9.732  15.032 -26.703  1.00  0.00           O  
ATOM   2482  N   ASN A 161       8.367  16.786 -27.004  1.00  0.00           N  
ATOM   2483  H   ASN A 161       8.122  17.728 -26.736  1.00  0.00           H  
ATOM   2484  CA  ASN A 161       7.449  16.176 -27.958  1.00  0.00           C  
ATOM   2485  HA  ASN A 161       6.668  16.857 -28.296  1.00  0.00           H  
ATOM   2486  CB  ASN A 161       8.244  15.928 -29.265  1.00  0.00           C  
ATOM   2487  HB2 ASN A 161       8.754  14.986 -29.062  1.00  0.00           H  
ATOM   2488  HB3 ASN A 161       7.636  15.731 -30.149  1.00  0.00           H  
ATOM   2489  CG  ASN A 161       9.332  16.939 -29.571  1.00  0.00           C  
ATOM   2490  OD1 ASN A 161       9.065  18.086 -30.010  1.00  0.00           O  
ATOM   2491  ND2 ASN A 161      10.585  16.529 -29.470  1.00  0.00           N  
ATOM   2492 1HD2 ASN A 161      11.346  17.188 -29.547  1.00  0.00           H  
ATOM   2493 2HD2 ASN A 161      10.705  15.645 -28.996  1.00  0.00           H  
ATOM   2494  C   ASN A 161       6.542  15.015 -27.479  1.00  0.00           C  
ATOM   2495  O   ASN A 161       6.093  14.311 -28.375  1.00  0.00           O  
ATOM   2496  N   PHE A 162       6.141  14.927 -26.251  1.00  0.00           N  
ATOM   2497  H   PHE A 162       6.543  15.588 -25.602  1.00  0.00           H  
ATOM   2498  CA  PHE A 162       5.073  13.997 -25.796  1.00  0.00           C  
ATOM   2499  HA  PHE A 162       5.218  13.017 -26.251  1.00  0.00           H  
ATOM   2500  CB  PHE A 162       5.184  13.683 -24.334  1.00  0.00           C  
ATOM   2501  HB2 PHE A 162       5.384  14.581 -23.750  1.00  0.00           H  
ATOM   2502  HB3 PHE A 162       4.294  13.123 -24.046  1.00  0.00           H  
ATOM   2503  CG  PHE A 162       6.201  12.672 -23.973  1.00  0.00           C  
ATOM   2504  CD1 PHE A 162       7.372  12.318 -24.744  1.00  0.00           C  
ATOM   2505  HD1 PHE A 162       7.579  12.846 -25.664  1.00  0.00           H  
ATOM   2506  CE1 PHE A 162       8.164  11.219 -24.316  1.00  0.00           C  
ATOM   2507  HE1 PHE A 162       9.072  10.978 -24.848  1.00  0.00           H  
ATOM   2508  CZ  PHE A 162       7.929  10.524 -23.074  1.00  0.00           C  
ATOM   2509  HZ  PHE A 162       8.549   9.719 -22.711  1.00  0.00           H  
ATOM   2510  CE2 PHE A 162       6.868  11.078 -22.249  1.00  0.00           C  
ATOM   2511  HE2 PHE A 162       6.604  10.539 -21.351  1.00  0.00           H  
ATOM   2512  CD2 PHE A 162       5.992  11.974 -22.757  1.00  0.00           C  
ATOM   2513  HD2 PHE A 162       5.103  12.163 -22.173  1.00  0.00           H  
ATOM   2514  C   PHE A 162       3.595  14.293 -26.204  1.00  0.00           C  
ATOM   2515  O   PHE A 162       3.033  15.407 -26.153  1.00  0.00           O  
ATOM   2516  N   ALA A 163       2.792  13.209 -26.426  1.00  0.00           N  
ATOM   2517  H   ALA A 163       3.218  12.293 -26.435  1.00  0.00           H  
ATOM   2518  CA  ALA A 163       1.336  13.194 -26.456  1.00  0.00           C  
ATOM   2519  HA  ALA A 163       0.938  13.998 -27.076  1.00  0.00           H  
ATOM   2520  CB  ALA A 163       0.955  11.896 -27.123  1.00  0.00           C  
ATOM   2521  HB1 ALA A 163       1.319  11.942 -28.149  1.00  0.00           H  
ATOM   2522  HB2 ALA A 163       1.310  11.038 -26.551  1.00  0.00           H  
ATOM   2523  HB3 ALA A 163      -0.132  11.856 -27.191  1.00  0.00           H  
ATOM   2524  C   ALA A 163       0.782  13.322 -24.969  1.00  0.00           C  
ATOM   2525  O   ALA A 163       1.408  12.931 -24.060  1.00  0.00           O  
ATOM   2526  N   GLY A 164      -0.439  13.755 -24.823  1.00  0.00           N  
ATOM   2527  H   GLY A 164      -1.050  13.775 -25.627  1.00  0.00           H  
ATOM   2528  CA  GLY A 164      -1.001  14.114 -23.497  1.00  0.00           C  
ATOM   2529  HA2 GLY A 164      -0.264  14.672 -22.920  1.00  0.00           H  
ATOM   2530  HA3 GLY A 164      -1.943  14.632 -23.679  1.00  0.00           H  
ATOM   2531  C   GLY A 164      -1.359  12.913 -22.596  1.00  0.00           C  
ATOM   2532  O   GLY A 164      -1.143  12.984 -21.373  1.00  0.00           O  
ATOM   2533  N   TRP A 165      -1.792  11.828 -23.234  1.00  0.00           N  
ATOM   2534  H   TRP A 165      -1.970  11.928 -24.224  1.00  0.00           H  
ATOM   2535  CA  TRP A 165      -1.859  10.564 -22.521  1.00  0.00           C  
ATOM   2536  HA  TRP A 165      -2.429  10.827 -21.630  1.00  0.00           H  
ATOM   2537  CB  TRP A 165      -2.842   9.628 -23.373  1.00  0.00           C  
ATOM   2538  HB2 TRP A 165      -3.145   8.747 -22.807  1.00  0.00           H  
ATOM   2539  HB3 TRP A 165      -3.665  10.316 -23.561  1.00  0.00           H  
ATOM   2540  CG  TRP A 165      -2.286   9.167 -24.664  1.00  0.00           C  
ATOM   2541  CD1 TRP A 165      -2.594   9.689 -25.854  1.00  0.00           C  
ATOM   2542  HD1 TRP A 165      -3.344  10.416 -26.128  1.00  0.00           H  
ATOM   2543  NE1 TRP A 165      -1.659   9.211 -26.819  1.00  0.00           N  
ATOM   2544  HE1 TRP A 165      -1.706   9.390 -27.812  1.00  0.00           H  
ATOM   2545  CE2 TRP A 165      -0.878   8.200 -26.310  1.00  0.00           C  
ATOM   2546  CZ2 TRP A 165       0.127   7.433 -26.861  1.00  0.00           C  
ATOM   2547  HZ2 TRP A 165       0.388   7.588 -27.897  1.00  0.00           H  
ATOM   2548  CH2 TRP A 165       0.787   6.506 -25.979  1.00  0.00           C  
ATOM   2549  HH2 TRP A 165       1.588   5.932 -26.421  1.00  0.00           H  
ATOM   2550  CZ3 TRP A 165       0.417   6.322 -24.629  1.00  0.00           C  
ATOM   2551  HZ3 TRP A 165       0.865   5.528 -24.050  1.00  0.00           H  
ATOM   2552  CE3 TRP A 165      -0.568   7.206 -24.119  1.00  0.00           C  
ATOM   2553  HE3 TRP A 165      -0.829   7.079 -23.079  1.00  0.00           H  
ATOM   2554  CD2 TRP A 165      -1.209   8.190 -24.920  1.00  0.00           C  
ATOM   2555  C   TRP A 165      -0.472   9.970 -22.012  1.00  0.00           C  
ATOM   2556  O   TRP A 165      -0.498   9.275 -21.014  1.00  0.00           O  
ATOM   2557  N   ASN A 166       0.708  10.247 -22.593  1.00  0.00           N  
ATOM   2558  H   ASN A 166       0.729  10.931 -23.336  1.00  0.00           H  
ATOM   2559  CA  ASN A 166       2.054   9.768 -22.195  1.00  0.00           C  
ATOM   2560  HA  ASN A 166       1.865   8.786 -21.762  1.00  0.00           H  
ATOM   2561  CB  ASN A 166       2.970   9.537 -23.423  1.00  0.00           C  
ATOM   2562  HB2 ASN A 166       2.339   9.260 -24.267  1.00  0.00           H  
ATOM   2563  HB3 ASN A 166       3.472  10.480 -23.641  1.00  0.00           H  
ATOM   2564  CG  ASN A 166       4.040   8.404 -23.254  1.00  0.00           C  
ATOM   2565  OD1 ASN A 166       3.834   7.317 -22.756  1.00  0.00           O  
ATOM   2566  ND2 ASN A 166       5.256   8.702 -23.718  1.00  0.00           N  
ATOM   2567 1HD2 ASN A 166       5.915   7.937 -23.682  1.00  0.00           H  
ATOM   2568 2HD2 ASN A 166       5.531   9.616 -24.047  1.00  0.00           H  
ATOM   2569  C   ASN A 166       2.664  10.696 -21.068  1.00  0.00           C  
ATOM   2570  O   ASN A 166       3.399  10.192 -20.216  1.00  0.00           O  
ATOM   2571  N   ILE A 167       2.435  12.025 -21.260  1.00  0.00           N  
ATOM   2572  H   ILE A 167       1.897  12.289 -22.073  1.00  0.00           H  
ATOM   2573  CA  ILE A 167       2.498  13.003 -20.132  1.00  0.00           C  
ATOM   2574  HA  ILE A 167       3.543  12.871 -19.853  1.00  0.00           H  
ATOM   2575  CB  ILE A 167       2.213  14.467 -20.582  1.00  0.00           C  
ATOM   2576  HB  ILE A 167       1.160  14.486 -20.861  1.00  0.00           H  
ATOM   2577  CG2 ILE A 167       2.442  15.411 -19.339  1.00  0.00           C  
ATOM   2578 1HG2 ILE A 167       1.970  14.947 -18.473  1.00  0.00           H  
ATOM   2579 2HG2 ILE A 167       3.515  15.577 -19.243  1.00  0.00           H  
ATOM   2580 3HG2 ILE A 167       1.943  16.374 -19.445  1.00  0.00           H  
ATOM   2581  CG1 ILE A 167       3.058  14.974 -21.673  1.00  0.00           C  
ATOM   2582 2HG1 ILE A 167       4.128  14.980 -21.468  1.00  0.00           H  
ATOM   2583 3HG1 ILE A 167       2.891  14.195 -22.416  1.00  0.00           H  
ATOM   2584  CD1 ILE A 167       2.797  16.423 -22.141  1.00  0.00           C  
ATOM   2585 1HD1 ILE A 167       3.254  16.563 -23.121  1.00  0.00           H  
ATOM   2586 2HD1 ILE A 167       1.722  16.540 -22.280  1.00  0.00           H  
ATOM   2587 3HD1 ILE A 167       3.242  17.159 -21.471  1.00  0.00           H  
ATOM   2588  C   ILE A 167       1.731  12.511 -18.885  1.00  0.00           C  
ATOM   2589  O   ILE A 167       2.277  12.578 -17.798  1.00  0.00           O  
ATOM   2590  N   ALA A 168       0.468  12.111 -19.013  1.00  0.00           N  
ATOM   2591  H   ALA A 168       0.066  12.283 -19.923  1.00  0.00           H  
ATOM   2592  CA  ALA A 168      -0.346  11.421 -17.954  1.00  0.00           C  
ATOM   2593  HA  ALA A 168      -0.411  12.085 -17.092  1.00  0.00           H  
ATOM   2594  CB  ALA A 168      -1.840  11.415 -18.457  1.00  0.00           C  
ATOM   2595  HB1 ALA A 168      -2.011  10.872 -19.387  1.00  0.00           H  
ATOM   2596  HB2 ALA A 168      -2.335  10.804 -17.701  1.00  0.00           H  
ATOM   2597  HB3 ALA A 168      -2.204  12.437 -18.560  1.00  0.00           H  
ATOM   2598  C   ALA A 168       0.228  10.118 -17.406  1.00  0.00           C  
ATOM   2599  O   ALA A 168       0.325   9.923 -16.181  1.00  0.00           O  
ATOM   2600  N   GLN A 169       0.577   9.216 -18.274  1.00  0.00           N  
ATOM   2601  H   GLN A 169       0.613   9.403 -19.266  1.00  0.00           H  
ATOM   2602  CA  GLN A 169       0.961   7.866 -17.851  1.00  0.00           C  
ATOM   2603  HA  GLN A 169       0.267   7.478 -17.106  1.00  0.00           H  
ATOM   2604  CB  GLN A 169       0.991   6.983 -19.101  1.00  0.00           C  
ATOM   2605  HB2 GLN A 169       0.049   6.998 -19.649  1.00  0.00           H  
ATOM   2606  HB3 GLN A 169       1.765   7.363 -19.769  1.00  0.00           H  
ATOM   2607  CG  GLN A 169       1.387   5.517 -18.796  1.00  0.00           C  
ATOM   2608  HG2 GLN A 169       2.442   5.477 -18.524  1.00  0.00           H  
ATOM   2609  HG3 GLN A 169       0.864   5.183 -17.900  1.00  0.00           H  
ATOM   2610  CD  GLN A 169       1.165   4.493 -19.952  1.00  0.00           C  
ATOM   2611  OE1 GLN A 169       1.953   3.676 -20.295  1.00  0.00           O  
ATOM   2612  NE2 GLN A 169       0.154   4.737 -20.777  1.00  0.00           N  
ATOM   2613 1HE2 GLN A 169       0.017   3.986 -21.438  1.00  0.00           H  
ATOM   2614 2HE2 GLN A 169      -0.588   5.365 -20.503  1.00  0.00           H  
ATOM   2615  C   GLN A 169       2.291   7.864 -17.140  1.00  0.00           C  
ATOM   2616  O   GLN A 169       2.477   7.215 -16.125  1.00  0.00           O  
ATOM   2617  N   ALA A 170       3.262   8.629 -17.721  1.00  0.00           N  
ATOM   2618  H   ALA A 170       3.005   9.120 -18.565  1.00  0.00           H  
ATOM   2619  CA  ALA A 170       4.611   8.743 -17.143  1.00  0.00           C  
ATOM   2620  HA  ALA A 170       4.988   7.726 -17.037  1.00  0.00           H  
ATOM   2621  CB  ALA A 170       5.582   9.606 -18.015  1.00  0.00           C  
ATOM   2622  HB1 ALA A 170       5.630   9.203 -19.027  1.00  0.00           H  
ATOM   2623  HB2 ALA A 170       5.402  10.672 -17.873  1.00  0.00           H  
ATOM   2624  HB3 ALA A 170       6.568   9.449 -17.578  1.00  0.00           H  
ATOM   2625  C   ALA A 170       4.559   9.475 -15.749  1.00  0.00           C  
ATOM   2626  O   ALA A 170       5.168   8.972 -14.796  1.00  0.00           O  
ATOM   2627  N   ASN A 171       3.857  10.585 -15.563  1.00  0.00           N  
ATOM   2628  H   ASN A 171       3.438  10.982 -16.393  1.00  0.00           H  
ATOM   2629  CA  ASN A 171       3.567  11.091 -14.144  1.00  0.00           C  
ATOM   2630  HA  ASN A 171       4.479  11.306 -13.587  1.00  0.00           H  
ATOM   2631  CB  ASN A 171       2.778  12.402 -14.381  1.00  0.00           C  
ATOM   2632  HB2 ASN A 171       1.955  12.427 -15.095  1.00  0.00           H  
ATOM   2633  HB3 ASN A 171       2.442  12.687 -13.383  1.00  0.00           H  
ATOM   2634  CG  ASN A 171       3.761  13.460 -14.803  1.00  0.00           C  
ATOM   2635  OD1 ASN A 171       4.605  13.939 -14.009  1.00  0.00           O  
ATOM   2636  ND2 ASN A 171       3.658  13.995 -16.024  1.00  0.00           N  
ATOM   2637 1HD2 ASN A 171       4.135  14.864 -16.217  1.00  0.00           H  
ATOM   2638 2HD2 ASN A 171       2.907  13.681 -16.622  1.00  0.00           H  
ATOM   2639  C   ASN A 171       2.770  10.111 -13.233  1.00  0.00           C  
ATOM   2640  O   ASN A 171       3.030  10.042 -12.061  1.00  0.00           O  
ATOM   2641  N   GLU A 172       1.643   9.484 -13.659  1.00  0.00           N  
ATOM   2642  H   GLU A 172       1.269   9.767 -14.553  1.00  0.00           H  
ATOM   2643  CA  GLU A 172       0.900   8.601 -12.819  1.00  0.00           C  
ATOM   2644  HA  GLU A 172       0.531   9.145 -11.949  1.00  0.00           H  
ATOM   2645  CB  GLU A 172      -0.345   7.995 -13.617  1.00  0.00           C  
ATOM   2646  HB2 GLU A 172       0.051   7.670 -14.579  1.00  0.00           H  
ATOM   2647  HB3 GLU A 172      -0.672   7.180 -12.970  1.00  0.00           H  
ATOM   2648  CG  GLU A 172      -1.447   9.011 -13.808  1.00  0.00           C  
ATOM   2649  HG2 GLU A 172      -1.120   9.948 -14.257  1.00  0.00           H  
ATOM   2650  HG3 GLU A 172      -2.176   8.689 -14.552  1.00  0.00           H  
ATOM   2651  CD  GLU A 172      -2.154   9.484 -12.487  1.00  0.00           C  
ATOM   2652  OE1 GLU A 172      -2.839  10.485 -12.494  1.00  0.00           O  
ATOM   2653  OE2 GLU A 172      -2.029   8.828 -11.439  1.00  0.00           O  
ATOM   2654  C   GLU A 172       1.791   7.452 -12.289  1.00  0.00           C  
ATOM   2655  O   GLU A 172       1.674   6.939 -11.170  1.00  0.00           O  
ATOM   2656  N   THR A 173       2.650   6.901 -13.155  1.00  0.00           N  
ATOM   2657  H   THR A 173       2.719   7.444 -14.004  1.00  0.00           H  
ATOM   2658  CA  THR A 173       3.540   5.794 -12.879  1.00  0.00           C  
ATOM   2659  HA  THR A 173       2.974   4.933 -12.523  1.00  0.00           H  
ATOM   2660  CB  THR A 173       4.147   5.199 -14.237  1.00  0.00           C  
ATOM   2661  HB  THR A 173       4.762   5.912 -14.786  1.00  0.00           H  
ATOM   2662  CG2 THR A 173       4.969   3.909 -14.041  1.00  0.00           C  
ATOM   2663 1HG2 THR A 173       5.838   4.073 -13.404  1.00  0.00           H  
ATOM   2664 2HG2 THR A 173       4.359   3.213 -13.465  1.00  0.00           H  
ATOM   2665 3HG2 THR A 173       5.238   3.376 -14.953  1.00  0.00           H  
ATOM   2666  OG1 THR A 173       3.057   4.833 -14.973  1.00  0.00           O  
ATOM   2667  HG1 THR A 173       2.815   5.601 -15.496  1.00  0.00           H  
ATOM   2668  C   THR A 173       4.682   6.312 -12.032  1.00  0.00           C  
ATOM   2669  O   THR A 173       5.130   5.486 -11.249  1.00  0.00           O  
ATOM   2670  N   ALA A 174       5.166   7.583 -12.102  1.00  0.00           N  
ATOM   2671  H   ALA A 174       4.797   8.213 -12.800  1.00  0.00           H  
ATOM   2672  CA  ALA A 174       6.082   8.127 -11.115  1.00  0.00           C  
ATOM   2673  HA  ALA A 174       6.926   7.442 -11.043  1.00  0.00           H  
ATOM   2674  CB  ALA A 174       6.602   9.551 -11.577  1.00  0.00           C  
ATOM   2675  HB1 ALA A 174       5.766  10.158 -11.926  1.00  0.00           H  
ATOM   2676  HB2 ALA A 174       7.047  10.096 -10.745  1.00  0.00           H  
ATOM   2677  HB3 ALA A 174       7.335   9.425 -12.374  1.00  0.00           H  
ATOM   2678  C   ALA A 174       5.480   8.148  -9.725  1.00  0.00           C  
ATOM   2679  O   ALA A 174       6.090   7.806  -8.772  1.00  0.00           O  
ATOM   2680  N   ALA A 175       4.203   8.588  -9.612  1.00  0.00           N  
ATOM   2681  H   ALA A 175       3.702   8.921 -10.424  1.00  0.00           H  
ATOM   2682  CA  ALA A 175       3.444   8.545  -8.340  1.00  0.00           C  
ATOM   2683  HA  ALA A 175       4.107   8.833  -7.524  1.00  0.00           H  
ATOM   2684  CB  ALA A 175       2.169   9.359  -8.621  1.00  0.00           C  
ATOM   2685  HB1 ALA A 175       1.545   9.429  -7.730  1.00  0.00           H  
ATOM   2686  HB2 ALA A 175       2.547  10.375  -8.736  1.00  0.00           H  
ATOM   2687  HB3 ALA A 175       1.587   8.971  -9.457  1.00  0.00           H  
ATOM   2688  C   ALA A 175       3.032   7.188  -7.857  1.00  0.00           C  
ATOM   2689  O   ALA A 175       2.956   6.936  -6.632  1.00  0.00           O  
ATOM   2690  N   ARG A 176       3.049   6.209  -8.764  1.00  0.00           N  
ATOM   2691  H   ARG A 176       3.282   6.491  -9.706  1.00  0.00           H  
ATOM   2692  CA  ARG A 176       2.784   4.840  -8.617  1.00  0.00           C  
ATOM   2693  HA  ARG A 176       1.834   4.752  -8.090  1.00  0.00           H  
ATOM   2694  CB  ARG A 176       2.530   4.046  -9.936  1.00  0.00           C  
ATOM   2695  HB2 ARG A 176       1.762   4.526 -10.543  1.00  0.00           H  
ATOM   2696  HB3 ARG A 176       3.459   4.046 -10.506  1.00  0.00           H  
ATOM   2697  CG  ARG A 176       2.003   2.582  -9.787  1.00  0.00           C  
ATOM   2698  HG2 ARG A 176       2.654   1.901  -9.238  1.00  0.00           H  
ATOM   2699  HG3 ARG A 176       1.015   2.550  -9.329  1.00  0.00           H  
ATOM   2700  CD  ARG A 176       1.974   2.000 -11.145  1.00  0.00           C  
ATOM   2701  HD2 ARG A 176       1.223   2.520 -11.740  1.00  0.00           H  
ATOM   2702  HD3 ARG A 176       2.876   2.171 -11.732  1.00  0.00           H  
ATOM   2703  NE  ARG A 176       1.672   0.584 -11.039  1.00  0.00           N  
ATOM   2704  HE  ARG A 176       2.113   0.044 -10.308  1.00  0.00           H  
ATOM   2705  CZ  ARG A 176       0.886  -0.083 -11.821  1.00  0.00           C  
ATOM   2706  NH1 ARG A 176       0.414   0.430 -12.912  1.00  0.00           N  
ATOM   2707 1HH1 ARG A 176       0.519   1.366 -13.278  1.00  0.00           H  
ATOM   2708 2HH1 ARG A 176      -0.152  -0.196 -13.467  1.00  0.00           H  
ATOM   2709  NH2 ARG A 176       0.331  -1.223 -11.466  1.00  0.00           N  
ATOM   2710 1HH2 ARG A 176       0.529  -1.559 -10.535  1.00  0.00           H  
ATOM   2711 2HH2 ARG A 176      -0.309  -1.623 -12.137  1.00  0.00           H  
ATOM   2712  C   ARG A 176       3.804   4.122  -7.676  1.00  0.00           C  
ATOM   2713  O   ARG A 176       3.508   3.181  -7.003  1.00  0.00           O  
HETATM 2714  N   HIE A 177       4.980   4.741  -7.434  1.00  0.00           N  
HETATM 2715  H   HIE A 177       5.161   5.645  -7.847  1.00  0.00           H  
HETATM 2716  CA  HIE A 177       6.034   4.133  -6.572  1.00  0.00           C  
HETATM 2717  HA  HIE A 177       5.682   3.346  -5.906  1.00  0.00           H  
HETATM 2718  CB  HIE A 177       7.049   3.381  -7.455  1.00  0.00           C  
HETATM 2719  HB2 HIE A 177       7.753   3.994  -8.018  1.00  0.00           H  
HETATM 2720  HB3 HIE A 177       7.584   2.933  -6.617  1.00  0.00           H  
HETATM 2721  CG  HIE A 177       6.613   2.322  -8.444  1.00  0.00           C  
HETATM 2722  ND1 HIE A 177       6.595   0.942  -8.200  1.00  0.00           N  
HETATM 2723  CE1 HIE A 177       6.060   0.440  -9.330  1.00  0.00           C  
HETATM 2724  HE1 HIE A 177       5.993  -0.615  -9.552  1.00  0.00           H  
HETATM 2725  NE2 HIE A 177       5.814   1.369 -10.294  1.00  0.00           N  
HETATM 2726  HE2 HIE A 177       5.657   1.138 -11.264  1.00  0.00           H  
HETATM 2727  CD2 HIE A 177       6.157   2.584  -9.718  1.00  0.00           C  
HETATM 2728  HD2 HIE A 177       6.117   3.561 -10.177  1.00  0.00           H  
HETATM 2729  C   HIE A 177       6.632   5.257  -5.673  1.00  0.00           C  
HETATM 2730  O   HIE A 177       7.817   5.260  -5.406  1.00  0.00           O  
ATOM   2731  N   GLY A 178       5.817   6.235  -5.288  1.00  0.00           N  
ATOM   2732  H   GLY A 178       4.853   5.961  -5.415  1.00  0.00           H  
ATOM   2733  CA  GLY A 178       6.243   7.271  -4.356  1.00  0.00           C  
ATOM   2734  HA2 GLY A 178       5.352   7.890  -4.250  1.00  0.00           H  
ATOM   2735  HA3 GLY A 178       6.362   6.797  -3.381  1.00  0.00           H  
ATOM   2736  C   GLY A 178       7.367   8.155  -4.849  1.00  0.00           C  
ATOM   2737  O   GLY A 178       8.026   8.764  -3.988  1.00  0.00           O  
ATOM   2738  N   ARG A 179       7.680   8.329  -6.118  1.00  0.00           N  
ATOM   2739  H   ARG A 179       6.966   7.976  -6.738  1.00  0.00           H  
ATOM   2740  CA  ARG A 179       8.740   9.211  -6.609  1.00  0.00           C  
ATOM   2741  HA  ARG A 179       9.340   9.495  -5.745  1.00  0.00           H  
ATOM   2742  CB  ARG A 179       9.622   8.445  -7.681  1.00  0.00           C  
ATOM   2743  HB2 ARG A 179       9.170   8.309  -8.664  1.00  0.00           H  
ATOM   2744  HB3 ARG A 179      10.529   9.048  -7.655  1.00  0.00           H  
ATOM   2745  CG  ARG A 179       9.931   6.981  -7.333  1.00  0.00           C  
ATOM   2746  HG2 ARG A 179      10.148   6.943  -6.266  1.00  0.00           H  
ATOM   2747  HG3 ARG A 179       9.050   6.408  -7.622  1.00  0.00           H  
ATOM   2748  CD  ARG A 179      11.004   6.326  -8.169  1.00  0.00           C  
ATOM   2749  HD2 ARG A 179      10.756   6.445  -9.224  1.00  0.00           H  
ATOM   2750  HD3 ARG A 179      11.933   6.859  -7.968  1.00  0.00           H  
ATOM   2751  NE  ARG A 179      11.207   4.902  -7.794  1.00  0.00           N  
ATOM   2752  HE  ARG A 179      11.825   4.742  -7.011  1.00  0.00           H  
ATOM   2753  CZ  ARG A 179      10.848   3.764  -8.381  1.00  0.00           C  
ATOM   2754  NH1 ARG A 179      11.176   2.620  -7.910  1.00  0.00           N  
ATOM   2755 1HH1 ARG A 179      11.687   2.655  -7.039  1.00  0.00           H  
ATOM   2756 2HH1 ARG A 179      10.836   1.776  -8.347  1.00  0.00           H  
ATOM   2757  NH2 ARG A 179      10.014   3.901  -9.367  1.00  0.00           N  
ATOM   2758 1HH2 ARG A 179       9.615   4.801  -9.593  1.00  0.00           H  
ATOM   2759 2HH2 ARG A 179       9.622   3.051  -9.748  1.00  0.00           H  
ATOM   2760  C   ARG A 179       8.258  10.577  -7.230  1.00  0.00           C  
ATOM   2761  O   ARG A 179       7.059  10.735  -7.471  1.00  0.00           O  
ATOM   2762  N   LEU A 180       9.128  11.574  -7.333  1.00  0.00           N  
ATOM   2763  H   LEU A 180       9.997  11.575  -6.818  1.00  0.00           H  
ATOM   2764  CA  LEU A 180       8.763  12.798  -8.076  1.00  0.00           C  
ATOM   2765  HA  LEU A 180       7.827  13.200  -7.690  1.00  0.00           H  
ATOM   2766  CB  LEU A 180       9.894  13.896  -7.863  1.00  0.00           C  
ATOM   2767  HB2 LEU A 180      10.053  13.923  -6.785  1.00  0.00           H  
ATOM   2768  HB3 LEU A 180      10.814  13.568  -8.346  1.00  0.00           H  
ATOM   2769  CG  LEU A 180       9.457  15.334  -8.318  1.00  0.00           C  
ATOM   2770  HG  LEU A 180       8.947  15.184  -9.269  1.00  0.00           H  
ATOM   2771  CD1 LEU A 180       8.615  16.097  -7.323  1.00  0.00           C  
ATOM   2772 1HD1 LEU A 180       9.139  16.296  -6.388  1.00  0.00           H  
ATOM   2773 2HD1 LEU A 180       8.203  17.019  -7.733  1.00  0.00           H  
ATOM   2774 3HD1 LEU A 180       7.763  15.471  -7.059  1.00  0.00           H  
ATOM   2775  CD2 LEU A 180      10.709  16.161  -8.596  1.00  0.00           C  
ATOM   2776 1HD2 LEU A 180      10.466  17.199  -8.819  1.00  0.00           H  
ATOM   2777 2HD2 LEU A 180      11.367  16.055  -7.734  1.00  0.00           H  
ATOM   2778 3HD2 LEU A 180      11.373  15.769  -9.367  1.00  0.00           H  
ATOM   2779  C   LEU A 180       8.467  12.597  -9.511  1.00  0.00           C  
ATOM   2780  O   LEU A 180       9.167  11.876 -10.215  1.00  0.00           O  
ATOM   2781  N   GLY A 181       7.336  13.160  -9.966  1.00  0.00           N  
ATOM   2782  H   GLY A 181       6.708  13.657  -9.350  1.00  0.00           H  
ATOM   2783  CA  GLY A 181       6.981  13.111 -11.364  1.00  0.00           C  
ATOM   2784  HA2 GLY A 181       7.017  12.065 -11.667  1.00  0.00           H  
ATOM   2785  HA3 GLY A 181       5.953  13.464 -11.450  1.00  0.00           H  
ATOM   2786  C   GLY A 181       7.984  13.975 -12.223  1.00  0.00           C  
ATOM   2787  O   GLY A 181       8.949  14.569 -11.748  1.00  0.00           O  
ATOM   2788  N   LEU A 182       7.614  14.080 -13.485  1.00  0.00           N  
ATOM   2789  H   LEU A 182       6.640  13.878 -13.661  1.00  0.00           H  
ATOM   2790  CA  LEU A 182       8.199  14.857 -14.513  1.00  0.00           C  
ATOM   2791  HA  LEU A 182       9.281  14.747 -14.449  1.00  0.00           H  
ATOM   2792  CB  LEU A 182       7.627  14.355 -15.907  1.00  0.00           C  
ATOM   2793  HB2 LEU A 182       6.537  14.348 -15.921  1.00  0.00           H  
ATOM   2794  HB3 LEU A 182       7.948  15.078 -16.657  1.00  0.00           H  
ATOM   2795  CG  LEU A 182       8.105  12.976 -16.421  1.00  0.00           C  
ATOM   2796  HG  LEU A 182       9.171  12.872 -16.216  1.00  0.00           H  
ATOM   2797  CD1 LEU A 182       7.383  11.870 -15.707  1.00  0.00           C  
ATOM   2798 1HD1 LEU A 182       6.336  12.083 -15.918  1.00  0.00           H  
ATOM   2799 2HD1 LEU A 182       7.674  10.915 -16.145  1.00  0.00           H  
ATOM   2800 3HD1 LEU A 182       7.535  11.851 -14.628  1.00  0.00           H  
ATOM   2801  CD2 LEU A 182       7.982  12.813 -17.904  1.00  0.00           C  
ATOM   2802 1HD2 LEU A 182       6.928  12.732 -18.170  1.00  0.00           H  
ATOM   2803 2HD2 LEU A 182       8.320  13.660 -18.501  1.00  0.00           H  
ATOM   2804 3HD2 LEU A 182       8.626  12.022 -18.288  1.00  0.00           H  
ATOM   2805  C   LEU A 182       7.930  16.389 -14.316  1.00  0.00           C  
ATOM   2806  O   LEU A 182       6.816  16.805 -13.972  1.00  0.00           O  
ATOM   2807  N   VAL A 183       8.975  17.228 -14.346  1.00  0.00           N  
ATOM   2808  H   VAL A 183       9.907  16.886 -14.535  1.00  0.00           H  
ATOM   2809  CA  VAL A 183       8.910  18.677 -14.122  1.00  0.00           C  
ATOM   2810  HA  VAL A 183       8.066  18.949 -13.487  1.00  0.00           H  
ATOM   2811  CB  VAL A 183      10.098  19.127 -13.339  1.00  0.00           C  
ATOM   2812  HB  VAL A 183       9.832  20.158 -13.107  1.00  0.00           H  
ATOM   2813  CG1 VAL A 183      10.358  18.264 -12.099  1.00  0.00           C  
ATOM   2814 1HG1 VAL A 183      10.878  17.340 -12.352  1.00  0.00           H  
ATOM   2815 2HG1 VAL A 183      10.997  18.861 -11.448  1.00  0.00           H  
ATOM   2816 3HG1 VAL A 183       9.430  18.028 -11.579  1.00  0.00           H  
ATOM   2817  CG2 VAL A 183      11.401  19.089 -14.094  1.00  0.00           C  
ATOM   2818 1HG2 VAL A 183      11.795  18.086 -14.258  1.00  0.00           H  
ATOM   2819 2HG2 VAL A 183      11.374  19.493 -15.106  1.00  0.00           H  
ATOM   2820 3HG2 VAL A 183      12.153  19.627 -13.517  1.00  0.00           H  
ATOM   2821  C   VAL A 183       8.815  19.505 -15.340  1.00  0.00           C  
ATOM   2822  O   VAL A 183       8.618  20.676 -15.272  1.00  0.00           O  
ATOM   2823  N   SER A 184       9.087  18.989 -16.560  1.00  0.00           N  
ATOM   2824  H   SER A 184       9.265  18.001 -16.669  1.00  0.00           H  
ATOM   2825  CA  SER A 184       9.209  19.844 -17.755  1.00  0.00           C  
ATOM   2826  HA  SER A 184       8.504  20.672 -17.831  1.00  0.00           H  
ATOM   2827  CB  SER A 184      10.582  20.398 -17.812  1.00  0.00           C  
ATOM   2828  HB2 SER A 184      10.773  21.124 -17.022  1.00  0.00           H  
ATOM   2829  HB3 SER A 184      11.314  19.591 -17.844  1.00  0.00           H  
ATOM   2830  OG  SER A 184      10.715  21.226 -18.932  1.00  0.00           O  
ATOM   2831  HG  SER A 184      10.171  22.013 -18.860  1.00  0.00           H  
ATOM   2832  C   SER A 184       8.848  19.111 -19.047  1.00  0.00           C  
ATOM   2833  O   SER A 184       9.067  17.939 -19.131  1.00  0.00           O  
ATOM   2834  N   GLU A 185       8.203  19.867 -19.980  1.00  0.00           N  
ATOM   2835  H   GLU A 185       8.030  20.859 -19.897  1.00  0.00           H  
ATOM   2836  CA  GLU A 185       7.896  19.410 -21.384  1.00  0.00           C  
ATOM   2837  HA  GLU A 185       8.375  18.432 -21.441  1.00  0.00           H  
ATOM   2838  CB  GLU A 185       6.405  19.346 -21.629  1.00  0.00           C  
ATOM   2839  HB2 GLU A 185       6.014  18.448 -21.150  1.00  0.00           H  
ATOM   2840  HB3 GLU A 185       5.831  20.119 -21.119  1.00  0.00           H  
ATOM   2841  CG  GLU A 185       6.025  19.144 -23.087  1.00  0.00           C  
ATOM   2842  HG2 GLU A 185       4.966  19.041 -23.324  1.00  0.00           H  
ATOM   2843  HG3 GLU A 185       6.335  20.097 -23.517  1.00  0.00           H  
ATOM   2844  CD  GLU A 185       6.720  18.030 -23.885  1.00  0.00           C  
ATOM   2845  OE1 GLU A 185       7.355  17.146 -23.315  1.00  0.00           O  
ATOM   2846  OE2 GLU A 185       6.588  18.077 -25.138  1.00  0.00           O  
ATOM   2847  C   GLU A 185       8.542  20.398 -22.374  1.00  0.00           C  
ATOM   2848  O   GLU A 185       8.711  21.576 -22.131  1.00  0.00           O  
ATOM   2849  N   GLN A 186       8.907  19.980 -23.547  1.00  0.00           N  
ATOM   2850  H   GLN A 186       8.708  19.033 -23.837  1.00  0.00           H  
ATOM   2851  CA  GLN A 186       9.384  20.824 -24.664  1.00  0.00           C  
ATOM   2852  HA  GLN A 186       8.984  21.823 -24.492  1.00  0.00           H  
ATOM   2853  CB  GLN A 186      10.967  20.761 -24.646  1.00  0.00           C  
ATOM   2854  HB2 GLN A 186      11.352  21.213 -23.731  1.00  0.00           H  
ATOM   2855  HB3 GLN A 186      11.181  19.693 -24.610  1.00  0.00           H  
ATOM   2856  CG  GLN A 186      11.698  21.366 -25.842  1.00  0.00           C  
ATOM   2857  HG2 GLN A 186      11.733  20.828 -26.789  1.00  0.00           H  
ATOM   2858  HG3 GLN A 186      11.416  22.412 -25.964  1.00  0.00           H  
ATOM   2859  CD  GLN A 186      13.214  21.312 -25.596  1.00  0.00           C  
ATOM   2860  OE1 GLN A 186      13.759  20.526 -24.821  1.00  0.00           O  
ATOM   2861  NE2 GLN A 186      14.053  21.999 -26.373  1.00  0.00           N  
ATOM   2862 1HE2 GLN A 186      15.037  21.999 -26.146  1.00  0.00           H  
ATOM   2863 2HE2 GLN A 186      13.675  22.743 -26.942  1.00  0.00           H  
ATOM   2864  C   GLN A 186       8.843  20.404 -26.082  1.00  0.00           C  
ATOM   2865  O   GLN A 186       9.311  19.459 -26.715  1.00  0.00           O  
ATOM   2866  N   CYS A 187       7.936  21.167 -26.645  1.00  0.00           N  
ATOM   2867  H   CYS A 187       7.536  21.946 -26.143  1.00  0.00           H  
ATOM   2868  CA  CYS A 187       7.343  20.951 -27.975  1.00  0.00           C  
ATOM   2869  HA  CYS A 187       7.976  20.307 -28.585  1.00  0.00           H  
ATOM   2870  CB  CYS A 187       5.987  20.244 -27.823  1.00  0.00           C  
ATOM   2871  HB2 CYS A 187       6.012  19.388 -27.150  1.00  0.00           H  
ATOM   2872  HB3 CYS A 187       5.277  20.814 -27.224  1.00  0.00           H  
ATOM   2873  SG  CYS A 187       5.390  19.744 -29.390  1.00  0.00           S  
ATOM   2874  HG  CYS A 187       6.551  19.164 -29.706  1.00  0.00           H  
ATOM   2875  C   CYS A 187       7.355  22.301 -28.840  1.00  0.00           C  
ATOM   2876  O   CYS A 187       7.561  23.404 -28.330  1.00  0.00           O  
ATOM   2877  N   LEU A 188       7.306  22.158 -30.169  1.00  0.00           N  
ATOM   2878  H   LEU A 188       7.016  21.250 -30.502  1.00  0.00           H  
ATOM   2879  CA  LEU A 188       7.181  23.147 -31.184  1.00  0.00           C  
ATOM   2880  HA  LEU A 188       8.058  23.777 -31.034  1.00  0.00           H  
ATOM   2881  CB  LEU A 188       7.287  22.351 -32.519  1.00  0.00           C  
ATOM   2882  HB2 LEU A 188       8.303  21.954 -32.519  1.00  0.00           H  
ATOM   2883  HB3 LEU A 188       6.570  21.530 -32.527  1.00  0.00           H  
ATOM   2884  CG  LEU A 188       7.005  23.076 -33.837  1.00  0.00           C  
ATOM   2885  HG  LEU A 188       6.011  23.507 -33.716  1.00  0.00           H  
ATOM   2886  CD1 LEU A 188       7.971  24.247 -34.152  1.00  0.00           C  
ATOM   2887 1HD1 LEU A 188       7.678  24.903 -34.971  1.00  0.00           H  
ATOM   2888 2HD1 LEU A 188       7.919  24.941 -33.313  1.00  0.00           H  
ATOM   2889 3HD1 LEU A 188       8.999  23.896 -34.246  1.00  0.00           H  
ATOM   2890  CD2 LEU A 188       7.174  22.173 -35.047  1.00  0.00           C  
ATOM   2891 1HD2 LEU A 188       6.922  22.759 -35.931  1.00  0.00           H  
ATOM   2892 2HD2 LEU A 188       8.192  21.785 -35.040  1.00  0.00           H  
ATOM   2893 3HD2 LEU A 188       6.396  21.418 -34.937  1.00  0.00           H  
ATOM   2894  C   LEU A 188       5.921  23.974 -31.063  1.00  0.00           C  
ATOM   2895  O   LEU A 188       4.807  23.468 -31.250  1.00  0.00           O  
ATOM   2896  N   TYR A 189       6.066  25.268 -30.805  1.00  0.00           N  
ATOM   2897  H   TYR A 189       6.986  25.684 -30.778  1.00  0.00           H  
ATOM   2898  CA  TYR A 189       4.921  26.078 -30.523  1.00  0.00           C  
ATOM   2899  HA  TYR A 189       4.009  25.843 -31.072  1.00  0.00           H  
ATOM   2900  CB  TYR A 189       4.731  25.903 -29.029  1.00  0.00           C  
ATOM   2901  HB2 TYR A 189       4.308  24.934 -28.764  1.00  0.00           H  
ATOM   2902  HB3 TYR A 189       5.699  26.072 -28.558  1.00  0.00           H  
ATOM   2903  CG  TYR A 189       3.587  26.814 -28.457  1.00  0.00           C  
ATOM   2904  CD1 TYR A 189       2.399  26.995 -29.179  1.00  0.00           C  
ATOM   2905  HD1 TYR A 189       2.271  26.543 -30.152  1.00  0.00           H  
ATOM   2906  CE1 TYR A 189       1.371  27.800 -28.642  1.00  0.00           C  
ATOM   2907  HE1 TYR A 189       0.487  27.947 -29.244  1.00  0.00           H  
ATOM   2908  CZ  TYR A 189       1.499  28.396 -27.326  1.00  0.00           C  
ATOM   2909  OH  TYR A 189       0.552  29.046 -26.672  1.00  0.00           O  
ATOM   2910  HH  TYR A 189      -0.257  29.109 -27.185  1.00  0.00           H  
ATOM   2911  CE2 TYR A 189       2.714  28.272 -26.646  1.00  0.00           C  
ATOM   2912  HE2 TYR A 189       2.810  28.757 -25.686  1.00  0.00           H  
ATOM   2913  CD2 TYR A 189       3.760  27.570 -27.259  1.00  0.00           C  
ATOM   2914  HD2 TYR A 189       4.682  27.558 -26.698  1.00  0.00           H  
ATOM   2915  C   TYR A 189       5.307  27.512 -30.853  1.00  0.00           C  
ATOM   2916  O   TYR A 189       6.146  28.095 -30.167  1.00  0.00           O  
ATOM   2917  N   ASN A 190       4.677  28.202 -31.752  1.00  0.00           N  
ATOM   2918  H   ASN A 190       4.021  27.670 -32.305  1.00  0.00           H  
ATOM   2919  CA  ASN A 190       4.751  29.674 -31.961  1.00  0.00           C  
ATOM   2920  HA  ASN A 190       4.880  30.196 -31.013  1.00  0.00           H  
ATOM   2921  CB  ASN A 190       5.956  29.985 -32.875  1.00  0.00           C  
ATOM   2922  HB2 ASN A 190       6.178  31.052 -32.870  1.00  0.00           H  
ATOM   2923  HB3 ASN A 190       6.807  29.575 -32.332  1.00  0.00           H  
ATOM   2924  CG  ASN A 190       5.950  29.310 -34.297  1.00  0.00           C  
ATOM   2925  OD1 ASN A 190       5.126  29.687 -35.137  1.00  0.00           O  
ATOM   2926  ND2 ASN A 190       6.947  28.501 -34.704  1.00  0.00           N  
ATOM   2927 1HD2 ASN A 190       6.860  28.093 -35.624  1.00  0.00           H  
ATOM   2928 2HD2 ASN A 190       7.667  28.194 -34.065  1.00  0.00           H  
ATOM   2929  C   ASN A 190       3.454  30.196 -32.578  1.00  0.00           C  
ATOM   2930  O   ASN A 190       2.458  29.539 -32.654  1.00  0.00           O  
ATOM   2931  N   LEU A 191       3.469  31.459 -33.042  1.00  0.00           N  
ATOM   2932  H   LEU A 191       4.233  32.050 -32.749  1.00  0.00           H  
ATOM   2933  CA  LEU A 191       2.282  32.148 -33.543  1.00  0.00           C  
ATOM   2934  HA  LEU A 191       1.471  32.165 -32.815  1.00  0.00           H  
ATOM   2935  CB  LEU A 191       2.657  33.604 -33.666  1.00  0.00           C  
ATOM   2936  HB2 LEU A 191       3.012  34.053 -32.738  1.00  0.00           H  
ATOM   2937  HB3 LEU A 191       3.373  33.674 -34.485  1.00  0.00           H  
ATOM   2938  CG  LEU A 191       1.448  34.524 -34.059  1.00  0.00           C  
ATOM   2939  HG  LEU A 191       1.044  34.111 -34.983  1.00  0.00           H  
ATOM   2940  CD1 LEU A 191       0.235  34.555 -33.158  1.00  0.00           C  
ATOM   2941 1HD1 LEU A 191      -0.461  35.329 -33.482  1.00  0.00           H  
ATOM   2942 2HD1 LEU A 191      -0.416  33.685 -33.246  1.00  0.00           H  
ATOM   2943 3HD1 LEU A 191       0.630  34.750 -32.162  1.00  0.00           H  
ATOM   2944  CD2 LEU A 191       1.857  36.029 -34.234  1.00  0.00           C  
ATOM   2945 1HD2 LEU A 191       2.804  36.041 -34.774  1.00  0.00           H  
ATOM   2946 2HD2 LEU A 191       1.152  36.575 -34.862  1.00  0.00           H  
ATOM   2947 3HD2 LEU A 191       1.861  36.641 -33.333  1.00  0.00           H  
ATOM   2948  C   LEU A 191       1.778  31.468 -34.827  1.00  0.00           C  
ATOM   2949  O   LEU A 191       0.563  31.427 -35.002  1.00  0.00           O  
ATOM   2950  N   CYS A 192       2.646  30.869 -35.670  1.00  0.00           N  
ATOM   2951  H   CYS A 192       3.617  30.946 -35.401  1.00  0.00           H  
ATOM   2952  CA  CYS A 192       2.316  30.176 -36.860  1.00  0.00           C  
ATOM   2953  HA  CYS A 192       1.382  30.562 -37.270  1.00  0.00           H  
ATOM   2954  CB  CYS A 192       3.495  30.370 -37.833  1.00  0.00           C  
ATOM   2955  HB2 CYS A 192       3.849  31.400 -37.825  1.00  0.00           H  
ATOM   2956  HB3 CYS A 192       4.293  29.681 -37.556  1.00  0.00           H  
ATOM   2957  SG  CYS A 192       3.110  30.027 -39.564  1.00  0.00           S  
ATOM   2958  HG  CYS A 192       2.578  28.812 -39.723  1.00  0.00           H  
ATOM   2959  C   CYS A 192       2.076  28.649 -36.701  1.00  0.00           C  
ATOM   2960  O   CYS A 192       1.840  27.945 -37.649  1.00  0.00           O  
ATOM   2961  N   GLU A 193       2.165  28.081 -35.479  1.00  0.00           N  
ATOM   2962  H   GLU A 193       2.610  28.659 -34.781  1.00  0.00           H  
ATOM   2963  CA  GLU A 193       2.059  26.683 -35.183  1.00  0.00           C  
ATOM   2964  HA  GLU A 193       1.336  26.183 -35.828  1.00  0.00           H  
ATOM   2965  CB  GLU A 193       3.363  25.959 -35.528  1.00  0.00           C  
ATOM   2966  HB2 GLU A 193       3.653  26.203 -36.551  1.00  0.00           H  
ATOM   2967  HB3 GLU A 193       4.221  26.275 -34.934  1.00  0.00           H  
ATOM   2968  CG  GLU A 193       3.410  24.393 -35.455  1.00  0.00           C  
ATOM   2969  HG2 GLU A 193       4.413  24.070 -35.736  1.00  0.00           H  
ATOM   2970  HG3 GLU A 193       3.200  24.129 -34.419  1.00  0.00           H  
ATOM   2971  CD  GLU A 193       2.275  23.720 -36.283  1.00  0.00           C  
ATOM   2972  OE1 GLU A 193       2.517  23.339 -37.466  1.00  0.00           O  
ATOM   2973  OE2 GLU A 193       1.143  23.600 -35.702  1.00  0.00           O  
ATOM   2974  C   GLU A 193       1.634  26.488 -33.748  1.00  0.00           C  
ATOM   2975  O   GLU A 193       2.520  26.328 -32.881  1.00  0.00           O  
ATOM   2976  N   ARG A 194       0.324  26.392 -33.422  1.00  0.00           N  
ATOM   2977  H   ARG A 194      -0.277  26.549 -34.220  1.00  0.00           H  
ATOM   2978  CA  ARG A 194      -0.351  26.436 -32.093  1.00  0.00           C  
ATOM   2979  HA  ARG A 194       0.428  26.652 -31.361  1.00  0.00           H  
ATOM   2980  CB  ARG A 194      -1.521  27.560 -32.162  1.00  0.00           C  
ATOM   2981  HB2 ARG A 194      -2.325  27.245 -32.827  1.00  0.00           H  
ATOM   2982  HB3 ARG A 194      -2.074  27.626 -31.225  1.00  0.00           H  
ATOM   2983  CG  ARG A 194      -0.916  28.939 -32.351  1.00  0.00           C  
ATOM   2984  HG2 ARG A 194      -0.232  29.121 -31.523  1.00  0.00           H  
ATOM   2985  HG3 ARG A 194      -0.384  28.901 -33.302  1.00  0.00           H  
ATOM   2986  CD  ARG A 194      -1.999  30.102 -32.359  1.00  0.00           C  
ATOM   2987  HD2 ARG A 194      -1.626  31.096 -32.608  1.00  0.00           H  
ATOM   2988  HD3 ARG A 194      -2.728  29.793 -33.107  1.00  0.00           H  
ATOM   2989  NE  ARG A 194      -2.713  30.158 -31.038  1.00  0.00           N  
ATOM   2990  HE  ARG A 194      -2.507  29.363 -30.450  1.00  0.00           H  
ATOM   2991  CZ  ARG A 194      -3.407  31.187 -30.504  1.00  0.00           C  
ATOM   2992  NH1 ARG A 194      -3.674  32.287 -31.193  1.00  0.00           N  
ATOM   2993 1HH1 ARG A 194      -3.613  32.250 -32.201  1.00  0.00           H  
ATOM   2994 2HH1 ARG A 194      -3.948  33.126 -30.702  1.00  0.00           H  
ATOM   2995  NH2 ARG A 194      -3.671  31.143 -29.205  1.00  0.00           N  
ATOM   2996 1HH2 ARG A 194      -3.526  30.256 -28.745  1.00  0.00           H  
ATOM   2997 2HH2 ARG A 194      -3.948  31.952 -28.667  1.00  0.00           H  
ATOM   2998  C   ARG A 194      -0.965  25.098 -31.635  1.00  0.00           C  
ATOM   2999  O   ARG A 194      -1.689  25.113 -30.676  1.00  0.00           O  
ATOM   3000  N   ARG A 195      -0.722  24.034 -32.380  1.00  0.00           N  
ATOM   3001  H   ARG A 195      -0.108  24.196 -33.166  1.00  0.00           H  
ATOM   3002  CA  ARG A 195      -1.490  22.834 -32.184  1.00  0.00           C  
ATOM   3003  HA  ARG A 195      -2.552  23.060 -32.277  1.00  0.00           H  
ATOM   3004  CB  ARG A 195      -1.082  21.750 -33.249  1.00  0.00           C  
ATOM   3005  HB2 ARG A 195      -0.023  21.820 -33.497  1.00  0.00           H  
ATOM   3006  HB3 ARG A 195      -1.315  20.763 -32.848  1.00  0.00           H  
ATOM   3007  CG  ARG A 195      -1.953  21.899 -34.530  1.00  0.00           C  
ATOM   3008  HG2 ARG A 195      -2.974  21.581 -34.317  1.00  0.00           H  
ATOM   3009  HG3 ARG A 195      -1.973  22.894 -34.976  1.00  0.00           H  
ATOM   3010  CD  ARG A 195      -1.568  20.958 -35.668  1.00  0.00           C  
ATOM   3011  HD2 ARG A 195      -1.275  19.957 -35.352  1.00  0.00           H  
ATOM   3012  HD3 ARG A 195      -2.430  20.777 -36.311  1.00  0.00           H  
ATOM   3013  NE  ARG A 195      -0.465  21.448 -36.515  1.00  0.00           N  
ATOM   3014  HE  ARG A 195       0.179  22.111 -36.108  1.00  0.00           H  
ATOM   3015  CZ  ARG A 195      -0.080  20.834 -37.594  1.00  0.00           C  
ATOM   3016  NH1 ARG A 195       0.868  21.383 -38.260  1.00  0.00           N  
ATOM   3017 1HH1 ARG A 195       1.317  22.161 -37.800  1.00  0.00           H  
ATOM   3018 2HH1 ARG A 195       1.053  21.042 -39.192  1.00  0.00           H  
ATOM   3019  NH2 ARG A 195      -0.673  19.756 -38.095  1.00  0.00           N  
ATOM   3020 1HH2 ARG A 195      -1.328  19.189 -37.575  1.00  0.00           H  
ATOM   3021 2HH2 ARG A 195      -0.335  19.380 -38.969  1.00  0.00           H  
ATOM   3022  C   ARG A 195      -1.224  22.253 -30.801  1.00  0.00           C  
ATOM   3023  O   ARG A 195      -2.166  21.611 -30.250  1.00  0.00           O  
ATOM   3024  N   ALA A 196      -0.065  22.558 -30.122  1.00  0.00           N  
ATOM   3025  H   ALA A 196       0.680  22.940 -30.687  1.00  0.00           H  
ATOM   3026  CA  ALA A 196       0.288  22.235 -28.713  1.00  0.00           C  
ATOM   3027  HA  ALA A 196       0.296  21.150 -28.607  1.00  0.00           H  
ATOM   3028  CB  ALA A 196       1.694  22.683 -28.485  1.00  0.00           C  
ATOM   3029  HB1 ALA A 196       2.336  22.212 -29.229  1.00  0.00           H  
ATOM   3030  HB2 ALA A 196       1.834  23.754 -28.630  1.00  0.00           H  
ATOM   3031  HB3 ALA A 196       2.038  22.519 -27.464  1.00  0.00           H  
ATOM   3032  C   ALA A 196      -0.701  22.702 -27.647  1.00  0.00           C  
ATOM   3033  O   ALA A 196      -0.715  22.168 -26.552  1.00  0.00           O  
ATOM   3034  N   GLU A 197      -1.481  23.721 -27.958  1.00  0.00           N  
ATOM   3035  H   GLU A 197      -1.354  24.069 -28.898  1.00  0.00           H  
ATOM   3036  CA  GLU A 197      -2.460  24.383 -27.051  1.00  0.00           C  
ATOM   3037  HA  GLU A 197      -2.058  24.681 -26.082  1.00  0.00           H  
ATOM   3038  CB  GLU A 197      -2.897  25.719 -27.609  1.00  0.00           C  
ATOM   3039  HB2 GLU A 197      -3.532  25.560 -28.480  1.00  0.00           H  
ATOM   3040  HB3 GLU A 197      -3.725  25.968 -26.945  1.00  0.00           H  
ATOM   3041  CG  GLU A 197      -1.871  26.774 -27.859  1.00  0.00           C  
ATOM   3042  HG2 GLU A 197      -1.312  26.983 -26.947  1.00  0.00           H  
ATOM   3043  HG3 GLU A 197      -1.142  26.304 -28.520  1.00  0.00           H  
ATOM   3044  CD  GLU A 197      -2.410  28.177 -28.246  1.00  0.00           C  
ATOM   3045  OE1 GLU A 197      -1.736  29.197 -27.837  1.00  0.00           O  
ATOM   3046  OE2 GLU A 197      -3.444  28.333 -28.907  1.00  0.00           O  
ATOM   3047  C   GLU A 197      -3.657  23.442 -26.685  1.00  0.00           C  
ATOM   3048  O   GLU A 197      -4.345  23.712 -25.671  1.00  0.00           O  
ATOM   3049  N   MET A 198      -3.921  22.436 -27.460  1.00  0.00           N  
ATOM   3050  H   MET A 198      -3.194  22.315 -28.151  1.00  0.00           H  
ATOM   3051  CA  MET A 198      -5.162  21.670 -27.388  1.00  0.00           C  
ATOM   3052  HA  MET A 198      -5.962  22.363 -27.127  1.00  0.00           H  
ATOM   3053  CB  MET A 198      -5.433  21.054 -28.716  1.00  0.00           C  
ATOM   3054  HB2 MET A 198      -5.291  21.867 -29.428  1.00  0.00           H  
ATOM   3055  HB3 MET A 198      -4.750  20.237 -28.949  1.00  0.00           H  
ATOM   3056  CG  MET A 198      -6.867  20.467 -28.782  1.00  0.00           C  
ATOM   3057  HG2 MET A 198      -6.982  20.003 -27.803  1.00  0.00           H  
ATOM   3058  HG3 MET A 198      -7.646  21.218 -28.914  1.00  0.00           H  
ATOM   3059  SD  MET A 198      -7.221  19.308 -30.246  1.00  0.00           S  
ATOM   3060  CE  MET A 198      -6.524  20.265 -31.681  1.00  0.00           C  
ATOM   3061  HE1 MET A 198      -7.338  20.938 -31.951  1.00  0.00           H  
ATOM   3062  HE2 MET A 198      -5.601  20.818 -31.503  1.00  0.00           H  
ATOM   3063  HE3 MET A 198      -6.321  19.598 -32.519  1.00  0.00           H  
ATOM   3064  C   MET A 198      -5.113  20.544 -26.337  1.00  0.00           C  
ATOM   3065  O   MET A 198      -6.156  20.294 -25.690  1.00  0.00           O  
ATOM   3066  N   GLU A 199      -4.035  19.758 -26.165  1.00  0.00           N  
ATOM   3067  H   GLU A 199      -3.271  20.000 -26.779  1.00  0.00           H  
ATOM   3068  CA  GLU A 199      -3.870  18.565 -25.316  1.00  0.00           C  
ATOM   3069  HA  GLU A 199      -4.622  18.462 -24.534  1.00  0.00           H  
ATOM   3070  CB  GLU A 199      -3.987  17.223 -26.102  1.00  0.00           C  
ATOM   3071  HB2 GLU A 199      -3.324  17.229 -26.968  1.00  0.00           H  
ATOM   3072  HB3 GLU A 199      -3.589  16.440 -25.456  1.00  0.00           H  
ATOM   3073  CG  GLU A 199      -5.342  16.840 -26.781  1.00  0.00           C  
ATOM   3074  HG2 GLU A 199      -5.717  17.774 -27.200  1.00  0.00           H  
ATOM   3075  HG3 GLU A 199      -5.152  16.125 -27.582  1.00  0.00           H  
ATOM   3076  CD  GLU A 199      -6.299  16.201 -25.709  1.00  0.00           C  
ATOM   3077  OE1 GLU A 199      -6.246  16.661 -24.568  1.00  0.00           O  
ATOM   3078  OE2 GLU A 199      -7.123  15.298 -26.044  1.00  0.00           O  
ATOM   3079  C   GLU A 199      -2.477  18.533 -24.633  1.00  0.00           C  
ATOM   3080  O   GLU A 199      -2.362  18.168 -23.480  1.00  0.00           O  
ATOM   3081  N   VAL A 200      -1.420  18.834 -25.394  1.00  0.00           N  
ATOM   3082  H   VAL A 200      -1.503  19.245 -26.313  1.00  0.00           H  
ATOM   3083  CA  VAL A 200      -0.030  18.904 -24.810  1.00  0.00           C  
ATOM   3084  HA  VAL A 200       0.207  17.909 -24.431  1.00  0.00           H  
ATOM   3085  CB  VAL A 200       1.061  19.023 -25.905  1.00  0.00           C  
ATOM   3086  HB  VAL A 200       0.789  19.983 -26.345  1.00  0.00           H  
ATOM   3087  CG1 VAL A 200       2.539  19.192 -25.406  1.00  0.00           C  
ATOM   3088 1HG1 VAL A 200       3.183  19.619 -26.175  1.00  0.00           H  
ATOM   3089 2HG1 VAL A 200       2.646  19.807 -24.513  1.00  0.00           H  
ATOM   3090 3HG1 VAL A 200       2.863  18.177 -25.175  1.00  0.00           H  
ATOM   3091  CG2 VAL A 200       0.924  17.922 -26.969  1.00  0.00           C  
ATOM   3092 1HG2 VAL A 200       0.742  16.940 -26.532  1.00  0.00           H  
ATOM   3093 2HG2 VAL A 200       0.069  18.038 -27.635  1.00  0.00           H  
ATOM   3094 3HG2 VAL A 200       1.873  17.718 -27.465  1.00  0.00           H  
ATOM   3095  C   VAL A 200       0.135  19.833 -23.635  1.00  0.00           C  
ATOM   3096  O   VAL A 200       0.586  19.385 -22.592  1.00  0.00           O  
ATOM   3097  N   VAL A 201      -0.233  21.096 -23.788  1.00  0.00           N  
ATOM   3098  H   VAL A 201      -0.481  21.399 -24.719  1.00  0.00           H  
ATOM   3099  CA  VAL A 201      -0.178  22.218 -22.757  1.00  0.00           C  
ATOM   3100  HA  VAL A 201       0.704  22.056 -22.137  1.00  0.00           H  
ATOM   3101  CB  VAL A 201      -0.171  23.695 -23.350  1.00  0.00           C  
ATOM   3102  HB  VAL A 201      -1.042  23.967 -23.946  1.00  0.00           H  
ATOM   3103  CG1 VAL A 201      -0.158  24.585 -22.142  1.00  0.00           C  
ATOM   3104 1HG1 VAL A 201       0.106  25.628 -22.317  1.00  0.00           H  
ATOM   3105 2HG1 VAL A 201      -1.129  24.537 -21.649  1.00  0.00           H  
ATOM   3106 3HG1 VAL A 201       0.545  24.283 -21.366  1.00  0.00           H  
ATOM   3107  CG2 VAL A 201       1.069  24.006 -24.184  1.00  0.00           C  
ATOM   3108 1HG2 VAL A 201       1.962  24.069 -23.563  1.00  0.00           H  
ATOM   3109 2HG2 VAL A 201       1.159  23.110 -24.798  1.00  0.00           H  
ATOM   3110 3HG2 VAL A 201       0.877  24.853 -24.844  1.00  0.00           H  
ATOM   3111  C   VAL A 201      -1.212  21.977 -21.629  1.00  0.00           C  
ATOM   3112  O   VAL A 201      -0.843  22.300 -20.448  1.00  0.00           O  
ATOM   3113  N   PRO A 202      -2.394  21.422 -21.936  1.00  0.00           N  
ATOM   3114  CD  PRO A 202      -3.073  21.651 -23.187  1.00  0.00           C  
ATOM   3115  HD2 PRO A 202      -2.855  20.887 -23.933  1.00  0.00           H  
ATOM   3116  HD3 PRO A 202      -2.828  22.622 -23.617  1.00  0.00           H  
ATOM   3117  CG  PRO A 202      -4.571  21.626 -22.904  1.00  0.00           C  
ATOM   3118  HG2 PRO A 202      -5.152  21.284 -23.761  1.00  0.00           H  
ATOM   3119  HG3 PRO A 202      -4.942  22.637 -22.737  1.00  0.00           H  
ATOM   3120  CB  PRO A 202      -4.665  20.656 -21.706  1.00  0.00           C  
ATOM   3121  HB2 PRO A 202      -4.646  19.594 -21.951  1.00  0.00           H  
ATOM   3122  HB3 PRO A 202      -5.584  20.802 -21.138  1.00  0.00           H  
ATOM   3123  CA  PRO A 202      -3.378  21.037 -20.938  1.00  0.00           C  
ATOM   3124  HA  PRO A 202      -3.640  21.953 -20.408  1.00  0.00           H  
ATOM   3125  C   PRO A 202      -2.816  19.968 -20.026  1.00  0.00           C  
ATOM   3126  O   PRO A 202      -2.963  20.128 -18.802  1.00  0.00           O  
ATOM   3127  N   ALA A 203      -2.201  18.895 -20.473  1.00  0.00           N  
ATOM   3128  H   ALA A 203      -1.979  18.830 -21.456  1.00  0.00           H  
ATOM   3129  CA  ALA A 203      -1.678  17.784 -19.699  1.00  0.00           C  
ATOM   3130  HA  ALA A 203      -2.431  17.419 -19.000  1.00  0.00           H  
ATOM   3131  CB  ALA A 203      -1.367  16.567 -20.590  1.00  0.00           C  
ATOM   3132  HB1 ALA A 203      -2.234  16.405 -21.231  1.00  0.00           H  
ATOM   3133  HB2 ALA A 203      -0.589  16.849 -21.298  1.00  0.00           H  
ATOM   3134  HB3 ALA A 203      -1.092  15.685 -20.011  1.00  0.00           H  
ATOM   3135  C   ALA A 203      -0.423  18.228 -18.903  1.00  0.00           C  
ATOM   3136  O   ALA A 203      -0.227  17.780 -17.757  1.00  0.00           O  
ATOM   3137  N   ALA A 204       0.391  19.163 -19.471  1.00  0.00           N  
ATOM   3138  H   ALA A 204       0.075  19.499 -20.370  1.00  0.00           H  
ATOM   3139  CA  ALA A 204       1.507  19.763 -18.785  1.00  0.00           C  
ATOM   3140  HA  ALA A 204       2.186  19.068 -18.292  1.00  0.00           H  
ATOM   3141  CB  ALA A 204       2.189  20.676 -19.791  1.00  0.00           C  
ATOM   3142  HB1 ALA A 204       1.655  21.571 -20.108  1.00  0.00           H  
ATOM   3143  HB2 ALA A 204       3.091  21.000 -19.272  1.00  0.00           H  
ATOM   3144  HB3 ALA A 204       2.356  20.160 -20.736  1.00  0.00           H  
ATOM   3145  C   ALA A 204       1.118  20.538 -17.514  1.00  0.00           C  
ATOM   3146  O   ALA A 204       1.559  20.141 -16.438  1.00  0.00           O  
ATOM   3147  N   ARG A 205       0.376  21.597 -17.611  1.00  0.00           N  
ATOM   3148  H   ARG A 205       0.216  21.947 -18.545  1.00  0.00           H  
ATOM   3149  CA  ARG A 205      -0.192  22.387 -16.463  1.00  0.00           C  
ATOM   3150  HA  ARG A 205       0.684  22.609 -15.853  1.00  0.00           H  
ATOM   3151  CB  ARG A 205      -0.805  23.676 -17.122  1.00  0.00           C  
ATOM   3152  HB2 ARG A 205      -0.974  24.444 -16.367  1.00  0.00           H  
ATOM   3153  HB3 ARG A 205      -0.143  24.024 -17.914  1.00  0.00           H  
ATOM   3154  CG  ARG A 205      -2.163  23.480 -17.708  1.00  0.00           C  
ATOM   3155  HG2 ARG A 205      -2.123  22.478 -18.135  1.00  0.00           H  
ATOM   3156  HG3 ARG A 205      -2.895  23.460 -16.900  1.00  0.00           H  
ATOM   3157  CD  ARG A 205      -2.568  24.509 -18.770  1.00  0.00           C  
ATOM   3158  HD2 ARG A 205      -1.697  24.598 -19.419  1.00  0.00           H  
ATOM   3159  HD3 ARG A 205      -3.547  24.218 -19.151  1.00  0.00           H  
ATOM   3160  NE  ARG A 205      -2.723  25.912 -18.157  1.00  0.00           N  
ATOM   3161  HE  ARG A 205      -2.268  26.042 -17.265  1.00  0.00           H  
ATOM   3162  CZ  ARG A 205      -3.512  26.834 -18.506  1.00  0.00           C  
ATOM   3163  NH1 ARG A 205      -3.816  27.788 -17.680  1.00  0.00           N  
ATOM   3164 1HH1 ARG A 205      -3.739  27.682 -16.679  1.00  0.00           H  
ATOM   3165 2HH1 ARG A 205      -4.475  28.479 -18.010  1.00  0.00           H  
ATOM   3166  NH2 ARG A 205      -4.139  26.837 -19.633  1.00  0.00           N  
ATOM   3167 1HH2 ARG A 205      -3.781  26.088 -20.208  1.00  0.00           H  
ATOM   3168 2HH2 ARG A 205      -4.605  27.703 -19.863  1.00  0.00           H  
ATOM   3169  C   ARG A 205      -1.120  21.585 -15.507  1.00  0.00           C  
ATOM   3170  O   ARG A 205      -1.168  21.819 -14.325  1.00  0.00           O  
ATOM   3171  N   GLU A 206      -1.877  20.629 -16.055  1.00  0.00           N  
ATOM   3172  H   GLU A 206      -1.853  20.501 -17.056  1.00  0.00           H  
ATOM   3173  CA  GLU A 206      -2.592  19.595 -15.329  1.00  0.00           C  
ATOM   3174  HA  GLU A 206      -3.369  20.022 -14.696  1.00  0.00           H  
ATOM   3175  CB  GLU A 206      -3.341  18.650 -16.295  1.00  0.00           C  
ATOM   3176  HB2 GLU A 206      -4.104  19.140 -16.900  1.00  0.00           H  
ATOM   3177  HB3 GLU A 206      -2.628  18.236 -17.007  1.00  0.00           H  
ATOM   3178  CG  GLU A 206      -3.971  17.401 -15.617  1.00  0.00           C  
ATOM   3179  HG2 GLU A 206      -4.581  16.795 -16.286  1.00  0.00           H  
ATOM   3180  HG3 GLU A 206      -3.232  16.666 -15.297  1.00  0.00           H  
ATOM   3181  CD  GLU A 206      -4.662  17.715 -14.313  1.00  0.00           C  
ATOM   3182  OE1 GLU A 206      -5.397  18.725 -14.209  1.00  0.00           O  
ATOM   3183  OE2 GLU A 206      -4.520  17.005 -13.322  1.00  0.00           O  
ATOM   3184  C   GLU A 206      -1.573  18.828 -14.404  1.00  0.00           C  
ATOM   3185  O   GLU A 206      -1.843  18.738 -13.214  1.00  0.00           O  
ATOM   3186  N   TYR A 207      -0.462  18.346 -14.937  1.00  0.00           N  
ATOM   3187  H   TYR A 207      -0.405  18.274 -15.943  1.00  0.00           H  
ATOM   3188  CA  TYR A 207       0.510  17.626 -14.024  1.00  0.00           C  
ATOM   3189  HA  TYR A 207      -0.013  17.193 -13.172  1.00  0.00           H  
ATOM   3190  CB  TYR A 207       0.997  16.374 -14.764  1.00  0.00           C  
ATOM   3191  HB2 TYR A 207       1.300  16.566 -15.793  1.00  0.00           H  
ATOM   3192  HB3 TYR A 207       1.843  15.969 -14.209  1.00  0.00           H  
ATOM   3193  CG  TYR A 207       0.036  15.213 -14.843  1.00  0.00           C  
ATOM   3194  CD1 TYR A 207      -0.796  14.982 -15.935  1.00  0.00           C  
ATOM   3195  HD1 TYR A 207      -0.849  15.613 -16.810  1.00  0.00           H  
ATOM   3196  CE1 TYR A 207      -1.735  13.944 -15.844  1.00  0.00           C  
ATOM   3197  HE1 TYR A 207      -2.463  13.822 -16.632  1.00  0.00           H  
ATOM   3198  CZ  TYR A 207      -1.883  13.178 -14.655  1.00  0.00           C  
ATOM   3199  OH  TYR A 207      -2.966  12.372 -14.521  1.00  0.00           O  
ATOM   3200  HH  TYR A 207      -2.914  11.823 -13.735  1.00  0.00           H  
ATOM   3201  CE2 TYR A 207      -0.941  13.325 -13.661  1.00  0.00           C  
ATOM   3202  HE2 TYR A 207      -0.964  12.653 -12.816  1.00  0.00           H  
ATOM   3203  CD2 TYR A 207       0.030  14.310 -13.742  1.00  0.00           C  
ATOM   3204  HD2 TYR A 207       0.669  14.493 -12.891  1.00  0.00           H  
ATOM   3205  C   TYR A 207       1.658  18.579 -13.417  1.00  0.00           C  
ATOM   3206  O   TYR A 207       2.619  18.062 -12.848  1.00  0.00           O  
ATOM   3207  N   GLY A 208       1.618  19.927 -13.738  1.00  0.00           N  
ATOM   3208  H   GLY A 208       0.817  20.245 -14.265  1.00  0.00           H  
ATOM   3209  CA  GLY A 208       2.576  20.970 -13.265  1.00  0.00           C  
ATOM   3210  HA2 GLY A 208       2.170  21.962 -13.464  1.00  0.00           H  
ATOM   3211  HA3 GLY A 208       2.749  20.727 -12.217  1.00  0.00           H  
ATOM   3212  C   GLY A 208       3.967  20.973 -13.899  1.00  0.00           C  
ATOM   3213  O   GLY A 208       4.949  21.463 -13.344  1.00  0.00           O  
ATOM   3214  N   LEU A 209       4.029  20.464 -15.139  1.00  0.00           N  
ATOM   3215  H   LEU A 209       3.215  20.017 -15.536  1.00  0.00           H  
ATOM   3216  CA  LEU A 209       5.354  20.570 -15.891  1.00  0.00           C  
ATOM   3217  HA  LEU A 209       6.203  20.240 -15.293  1.00  0.00           H  
ATOM   3218  CB  LEU A 209       5.356  19.692 -17.117  1.00  0.00           C  
ATOM   3219  HB2 LEU A 209       4.402  19.997 -17.546  1.00  0.00           H  
ATOM   3220  HB3 LEU A 209       6.010  20.016 -17.926  1.00  0.00           H  
ATOM   3221  CG  LEU A 209       5.312  18.134 -16.864  1.00  0.00           C  
ATOM   3222  HG  LEU A 209       6.162  17.948 -16.208  1.00  0.00           H  
ATOM   3223  CD1 LEU A 209       4.066  17.674 -16.163  1.00  0.00           C  
ATOM   3224 1HD1 LEU A 209       4.209  17.732 -15.084  1.00  0.00           H  
ATOM   3225 2HD1 LEU A 209       3.185  18.254 -16.437  1.00  0.00           H  
ATOM   3226 3HD1 LEU A 209       3.824  16.641 -16.413  1.00  0.00           H  
ATOM   3227  CD2 LEU A 209       5.569  17.337 -18.121  1.00  0.00           C  
ATOM   3228 1HD2 LEU A 209       6.351  17.617 -18.827  1.00  0.00           H  
ATOM   3229 2HD2 LEU A 209       5.735  16.327 -17.746  1.00  0.00           H  
ATOM   3230 3HD2 LEU A 209       4.744  17.298 -18.833  1.00  0.00           H  
ATOM   3231  C   LEU A 209       5.476  21.968 -16.453  1.00  0.00           C  
ATOM   3232  O   LEU A 209       4.511  22.617 -16.855  1.00  0.00           O  
ATOM   3233  N   GLY A 210       6.708  22.453 -16.525  1.00  0.00           N  
ATOM   3234  H   GLY A 210       7.407  21.796 -16.209  1.00  0.00           H  
ATOM   3235  CA  GLY A 210       7.148  23.715 -17.170  1.00  0.00           C  
ATOM   3236  HA2 GLY A 210       6.329  24.417 -17.015  1.00  0.00           H  
ATOM   3237  HA3 GLY A 210       8.124  23.975 -16.760  1.00  0.00           H  
ATOM   3238  C   GLY A 210       7.340  23.523 -18.694  1.00  0.00           C  
ATOM   3239  O   GLY A 210       8.232  22.772 -19.044  1.00  0.00           O  
ATOM   3240  N   VAL A 211       6.471  24.005 -19.575  1.00  0.00           N  
ATOM   3241  H   VAL A 211       5.667  24.565 -19.328  1.00  0.00           H  
ATOM   3242  CA  VAL A 211       6.660  23.845 -21.104  1.00  0.00           C  
ATOM   3243  HA  VAL A 211       6.985  22.814 -21.246  1.00  0.00           H  
ATOM   3244  CB  VAL A 211       5.359  24.156 -21.931  1.00  0.00           C  
ATOM   3245  HB  VAL A 211       5.160  25.205 -21.714  1.00  0.00           H  
ATOM   3246  CG1 VAL A 211       5.469  24.001 -23.434  1.00  0.00           C  
ATOM   3247 1HG1 VAL A 211       5.919  23.045 -23.701  1.00  0.00           H  
ATOM   3248 2HG1 VAL A 211       4.498  24.265 -23.852  1.00  0.00           H  
ATOM   3249 3HG1 VAL A 211       6.195  24.708 -23.835  1.00  0.00           H  
ATOM   3250  CG2 VAL A 211       4.185  23.306 -21.560  1.00  0.00           C  
ATOM   3251 1HG2 VAL A 211       4.216  22.349 -22.080  1.00  0.00           H  
ATOM   3252 2HG2 VAL A 211       4.198  23.233 -20.473  1.00  0.00           H  
ATOM   3253 3HG2 VAL A 211       3.242  23.815 -21.761  1.00  0.00           H  
ATOM   3254  C   VAL A 211       7.721  24.881 -21.537  1.00  0.00           C  
ATOM   3255  O   VAL A 211       7.635  26.078 -21.249  1.00  0.00           O  
ATOM   3256  N   ILE A 212       8.630  24.493 -22.435  1.00  0.00           N  
ATOM   3257  H   ILE A 212       8.660  23.506 -22.645  1.00  0.00           H  
ATOM   3258  CA  ILE A 212       9.562  25.382 -23.210  1.00  0.00           C  
ATOM   3259  HA  ILE A 212       9.219  26.414 -23.154  1.00  0.00           H  
ATOM   3260  CB  ILE A 212      11.008  25.255 -22.707  1.00  0.00           C  
ATOM   3261  HB  ILE A 212      11.648  25.907 -23.301  1.00  0.00           H  
ATOM   3262  CG2 ILE A 212      11.194  25.651 -21.239  1.00  0.00           C  
ATOM   3263 1HG2 ILE A 212      10.555  24.991 -20.652  1.00  0.00           H  
ATOM   3264 2HG2 ILE A 212      12.211  25.710 -20.853  1.00  0.00           H  
ATOM   3265 3HG2 ILE A 212      10.792  26.644 -21.038  1.00  0.00           H  
ATOM   3266  CG1 ILE A 212      11.455  23.772 -22.968  1.00  0.00           C  
ATOM   3267 2HG1 ILE A 212      10.789  22.998 -22.586  1.00  0.00           H  
ATOM   3268 3HG1 ILE A 212      11.502  23.689 -24.054  1.00  0.00           H  
ATOM   3269  CD1 ILE A 212      12.906  23.511 -22.450  1.00  0.00           C  
ATOM   3270 1HD1 ILE A 212      13.234  22.552 -22.851  1.00  0.00           H  
ATOM   3271 2HD1 ILE A 212      13.471  24.404 -22.719  1.00  0.00           H  
ATOM   3272 3HD1 ILE A 212      12.860  23.409 -21.365  1.00  0.00           H  
ATOM   3273  C   ILE A 212       9.453  25.091 -24.743  1.00  0.00           C  
ATOM   3274  O   ILE A 212       9.306  23.967 -25.175  1.00  0.00           O  
ATOM   3275  N   ALA A 213       9.490  26.174 -25.512  1.00  0.00           N  
ATOM   3276  H   ALA A 213       9.772  27.036 -25.066  1.00  0.00           H  
ATOM   3277  CA  ALA A 213       8.999  26.271 -26.846  1.00  0.00           C  
ATOM   3278  HA  ALA A 213       8.603  25.264 -26.980  1.00  0.00           H  
ATOM   3279  CB  ALA A 213       7.899  27.286 -27.033  1.00  0.00           C  
ATOM   3280  HB1 ALA A 213       7.724  27.288 -28.109  1.00  0.00           H  
ATOM   3281  HB2 ALA A 213       6.958  27.141 -26.501  1.00  0.00           H  
ATOM   3282  HB3 ALA A 213       8.281  28.288 -26.844  1.00  0.00           H  
ATOM   3283  C   ALA A 213      10.098  26.505 -27.840  1.00  0.00           C  
ATOM   3284  O   ALA A 213      10.814  27.523 -27.849  1.00  0.00           O  
ATOM   3285  N   TRP A 214      10.149  25.494 -28.747  1.00  0.00           N  
ATOM   3286  H   TRP A 214       9.488  24.738 -28.645  1.00  0.00           H  
ATOM   3287  CA  TRP A 214      11.354  25.261 -29.583  1.00  0.00           C  
ATOM   3288  HA  TRP A 214      12.100  25.928 -29.151  1.00  0.00           H  
ATOM   3289  CB  TRP A 214      11.799  23.848 -29.325  1.00  0.00           C  
ATOM   3290  HB2 TRP A 214      12.840  23.861 -29.649  1.00  0.00           H  
ATOM   3291  HB3 TRP A 214      11.838  23.756 -28.240  1.00  0.00           H  
ATOM   3292  CG  TRP A 214      11.111  22.687 -29.930  1.00  0.00           C  
ATOM   3293  CD1 TRP A 214      10.443  21.723 -29.230  1.00  0.00           C  
ATOM   3294  HD1 TRP A 214      10.198  21.764 -28.179  1.00  0.00           H  
ATOM   3295  NE1 TRP A 214      10.304  20.649 -30.079  1.00  0.00           N  
ATOM   3296  HE1 TRP A 214       9.763  19.816 -29.899  1.00  0.00           H  
ATOM   3297  CE2 TRP A 214      10.501  20.967 -31.404  1.00  0.00           C  
ATOM   3298  CZ2 TRP A 214      10.273  20.243 -32.574  1.00  0.00           C  
ATOM   3299  HZ2 TRP A 214       9.912  19.225 -32.566  1.00  0.00           H  
ATOM   3300  CH2 TRP A 214      10.801  20.730 -33.774  1.00  0.00           C  
ATOM   3301  HH2 TRP A 214      10.705  20.058 -34.614  1.00  0.00           H  
ATOM   3302  CZ3 TRP A 214      11.539  21.948 -33.757  1.00  0.00           C  
ATOM   3303  HZ3 TRP A 214      12.145  22.217 -34.610  1.00  0.00           H  
ATOM   3304  CE3 TRP A 214      11.678  22.726 -32.529  1.00  0.00           C  
ATOM   3305  HE3 TRP A 214      12.282  23.617 -32.617  1.00  0.00           H  
ATOM   3306  CD2 TRP A 214      11.113  22.269 -31.326  1.00  0.00           C  
ATOM   3307  C   TRP A 214      10.997  25.661 -31.018  1.00  0.00           C  
ATOM   3308  O   TRP A 214       9.869  25.478 -31.460  1.00  0.00           O  
ATOM   3309  N   SER A 215      11.880  26.428 -31.658  1.00  0.00           N  
ATOM   3310  H   SER A 215      12.833  26.423 -31.324  1.00  0.00           H  
ATOM   3311  CA  SER A 215      11.607  27.277 -32.927  1.00  0.00           C  
ATOM   3312  HA  SER A 215      12.549  27.761 -33.184  1.00  0.00           H  
ATOM   3313  CB  SER A 215      11.323  26.310 -34.132  1.00  0.00           C  
ATOM   3314  HB2 SER A 215      11.962  25.427 -34.108  1.00  0.00           H  
ATOM   3315  HB3 SER A 215      10.296  25.954 -34.052  1.00  0.00           H  
ATOM   3316  OG  SER A 215      11.628  26.929 -35.362  1.00  0.00           O  
ATOM   3317  HG  SER A 215      12.276  27.602 -35.142  1.00  0.00           H  
ATOM   3318  C   SER A 215      10.558  28.333 -32.768  1.00  0.00           C  
ATOM   3319  O   SER A 215       9.588  28.330 -33.467  1.00  0.00           O  
ATOM   3320  N   PRO A 216      10.726  29.342 -31.840  1.00  0.00           N  
ATOM   3321  CD  PRO A 216      11.928  29.505 -31.053  1.00  0.00           C  
ATOM   3322  HD2 PRO A 216      12.717  29.656 -31.789  1.00  0.00           H  
ATOM   3323  HD3 PRO A 216      12.010  28.621 -30.419  1.00  0.00           H  
ATOM   3324  CG  PRO A 216      11.812  30.847 -30.229  1.00  0.00           C  
ATOM   3325  HG2 PRO A 216      12.266  31.692 -30.747  1.00  0.00           H  
ATOM   3326  HG3 PRO A 216      12.219  30.578 -29.255  1.00  0.00           H  
ATOM   3327  CB  PRO A 216      10.347  30.991 -30.091  1.00  0.00           C  
ATOM   3328  HB2 PRO A 216       9.995  31.998 -29.868  1.00  0.00           H  
ATOM   3329  HB3 PRO A 216      10.026  30.299 -29.312  1.00  0.00           H  
ATOM   3330  CA  PRO A 216       9.777  30.442 -31.497  1.00  0.00           C  
ATOM   3331  HA  PRO A 216       8.830  29.931 -31.320  1.00  0.00           H  
ATOM   3332  C   PRO A 216       9.611  31.568 -32.573  1.00  0.00           C  
ATOM   3333  O   PRO A 216       8.851  32.510 -32.365  1.00  0.00           O  
ATOM   3334  N   LEU A 217      10.379  31.484 -33.615  1.00  0.00           N  
ATOM   3335  H   LEU A 217      11.028  30.710 -33.588  1.00  0.00           H  
ATOM   3336  CA  LEU A 217      10.477  32.283 -34.832  1.00  0.00           C  
ATOM   3337  HA  LEU A 217       9.656  32.997 -34.774  1.00  0.00           H  
ATOM   3338  CB  LEU A 217      11.836  33.015 -34.929  1.00  0.00           C  
ATOM   3339  HB2 LEU A 217      12.657  32.299 -34.888  1.00  0.00           H  
ATOM   3340  HB3 LEU A 217      11.950  33.478 -35.909  1.00  0.00           H  
ATOM   3341  CG  LEU A 217      12.091  34.131 -33.885  1.00  0.00           C  
ATOM   3342  HG  LEU A 217      12.211  33.720 -32.882  1.00  0.00           H  
ATOM   3343  CD1 LEU A 217      13.409  34.807 -34.145  1.00  0.00           C  
ATOM   3344 1HD1 LEU A 217      14.189  34.046 -34.176  1.00  0.00           H  
ATOM   3345 2HD1 LEU A 217      13.254  35.356 -35.074  1.00  0.00           H  
ATOM   3346 3HD1 LEU A 217      13.632  35.531 -33.361  1.00  0.00           H  
ATOM   3347  CD2 LEU A 217      10.975  35.153 -33.852  1.00  0.00           C  
ATOM   3348 1HD2 LEU A 217      11.271  35.952 -33.172  1.00  0.00           H  
ATOM   3349 2HD2 LEU A 217      10.875  35.609 -34.837  1.00  0.00           H  
ATOM   3350 3HD2 LEU A 217      10.019  34.713 -33.568  1.00  0.00           H  
ATOM   3351  C   LEU A 217      10.171  31.379 -36.023  1.00  0.00           C  
ATOM   3352  O   LEU A 217      10.165  31.907 -37.120  1.00  0.00           O  
HETATM 3353  N   HIE A 218       9.783  30.129 -35.890  1.00  0.00           N  
HETATM 3354  H   HIE A 218       9.488  29.926 -34.946  1.00  0.00           H  
HETATM 3355  CA  HIE A 218       9.450  29.074 -37.003  1.00  0.00           C  
HETATM 3356  HA  HIE A 218       9.477  28.149 -36.426  1.00  0.00           H  
HETATM 3357  CB  HIE A 218       8.024  29.258 -37.543  1.00  0.00           C  
HETATM 3358  HB2 HIE A 218       7.469  29.653 -36.692  1.00  0.00           H  
HETATM 3359  HB3 HIE A 218       7.941  29.980 -38.355  1.00  0.00           H  
HETATM 3360  CG  HIE A 218       7.445  27.990 -38.025  1.00  0.00           C  
HETATM 3361  ND1 HIE A 218       7.156  26.886 -37.251  1.00  0.00           N  
HETATM 3362  CE1 HIE A 218       6.654  25.929 -38.044  1.00  0.00           C  
HETATM 3363  HE1 HIE A 218       6.109  25.054 -37.720  1.00  0.00           H  
HETATM 3364  NE2 HIE A 218       6.664  26.374 -39.266  1.00  0.00           N  
HETATM 3365  HE2 HIE A 218       6.111  25.914 -39.976  1.00  0.00           H  
HETATM 3366  CD2 HIE A 218       7.154  27.688 -39.353  1.00  0.00           C  
HETATM 3367  HD2 HIE A 218       7.231  28.301 -40.238  1.00  0.00           H  
HETATM 3368  C   HIE A 218      10.589  29.012 -38.055  1.00  0.00           C  
HETATM 3369  O   HIE A 218      10.390  29.159 -39.258  1.00  0.00           O  
ATOM   3370  N   GLY A 219      11.849  28.906 -37.672  1.00  0.00           N  
ATOM   3371  H   GLY A 219      12.026  28.781 -36.686  1.00  0.00           H  
ATOM   3372  CA  GLY A 219      13.060  29.068 -38.513  1.00  0.00           C  
ATOM   3373  HA2 GLY A 219      13.912  28.479 -38.174  1.00  0.00           H  
ATOM   3374  HA3 GLY A 219      12.832  28.614 -39.477  1.00  0.00           H  
ATOM   3375  C   GLY A 219      13.421  30.570 -38.973  1.00  0.00           C  
ATOM   3376  O   GLY A 219      13.697  30.742 -40.143  1.00  0.00           O  
ATOM   3377  N   GLY A 220      13.162  31.517 -38.104  1.00  0.00           N  
ATOM   3378  H   GLY A 220      12.777  31.231 -37.215  1.00  0.00           H  
ATOM   3379  CA  GLY A 220      13.292  32.949 -38.493  1.00  0.00           C  
ATOM   3380  HA2 GLY A 220      13.218  33.560 -37.594  1.00  0.00           H  
ATOM   3381  HA3 GLY A 220      14.250  33.114 -38.987  1.00  0.00           H  
ATOM   3382  C   GLY A 220      12.182  33.512 -39.349  1.00  0.00           C  
ATOM   3383  O   GLY A 220      12.264  34.671 -39.799  1.00  0.00           O  
ATOM   3384  N   LEU A 221      11.177  32.728 -39.631  1.00  0.00           N  
ATOM   3385  H   LEU A 221      11.124  31.792 -39.255  1.00  0.00           H  
ATOM   3386  CA  LEU A 221      10.041  33.114 -40.417  1.00  0.00           C  
ATOM   3387  HA  LEU A 221      10.521  33.335 -41.371  1.00  0.00           H  
ATOM   3388  CB  LEU A 221       9.012  31.985 -40.524  1.00  0.00           C  
ATOM   3389  HB2 LEU A 221       9.412  31.110 -41.037  1.00  0.00           H  
ATOM   3390  HB3 LEU A 221       8.669  31.759 -39.514  1.00  0.00           H  
ATOM   3391  CG  LEU A 221       7.596  32.344 -41.138  1.00  0.00           C  
ATOM   3392  HG  LEU A 221       7.047  33.191 -40.728  1.00  0.00           H  
ATOM   3393  CD1 LEU A 221       7.791  32.603 -42.607  1.00  0.00           C  
ATOM   3394 1HD1 LEU A 221       6.877  33.070 -42.972  1.00  0.00           H  
ATOM   3395 2HD1 LEU A 221       8.510  33.420 -42.666  1.00  0.00           H  
ATOM   3396 3HD1 LEU A 221       8.091  31.650 -43.045  1.00  0.00           H  
ATOM   3397  CD2 LEU A 221       6.642  31.153 -40.925  1.00  0.00           C  
ATOM   3398 1HD2 LEU A 221       7.096  30.280 -41.395  1.00  0.00           H  
ATOM   3399 2HD2 LEU A 221       6.557  30.996 -39.850  1.00  0.00           H  
ATOM   3400 3HD2 LEU A 221       5.623  31.325 -41.270  1.00  0.00           H  
ATOM   3401  C   LEU A 221       9.286  34.316 -39.740  1.00  0.00           C  
ATOM   3402  O   LEU A 221       9.053  35.369 -40.389  1.00  0.00           O  
ATOM   3403  N   LEU A 222       8.896  34.204 -38.495  1.00  0.00           N  
ATOM   3404  H   LEU A 222       8.886  33.319 -38.009  1.00  0.00           H  
ATOM   3405  CA  LEU A 222       8.118  35.270 -37.767  1.00  0.00           C  
ATOM   3406  HA  LEU A 222       7.291  35.654 -38.364  1.00  0.00           H  
ATOM   3407  CB  LEU A 222       7.582  34.736 -36.385  1.00  0.00           C  
ATOM   3408  HB2 LEU A 222       8.405  34.120 -36.022  1.00  0.00           H  
ATOM   3409  HB3 LEU A 222       7.468  35.608 -35.741  1.00  0.00           H  
ATOM   3410  CG  LEU A 222       6.336  33.898 -36.596  1.00  0.00           C  
ATOM   3411  HG  LEU A 222       6.398  33.380 -37.553  1.00  0.00           H  
ATOM   3412  CD1 LEU A 222       6.185  32.818 -35.548  1.00  0.00           C  
ATOM   3413 1HD1 LEU A 222       6.925  32.025 -35.657  1.00  0.00           H  
ATOM   3414 2HD1 LEU A 222       6.153  33.216 -34.534  1.00  0.00           H  
ATOM   3415 3HD1 LEU A 222       5.215  32.324 -35.605  1.00  0.00           H  
ATOM   3416  CD2 LEU A 222       5.022  34.697 -36.619  1.00  0.00           C  
ATOM   3417 1HD2 LEU A 222       4.731  35.016 -35.618  1.00  0.00           H  
ATOM   3418 2HD2 LEU A 222       5.242  35.620 -37.155  1.00  0.00           H  
ATOM   3419 3HD2 LEU A 222       4.214  34.074 -37.001  1.00  0.00           H  
ATOM   3420  C   LEU A 222       8.911  36.547 -37.529  1.00  0.00           C  
ATOM   3421  O   LEU A 222       8.294  37.658 -37.416  1.00  0.00           O  
ATOM   3422  N   GLY A 223      10.218  36.432 -37.472  1.00  0.00           N  
ATOM   3423  H   GLY A 223      10.574  35.501 -37.632  1.00  0.00           H  
ATOM   3424  CA  GLY A 223      11.176  37.469 -37.388  1.00  0.00           C  
ATOM   3425  HA2 GLY A 223      10.745  38.256 -36.768  1.00  0.00           H  
ATOM   3426  HA3 GLY A 223      12.072  37.049 -36.930  1.00  0.00           H  
ATOM   3427  C   GLY A 223      11.444  38.273 -38.732  1.00  0.00           C  
ATOM   3428  O   GLY A 223      10.606  39.041 -39.136  1.00  0.00           O  
ATOM   3429  N   GLY A 224      12.624  38.089 -39.283  1.00  0.00           N  
ATOM   3430  H   GLY A 224      13.192  37.358 -38.880  1.00  0.00           H  
ATOM   3431  CA  GLY A 224      13.180  38.841 -40.381  1.00  0.00           C  
ATOM   3432  HA2 GLY A 224      12.673  39.803 -40.462  1.00  0.00           H  
ATOM   3433  HA3 GLY A 224      14.216  39.031 -40.103  1.00  0.00           H  
ATOM   3434  C   GLY A 224      13.214  38.167 -41.775  1.00  0.00           C  
ATOM   3435  O   GLY A 224      13.640  38.764 -42.747  1.00  0.00           O  
ATOM   3436  N   ALA A 225      12.851  36.919 -41.919  1.00  0.00           N  
ATOM   3437  H   ALA A 225      12.413  36.437 -41.147  1.00  0.00           H  
ATOM   3438  CA  ALA A 225      13.018  36.213 -43.208  1.00  0.00           C  
ATOM   3439  HA  ALA A 225      14.088  36.218 -43.416  1.00  0.00           H  
ATOM   3440  CB  ALA A 225      12.419  34.763 -43.122  1.00  0.00           C  
ATOM   3441  HB1 ALA A 225      11.333  34.748 -43.041  1.00  0.00           H  
ATOM   3442  HB2 ALA A 225      12.757  34.101 -43.919  1.00  0.00           H  
ATOM   3443  HB3 ALA A 225      12.790  34.255 -42.232  1.00  0.00           H  
ATOM   3444  C   ALA A 225      12.476  36.820 -44.403  1.00  0.00           C  
ATOM   3445  O   ALA A 225      13.089  36.792 -45.432  1.00  0.00           O  
ATOM   3446  N   ILE A 226      11.282  37.487 -44.312  1.00  0.00           N  
ATOM   3447  H   ILE A 226      10.932  37.458 -43.365  1.00  0.00           H  
ATOM   3448  CA  ILE A 226      10.745  38.327 -45.494  1.00  0.00           C  
ATOM   3449  HA  ILE A 226      10.805  37.674 -46.364  1.00  0.00           H  
ATOM   3450  CB  ILE A 226       9.212  38.392 -45.364  1.00  0.00           C  
ATOM   3451  HB  ILE A 226       9.023  38.782 -44.364  1.00  0.00           H  
ATOM   3452  CG2 ILE A 226       8.584  39.198 -46.475  1.00  0.00           C  
ATOM   3453 1HG2 ILE A 226       8.528  38.647 -47.414  1.00  0.00           H  
ATOM   3454 2HG2 ILE A 226       7.551  39.491 -46.287  1.00  0.00           H  
ATOM   3455 3HG2 ILE A 226       9.194  40.098 -46.555  1.00  0.00           H  
ATOM   3456  CG1 ILE A 226       8.475  36.940 -45.263  1.00  0.00           C  
ATOM   3457 2HG1 ILE A 226       8.552  36.451 -46.234  1.00  0.00           H  
ATOM   3458 3HG1 ILE A 226       8.960  36.353 -44.484  1.00  0.00           H  
ATOM   3459  CD1 ILE A 226       6.994  37.033 -44.855  1.00  0.00           C  
ATOM   3460 1HD1 ILE A 226       6.815  37.834 -44.138  1.00  0.00           H  
ATOM   3461 2HD1 ILE A 226       6.519  37.282 -45.804  1.00  0.00           H  
ATOM   3462 3HD1 ILE A 226       6.633  36.033 -44.614  1.00  0.00           H  
ATOM   3463  C   ILE A 226      11.495  39.586 -45.832  1.00  0.00           C  
ATOM   3464  O   ILE A 226      12.005  39.818 -46.912  1.00  0.00           O  
ATOM   3465  N   ARG A 227      11.713  40.435 -44.821  1.00  0.00           N  
ATOM   3466  H   ARG A 227      11.328  40.159 -43.929  1.00  0.00           H  
ATOM   3467  CA  ARG A 227      12.496  41.674 -44.873  1.00  0.00           C  
ATOM   3468  HA  ARG A 227      11.984  42.319 -45.588  1.00  0.00           H  
ATOM   3469  CB  ARG A 227      12.569  42.477 -43.537  1.00  0.00           C  
ATOM   3470  HB2 ARG A 227      12.704  41.763 -42.725  1.00  0.00           H  
ATOM   3471  HB3 ARG A 227      13.367  43.185 -43.760  1.00  0.00           H  
ATOM   3472  CG  ARG A 227      11.237  43.244 -43.304  1.00  0.00           C  
ATOM   3473  HG2 ARG A 227      11.349  44.101 -43.967  1.00  0.00           H  
ATOM   3474  HG3 ARG A 227      10.388  42.650 -43.641  1.00  0.00           H  
ATOM   3475  CD  ARG A 227      11.083  43.800 -41.835  1.00  0.00           C  
ATOM   3476  HD2 ARG A 227      11.918  44.465 -41.613  1.00  0.00           H  
ATOM   3477  HD3 ARG A 227      10.208  44.437 -41.709  1.00  0.00           H  
ATOM   3478  NE  ARG A 227      10.768  42.677 -40.891  1.00  0.00           N  
ATOM   3479  HE  ARG A 227      10.491  41.768 -41.232  1.00  0.00           H  
ATOM   3480  CZ  ARG A 227      10.902  42.796 -39.542  1.00  0.00           C  
ATOM   3481  NH1 ARG A 227      10.929  41.771 -38.794  1.00  0.00           N  
ATOM   3482 1HH1 ARG A 227      10.653  40.831 -39.042  1.00  0.00           H  
ATOM   3483 2HH1 ARG A 227      11.231  41.918 -37.842  1.00  0.00           H  
ATOM   3484  NH2 ARG A 227      11.092  43.871 -38.893  1.00  0.00           N  
ATOM   3485 1HH2 ARG A 227      11.007  44.796 -39.288  1.00  0.00           H  
ATOM   3486 2HH2 ARG A 227      11.516  43.809 -37.978  1.00  0.00           H  
ATOM   3487  C   ARG A 227      13.971  41.453 -45.359  1.00  0.00           C  
ATOM   3488  O   ARG A 227      14.475  42.225 -46.164  1.00  0.00           O  
ATOM   3489  N   LYS A 228      14.723  40.465 -44.776  1.00  0.00           N  
ATOM   3490  H   LYS A 228      14.277  39.928 -44.047  1.00  0.00           H  
ATOM   3491  CA  LYS A 228      16.134  40.238 -45.019  1.00  0.00           C  
ATOM   3492  HA  LYS A 228      16.697  41.147 -44.808  1.00  0.00           H  
ATOM   3493  CB  LYS A 228      16.668  39.146 -44.153  1.00  0.00           C  
ATOM   3494  HB2 LYS A 228      16.168  38.218 -44.429  1.00  0.00           H  
ATOM   3495  HB3 LYS A 228      17.729  39.129 -44.405  1.00  0.00           H  
ATOM   3496  CG  LYS A 228      16.683  39.380 -42.661  1.00  0.00           C  
ATOM   3497  HG2 LYS A 228      17.559  39.979 -42.413  1.00  0.00           H  
ATOM   3498  HG3 LYS A 228      15.749  39.799 -42.286  1.00  0.00           H  
ATOM   3499  CD  LYS A 228      16.976  38.083 -41.985  1.00  0.00           C  
ATOM   3500  HD2 LYS A 228      16.091  37.519 -42.277  1.00  0.00           H  
ATOM   3501  HD3 LYS A 228      17.835  37.529 -42.363  1.00  0.00           H  
ATOM   3502  CE  LYS A 228      17.024  38.137 -40.451  1.00  0.00           C  
ATOM   3503  HE2 LYS A 228      18.085  38.177 -40.207  1.00  0.00           H  
ATOM   3504  HE3 LYS A 228      16.472  39.000 -40.077  1.00  0.00           H  
ATOM   3505  NZ  LYS A 228      16.481  36.957 -39.691  1.00  0.00           N1+
ATOM   3506  HZ1 LYS A 228      16.121  37.239 -38.791  1.00  0.00           H  
ATOM   3507  HZ2 LYS A 228      15.816  36.424 -40.234  1.00  0.00           H  
ATOM   3508  HZ3 LYS A 228      17.240  36.326 -39.474  1.00  0.00           H  
ATOM   3509  C   LYS A 228      16.355  39.925 -46.571  1.00  0.00           C  
ATOM   3510  O   LYS A 228      17.465  40.046 -47.004  1.00  0.00           O  
ATOM   3511  N   GLU A 229      15.388  39.377 -47.258  1.00  0.00           N  
ATOM   3512  H   GLU A 229      14.529  39.154 -46.775  1.00  0.00           H  
ATOM   3513  CA  GLU A 229      15.484  38.807 -48.672  1.00  0.00           C  
ATOM   3514  HA  GLU A 229      16.402  38.219 -48.682  1.00  0.00           H  
ATOM   3515  CB  GLU A 229      14.363  37.778 -49.012  1.00  0.00           C  
ATOM   3516  HB2 GLU A 229      14.252  37.164 -48.118  1.00  0.00           H  
ATOM   3517  HB3 GLU A 229      13.404  38.272 -49.170  1.00  0.00           H  
ATOM   3518  CG  GLU A 229      14.499  36.680 -50.087  1.00  0.00           C  
ATOM   3519  HG2 GLU A 229      13.489  36.278 -50.166  1.00  0.00           H  
ATOM   3520  HG3 GLU A 229      14.809  37.184 -51.002  1.00  0.00           H  
ATOM   3521  CD  GLU A 229      15.453  35.476 -49.746  1.00  0.00           C  
ATOM   3522  OE1 GLU A 229      15.562  34.493 -50.534  1.00  0.00           O  
ATOM   3523  OE2 GLU A 229      16.046  35.491 -48.690  1.00  0.00           O  
ATOM   3524  C   GLU A 229      15.618  39.889 -49.724  1.00  0.00           C  
ATOM   3525  O   GLU A 229      16.024  39.573 -50.837  1.00  0.00           O  
ATOM   3526  N   GLN A 230      15.419  41.193 -49.351  1.00  0.00           N  
ATOM   3527  H   GLN A 230      15.202  41.349 -48.377  1.00  0.00           H  
ATOM   3528  CA  GLN A 230      15.555  42.288 -50.259  1.00  0.00           C  
ATOM   3529  HA  GLN A 230      15.197  41.945 -51.229  1.00  0.00           H  
ATOM   3530  CB  GLN A 230      14.615  43.482 -49.822  1.00  0.00           C  
ATOM   3531  HB2 GLN A 230      14.760  43.709 -48.766  1.00  0.00           H  
ATOM   3532  HB3 GLN A 230      14.983  44.273 -50.475  1.00  0.00           H  
ATOM   3533  CG  GLN A 230      13.168  43.117 -50.141  1.00  0.00           C  
ATOM   3534  HG2 GLN A 230      12.929  42.098 -49.838  1.00  0.00           H  
ATOM   3535  HG3 GLN A 230      12.525  43.677 -49.462  1.00  0.00           H  
ATOM   3536  CD  GLN A 230      12.861  43.412 -51.601  1.00  0.00           C  
ATOM   3537  OE1 GLN A 230      13.256  44.470 -52.147  1.00  0.00           O  
ATOM   3538  NE2 GLN A 230      12.109  42.590 -52.297  1.00  0.00           N  
ATOM   3539 1HE2 GLN A 230      11.722  42.988 -53.141  1.00  0.00           H  
ATOM   3540 2HE2 GLN A 230      11.739  41.745 -51.887  1.00  0.00           H  
ATOM   3541  C   GLN A 230      17.001  42.824 -50.435  1.00  0.00           C  
ATOM   3542  O   GLN A 230      17.243  43.648 -51.326  1.00  0.00           O  
ATOM   3543  N   GLU A 231      17.978  42.285 -49.697  1.00  0.00           N  
ATOM   3544  H   GLU A 231      17.671  41.723 -48.916  1.00  0.00           H  
ATOM   3545  CA  GLU A 231      19.373  42.663 -49.483  1.00  0.00           C  
ATOM   3546  HA  GLU A 231      19.666  43.159 -50.409  1.00  0.00           H  
ATOM   3547  CB  GLU A 231      19.511  43.742 -48.356  1.00  0.00           C  
ATOM   3548  HB2 GLU A 231      20.519  44.152 -48.413  1.00  0.00           H  
ATOM   3549  HB3 GLU A 231      18.857  44.593 -48.546  1.00  0.00           H  
ATOM   3550  CG  GLU A 231      19.262  43.211 -46.842  1.00  0.00           C  
ATOM   3551  HG2 GLU A 231      18.206  43.036 -46.638  1.00  0.00           H  
ATOM   3552  HG3 GLU A 231      19.797  42.272 -46.698  1.00  0.00           H  
ATOM   3553  CD  GLU A 231      19.880  44.202 -45.791  1.00  0.00           C  
ATOM   3554  OE1 GLU A 231      21.043  44.655 -45.951  1.00  0.00           O  
ATOM   3555  OE2 GLU A 231      19.176  44.588 -44.828  1.00  0.00           O  
ATOM   3556  C   GLU A 231      20.267  41.499 -49.304  1.00  0.00           C  
ATOM   3557  O   GLU A 231      21.483  41.683 -49.139  1.00  0.00           O  
ATOM   3558  N   GLY A 232      19.785  40.258 -49.320  1.00  0.00           N  
ATOM   3559  H   GLY A 232      18.792  40.145 -49.464  1.00  0.00           H  
ATOM   3560  CA  GLY A 232      20.614  39.047 -49.320  1.00  0.00           C  
ATOM   3561  HA2 GLY A 232      20.138  38.165 -49.748  1.00  0.00           H  
ATOM   3562  HA3 GLY A 232      21.515  39.224 -49.908  1.00  0.00           H  
ATOM   3563  C   GLY A 232      21.109  38.717 -47.901  1.00  0.00           C  
ATOM   3564  O   GLY A 232      22.301  38.292 -47.785  1.00  0.00           O  
ATOM   3565  N   GLY A 233      20.275  38.963 -46.899  1.00  0.00           N  
ATOM   3566  H   GLY A 233      19.398  39.374 -47.185  1.00  0.00           H  
ATOM   3567  CA  GLY A 233      20.713  39.123 -45.511  1.00  0.00           C  
ATOM   3568  HA2 GLY A 233      21.793  39.242 -45.419  1.00  0.00           H  
ATOM   3569  HA3 GLY A 233      20.206  39.929 -44.979  1.00  0.00           H  
ATOM   3570  C   GLY A 233      20.319  37.896 -44.705  1.00  0.00           C  
ATOM   3571  O   GLY A 233      20.747  37.743 -43.559  1.00  0.00           O  
ATOM   3572  N   ASN A 234      19.503  36.997 -45.312  1.00  0.00           N  
ATOM   3573  H   ASN A 234      19.238  37.140 -46.277  1.00  0.00           H  
ATOM   3574  CA  ASN A 234      19.325  35.643 -44.781  1.00  0.00           C  
ATOM   3575  HA  ASN A 234      19.104  35.713 -43.716  1.00  0.00           H  
ATOM   3576  CB  ASN A 234      18.180  34.849 -45.527  1.00  0.00           C  
ATOM   3577  HB2 ASN A 234      18.304  35.048 -46.592  1.00  0.00           H  
ATOM   3578  HB3 ASN A 234      18.427  33.792 -45.429  1.00  0.00           H  
ATOM   3579  CG  ASN A 234      16.851  35.357 -44.983  1.00  0.00           C  
ATOM   3580  OD1 ASN A 234      16.580  35.434 -43.738  1.00  0.00           O  
ATOM   3581  ND2 ASN A 234      15.899  35.598 -45.775  1.00  0.00           N  
ATOM   3582 1HD2 ASN A 234      15.043  35.962 -45.382  1.00  0.00           H  
ATOM   3583 2HD2 ASN A 234      16.013  35.536 -46.776  1.00  0.00           H  
ATOM   3584  C   ASN A 234      20.621  34.768 -44.891  1.00  0.00           C  
ATOM   3585  O   ASN A 234      21.389  34.955 -45.863  1.00  0.00           O  
ATOM   3586  N   ARG A 235      20.824  33.799 -43.985  1.00  0.00           N  
ATOM   3587  H   ARG A 235      20.135  33.735 -43.250  1.00  0.00           H  
ATOM   3588  CA  ARG A 235      21.858  32.744 -44.092  1.00  0.00           C  
ATOM   3589  HA  ARG A 235      22.332  32.696 -45.072  1.00  0.00           H  
ATOM   3590  CB  ARG A 235      22.982  32.945 -43.133  1.00  0.00           C  
ATOM   3591  HB2 ARG A 235      22.521  32.874 -42.148  1.00  0.00           H  
ATOM   3592  HB3 ARG A 235      23.784  32.218 -43.263  1.00  0.00           H  
ATOM   3593  CG  ARG A 235      23.612  34.294 -43.061  1.00  0.00           C  
ATOM   3594  HG2 ARG A 235      22.834  35.032 -42.868  1.00  0.00           H  
ATOM   3595  HG3 ARG A 235      24.206  34.272 -42.147  1.00  0.00           H  
ATOM   3596  CD  ARG A 235      24.506  34.648 -44.265  1.00  0.00           C  
ATOM   3597  HD2 ARG A 235      25.457  34.116 -44.251  1.00  0.00           H  
ATOM   3598  HD3 ARG A 235      24.008  34.477 -45.219  1.00  0.00           H  
ATOM   3599  NE  ARG A 235      25.031  36.095 -44.210  1.00  0.00           N  
ATOM   3600  HE  ARG A 235      25.859  36.352 -43.693  1.00  0.00           H  
ATOM   3601  CZ  ARG A 235      24.611  37.078 -44.943  1.00  0.00           C  
ATOM   3602  NH1 ARG A 235      23.638  37.087 -45.736  1.00  0.00           N  
ATOM   3603 1HH1 ARG A 235      23.243  36.188 -45.975  1.00  0.00           H  
ATOM   3604 2HH1 ARG A 235      23.455  37.817 -46.409  1.00  0.00           H  
ATOM   3605  NH2 ARG A 235      25.249  38.207 -44.845  1.00  0.00           N  
ATOM   3606 1HH2 ARG A 235      26.099  38.279 -44.306  1.00  0.00           H  
ATOM   3607 2HH2 ARG A 235      24.993  38.965 -45.462  1.00  0.00           H  
ATOM   3608  C   ARG A 235      21.122  31.427 -43.998  1.00  0.00           C  
ATOM   3609  O   ARG A 235      21.626  30.473 -44.636  1.00  0.00           O  
ATOM   3610  N   ARG A 236      20.104  31.243 -43.182  1.00  0.00           N  
ATOM   3611  H   ARG A 236      19.864  31.954 -42.506  1.00  0.00           H  
ATOM   3612  CA  ARG A 236      19.472  29.936 -42.947  1.00  0.00           C  
ATOM   3613  HA  ARG A 236      20.195  29.187 -43.271  1.00  0.00           H  
ATOM   3614  CB  ARG A 236      19.172  29.738 -41.447  1.00  0.00           C  
ATOM   3615  HB2 ARG A 236      18.704  30.592 -40.957  1.00  0.00           H  
ATOM   3616  HB3 ARG A 236      18.419  28.952 -41.388  1.00  0.00           H  
ATOM   3617  CG  ARG A 236      20.299  29.129 -40.549  1.00  0.00           C  
ATOM   3618  HG2 ARG A 236      20.688  28.200 -40.965  1.00  0.00           H  
ATOM   3619  HG3 ARG A 236      21.160  29.797 -40.560  1.00  0.00           H  
ATOM   3620  CD  ARG A 236      19.927  28.867 -39.203  1.00  0.00           C  
ATOM   3621  HD2 ARG A 236      20.793  28.657 -38.575  1.00  0.00           H  
ATOM   3622  HD3 ARG A 236      19.409  29.738 -38.800  1.00  0.00           H  
ATOM   3623  NE  ARG A 236      19.083  27.615 -39.006  1.00  0.00           N  
ATOM   3624  HE  ARG A 236      18.841  26.966 -39.741  1.00  0.00           H  
ATOM   3625  CZ  ARG A 236      18.532  27.253 -37.863  1.00  0.00           C  
ATOM   3626  NH1 ARG A 236      18.787  27.908 -36.759  1.00  0.00           N  
ATOM   3627 1HH1 ARG A 236      19.263  28.794 -36.847  1.00  0.00           H  
ATOM   3628 2HH1 ARG A 236      18.519  27.531 -35.861  1.00  0.00           H  
ATOM   3629  NH2 ARG A 236      17.736  26.254 -37.695  1.00  0.00           N  
ATOM   3630 1HH2 ARG A 236      17.499  25.706 -38.509  1.00  0.00           H  
ATOM   3631 2HH2 ARG A 236      17.209  26.156 -36.839  1.00  0.00           H  
ATOM   3632  C   ARG A 236      18.263  29.740 -43.769  1.00  0.00           C  
ATOM   3633  O   ARG A 236      17.979  28.626 -44.189  1.00  0.00           O  
ATOM   3634  N   ALA A 237      17.397  30.731 -43.870  1.00  0.00           N  
ATOM   3635  H   ALA A 237      17.739  31.611 -43.510  1.00  0.00           H  
ATOM   3636  CA  ALA A 237      15.993  30.788 -44.350  1.00  0.00           C  
ATOM   3637  HA  ALA A 237      15.443  30.223 -43.597  1.00  0.00           H  
ATOM   3638  CB  ALA A 237      15.585  32.248 -44.287  1.00  0.00           C  
ATOM   3639  HB1 ALA A 237      15.758  32.583 -43.265  1.00  0.00           H  
ATOM   3640  HB2 ALA A 237      16.142  32.768 -45.066  1.00  0.00           H  
ATOM   3641  HB3 ALA A 237      14.521  32.288 -44.518  1.00  0.00           H  
ATOM   3642  C   ALA A 237      15.759  30.060 -45.695  1.00  0.00           C  
ATOM   3643  O   ALA A 237      14.646  29.588 -45.950  1.00  0.00           O  
ATOM   3644  N   ALA A 238      16.780  29.861 -46.542  1.00  0.00           N  
ATOM   3645  H   ALA A 238      17.699  30.213 -46.317  1.00  0.00           H  
ATOM   3646  CA  ALA A 238      16.632  29.149 -47.819  1.00  0.00           C  
ATOM   3647  HA  ALA A 238      15.775  29.565 -48.348  1.00  0.00           H  
ATOM   3648  CB  ALA A 238      17.868  29.382 -48.676  1.00  0.00           C  
ATOM   3649  HB1 ALA A 238      18.660  28.802 -48.203  1.00  0.00           H  
ATOM   3650  HB2 ALA A 238      17.697  28.875 -49.626  1.00  0.00           H  
ATOM   3651  HB3 ALA A 238      18.235  30.402 -48.785  1.00  0.00           H  
ATOM   3652  C   ALA A 238      16.425  27.660 -47.714  1.00  0.00           C  
ATOM   3653  O   ALA A 238      15.916  27.030 -48.636  1.00  0.00           O  
ATOM   3654  N   SER A 239      16.734  26.981 -46.580  1.00  0.00           N  
ATOM   3655  H   SER A 239      17.122  27.425 -45.760  1.00  0.00           H  
ATOM   3656  CA  SER A 239      16.765  25.414 -46.415  1.00  0.00           C  
ATOM   3657  HA  SER A 239      16.272  24.920 -47.252  1.00  0.00           H  
ATOM   3658  CB  SER A 239      18.174  24.871 -46.523  1.00  0.00           C  
ATOM   3659  HB2 SER A 239      18.042  23.789 -46.532  1.00  0.00           H  
ATOM   3660  HB3 SER A 239      18.592  25.172 -47.484  1.00  0.00           H  
ATOM   3661  OG  SER A 239      18.888  25.433 -45.405  1.00  0.00           O  
ATOM   3662  HG  SER A 239      19.360  26.218 -45.692  1.00  0.00           H  
ATOM   3663  C   SER A 239      15.999  24.915 -45.162  1.00  0.00           C  
ATOM   3664  O   SER A 239      15.769  23.746 -44.954  1.00  0.00           O  
ATOM   3665  N   GLY A 240      15.702  25.915 -44.305  1.00  0.00           N  
ATOM   3666  H   GLY A 240      15.922  26.873 -44.537  1.00  0.00           H  
ATOM   3667  CA  GLY A 240      15.156  25.606 -42.985  1.00  0.00           C  
ATOM   3668  HA2 GLY A 240      15.501  24.635 -42.630  1.00  0.00           H  
ATOM   3669  HA3 GLY A 240      15.495  26.433 -42.361  1.00  0.00           H  
ATOM   3670  C   GLY A 240      13.646  25.652 -42.878  1.00  0.00           C  
ATOM   3671  O   GLY A 240      12.911  25.357 -43.817  1.00  0.00           O  
ATOM   3672  N   ARG A 241      13.134  25.899 -41.672  1.00  0.00           N  
ATOM   3673  H   ARG A 241      13.801  26.051 -40.929  1.00  0.00           H  
ATOM   3674  CA  ARG A 241      11.748  25.704 -41.271  1.00  0.00           C  
ATOM   3675  HA  ARG A 241      11.374  24.759 -41.665  1.00  0.00           H  
ATOM   3676  CB  ARG A 241      11.576  25.557 -39.722  1.00  0.00           C  
ATOM   3677  HB2 ARG A 241      12.239  24.719 -39.504  1.00  0.00           H  
ATOM   3678  HB3 ARG A 241      11.997  26.405 -39.181  1.00  0.00           H  
ATOM   3679  CG  ARG A 241      10.109  25.315 -39.216  1.00  0.00           C  
ATOM   3680  HG2 ARG A 241       9.531  26.239 -39.264  1.00  0.00           H  
ATOM   3681  HG3 ARG A 241       9.635  24.646 -39.935  1.00  0.00           H  
ATOM   3682  CD  ARG A 241       9.911  24.668 -37.826  1.00  0.00           C  
ATOM   3683  HD2 ARG A 241      10.126  25.457 -37.105  1.00  0.00           H  
ATOM   3684  HD3 ARG A 241       8.849  24.436 -37.742  1.00  0.00           H  
ATOM   3685  NE  ARG A 241      10.805  23.464 -37.684  1.00  0.00           N  
ATOM   3686  HE  ARG A 241      10.456  22.606 -38.087  1.00  0.00           H  
ATOM   3687  CZ  ARG A 241      12.057  23.552 -37.258  1.00  0.00           C  
ATOM   3688  NH1 ARG A 241      12.676  24.613 -36.682  1.00  0.00           N  
ATOM   3689 1HH1 ARG A 241      12.202  25.430 -36.324  1.00  0.00           H  
ATOM   3690 2HH1 ARG A 241      13.684  24.636 -36.619  1.00  0.00           H  
ATOM   3691  NH2 ARG A 241      12.860  22.573 -37.494  1.00  0.00           N  
ATOM   3692 1HH2 ARG A 241      12.491  21.720 -37.889  1.00  0.00           H  
ATOM   3693 2HH2 ARG A 241      13.793  22.496 -37.116  1.00  0.00           H  
ATOM   3694  C   ARG A 241      10.862  26.815 -41.854  1.00  0.00           C  
ATOM   3695  O   ARG A 241       9.771  26.624 -42.322  1.00  0.00           O  
ATOM   3696  N   ALA A 242      11.512  27.983 -42.140  1.00  0.00           N  
ATOM   3697  H   ALA A 242      12.502  28.058 -41.960  1.00  0.00           H  
ATOM   3698  CA  ALA A 242      10.776  28.968 -42.886  1.00  0.00           C  
ATOM   3699  HA  ALA A 242       9.859  29.307 -42.404  1.00  0.00           H  
ATOM   3700  CB  ALA A 242      11.582  30.316 -43.013  1.00  0.00           C  
ATOM   3701  HB1 ALA A 242      12.519  30.018 -43.483  1.00  0.00           H  
ATOM   3702  HB2 ALA A 242      10.942  30.977 -43.598  1.00  0.00           H  
ATOM   3703  HB3 ALA A 242      11.731  30.797 -42.046  1.00  0.00           H  
ATOM   3704  C   ALA A 242      10.386  28.426 -44.285  1.00  0.00           C  
ATOM   3705  O   ALA A 242       9.339  28.822 -44.807  1.00  0.00           O  
ATOM   3706  N   ALA A 243      11.275  27.599 -44.866  1.00  0.00           N  
ATOM   3707  H   ALA A 243      12.047  27.176 -44.370  1.00  0.00           H  
ATOM   3708  CA  ALA A 243      11.120  27.411 -46.280  1.00  0.00           C  
ATOM   3709  HA  ALA A 243      10.904  28.405 -46.672  1.00  0.00           H  
ATOM   3710  CB  ALA A 243      12.526  26.812 -46.835  1.00  0.00           C  
ATOM   3711  HB1 ALA A 243      12.876  26.015 -46.179  1.00  0.00           H  
ATOM   3712  HB2 ALA A 243      12.518  26.455 -47.865  1.00  0.00           H  
ATOM   3713  HB3 ALA A 243      13.238  27.638 -46.828  1.00  0.00           H  
ATOM   3714  C   ALA A 243       9.879  26.549 -46.603  1.00  0.00           C  
ATOM   3715  O   ALA A 243       9.351  26.699 -47.710  1.00  0.00           O  
ATOM   3716  N   ASP A 244       9.491  25.608 -45.761  1.00  0.00           N  
ATOM   3717  H   ASP A 244       9.960  25.546 -44.868  1.00  0.00           H  
ATOM   3718  CA  ASP A 244       8.286  24.857 -45.973  1.00  0.00           C  
ATOM   3719  HA  ASP A 244       8.331  24.566 -47.023  1.00  0.00           H  
ATOM   3720  CB  ASP A 244       8.378  23.747 -44.965  1.00  0.00           C  
ATOM   3721  HB2 ASP A 244       9.121  22.989 -45.215  1.00  0.00           H  
ATOM   3722  HB3 ASP A 244       8.686  24.182 -44.015  1.00  0.00           H  
ATOM   3723  CG  ASP A 244       7.094  22.938 -44.854  1.00  0.00           C  
ATOM   3724  OD1 ASP A 244       6.408  22.625 -45.860  1.00  0.00           O  
ATOM   3725  OD2 ASP A 244       6.539  22.841 -43.745  1.00  0.00           O  
ATOM   3726  C   ASP A 244       6.995  25.691 -45.735  1.00  0.00           C  
ATOM   3727  O   ASP A 244       6.066  25.696 -46.592  1.00  0.00           O  
ATOM   3728  N   ALA A 245       7.047  26.570 -44.696  1.00  0.00           N  
ATOM   3729  H   ALA A 245       7.927  26.655 -44.206  1.00  0.00           H  
ATOM   3730  CA  ALA A 245       6.003  27.506 -44.485  1.00  0.00           C  
ATOM   3731  HA  ALA A 245       5.018  27.040 -44.522  1.00  0.00           H  
ATOM   3732  CB  ALA A 245       6.151  28.027 -43.048  1.00  0.00           C  
ATOM   3733  HB1 ALA A 245       7.134  28.468 -42.883  1.00  0.00           H  
ATOM   3734  HB2 ALA A 245       5.398  28.787 -42.839  1.00  0.00           H  
ATOM   3735  HB3 ALA A 245       5.919  27.277 -42.292  1.00  0.00           H  
ATOM   3736  C   ALA A 245       5.768  28.653 -45.506  1.00  0.00           C  
ATOM   3737  O   ALA A 245       4.634  29.028 -45.783  1.00  0.00           O  
ATOM   3738  N   LEU A 246       6.879  29.164 -46.107  1.00  0.00           N  
ATOM   3739  H   LEU A 246       7.754  28.928 -45.660  1.00  0.00           H  
ATOM   3740  CA  LEU A 246       6.888  30.253 -47.142  1.00  0.00           C  
ATOM   3741  HA  LEU A 246       6.145  30.978 -46.810  1.00  0.00           H  
ATOM   3742  CB  LEU A 246       8.320  30.821 -47.415  1.00  0.00           C  
ATOM   3743  HB2 LEU A 246       9.062  30.046 -47.607  1.00  0.00           H  
ATOM   3744  HB3 LEU A 246       8.376  31.517 -48.252  1.00  0.00           H  
ATOM   3745  CG  LEU A 246       8.867  31.731 -46.266  1.00  0.00           C  
ATOM   3746  HG  LEU A 246       8.731  31.240 -45.302  1.00  0.00           H  
ATOM   3747  CD1 LEU A 246      10.353  31.916 -46.366  1.00  0.00           C  
ATOM   3748 1HD1 LEU A 246      10.682  32.633 -45.614  1.00  0.00           H  
ATOM   3749 2HD1 LEU A 246      10.873  30.969 -46.226  1.00  0.00           H  
ATOM   3750 3HD1 LEU A 246      10.647  32.371 -47.312  1.00  0.00           H  
ATOM   3751  CD2 LEU A 246       8.133  33.095 -46.165  1.00  0.00           C  
ATOM   3752 1HD2 LEU A 246       7.348  33.138 -45.409  1.00  0.00           H  
ATOM   3753 2HD2 LEU A 246       8.774  33.915 -45.842  1.00  0.00           H  
ATOM   3754 3HD2 LEU A 246       7.803  33.541 -47.103  1.00  0.00           H  
ATOM   3755  C   LEU A 246       6.302  29.829 -48.542  1.00  0.00           C  
ATOM   3756  O   LEU A 246       5.929  30.674 -49.287  1.00  0.00           O  
ATOM   3757  N   LYS A 247       6.242  28.495 -48.886  1.00  0.00           N  
ATOM   3758  H   LYS A 247       6.712  27.832 -48.286  1.00  0.00           H  
ATOM   3759  CA  LYS A 247       5.773  27.918 -50.192  1.00  0.00           C  
ATOM   3760  HA  LYS A 247       6.381  28.469 -50.910  1.00  0.00           H  
ATOM   3761  CB  LYS A 247       5.979  26.382 -50.314  1.00  0.00           C  
ATOM   3762  HB2 LYS A 247       6.860  26.053 -49.764  1.00  0.00           H  
ATOM   3763  HB3 LYS A 247       5.102  25.919 -49.860  1.00  0.00           H  
ATOM   3764  CG  LYS A 247       6.169  25.987 -51.788  1.00  0.00           C  
ATOM   3765  HG2 LYS A 247       5.216  26.245 -52.248  1.00  0.00           H  
ATOM   3766  HG3 LYS A 247       7.049  26.485 -52.196  1.00  0.00           H  
ATOM   3767  CD  LYS A 247       6.462  24.470 -51.952  1.00  0.00           C  
ATOM   3768  HD2 LYS A 247       7.407  24.275 -51.445  1.00  0.00           H  
ATOM   3769  HD3 LYS A 247       5.634  23.923 -51.502  1.00  0.00           H  
ATOM   3770  CE  LYS A 247       6.406  24.038 -53.422  1.00  0.00           C  
ATOM   3771  HE2 LYS A 247       6.361  22.953 -53.506  1.00  0.00           H  
ATOM   3772  HE3 LYS A 247       5.527  24.530 -53.840  1.00  0.00           H  
ATOM   3773  NZ  LYS A 247       7.623  24.474 -54.200  1.00  0.00           N1+
ATOM   3774  HZ1 LYS A 247       8.511  24.452 -53.720  1.00  0.00           H  
ATOM   3775  HZ2 LYS A 247       7.668  24.052 -55.116  1.00  0.00           H  
ATOM   3776  HZ3 LYS A 247       7.560  25.419 -54.550  1.00  0.00           H  
ATOM   3777  C   LYS A 247       4.328  28.300 -50.427  1.00  0.00           C  
ATOM   3778  O   LYS A 247       4.134  28.665 -51.604  1.00  0.00           O  
ATOM   3779  N   ASP A 248       3.395  28.340 -49.504  1.00  0.00           N  
ATOM   3780  H   ASP A 248       3.596  28.042 -48.561  1.00  0.00           H  
ATOM   3781  CA  ASP A 248       2.060  28.946 -49.768  1.00  0.00           C  
ATOM   3782  HA  ASP A 248       1.699  28.602 -50.737  1.00  0.00           H  
ATOM   3783  CB  ASP A 248       1.106  28.538 -48.640  1.00  0.00           C  
ATOM   3784  HB2 ASP A 248       1.227  27.461 -48.522  1.00  0.00           H  
ATOM   3785  HB3 ASP A 248       1.355  29.018 -47.693  1.00  0.00           H  
ATOM   3786  CG  ASP A 248      -0.380  28.871 -48.794  1.00  0.00           C  
ATOM   3787  OD1 ASP A 248      -0.689  29.687 -49.699  1.00  0.00           O  
ATOM   3788  OD2 ASP A 248      -1.188  28.446 -47.895  1.00  0.00           O  
ATOM   3789  C   ASP A 248       2.124  30.510 -49.729  1.00  0.00           C  
ATOM   3790  O   ASP A 248       2.721  30.983 -48.729  1.00  0.00           O  
ATOM   3791  N   PRO A 249       1.651  31.271 -50.713  1.00  0.00           N  
ATOM   3792  CD  PRO A 249       1.403  30.829 -52.062  1.00  0.00           C  
ATOM   3793  HD2 PRO A 249       0.574  30.129 -52.160  1.00  0.00           H  
ATOM   3794  HD3 PRO A 249       2.239  30.208 -52.384  1.00  0.00           H  
ATOM   3795  CG  PRO A 249       1.318  32.053 -52.920  1.00  0.00           C  
ATOM   3796  HG2 PRO A 249       0.540  31.841 -53.653  1.00  0.00           H  
ATOM   3797  HG3 PRO A 249       2.280  32.319 -53.357  1.00  0.00           H  
ATOM   3798  CB  PRO A 249       0.785  33.123 -52.025  1.00  0.00           C  
ATOM   3799  HB2 PRO A 249      -0.297  32.989 -51.992  1.00  0.00           H  
ATOM   3800  HB3 PRO A 249       1.028  34.107 -52.424  1.00  0.00           H  
ATOM   3801  CA  PRO A 249       1.511  32.787 -50.705  1.00  0.00           C  
ATOM   3802  HA  PRO A 249       2.493  33.250 -50.808  1.00  0.00           H  
ATOM   3803  C   PRO A 249       0.806  33.280 -49.462  1.00  0.00           C  
ATOM   3804  O   PRO A 249       1.289  34.285 -48.954  1.00  0.00           O  
ATOM   3805  N   GLN A 250      -0.239  32.540 -48.987  1.00  0.00           N  
ATOM   3806  H   GLN A 250      -0.482  31.621 -49.328  1.00  0.00           H  
ATOM   3807  CA  GLN A 250      -1.153  33.092 -47.950  1.00  0.00           C  
ATOM   3808  HA  GLN A 250      -1.229  34.160 -48.155  1.00  0.00           H  
ATOM   3809  CB  GLN A 250      -2.564  32.424 -48.036  1.00  0.00           C  
ATOM   3810  HB2 GLN A 250      -2.411  31.350 -48.141  1.00  0.00           H  
ATOM   3811  HB3 GLN A 250      -3.031  32.621 -47.071  1.00  0.00           H  
ATOM   3812  CG  GLN A 250      -3.434  32.855 -49.205  1.00  0.00           C  
ATOM   3813  HG2 GLN A 250      -2.884  32.821 -50.145  1.00  0.00           H  
ATOM   3814  HG3 GLN A 250      -4.264  32.150 -49.249  1.00  0.00           H  
ATOM   3815  CD  GLN A 250      -4.034  34.244 -49.065  1.00  0.00           C  
ATOM   3816  OE1 GLN A 250      -3.451  35.156 -48.554  1.00  0.00           O  
ATOM   3817  NE2 GLN A 250      -5.219  34.476 -49.523  1.00  0.00           N  
ATOM   3818 1HE2 GLN A 250      -5.689  35.358 -49.377  1.00  0.00           H  
ATOM   3819 2HE2 GLN A 250      -5.756  33.771 -50.009  1.00  0.00           H  
ATOM   3820  C   GLN A 250      -0.476  33.145 -46.562  1.00  0.00           C  
ATOM   3821  O   GLN A 250      -0.744  34.101 -45.813  1.00  0.00           O  
ATOM   3822  N   GLN A 251       0.483  32.247 -46.267  1.00  0.00           N  
ATOM   3823  H   GLN A 251       0.818  31.546 -46.913  1.00  0.00           H  
ATOM   3824  CA  GLN A 251       1.143  32.164 -44.993  1.00  0.00           C  
ATOM   3825  HA  GLN A 251       0.343  32.309 -44.268  1.00  0.00           H  
ATOM   3826  CB  GLN A 251       1.671  30.686 -44.828  1.00  0.00           C  
ATOM   3827  HB2 GLN A 251       0.785  30.057 -44.910  1.00  0.00           H  
ATOM   3828  HB3 GLN A 251       2.291  30.369 -45.667  1.00  0.00           H  
ATOM   3829  CG  GLN A 251       2.416  30.396 -43.576  1.00  0.00           C  
ATOM   3830  HG2 GLN A 251       3.410  30.063 -43.876  1.00  0.00           H  
ATOM   3831  HG3 GLN A 251       2.518  31.344 -43.047  1.00  0.00           H  
ATOM   3832  CD  GLN A 251       1.736  29.329 -42.664  1.00  0.00           C  
ATOM   3833  OE1 GLN A 251       2.165  28.211 -42.543  1.00  0.00           O  
ATOM   3834  NE2 GLN A 251       0.515  29.601 -42.302  1.00  0.00           N  
ATOM   3835 1HE2 GLN A 251       0.088  28.955 -41.654  1.00  0.00           H  
ATOM   3836 2HE2 GLN A 251       0.175  30.525 -42.526  1.00  0.00           H  
ATOM   3837  C   GLN A 251       2.195  33.293 -44.787  1.00  0.00           C  
ATOM   3838  O   GLN A 251       2.238  34.012 -43.793  1.00  0.00           O  
ATOM   3839  N   ARG A 252       2.993  33.426 -45.855  1.00  0.00           N  
ATOM   3840  H   ARG A 252       2.828  32.726 -46.564  1.00  0.00           H  
ATOM   3841  CA  ARG A 252       3.895  34.584 -46.047  1.00  0.00           C  
ATOM   3842  HA  ARG A 252       4.403  34.642 -45.085  1.00  0.00           H  
ATOM   3843  CB  ARG A 252       4.976  34.252 -47.094  1.00  0.00           C  
ATOM   3844  HB2 ARG A 252       5.779  34.977 -46.957  1.00  0.00           H  
ATOM   3845  HB3 ARG A 252       5.378  33.249 -46.946  1.00  0.00           H  
ATOM   3846  CG  ARG A 252       4.472  34.358 -48.566  1.00  0.00           C  
ATOM   3847  HG2 ARG A 252       3.661  33.651 -48.740  1.00  0.00           H  
ATOM   3848  HG3 ARG A 252       4.174  35.399 -48.695  1.00  0.00           H  
ATOM   3849  CD  ARG A 252       5.525  34.034 -49.616  1.00  0.00           C  
ATOM   3850  HD2 ARG A 252       6.344  34.753 -49.598  1.00  0.00           H  
ATOM   3851  HD3 ARG A 252       5.834  32.992 -49.534  1.00  0.00           H  
ATOM   3852  NE  ARG A 252       5.036  34.183 -50.928  1.00  0.00           N  
ATOM   3853  HE  ARG A 252       4.584  35.071 -51.094  1.00  0.00           H  
ATOM   3854  CZ  ARG A 252       5.289  33.365 -51.942  1.00  0.00           C  
ATOM   3855  NH1 ARG A 252       5.854  32.169 -51.793  1.00  0.00           N  
ATOM   3856 1HH1 ARG A 252       5.840  31.839 -50.839  1.00  0.00           H  
ATOM   3857 2HH1 ARG A 252       5.994  31.558 -52.584  1.00  0.00           H  
ATOM   3858  NH2 ARG A 252       4.982  33.849 -53.165  1.00  0.00           N  
ATOM   3859 1HH2 ARG A 252       4.635  34.794 -53.245  1.00  0.00           H  
ATOM   3860 2HH2 ARG A 252       5.245  33.306 -53.976  1.00  0.00           H  
ATOM   3861  C   ARG A 252       3.166  35.937 -46.271  1.00  0.00           C  
ATOM   3862  O   ARG A 252       3.620  36.888 -45.635  1.00  0.00           O  
ATOM   3863  N   GLU A 253       1.936  35.972 -46.725  1.00  0.00           N  
ATOM   3864  H   GLU A 253       1.501  35.158 -47.136  1.00  0.00           H  
ATOM   3865  CA  GLU A 253       1.055  37.119 -46.745  1.00  0.00           C  
ATOM   3866  HA  GLU A 253       1.702  37.908 -47.131  1.00  0.00           H  
ATOM   3867  CB  GLU A 253      -0.072  36.866 -47.779  1.00  0.00           C  
ATOM   3868  HB2 GLU A 253       0.369  36.579 -48.734  1.00  0.00           H  
ATOM   3869  HB3 GLU A 253      -0.587  36.024 -47.317  1.00  0.00           H  
ATOM   3870  CG  GLU A 253      -1.029  38.054 -48.014  1.00  0.00           C  
ATOM   3871  HG2 GLU A 253      -1.876  37.790 -48.647  1.00  0.00           H  
ATOM   3872  HG3 GLU A 253      -1.464  38.419 -47.083  1.00  0.00           H  
ATOM   3873  CD  GLU A 253      -0.460  39.198 -48.870  1.00  0.00           C  
ATOM   3874  OE1 GLU A 253       0.543  39.797 -48.404  1.00  0.00           O  
ATOM   3875  OE2 GLU A 253      -1.025  39.598 -49.934  1.00  0.00           O  
ATOM   3876  C   GLU A 253       0.500  37.494 -45.260  1.00  0.00           C  
ATOM   3877  O   GLU A 253       0.260  38.667 -44.884  1.00  0.00           O  
ATOM   3878  N   GLN A 254       0.271  36.449 -44.458  1.00  0.00           N  
ATOM   3879  H   GLN A 254       0.554  35.546 -44.813  1.00  0.00           H  
ATOM   3880  CA  GLN A 254      -0.274  36.481 -43.071  1.00  0.00           C  
ATOM   3881  HA  GLN A 254      -1.083  37.210 -43.122  1.00  0.00           H  
ATOM   3882  CB  GLN A 254      -0.743  35.087 -42.763  1.00  0.00           C  
ATOM   3883  HB2 GLN A 254      -1.420  34.786 -43.562  1.00  0.00           H  
ATOM   3884  HB3 GLN A 254       0.136  34.445 -42.817  1.00  0.00           H  
ATOM   3885  CG  GLN A 254      -1.335  34.906 -41.374  1.00  0.00           C  
ATOM   3886  HG2 GLN A 254      -0.750  35.252 -40.522  1.00  0.00           H  
ATOM   3887  HG3 GLN A 254      -2.277  35.446 -41.267  1.00  0.00           H  
ATOM   3888  CD  GLN A 254      -1.602  33.406 -41.127  1.00  0.00           C  
ATOM   3889  OE1 GLN A 254      -0.873  32.551 -41.542  1.00  0.00           O  
ATOM   3890  NE2 GLN A 254      -2.572  33.108 -40.271  1.00  0.00           N  
ATOM   3891 1HE2 GLN A 254      -2.558  32.233 -39.767  1.00  0.00           H  
ATOM   3892 2HE2 GLN A 254      -3.116  33.859 -39.871  1.00  0.00           H  
ATOM   3893  C   GLN A 254       0.720  37.133 -42.095  1.00  0.00           C  
ATOM   3894  O   GLN A 254       0.464  38.185 -41.441  1.00  0.00           O  
ATOM   3895  N   ILE A 255       1.909  36.502 -42.041  1.00  0.00           N  
ATOM   3896  H   ILE A 255       2.067  35.651 -42.561  1.00  0.00           H  
ATOM   3897  CA  ILE A 255       3.098  37.061 -41.422  1.00  0.00           C  
ATOM   3898  HA  ILE A 255       3.091  37.136 -40.335  1.00  0.00           H  
ATOM   3899  CB  ILE A 255       4.213  36.052 -41.913  1.00  0.00           C  
ATOM   3900  HB  ILE A 255       4.284  35.930 -42.994  1.00  0.00           H  
ATOM   3901  CG2 ILE A 255       5.521  36.700 -41.491  1.00  0.00           C  
ATOM   3902 1HG2 ILE A 255       6.392  36.049 -41.571  1.00  0.00           H  
ATOM   3903 2HG2 ILE A 255       5.738  37.419 -42.280  1.00  0.00           H  
ATOM   3904 3HG2 ILE A 255       5.419  37.104 -40.484  1.00  0.00           H  
ATOM   3905  CG1 ILE A 255       4.017  34.633 -41.323  1.00  0.00           C  
ATOM   3906 2HG1 ILE A 255       2.988  34.334 -41.524  1.00  0.00           H  
ATOM   3907 3HG1 ILE A 255       4.562  33.828 -41.817  1.00  0.00           H  
ATOM   3908  CD1 ILE A 255       4.243  34.468 -39.787  1.00  0.00           C  
ATOM   3909 1HD1 ILE A 255       5.316  34.434 -39.598  1.00  0.00           H  
ATOM   3910 2HD1 ILE A 255       3.674  35.192 -39.203  1.00  0.00           H  
ATOM   3911 3HD1 ILE A 255       3.734  33.525 -39.589  1.00  0.00           H  
ATOM   3912  C   ILE A 255       3.326  38.517 -41.895  1.00  0.00           C  
ATOM   3913  O   ILE A 255       3.487  39.405 -41.077  1.00  0.00           O  
ATOM   3914  N   GLN A 256       3.244  38.869 -43.162  1.00  0.00           N  
ATOM   3915  H   GLN A 256       3.243  38.134 -43.855  1.00  0.00           H  
ATOM   3916  CA  GLN A 256       3.361  40.224 -43.721  1.00  0.00           C  
ATOM   3917  HA  GLN A 256       4.323  40.623 -43.400  1.00  0.00           H  
ATOM   3918  CB  GLN A 256       3.328  40.099 -45.297  1.00  0.00           C  
ATOM   3919  HB2 GLN A 256       4.015  39.296 -45.565  1.00  0.00           H  
ATOM   3920  HB3 GLN A 256       2.359  39.863 -45.736  1.00  0.00           H  
ATOM   3921  CG  GLN A 256       3.713  41.434 -45.982  1.00  0.00           C  
ATOM   3922  HG2 GLN A 256       3.774  41.297 -47.062  1.00  0.00           H  
ATOM   3923  HG3 GLN A 256       2.950  42.207 -45.893  1.00  0.00           H  
ATOM   3924  CD  GLN A 256       4.951  41.991 -45.499  1.00  0.00           C  
ATOM   3925  OE1 GLN A 256       6.107  41.594 -45.752  1.00  0.00           O  
ATOM   3926  NE2 GLN A 256       4.872  43.103 -44.825  1.00  0.00           N  
ATOM   3927 1HE2 GLN A 256       5.748  43.525 -44.552  1.00  0.00           H  
ATOM   3928 2HE2 GLN A 256       3.956  43.422 -44.544  1.00  0.00           H  
ATOM   3929  C   GLN A 256       2.234  41.254 -43.360  1.00  0.00           C  
ATOM   3930  O   GLN A 256       2.491  42.442 -43.242  1.00  0.00           O  
ATOM   3931  N   ARG A 257       1.014  40.756 -43.099  1.00  0.00           N  
ATOM   3932  H   ARG A 257       0.808  39.774 -43.217  1.00  0.00           H  
ATOM   3933  CA  ARG A 257      -0.089  41.474 -42.439  1.00  0.00           C  
ATOM   3934  HA  ARG A 257      -0.135  42.493 -42.823  1.00  0.00           H  
ATOM   3935  CB  ARG A 257      -1.377  40.732 -42.783  1.00  0.00           C  
ATOM   3936  HB2 ARG A 257      -1.465  40.779 -43.868  1.00  0.00           H  
ATOM   3937  HB3 ARG A 257      -1.213  39.676 -42.571  1.00  0.00           H  
ATOM   3938  CG  ARG A 257      -2.688  41.230 -42.155  1.00  0.00           C  
ATOM   3939  HG2 ARG A 257      -2.548  41.221 -41.074  1.00  0.00           H  
ATOM   3940  HG3 ARG A 257      -2.938  42.195 -42.597  1.00  0.00           H  
ATOM   3941  CD  ARG A 257      -3.913  40.310 -42.362  1.00  0.00           C  
ATOM   3942  HD2 ARG A 257      -3.687  39.433 -41.754  1.00  0.00           H  
ATOM   3943  HD3 ARG A 257      -4.745  40.861 -41.926  1.00  0.00           H  
ATOM   3944  NE  ARG A 257      -4.060  39.835 -43.763  1.00  0.00           N  
ATOM   3945  HE  ARG A 257      -4.204  40.627 -44.373  1.00  0.00           H  
ATOM   3946  CZ  ARG A 257      -4.154  38.591 -44.236  1.00  0.00           C  
ATOM   3947  NH1 ARG A 257      -4.095  38.355 -45.512  1.00  0.00           N  
ATOM   3948 1HH1 ARG A 257      -3.810  39.145 -46.072  1.00  0.00           H  
ATOM   3949 2HH1 ARG A 257      -3.995  37.431 -45.906  1.00  0.00           H  
ATOM   3950  NH2 ARG A 257      -4.427  37.588 -43.439  1.00  0.00           N  
ATOM   3951 1HH2 ARG A 257      -4.757  37.843 -42.518  1.00  0.00           H  
ATOM   3952 2HH2 ARG A 257      -4.376  36.644 -43.792  1.00  0.00           H  
ATOM   3953  C   ARG A 257       0.124  41.708 -40.992  1.00  0.00           C  
ATOM   3954  O   ARG A 257      -0.444  42.690 -40.501  1.00  0.00           O  
ATOM   3955  N   TYR A 258       0.831  40.825 -40.293  1.00  0.00           N  
ATOM   3956  H   TYR A 258       1.146  40.005 -40.792  1.00  0.00           H  
ATOM   3957  CA  TYR A 258       1.327  41.069 -38.894  1.00  0.00           C  
ATOM   3958  HA  TYR A 258       0.546  41.514 -38.277  1.00  0.00           H  
ATOM   3959  CB  TYR A 258       1.688  39.665 -38.341  1.00  0.00           C  
ATOM   3960  HB2 TYR A 258       0.775  39.074 -38.263  1.00  0.00           H  
ATOM   3961  HB3 TYR A 258       2.152  39.146 -39.180  1.00  0.00           H  
ATOM   3962  CG  TYR A 258       2.594  39.516 -37.122  1.00  0.00           C  
ATOM   3963  CD1 TYR A 258       2.336  40.142 -35.861  1.00  0.00           C  
ATOM   3964  HD1 TYR A 258       1.398  40.667 -35.760  1.00  0.00           H  
ATOM   3965  CE1 TYR A 258       3.262  39.956 -34.801  1.00  0.00           C  
ATOM   3966  HE1 TYR A 258       2.992  40.515 -33.917  1.00  0.00           H  
ATOM   3967  CZ  TYR A 258       4.324  39.097 -34.899  1.00  0.00           C  
ATOM   3968  OH  TYR A 258       5.074  38.802 -33.831  1.00  0.00           O  
ATOM   3969  HH  TYR A 258       5.986  38.731 -34.121  1.00  0.00           H  
ATOM   3970  CE2 TYR A 258       4.576  38.413 -36.081  1.00  0.00           C  
ATOM   3971  HE2 TYR A 258       5.459  37.805 -36.214  1.00  0.00           H  
ATOM   3972  CD2 TYR A 258       3.710  38.566 -37.180  1.00  0.00           C  
ATOM   3973  HD2 TYR A 258       3.964  38.072 -38.106  1.00  0.00           H  
ATOM   3974  C   TYR A 258       2.438  42.096 -38.913  1.00  0.00           C  
ATOM   3975  O   TYR A 258       2.552  42.945 -38.021  1.00  0.00           O  
ATOM   3976  N   GLU A 259       3.321  42.049 -39.948  1.00  0.00           N  
ATOM   3977  H   GLU A 259       3.257  41.351 -40.675  1.00  0.00           H  
ATOM   3978  CA  GLU A 259       4.381  43.042 -39.992  1.00  0.00           C  
ATOM   3979  HA  GLU A 259       4.678  43.362 -38.994  1.00  0.00           H  
ATOM   3980  CB  GLU A 259       5.536  42.513 -40.920  1.00  0.00           C  
ATOM   3981  HB2 GLU A 259       5.786  41.455 -40.842  1.00  0.00           H  
ATOM   3982  HB3 GLU A 259       5.009  42.499 -41.874  1.00  0.00           H  
ATOM   3983  CG  GLU A 259       6.814  43.401 -41.015  1.00  0.00           C  
ATOM   3984  HG2 GLU A 259       6.969  43.912 -40.065  1.00  0.00           H  
ATOM   3985  HG3 GLU A 259       7.718  42.792 -41.022  1.00  0.00           H  
ATOM   3986  CD  GLU A 259       6.816  44.369 -42.236  1.00  0.00           C  
ATOM   3987  OE1 GLU A 259       6.482  45.570 -42.107  1.00  0.00           O  
ATOM   3988  OE2 GLU A 259       7.311  43.926 -43.327  1.00  0.00           O  
ATOM   3989  C   GLU A 259       3.843  44.399 -40.423  1.00  0.00           C  
ATOM   3990  O   GLU A 259       4.327  45.393 -39.899  1.00  0.00           O  
ATOM   3991  N   ASP A 260       2.750  44.464 -41.231  1.00  0.00           N  
ATOM   3992  H   ASP A 260       2.395  43.683 -41.765  1.00  0.00           H  
ATOM   3993  CA  ASP A 260       2.038  45.759 -41.483  1.00  0.00           C  
ATOM   3994  HA  ASP A 260       2.789  46.526 -41.669  1.00  0.00           H  
ATOM   3995  CB  ASP A 260       1.264  45.812 -42.783  1.00  0.00           C  
ATOM   3996  HB2 ASP A 260       0.410  45.135 -42.800  1.00  0.00           H  
ATOM   3997  HB3 ASP A 260       0.835  46.812 -42.721  1.00  0.00           H  
ATOM   3998  CG  ASP A 260       2.011  45.691 -44.060  1.00  0.00           C  
ATOM   3999  OD1 ASP A 260       3.207  46.108 -44.100  1.00  0.00           O  
ATOM   4000  OD2 ASP A 260       1.435  45.333 -45.079  1.00  0.00           O  
ATOM   4001  C   ASP A 260       1.199  46.311 -40.288  1.00  0.00           C  
ATOM   4002  O   ASP A 260       1.164  47.533 -40.126  1.00  0.00           O  
ATOM   4003  N   LEU A 261       0.539  45.496 -39.454  1.00  0.00           N  
ATOM   4004  H   LEU A 261       0.364  44.565 -39.805  1.00  0.00           H  
ATOM   4005  CA  LEU A 261       0.087  45.968 -38.199  1.00  0.00           C  
ATOM   4006  HA  LEU A 261      -0.640  46.754 -38.401  1.00  0.00           H  
ATOM   4007  CB  LEU A 261      -0.692  44.864 -37.548  1.00  0.00           C  
ATOM   4008  HB2 LEU A 261      -1.583  44.651 -38.139  1.00  0.00           H  
ATOM   4009  HB3 LEU A 261       0.032  44.053 -37.622  1.00  0.00           H  
ATOM   4010  CG  LEU A 261      -1.168  45.047 -36.087  1.00  0.00           C  
ATOM   4011  HG  LEU A 261      -0.358  45.450 -35.478  1.00  0.00           H  
ATOM   4012  CD1 LEU A 261      -2.289  46.114 -35.958  1.00  0.00           C  
ATOM   4013 1HD1 LEU A 261      -2.508  46.362 -34.919  1.00  0.00           H  
ATOM   4014 2HD1 LEU A 261      -1.858  47.007 -36.410  1.00  0.00           H  
ATOM   4015 3HD1 LEU A 261      -3.143  45.741 -36.523  1.00  0.00           H  
ATOM   4016  CD2 LEU A 261      -1.748  43.744 -35.523  1.00  0.00           C  
ATOM   4017 1HD2 LEU A 261      -2.614  43.477 -36.129  1.00  0.00           H  
ATOM   4018 2HD2 LEU A 261      -0.957  42.994 -35.533  1.00  0.00           H  
ATOM   4019 3HD2 LEU A 261      -2.107  43.879 -34.503  1.00  0.00           H  
ATOM   4020  C   LEU A 261       1.151  46.563 -37.278  1.00  0.00           C  
ATOM   4021  O   LEU A 261       0.902  47.650 -36.684  1.00  0.00           O  
ATOM   4022  N   LEU A 262       2.282  45.906 -37.054  1.00  0.00           N  
ATOM   4023  H   LEU A 262       2.442  45.028 -37.527  1.00  0.00           H  
ATOM   4024  CA  LEU A 262       3.216  46.304 -36.056  1.00  0.00           C  
ATOM   4025  HA  LEU A 262       2.697  46.478 -35.114  1.00  0.00           H  
ATOM   4026  CB  LEU A 262       4.242  45.319 -35.668  1.00  0.00           C  
ATOM   4027  HB2 LEU A 262       4.787  45.016 -36.562  1.00  0.00           H  
ATOM   4028  HB3 LEU A 262       5.010  45.742 -35.019  1.00  0.00           H  
ATOM   4029  CG  LEU A 262       3.657  44.233 -34.832  1.00  0.00           C  
ATOM   4030  HG  LEU A 262       2.762  43.808 -35.287  1.00  0.00           H  
ATOM   4031  CD1 LEU A 262       4.729  43.075 -34.834  1.00  0.00           C  
ATOM   4032 1HD1 LEU A 262       4.397  42.307 -34.136  1.00  0.00           H  
ATOM   4033 2HD1 LEU A 262       4.868  42.622 -35.816  1.00  0.00           H  
ATOM   4034 3HD1 LEU A 262       5.676  43.395 -34.399  1.00  0.00           H  
ATOM   4035  CD2 LEU A 262       3.267  44.562 -33.393  1.00  0.00           C  
ATOM   4036 1HD2 LEU A 262       4.083  45.075 -32.883  1.00  0.00           H  
ATOM   4037 2HD2 LEU A 262       2.326  45.112 -33.400  1.00  0.00           H  
ATOM   4038 3HD2 LEU A 262       2.929  43.679 -32.851  1.00  0.00           H  
ATOM   4039  C   LEU A 262       3.926  47.694 -36.400  1.00  0.00           C  
ATOM   4040  O   LEU A 262       4.451  48.375 -35.530  1.00  0.00           O  
ATOM   4041  N   ASP A 263       3.829  48.183 -37.650  1.00  0.00           N  
ATOM   4042  H   ASP A 263       3.307  47.597 -38.285  1.00  0.00           H  
ATOM   4043  CA  ASP A 263       3.974  49.618 -38.007  1.00  0.00           C  
ATOM   4044  HA  ASP A 263       4.997  49.949 -37.828  1.00  0.00           H  
ATOM   4045  CB  ASP A 263       3.800  49.843 -39.562  1.00  0.00           C  
ATOM   4046  HB2 ASP A 263       2.743  49.640 -39.731  1.00  0.00           H  
ATOM   4047  HB3 ASP A 263       4.068  50.886 -39.731  1.00  0.00           H  
ATOM   4048  CG  ASP A 263       4.700  49.075 -40.521  1.00  0.00           C  
ATOM   4049  OD1 ASP A 263       4.285  48.918 -41.701  1.00  0.00           O  
ATOM   4050  OD2 ASP A 263       5.768  48.520 -40.048  1.00  0.00           O  
ATOM   4051  C   ASP A 263       2.994  50.598 -37.210  1.00  0.00           C  
ATOM   4052  O   ASP A 263       3.399  51.764 -36.830  1.00  0.00           O  
ATOM   4053  N   LYS A 264       1.827  50.125 -36.737  1.00  0.00           N  
ATOM   4054  H   LYS A 264       1.618  49.171 -36.993  1.00  0.00           H  
ATOM   4055  CA  LYS A 264       0.793  50.932 -36.068  1.00  0.00           C  
ATOM   4056  HA  LYS A 264       0.925  51.979 -36.341  1.00  0.00           H  
ATOM   4057  CB  LYS A 264      -0.670  50.599 -36.495  1.00  0.00           C  
ATOM   4058  HB2 LYS A 264      -0.817  49.526 -36.375  1.00  0.00           H  
ATOM   4059  HB3 LYS A 264      -1.313  51.050 -35.739  1.00  0.00           H  
ATOM   4060  CG  LYS A 264      -1.044  50.985 -37.951  1.00  0.00           C  
ATOM   4061  HG2 LYS A 264      -2.134  50.960 -37.976  1.00  0.00           H  
ATOM   4062  HG3 LYS A 264      -0.522  51.919 -38.159  1.00  0.00           H  
ATOM   4063  CD  LYS A 264      -0.575  50.005 -39.016  1.00  0.00           C  
ATOM   4064  HD2 LYS A 264       0.498  49.863 -39.145  1.00  0.00           H  
ATOM   4065  HD3 LYS A 264      -1.037  49.056 -38.741  1.00  0.00           H  
ATOM   4066  CE  LYS A 264      -1.195  50.380 -40.323  1.00  0.00           C  
ATOM   4067  HE2 LYS A 264      -2.266  50.403 -40.124  1.00  0.00           H  
ATOM   4068  HE3 LYS A 264      -0.810  51.373 -40.555  1.00  0.00           H  
ATOM   4069  NZ  LYS A 264      -0.890  49.467 -41.518  1.00  0.00           N1+
ATOM   4070  HZ1 LYS A 264      -1.503  49.694 -42.288  1.00  0.00           H  
ATOM   4071  HZ2 LYS A 264       0.051  49.446 -41.885  1.00  0.00           H  
ATOM   4072  HZ3 LYS A 264      -1.148  48.528 -41.249  1.00  0.00           H  
ATOM   4073  C   LYS A 264       1.024  50.736 -34.597  1.00  0.00           C  
ATOM   4074  O   LYS A 264       0.102  50.892 -33.796  1.00  0.00           O  
HETATM 4075  N   HIE A 265       2.186  50.189 -34.164  1.00  0.00           N  
HETATM 4076  H   HIE A 265       2.826  49.891 -34.886  1.00  0.00           H  
HETATM 4077  CA  HIE A 265       2.639  49.899 -32.773  1.00  0.00           C  
HETATM 4078  HA  HIE A 265       2.050  50.303 -31.950  1.00  0.00           H  
HETATM 4079  CB  HIE A 265       2.551  48.397 -32.513  1.00  0.00           C  
HETATM 4080  HB2 HIE A 265       3.064  47.906 -33.341  1.00  0.00           H  
HETATM 4081  HB3 HIE A 265       3.091  48.263 -31.576  1.00  0.00           H  
HETATM 4082  CG  HIE A 265       1.029  47.960 -32.324  1.00  0.00           C  
HETATM 4083  ND1 HIE A 265       0.508  47.918 -31.057  1.00  0.00           N  
HETATM 4084  CE1 HIE A 265      -0.749  47.543 -31.155  1.00  0.00           C  
HETATM 4085  HE1 HIE A 265      -1.451  47.417 -30.344  1.00  0.00           H  
HETATM 4086  NE2 HIE A 265      -1.089  47.509 -32.445  1.00  0.00           N  
HETATM 4087  HE2 HIE A 265      -2.022  47.266 -32.744  1.00  0.00           H  
HETATM 4088  CD2 HIE A 265       0.041  47.730 -33.207  1.00  0.00           C  
HETATM 4089  HD2 HIE A 265       0.162  47.566 -34.267  1.00  0.00           H  
HETATM 4090  C   HIE A 265       4.132  50.326 -32.513  1.00  0.00           C  
HETATM 4091  O   HIE A 265       4.387  50.643 -31.367  1.00  0.00           O  
ATOM   4092  N   GLY A 266       5.017  50.313 -33.507  1.00  0.00           N  
ATOM   4093  H   GLY A 266       4.870  49.762 -34.340  1.00  0.00           H  
ATOM   4094  CA  GLY A 266       6.377  50.796 -33.163  1.00  0.00           C  
ATOM   4095  HA2 GLY A 266       6.798  51.007 -34.146  1.00  0.00           H  
ATOM   4096  HA3 GLY A 266       6.430  51.745 -32.630  1.00  0.00           H  
ATOM   4097  C   GLY A 266       7.307  49.700 -32.601  1.00  0.00           C  
ATOM   4098  O   GLY A 266       8.268  50.068 -31.894  1.00  0.00           O  
ATOM   4099  N   LEU A 267       6.982  48.391 -32.942  1.00  0.00           N  
ATOM   4100  H   LEU A 267       6.195  48.185 -33.540  1.00  0.00           H  
ATOM   4101  CA  LEU A 267       7.680  47.200 -32.501  1.00  0.00           C  
ATOM   4102  HA  LEU A 267       8.659  47.525 -32.151  1.00  0.00           H  
ATOM   4103  CB  LEU A 267       6.856  46.427 -31.410  1.00  0.00           C  
ATOM   4104  HB2 LEU A 267       5.901  46.046 -31.773  1.00  0.00           H  
ATOM   4105  HB3 LEU A 267       7.529  45.626 -31.105  1.00  0.00           H  
ATOM   4106  CG  LEU A 267       6.600  47.296 -30.148  1.00  0.00           C  
ATOM   4107  HG  LEU A 267       6.203  48.225 -30.557  1.00  0.00           H  
ATOM   4108  CD1 LEU A 267       5.633  46.656 -29.286  1.00  0.00           C  
ATOM   4109 1HD1 LEU A 267       4.693  46.644 -29.838  1.00  0.00           H  
ATOM   4110 2HD1 LEU A 267       5.895  45.622 -29.065  1.00  0.00           H  
ATOM   4111 3HD1 LEU A 267       5.469  47.147 -28.327  1.00  0.00           H  
ATOM   4112  CD2 LEU A 267       7.929  47.530 -29.329  1.00  0.00           C  
ATOM   4113 1HD2 LEU A 267       8.763  47.797 -29.978  1.00  0.00           H  
ATOM   4114 2HD2 LEU A 267       7.766  48.346 -28.625  1.00  0.00           H  
ATOM   4115 3HD2 LEU A 267       8.379  46.633 -28.903  1.00  0.00           H  
ATOM   4116  C   LEU A 267       8.040  46.163 -33.612  1.00  0.00           C  
ATOM   4117  O   LEU A 267       7.646  46.263 -34.734  1.00  0.00           O  
ATOM   4118  N   GLU A 268       8.921  45.260 -33.220  1.00  0.00           N  
ATOM   4119  H   GLU A 268       9.280  45.408 -32.287  1.00  0.00           H  
ATOM   4120  CA  GLU A 268       9.653  44.324 -34.096  1.00  0.00           C  
ATOM   4121  HA  GLU A 268       9.744  44.752 -35.094  1.00  0.00           H  
ATOM   4122  CB  GLU A 268      11.093  44.128 -33.515  1.00  0.00           C  
ATOM   4123  HB2 GLU A 268      11.569  45.103 -33.407  1.00  0.00           H  
ATOM   4124  HB3 GLU A 268      11.042  43.889 -32.452  1.00  0.00           H  
ATOM   4125  CG  GLU A 268      12.057  43.084 -34.149  1.00  0.00           C  
ATOM   4126  HG2 GLU A 268      13.086  43.384 -33.948  1.00  0.00           H  
ATOM   4127  HG3 GLU A 268      11.886  42.152 -33.610  1.00  0.00           H  
ATOM   4128  CD  GLU A 268      11.802  42.965 -35.576  1.00  0.00           C  
ATOM   4129  OE1 GLU A 268      11.968  43.938 -36.251  1.00  0.00           O  
ATOM   4130  OE2 GLU A 268      11.470  41.876 -36.078  1.00  0.00           O  
ATOM   4131  C   GLU A 268       8.906  42.967 -34.093  1.00  0.00           C  
ATOM   4132  O   GLU A 268       8.890  42.378 -32.993  1.00  0.00           O  
ATOM   4133  N   PRO A 269       8.358  42.426 -35.211  1.00  0.00           N  
ATOM   4134  CD  PRO A 269       8.215  43.079 -36.508  1.00  0.00           C  
ATOM   4135  HD2 PRO A 269       9.186  43.189 -36.989  1.00  0.00           H  
ATOM   4136  HD3 PRO A 269       7.719  44.046 -36.413  1.00  0.00           H  
ATOM   4137  CG  PRO A 269       7.408  42.106 -37.411  1.00  0.00           C  
ATOM   4138  HG2 PRO A 269       7.855  42.123 -38.405  1.00  0.00           H  
ATOM   4139  HG3 PRO A 269       6.418  42.547 -37.527  1.00  0.00           H  
ATOM   4140  CB  PRO A 269       7.533  40.728 -36.719  1.00  0.00           C  
ATOM   4141  HB2 PRO A 269       8.414  40.158 -37.015  1.00  0.00           H  
ATOM   4142  HB3 PRO A 269       6.670  40.130 -37.013  1.00  0.00           H  
ATOM   4143  CA  PRO A 269       7.690  41.078 -35.269  1.00  0.00           C  
ATOM   4144  HA  PRO A 269       6.703  41.227 -34.832  1.00  0.00           H  
ATOM   4145  C   PRO A 269       8.398  39.940 -34.571  1.00  0.00           C  
ATOM   4146  O   PRO A 269       7.749  39.224 -33.857  1.00  0.00           O  
ATOM   4147  N   GLY A 270       9.725  39.802 -34.741  1.00  0.00           N  
ATOM   4148  H   GLY A 270      10.224  40.338 -35.438  1.00  0.00           H  
ATOM   4149  CA  GLY A 270      10.426  38.705 -33.977  1.00  0.00           C  
ATOM   4150  HA2 GLY A 270      10.015  37.727 -34.227  1.00  0.00           H  
ATOM   4151  HA3 GLY A 270      11.466  38.814 -34.286  1.00  0.00           H  
ATOM   4152  C   GLY A 270      10.418  38.887 -32.448  1.00  0.00           C  
ATOM   4153  O   GLY A 270      10.315  37.967 -31.642  1.00  0.00           O  
ATOM   4154  N   GLU A 271      10.693  40.049 -32.010  1.00  0.00           N  
ATOM   4155  H   GLU A 271      10.854  40.759 -32.710  1.00  0.00           H  
ATOM   4156  CA  GLU A 271      10.533  40.479 -30.553  1.00  0.00           C  
ATOM   4157  HA  GLU A 271      11.060  39.698 -30.003  1.00  0.00           H  
ATOM   4158  CB  GLU A 271      11.164  41.831 -30.122  1.00  0.00           C  
ATOM   4159  HB2 GLU A 271      10.593  42.651 -30.557  1.00  0.00           H  
ATOM   4160  HB3 GLU A 271      10.944  41.849 -29.055  1.00  0.00           H  
ATOM   4161  CG  GLU A 271      12.678  41.922 -30.323  1.00  0.00           C  
ATOM   4162  HG2 GLU A 271      13.102  41.211 -29.614  1.00  0.00           H  
ATOM   4163  HG3 GLU A 271      12.910  41.558 -31.323  1.00  0.00           H  
ATOM   4164  CD  GLU A 271      13.290  43.322 -30.051  1.00  0.00           C  
ATOM   4165  OE1 GLU A 271      14.449  43.587 -30.469  1.00  0.00           O  
ATOM   4166  OE2 GLU A 271      12.759  44.213 -29.427  1.00  0.00           O  
ATOM   4167  C   GLU A 271       9.114  40.308 -30.032  1.00  0.00           C  
ATOM   4168  O   GLU A 271       8.884  39.583 -29.075  1.00  0.00           O  
ATOM   4169  N   VAL A 272       8.089  40.813 -30.717  1.00  0.00           N  
ATOM   4170  H   VAL A 272       8.296  41.364 -31.538  1.00  0.00           H  
ATOM   4171  CA  VAL A 272       6.632  40.547 -30.391  1.00  0.00           C  
ATOM   4172  HA  VAL A 272       6.392  41.073 -29.467  1.00  0.00           H  
ATOM   4173  CB  VAL A 272       5.700  41.281 -31.446  1.00  0.00           C  
ATOM   4174  HB  VAL A 272       5.941  40.963 -32.461  1.00  0.00           H  
ATOM   4175  CG1 VAL A 272       4.229  40.921 -31.129  1.00  0.00           C  
ATOM   4176 1HG1 VAL A 272       3.495  41.505 -31.684  1.00  0.00           H  
ATOM   4177 2HG1 VAL A 272       3.936  39.901 -31.374  1.00  0.00           H  
ATOM   4178 3HG1 VAL A 272       4.121  40.927 -30.044  1.00  0.00           H  
ATOM   4179  CG2 VAL A 272       5.868  42.708 -31.329  1.00  0.00           C  
ATOM   4180 1HG2 VAL A 272       6.068  43.024 -30.305  1.00  0.00           H  
ATOM   4181 2HG2 VAL A 272       6.697  43.023 -31.962  1.00  0.00           H  
ATOM   4182 3HG2 VAL A 272       5.020  43.282 -31.703  1.00  0.00           H  
ATOM   4183  C   VAL A 272       6.286  39.101 -30.293  1.00  0.00           C  
ATOM   4184  O   VAL A 272       5.728  38.783 -29.286  1.00  0.00           O  
ATOM   4185  N   ALA A 273       6.679  38.250 -31.211  1.00  0.00           N  
ATOM   4186  H   ALA A 273       7.176  38.507 -32.052  1.00  0.00           H  
ATOM   4187  CA  ALA A 273       6.519  36.780 -31.115  1.00  0.00           C  
ATOM   4188  HA  ALA A 273       5.464  36.524 -31.025  1.00  0.00           H  
ATOM   4189  CB  ALA A 273       7.087  36.190 -32.332  1.00  0.00           C  
ATOM   4190  HB1 ALA A 273       6.963  35.107 -32.353  1.00  0.00           H  
ATOM   4191  HB2 ALA A 273       6.721  36.548 -33.294  1.00  0.00           H  
ATOM   4192  HB3 ALA A 273       8.159  36.368 -32.247  1.00  0.00           H  
ATOM   4193  C   ALA A 273       7.094  36.100 -29.877  1.00  0.00           C  
ATOM   4194  O   ALA A 273       6.361  35.297 -29.248  1.00  0.00           O  
ATOM   4195  N   LEU A 274       8.292  36.501 -29.432  1.00  0.00           N  
ATOM   4196  H   LEU A 274       8.876  37.058 -30.040  1.00  0.00           H  
ATOM   4197  CA  LEU A 274       8.865  36.122 -28.140  1.00  0.00           C  
ATOM   4198  HA  LEU A 274       8.819  35.036 -28.049  1.00  0.00           H  
ATOM   4199  CB  LEU A 274      10.371  36.634 -27.991  1.00  0.00           C  
ATOM   4200  HB2 LEU A 274      10.409  37.657 -28.367  1.00  0.00           H  
ATOM   4201  HB3 LEU A 274      10.621  36.603 -26.931  1.00  0.00           H  
ATOM   4202  CG  LEU A 274      11.397  35.871 -28.835  1.00  0.00           C  
ATOM   4203  HG  LEU A 274      11.180  35.937 -29.901  1.00  0.00           H  
ATOM   4204  CD1 LEU A 274      12.761  36.601 -28.574  1.00  0.00           C  
ATOM   4205 1HD1 LEU A 274      13.008  36.520 -27.516  1.00  0.00           H  
ATOM   4206 2HD1 LEU A 274      13.446  35.978 -29.149  1.00  0.00           H  
ATOM   4207 3HD1 LEU A 274      12.690  37.630 -28.927  1.00  0.00           H  
ATOM   4208  CD2 LEU A 274      11.482  34.385 -28.559  1.00  0.00           C  
ATOM   4209 1HD2 LEU A 274      10.640  33.860 -29.011  1.00  0.00           H  
ATOM   4210 2HD2 LEU A 274      12.373  33.971 -29.030  1.00  0.00           H  
ATOM   4211 3HD2 LEU A 274      11.414  34.236 -27.481  1.00  0.00           H  
ATOM   4212  C   LEU A 274       8.102  36.739 -26.929  1.00  0.00           C  
ATOM   4213  O   LEU A 274       7.980  36.178 -25.894  1.00  0.00           O  
ATOM   4214  N   ALA A 275       7.722  37.987 -27.032  1.00  0.00           N  
ATOM   4215  H   ALA A 275       7.964  38.479 -27.881  1.00  0.00           H  
ATOM   4216  CA  ALA A 275       6.933  38.591 -25.996  1.00  0.00           C  
ATOM   4217  HA  ALA A 275       7.340  38.332 -25.018  1.00  0.00           H  
ATOM   4218  CB  ALA A 275       6.731  40.097 -26.201  1.00  0.00           C  
ATOM   4219  HB1 ALA A 275       6.170  40.600 -25.414  1.00  0.00           H  
ATOM   4220  HB2 ALA A 275       7.735  40.507 -26.094  1.00  0.00           H  
ATOM   4221  HB3 ALA A 275       6.341  40.189 -27.215  1.00  0.00           H  
ATOM   4222  C   ALA A 275       5.518  37.946 -25.919  1.00  0.00           C  
ATOM   4223  O   ALA A 275       4.964  37.922 -24.845  1.00  0.00           O  
ATOM   4224  N   TRP A 276       4.885  37.417 -26.987  1.00  0.00           N  
ATOM   4225  H   TRP A 276       5.249  37.691 -27.888  1.00  0.00           H  
ATOM   4226  CA  TRP A 276       3.574  36.810 -27.013  1.00  0.00           C  
ATOM   4227  HA  TRP A 276       2.896  37.441 -26.440  1.00  0.00           H  
ATOM   4228  CB  TRP A 276       3.048  36.801 -28.408  1.00  0.00           C  
ATOM   4229  HB2 TRP A 276       2.990  37.854 -28.683  1.00  0.00           H  
ATOM   4230  HB3 TRP A 276       3.819  36.447 -29.093  1.00  0.00           H  
ATOM   4231  CG  TRP A 276       1.768  36.079 -28.645  1.00  0.00           C  
ATOM   4232  CD1 TRP A 276       0.515  36.491 -28.349  1.00  0.00           C  
ATOM   4233  HD1 TRP A 276       0.182  37.416 -27.904  1.00  0.00           H  
ATOM   4234  NE1 TRP A 276      -0.333  35.418 -28.549  1.00  0.00           N  
ATOM   4235  HE1 TRP A 276      -1.325  35.466 -28.366  1.00  0.00           H  
ATOM   4236  CE2 TRP A 276       0.309  34.321 -29.137  1.00  0.00           C  
ATOM   4237  CZ2 TRP A 276      -0.115  33.038 -29.562  1.00  0.00           C  
ATOM   4238  HZ2 TRP A 276      -1.160  32.783 -29.466  1.00  0.00           H  
ATOM   4239  CH2 TRP A 276       0.809  32.094 -30.045  1.00  0.00           C  
ATOM   4240  HH2 TRP A 276       0.649  31.034 -30.175  1.00  0.00           H  
ATOM   4241  CZ3 TRP A 276       2.171  32.356 -29.979  1.00  0.00           C  
ATOM   4242  HZ3 TRP A 276       2.872  31.611 -30.326  1.00  0.00           H  
ATOM   4243  CE3 TRP A 276       2.550  33.659 -29.580  1.00  0.00           C  
ATOM   4244  HE3 TRP A 276       3.624  33.776 -29.577  1.00  0.00           H  
ATOM   4245  CD2 TRP A 276       1.674  34.685 -29.155  1.00  0.00           C  
ATOM   4246  C   TRP A 276       3.607  35.449 -26.297  1.00  0.00           C  
ATOM   4247  O   TRP A 276       2.709  35.101 -25.464  1.00  0.00           O  
ATOM   4248  N   LEU A 277       4.642  34.644 -26.532  1.00  0.00           N  
ATOM   4249  H   LEU A 277       5.292  34.889 -27.266  1.00  0.00           H  
ATOM   4250  CA  LEU A 277       4.982  33.447 -25.790  1.00  0.00           C  
ATOM   4251  HA  LEU A 277       4.132  32.769 -25.865  1.00  0.00           H  
ATOM   4252  CB  LEU A 277       6.280  32.881 -26.368  1.00  0.00           C  
ATOM   4253  HB2 LEU A 277       6.914  33.740 -26.589  1.00  0.00           H  
ATOM   4254  HB3 LEU A 277       6.782  32.211 -25.671  1.00  0.00           H  
ATOM   4255  CG  LEU A 277       6.041  32.199 -27.758  1.00  0.00           C  
ATOM   4256  HG  LEU A 277       5.580  32.938 -28.413  1.00  0.00           H  
ATOM   4257  CD1 LEU A 277       7.445  31.859 -28.288  1.00  0.00           C  
ATOM   4258 1HD1 LEU A 277       7.909  32.829 -28.468  1.00  0.00           H  
ATOM   4259 2HD1 LEU A 277       7.929  31.223 -27.546  1.00  0.00           H  
ATOM   4260 3HD1 LEU A 277       7.445  31.318 -29.235  1.00  0.00           H  
ATOM   4261  CD2 LEU A 277       5.211  30.900 -27.658  1.00  0.00           C  
ATOM   4262 1HD2 LEU A 277       5.772  30.195 -27.046  1.00  0.00           H  
ATOM   4263 2HD2 LEU A 277       4.237  31.099 -27.211  1.00  0.00           H  
ATOM   4264 3HD2 LEU A 277       5.107  30.524 -28.676  1.00  0.00           H  
ATOM   4265  C   LEU A 277       5.153  33.718 -24.327  1.00  0.00           C  
ATOM   4266  O   LEU A 277       4.704  32.909 -23.508  1.00  0.00           O  
ATOM   4267  N   LEU A 278       5.756  34.837 -23.971  1.00  0.00           N  
ATOM   4268  H   LEU A 278       5.867  35.614 -24.608  1.00  0.00           H  
ATOM   4269  CA  LEU A 278       5.825  35.269 -22.539  1.00  0.00           C  
ATOM   4270  HA  LEU A 278       6.151  34.333 -22.085  1.00  0.00           H  
ATOM   4271  CB  LEU A 278       7.006  36.272 -22.461  1.00  0.00           C  
ATOM   4272  HB2 LEU A 278       6.780  36.990 -23.249  1.00  0.00           H  
ATOM   4273  HB3 LEU A 278       7.015  36.864 -21.546  1.00  0.00           H  
ATOM   4274  CG  LEU A 278       8.422  35.674 -22.548  1.00  0.00           C  
ATOM   4275  HG  LEU A 278       8.506  34.945 -23.355  1.00  0.00           H  
ATOM   4276  CD1 LEU A 278       9.476  36.780 -22.719  1.00  0.00           C  
ATOM   4277 1HD1 LEU A 278       9.394  37.543 -21.945  1.00  0.00           H  
ATOM   4278 2HD1 LEU A 278      10.472  36.356 -22.843  1.00  0.00           H  
ATOM   4279 3HD1 LEU A 278       9.250  37.284 -23.660  1.00  0.00           H  
ATOM   4280  CD2 LEU A 278       8.933  34.913 -21.287  1.00  0.00           C  
ATOM   4281 1HD2 LEU A 278       9.958  34.619 -21.516  1.00  0.00           H  
ATOM   4282 2HD2 LEU A 278       8.965  35.569 -20.417  1.00  0.00           H  
ATOM   4283 3HD2 LEU A 278       8.378  34.012 -21.027  1.00  0.00           H  
ATOM   4284  C   LEU A 278       4.488  35.794 -21.915  1.00  0.00           C  
ATOM   4285  O   LEU A 278       4.280  35.903 -20.752  1.00  0.00           O  
ATOM   4286  N   THR A 279       3.549  36.051 -22.818  1.00  0.00           N  
ATOM   4287  H   THR A 279       3.588  35.772 -23.788  1.00  0.00           H  
ATOM   4288  CA  THR A 279       2.146  36.439 -22.494  1.00  0.00           C  
ATOM   4289  HA  THR A 279       2.141  36.872 -21.494  1.00  0.00           H  
ATOM   4290  CB  THR A 279       1.556  37.478 -23.410  1.00  0.00           C  
ATOM   4291  HB  THR A 279       1.438  37.130 -24.436  1.00  0.00           H  
ATOM   4292  CG2 THR A 279       0.294  38.206 -22.932  1.00  0.00           C  
ATOM   4293 1HG2 THR A 279       0.112  39.065 -23.578  1.00  0.00           H  
ATOM   4294 2HG2 THR A 279      -0.600  37.582 -22.906  1.00  0.00           H  
ATOM   4295 3HG2 THR A 279       0.341  38.625 -21.927  1.00  0.00           H  
ATOM   4296  OG1 THR A 279       2.453  38.542 -23.564  1.00  0.00           O  
ATOM   4297  HG1 THR A 279       3.239  38.065 -23.842  1.00  0.00           H  
ATOM   4298  C   THR A 279       1.183  35.293 -22.301  1.00  0.00           C  
ATOM   4299  O   THR A 279       0.158  35.419 -21.654  1.00  0.00           O  
ATOM   4300  N   ARG A 280       1.457  34.215 -22.999  1.00  0.00           N  
ATOM   4301  H   ARG A 280       2.290  34.166 -23.568  1.00  0.00           H  
ATOM   4302  CA  ARG A 280       0.657  33.001 -22.969  1.00  0.00           C  
ATOM   4303  HA  ARG A 280      -0.405  33.238 -23.040  1.00  0.00           H  
ATOM   4304  CB  ARG A 280       0.964  32.125 -24.244  1.00  0.00           C  
ATOM   4305  HB2 ARG A 280       2.021  31.867 -24.189  1.00  0.00           H  
ATOM   4306  HB3 ARG A 280       0.598  31.110 -24.083  1.00  0.00           H  
ATOM   4307  CG  ARG A 280       0.623  32.700 -25.623  1.00  0.00           C  
ATOM   4308  HG2 ARG A 280       0.498  33.773 -25.475  1.00  0.00           H  
ATOM   4309  HG3 ARG A 280       1.565  32.664 -26.170  1.00  0.00           H  
ATOM   4310  CD  ARG A 280      -0.639  32.202 -26.256  1.00  0.00           C  
ATOM   4311  HD2 ARG A 280      -0.605  32.769 -27.186  1.00  0.00           H  
ATOM   4312  HD3 ARG A 280      -0.471  31.134 -26.396  1.00  0.00           H  
ATOM   4313  NE  ARG A 280      -1.866  32.531 -25.466  1.00  0.00           N  
ATOM   4314  HE  ARG A 280      -1.867  33.452 -25.053  1.00  0.00           H  
ATOM   4315  CZ  ARG A 280      -2.869  31.694 -25.147  1.00  0.00           C  
ATOM   4316  NH1 ARG A 280      -3.087  30.496 -25.656  1.00  0.00           N  
ATOM   4317 1HH1 ARG A 280      -2.445  30.138 -26.349  1.00  0.00           H  
ATOM   4318 2HH1 ARG A 280      -3.873  29.913 -25.406  1.00  0.00           H  
ATOM   4319  NH2 ARG A 280      -3.726  32.178 -24.213  1.00  0.00           N  
ATOM   4320 1HH2 ARG A 280      -3.672  33.147 -23.936  1.00  0.00           H  
ATOM   4321 2HH2 ARG A 280      -4.554  31.711 -23.870  1.00  0.00           H  
ATOM   4322  C   ARG A 280       0.791  32.187 -21.674  1.00  0.00           C  
ATOM   4323  O   ARG A 280       1.738  32.373 -20.885  1.00  0.00           O  
ATOM   4324  N   PRO A 281      -0.194  31.242 -21.410  1.00  0.00           N  
ATOM   4325  CD  PRO A 281      -1.451  31.098 -22.069  1.00  0.00           C  
ATOM   4326  HD2 PRO A 281      -1.275  30.824 -23.109  1.00  0.00           H  
ATOM   4327  HD3 PRO A 281      -1.942  32.048 -21.861  1.00  0.00           H  
ATOM   4328  CG  PRO A 281      -2.167  29.959 -21.364  1.00  0.00           C  
ATOM   4329  HG2 PRO A 281      -2.110  29.011 -21.899  1.00  0.00           H  
ATOM   4330  HG3 PRO A 281      -3.211  30.271 -21.356  1.00  0.00           H  
ATOM   4331  CB  PRO A 281      -1.531  29.947 -19.933  1.00  0.00           C  
ATOM   4332  HB2 PRO A 281      -1.679  29.024 -19.371  1.00  0.00           H  
ATOM   4333  HB3 PRO A 281      -2.040  30.709 -19.342  1.00  0.00           H  
ATOM   4334  CA  PRO A 281      -0.100  30.310 -20.253  1.00  0.00           C  
ATOM   4335  HA  PRO A 281       0.398  30.760 -19.394  1.00  0.00           H  
ATOM   4336  C   PRO A 281       0.770  29.110 -20.589  1.00  0.00           C  
ATOM   4337  O   PRO A 281       1.236  29.021 -21.715  1.00  0.00           O  
ATOM   4338  N   GLY A 282       1.004  28.207 -19.608  1.00  0.00           N  
ATOM   4339  H   GLY A 282       0.579  28.351 -18.703  1.00  0.00           H  
ATOM   4340  CA  GLY A 282       1.847  26.959 -19.713  1.00  0.00           C  
ATOM   4341  HA2 GLY A 282       1.746  26.422 -18.770  1.00  0.00           H  
ATOM   4342  HA3 GLY A 282       1.644  26.449 -20.655  1.00  0.00           H  
ATOM   4343  C   GLY A 282       3.387  27.180 -19.914  1.00  0.00           C  
ATOM   4344  O   GLY A 282       4.217  26.437 -19.327  1.00  0.00           O  
ATOM   4345  N   VAL A 283       3.759  28.191 -20.694  1.00  0.00           N  
ATOM   4346  H   VAL A 283       3.005  28.749 -21.067  1.00  0.00           H  
ATOM   4347  CA  VAL A 283       5.119  28.416 -21.133  1.00  0.00           C  
ATOM   4348  HA  VAL A 283       5.651  27.590 -21.605  1.00  0.00           H  
ATOM   4349  CB  VAL A 283       5.169  29.450 -22.291  1.00  0.00           C  
ATOM   4350  HB  VAL A 283       4.534  30.276 -21.971  1.00  0.00           H  
ATOM   4351  CG1 VAL A 283       6.555  29.918 -22.597  1.00  0.00           C  
ATOM   4352 1HG1 VAL A 283       6.553  30.432 -23.559  1.00  0.00           H  
ATOM   4353 2HG1 VAL A 283       7.027  30.487 -21.797  1.00  0.00           H  
ATOM   4354 3HG1 VAL A 283       7.249  29.088 -22.732  1.00  0.00           H  
ATOM   4355  CG2 VAL A 283       4.559  28.859 -23.481  1.00  0.00           C  
ATOM   4356 1HG2 VAL A 283       4.530  29.664 -24.216  1.00  0.00           H  
ATOM   4357 2HG2 VAL A 283       4.979  27.900 -23.782  1.00  0.00           H  
ATOM   4358 3HG2 VAL A 283       3.524  28.652 -23.211  1.00  0.00           H  
ATOM   4359  C   VAL A 283       6.017  28.959 -19.971  1.00  0.00           C  
ATOM   4360  O   VAL A 283       5.729  30.029 -19.473  1.00  0.00           O  
ATOM   4361  N   THR A 284       7.146  28.309 -19.679  1.00  0.00           N  
ATOM   4362  H   THR A 284       7.308  27.468 -20.213  1.00  0.00           H  
ATOM   4363  CA  THR A 284       8.187  28.746 -18.750  1.00  0.00           C  
ATOM   4364  HA  THR A 284       7.743  29.301 -17.924  1.00  0.00           H  
ATOM   4365  CB  THR A 284       9.041  27.506 -18.188  1.00  0.00           C  
ATOM   4366  HB  THR A 284       9.369  26.971 -19.080  1.00  0.00           H  
ATOM   4367  CG2 THR A 284      10.156  27.877 -17.206  1.00  0.00           C  
ATOM   4368 1HG2 THR A 284      10.823  28.540 -17.757  1.00  0.00           H  
ATOM   4369 2HG2 THR A 284       9.770  28.479 -16.384  1.00  0.00           H  
ATOM   4370 3HG2 THR A 284      10.751  27.016 -16.901  1.00  0.00           H  
ATOM   4371  OG1 THR A 284       8.181  26.665 -17.388  1.00  0.00           O  
ATOM   4372  HG1 THR A 284       7.388  27.130 -17.112  1.00  0.00           H  
ATOM   4373  C   THR A 284       9.116  29.692 -19.429  1.00  0.00           C  
ATOM   4374  O   THR A 284       9.491  30.623 -18.743  1.00  0.00           O  
ATOM   4375  N   GLY A 285       9.379  29.468 -20.738  1.00  0.00           N  
ATOM   4376  H   GLY A 285       9.236  28.520 -21.055  1.00  0.00           H  
ATOM   4377  CA  GLY A 285      10.184  30.342 -21.525  1.00  0.00           C  
ATOM   4378  HA2 GLY A 285       9.763  31.347 -21.551  1.00  0.00           H  
ATOM   4379  HA3 GLY A 285      11.158  30.448 -21.047  1.00  0.00           H  
ATOM   4380  C   GLY A 285      10.442  29.849 -22.933  1.00  0.00           C  
ATOM   4381  O   GLY A 285      10.475  28.641 -23.159  1.00  0.00           O  
ATOM   4382  N   PRO A 286      10.575  30.779 -23.897  1.00  0.00           N  
ATOM   4383  CD  PRO A 286      10.005  32.106 -23.828  1.00  0.00           C  
ATOM   4384  HD2 PRO A 286      10.562  32.887 -23.311  1.00  0.00           H  
ATOM   4385  HD3 PRO A 286       9.029  32.016 -23.350  1.00  0.00           H  
ATOM   4386  CG  PRO A 286       9.754  32.588 -25.252  1.00  0.00           C  
ATOM   4387  HG2 PRO A 286       9.863  33.668 -25.343  1.00  0.00           H  
ATOM   4388  HG3 PRO A 286       8.723  32.373 -25.533  1.00  0.00           H  
ATOM   4389  CB  PRO A 286      10.750  31.685 -26.063  1.00  0.00           C  
ATOM   4390  HB2 PRO A 286      11.729  32.161 -26.122  1.00  0.00           H  
ATOM   4391  HB3 PRO A 286      10.392  31.446 -27.065  1.00  0.00           H  
ATOM   4392  CA  PRO A 286      10.959  30.418 -25.277  1.00  0.00           C  
ATOM   4393  HA  PRO A 286      10.298  29.707 -25.772  1.00  0.00           H  
ATOM   4394  C   PRO A 286      12.455  30.027 -25.385  1.00  0.00           C  
ATOM   4395  O   PRO A 286      13.291  30.424 -24.620  1.00  0.00           O  
ATOM   4396  N   ILE A 287      12.833  29.173 -26.360  1.00  0.00           N  
ATOM   4397  H   ILE A 287      12.168  28.905 -27.072  1.00  0.00           H  
ATOM   4398  CA  ILE A 287      14.244  28.721 -26.568  1.00  0.00           C  
ATOM   4399  HA  ILE A 287      14.704  28.890 -25.594  1.00  0.00           H  
ATOM   4400  CB  ILE A 287      14.436  27.203 -26.760  1.00  0.00           C  
ATOM   4401  HB  ILE A 287      14.085  27.044 -27.779  1.00  0.00           H  
ATOM   4402  CG2 ILE A 287      15.871  26.862 -26.644  1.00  0.00           C  
ATOM   4403 1HG2 ILE A 287      16.424  27.566 -27.265  1.00  0.00           H  
ATOM   4404 2HG2 ILE A 287      16.149  26.999 -25.599  1.00  0.00           H  
ATOM   4405 3HG2 ILE A 287      15.939  25.894 -27.141  1.00  0.00           H  
ATOM   4406  CG1 ILE A 287      13.571  26.378 -25.789  1.00  0.00           C  
ATOM   4407 2HG1 ILE A 287      13.956  26.548 -24.784  1.00  0.00           H  
ATOM   4408 3HG1 ILE A 287      12.538  26.723 -25.752  1.00  0.00           H  
ATOM   4409  CD1 ILE A 287      13.546  24.892 -26.112  1.00  0.00           C  
ATOM   4410 1HD1 ILE A 287      12.546  24.507 -25.912  1.00  0.00           H  
ATOM   4411 2HD1 ILE A 287      13.973  24.801 -27.111  1.00  0.00           H  
ATOM   4412 3HD1 ILE A 287      14.146  24.353 -25.378  1.00  0.00           H  
ATOM   4413  C   ILE A 287      14.976  29.602 -27.689  1.00  0.00           C  
ATOM   4414  O   ILE A 287      14.768  29.393 -28.880  1.00  0.00           O  
ATOM   4415  N   VAL A 288      15.788  30.517 -27.209  1.00  0.00           N  
ATOM   4416  H   VAL A 288      16.137  30.424 -26.266  1.00  0.00           H  
ATOM   4417  CA  VAL A 288      16.584  31.437 -28.034  1.00  0.00           C  
ATOM   4418  HA  VAL A 288      15.920  31.561 -28.889  1.00  0.00           H  
ATOM   4419  CB  VAL A 288      16.776  32.897 -27.459  1.00  0.00           C  
ATOM   4420  HB  VAL A 288      17.361  33.406 -28.225  1.00  0.00           H  
ATOM   4421  CG1 VAL A 288      15.472  33.674 -27.409  1.00  0.00           C  
ATOM   4422 1HG1 VAL A 288      15.680  34.671 -27.019  1.00  0.00           H  
ATOM   4423 2HG1 VAL A 288      15.064  33.823 -28.409  1.00  0.00           H  
ATOM   4424 3HG1 VAL A 288      14.746  33.211 -26.741  1.00  0.00           H  
ATOM   4425  CG2 VAL A 288      17.490  32.862 -26.078  1.00  0.00           C  
ATOM   4426 1HG2 VAL A 288      17.346  33.788 -25.522  1.00  0.00           H  
ATOM   4427 2HG2 VAL A 288      17.138  32.121 -25.360  1.00  0.00           H  
ATOM   4428 3HG2 VAL A 288      18.534  32.679 -26.331  1.00  0.00           H  
ATOM   4429  C   VAL A 288      17.815  30.730 -28.566  1.00  0.00           C  
ATOM   4430  O   VAL A 288      18.718  30.461 -27.824  1.00  0.00           O  
ATOM   4431  N   GLY A 289      18.024  30.416 -29.827  1.00  0.00           N  
ATOM   4432  H   GLY A 289      17.250  30.615 -30.445  1.00  0.00           H  
ATOM   4433  CA  GLY A 289      19.205  29.867 -30.443  1.00  0.00           C  
ATOM   4434  HA2 GLY A 289      19.818  29.259 -29.777  1.00  0.00           H  
ATOM   4435  HA3 GLY A 289      18.994  29.092 -31.180  1.00  0.00           H  
ATOM   4436  C   GLY A 289      20.130  30.861 -31.270  1.00  0.00           C  
ATOM   4437  O   GLY A 289      19.848  31.060 -32.445  1.00  0.00           O  
ATOM   4438  N   PRO A 290      20.957  31.633 -30.546  1.00  0.00           N  
ATOM   4439  CD  PRO A 290      21.389  31.425 -29.172  1.00  0.00           C  
ATOM   4440  HD2 PRO A 290      21.741  30.402 -29.035  1.00  0.00           H  
ATOM   4441  HD3 PRO A 290      20.606  31.638 -28.444  1.00  0.00           H  
ATOM   4442  CG  PRO A 290      22.539  32.393 -28.899  1.00  0.00           C  
ATOM   4443  HG2 PRO A 290      23.434  31.809 -29.113  1.00  0.00           H  
ATOM   4444  HG3 PRO A 290      22.534  32.737 -27.865  1.00  0.00           H  
ATOM   4445  CB  PRO A 290      22.209  33.536 -29.816  1.00  0.00           C  
ATOM   4446  HB2 PRO A 290      23.024  34.234 -30.007  1.00  0.00           H  
ATOM   4447  HB3 PRO A 290      21.409  34.170 -29.431  1.00  0.00           H  
ATOM   4448  CA  PRO A 290      21.611  32.888 -31.072  1.00  0.00           C  
ATOM   4449  HA  PRO A 290      20.842  33.515 -31.522  1.00  0.00           H  
ATOM   4450  C   PRO A 290      22.850  32.493 -31.957  1.00  0.00           C  
ATOM   4451  O   PRO A 290      23.615  31.557 -31.637  1.00  0.00           O  
ATOM   4452  N   ARG A 291      23.114  33.259 -33.031  1.00  0.00           N  
ATOM   4453  H   ARG A 291      22.332  33.857 -33.256  1.00  0.00           H  
ATOM   4454  CA  ARG A 291      24.292  33.139 -33.967  1.00  0.00           C  
ATOM   4455  HA  ARG A 291      24.957  32.349 -33.618  1.00  0.00           H  
ATOM   4456  CB  ARG A 291      23.939  33.028 -35.431  1.00  0.00           C  
ATOM   4457  HB2 ARG A 291      24.883  32.930 -35.966  1.00  0.00           H  
ATOM   4458  HB3 ARG A 291      23.401  32.090 -35.574  1.00  0.00           H  
ATOM   4459  CG  ARG A 291      22.948  34.214 -35.881  1.00  0.00           C  
ATOM   4460  HG2 ARG A 291      21.989  34.135 -35.370  1.00  0.00           H  
ATOM   4461  HG3 ARG A 291      23.389  35.179 -35.627  1.00  0.00           H  
ATOM   4462  CD  ARG A 291      22.716  34.131 -37.414  1.00  0.00           C  
ATOM   4463  HD2 ARG A 291      23.675  34.173 -37.931  1.00  0.00           H  
ATOM   4464  HD3 ARG A 291      22.312  33.129 -37.560  1.00  0.00           H  
ATOM   4465  NE  ARG A 291      21.781  35.158 -37.912  1.00  0.00           N  
ATOM   4466  HE  ARG A 291      20.899  34.863 -38.306  1.00  0.00           H  
ATOM   4467  CZ  ARG A 291      21.935  36.426 -37.731  1.00  0.00           C  
ATOM   4468  NH1 ARG A 291      20.880  37.230 -37.935  1.00  0.00           N  
ATOM   4469 1HH1 ARG A 291      20.003  36.778 -38.151  1.00  0.00           H  
ATOM   4470 2HH1 ARG A 291      20.982  38.232 -37.856  1.00  0.00           H  
ATOM   4471  NH2 ARG A 291      23.017  37.034 -37.378  1.00  0.00           N  
ATOM   4472 1HH2 ARG A 291      23.782  36.428 -37.116  1.00  0.00           H  
ATOM   4473 2HH2 ARG A 291      23.174  38.007 -37.598  1.00  0.00           H  
ATOM   4474  C   ARG A 291      25.323  34.237 -33.873  1.00  0.00           C  
ATOM   4475  O   ARG A 291      26.499  34.104 -34.220  1.00  0.00           O  
ATOM   4476  N   THR A 292      24.845  35.413 -33.453  1.00  0.00           N  
ATOM   4477  H   THR A 292      23.848  35.405 -33.290  1.00  0.00           H  
ATOM   4478  CA  THR A 292      25.651  36.552 -32.891  1.00  0.00           C  
ATOM   4479  HA  THR A 292      26.730  36.412 -32.970  1.00  0.00           H  
ATOM   4480  CB  THR A 292      25.285  37.792 -33.855  1.00  0.00           C  
ATOM   4481  HB  THR A 292      25.710  37.536 -34.826  1.00  0.00           H  
ATOM   4482  CG2 THR A 292      23.795  38.174 -33.989  1.00  0.00           C  
ATOM   4483 1HG2 THR A 292      23.391  38.139 -32.977  1.00  0.00           H  
ATOM   4484 2HG2 THR A 292      23.525  39.192 -34.272  1.00  0.00           H  
ATOM   4485 3HG2 THR A 292      23.241  37.482 -34.624  1.00  0.00           H  
ATOM   4486  OG1 THR A 292      25.847  38.987 -33.356  1.00  0.00           O  
ATOM   4487  HG1 THR A 292      26.761  39.066 -33.641  1.00  0.00           H  
ATOM   4488  C   THR A 292      25.226  36.730 -31.448  1.00  0.00           C  
ATOM   4489  O   THR A 292      24.183  36.277 -30.989  1.00  0.00           O  
ATOM   4490  N   ALA A 293      26.197  37.342 -30.717  1.00  0.00           N  
ATOM   4491  H   ALA A 293      27.058  37.458 -31.233  1.00  0.00           H  
ATOM   4492  CA  ALA A 293      25.939  38.049 -29.476  1.00  0.00           C  
ATOM   4493  HA  ALA A 293      25.558  37.277 -28.807  1.00  0.00           H  
ATOM   4494  CB  ALA A 293      27.171  38.845 -29.063  1.00  0.00           C  
ATOM   4495  HB1 ALA A 293      28.072  38.251 -28.907  1.00  0.00           H  
ATOM   4496  HB2 ALA A 293      27.391  39.600 -29.818  1.00  0.00           H  
ATOM   4497  HB3 ALA A 293      26.977  39.508 -28.220  1.00  0.00           H  
ATOM   4498  C   ALA A 293      24.738  39.070 -29.575  1.00  0.00           C  
ATOM   4499  O   ALA A 293      23.961  39.184 -28.644  1.00  0.00           O  
ATOM   4500  N   ASP A 294      24.601  39.847 -30.627  1.00  0.00           N  
ATOM   4501  H   ASP A 294      25.296  39.853 -31.360  1.00  0.00           H  
ATOM   4502  CA  ASP A 294      23.560  40.822 -30.850  1.00  0.00           C  
ATOM   4503  HA  ASP A 294      23.653  41.578 -30.071  1.00  0.00           H  
ATOM   4504  CB  ASP A 294      23.894  41.580 -32.104  1.00  0.00           C  
ATOM   4505  HB2 ASP A 294      23.591  41.004 -32.978  1.00  0.00           H  
ATOM   4506  HB3 ASP A 294      23.146  42.366 -32.207  1.00  0.00           H  
ATOM   4507  CG  ASP A 294      25.306  42.096 -32.317  1.00  0.00           C  
ATOM   4508  OD1 ASP A 294      25.944  42.719 -31.457  1.00  0.00           O  
ATOM   4509  OD2 ASP A 294      25.845  41.994 -33.459  1.00  0.00           O  
ATOM   4510  C   ASP A 294      22.091  40.392 -30.707  1.00  0.00           C  
ATOM   4511  O   ASP A 294      21.213  41.155 -30.274  1.00  0.00           O  
ATOM   4512  N   GLN A 295      21.810  39.103 -31.006  1.00  0.00           N  
ATOM   4513  H   GLN A 295      22.530  38.464 -31.310  1.00  0.00           H  
ATOM   4514  CA  GLN A 295      20.544  38.440 -30.739  1.00  0.00           C  
ATOM   4515  HA  GLN A 295      19.734  39.095 -31.058  1.00  0.00           H  
ATOM   4516  CB  GLN A 295      20.541  37.122 -31.516  1.00  0.00           C  
ATOM   4517  HB2 GLN A 295      21.479  36.652 -31.223  1.00  0.00           H  
ATOM   4518  HB3 GLN A 295      19.832  36.432 -31.059  1.00  0.00           H  
ATOM   4519  CG  GLN A 295      20.361  37.512 -33.001  1.00  0.00           C  
ATOM   4520  HG2 GLN A 295      19.425  38.026 -33.217  1.00  0.00           H  
ATOM   4521  HG3 GLN A 295      21.180  38.186 -33.252  1.00  0.00           H  
ATOM   4522  CD  GLN A 295      20.475  36.308 -33.867  1.00  0.00           C  
ATOM   4523  OE1 GLN A 295      21.101  35.296 -33.510  1.00  0.00           O  
ATOM   4524  NE2 GLN A 295      19.906  36.374 -35.059  1.00  0.00           N  
ATOM   4525 1HE2 GLN A 295      19.943  35.665 -35.777  1.00  0.00           H  
ATOM   4526 2HE2 GLN A 295      19.389  37.217 -35.262  1.00  0.00           H  
ATOM   4527  C   GLN A 295      20.363  38.190 -29.240  1.00  0.00           C  
ATOM   4528  O   GLN A 295      19.236  38.010 -28.785  1.00  0.00           O  
ATOM   4529  N   LEU A 296      21.330  38.240 -28.330  1.00  0.00           N  
ATOM   4530  H   LEU A 296      22.274  38.297 -28.685  1.00  0.00           H  
ATOM   4531  CA  LEU A 296      21.080  38.184 -26.923  1.00  0.00           C  
ATOM   4532  HA  LEU A 296      20.389  37.367 -26.717  1.00  0.00           H  
ATOM   4533  CB  LEU A 296      22.325  37.706 -26.234  1.00  0.00           C  
ATOM   4534  HB2 LEU A 296      23.068  38.458 -26.502  1.00  0.00           H  
ATOM   4535  HB3 LEU A 296      22.249  37.940 -25.173  1.00  0.00           H  
ATOM   4536  CG  LEU A 296      22.811  36.282 -26.555  1.00  0.00           C  
ATOM   4537  HG  LEU A 296      22.999  36.233 -27.628  1.00  0.00           H  
ATOM   4538  CD1 LEU A 296      24.168  36.025 -25.881  1.00  0.00           C  
ATOM   4539 1HD1 LEU A 296      24.655  35.185 -26.376  1.00  0.00           H  
ATOM   4540 2HD1 LEU A 296      24.695  36.974 -25.978  1.00  0.00           H  
ATOM   4541 3HD1 LEU A 296      23.998  35.780 -24.833  1.00  0.00           H  
ATOM   4542  CD2 LEU A 296      21.896  35.082 -26.173  1.00  0.00           C  
ATOM   4543 1HD2 LEU A 296      22.433  34.141 -26.292  1.00  0.00           H  
ATOM   4544 2HD2 LEU A 296      21.449  35.256 -25.194  1.00  0.00           H  
ATOM   4545 3HD2 LEU A 296      21.123  34.933 -26.927  1.00  0.00           H  
ATOM   4546  C   LEU A 296      20.605  39.596 -26.470  1.00  0.00           C  
ATOM   4547  O   LEU A 296      19.997  39.656 -25.400  1.00  0.00           O  
ATOM   4548  N   ALA A 297      20.978  40.734 -27.112  1.00  0.00           N  
ATOM   4549  H   ALA A 297      21.682  40.728 -27.836  1.00  0.00           H  
ATOM   4550  CA  ALA A 297      20.418  41.975 -26.636  1.00  0.00           C  
ATOM   4551  HA  ALA A 297      20.563  41.829 -25.565  1.00  0.00           H  
ATOM   4552  CB  ALA A 297      21.235  43.160 -27.109  1.00  0.00           C  
ATOM   4553  HB1 ALA A 297      22.182  43.313 -26.591  1.00  0.00           H  
ATOM   4554  HB2 ALA A 297      21.436  42.979 -28.165  1.00  0.00           H  
ATOM   4555  HB3 ALA A 297      20.672  44.090 -27.033  1.00  0.00           H  
ATOM   4556  C   ALA A 297      18.911  42.116 -27.116  1.00  0.00           C  
ATOM   4557  O   ALA A 297      18.047  42.497 -26.351  1.00  0.00           O  
ATOM   4558  N   SER A 298      18.602  41.602 -28.322  1.00  0.00           N  
ATOM   4559  H   SER A 298      19.283  41.085 -28.860  1.00  0.00           H  
ATOM   4560  CA  SER A 298      17.121  41.324 -28.626  1.00  0.00           C  
ATOM   4561  HA  SER A 298      16.552  42.249 -28.720  1.00  0.00           H  
ATOM   4562  CB  SER A 298      16.908  40.631 -29.968  1.00  0.00           C  
ATOM   4563  HB2 SER A 298      17.286  39.617 -29.835  1.00  0.00           H  
ATOM   4564  HB3 SER A 298      15.860  40.564 -30.260  1.00  0.00           H  
ATOM   4565  OG  SER A 298      17.603  41.213 -31.044  1.00  0.00           O  
ATOM   4566  HG  SER A 298      16.868  41.491 -31.596  1.00  0.00           H  
ATOM   4567  C   SER A 298      16.470  40.484 -27.603  1.00  0.00           C  
ATOM   4568  O   SER A 298      15.307  40.652 -27.279  1.00  0.00           O  
ATOM   4569  N   ALA A 299      17.144  39.446 -27.186  1.00  0.00           N  
ATOM   4570  H   ALA A 299      18.020  39.256 -27.653  1.00  0.00           H  
ATOM   4571  CA  ALA A 299      16.580  38.537 -26.210  1.00  0.00           C  
ATOM   4572  HA  ALA A 299      15.664  38.080 -26.586  1.00  0.00           H  
ATOM   4573  CB  ALA A 299      17.515  37.419 -25.898  1.00  0.00           C  
ATOM   4574  HB1 ALA A 299      16.984  36.549 -25.511  1.00  0.00           H  
ATOM   4575  HB2 ALA A 299      17.901  36.988 -26.822  1.00  0.00           H  
ATOM   4576  HB3 ALA A 299      18.349  37.752 -25.281  1.00  0.00           H  
ATOM   4577  C   ALA A 299      16.251  39.297 -24.928  1.00  0.00           C  
ATOM   4578  O   ALA A 299      15.142  39.048 -24.333  1.00  0.00           O  
ATOM   4579  N   VAL A 300      17.146  40.197 -24.395  1.00  0.00           N  
ATOM   4580  H   VAL A 300      18.026  40.234 -24.889  1.00  0.00           H  
ATOM   4581  CA  VAL A 300      16.954  40.967 -23.149  1.00  0.00           C  
ATOM   4582  HA  VAL A 300      16.548  40.315 -22.376  1.00  0.00           H  
ATOM   4583  CB  VAL A 300      18.304  41.474 -22.650  1.00  0.00           C  
ATOM   4584  HB  VAL A 300      18.776  42.110 -23.399  1.00  0.00           H  
ATOM   4585  CG1 VAL A 300      18.031  42.239 -21.391  1.00  0.00           C  
ATOM   4586 1HG1 VAL A 300      17.567  41.640 -20.607  1.00  0.00           H  
ATOM   4587 2HG1 VAL A 300      18.908  42.794 -21.058  1.00  0.00           H  
ATOM   4588 3HG1 VAL A 300      17.399  43.084 -21.666  1.00  0.00           H  
ATOM   4589  CG2 VAL A 300      19.273  40.323 -22.296  1.00  0.00           C  
ATOM   4590 1HG2 VAL A 300      20.154  40.773 -21.840  1.00  0.00           H  
ATOM   4591 2HG2 VAL A 300      18.790  39.607 -21.632  1.00  0.00           H  
ATOM   4592 3HG2 VAL A 300      19.516  39.885 -23.264  1.00  0.00           H  
ATOM   4593  C   VAL A 300      15.884  42.055 -23.320  1.00  0.00           C  
ATOM   4594  O   VAL A 300      15.074  42.433 -22.430  1.00  0.00           O  
ATOM   4595  N   ARG A 301      15.742  42.526 -24.526  1.00  0.00           N  
ATOM   4596  H   ARG A 301      16.451  42.286 -25.204  1.00  0.00           H  
ATOM   4597  CA  ARG A 301      14.580  43.310 -25.015  1.00  0.00           C  
ATOM   4598  HA  ARG A 301      14.411  44.153 -24.346  1.00  0.00           H  
ATOM   4599  CB  ARG A 301      14.760  43.907 -26.407  1.00  0.00           C  
ATOM   4600  HB2 ARG A 301      15.170  43.070 -26.974  1.00  0.00           H  
ATOM   4601  HB3 ARG A 301      13.755  44.271 -26.620  1.00  0.00           H  
ATOM   4602  CG  ARG A 301      15.709  45.133 -26.386  1.00  0.00           C  
ATOM   4603  HG2 ARG A 301      15.586  45.817 -25.546  1.00  0.00           H  
ATOM   4604  HG3 ARG A 301      16.744  44.804 -26.297  1.00  0.00           H  
ATOM   4605  CD  ARG A 301      15.624  46.023 -27.623  1.00  0.00           C  
ATOM   4606  HD2 ARG A 301      14.598  46.392 -27.642  1.00  0.00           H  
ATOM   4607  HD3 ARG A 301      16.211  46.934 -27.501  1.00  0.00           H  
ATOM   4608  NE  ARG A 301      16.006  45.311 -28.826  1.00  0.00           N  
ATOM   4609  HE  ARG A 301      15.305  44.707 -29.230  1.00  0.00           H  
ATOM   4610  CZ  ARG A 301      17.150  45.329 -29.403  1.00  0.00           C  
ATOM   4611  NH1 ARG A 301      17.305  44.633 -30.515  1.00  0.00           N  
ATOM   4612 1HH1 ARG A 301      16.553  44.041 -30.835  1.00  0.00           H  
ATOM   4613 2HH1 ARG A 301      18.252  44.543 -30.854  1.00  0.00           H  
ATOM   4614  NH2 ARG A 301      18.135  45.999 -28.974  1.00  0.00           N  
ATOM   4615 1HH2 ARG A 301      18.013  46.452 -28.080  1.00  0.00           H  
ATOM   4616 2HH2 ARG A 301      19.038  46.050 -29.423  1.00  0.00           H  
ATOM   4617  C   ARG A 301      13.270  42.541 -24.850  1.00  0.00           C  
ATOM   4618  O   ARG A 301      12.488  42.990 -24.040  1.00  0.00           O  
ATOM   4619  N   ALA A 302      13.037  41.361 -25.436  1.00  0.00           N  
ATOM   4620  H   ALA A 302      13.670  41.233 -26.213  1.00  0.00           H  
ATOM   4621  CA  ALA A 302      11.834  40.552 -25.399  1.00  0.00           C  
ATOM   4622  HA  ALA A 302      10.990  41.039 -25.887  1.00  0.00           H  
ATOM   4623  CB  ALA A 302      12.083  39.315 -26.287  1.00  0.00           C  
ATOM   4624  HB1 ALA A 302      11.189  38.785 -26.617  1.00  0.00           H  
ATOM   4625  HB2 ALA A 302      12.512  39.653 -27.230  1.00  0.00           H  
ATOM   4626  HB3 ALA A 302      12.821  38.588 -25.948  1.00  0.00           H  
ATOM   4627  C   ALA A 302      11.358  40.081 -24.024  1.00  0.00           C  
ATOM   4628  O   ALA A 302      10.119  40.002 -23.883  1.00  0.00           O  
ATOM   4629  N   ALA A 303      12.263  39.884 -23.096  1.00  0.00           N  
ATOM   4630  H   ALA A 303      13.228  39.851 -23.392  1.00  0.00           H  
ATOM   4631  CA  ALA A 303      12.001  39.327 -21.819  1.00  0.00           C  
ATOM   4632  HA  ALA A 303      11.437  38.401 -21.928  1.00  0.00           H  
ATOM   4633  CB  ALA A 303      13.407  39.126 -21.287  1.00  0.00           C  
ATOM   4634  HB1 ALA A 303      14.067  39.993 -21.311  1.00  0.00           H  
ATOM   4635  HB2 ALA A 303      13.213  38.842 -20.253  1.00  0.00           H  
ATOM   4636  HB3 ALA A 303      13.685  38.183 -21.759  1.00  0.00           H  
ATOM   4637  C   ALA A 303      11.273  40.387 -21.028  1.00  0.00           C  
ATOM   4638  O   ALA A 303      10.426  40.106 -20.196  1.00  0.00           O  
ATOM   4639  N   GLU A 304      11.519  41.675 -21.284  1.00  0.00           N  
ATOM   4640  H   GLU A 304      12.345  41.896 -21.822  1.00  0.00           H  
ATOM   4641  CA  GLU A 304      10.851  42.800 -20.591  1.00  0.00           C  
ATOM   4642  HA  GLU A 304      10.326  42.347 -19.749  1.00  0.00           H  
ATOM   4643  CB  GLU A 304      11.911  43.650 -19.983  1.00  0.00           C  
ATOM   4644  HB2 GLU A 304      12.578  44.144 -20.690  1.00  0.00           H  
ATOM   4645  HB3 GLU A 304      11.336  44.435 -19.492  1.00  0.00           H  
ATOM   4646  CG  GLU A 304      12.816  43.029 -18.913  1.00  0.00           C  
ATOM   4647  HG2 GLU A 304      13.258  42.178 -19.432  1.00  0.00           H  
ATOM   4648  HG3 GLU A 304      13.543  43.819 -18.729  1.00  0.00           H  
ATOM   4649  CD  GLU A 304      12.088  42.661 -17.588  1.00  0.00           C  
ATOM   4650  OE1 GLU A 304      10.816  42.725 -17.444  1.00  0.00           O  
ATOM   4651  OE2 GLU A 304      12.789  42.237 -16.648  1.00  0.00           O  
ATOM   4652  C   GLU A 304       9.728  43.514 -21.364  1.00  0.00           C  
ATOM   4653  O   GLU A 304       9.213  44.511 -20.879  1.00  0.00           O  
ATOM   4654  N   LEU A 305       9.395  43.170 -22.630  1.00  0.00           N  
ATOM   4655  H   LEU A 305       9.903  42.374 -22.988  1.00  0.00           H  
ATOM   4656  CA  LEU A 305       8.369  43.827 -23.461  1.00  0.00           C  
ATOM   4657  HA  LEU A 305       8.373  44.913 -23.362  1.00  0.00           H  
ATOM   4658  CB  LEU A 305       8.645  43.369 -24.912  1.00  0.00           C  
ATOM   4659  HB2 LEU A 305       9.690  43.614 -25.101  1.00  0.00           H  
ATOM   4660  HB3 LEU A 305       8.544  42.284 -24.939  1.00  0.00           H  
ATOM   4661  CG  LEU A 305       7.612  43.924 -25.947  1.00  0.00           C  
ATOM   4662  HG  LEU A 305       6.686  43.386 -25.749  1.00  0.00           H  
ATOM   4663  CD1 LEU A 305       7.302  45.479 -25.878  1.00  0.00           C  
ATOM   4664 1HD1 LEU A 305       6.599  45.651 -26.693  1.00  0.00           H  
ATOM   4665 2HD1 LEU A 305       6.746  45.827 -25.008  1.00  0.00           H  
ATOM   4666 3HD1 LEU A 305       8.211  46.057 -26.042  1.00  0.00           H  
ATOM   4667  CD2 LEU A 305       7.940  43.787 -27.377  1.00  0.00           C  
ATOM   4668 1HD2 LEU A 305       8.693  44.533 -27.630  1.00  0.00           H  
ATOM   4669 2HD2 LEU A 305       8.316  42.777 -27.540  1.00  0.00           H  
ATOM   4670 3HD2 LEU A 305       7.088  43.942 -28.040  1.00  0.00           H  
ATOM   4671  C   LEU A 305       6.941  43.542 -22.960  1.00  0.00           C  
ATOM   4672  O   LEU A 305       6.417  42.445 -23.245  1.00  0.00           O  
ATOM   4673  N   THR A 306       6.225  44.454 -22.262  1.00  0.00           N  
ATOM   4674  H   THR A 306       6.679  45.330 -22.048  1.00  0.00           H  
ATOM   4675  CA  THR A 306       4.755  44.315 -21.992  1.00  0.00           C  
ATOM   4676  HA  THR A 306       4.512  43.274 -21.779  1.00  0.00           H  
ATOM   4677  CB  THR A 306       4.361  45.291 -20.846  1.00  0.00           C  
ATOM   4678  HB  THR A 306       4.301  46.359 -21.060  1.00  0.00           H  
ATOM   4679  CG2 THR A 306       3.027  45.014 -20.233  1.00  0.00           C  
ATOM   4680 1HG2 THR A 306       2.944  43.943 -20.044  1.00  0.00           H  
ATOM   4681 2HG2 THR A 306       2.873  45.420 -19.234  1.00  0.00           H  
ATOM   4682 3HG2 THR A 306       2.132  45.367 -20.746  1.00  0.00           H  
ATOM   4683  OG1 THR A 306       5.384  45.243 -19.867  1.00  0.00           O  
ATOM   4684  HG1 THR A 306       5.376  44.373 -19.461  1.00  0.00           H  
ATOM   4685  C   THR A 306       3.955  44.663 -23.305  1.00  0.00           C  
ATOM   4686  O   THR A 306       4.057  45.752 -23.817  1.00  0.00           O  
ATOM   4687  N   LEU A 307       3.108  43.736 -23.795  1.00  0.00           N  
ATOM   4688  H   LEU A 307       3.072  42.901 -23.228  1.00  0.00           H  
ATOM   4689  CA  LEU A 307       2.146  44.022 -24.860  1.00  0.00           C  
ATOM   4690  HA  LEU A 307       2.515  44.899 -25.390  1.00  0.00           H  
ATOM   4691  CB  LEU A 307       1.922  42.748 -25.694  1.00  0.00           C  
ATOM   4692  HB2 LEU A 307       1.772  41.922 -24.999  1.00  0.00           H  
ATOM   4693  HB3 LEU A 307       1.019  42.958 -26.268  1.00  0.00           H  
ATOM   4694  CG  LEU A 307       3.113  42.268 -26.610  1.00  0.00           C  
ATOM   4695  HG  LEU A 307       4.024  42.310 -26.013  1.00  0.00           H  
ATOM   4696  CD1 LEU A 307       2.888  40.812 -27.146  1.00  0.00           C  
ATOM   4697 1HD1 LEU A 307       2.543  40.270 -26.265  1.00  0.00           H  
ATOM   4698 2HD1 LEU A 307       2.094  40.845 -27.892  1.00  0.00           H  
ATOM   4699 3HD1 LEU A 307       3.843  40.440 -27.517  1.00  0.00           H  
ATOM   4700  CD2 LEU A 307       3.133  43.193 -27.817  1.00  0.00           C  
ATOM   4701 1HD2 LEU A 307       3.965  42.966 -28.485  1.00  0.00           H  
ATOM   4702 2HD2 LEU A 307       2.203  43.033 -28.362  1.00  0.00           H  
ATOM   4703 3HD2 LEU A 307       3.203  44.225 -27.472  1.00  0.00           H  
ATOM   4704  C   LEU A 307       0.735  44.343 -24.284  1.00  0.00           C  
ATOM   4705  O   LEU A 307       0.216  43.741 -23.377  1.00  0.00           O  
ATOM   4706  N   THR A 308       0.027  45.219 -24.919  1.00  0.00           N  
ATOM   4707  H   THR A 308       0.393  45.756 -25.693  1.00  0.00           H  
ATOM   4708  CA  THR A 308      -1.385  45.688 -24.616  1.00  0.00           C  
ATOM   4709  HA  THR A 308      -1.560  45.746 -23.542  1.00  0.00           H  
ATOM   4710  CB  THR A 308      -1.524  47.080 -25.327  1.00  0.00           C  
ATOM   4711  HB  THR A 308      -1.367  47.001 -26.403  1.00  0.00           H  
ATOM   4712  CG2 THR A 308      -2.849  47.849 -25.186  1.00  0.00           C  
ATOM   4713 1HG2 THR A 308      -2.891  48.661 -25.912  1.00  0.00           H  
ATOM   4714 2HG2 THR A 308      -3.654  47.136 -25.365  1.00  0.00           H  
ATOM   4715 3HG2 THR A 308      -2.872  48.273 -24.182  1.00  0.00           H  
ATOM   4716  OG1 THR A 308      -0.587  47.929 -24.766  1.00  0.00           O  
ATOM   4717  HG1 THR A 308       0.280  47.548 -24.927  1.00  0.00           H  
ATOM   4718  C   THR A 308      -2.424  44.708 -25.224  1.00  0.00           C  
ATOM   4719  O   THR A 308      -2.110  43.942 -26.122  1.00  0.00           O  
ATOM   4720  N   ASP A 309      -3.629  44.623 -24.657  1.00  0.00           N  
ATOM   4721  H   ASP A 309      -3.893  45.253 -23.913  1.00  0.00           H  
ATOM   4722  CA  ASP A 309      -4.674  43.614 -25.093  1.00  0.00           C  
ATOM   4723  HA  ASP A 309      -4.303  42.590 -25.144  1.00  0.00           H  
ATOM   4724  CB  ASP A 309      -5.806  43.633 -24.114  1.00  0.00           C  
ATOM   4725  HB2 ASP A 309      -6.614  42.954 -24.387  1.00  0.00           H  
ATOM   4726  HB3 ASP A 309      -5.398  43.213 -23.195  1.00  0.00           H  
ATOM   4727  CG  ASP A 309      -6.508  44.917 -23.593  1.00  0.00           C  
ATOM   4728  OD1 ASP A 309      -6.160  46.020 -24.120  1.00  0.00           O  
ATOM   4729  OD2 ASP A 309      -7.383  44.820 -22.610  1.00  0.00           O  
ATOM   4730  C   ASP A 309      -5.232  43.926 -26.419  1.00  0.00           C  
ATOM   4731  O   ASP A 309      -5.589  42.990 -27.156  1.00  0.00           O  
ATOM   4732  N   GLU A 310      -5.159  45.222 -26.841  1.00  0.00           N  
ATOM   4733  H   GLU A 310      -4.790  45.869 -26.160  1.00  0.00           H  
ATOM   4734  CA  GLU A 310      -5.610  45.823 -28.066  1.00  0.00           C  
ATOM   4735  HA  GLU A 310      -6.672  45.661 -28.249  1.00  0.00           H  
ATOM   4736  CB  GLU A 310      -5.417  47.369 -27.975  1.00  0.00           C  
ATOM   4737  HB2 GLU A 310      -5.956  47.743 -27.104  1.00  0.00           H  
ATOM   4738  HB3 GLU A 310      -4.388  47.630 -27.730  1.00  0.00           H  
ATOM   4739  CG  GLU A 310      -5.752  48.260 -29.185  1.00  0.00           C  
ATOM   4740  HG2 GLU A 310      -5.655  49.311 -28.914  1.00  0.00           H  
ATOM   4741  HG3 GLU A 310      -5.071  47.964 -29.983  1.00  0.00           H  
ATOM   4742  CD  GLU A 310      -7.178  48.032 -29.828  1.00  0.00           C  
ATOM   4743  OE1 GLU A 310      -7.417  48.423 -31.005  1.00  0.00           O  
ATOM   4744  OE2 GLU A 310      -8.115  47.709 -29.136  1.00  0.00           O  
ATOM   4745  C   GLU A 310      -4.844  45.225 -29.318  1.00  0.00           C  
ATOM   4746  O   GLU A 310      -5.313  45.270 -30.437  1.00  0.00           O  
ATOM   4747  N   VAL A 311      -3.733  44.511 -28.996  1.00  0.00           N  
ATOM   4748  H   VAL A 311      -3.412  44.539 -28.038  1.00  0.00           H  
ATOM   4749  CA  VAL A 311      -3.082  43.687 -30.027  1.00  0.00           C  
ATOM   4750  HA  VAL A 311      -3.576  43.867 -30.981  1.00  0.00           H  
ATOM   4751  CB  VAL A 311      -1.661  44.176 -30.324  1.00  0.00           C  
ATOM   4752  HB  VAL A 311      -1.667  45.244 -30.108  1.00  0.00           H  
ATOM   4753  CG1 VAL A 311      -0.641  43.680 -29.282  1.00  0.00           C  
ATOM   4754 1HG1 VAL A 311       0.301  44.198 -29.462  1.00  0.00           H  
ATOM   4755 2HG1 VAL A 311      -0.999  43.968 -28.294  1.00  0.00           H  
ATOM   4756 3HG1 VAL A 311      -0.477  42.602 -29.291  1.00  0.00           H  
ATOM   4757  CG2 VAL A 311      -1.177  43.875 -31.759  1.00  0.00           C  
ATOM   4758 1HG2 VAL A 311      -1.737  44.416 -32.522  1.00  0.00           H  
ATOM   4759 2HG2 VAL A 311      -0.149  44.201 -31.921  1.00  0.00           H  
ATOM   4760 3HG2 VAL A 311      -1.323  42.802 -31.877  1.00  0.00           H  
ATOM   4761  C   VAL A 311      -3.175  42.171 -29.813  1.00  0.00           C  
ATOM   4762  O   VAL A 311      -3.426  41.379 -30.683  1.00  0.00           O  
ATOM   4763  N   LEU A 312      -3.166  41.718 -28.568  1.00  0.00           N  
ATOM   4764  H   LEU A 312      -3.003  42.367 -27.812  1.00  0.00           H  
ATOM   4765  CA  LEU A 312      -3.315  40.313 -28.261  1.00  0.00           C  
ATOM   4766  HA  LEU A 312      -2.583  39.721 -28.810  1.00  0.00           H  
ATOM   4767  CB  LEU A 312      -3.074  40.190 -26.761  1.00  0.00           C  
ATOM   4768  HB2 LEU A 312      -3.811  40.896 -26.378  1.00  0.00           H  
ATOM   4769  HB3 LEU A 312      -3.393  39.206 -26.418  1.00  0.00           H  
ATOM   4770  CG  LEU A 312      -1.651  40.658 -26.329  1.00  0.00           C  
ATOM   4771  HG  LEU A 312      -1.387  41.643 -26.716  1.00  0.00           H  
ATOM   4772  CD1 LEU A 312      -1.616  40.927 -24.841  1.00  0.00           C  
ATOM   4773 1HD1 LEU A 312      -0.593  40.984 -24.469  1.00  0.00           H  
ATOM   4774 2HD1 LEU A 312      -2.026  41.898 -24.563  1.00  0.00           H  
ATOM   4775 3HD1 LEU A 312      -2.102  40.079 -24.359  1.00  0.00           H  
ATOM   4776  CD2 LEU A 312      -0.554  39.608 -26.715  1.00  0.00           C  
ATOM   4777 1HD2 LEU A 312       0.391  40.046 -26.394  1.00  0.00           H  
ATOM   4778 2HD2 LEU A 312      -0.679  38.715 -26.104  1.00  0.00           H  
ATOM   4779 3HD2 LEU A 312      -0.589  39.328 -27.768  1.00  0.00           H  
ATOM   4780  C   LEU A 312      -4.758  39.773 -28.701  1.00  0.00           C  
ATOM   4781  O   LEU A 312      -4.814  38.580 -29.012  1.00  0.00           O  
ATOM   4782  N   THR A 313      -5.844  40.545 -28.733  1.00  0.00           N  
ATOM   4783  H   THR A 313      -5.781  41.433 -28.256  1.00  0.00           H  
ATOM   4784  CA  THR A 313      -7.152  40.136 -29.357  1.00  0.00           C  
ATOM   4785  HA  THR A 313      -7.466  39.145 -29.031  1.00  0.00           H  
ATOM   4786  CB  THR A 313      -8.238  41.163 -28.973  1.00  0.00           C  
ATOM   4787  HB  THR A 313      -9.073  40.887 -29.617  1.00  0.00           H  
ATOM   4788  CG2 THR A 313      -8.545  41.216 -27.484  1.00  0.00           C  
ATOM   4789 1HG2 THR A 313      -7.635  41.201 -26.885  1.00  0.00           H  
ATOM   4790 2HG2 THR A 313      -9.083  42.138 -27.262  1.00  0.00           H  
ATOM   4791 3HG2 THR A 313      -9.084  40.365 -27.067  1.00  0.00           H  
ATOM   4792  OG1 THR A 313      -7.705  42.449 -29.234  1.00  0.00           O  
ATOM   4793  HG1 THR A 313      -7.091  42.702 -28.540  1.00  0.00           H  
ATOM   4794  C   THR A 313      -7.002  40.067 -30.879  1.00  0.00           C  
ATOM   4795  O   THR A 313      -7.614  39.207 -31.513  1.00  0.00           O  
ATOM   4796  N   ALA A 314      -6.168  40.914 -31.478  1.00  0.00           N  
ATOM   4797  H   ALA A 314      -5.765  41.600 -30.856  1.00  0.00           H  
ATOM   4798  CA  ALA A 314      -5.948  40.889 -32.978  1.00  0.00           C  
ATOM   4799  HA  ALA A 314      -6.853  40.773 -33.573  1.00  0.00           H  
ATOM   4800  CB  ALA A 314      -5.431  42.270 -33.357  1.00  0.00           C  
ATOM   4801  HB1 ALA A 314      -6.214  42.949 -33.020  1.00  0.00           H  
ATOM   4802  HB2 ALA A 314      -4.497  42.321 -32.799  1.00  0.00           H  
ATOM   4803  HB3 ALA A 314      -5.224  42.346 -34.424  1.00  0.00           H  
ATOM   4804  C   ALA A 314      -5.026  39.747 -33.422  1.00  0.00           C  
ATOM   4805  O   ALA A 314      -5.326  39.092 -34.436  1.00  0.00           O  
ATOM   4806  N   LEU A 315      -3.994  39.425 -32.659  1.00  0.00           N  
ATOM   4807  H   LEU A 315      -3.845  39.960 -31.816  1.00  0.00           H  
ATOM   4808  CA  LEU A 315      -3.120  38.262 -32.929  1.00  0.00           C  
ATOM   4809  HA  LEU A 315      -2.757  38.439 -33.942  1.00  0.00           H  
ATOM   4810  CB  LEU A 315      -1.860  38.259 -31.938  1.00  0.00           C  
ATOM   4811  HB2 LEU A 315      -2.152  38.134 -30.896  1.00  0.00           H  
ATOM   4812  HB3 LEU A 315      -1.188  37.435 -32.179  1.00  0.00           H  
ATOM   4813  CG  LEU A 315      -0.965  39.519 -32.143  1.00  0.00           C  
ATOM   4814  HG  LEU A 315      -1.548  40.431 -32.014  1.00  0.00           H  
ATOM   4815  CD1 LEU A 315       0.024  39.488 -31.030  1.00  0.00           C  
ATOM   4816 1HD1 LEU A 315       0.687  38.631 -31.150  1.00  0.00           H  
ATOM   4817 2HD1 LEU A 315       0.495  40.469 -30.964  1.00  0.00           H  
ATOM   4818 3HD1 LEU A 315      -0.497  39.314 -30.088  1.00  0.00           H  
ATOM   4819  CD2 LEU A 315      -0.250  39.488 -33.530  1.00  0.00           C  
ATOM   4820 1HD2 LEU A 315      -1.057  39.518 -34.262  1.00  0.00           H  
ATOM   4821 2HD2 LEU A 315       0.337  40.403 -33.605  1.00  0.00           H  
ATOM   4822 3HD2 LEU A 315       0.351  38.602 -33.734  1.00  0.00           H  
ATOM   4823  C   LEU A 315      -3.885  36.908 -32.999  1.00  0.00           C  
ATOM   4824  O   LEU A 315      -3.577  36.139 -33.902  1.00  0.00           O  
ATOM   4825  N   ASP A 316      -4.987  36.867 -32.258  1.00  0.00           N  
ATOM   4826  H   ASP A 316      -5.102  37.621 -31.596  1.00  0.00           H  
ATOM   4827  CA  ASP A 316      -5.882  35.711 -32.238  1.00  0.00           C  
ATOM   4828  HA  ASP A 316      -5.353  34.758 -32.274  1.00  0.00           H  
ATOM   4829  CB  ASP A 316      -6.661  35.776 -30.835  1.00  0.00           C  
ATOM   4830  HB2 ASP A 316      -6.579  36.806 -30.490  1.00  0.00           H  
ATOM   4831  HB3 ASP A 316      -7.716  35.526 -30.949  1.00  0.00           H  
ATOM   4832  CG  ASP A 316      -5.977  34.802 -29.834  1.00  0.00           C  
ATOM   4833  OD1 ASP A 316      -4.716  34.641 -29.763  1.00  0.00           O  
ATOM   4834  OD2 ASP A 316      -6.782  34.229 -29.070  1.00  0.00           O  
ATOM   4835  C   ASP A 316      -7.004  35.682 -33.348  1.00  0.00           C  
ATOM   4836  O   ASP A 316      -7.523  34.693 -33.699  1.00  0.00           O  
ATOM   4837  N   GLU A 317      -7.181  36.811 -33.939  1.00  0.00           N  
ATOM   4838  H   GLU A 317      -6.573  37.586 -33.716  1.00  0.00           H  
ATOM   4839  CA  GLU A 317      -7.931  36.833 -35.201  1.00  0.00           C  
ATOM   4840  HA  GLU A 317      -8.641  36.006 -35.232  1.00  0.00           H  
ATOM   4841  CB  GLU A 317      -8.813  38.086 -35.268  1.00  0.00           C  
ATOM   4842  HB2 GLU A 317      -8.233  39.008 -35.228  1.00  0.00           H  
ATOM   4843  HB3 GLU A 317      -9.363  37.959 -36.200  1.00  0.00           H  
ATOM   4844  CG  GLU A 317      -9.928  38.237 -34.180  1.00  0.00           C  
ATOM   4845  HG2 GLU A 317      -9.378  38.547 -33.292  1.00  0.00           H  
ATOM   4846  HG3 GLU A 317     -10.647  39.023 -34.410  1.00  0.00           H  
ATOM   4847  CD  GLU A 317     -10.663  36.942 -34.018  1.00  0.00           C  
ATOM   4848  OE1 GLU A 317     -10.737  36.395 -32.901  1.00  0.00           O  
ATOM   4849  OE2 GLU A 317     -11.344  36.538 -35.037  1.00  0.00           O  
ATOM   4850  C   GLU A 317      -7.109  36.691 -36.461  1.00  0.00           C  
ATOM   4851  O   GLU A 317      -7.580  36.087 -37.438  1.00  0.00           O  
ATOM   4852  N   ILE A 318      -5.819  37.048 -36.415  1.00  0.00           N  
ATOM   4853  H   ILE A 318      -5.454  37.723 -35.758  1.00  0.00           H  
ATOM   4854  CA  ILE A 318      -4.905  36.838 -37.539  1.00  0.00           C  
ATOM   4855  HA  ILE A 318      -5.434  36.864 -38.491  1.00  0.00           H  
ATOM   4856  CB  ILE A 318      -3.842  37.905 -37.578  1.00  0.00           C  
ATOM   4857  HB  ILE A 318      -3.154  37.797 -36.740  1.00  0.00           H  
ATOM   4858  CG2 ILE A 318      -2.949  37.728 -38.821  1.00  0.00           C  
ATOM   4859 1HG2 ILE A 318      -3.574  37.764 -39.713  1.00  0.00           H  
ATOM   4860 2HG2 ILE A 318      -2.181  38.495 -38.928  1.00  0.00           H  
ATOM   4861 3HG2 ILE A 318      -2.458  36.762 -38.939  1.00  0.00           H  
ATOM   4862  CG1 ILE A 318      -4.470  39.366 -37.698  1.00  0.00           C  
ATOM   4863 2HG1 ILE A 318      -4.867  39.447 -38.710  1.00  0.00           H  
ATOM   4864 3HG1 ILE A 318      -5.307  39.503 -37.014  1.00  0.00           H  
ATOM   4865  CD1 ILE A 318      -3.450  40.521 -37.582  1.00  0.00           C  
ATOM   4866 1HD1 ILE A 318      -4.045  41.378 -37.263  1.00  0.00           H  
ATOM   4867 2HD1 ILE A 318      -2.587  40.225 -36.987  1.00  0.00           H  
ATOM   4868 3HD1 ILE A 318      -3.086  40.963 -38.509  1.00  0.00           H  
ATOM   4869  C   ILE A 318      -4.369  35.423 -37.639  1.00  0.00           C  
ATOM   4870  O   ILE A 318      -4.182  34.869 -38.681  1.00  0.00           O  
ATOM   4871  N   PHE A 319      -4.005  34.814 -36.423  1.00  0.00           N  
ATOM   4872  H   PHE A 319      -3.930  35.504 -35.688  1.00  0.00           H  
ATOM   4873  CA  PHE A 319      -3.545  33.463 -36.223  1.00  0.00           C  
ATOM   4874  HA  PHE A 319      -3.609  32.922 -37.167  1.00  0.00           H  
ATOM   4875  CB  PHE A 319      -2.069  33.473 -35.833  1.00  0.00           C  
ATOM   4876  HB2 PHE A 319      -1.917  34.070 -34.934  1.00  0.00           H  
ATOM   4877  HB3 PHE A 319      -1.846  32.443 -35.554  1.00  0.00           H  
ATOM   4878  CG  PHE A 319      -1.101  34.049 -36.851  1.00  0.00           C  
ATOM   4879  CD1 PHE A 319      -0.280  33.258 -37.653  1.00  0.00           C  
ATOM   4880  HD1 PHE A 319      -0.358  32.188 -37.531  1.00  0.00           H  
ATOM   4881  CE1 PHE A 319       0.769  33.783 -38.449  1.00  0.00           C  
ATOM   4882  HE1 PHE A 319       1.257  33.080 -39.108  1.00  0.00           H  
ATOM   4883  CZ  PHE A 319       0.994  35.172 -38.418  1.00  0.00           C  
ATOM   4884  HZ  PHE A 319       1.789  35.740 -38.878  1.00  0.00           H  
ATOM   4885  CE2 PHE A 319       0.146  35.949 -37.604  1.00  0.00           C  
ATOM   4886  HE2 PHE A 319       0.392  37.000 -37.575  1.00  0.00           H  
ATOM   4887  CD2 PHE A 319      -0.913  35.449 -36.863  1.00  0.00           C  
ATOM   4888  HD2 PHE A 319      -1.495  36.178 -36.318  1.00  0.00           H  
ATOM   4889  C   PHE A 319      -4.416  32.656 -35.228  1.00  0.00           C  
ATOM   4890  O   PHE A 319      -3.985  32.405 -34.108  1.00  0.00           O  
ATOM   4891  N   PRO A 320      -5.617  32.129 -35.545  1.00  0.00           N  
ATOM   4892  CD  PRO A 320      -6.152  32.293 -36.912  1.00  0.00           C  
ATOM   4893  HD2 PRO A 320      -5.768  31.511 -37.568  1.00  0.00           H  
ATOM   4894  HD3 PRO A 320      -5.844  33.241 -37.352  1.00  0.00           H  
ATOM   4895  CG  PRO A 320      -7.625  32.204 -36.645  1.00  0.00           C  
ATOM   4896  HG2 PRO A 320      -8.119  31.946 -37.582  1.00  0.00           H  
ATOM   4897  HG3 PRO A 320      -7.912  33.191 -36.281  1.00  0.00           H  
ATOM   4898  CB  PRO A 320      -7.750  31.117 -35.483  1.00  0.00           C  
ATOM   4899  HB2 PRO A 320      -7.611  30.145 -35.955  1.00  0.00           H  
ATOM   4900  HB3 PRO A 320      -8.661  31.233 -34.894  1.00  0.00           H  
ATOM   4901  CA  PRO A 320      -6.519  31.427 -34.655  1.00  0.00           C  
ATOM   4902  HA  PRO A 320      -6.802  32.143 -33.883  1.00  0.00           H  
ATOM   4903  C   PRO A 320      -5.912  30.149 -34.087  1.00  0.00           C  
ATOM   4904  O   PRO A 320      -5.320  29.289 -34.769  1.00  0.00           O  
ATOM   4905  N   GLY A 321      -5.943  29.946 -32.772  1.00  0.00           N  
ATOM   4906  H   GLY A 321      -6.389  30.710 -32.285  1.00  0.00           H  
ATOM   4907  CA  GLY A 321      -5.518  28.744 -32.115  1.00  0.00           C  
ATOM   4908  HA2 GLY A 321      -4.564  28.369 -32.485  1.00  0.00           H  
ATOM   4909  HA3 GLY A 321      -5.377  28.953 -31.055  1.00  0.00           H  
ATOM   4910  C   GLY A 321      -6.570  27.569 -32.169  1.00  0.00           C  
ATOM   4911  O   GLY A 321      -7.789  27.848 -32.243  1.00  0.00           O  
ATOM   4912  N   PRO A 322      -6.129  26.332 -31.867  1.00  0.00           N  
ATOM   4913  CD  PRO A 322      -4.842  25.814 -31.435  1.00  0.00           C  
ATOM   4914  HD2 PRO A 322      -4.350  26.441 -30.691  1.00  0.00           H  
ATOM   4915  HD3 PRO A 322      -4.275  25.654 -32.352  1.00  0.00           H  
ATOM   4916  CG  PRO A 322      -4.990  24.412 -30.776  1.00  0.00           C  
ATOM   4917  HG2 PRO A 322      -5.340  24.564 -29.755  1.00  0.00           H  
ATOM   4918  HG3 PRO A 322      -4.117  23.761 -30.721  1.00  0.00           H  
ATOM   4919  CB  PRO A 322      -6.102  23.966 -31.637  1.00  0.00           C  
ATOM   4920  HB2 PRO A 322      -6.660  23.162 -31.157  1.00  0.00           H  
ATOM   4921  HB3 PRO A 322      -5.690  23.612 -32.582  1.00  0.00           H  
ATOM   4922  CA  PRO A 322      -6.977  25.157 -31.926  1.00  0.00           C  
ATOM   4923  HA  PRO A 322      -7.439  25.123 -32.912  1.00  0.00           H  
ATOM   4924  C   PRO A 322      -8.067  25.077 -30.832  1.00  0.00           C  
ATOM   4925  O   PRO A 322      -9.185  24.647 -31.159  1.00  0.00           O  
ATOM   4926  N   GLY A 323      -7.845  25.537 -29.626  1.00  0.00           N  
ATOM   4927  H   GLY A 323      -6.949  25.970 -29.457  1.00  0.00           H  
ATOM   4928  CA  GLY A 323      -8.748  25.413 -28.449  1.00  0.00           C  
ATOM   4929  HA2 GLY A 323      -8.544  26.265 -27.801  1.00  0.00           H  
ATOM   4930  HA3 GLY A 323      -9.771  25.508 -28.812  1.00  0.00           H  
ATOM   4931  C   GLY A 323      -8.653  24.144 -27.665  1.00  0.00           C  
ATOM   4932  O   GLY A 323      -7.848  23.246 -28.023  1.00  0.00           O  
ATOM   4933  N   PRO A 324      -9.307  24.063 -26.468  1.00  0.00           N  
ATOM   4934  CD  PRO A 324     -10.349  24.965 -26.040  1.00  0.00           C  
ATOM   4935  HD2 PRO A 324     -11.308  24.677 -26.471  1.00  0.00           H  
ATOM   4936  HD3 PRO A 324     -10.146  25.985 -26.364  1.00  0.00           H  
ATOM   4937  CG  PRO A 324     -10.398  24.785 -24.511  1.00  0.00           C
[truncated: 26,662 more chars]
