# Supplementary material for: A three-level regulatory mechanism of the aldo-keto reductase subfamily AKR12D
Source: Nat Commun. 2024 Mar 8;15:2128. doi: 10.1038/s41467-024-46363-z (PMC10923870; doi:10.1038/s41467-024-46363-z)
Supplement: Supplementary file 5 — Supplementary Data 2 [file 41467_2024_46363_MOESM5_ESM.zip › 2_initial_and_representative_conformations/octamer+allosteric_tylosin/octamer+tyk_partlyOutFolded_traj0_G_frame8375_x4.3_y2.1.pdb]

REMARK AtomGroup tmp Selection 'chain G'
ATOM      1  N   MET G1987     -25.468  36.884  -7.293  1.00  0.00           N1+
ATOM      2  H1  MET G1987     -25.884  37.678  -6.828  1.00  0.00           H  
ATOM      3  H2  MET G1987     -26.267  36.450  -7.733  1.00  0.00           H  
ATOM      4  H3  MET G1987     -24.744  37.130  -7.953  1.00  0.00           H  
ATOM      5  CA  MET G1987     -24.865  35.996  -6.251  1.00  0.00           C  
ATOM      6  HA  MET G1987     -24.336  36.602  -5.515  1.00  0.00           H  
ATOM      7  CB  MET G1987     -25.863  35.198  -5.393  1.00  0.00           C  
ATOM      8  HB2 MET G1987     -26.629  35.794  -4.897  1.00  0.00           H  
ATOM      9  HB3 MET G1987     -26.416  34.514  -6.036  1.00  0.00           H  
ATOM     10  CG  MET G1987     -25.033  34.398  -4.397  1.00  0.00           C  
ATOM     11  HG2 MET G1987     -25.811  33.981  -3.758  1.00  0.00           H  
ATOM     12  HG3 MET G1987     -24.450  33.594  -4.846  1.00  0.00           H  
ATOM     13  SD  MET G1987     -23.903  35.430  -3.354  1.00  0.00           S  
ATOM     14  CE  MET G1987     -25.057  36.658  -2.561  1.00  0.00           C  
ATOM     15  HE1 MET G1987     -25.731  36.146  -1.875  1.00  0.00           H  
ATOM     16  HE2 MET G1987     -24.540  37.407  -1.961  1.00  0.00           H  
ATOM     17  HE3 MET G1987     -25.691  37.141  -3.305  1.00  0.00           H  
ATOM     18  C   MET G1987     -23.875  35.164  -7.046  1.00  0.00           C  
ATOM     19  O   MET G1987     -24.279  34.236  -7.819  1.00  0.00           O  
ATOM     20  N   GLU G1988     -22.609  35.481  -6.960  1.00  0.00           N  
ATOM     21  H   GLU G1988     -22.413  36.209  -6.288  1.00  0.00           H  
ATOM     22  CA  GLU G1988     -21.446  34.820  -7.574  1.00  0.00           C  
ATOM     23  HA  GLU G1988     -21.821  34.524  -8.554  1.00  0.00           H  
ATOM     24  CB  GLU G1988     -20.337  35.924  -7.763  1.00  0.00           C  
ATOM     25  HB2 GLU G1988     -20.687  36.912  -8.062  1.00  0.00           H  
ATOM     26  HB3 GLU G1988     -20.028  36.167  -6.746  1.00  0.00           H  
ATOM     27  CG  GLU G1988     -19.175  35.571  -8.616  1.00  0.00           C  
ATOM     28  HG2 GLU G1988     -18.575  34.752  -8.218  1.00  0.00           H  
ATOM     29  HG3 GLU G1988     -19.507  35.212  -9.590  1.00  0.00           H  
ATOM     30  CD  GLU G1988     -18.115  36.721  -8.789  1.00  0.00           C  
ATOM     31  OE1 GLU G1988     -18.304  37.390  -9.809  1.00  0.00           O  
ATOM     32  OE2 GLU G1988     -17.118  36.882  -8.086  1.00  0.00           O  
ATOM     33  C   GLU G1988     -21.048  33.500  -6.877  1.00  0.00           C  
ATOM     34  O   GLU G1988     -21.297  33.262  -5.698  1.00  0.00           O  
ATOM     35  N   TYR G1989     -20.459  32.631  -7.652  1.00  0.00           N  
ATOM     36  H   TYR G1989     -20.114  32.939  -8.550  1.00  0.00           H  
ATOM     37  CA  TYR G1989     -20.351  31.221  -7.325  1.00  0.00           C  
ATOM     38  HA  TYR G1989     -20.736  31.086  -6.314  1.00  0.00           H  
ATOM     39  CB  TYR G1989     -21.306  30.540  -8.363  1.00  0.00           C  
ATOM     40  HB2 TYR G1989     -21.108  30.772  -9.409  1.00  0.00           H  
ATOM     41  HB3 TYR G1989     -21.005  29.497  -8.258  1.00  0.00           H  
ATOM     42  CG  TYR G1989     -22.871  30.673  -8.178  1.00  0.00           C  
ATOM     43  CD1 TYR G1989     -23.491  30.491  -6.816  1.00  0.00           C  
ATOM     44  HD1 TYR G1989     -22.833  30.146  -6.031  1.00  0.00           H  
ATOM     45  CE1 TYR G1989     -24.878  30.692  -6.681  1.00  0.00           C  
ATOM     46  HE1 TYR G1989     -25.330  30.635  -5.702  1.00  0.00           H  
ATOM     47  CZ  TYR G1989     -25.662  31.043  -7.813  1.00  0.00           C  
ATOM     48  OH  TYR G1989     -27.020  31.099  -7.713  1.00  0.00           O  
ATOM     49  HH  TYR G1989     -27.332  31.185  -6.809  1.00  0.00           H  
ATOM     50  CE2 TYR G1989     -25.080  31.183  -9.042  1.00  0.00           C  
ATOM     51  HE2 TYR G1989     -25.593  31.518  -9.932  1.00  0.00           H  
ATOM     52  CD2 TYR G1989     -23.725  30.911  -9.209  1.00  0.00           C  
ATOM     53  HD2 TYR G1989     -23.432  30.955 -10.248  1.00  0.00           H  
ATOM     54  C   TYR G1989     -18.908  30.858  -7.498  1.00  0.00           C  
ATOM     55  O   TYR G1989     -18.208  31.510  -8.267  1.00  0.00           O  
ATOM     56  N   THR G1990     -18.435  29.847  -6.728  1.00  0.00           N  
ATOM     57  H   THR G1990     -19.115  29.539  -6.048  1.00  0.00           H  
ATOM     58  CA  THR G1990     -17.055  29.375  -6.563  1.00  0.00           C  
ATOM     59  HA  THR G1990     -16.596  29.431  -7.550  1.00  0.00           H  
ATOM     60  CB  THR G1990     -16.178  30.245  -5.612  1.00  0.00           C  
ATOM     61  HB  THR G1990     -16.218  31.265  -5.993  1.00  0.00           H  
ATOM     62  CG2 THR G1990     -16.578  30.301  -4.163  1.00  0.00           C  
ATOM     63 1HG2 THR G1990     -15.874  30.904  -3.589  1.00  0.00           H  
ATOM     64 2HG2 THR G1990     -17.549  30.784  -4.053  1.00  0.00           H  
ATOM     65 3HG2 THR G1990     -16.816  29.320  -3.752  1.00  0.00           H  
ATOM     66  OG1 THR G1990     -14.850  29.758  -5.562  1.00  0.00           O  
ATOM     67  HG1 THR G1990     -14.381  29.819  -6.397  1.00  0.00           H  
ATOM     68  C   THR G1990     -17.031  27.916  -6.108  1.00  0.00           C  
ATOM     69  O   THR G1990     -18.004  27.321  -5.641  1.00  0.00           O  
ATOM     70  N   GLN G1991     -15.900  27.241  -6.303  1.00  0.00           N  
ATOM     71  H   GLN G1991     -15.254  27.834  -6.803  1.00  0.00           H  
ATOM     72  CA  GLN G1991     -15.688  25.937  -5.915  1.00  0.00           C  
ATOM     73  HA  GLN G1991     -16.498  25.331  -6.318  1.00  0.00           H  
ATOM     74  CB  GLN G1991     -14.354  25.415  -6.438  1.00  0.00           C  
ATOM     75  HB2 GLN G1991     -13.518  25.842  -5.885  1.00  0.00           H  
ATOM     76  HB3 GLN G1991     -14.391  24.333  -6.315  1.00  0.00           H  
ATOM     77  CG  GLN G1991     -14.261  25.499  -7.956  1.00  0.00           C  
ATOM     78  HG2 GLN G1991     -14.056  26.514  -8.296  1.00  0.00           H  
ATOM     79  HG3 GLN G1991     -13.361  24.970  -8.270  1.00  0.00           H  
ATOM     80  CD  GLN G1991     -15.459  24.895  -8.746  1.00  0.00           C  
ATOM     81  OE1 GLN G1991     -16.277  25.581  -9.328  1.00  0.00           O  
ATOM     82  NE2 GLN G1991     -15.638  23.572  -8.783  1.00  0.00           N  
ATOM     83 1HE2 GLN G1991     -16.186  23.170  -9.529  1.00  0.00           H  
ATOM     84 2HE2 GLN G1991     -14.943  22.994  -8.332  1.00  0.00           H  
ATOM     85  C   GLN G1991     -15.569  25.909  -4.352  1.00  0.00           C  
ATOM     86  O   GLN G1991     -14.929  26.761  -3.778  1.00  0.00           O  
ATOM     87  N   LEU G1992     -16.093  24.849  -3.708  1.00  0.00           N  
ATOM     88  H   LEU G1992     -16.580  24.157  -4.259  1.00  0.00           H  
ATOM     89  CA  LEU G1992     -15.644  24.521  -2.297  1.00  0.00           C  
ATOM     90  HA  LEU G1992     -15.684  25.517  -1.857  1.00  0.00           H  
ATOM     91  CB  LEU G1992     -16.810  23.881  -1.518  1.00  0.00           C  
ATOM     92  HB2 LEU G1992     -17.726  24.435  -1.721  1.00  0.00           H  
ATOM     93  HB3 LEU G1992     -17.068  22.891  -1.895  1.00  0.00           H  
ATOM     94  CG  LEU G1992     -16.571  23.908  -0.051  1.00  0.00           C  
ATOM     95  HG  LEU G1992     -15.768  23.230   0.238  1.00  0.00           H  
ATOM     96  CD1 LEU G1992     -16.416  25.308   0.631  1.00  0.00           C  
ATOM     97 1HD1 LEU G1992     -16.645  25.208   1.692  1.00  0.00           H  
ATOM     98 2HD1 LEU G1992     -15.401  25.659   0.440  1.00  0.00           H  
ATOM     99 3HD1 LEU G1992     -17.077  26.022   0.140  1.00  0.00           H  
ATOM    100  CD2 LEU G1992     -17.860  23.361   0.560  1.00  0.00           C  
ATOM    101 1HD2 LEU G1992     -17.708  23.317   1.639  1.00  0.00           H  
ATOM    102 2HD2 LEU G1992     -18.709  24.014   0.358  1.00  0.00           H  
ATOM    103 3HD2 LEU G1992     -17.933  22.332   0.210  1.00  0.00           H  
ATOM    104  C   LEU G1992     -14.255  24.000  -2.066  1.00  0.00           C  
ATOM    105  O   LEU G1992     -14.141  22.967  -1.452  1.00  0.00           O  
ATOM    106  N   GLY G1993     -13.166  24.703  -2.479  1.00  0.00           N  
ATOM    107  H   GLY G1993     -13.285  25.533  -3.042  1.00  0.00           H  
ATOM    108  CA  GLY G1993     -11.808  24.180  -2.495  1.00  0.00           C  
ATOM    109  HA2 GLY G1993     -11.096  25.003  -2.437  1.00  0.00           H  
ATOM    110  HA3 GLY G1993     -11.671  23.553  -1.613  1.00  0.00           H  
ATOM    111  C   GLY G1993     -11.388  23.266  -3.700  1.00  0.00           C  
ATOM    112  O   GLY G1993     -11.594  23.726  -4.797  1.00  0.00           O  
ATOM    113  N   ARG G1994     -11.019  22.004  -3.490  1.00  0.00           N  
ATOM    114  H   ARG G1994     -10.897  21.681  -2.541  1.00  0.00           H  
ATOM    115  CA  ARG G1994     -10.726  21.034  -4.566  1.00  0.00           C  
ATOM    116  HA  ARG G1994     -10.043  21.590  -5.207  1.00  0.00           H  
ATOM    117  CB  ARG G1994      -9.773  20.043  -3.905  1.00  0.00           C  
ATOM    118  HB2 ARG G1994      -8.964  20.565  -3.395  1.00  0.00           H  
ATOM    119  HB3 ARG G1994     -10.211  19.318  -3.220  1.00  0.00           H  
ATOM    120  CG  ARG G1994      -9.180  19.104  -4.930  1.00  0.00           C  
ATOM    121  HG2 ARG G1994     -10.001  18.469  -5.263  1.00  0.00           H  
ATOM    122  HG3 ARG G1994      -8.715  19.683  -5.727  1.00  0.00           H  
ATOM    123  CD  ARG G1994      -8.135  18.232  -4.244  1.00  0.00           C  
ATOM    124  HD2 ARG G1994      -7.506  17.732  -4.980  1.00  0.00           H  
ATOM    125  HD3 ARG G1994      -7.467  18.870  -3.666  1.00  0.00           H  
ATOM    126  NE  ARG G1994      -8.645  17.187  -3.354  1.00  0.00           N  
ATOM    127  HE  ARG G1994      -9.204  17.575  -2.607  1.00  0.00           H  
ATOM    128  CZ  ARG G1994      -8.473  15.876  -3.371  1.00  0.00           C  
ATOM    129  NH1 ARG G1994      -9.079  15.194  -2.463  1.00  0.00           N  
ATOM    130 1HH1 ARG G1994      -9.637  15.601  -1.725  1.00  0.00           H  
ATOM    131 2HH1 ARG G1994      -9.082  14.184  -2.443  1.00  0.00           H  
ATOM    132  NH2 ARG G1994      -7.663  15.295  -4.129  1.00  0.00           N  
ATOM    133 1HH2 ARG G1994      -7.157  15.848  -4.806  1.00  0.00           H  
ATOM    134 2HH2 ARG G1994      -7.733  14.289  -4.180  1.00  0.00           H  
ATOM    135  C   ARG G1994     -11.945  20.359  -5.264  1.00  0.00           C  
ATOM    136  O   ARG G1994     -11.780  20.056  -6.431  1.00  0.00           O  
ATOM    137  N   ILE G1995     -13.027  20.133  -4.512  1.00  0.00           N  
ATOM    138  H   ILE G1995     -13.070  20.401  -3.539  1.00  0.00           H  
ATOM    139  CA  ILE G1995     -14.211  19.480  -5.088  1.00  0.00           C  
ATOM    140  HA  ILE G1995     -13.973  18.522  -5.550  1.00  0.00           H  
ATOM    141  CB  ILE G1995     -15.136  18.975  -3.873  1.00  0.00           C  
ATOM    142  HB  ILE G1995     -15.973  18.581  -4.449  1.00  0.00           H  
ATOM    143  CG2 ILE G1995     -14.456  17.798  -3.164  1.00  0.00           C  
ATOM    144 1HG2 ILE G1995     -14.077  17.070  -3.882  1.00  0.00           H  
ATOM    145 2HG2 ILE G1995     -13.661  18.165  -2.516  1.00  0.00           H  
ATOM    146 3HG2 ILE G1995     -15.128  17.258  -2.497  1.00  0.00           H  
ATOM    147  CG1 ILE G1995     -15.691  20.127  -3.035  1.00  0.00           C  
ATOM    148 2HG1 ILE G1995     -14.874  20.477  -2.403  1.00  0.00           H  
ATOM    149 3HG1 ILE G1995     -16.079  20.934  -3.656  1.00  0.00           H  
ATOM    150  CD1 ILE G1995     -16.637  19.693  -1.970  1.00  0.00           C  
ATOM    151 1HD1 ILE G1995     -16.271  19.038  -1.179  1.00  0.00           H  
ATOM    152 2HD1 ILE G1995     -16.965  20.545  -1.375  1.00  0.00           H  
ATOM    153 3HD1 ILE G1995     -17.458  19.178  -2.470  1.00  0.00           H  
ATOM    154  C   ILE G1995     -14.940  20.305  -6.154  1.00  0.00           C  
ATOM    155  O   ILE G1995     -14.916  21.500  -6.194  1.00  0.00           O  
ATOM    156  N   GLY G1996     -15.725  19.637  -7.007  1.00  0.00           N  
ATOM    157  H   GLY G1996     -15.913  18.648  -6.923  1.00  0.00           H  
ATOM    158  CA  GLY G1996     -16.538  20.295  -8.056  1.00  0.00           C  
ATOM    159  HA2 GLY G1996     -15.801  20.968  -8.495  1.00  0.00           H  
ATOM    160  HA3 GLY G1996     -16.735  19.499  -8.774  1.00  0.00           H  
ATOM    161  C   GLY G1996     -17.856  20.879  -7.473  1.00  0.00           C  
ATOM    162  O   GLY G1996     -18.652  21.469  -8.156  1.00  0.00           O  
ATOM    163  N   LEU G1997     -18.113  20.700  -6.183  1.00  0.00           N  
ATOM    164  H   LEU G1997     -17.507  20.239  -5.519  1.00  0.00           H  
ATOM    165  CA  LEU G1997     -19.294  21.274  -5.545  1.00  0.00           C  
ATOM    166  HA  LEU G1997     -20.157  20.932  -6.115  1.00  0.00           H  
ATOM    167  CB  LEU G1997     -19.389  20.800  -4.054  1.00  0.00           C  
ATOM    168  HB2 LEU G1997     -19.565  19.725  -4.045  1.00  0.00           H  
ATOM    169  HB3 LEU G1997     -18.427  21.001  -3.582  1.00  0.00           H  
ATOM    170  CG  LEU G1997     -20.594  21.559  -3.405  1.00  0.00           C  
ATOM    171  HG  LEU G1997     -20.521  22.646  -3.371  1.00  0.00           H  
ATOM    172  CD1 LEU G1997     -21.954  21.107  -3.908  1.00  0.00           C  
ATOM    173 1HD1 LEU G1997     -22.667  21.719  -3.357  1.00  0.00           H  
ATOM    174 2HD1 LEU G1997     -22.104  21.320  -4.966  1.00  0.00           H  
ATOM    175 3HD1 LEU G1997     -22.121  20.067  -3.627  1.00  0.00           H  
ATOM    176  CD2 LEU G1997     -20.330  21.322  -1.920  1.00  0.00           C  
ATOM    177 1HD2 LEU G1997     -19.334  21.683  -1.663  1.00  0.00           H  
ATOM    178 2HD2 LEU G1997     -21.015  21.796  -1.217  1.00  0.00           H  
ATOM    179 3HD2 LEU G1997     -20.336  20.243  -1.763  1.00  0.00           H  
ATOM    180  C   LEU G1997     -19.148  22.830  -5.636  1.00  0.00           C  
ATOM    181  O   LEU G1997     -18.225  23.413  -5.081  1.00  0.00           O  
ATOM    182  N   LYS G1998     -20.103  23.454  -6.341  1.00  0.00           N  
ATOM    183  H   LYS G1998     -20.780  22.925  -6.873  1.00  0.00           H  
ATOM    184  CA  LYS G1998     -20.239  24.840  -6.469  1.00  0.00           C  
ATOM    185  HA  LYS G1998     -19.291  25.351  -6.299  1.00  0.00           H  
ATOM    186  CB  LYS G1998     -20.755  25.120  -7.872  1.00  0.00           C  
ATOM    187  HB2 LYS G1998     -20.274  24.404  -8.538  1.00  0.00           H  
ATOM    188  HB3 LYS G1998     -21.796  24.801  -7.833  1.00  0.00           H  
ATOM    189  CG  LYS G1998     -20.427  26.577  -8.283  1.00  0.00           C  
ATOM    190  HG2 LYS G1998     -20.959  27.303  -7.668  1.00  0.00           H  
ATOM    191  HG3 LYS G1998     -19.370  26.721  -8.062  1.00  0.00           H  
ATOM    192  CD  LYS G1998     -20.750  26.830  -9.801  1.00  0.00           C  
ATOM    193  HD2 LYS G1998     -21.746  26.496 -10.089  1.00  0.00           H  
ATOM    194  HD3 LYS G1998     -20.708  27.916  -9.889  1.00  0.00           H  
ATOM    195  CE  LYS G1998     -19.750  26.080 -10.754  1.00  0.00           C  
ATOM    196  HE2 LYS G1998     -18.739  26.069 -10.346  1.00  0.00           H  
ATOM    197  HE3 LYS G1998     -19.971  25.014 -10.810  1.00  0.00           H  
ATOM    198  NZ  LYS G1998     -19.684  26.613 -12.155  1.00  0.00           N1+
ATOM    199  HZ1 LYS G1998     -19.412  27.583 -12.083  1.00  0.00           H  
ATOM    200  HZ2 LYS G1998     -18.931  26.236 -12.713  1.00  0.00           H  
ATOM    201  HZ3 LYS G1998     -20.540  26.511 -12.681  1.00  0.00           H  
ATOM    202  C   LYS G1998     -21.218  25.466  -5.454  1.00  0.00           C  
ATOM    203  O   LYS G1998     -22.499  25.230  -5.390  1.00  0.00           O  
ATOM    204  N   VAL G1999     -20.640  26.366  -4.617  1.00  0.00           N  
ATOM    205  H   VAL G1999     -19.645  26.461  -4.765  1.00  0.00           H  
ATOM    206  CA  VAL G1999     -21.265  27.146  -3.491  1.00  0.00           C  
ATOM    207  HA  VAL G1999     -22.322  26.938  -3.327  1.00  0.00           H  
ATOM    208  CB  VAL G1999     -20.518  26.774  -2.173  1.00  0.00           C  
ATOM    209  HB  VAL G1999     -21.095  27.293  -1.407  1.00  0.00           H  
ATOM    210  CG1 VAL G1999     -20.674  25.296  -1.909  1.00  0.00           C  
ATOM    211 1HG1 VAL G1999     -20.728  25.173  -0.827  1.00  0.00           H  
ATOM    212 2HG1 VAL G1999     -21.600  24.980  -2.389  1.00  0.00           H  
ATOM    213 3HG1 VAL G1999     -19.879  24.709  -2.370  1.00  0.00           H  
ATOM    214  CG2 VAL G1999     -19.026  27.154  -2.113  1.00  0.00           C  
ATOM    215 1HG2 VAL G1999     -19.009  28.242  -2.053  1.00  0.00           H  
ATOM    216 2HG2 VAL G1999     -18.620  26.792  -1.168  1.00  0.00           H  
ATOM    217 3HG2 VAL G1999     -18.569  26.712  -2.999  1.00  0.00           H  
ATOM    218  C   VAL G1999     -21.180  28.657  -3.757  1.00  0.00           C  
ATOM    219  O   VAL G1999     -20.267  29.114  -4.537  1.00  0.00           O  
ATOM    220  N   SER G2000     -22.074  29.525  -3.214  1.00  0.00           N  
ATOM    221  H   SER G2000     -22.863  29.059  -2.788  1.00  0.00           H  
ATOM    222  CA  SER G2000     -22.049  30.965  -3.231  1.00  0.00           C  
ATOM    223  HA  SER G2000     -21.944  31.268  -4.272  1.00  0.00           H  
ATOM    224  CB  SER G2000     -23.385  31.541  -2.720  1.00  0.00           C  
ATOM    225  HB2 SER G2000     -23.316  32.594  -2.447  1.00  0.00           H  
ATOM    226  HB3 SER G2000     -24.190  31.278  -3.407  1.00  0.00           H  
ATOM    227  OG  SER G2000     -23.896  30.902  -1.582  1.00  0.00           O  
ATOM    228  HG  SER G2000     -23.247  31.135  -0.914  1.00  0.00           H  
ATOM    229  C   SER G2000     -20.855  31.528  -2.452  1.00  0.00           C  
ATOM    230  O   SER G2000     -20.500  31.108  -1.391  1.00  0.00           O  
ATOM    231  N   ARG G2001     -20.309  32.699  -2.899  1.00  0.00           N  
ATOM    232  H   ARG G2001     -20.611  32.989  -3.819  1.00  0.00           H  
ATOM    233  CA  ARG G2001     -19.245  33.456  -2.217  1.00  0.00           C  
ATOM    234  HA  ARG G2001     -18.366  32.835  -2.044  1.00  0.00           H  
ATOM    235  CB  ARG G2001     -18.858  34.696  -3.077  1.00  0.00           C  
ATOM    236  HB2 ARG G2001     -19.692  35.395  -3.131  1.00  0.00           H  
ATOM    237  HB3 ARG G2001     -18.043  35.290  -2.666  1.00  0.00           H  
ATOM    238  CG  ARG G2001     -18.323  34.226  -4.420  1.00  0.00           C  
ATOM    239  HG2 ARG G2001     -18.806  33.360  -4.871  1.00  0.00           H  
ATOM    240  HG3 ARG G2001     -18.446  34.974  -5.203  1.00  0.00           H  
ATOM    241  CD  ARG G2001     -16.832  33.823  -4.376  1.00  0.00           C  
ATOM    242  HD2 ARG G2001     -16.574  33.304  -3.453  1.00  0.00           H  
ATOM    243  HD3 ARG G2001     -16.588  33.176  -5.219  1.00  0.00           H  
ATOM    244  NE  ARG G2001     -15.891  34.947  -4.472  1.00  0.00           N  
ATOM    245  HE  ARG G2001     -15.828  35.410  -5.367  1.00  0.00           H  
ATOM    246  CZ  ARG G2001     -14.940  35.256  -3.593  1.00  0.00           C  
ATOM    247  NH1 ARG G2001     -14.026  36.088  -3.856  1.00  0.00           N  
ATOM    248 1HH1 ARG G2001     -14.163  36.763  -4.595  1.00  0.00           H  
ATOM    249 2HH1 ARG G2001     -13.296  36.219  -3.170  1.00  0.00           H  
ATOM    250  NH2 ARG G2001     -14.778  34.761  -2.369  1.00  0.00           N  
ATOM    251 1HH2 ARG G2001     -15.340  33.958  -2.126  1.00  0.00           H  
ATOM    252 2HH2 ARG G2001     -13.932  34.880  -1.829  1.00  0.00           H  
ATOM    253  C   ARG G2001     -19.683  34.024  -0.857  1.00  0.00           C  
ATOM    254  O   ARG G2001     -18.835  34.364   0.004  1.00  0.00           O  
ATOM    255  N   LEU G2002     -20.956  34.134  -0.557  1.00  0.00           N  
ATOM    256  H   LEU G2002     -21.586  33.961  -1.328  1.00  0.00           H  
ATOM    257  CA  LEU G2002     -21.443  34.238   0.821  1.00  0.00           C  
ATOM    258  HA  LEU G2002     -20.728  34.569   1.574  1.00  0.00           H  
ATOM    259  CB  LEU G2002     -22.676  35.235   0.903  1.00  0.00           C  
ATOM    260  HB2 LEU G2002     -23.517  34.875   0.311  1.00  0.00           H  
ATOM    261  HB3 LEU G2002     -22.987  35.232   1.947  1.00  0.00           H  
ATOM    262  CG  LEU G2002     -22.388  36.714   0.563  1.00  0.00           C  
ATOM    263  HG  LEU G2002     -22.256  36.827  -0.513  1.00  0.00           H  
ATOM    264  CD1 LEU G2002     -23.621  37.635   1.002  1.00  0.00           C  
ATOM    265 1HD1 LEU G2002     -23.678  37.610   2.090  1.00  0.00           H  
ATOM    266 2HD1 LEU G2002     -23.420  38.690   0.816  1.00  0.00           H  
ATOM    267 3HD1 LEU G2002     -24.585  37.265   0.656  1.00  0.00           H  
ATOM    268  CD2 LEU G2002     -21.152  37.335   1.347  1.00  0.00           C  
ATOM    269 1HD2 LEU G2002     -21.394  37.425   2.406  1.00  0.00           H  
ATOM    270 2HD2 LEU G2002     -20.341  36.633   1.158  1.00  0.00           H  
ATOM    271 3HD2 LEU G2002     -20.876  38.323   0.976  1.00  0.00           H  
ATOM    272  C   LEU G2002     -21.908  32.831   1.282  1.00  0.00           C  
ATOM    273  O   LEU G2002     -22.618  32.165   0.540  1.00  0.00           O  
ATOM    274  N   VAL G2003     -21.705  32.553   2.538  1.00  0.00           N  
ATOM    275  H   VAL G2003     -21.120  33.163   3.090  1.00  0.00           H  
ATOM    276  CA  VAL G2003     -22.517  31.533   3.261  1.00  0.00           C  
ATOM    277  HA  VAL G2003     -23.123  30.906   2.608  1.00  0.00           H  
ATOM    278  CB  VAL G2003     -21.553  30.546   3.962  1.00  0.00           C  
ATOM    279  HB  VAL G2003     -21.196  31.056   4.857  1.00  0.00           H  
ATOM    280  CG1 VAL G2003     -22.351  29.291   4.439  1.00  0.00           C  
ATOM    281 1HG1 VAL G2003     -22.674  28.718   3.570  1.00  0.00           H  
ATOM    282 2HG1 VAL G2003     -21.704  28.579   4.952  1.00  0.00           H  
ATOM    283 3HG1 VAL G2003     -23.242  29.615   4.977  1.00  0.00           H  
ATOM    284  CG2 VAL G2003     -20.260  30.197   3.166  1.00  0.00           C  
ATOM    285 1HG2 VAL G2003     -20.626  29.917   2.178  1.00  0.00           H  
ATOM    286 2HG2 VAL G2003     -19.583  31.050   3.123  1.00  0.00           H  
ATOM    287 3HG2 VAL G2003     -19.706  29.343   3.557  1.00  0.00           H  
ATOM    288  C   VAL G2003     -23.470  32.143   4.263  1.00  0.00           C  
ATOM    289  O   VAL G2003     -23.006  32.915   5.075  1.00  0.00           O  
ATOM    290  N   LEU G2004     -24.769  31.771   4.354  1.00  0.00           N  
ATOM    291  H   LEU G2004     -25.149  31.112   3.689  1.00  0.00           H  
ATOM    292  CA  LEU G2004     -25.688  32.327   5.414  1.00  0.00           C  
ATOM    293  HA  LEU G2004     -25.515  33.394   5.554  1.00  0.00           H  
ATOM    294  CB  LEU G2004     -27.168  32.014   5.077  1.00  0.00           C  
ATOM    295  HB2 LEU G2004     -27.352  32.453   4.096  1.00  0.00           H  
ATOM    296  HB3 LEU G2004     -27.238  30.937   4.928  1.00  0.00           H  
ATOM    297  CG  LEU G2004     -28.256  32.493   6.062  1.00  0.00           C  
ATOM    298  HG  LEU G2004     -28.148  31.800   6.896  1.00  0.00           H  
ATOM    299  CD1 LEU G2004     -28.228  33.988   6.531  1.00  0.00           C  
ATOM    300 1HD1 LEU G2004     -28.932  34.070   7.359  1.00  0.00           H  
ATOM    301 2HD1 LEU G2004     -27.313  34.164   7.097  1.00  0.00           H  
ATOM    302 3HD1 LEU G2004     -28.339  34.725   5.736  1.00  0.00           H  
ATOM    303  CD2 LEU G2004     -29.618  32.164   5.465  1.00  0.00           C  
ATOM    304 1HD2 LEU G2004     -29.864  31.163   5.819  1.00  0.00           H  
ATOM    305 2HD2 LEU G2004     -30.322  32.829   5.964  1.00  0.00           H  
ATOM    306 3HD2 LEU G2004     -29.598  32.255   4.379  1.00  0.00           H  
ATOM    307  C   LEU G2004     -25.267  31.676   6.780  1.00  0.00           C  
ATOM    308  O   LEU G2004     -25.225  30.420   6.968  1.00  0.00           O  
ATOM    309  N   GLY G2005     -24.895  32.534   7.752  1.00  0.00           N  
ATOM    310  H   GLY G2005     -24.966  33.525   7.566  1.00  0.00           H  
ATOM    311  CA  GLY G2005     -24.718  32.134   9.099  1.00  0.00           C  
ATOM    312  HA2 GLY G2005     -24.170  31.193   9.159  1.00  0.00           H  
ATOM    313  HA3 GLY G2005     -24.123  32.912   9.577  1.00  0.00           H  
ATOM    314  C   GLY G2005     -26.008  32.077   9.893  1.00  0.00           C  
ATOM    315  O   GLY G2005     -26.831  33.000   9.790  1.00  0.00           O  
ATOM    316  N   THR G2006     -26.239  31.053  10.701  1.00  0.00           N  
ATOM    317  H   THR G2006     -25.459  30.439  10.891  1.00  0.00           H  
ATOM    318  CA  THR G2006     -27.538  30.812  11.361  1.00  0.00           C  
ATOM    319  HA  THR G2006     -28.273  31.451  10.872  1.00  0.00           H  
ATOM    320  CB  THR G2006     -28.100  29.368  11.043  1.00  0.00           C  
ATOM    321  HB  THR G2006     -29.055  29.169  11.529  1.00  0.00           H  
ATOM    322  CG2 THR G2006     -28.255  28.890   9.626  1.00  0.00           C  
ATOM    323 1HG2 THR G2006     -28.278  27.806   9.519  1.00  0.00           H  
ATOM    324 2HG2 THR G2006     -29.249  29.250   9.363  1.00  0.00           H  
ATOM    325 3HG2 THR G2006     -27.482  29.356   9.016  1.00  0.00           H  
ATOM    326  OG1 THR G2006     -27.160  28.516  11.576  1.00  0.00           O  
ATOM    327  HG1 THR G2006     -26.368  28.712  11.069  1.00  0.00           H  
ATOM    328  C   THR G2006     -27.536  31.057  12.883  1.00  0.00           C  
ATOM    329  O   THR G2006     -28.665  31.096  13.374  1.00  0.00           O  
ATOM    330  N   MET G2007     -26.435  31.342  13.581  1.00  0.00           N  
ATOM    331  H   MET G2007     -25.544  31.210  13.125  1.00  0.00           H  
ATOM    332  CA  MET G2007     -26.454  31.398  15.045  1.00  0.00           C  
ATOM    333  HA  MET G2007     -26.870  30.439  15.353  1.00  0.00           H  
ATOM    334  CB  MET G2007     -24.978  31.474  15.478  1.00  0.00           C  
ATOM    335  HB2 MET G2007     -24.400  30.674  15.015  1.00  0.00           H  
ATOM    336  HB3 MET G2007     -24.497  32.404  15.175  1.00  0.00           H  
ATOM    337  CG  MET G2007     -24.693  31.274  16.952  1.00  0.00           C  
ATOM    338  HG2 MET G2007     -25.318  32.017  17.448  1.00  0.00           H  
ATOM    339  HG3 MET G2007     -24.898  30.264  17.307  1.00  0.00           H  
ATOM    340  SD  MET G2007     -22.994  31.617  17.561  1.00  0.00           S  
ATOM    341  CE  MET G2007     -22.994  33.460  17.461  1.00  0.00           C  
ATOM    342  HE1 MET G2007     -23.426  33.848  18.383  1.00  0.00           H  
ATOM    343  HE2 MET G2007     -21.982  33.865  17.458  1.00  0.00           H  
ATOM    344  HE3 MET G2007     -23.582  33.749  16.590  1.00  0.00           H  
ATOM    345  C   MET G2007     -27.416  32.495  15.578  1.00  0.00           C  
ATOM    346  O   MET G2007     -27.742  32.380  16.760  1.00  0.00           O  
ATOM    347  N   ASN G2008     -28.010  33.453  14.775  1.00  0.00           N  
ATOM    348  H   ASN G2008     -27.702  33.485  13.813  1.00  0.00           H  
ATOM    349  CA  ASN G2008     -28.955  34.475  15.239  1.00  0.00           C  
ATOM    350  HA  ASN G2008     -28.611  34.777  16.228  1.00  0.00           H  
ATOM    351  CB  ASN G2008     -29.121  35.778  14.403  1.00  0.00           C  
ATOM    352  HB2 ASN G2008     -29.630  35.543  13.468  1.00  0.00           H  
ATOM    353  HB3 ASN G2008     -29.712  36.527  14.929  1.00  0.00           H  
ATOM    354  CG  ASN G2008     -27.835  36.391  14.131  1.00  0.00           C  
ATOM    355  OD1 ASN G2008     -27.118  36.763  15.075  1.00  0.00           O  
ATOM    356  ND2 ASN G2008     -27.340  36.422  12.897  1.00  0.00           N  
ATOM    357 1HD2 ASN G2008     -26.502  36.948  12.695  1.00  0.00           H  
ATOM    358 2HD2 ASN G2008     -27.869  35.980  12.158  1.00  0.00           H  
ATOM    359  C   ASN G2008     -30.352  33.797  15.471  1.00  0.00           C  
ATOM    360  O   ASN G2008     -31.084  34.235  16.366  1.00  0.00           O  
ATOM    361  N   PHE G2009     -30.739  32.825  14.670  1.00  0.00           N  
ATOM    362  H   PHE G2009     -29.964  32.480  14.123  1.00  0.00           H  
ATOM    363  CA  PHE G2009     -32.104  32.187  14.670  1.00  0.00           C  
ATOM    364  HA  PHE G2009     -32.860  32.968  14.753  1.00  0.00           H  
ATOM    365  CB  PHE G2009     -32.139  31.340  13.405  1.00  0.00           C  
ATOM    366  HB2 PHE G2009     -31.518  30.465  13.598  1.00  0.00           H  
ATOM    367  HB3 PHE G2009     -33.083  30.794  13.419  1.00  0.00           H  
ATOM    368  CG  PHE G2009     -31.836  31.968  12.030  1.00  0.00           C  
ATOM    369  CD1 PHE G2009     -31.984  33.363  11.858  1.00  0.00           C  
ATOM    370  HD1 PHE G2009     -32.251  34.013  12.679  1.00  0.00           H  
ATOM    371  CE1 PHE G2009     -31.590  33.958  10.680  1.00  0.00           C  
ATOM    372  HE1 PHE G2009     -31.704  35.005  10.444  1.00  0.00           H  
ATOM    373  CZ  PHE G2009     -31.065  33.156   9.617  1.00  0.00           C  
ATOM    374  HZ  PHE G2009     -30.771  33.581   8.669  1.00  0.00           H  
ATOM    375  CE2 PHE G2009     -30.858  31.786   9.797  1.00  0.00           C  
ATOM    376  HE2 PHE G2009     -30.462  31.337   8.899  1.00  0.00           H  
ATOM    377  CD2 PHE G2009     -31.231  31.167  11.019  1.00  0.00           C  
ATOM    378  HD2 PHE G2009     -31.087  30.104  11.143  1.00  0.00           H  
ATOM    379  C   PHE G2009     -32.216  31.320  15.953  1.00  0.00           C  
ATOM    380  O   PHE G2009     -31.547  30.332  16.192  1.00  0.00           O  
ATOM    381  N   GLY G2010     -33.092  31.727  16.866  1.00  0.00           N  
ATOM    382  H   GLY G2010     -33.585  32.578  16.636  1.00  0.00           H  
ATOM    383  CA  GLY G2010     -33.302  31.230  18.253  1.00  0.00           C  
ATOM    384  HA2 GLY G2010     -34.305  30.810  18.336  1.00  0.00           H  
ATOM    385  HA3 GLY G2010     -32.484  30.545  18.475  1.00  0.00           H  
ATOM    386  C   GLY G2010     -33.204  32.420  19.294  1.00  0.00           C  
ATOM    387  O   GLY G2010     -34.198  33.097  19.599  1.00  0.00           O  
ATOM    388  N   PRO G2011     -31.990  32.757  19.795  1.00  0.00           N  
ATOM    389  CD  PRO G2011     -30.736  32.204  19.300  1.00  0.00           C  
ATOM    390  HD2 PRO G2011     -30.237  33.000  18.748  1.00  0.00           H  
ATOM    391  HD3 PRO G2011     -30.732  31.222  18.827  1.00  0.00           H  
ATOM    392  CG  PRO G2011     -29.959  31.969  20.567  1.00  0.00           C  
ATOM    393  HG2 PRO G2011     -28.906  32.152  20.357  1.00  0.00           H  
ATOM    394  HG3 PRO G2011     -30.119  31.041  21.116  1.00  0.00           H  
ATOM    395  CB  PRO G2011     -30.381  33.142  21.490  1.00  0.00           C  
ATOM    396  HB2 PRO G2011     -29.716  34.004  21.539  1.00  0.00           H  
ATOM    397  HB3 PRO G2011     -30.396  32.820  22.531  1.00  0.00           H  
ATOM    398  CA  PRO G2011     -31.805  33.542  21.011  1.00  0.00           C  
ATOM    399  HA  PRO G2011     -32.603  33.344  21.726  1.00  0.00           H  
ATOM    400  C   PRO G2011     -31.873  35.026  20.681  1.00  0.00           C  
ATOM    401  O   PRO G2011     -31.937  35.794  21.605  1.00  0.00           O  
ATOM    402  N   THR G2012     -31.789  35.462  19.389  1.00  0.00           N  
ATOM    403  H   THR G2012     -31.684  34.761  18.670  1.00  0.00           H  
ATOM    404  CA  THR G2012     -31.544  36.785  18.885  1.00  0.00           C  
ATOM    405  HA  THR G2012     -31.575  37.471  19.732  1.00  0.00           H  
ATOM    406  CB  THR G2012     -30.154  36.809  18.222  1.00  0.00           C  
ATOM    407  HB  THR G2012     -30.142  36.076  17.416  1.00  0.00           H  
ATOM    408  CG2 THR G2012     -29.910  38.160  17.573  1.00  0.00           C  
ATOM    409 1HG2 THR G2012     -30.028  39.041  18.204  1.00  0.00           H  
ATOM    410 2HG2 THR G2012     -28.884  38.254  17.217  1.00  0.00           H  
ATOM    411 3HG2 THR G2012     -30.493  38.313  16.664  1.00  0.00           H  
ATOM    412  OG1 THR G2012     -29.029  36.590  19.080  1.00  0.00           O  
ATOM    413  HG1 THR G2012     -29.275  36.739  19.996  1.00  0.00           H  
ATOM    414  C   THR G2012     -32.585  37.115  17.891  1.00  0.00           C  
ATOM    415  O   THR G2012     -33.069  38.226  17.890  1.00  0.00           O  
ATOM    416  N   THR G2013     -33.067  36.169  17.060  1.00  0.00           N  
ATOM    417  H   THR G2013     -32.655  35.248  17.092  1.00  0.00           H  
ATOM    418  CA  THR G2013     -34.200  36.200  16.119  1.00  0.00           C  
ATOM    419  HA  THR G2013     -34.751  37.104  16.377  1.00  0.00           H  
ATOM    420  CB  THR G2013     -33.663  36.286  14.680  1.00  0.00           C  
ATOM    421  HB  THR G2013     -33.064  35.425  14.380  1.00  0.00           H  
ATOM    422  CG2 THR G2013     -34.882  36.298  13.793  1.00  0.00           C  
ATOM    423 1HG2 THR G2013     -35.415  37.235  13.958  1.00  0.00           H  
ATOM    424 2HG2 THR G2013     -34.619  36.334  12.736  1.00  0.00           H  
ATOM    425 3HG2 THR G2013     -35.528  35.429  13.915  1.00  0.00           H  
ATOM    426  OG1 THR G2013     -32.842  37.446  14.401  1.00  0.00           O  
ATOM    427  HG1 THR G2013     -32.850  37.707  13.477  1.00  0.00           H  
ATOM    428  C   THR G2013     -35.167  35.109  16.426  1.00  0.00           C  
ATOM    429  O   THR G2013     -34.771  33.996  16.660  1.00  0.00           O  
ATOM    430  N   ASP G2014     -36.473  35.415  16.621  1.00  0.00           N  
ATOM    431  H   ASP G2014     -36.635  36.410  16.557  1.00  0.00           H  
ATOM    432  CA  ASP G2014     -37.526  34.384  16.714  1.00  0.00           C  
ATOM    433  HA  ASP G2014     -37.277  33.562  17.385  1.00  0.00           H  
ATOM    434  CB  ASP G2014     -38.774  35.003  17.285  1.00  0.00           C  
ATOM    435  HB2 ASP G2014     -39.062  35.847  16.658  1.00  0.00           H  
ATOM    436  HB3 ASP G2014     -39.654  34.407  17.044  1.00  0.00           H  
ATOM    437  CG  ASP G2014     -38.692  35.332  18.775  1.00  0.00           C  
ATOM    438  OD1 ASP G2014     -37.820  34.708  19.407  1.00  0.00           O  
ATOM    439  OD2 ASP G2014     -39.423  36.259  19.196  1.00  0.00           O  
ATOM    440  C   ASP G2014     -37.800  33.620  15.389  1.00  0.00           C  
ATOM    441  O   ASP G2014     -37.425  34.146  14.280  1.00  0.00           O  
ATOM    442  N   GLU G2015     -38.382  32.405  15.483  1.00  0.00           N  
ATOM    443  H   GLU G2015     -38.753  32.082  16.365  1.00  0.00           H  
ATOM    444  CA  GLU G2015     -38.552  31.498  14.367  1.00  0.00           C  
ATOM    445  HA  GLU G2015     -37.602  31.178  13.938  1.00  0.00           H  
ATOM    446  CB  GLU G2015     -39.345  30.312  14.784  1.00  0.00           C  
ATOM    447  HB2 GLU G2015     -38.761  29.842  15.575  1.00  0.00           H  
ATOM    448  HB3 GLU G2015     -40.208  30.645  15.360  1.00  0.00           H  
ATOM    449  CG  GLU G2015     -39.778  29.290  13.726  1.00  0.00           C  
ATOM    450  HG2 GLU G2015     -40.633  29.697  13.185  1.00  0.00           H  
ATOM    451  HG3 GLU G2015     -38.927  29.195  13.052  1.00  0.00           H  
ATOM    452  CD  GLU G2015     -40.068  27.859  14.287  1.00  0.00           C  
ATOM    453  OE1 GLU G2015     -39.965  27.719  15.518  1.00  0.00           O  
ATOM    454  OE2 GLU G2015     -40.197  26.951  13.464  1.00  0.00           O  
ATOM    455  C   GLU G2015     -39.295  32.125  13.215  1.00  0.00           C  
ATOM    456  O   GLU G2015     -38.853  31.844  12.123  1.00  0.00           O  
ATOM    457  N   ALA G2016     -40.345  32.901  13.400  1.00  0.00           N  
ATOM    458  H   ALA G2016     -40.598  33.338  14.274  1.00  0.00           H  
ATOM    459  CA  ALA G2016     -41.144  33.392  12.221  1.00  0.00           C  
ATOM    460  HA  ALA G2016     -41.405  32.547  11.584  1.00  0.00           H  
ATOM    461  CB  ALA G2016     -42.420  33.976  12.802  1.00  0.00           C  
ATOM    462  HB1 ALA G2016     -43.107  34.300  12.020  1.00  0.00           H  
ATOM    463  HB2 ALA G2016     -42.953  33.172  13.308  1.00  0.00           H  
ATOM    464  HB3 ALA G2016     -42.219  34.825  13.456  1.00  0.00           H  
ATOM    465  C   ALA G2016     -40.336  34.344  11.349  1.00  0.00           C  
ATOM    466  O   ALA G2016     -40.429  34.329  10.126  1.00  0.00           O  
ATOM    467  N   GLU G2017     -39.474  35.127  11.937  1.00  0.00           N  
ATOM    468  H   GLU G2017     -39.508  35.136  12.946  1.00  0.00           H  
ATOM    469  CA  GLU G2017     -38.560  36.126  11.270  1.00  0.00           C  
ATOM    470  HA  GLU G2017     -39.014  36.513  10.358  1.00  0.00           H  
ATOM    471  CB  GLU G2017     -38.102  37.198  12.301  1.00  0.00           C  
ATOM    472  HB2 GLU G2017     -37.613  36.669  13.119  1.00  0.00           H  
ATOM    473  HB3 GLU G2017     -37.368  37.867  11.853  1.00  0.00           H  
ATOM    474  CG  GLU G2017     -39.255  37.999  12.892  1.00  0.00           C  
ATOM    475  HG2 GLU G2017     -39.850  37.357  13.542  1.00  0.00           H  
ATOM    476  HG3 GLU G2017     -38.859  38.814  13.498  1.00  0.00           H  
ATOM    477  CD  GLU G2017     -40.267  38.509  11.829  1.00  0.00           C  
ATOM    478  OE1 GLU G2017     -41.482  38.368  12.151  1.00  0.00           O  
ATOM    479  OE2 GLU G2017     -39.835  38.983  10.780  1.00  0.00           O  
ATOM    480  C   GLU G2017     -37.291  35.397  10.744  1.00  0.00           C  
ATOM    481  O   GLU G2017     -36.774  35.830   9.712  1.00  0.00           O  
ATOM    482  N   SER G2018     -36.903  34.279  11.349  1.00  0.00           N  
ATOM    483  H   SER G2018     -37.437  34.024  12.168  1.00  0.00           H  
ATOM    484  CA  SER G2018     -35.940  33.355  10.744  1.00  0.00           C  
ATOM    485  HA  SER G2018     -34.963  33.819  10.611  1.00  0.00           H  
ATOM    486  CB  SER G2018     -35.518  32.231  11.743  1.00  0.00           C  
ATOM    487  HB2 SER G2018     -36.376  31.569  11.852  1.00  0.00           H  
ATOM    488  HB3 SER G2018     -34.702  31.702  11.251  1.00  0.00           H  
ATOM    489  OG  SER G2018     -35.137  32.663  13.004  1.00  0.00           O  
ATOM    490  HG  SER G2018     -35.869  33.090  13.456  1.00  0.00           H  
ATOM    491  C   SER G2018     -36.396  32.867   9.319  1.00  0.00           C  
ATOM    492  O   SER G2018     -35.662  32.849   8.342  1.00  0.00           O  
HETATM  493  N   HIE G2019     -37.707  32.479   9.249  1.00  0.00           N  
HETATM  494  H   HIE G2019     -38.193  32.411  10.132  1.00  0.00           H  
HETATM  495  CA  HIE G2019     -38.378  32.036   8.013  1.00  0.00           C  
HETATM  496  HA  HIE G2019     -37.741  31.293   7.534  1.00  0.00           H  
HETATM  497  CB  HIE G2019     -39.721  31.423   8.343  1.00  0.00           C  
HETATM  498  HB2 HIE G2019     -40.306  32.074   8.992  1.00  0.00           H  
HETATM  499  HB3 HIE G2019     -40.248  31.361   7.391  1.00  0.00           H  
HETATM  500  CG  HIE G2019     -39.715  30.077   8.976  1.00  0.00           C  
HETATM  501  ND1 HIE G2019     -40.832  29.274   9.191  1.00  0.00           N  
HETATM  502  CE1 HIE G2019     -40.444  28.218   9.934  1.00  0.00           C  
HETATM  503  HE1 HIE G2019     -41.030  27.352  10.204  1.00  0.00           H  
HETATM  504  NE2 HIE G2019     -39.159  28.316  10.199  1.00  0.00           N  
HETATM  505  HE2 HIE G2019     -38.656  27.517  10.558  1.00  0.00           H  
HETATM  506  CD2 HIE G2019     -38.683  29.555   9.711  1.00  0.00           C  
HETATM  507  HD2 HIE G2019     -37.677  29.937   9.803  1.00  0.00           H  
HETATM  508  C   HIE G2019     -38.527  33.158   6.937  1.00  0.00           C  
HETATM  509  O   HIE G2019     -38.629  32.839   5.752  1.00  0.00           O  
ATOM    510  N   ALA G2020     -38.547  34.429   7.347  1.00  0.00           N  
ATOM    511  H   ALA G2020     -38.527  34.617   8.339  1.00  0.00           H  
ATOM    512  CA  ALA G2020     -38.435  35.572   6.506  1.00  0.00           C  
ATOM    513  HA  ALA G2020     -38.972  35.516   5.560  1.00  0.00           H  
ATOM    514  CB  ALA G2020     -38.967  36.843   7.169  1.00  0.00           C  
ATOM    515  HB1 ALA G2020     -38.390  37.762   7.075  1.00  0.00           H  
ATOM    516  HB2 ALA G2020     -39.925  37.157   6.754  1.00  0.00           H  
ATOM    517  HB3 ALA G2020     -39.244  36.673   8.210  1.00  0.00           H  
ATOM    518  C   ALA G2020     -37.010  35.851   6.057  1.00  0.00           C  
ATOM    519  O   ALA G2020     -36.768  36.246   4.921  1.00  0.00           O  
ATOM    520  N   ILE G2021     -35.967  35.637   6.885  1.00  0.00           N  
ATOM    521  H   ILE G2021     -36.285  35.624   7.843  1.00  0.00           H  
ATOM    522  CA  ILE G2021     -34.561  35.998   6.541  1.00  0.00           C  
ATOM    523  HA  ILE G2021     -34.559  36.897   5.924  1.00  0.00           H  
ATOM    524  CB  ILE G2021     -33.796  36.325   7.874  1.00  0.00           C  
ATOM    525  HB  ILE G2021     -33.911  35.477   8.549  1.00  0.00           H  
ATOM    526  CG2 ILE G2021     -32.330  36.430   7.731  1.00  0.00           C  
ATOM    527 1HG2 ILE G2021     -32.069  37.235   7.044  1.00  0.00           H  
ATOM    528 2HG2 ILE G2021     -31.860  36.569   8.705  1.00  0.00           H  
ATOM    529 3HG2 ILE G2021     -31.909  35.503   7.342  1.00  0.00           H  
ATOM    530  CG1 ILE G2021     -34.294  37.662   8.493  1.00  0.00           C  
ATOM    531 2HG1 ILE G2021     -33.916  38.552   7.990  1.00  0.00           H  
ATOM    532 3HG1 ILE G2021     -35.382  37.674   8.425  1.00  0.00           H  
ATOM    533  CD1 ILE G2021     -34.058  37.727   9.954  1.00  0.00           C  
ATOM    534 1HD1 ILE G2021     -34.787  37.140  10.512  1.00  0.00           H  
ATOM    535 2HD1 ILE G2021     -33.032  37.492  10.237  1.00  0.00           H  
ATOM    536 3HD1 ILE G2021     -34.164  38.785  10.193  1.00  0.00           H  
ATOM    537  C   ILE G2021     -33.899  34.878   5.748  1.00  0.00           C  
ATOM    538  O   ILE G2021     -33.028  35.156   4.903  1.00  0.00           O  
ATOM    539  N   MET G2022     -34.263  33.627   5.903  1.00  0.00           N  
ATOM    540  H   MET G2022     -34.852  33.303   6.657  1.00  0.00           H  
ATOM    541  CA  MET G2022     -33.811  32.582   5.037  1.00  0.00           C  
ATOM    542  HA  MET G2022     -32.756  32.725   4.802  1.00  0.00           H  
ATOM    543  CB  MET G2022     -33.854  31.165   5.664  1.00  0.00           C  
ATOM    544  HB2 MET G2022     -34.898  30.940   5.883  1.00  0.00           H  
ATOM    545  HB3 MET G2022     -33.460  30.498   4.898  1.00  0.00           H  
ATOM    546  CG  MET G2022     -33.077  31.158   6.980  1.00  0.00           C  
ATOM    547  HG2 MET G2022     -32.056  31.467   6.759  1.00  0.00           H  
ATOM    548  HG3 MET G2022     -33.437  31.884   7.709  1.00  0.00           H  
ATOM    549  SD  MET G2022     -32.961  29.509   7.777  1.00  0.00           S  
ATOM    550  CE  MET G2022     -34.644  29.362   8.225  1.00  0.00           C  
ATOM    551  HE1 MET G2022     -34.809  28.414   8.739  1.00  0.00           H  
ATOM    552  HE2 MET G2022     -34.789  30.166   8.946  1.00  0.00           H  
ATOM    553  HE3 MET G2022     -35.282  29.436   7.345  1.00  0.00           H  
ATOM    554  C   MET G2022     -34.474  32.659   3.686  1.00  0.00           C  
ATOM    555  O   MET G2022     -33.799  32.601   2.642  1.00  0.00           O  
ATOM    556  N   ASP G2023     -35.815  33.004   3.583  1.00  0.00           N  
ATOM    557  H   ASP G2023     -36.248  33.195   4.475  1.00  0.00           H  
ATOM    558  CA  ASP G2023     -36.406  33.279   2.267  1.00  0.00           C  
ATOM    559  HA  ASP G2023     -36.377  32.397   1.626  1.00  0.00           H  
ATOM    560  CB  ASP G2023     -37.931  33.548   2.466  1.00  0.00           C  
ATOM    561  HB2 ASP G2023     -38.120  33.977   3.450  1.00  0.00           H  
ATOM    562  HB3 ASP G2023     -38.264  34.194   1.653  1.00  0.00           H  
ATOM    563  CG  ASP G2023     -38.763  32.295   2.388  1.00  0.00           C  
ATOM    564  OD1 ASP G2023     -40.006  32.378   2.446  1.00  0.00           O  
ATOM    565  OD2 ASP G2023     -38.307  31.134   2.185  1.00  0.00           O  
ATOM    566  C   ASP G2023     -35.703  34.385   1.475  1.00  0.00           C  
ATOM    567  O   ASP G2023     -35.530  34.256   0.268  1.00  0.00           O  
ATOM    568  N   ALA G2024     -35.285  35.479   2.184  1.00  0.00           N  
ATOM    569  H   ALA G2024     -35.414  35.588   3.180  1.00  0.00           H  
ATOM    570  CA  ALA G2024     -34.546  36.574   1.525  1.00  0.00           C  
ATOM    571  HA  ALA G2024     -35.075  36.692   0.580  1.00  0.00           H  
ATOM    572  CB  ALA G2024     -34.753  37.865   2.395  1.00  0.00           C  
ATOM    573  HB1 ALA G2024     -35.817  38.075   2.502  1.00  0.00           H  
ATOM    574  HB2 ALA G2024     -34.343  37.714   3.393  1.00  0.00           H  
ATOM    575  HB3 ALA G2024     -34.336  38.762   1.937  1.00  0.00           H  
ATOM    576  C   ALA G2024     -33.082  36.239   1.213  1.00  0.00           C  
ATOM    577  O   ALA G2024     -32.500  36.837   0.314  1.00  0.00           O  
ATOM    578  N   ALA G2025     -32.512  35.234   1.956  1.00  0.00           N  
ATOM    579  H   ALA G2025     -32.972  34.831   2.760  1.00  0.00           H  
ATOM    580  CA  ALA G2025     -31.247  34.674   1.449  1.00  0.00           C  
ATOM    581  HA  ALA G2025     -30.531  35.465   1.225  1.00  0.00           H  
ATOM    582  CB  ALA G2025     -30.600  33.820   2.666  1.00  0.00           C  
ATOM    583  HB1 ALA G2025     -31.206  32.914   2.692  1.00  0.00           H  
ATOM    584  HB2 ALA G2025     -29.530  33.631   2.583  1.00  0.00           H  
ATOM    585  HB3 ALA G2025     -30.673  34.445   3.556  1.00  0.00           H  
ATOM    586  C   ALA G2025     -31.494  33.894   0.142  1.00  0.00           C  
ATOM    587  O   ALA G2025     -30.773  34.051  -0.820  1.00  0.00           O  
ATOM    588  N   LEU G2026     -32.622  33.123   0.113  1.00  0.00           N  
ATOM    589  H   LEU G2026     -33.187  33.010   0.943  1.00  0.00           H  
ATOM    590  CA  LEU G2026     -33.020  32.388  -1.060  1.00  0.00           C  
ATOM    591  HA  LEU G2026     -32.163  31.794  -1.377  1.00  0.00           H  
ATOM    592  CB  LEU G2026     -34.051  31.320  -0.595  1.00  0.00           C  
ATOM    593  HB2 LEU G2026     -33.835  31.167   0.463  1.00  0.00           H  
ATOM    594  HB3 LEU G2026     -35.076  31.689  -0.574  1.00  0.00           H  
ATOM    595  CG  LEU G2026     -33.993  29.968  -1.421  1.00  0.00           C  
ATOM    596  HG  LEU G2026     -34.127  30.250  -2.466  1.00  0.00           H  
ATOM    597  CD1 LEU G2026     -32.644  29.295  -1.224  1.00  0.00           C  
ATOM    598 1HD1 LEU G2026     -32.465  29.121  -0.163  1.00  0.00           H  
ATOM    599 2HD1 LEU G2026     -32.620  28.330  -1.731  1.00  0.00           H  
ATOM    600 3HD1 LEU G2026     -31.747  29.760  -1.632  1.00  0.00           H  
ATOM    601  CD2 LEU G2026     -35.067  28.869  -1.170  1.00  0.00           C  
ATOM    602 1HD2 LEU G2026     -34.856  28.576  -0.142  1.00  0.00           H  
ATOM    603 2HD2 LEU G2026     -36.064  29.301  -1.250  1.00  0.00           H  
ATOM    604 3HD2 LEU G2026     -34.964  28.060  -1.893  1.00  0.00           H  
ATOM    605  C   LEU G2026     -33.426  33.196  -2.309  1.00  0.00           C  
ATOM    606  O   LEU G2026     -33.280  32.746  -3.452  1.00  0.00           O  
ATOM    607  N   ASP G2027     -33.997  34.342  -2.058  1.00  0.00           N  
ATOM    608  H   ASP G2027     -34.324  34.644  -1.151  1.00  0.00           H  
ATOM    609  CA  ASP G2027     -34.295  35.348  -3.080  1.00  0.00           C  
ATOM    610  HA  ASP G2027     -34.657  34.817  -3.960  1.00  0.00           H  
ATOM    611  CB  ASP G2027     -35.528  36.198  -2.563  1.00  0.00           C  
ATOM    612  HB2 ASP G2027     -36.336  35.588  -2.162  1.00  0.00           H  
ATOM    613  HB3 ASP G2027     -35.102  36.794  -1.755  1.00  0.00           H  
ATOM    614  CG  ASP G2027     -36.302  37.050  -3.616  1.00  0.00           C  
ATOM    615  OD1 ASP G2027     -37.184  37.771  -3.176  1.00  0.00           O  
ATOM    616  OD2 ASP G2027     -36.185  36.828  -4.865  1.00  0.00           O  
ATOM    617  C   ASP G2027     -33.117  36.250  -3.497  1.00  0.00           C  
ATOM    618  O   ASP G2027     -33.030  36.547  -4.667  1.00  0.00           O  
ATOM    619  N   ALA G2028     -32.136  36.402  -2.627  1.00  0.00           N  
ATOM    620  H   ALA G2028     -32.246  36.149  -1.655  1.00  0.00           H  
ATOM    621  CA  ALA G2028     -30.820  36.785  -3.044  1.00  0.00           C  
ATOM    622  HA  ALA G2028     -30.959  37.602  -3.752  1.00  0.00           H  
ATOM    623  CB  ALA G2028     -30.030  37.342  -1.886  1.00  0.00           C  
ATOM    624  HB1 ALA G2028     -29.058  37.659  -2.263  1.00  0.00           H  
ATOM    625  HB2 ALA G2028     -30.451  38.240  -1.433  1.00  0.00           H  
ATOM    626  HB3 ALA G2028     -30.012  36.562  -1.124  1.00  0.00           H  
ATOM    627  C   ALA G2028     -29.929  35.736  -3.686  1.00  0.00           C  
ATOM    628  O   ALA G2028     -28.845  36.026  -4.249  1.00  0.00           O  
ATOM    629  N   GLY G2029     -30.308  34.499  -3.838  1.00  0.00           N  
ATOM    630  H   GLY G2029     -31.199  34.271  -3.419  1.00  0.00           H  
ATOM    631  CA  GLY G2029     -29.613  33.386  -4.428  1.00  0.00           C  
ATOM    632  HA2 GLY G2029     -30.331  32.598  -4.655  1.00  0.00           H  
ATOM    633  HA3 GLY G2029     -29.213  33.674  -5.400  1.00  0.00           H  
ATOM    634  C   GLY G2029     -28.470  32.753  -3.641  1.00  0.00           C  
ATOM    635  O   GLY G2029     -27.703  31.998  -4.169  1.00  0.00           O  
ATOM    636  N   ILE G2030     -28.370  33.042  -2.383  1.00  0.00           N  
ATOM    637  H   ILE G2030     -29.141  33.591  -2.031  1.00  0.00           H  
ATOM    638  CA  ILE G2030     -27.454  32.238  -1.471  1.00  0.00           C  
ATOM    639  HA  ILE G2030     -26.409  32.360  -1.757  1.00  0.00           H  
ATOM    640  CB  ILE G2030     -27.527  32.721   0.025  1.00  0.00           C  
ATOM    641  HB  ILE G2030     -28.573  32.920   0.256  1.00  0.00           H  
ATOM    642  CG2 ILE G2030     -26.904  31.815   1.067  1.00  0.00           C  
ATOM    643 1HG2 ILE G2030     -27.123  32.113   2.092  1.00  0.00           H  
ATOM    644 2HG2 ILE G2030     -27.219  30.791   0.861  1.00  0.00           H  
ATOM    645 3HG2 ILE G2030     -25.820  31.829   0.955  1.00  0.00           H  
ATOM    646  CG1 ILE G2030     -26.812  34.059   0.095  1.00  0.00           C  
ATOM    647 2HG1 ILE G2030     -25.837  34.021  -0.391  1.00  0.00           H  
ATOM    648 3HG1 ILE G2030     -27.358  34.782  -0.510  1.00  0.00           H  
ATOM    649  CD1 ILE G2030     -26.706  34.704   1.527  1.00  0.00           C  
ATOM    650 1HD1 ILE G2030     -26.124  35.625   1.549  1.00  0.00           H  
ATOM    651 2HD1 ILE G2030     -27.706  34.761   1.958  1.00  0.00           H  
ATOM    652 3HD1 ILE G2030     -26.263  34.037   2.267  1.00  0.00           H  
ATOM    653  C   ILE G2030     -27.747  30.722  -1.522  1.00  0.00           C  
ATOM    654  O   ILE G2030     -28.844  30.287  -1.147  1.00  0.00           O  
ATOM    655  N   ASN G2031     -26.779  29.986  -2.011  1.00  0.00           N  
ATOM    656  H   ASN G2031     -25.960  30.395  -2.440  1.00  0.00           H  
ATOM    657  CA  ASN G2031     -26.867  28.507  -2.077  1.00  0.00           C  
ATOM    658  HA  ASN G2031     -27.886  28.324  -1.733  1.00  0.00           H  
ATOM    659  CB  ASN G2031     -26.718  27.946  -3.503  1.00  0.00           C  
ATOM    660  HB2 ASN G2031     -27.294  27.022  -3.547  1.00  0.00           H  
ATOM    661  HB3 ASN G2031     -27.128  28.731  -4.138  1.00  0.00           H  
ATOM    662  CG  ASN G2031     -25.311  27.564  -3.959  1.00  0.00           C  
ATOM    663  OD1 ASN G2031     -24.382  28.262  -3.650  1.00  0.00           O  
ATOM    664  ND2 ASN G2031     -25.105  26.426  -4.669  1.00  0.00           N  
ATOM    665 1HD2 ASN G2031     -24.135  26.249  -4.886  1.00  0.00           H  
ATOM    666 2HD2 ASN G2031     -25.834  25.858  -5.076  1.00  0.00           H  
ATOM    667  C   ASN G2031     -26.173  27.710  -1.103  1.00  0.00           C  
ATOM    668  O   ASN G2031     -26.099  26.500  -1.192  1.00  0.00           O  
ATOM    669  N   PHE G2032     -25.548  28.290  -0.101  1.00  0.00           N  
ATOM    670  H   PHE G2032     -25.519  29.299  -0.108  1.00  0.00           H  
ATOM    671  CA  PHE G2032     -24.762  27.632   0.953  1.00  0.00           C  
ATOM    672  HA  PHE G2032     -25.039  26.578   0.977  1.00  0.00           H  
ATOM    673  CB  PHE G2032     -23.346  27.693   0.447  1.00  0.00           C  
ATOM    674  HB2 PHE G2032     -23.284  27.309  -0.571  1.00  0.00           H  
ATOM    675  HB3 PHE G2032     -23.139  28.749   0.272  1.00  0.00           H  
ATOM    676  CG  PHE G2032     -22.232  26.984   1.276  1.00  0.00           C  
ATOM    677  CD1 PHE G2032     -20.886  27.354   1.141  1.00  0.00           C  
ATOM    678  HD1 PHE G2032     -20.679  28.290   0.643  1.00  0.00           H  
ATOM    679  CE1 PHE G2032     -19.884  26.733   1.904  1.00  0.00           C  
ATOM    680  HE1 PHE G2032     -18.884  27.138   1.875  1.00  0.00           H  
ATOM    681  CZ  PHE G2032     -20.247  25.706   2.803  1.00  0.00           C  
ATOM    682  HZ  PHE G2032     -19.510  25.206   3.413  1.00  0.00           H  
ATOM    683  CE2 PHE G2032     -21.641  25.303   2.923  1.00  0.00           C  
ATOM    684  HE2 PHE G2032     -21.883  24.518   3.623  1.00  0.00           H  
ATOM    685  CD2 PHE G2032     -22.595  25.849   2.075  1.00  0.00           C  
ATOM    686  HD2 PHE G2032     -23.614  25.514   2.200  1.00  0.00           H  
ATOM    687  C   PHE G2032     -24.971  28.236   2.369  1.00  0.00           C  
ATOM    688  O   PHE G2032     -25.185  29.452   2.469  1.00  0.00           O  
ATOM    689  N   PHE G2033     -25.062  27.398   3.364  1.00  0.00           N  
ATOM    690  H   PHE G2033     -24.977  26.410   3.170  1.00  0.00           H  
ATOM    691  CA  PHE G2033     -25.636  27.769   4.718  1.00  0.00           C  
ATOM    692  HA  PHE G2033     -25.620  28.843   4.908  1.00  0.00           H  
ATOM    693  CB  PHE G2033     -27.146  27.358   4.799  1.00  0.00           C  
ATOM    694  HB2 PHE G2033     -27.338  26.330   4.492  1.00  0.00           H  
ATOM    695  HB3 PHE G2033     -27.340  27.436   5.869  1.00  0.00           H  
ATOM    696  CG  PHE G2033     -28.341  28.203   4.168  1.00  0.00           C  
ATOM    697  CD1 PHE G2033     -28.332  28.932   2.945  1.00  0.00           C  
ATOM    698  HD1 PHE G2033     -27.373  28.975   2.451  1.00  0.00           H  
ATOM    699  CE1 PHE G2033     -29.495  29.559   2.456  1.00  0.00           C  
ATOM    700  HE1 PHE G2033     -29.498  30.156   1.556  1.00  0.00           H  
ATOM    701  CZ  PHE G2033     -30.688  29.450   3.202  1.00  0.00           C  
ATOM    702  HZ  PHE G2033     -31.589  30.008   2.992  1.00  0.00           H  
ATOM    703  CE2 PHE G2033     -30.712  28.702   4.404  1.00  0.00           C  
ATOM    704  HE2 PHE G2033     -31.610  28.661   5.002  1.00  0.00           H  
ATOM    705  CD2 PHE G2033     -29.493  28.227   4.980  1.00  0.00           C  
ATOM    706  HD2 PHE G2033     -29.561  27.614   5.867  1.00  0.00           H  
ATOM    707  C   PHE G2033     -24.754  27.008   5.818  1.00  0.00           C  
ATOM    708  O   PHE G2033     -24.359  25.862   5.576  1.00  0.00           O  
ATOM    709  N   ASP G2034     -24.526  27.624   6.963  1.00  0.00           N  
ATOM    710  H   ASP G2034     -24.938  28.531   7.130  1.00  0.00           H  
ATOM    711  CA  ASP G2034     -23.932  27.024   8.205  1.00  0.00           C  
ATOM    712  HA  ASP G2034     -23.529  26.039   7.971  1.00  0.00           H  
ATOM    713  CB  ASP G2034     -22.778  27.958   8.659  1.00  0.00           C  
ATOM    714  HB2 ASP G2034     -22.066  27.831   7.844  1.00  0.00           H  
ATOM    715  HB3 ASP G2034     -23.044  29.012   8.741  1.00  0.00           H  
ATOM    716  CG  ASP G2034     -22.215  27.424   9.987  1.00  0.00           C  
ATOM    717  OD1 ASP G2034     -21.606  26.326   9.999  1.00  0.00           O  
ATOM    718  OD2 ASP G2034     -22.342  28.073  11.036  1.00  0.00           O  
ATOM    719  C   ASP G2034     -24.888  27.005   9.358  1.00  0.00           C  
ATOM    720  O   ASP G2034     -25.402  28.029   9.733  1.00  0.00           O  
ATOM    721  N   THR G2035     -24.889  25.874  10.116  1.00  0.00           N  
ATOM    722  H   THR G2035     -24.342  25.080   9.815  1.00  0.00           H  
ATOM    723  CA  THR G2035     -25.540  25.799  11.499  1.00  0.00           C  
ATOM    724  HA  THR G2035     -25.467  26.808  11.905  1.00  0.00           H  
ATOM    725  CB  THR G2035     -27.010  25.495  11.502  1.00  0.00           C  
ATOM    726  HB  THR G2035     -27.368  25.920  10.564  1.00  0.00           H  
ATOM    727  CG2 THR G2035     -27.363  24.021  11.361  1.00  0.00           C  
ATOM    728 1HG2 THR G2035     -28.371  24.081  10.949  1.00  0.00           H  
ATOM    729 2HG2 THR G2035     -26.656  23.574  10.662  1.00  0.00           H  
ATOM    730 3HG2 THR G2035     -27.294  23.604  12.365  1.00  0.00           H  
ATOM    731  OG1 THR G2035     -27.685  26.013  12.642  1.00  0.00           O  
ATOM    732  HG1 THR G2035     -27.784  26.951  12.461  1.00  0.00           H  
ATOM    733  C   THR G2035     -24.715  24.870  12.357  1.00  0.00           C  
ATOM    734  O   THR G2035     -23.657  24.397  11.868  1.00  0.00           O  
ATOM    735  N   ALA G2036     -25.211  24.517  13.515  1.00  0.00           N  
ATOM    736  H   ALA G2036     -25.992  25.027  13.903  1.00  0.00           H  
ATOM    737  CA  ALA G2036     -24.526  23.579  14.427  1.00  0.00           C  
ATOM    738  HA  ALA G2036     -24.160  22.731  13.849  1.00  0.00           H  
ATOM    739  CB  ALA G2036     -23.344  24.265  15.160  1.00  0.00           C  
ATOM    740  HB1 ALA G2036     -22.900  23.424  15.692  1.00  0.00           H  
ATOM    741  HB2 ALA G2036     -22.685  24.818  14.490  1.00  0.00           H  
ATOM    742  HB3 ALA G2036     -23.698  24.988  15.894  1.00  0.00           H  
ATOM    743  C   ALA G2036     -25.494  22.969  15.477  1.00  0.00           C  
ATOM    744  O   ALA G2036     -26.431  23.663  15.850  1.00  0.00           O  
ATOM    745  N   ASN G2037     -25.313  21.664  15.839  1.00  0.00           N  
ATOM    746  H   ASN G2037     -24.500  21.153  15.526  1.00  0.00           H  
ATOM    747  CA  ASN G2037     -26.119  21.108  16.891  1.00  0.00           C  
ATOM    748  HA  ASN G2037     -27.142  21.082  16.515  1.00  0.00           H  
ATOM    749  CB  ASN G2037     -25.688  19.626  17.171  1.00  0.00           C  
ATOM    750  HB2 ASN G2037     -24.732  19.704  17.689  1.00  0.00           H  
ATOM    751  HB3 ASN G2037     -26.403  19.153  17.845  1.00  0.00           H  
ATOM    752  CG  ASN G2037     -25.438  18.761  15.907  1.00  0.00           C  
ATOM    753  OD1 ASN G2037     -24.518  17.900  15.924  1.00  0.00           O  
ATOM    754  ND2 ASN G2037     -26.120  18.994  14.820  1.00  0.00           N  
ATOM    755 1HD2 ASN G2037     -25.611  18.722  13.992  1.00  0.00           H  
ATOM    756 2HD2 ASN G2037     -26.900  19.628  14.720  1.00  0.00           H  
ATOM    757  C   ASN G2037     -26.102  21.794  18.277  1.00  0.00           C  
ATOM    758  O   ASN G2037     -27.080  21.751  18.942  1.00  0.00           O  
ATOM    759  N   VAL G2038     -25.029  22.489  18.653  1.00  0.00           N  
ATOM    760  H   VAL G2038     -24.236  22.434  18.030  1.00  0.00           H  
ATOM    761  CA  VAL G2038     -25.080  23.299  19.894  1.00  0.00           C  
ATOM    762  HA  VAL G2038     -25.572  22.644  20.613  1.00  0.00           H  
ATOM    763  CB  VAL G2038     -23.679  23.590  20.483  1.00  0.00           C  
ATOM    764  HB  VAL G2038     -23.837  24.196  21.375  1.00  0.00           H  
ATOM    765  CG1 VAL G2038     -23.031  22.295  20.973  1.00  0.00           C  
ATOM    766 1HG1 VAL G2038     -23.700  21.862  21.716  1.00  0.00           H  
ATOM    767 2HG1 VAL G2038     -22.950  21.704  20.061  1.00  0.00           H  
ATOM    768 3HG1 VAL G2038     -22.044  22.549  21.362  1.00  0.00           H  
ATOM    769  CG2 VAL G2038     -22.818  24.420  19.495  1.00  0.00           C  
ATOM    770 1HG2 VAL G2038     -22.687  23.860  18.569  1.00  0.00           H  
ATOM    771 2HG2 VAL G2038     -23.333  25.370  19.351  1.00  0.00           H  
ATOM    772 3HG2 VAL G2038     -21.841  24.624  19.934  1.00  0.00           H  
ATOM    773  C   VAL G2038     -25.970  24.583  19.794  1.00  0.00           C  
ATOM    774  O   VAL G2038     -26.448  25.040  20.850  1.00  0.00           O  
ATOM    775  N   TYR G2039     -26.132  25.239  18.666  1.00  0.00           N  
ATOM    776  H   TYR G2039     -25.813  24.803  17.813  1.00  0.00           H  
ATOM    777  CA  TYR G2039     -26.753  26.610  18.497  1.00  0.00           C  
ATOM    778  HA  TYR G2039     -26.176  27.208  19.202  1.00  0.00           H  
ATOM    779  CB  TYR G2039     -26.627  27.172  17.085  1.00  0.00           C  
ATOM    780  HB2 TYR G2039     -27.258  26.578  16.424  1.00  0.00           H  
ATOM    781  HB3 TYR G2039     -26.973  28.201  16.990  1.00  0.00           H  
ATOM    782  CG  TYR G2039     -25.215  27.213  16.493  1.00  0.00           C  
ATOM    783  CD1 TYR G2039     -24.008  27.350  17.262  1.00  0.00           C  
ATOM    784  HD1 TYR G2039     -23.976  27.353  18.341  1.00  0.00           H  
ATOM    785  CE1 TYR G2039     -22.707  27.502  16.652  1.00  0.00           C  
ATOM    786  HE1 TYR G2039     -21.890  27.769  17.306  1.00  0.00           H  
ATOM    787  CZ  TYR G2039     -22.627  27.623  15.234  1.00  0.00           C  
ATOM    788  OH  TYR G2039     -21.485  27.916  14.594  1.00  0.00           O  
ATOM    789  HH  TYR G2039     -21.115  28.702  15.003  1.00  0.00           H  
ATOM    790  CE2 TYR G2039     -23.875  27.493  14.495  1.00  0.00           C  
ATOM    791  HE2 TYR G2039     -23.882  27.578  13.418  1.00  0.00           H  
ATOM    792  CD2 TYR G2039     -25.124  27.295  15.142  1.00  0.00           C  
ATOM    793  HD2 TYR G2039     -26.071  27.346  14.626  1.00  0.00           H  
ATOM    794  C   TYR G2039     -28.183  26.656  19.068  1.00  0.00           C  
ATOM    795  O   TYR G2039     -28.882  25.706  18.789  1.00  0.00           O  
ATOM    796  N   GLY G2040     -28.601  27.743  19.810  1.00  0.00           N  
ATOM    797  H   GLY G2040     -27.917  28.471  19.963  1.00  0.00           H  
ATOM    798  CA  GLY G2040     -29.855  27.825  20.601  1.00  0.00           C  
ATOM    799  HA2 GLY G2040     -30.476  28.639  20.227  1.00  0.00           H  
ATOM    800  HA3 GLY G2040     -30.522  26.971  20.482  1.00  0.00           H  
ATOM    801  C   GLY G2040     -29.558  27.979  22.119  1.00  0.00           C  
ATOM    802  O   GLY G2040     -30.160  28.784  22.864  1.00  0.00           O  
ATOM    803  N   TRP G2041     -28.525  27.237  22.558  1.00  0.00           N  
ATOM    804  H   TRP G2041     -28.026  26.661  21.895  1.00  0.00           H  
ATOM    805  CA  TRP G2041     -27.959  27.362  23.890  1.00  0.00           C  
ATOM    806  HA  TRP G2041     -27.073  26.731  23.831  1.00  0.00           H  
ATOM    807  CB  TRP G2041     -27.336  28.753  23.950  1.00  0.00           C  
ATOM    808  HB2 TRP G2041     -28.100  29.516  24.104  1.00  0.00           H  
ATOM    809  HB3 TRP G2041     -26.677  28.839  24.813  1.00  0.00           H  
ATOM    810  CG  TRP G2041     -26.579  29.202  22.763  1.00  0.00           C  
ATOM    811  CD1 TRP G2041     -26.914  30.129  21.869  1.00  0.00           C  
ATOM    812  HD1 TRP G2041     -27.844  30.676  21.919  1.00  0.00           H  
ATOM    813  NE1 TRP G2041     -25.926  30.229  20.914  1.00  0.00           N  
ATOM    814  HE1 TRP G2041     -26.098  30.775  20.082  1.00  0.00           H  
ATOM    815  CE2 TRP G2041     -24.880  29.272  21.137  1.00  0.00           C  
ATOM    816  CZ2 TRP G2041     -23.743  28.928  20.413  1.00  0.00           C  
ATOM    817  HZ2 TRP G2041     -23.469  29.465  19.517  1.00  0.00           H  
ATOM    818  CH2 TRP G2041     -22.959  27.928  20.876  1.00  0.00           C  
ATOM    819  HH2 TRP G2041     -21.984  27.688  20.479  1.00  0.00           H  
ATOM    820  CZ3 TRP G2041     -23.424  27.150  21.924  1.00  0.00           C  
ATOM    821  HZ3 TRP G2041     -22.844  26.315  22.287  1.00  0.00           H  
ATOM    822  CE3 TRP G2041     -24.629  27.377  22.638  1.00  0.00           C  
ATOM    823  HE3 TRP G2041     -24.926  26.708  23.432  1.00  0.00           H  
ATOM    824  CD2 TRP G2041     -25.386  28.540  22.244  1.00  0.00           C  
ATOM    825  C   TRP G2041     -28.814  26.973  25.103  1.00  0.00           C  
ATOM    826  O   TRP G2041     -30.031  26.955  25.105  1.00  0.00           O  
ATOM    827  N   GLY G2042     -28.114  26.582  26.207  1.00  0.00           N  
ATOM    828  H   GLY G2042     -27.127  26.380  26.137  1.00  0.00           H  
ATOM    829  CA  GLY G2042     -28.736  26.442  27.489  1.00  0.00           C  
ATOM    830  HA2 GLY G2042     -27.916  26.361  28.203  1.00  0.00           H  
ATOM    831  HA3 GLY G2042     -29.359  27.299  27.744  1.00  0.00           H  
ATOM    832  C   GLY G2042     -29.596  25.098  27.465  1.00  0.00           C  
ATOM    833  O   GLY G2042     -29.082  23.997  27.135  1.00  0.00           O  
ATOM    834  N   GLU G2043     -30.933  25.209  27.701  1.00  0.00           N  
ATOM    835  H   GLU G2043     -31.337  26.079  28.015  1.00  0.00           H  
ATOM    836  CA  GLU G2043     -31.933  24.177  27.569  1.00  0.00           C  
ATOM    837  HA  GLU G2043     -31.465  23.206  27.726  1.00  0.00           H  
ATOM    838  CB  GLU G2043     -32.971  24.252  28.730  1.00  0.00           C  
ATOM    839  HB2 GLU G2043     -33.604  23.365  28.691  1.00  0.00           H  
ATOM    840  HB3 GLU G2043     -32.427  24.212  29.673  1.00  0.00           H  
ATOM    841  CG  GLU G2043     -33.903  25.481  28.695  1.00  0.00           C  
ATOM    842  HG2 GLU G2043     -34.300  25.779  27.724  1.00  0.00           H  
ATOM    843  HG3 GLU G2043     -34.738  25.188  29.330  1.00  0.00           H  
ATOM    844  CD  GLU G2043     -33.201  26.743  29.349  1.00  0.00           C  
ATOM    845  OE1 GLU G2043     -32.370  27.432  28.747  1.00  0.00           O  
ATOM    846  OE2 GLU G2043     -33.651  27.217  30.397  1.00  0.00           O  
ATOM    847  C   GLU G2043     -32.546  24.201  26.181  1.00  0.00           C  
ATOM    848  O   GLU G2043     -33.533  23.523  25.937  1.00  0.00           O  
ATOM    849  N   ASN G2044     -31.985  24.986  25.265  1.00  0.00           N  
ATOM    850  H   ASN G2044     -31.145  25.489  25.512  1.00  0.00           H  
ATOM    851  CA  ASN G2044     -32.418  25.071  23.916  1.00  0.00           C  
ATOM    852  HA  ASN G2044     -33.129  24.276  23.690  1.00  0.00           H  
ATOM    853  CB  ASN G2044     -32.976  26.498  23.658  1.00  0.00           C  
ATOM    854  HB2 ASN G2044     -32.157  27.161  23.379  1.00  0.00           H  
ATOM    855  HB3 ASN G2044     -33.717  26.432  22.861  1.00  0.00           H  
ATOM    856  CG  ASN G2044     -33.642  27.149  24.839  1.00  0.00           C  
ATOM    857  OD1 ASN G2044     -33.231  28.123  25.445  1.00  0.00           O  
ATOM    858  ND2 ASN G2044     -34.820  26.704  25.105  1.00  0.00           N  
ATOM    859 1HD2 ASN G2044     -35.383  27.205  25.777  1.00  0.00           H  
ATOM    860 2HD2 ASN G2044     -35.142  25.851  24.671  1.00  0.00           H  
ATOM    861  C   ASN G2044     -31.409  24.595  22.860  1.00  0.00           C  
ATOM    862  O   ASN G2044     -31.374  25.157  21.749  1.00  0.00           O  
ATOM    863  N   LYS G2045     -30.583  23.664  23.161  1.00  0.00           N  
ATOM    864  H   LYS G2045     -30.657  23.193  24.052  1.00  0.00           H  
ATOM    865  CA  LYS G2045     -29.490  23.311  22.166  1.00  0.00           C  
ATOM    866  HA  LYS G2045     -29.066  24.250  21.810  1.00  0.00           H  
ATOM    867  CB  LYS G2045     -28.426  22.299  22.762  1.00  0.00           C  
ATOM    868  HB2 LYS G2045     -28.987  21.413  23.060  1.00  0.00           H  
ATOM    869  HB3 LYS G2045     -27.775  21.963  21.954  1.00  0.00           H  
ATOM    870  CG  LYS G2045     -27.534  23.004  23.791  1.00  0.00           C  
ATOM    871  HG2 LYS G2045     -27.172  23.936  23.356  1.00  0.00           H  
ATOM    872  HG3 LYS G2045     -28.105  23.303  24.670  1.00  0.00           H  
ATOM    873  CD  LYS G2045     -26.370  22.187  24.440  1.00  0.00           C  
ATOM    874  HD2 LYS G2045     -26.850  21.368  24.975  1.00  0.00           H  
ATOM    875  HD3 LYS G2045     -25.789  21.847  23.582  1.00  0.00           H  
ATOM    876  CE  LYS G2045     -25.556  22.911  25.556  1.00  0.00           C  
ATOM    877  HE2 LYS G2045     -25.001  23.738  25.114  1.00  0.00           H  
ATOM    878  HE3 LYS G2045     -26.248  23.472  26.184  1.00  0.00           H  
ATOM    879  NZ  LYS G2045     -24.653  22.033  26.264  1.00  0.00           N1+
ATOM    880  HZ1 LYS G2045     -25.201  21.214  26.485  1.00  0.00           H  
ATOM    881  HZ2 LYS G2045     -23.889  21.656  25.721  1.00  0.00           H  
ATOM    882  HZ3 LYS G2045     -24.254  22.423  27.106  1.00  0.00           H  
ATOM    883  C   LYS G2045     -30.130  22.712  20.911  1.00  0.00           C  
ATOM    884  O   LYS G2045     -31.114  21.991  20.960  1.00  0.00           O  
ATOM    885  N   GLY G2046     -29.490  23.113  19.715  1.00  0.00           N  
ATOM    886  H   GLY G2046     -28.767  23.817  19.682  1.00  0.00           H  
ATOM    887  CA  GLY G2046     -30.103  22.882  18.422  1.00  0.00           C  
ATOM    888  HA2 GLY G2046     -29.440  23.268  17.648  1.00  0.00           H  
ATOM    889  HA3 GLY G2046     -30.165  21.811  18.231  1.00  0.00           H  
ATOM    890  C   GLY G2046     -31.473  23.404  18.131  1.00  0.00           C  
ATOM    891  O   GLY G2046     -32.098  22.840  17.235  1.00  0.00           O  
ATOM    892  N   ARG G2047     -31.925  24.392  18.950  1.00  0.00           N  
ATOM    893  H   ARG G2047     -31.405  24.787  19.721  1.00  0.00           H  
ATOM    894  CA  ARG G2047     -33.142  25.124  18.644  1.00  0.00           C  
ATOM    895  HA  ARG G2047     -33.920  24.361  18.604  1.00  0.00           H  
ATOM    896  CB  ARG G2047     -33.537  26.013  19.840  1.00  0.00           C  
ATOM    897  HB2 ARG G2047     -33.798  25.338  20.654  1.00  0.00           H  
ATOM    898  HB3 ARG G2047     -32.691  26.556  20.264  1.00  0.00           H  
ATOM    899  CG  ARG G2047     -34.768  26.861  19.519  1.00  0.00           C  
ATOM    900  HG2 ARG G2047     -35.063  27.420  20.407  1.00  0.00           H  
ATOM    901  HG3 ARG G2047     -34.446  27.606  18.791  1.00  0.00           H  
ATOM    902  CD  ARG G2047     -36.029  26.145  19.060  1.00  0.00           C  
ATOM    903  HD2 ARG G2047     -35.957  25.663  18.085  1.00  0.00           H  
ATOM    904  HD3 ARG G2047     -36.207  25.368  19.803  1.00  0.00           H  
ATOM    905  NE  ARG G2047     -37.135  27.151  18.899  1.00  0.00           N  
ATOM    906  HE  ARG G2047     -37.175  27.974  19.483  1.00  0.00           H  
ATOM    907  CZ  ARG G2047     -38.015  27.148  17.946  1.00  0.00           C  
ATOM    908  NH1 ARG G2047     -38.488  26.181  17.229  1.00  0.00           N  
ATOM    909 1HH1 ARG G2047     -38.270  25.217  17.436  1.00  0.00           H  
ATOM    910 2HH1 ARG G2047     -39.116  26.411  16.471  1.00  0.00           H  
ATOM    911  NH2 ARG G2047     -38.553  28.290  17.723  1.00  0.00           N  
ATOM    912 1HH2 ARG G2047     -38.239  29.156  18.138  1.00  0.00           H  
ATOM    913 2HH2 ARG G2047     -39.294  28.275  17.037  1.00  0.00           H  
ATOM    914  C   ARG G2047     -33.056  25.845  17.271  1.00  0.00           C  
ATOM    915  O   ARG G2047     -34.097  25.944  16.606  1.00  0.00           O  
ATOM    916  N   THR G2048     -31.868  26.341  16.893  1.00  0.00           N  
ATOM    917  H   THR G2048     -31.163  26.455  17.608  1.00  0.00           H  
ATOM    918  CA  THR G2048     -31.498  26.739  15.524  1.00  0.00           C  
ATOM    919  HA  THR G2048     -32.047  27.606  15.156  1.00  0.00           H  
ATOM    920  CB  THR G2048     -30.081  27.239  15.565  1.00  0.00           C  
ATOM    921  HB  THR G2048     -29.399  26.412  15.761  1.00  0.00           H  
ATOM    922  CG2 THR G2048     -29.699  27.838  14.201  1.00  0.00           C  
ATOM    923 1HG2 THR G2048     -28.694  28.197  14.423  1.00  0.00           H  
ATOM    924 2HG2 THR G2048     -29.811  27.185  13.335  1.00  0.00           H  
ATOM    925 3HG2 THR G2048     -30.074  28.854  14.074  1.00  0.00           H  
ATOM    926  OG1 THR G2048     -29.831  28.246  16.557  1.00  0.00           O  
ATOM    927  HG1 THR G2048     -30.366  28.999  16.295  1.00  0.00           H  
ATOM    928  C   THR G2048     -31.695  25.688  14.442  1.00  0.00           C  
ATOM    929  O   THR G2048     -32.311  26.006  13.412  1.00  0.00           O  
ATOM    930  N   GLU G2049     -31.377  24.406  14.723  1.00  0.00           N  
ATOM    931  H   GLU G2049     -30.947  24.280  15.628  1.00  0.00           H  
ATOM    932  CA  GLU G2049     -31.693  23.326  13.857  1.00  0.00           C  
ATOM    933  HA  GLU G2049     -31.294  23.580  12.874  1.00  0.00           H  
ATOM    934  CB  GLU G2049     -31.030  22.070  14.335  1.00  0.00           C  
ATOM    935  HB2 GLU G2049     -31.443  21.818  15.311  1.00  0.00           H  
ATOM    936  HB3 GLU G2049     -31.259  21.328  13.570  1.00  0.00           H  
ATOM    937  CG  GLU G2049     -29.505  22.206  14.337  1.00  0.00           C  
ATOM    938  HG2 GLU G2049     -29.197  22.650  13.390  1.00  0.00           H  
ATOM    939  HG3 GLU G2049     -29.209  22.827  15.182  1.00  0.00           H  
ATOM    940  CD  GLU G2049     -28.878  20.817  14.285  1.00  0.00           C  
ATOM    941  OE1 GLU G2049     -28.063  20.475  13.388  1.00  0.00           O  
ATOM    942  OE2 GLU G2049     -29.143  20.022  15.174  1.00  0.00           O  
ATOM    943  C   GLU G2049     -33.201  23.158  13.729  1.00  0.00           C  
ATOM    944  O   GLU G2049     -33.587  22.894  12.585  1.00  0.00           O  
ATOM    945  N   GLU G2050     -34.015  23.377  14.779  1.00  0.00           N  
ATOM    946  H   GLU G2050     -33.593  23.538  15.682  1.00  0.00           H  
ATOM    947  CA  GLU G2050     -35.440  23.028  14.748  1.00  0.00           C  
ATOM    948  HA  GLU G2050     -35.649  22.083  14.245  1.00  0.00           H  
ATOM    949  CB  GLU G2050     -35.867  22.821  16.213  1.00  0.00           C  
ATOM    950  HB2 GLU G2050     -35.577  23.744  16.714  1.00  0.00           H  
ATOM    951  HB3 GLU G2050     -36.954  22.776  16.147  1.00  0.00           H  
ATOM    952  CG  GLU G2050     -35.310  21.572  16.885  1.00  0.00           C  
ATOM    953  HG2 GLU G2050     -35.624  20.667  16.365  1.00  0.00           H  
ATOM    954  HG3 GLU G2050     -34.221  21.527  16.914  1.00  0.00           H  
ATOM    955  CD  GLU G2050     -35.688  21.432  18.366  1.00  0.00           C  
ATOM    956  OE1 GLU G2050     -35.367  20.374  18.955  1.00  0.00           O  
ATOM    957  OE2 GLU G2050     -36.088  22.360  19.117  1.00  0.00           O  
ATOM    958  C   GLU G2050     -36.161  24.124  13.913  1.00  0.00           C  
ATOM    959  O   GLU G2050     -37.107  23.824  13.160  1.00  0.00           O  
ATOM    960  N   ILE G2051     -35.619  25.288  13.930  1.00  0.00           N  
ATOM    961  H   ILE G2051     -34.962  25.473  14.675  1.00  0.00           H  
ATOM    962  CA  ILE G2051     -36.020  26.570  13.208  1.00  0.00           C  
ATOM    963  HA  ILE G2051     -37.092  26.706  13.349  1.00  0.00           H  
ATOM    964  CB  ILE G2051     -35.382  27.867  13.834  1.00  0.00           C  
ATOM    965  HB  ILE G2051     -34.293  27.812  13.829  1.00  0.00           H  
ATOM    966  CG2 ILE G2051     -35.669  29.103  13.011  1.00  0.00           C  
ATOM    967 1HG2 ILE G2051     -35.345  29.999  13.539  1.00  0.00           H  
ATOM    968 2HG2 ILE G2051     -35.203  29.092  12.026  1.00  0.00           H  
ATOM    969 3HG2 ILE G2051     -36.721  29.311  12.812  1.00  0.00           H  
ATOM    970  CG1 ILE G2051     -35.916  28.083  15.191  1.00  0.00           C  
ATOM    971 2HG1 ILE G2051     -36.953  28.419  15.215  1.00  0.00           H  
ATOM    972 3HG1 ILE G2051     -36.037  27.134  15.712  1.00  0.00           H  
ATOM    973  CD1 ILE G2051     -35.047  28.999  16.053  1.00  0.00           C  
ATOM    974 1HD1 ILE G2051     -35.302  28.755  17.084  1.00  0.00           H  
ATOM    975 2HD1 ILE G2051     -33.999  28.732  15.923  1.00  0.00           H  
ATOM    976 3HD1 ILE G2051     -35.210  30.064  15.887  1.00  0.00           H  
ATOM    977  C   ILE G2051     -35.672  26.440  11.696  1.00  0.00           C  
ATOM    978  O   ILE G2051     -36.378  27.057  10.858  1.00  0.00           O  
ATOM    979  N   LEU G2052     -34.507  25.777  11.437  1.00  0.00           N  
ATOM    980  H   LEU G2052     -33.962  25.457  12.224  1.00  0.00           H  
ATOM    981  CA  LEU G2052     -34.162  25.340  10.138  1.00  0.00           C  
ATOM    982  HA  LEU G2052     -34.300  26.225   9.515  1.00  0.00           H  
ATOM    983  CB  LEU G2052     -32.686  24.889   9.943  1.00  0.00           C  
ATOM    984  HB2 LEU G2052     -32.201  24.568  10.865  1.00  0.00           H  
ATOM    985  HB3 LEU G2052     -32.688  24.178   9.116  1.00  0.00           H  
ATOM    986  CG  LEU G2052     -31.884  25.984   9.280  1.00  0.00           C  
ATOM    987  HG  LEU G2052     -32.294  26.207   8.295  1.00  0.00           H  
ATOM    988  CD1 LEU G2052     -31.720  27.302  10.099  1.00  0.00           C  
ATOM    989 1HD1 LEU G2052     -32.740  27.546  10.397  1.00  0.00           H  
ATOM    990 2HD1 LEU G2052     -31.059  27.130  10.949  1.00  0.00           H  
ATOM    991 3HD1 LEU G2052     -31.261  28.053   9.457  1.00  0.00           H  
ATOM    992  CD2 LEU G2052     -30.379  25.639   9.003  1.00  0.00           C  
ATOM    993 1HD2 LEU G2052     -29.947  26.436   8.399  1.00  0.00           H  
ATOM    994 2HD2 LEU G2052     -29.896  25.528   9.974  1.00  0.00           H  
ATOM    995 3HD2 LEU G2052     -30.358  24.662   8.518  1.00  0.00           H  
ATOM    996  C   LEU G2052     -35.200  24.310   9.557  1.00  0.00           C  
ATOM    997  O   LEU G2052     -35.690  24.362   8.443  1.00  0.00           O  
ATOM    998  N   GLY G2053     -35.529  23.326  10.330  1.00  0.00           N  
ATOM    999  H   GLY G2053     -35.041  23.184  11.203  1.00  0.00           H  
ATOM   1000  CA  GLY G2053     -36.364  22.210   9.937  1.00  0.00           C  
ATOM   1001  HA2 GLY G2053     -35.987  21.647   9.083  1.00  0.00           H  
ATOM   1002  HA3 GLY G2053     -36.506  21.671  10.873  1.00  0.00           H  
ATOM   1003  C   GLY G2053     -37.715  22.617   9.507  1.00  0.00           C  
ATOM   1004  O   GLY G2053     -38.156  22.395   8.393  1.00  0.00           O  
ATOM   1005  N   SER G2054     -38.420  23.413  10.328  1.00  0.00           N  
ATOM   1006  H   SER G2054     -37.954  23.574  11.210  1.00  0.00           H  
ATOM   1007  CA  SER G2054     -39.714  23.957  10.049  1.00  0.00           C  
ATOM   1008  HA  SER G2054     -40.473  23.203   9.843  1.00  0.00           H  
ATOM   1009  CB  SER G2054     -40.042  24.816  11.243  1.00  0.00           C  
ATOM   1010  HB2 SER G2054     -41.024  25.280  11.153  1.00  0.00           H  
ATOM   1011  HB3 SER G2054     -39.916  24.086  12.043  1.00  0.00           H  
ATOM   1012  OG  SER G2054     -39.105  25.766  11.460  1.00  0.00           O  
ATOM   1013  HG  SER G2054     -39.472  26.320  12.153  1.00  0.00           H  
ATOM   1014  C   SER G2054     -39.749  24.897   8.793  1.00  0.00           C  
ATOM   1015  O   SER G2054     -40.840  25.015   8.259  1.00  0.00           O  
ATOM   1016  N   TRP G2055     -38.612  25.469   8.305  1.00  0.00           N  
ATOM   1017  H   TRP G2055     -37.812  25.342   8.907  1.00  0.00           H  
ATOM   1018  CA  TRP G2055     -38.490  26.354   7.075  1.00  0.00           C  
ATOM   1019  HA  TRP G2055     -39.403  26.920   6.893  1.00  0.00           H  
ATOM   1020  CB  TRP G2055     -37.261  27.261   7.162  1.00  0.00           C  
ATOM   1021  HB2 TRP G2055     -37.254  27.836   8.088  1.00  0.00           H  
ATOM   1022  HB3 TRP G2055     -36.356  26.654   7.137  1.00  0.00           H  
ATOM   1023  CG  TRP G2055     -37.122  28.223   6.011  1.00  0.00           C  
ATOM   1024  CD1 TRP G2055     -38.038  29.156   5.668  1.00  0.00           C  
ATOM   1025  HD1 TRP G2055     -39.000  29.425   6.080  1.00  0.00           H  
ATOM   1026  NE1 TRP G2055     -37.617  29.766   4.496  1.00  0.00           N  
ATOM   1027  HE1 TRP G2055     -38.045  30.517   3.973  1.00  0.00           H  
ATOM   1028  CE2 TRP G2055     -36.400  29.255   4.021  1.00  0.00           C  
ATOM   1029  CZ2 TRP G2055     -35.503  29.531   2.958  1.00  0.00           C  
ATOM   1030  HZ2 TRP G2055     -35.705  30.304   2.232  1.00  0.00           H  
ATOM   1031  CH2 TRP G2055     -34.328  28.769   2.859  1.00  0.00           C  
ATOM   1032  HH2 TRP G2055     -33.654  29.006   2.048  1.00  0.00           H  
ATOM   1033  CZ3 TRP G2055     -34.002  27.728   3.788  1.00  0.00           C  
ATOM   1034  HZ3 TRP G2055     -33.018  27.286   3.730  1.00  0.00           H  
ATOM   1035  CE3 TRP G2055     -34.831  27.500   4.849  1.00  0.00           C  
ATOM   1036  HE3 TRP G2055     -34.531  26.757   5.573  1.00  0.00           H  
ATOM   1037  CD2 TRP G2055     -36.051  28.250   4.989  1.00  0.00           C  
ATOM   1038  C   TRP G2055     -38.489  25.597   5.761  1.00  0.00           C  
ATOM   1039  O   TRP G2055     -39.214  25.897   4.803  1.00  0.00           O  
ATOM   1040  N   PHE G2056     -37.696  24.511   5.813  1.00  0.00           N  
ATOM   1041  H   PHE G2056     -37.314  24.308   6.726  1.00  0.00           H  
ATOM   1042  CA  PHE G2056     -37.769  23.448   4.747  1.00  0.00           C  
ATOM   1043  HA  PHE G2056     -37.717  24.035   3.829  1.00  0.00           H  
ATOM   1044  CB  PHE G2056     -36.559  22.591   4.806  1.00  0.00           C  
ATOM   1045  HB2 PHE G2056     -36.692  22.003   5.715  1.00  0.00           H  
ATOM   1046  HB3 PHE G2056     -36.540  21.766   4.094  1.00  0.00           H  
ATOM   1047  CG  PHE G2056     -35.228  23.277   4.842  1.00  0.00           C  
ATOM   1048  CD1 PHE G2056     -34.695  24.019   3.707  1.00  0.00           C  
ATOM   1049  HD1 PHE G2056     -35.331  24.111   2.840  1.00  0.00           H  
ATOM   1050  CE1 PHE G2056     -33.451  24.615   3.736  1.00  0.00           C  
ATOM   1051  HE1 PHE G2056     -33.158  25.253   2.915  1.00  0.00           H  
ATOM   1052  CZ  PHE G2056     -32.723  24.565   4.900  1.00  0.00           C  
ATOM   1053  HZ  PHE G2056     -31.777  25.079   4.987  1.00  0.00           H  
ATOM   1054  CE2 PHE G2056     -33.222  23.933   6.087  1.00  0.00           C  
ATOM   1055  HE2 PHE G2056     -32.664  23.997   7.009  1.00  0.00           H  
ATOM   1056  CD2 PHE G2056     -34.440  23.304   6.001  1.00  0.00           C  
ATOM   1057  HD2 PHE G2056     -34.764  22.788   6.893  1.00  0.00           H  
ATOM   1058  C   PHE G2056     -39.032  22.677   4.697  1.00  0.00           C  
ATOM   1059  O   PHE G2056     -39.450  22.229   3.644  1.00  0.00           O  
ATOM   1060  N   ALA G2057     -39.745  22.439   5.829  1.00  0.00           N  
ATOM   1061  H   ALA G2057     -39.234  22.666   6.670  1.00  0.00           H  
ATOM   1062  CA  ALA G2057     -41.066  21.854   5.917  1.00  0.00           C  
ATOM   1063  HA  ALA G2057     -41.038  20.890   5.409  1.00  0.00           H  
ATOM   1064  CB  ALA G2057     -41.352  21.727   7.381  1.00  0.00           C  
ATOM   1065  HB1 ALA G2057     -40.632  21.148   7.959  1.00  0.00           H  
ATOM   1066  HB2 ALA G2057     -41.472  22.718   7.821  1.00  0.00           H  
ATOM   1067  HB3 ALA G2057     -42.358  21.359   7.582  1.00  0.00           H  
ATOM   1068  C   ALA G2057     -42.188  22.596   5.138  1.00  0.00           C  
ATOM   1069  O   ALA G2057     -43.247  22.073   5.062  1.00  0.00           O  
ATOM   1070  N   GLN G2058     -41.889  23.764   4.451  1.00  0.00           N  
ATOM   1071  H   GLN G2058     -40.929  24.074   4.500  1.00  0.00           H  
ATOM   1072  CA  GLN G2058     -42.907  24.512   3.746  1.00  0.00           C  
ATOM   1073  HA  GLN G2058     -43.860  24.539   4.275  1.00  0.00           H  
ATOM   1074  CB  GLN G2058     -42.500  26.013   3.685  1.00  0.00           C  
ATOM   1075  HB2 GLN G2058     -41.547  26.118   3.166  1.00  0.00           H  
ATOM   1076  HB3 GLN G2058     -43.264  26.576   3.148  1.00  0.00           H  
ATOM   1077  CG  GLN G2058     -42.430  26.626   5.181  1.00  0.00           C  
ATOM   1078  HG2 GLN G2058     -43.347  26.508   5.759  1.00  0.00           H  
ATOM   1079  HG3 GLN G2058     -41.585  26.217   5.735  1.00  0.00           H  
ATOM   1080  CD  GLN G2058     -42.279  28.174   4.958  1.00  0.00           C  
ATOM   1081  OE1 GLN G2058     -43.308  28.856   4.968  1.00  0.00           O  
ATOM   1082  NE2 GLN G2058     -41.084  28.752   4.844  1.00  0.00           N  
ATOM   1083 1HE2 GLN G2058     -41.041  29.760   4.808  1.00  0.00           H  
ATOM   1084 2HE2 GLN G2058     -40.308  28.106   4.836  1.00  0.00           H  
ATOM   1085  C   GLN G2058     -43.051  23.944   2.310  1.00  0.00           C  
ATOM   1086  O   GLN G2058     -43.933  24.427   1.568  1.00  0.00           O  
ATOM   1087  N   GLY G2059     -42.082  23.210   1.773  1.00  0.00           N  
ATOM   1088  H   GLY G2059     -41.419  22.861   2.450  1.00  0.00           H  
ATOM   1089  CA  GLY G2059     -41.790  22.927   0.416  1.00  0.00           C  
ATOM   1090  HA2 GLY G2059     -41.392  21.913   0.412  1.00  0.00           H  
ATOM   1091  HA3 GLY G2059     -42.703  22.892  -0.179  1.00  0.00           H  
ATOM   1092  C   GLY G2059     -40.946  24.054  -0.177  1.00  0.00           C  
ATOM   1093  O   GLY G2059     -40.198  24.821   0.447  1.00  0.00           O  
ATOM   1094  N   GLY G2060     -41.297  24.339  -1.433  1.00  0.00           N  
ATOM   1095  H   GLY G2060     -42.120  23.859  -1.766  1.00  0.00           H  
ATOM   1096  CA  GLY G2060     -40.818  25.437  -2.248  1.00  0.00           C  
ATOM   1097  HA2 GLY G2060     -41.363  25.422  -3.192  1.00  0.00           H  
ATOM   1098  HA3 GLY G2060     -41.041  26.308  -1.631  1.00  0.00           H  
ATOM   1099  C   GLY G2060     -39.390  25.305  -2.620  1.00  0.00           C  
ATOM   1100  O   GLY G2060     -38.726  26.309  -2.606  1.00  0.00           O  
ATOM   1101  N   ASP G2061     -38.949  24.049  -2.916  1.00  0.00           N  
ATOM   1102  H   ASP G2061     -39.609  23.314  -2.705  1.00  0.00           H  
ATOM   1103  CA  ASP G2061     -37.615  23.760  -3.361  1.00  0.00           C  
ATOM   1104  HA  ASP G2061     -37.569  22.672  -3.406  1.00  0.00           H  
ATOM   1105  CB  ASP G2061     -37.279  24.158  -4.838  1.00  0.00           C  
ATOM   1106  HB2 ASP G2061     -37.192  25.243  -4.790  1.00  0.00           H  
ATOM   1107  HB3 ASP G2061     -36.340  23.706  -5.157  1.00  0.00           H  
ATOM   1108  CG  ASP G2061     -38.295  23.819  -5.825  1.00  0.00           C  
ATOM   1109  OD1 ASP G2061     -38.785  24.717  -6.537  1.00  0.00           O  
ATOM   1110  OD2 ASP G2061     -38.657  22.626  -5.952  1.00  0.00           O  
ATOM   1111  C   ASP G2061     -36.414  24.171  -2.465  1.00  0.00           C  
ATOM   1112  O   ASP G2061     -35.256  23.863  -2.784  1.00  0.00           O  
ATOM   1113  N   ARG G2062     -36.766  24.770  -1.326  1.00  0.00           N  
ATOM   1114  H   ARG G2062     -37.711  25.072  -1.139  1.00  0.00           H  
ATOM   1115  CA  ARG G2062     -35.783  25.259  -0.404  1.00  0.00           C  
ATOM   1116  HA  ARG G2062     -35.363  26.187  -0.790  1.00  0.00           H  
ATOM   1117  CB  ARG G2062     -36.512  25.592   0.890  1.00  0.00           C  
ATOM   1118  HB2 ARG G2062     -37.119  24.759   1.243  1.00  0.00           H  
ATOM   1119  HB3 ARG G2062     -35.755  25.925   1.600  1.00  0.00           H  
ATOM   1120  CG  ARG G2062     -37.335  26.870   0.875  1.00  0.00           C  
ATOM   1121  HG2 ARG G2062     -36.719  27.769   0.892  1.00  0.00           H  
ATOM   1122  HG3 ARG G2062     -38.091  26.936   0.093  1.00  0.00           H  
ATOM   1123  CD  ARG G2062     -38.222  27.048   2.082  1.00  0.00           C  
ATOM   1124  HD2 ARG G2062     -38.875  26.175   2.058  1.00  0.00           H  
ATOM   1125  HD3 ARG G2062     -37.595  27.106   2.972  1.00  0.00           H  
ATOM   1126  NE  ARG G2062     -38.949  28.268   2.083  1.00  0.00           N  
ATOM   1127  HE  ARG G2062     -38.565  29.078   2.547  1.00  0.00           H  
ATOM   1128  CZ  ARG G2062     -40.129  28.492   1.588  1.00  0.00           C  
ATOM   1129  NH1 ARG G2062     -40.642  29.673   1.588  1.00  0.00           N  
ATOM   1130 1HH1 ARG G2062     -40.226  30.412   2.135  1.00  0.00           H  
ATOM   1131 2HH1 ARG G2062     -41.570  29.822   1.219  1.00  0.00           H  
ATOM   1132  NH2 ARG G2062     -40.704  27.547   0.855  1.00  0.00           N  
ATOM   1133 1HH2 ARG G2062     -40.352  26.601   0.815  1.00  0.00           H  
ATOM   1134 2HH2 ARG G2062     -41.595  27.725   0.414  1.00  0.00           H  
ATOM   1135  C   ARG G2062     -34.629  24.253  -0.085  1.00  0.00           C  
ATOM   1136  O   ARG G2062     -33.449  24.658  -0.417  1.00  0.00           O  
ATOM   1137  N   ARG G2063     -34.817  23.055   0.318  1.00  0.00           N  
ATOM   1138  H   ARG G2063     -35.769  22.731   0.417  1.00  0.00           H  
ATOM   1139  CA  ARG G2063     -33.762  22.083   0.651  1.00  0.00           C  
ATOM   1140  HA  ARG G2063     -32.964  22.628   1.154  1.00  0.00           H  
ATOM   1141  CB  ARG G2063     -34.438  21.006   1.525  1.00  0.00           C  
ATOM   1142  HB2 ARG G2063     -35.005  21.329   2.398  1.00  0.00           H  
ATOM   1143  HB3 ARG G2063     -35.237  20.574   0.923  1.00  0.00           H  
ATOM   1144  CG  ARG G2063     -33.555  19.769   1.904  1.00  0.00           C  
ATOM   1145  HG2 ARG G2063     -34.082  19.057   2.539  1.00  0.00           H  
ATOM   1146  HG3 ARG G2063     -33.297  19.335   0.938  1.00  0.00           H  
ATOM   1147  CD  ARG G2063     -32.312  20.198   2.797  1.00  0.00           C  
ATOM   1148  HD2 ARG G2063     -31.868  21.107   2.389  1.00  0.00           H  
ATOM   1149  HD3 ARG G2063     -32.693  20.479   3.778  1.00  0.00           H  
ATOM   1150  NE  ARG G2063     -31.287  19.163   2.997  1.00  0.00           N  
ATOM   1151  HE  ARG G2063     -31.478  18.498   3.734  1.00  0.00           H  
ATOM   1152  CZ  ARG G2063     -30.001  19.231   2.527  1.00  0.00           C  
ATOM   1153  NH1 ARG G2063     -29.065  18.332   2.889  1.00  0.00           N  
ATOM   1154 1HH1 ARG G2063     -29.251  17.574   3.530  1.00  0.00           H  
ATOM   1155 2HH1 ARG G2063     -28.169  18.378   2.425  1.00  0.00           H  
ATOM   1156  NH2 ARG G2063     -29.647  20.135   1.566  1.00  0.00           N  
ATOM   1157 1HH2 ARG G2063     -30.331  20.802   1.241  1.00  0.00           H  
ATOM   1158 2HH2 ARG G2063     -28.716  20.077   1.178  1.00  0.00           H  
ATOM   1159  C   ARG G2063     -33.024  21.505  -0.527  1.00  0.00           C  
ATOM   1160  O   ARG G2063     -31.856  21.137  -0.352  1.00  0.00           O  
ATOM   1161  N   ASP G2064     -33.704  21.430  -1.671  1.00  0.00           N  
ATOM   1162  H   ASP G2064     -34.691  21.646  -1.659  1.00  0.00           H  
ATOM   1163  CA  ASP G2064     -32.981  21.191  -2.885  1.00  0.00           C  
ATOM   1164  HA  ASP G2064     -32.325  20.329  -2.762  1.00  0.00           H  
ATOM   1165  CB  ASP G2064     -33.912  20.873  -4.048  1.00  0.00           C  
ATOM   1166  HB2 ASP G2064     -34.365  21.755  -4.500  1.00  0.00           H  
ATOM   1167  HB3 ASP G2064     -33.214  20.483  -4.789  1.00  0.00           H  
ATOM   1168  CG  ASP G2064     -34.832  19.754  -3.723  1.00  0.00           C  
ATOM   1169  OD1 ASP G2064     -36.016  19.738  -4.125  1.00  0.00           O  
ATOM   1170  OD2 ASP G2064     -34.282  18.725  -3.357  1.00  0.00           O  
ATOM   1171  C   ASP G2064     -32.037  22.340  -3.262  1.00  0.00           C  
ATOM   1172  O   ASP G2064     -30.848  22.134  -3.576  1.00  0.00           O  
ATOM   1173  N   LYS G2065     -32.509  23.540  -3.139  1.00  0.00           N  
ATOM   1174  H   LYS G2065     -33.487  23.655  -2.912  1.00  0.00           H  
ATOM   1175  CA  LYS G2065     -31.717  24.739  -3.636  1.00  0.00           C  
ATOM   1176  HA  LYS G2065     -31.200  24.519  -4.569  1.00  0.00           H  
ATOM   1177  CB  LYS G2065     -32.721  25.822  -3.892  1.00  0.00           C  
ATOM   1178  HB2 LYS G2065     -33.422  25.757  -3.059  1.00  0.00           H  
ATOM   1179  HB3 LYS G2065     -32.249  26.802  -3.835  1.00  0.00           H  
ATOM   1180  CG  LYS G2065     -33.417  25.567  -5.250  1.00  0.00           C  
ATOM   1181  HG2 LYS G2065     -32.712  25.322  -6.044  1.00  0.00           H  
ATOM   1182  HG3 LYS G2065     -34.047  24.683  -5.153  1.00  0.00           H  
ATOM   1183  CD  LYS G2065     -34.193  26.709  -5.791  1.00  0.00           C  
ATOM   1184  HD2 LYS G2065     -34.643  26.351  -6.718  1.00  0.00           H  
ATOM   1185  HD3 LYS G2065     -34.999  26.942  -5.096  1.00  0.00           H  
ATOM   1186  CE  LYS G2065     -33.381  27.955  -5.978  1.00  0.00           C  
ATOM   1187  HE2 LYS G2065     -33.089  28.231  -4.965  1.00  0.00           H  
ATOM   1188  HE3 LYS G2065     -32.562  27.702  -6.651  1.00  0.00           H  
ATOM   1189  NZ  LYS G2065     -34.048  29.118  -6.581  1.00  0.00           N1+
ATOM   1190  HZ1 LYS G2065     -33.423  29.898  -6.725  1.00  0.00           H  
ATOM   1191  HZ2 LYS G2065     -34.636  28.865  -7.362  1.00  0.00           H  
ATOM   1192  HZ3 LYS G2065     -34.729  29.483  -5.931  1.00  0.00           H  
ATOM   1193  C   LYS G2065     -30.579  25.121  -2.660  1.00  0.00           C  
ATOM   1194  O   LYS G2065     -29.466  25.451  -3.135  1.00  0.00           O  
ATOM   1195  N   VAL G2066     -30.698  24.843  -1.387  1.00  0.00           N  
ATOM   1196  H   VAL G2066     -31.624  24.588  -1.076  1.00  0.00           H  
ATOM   1197  CA  VAL G2066     -29.634  25.086  -0.431  1.00  0.00           C  
ATOM   1198  HA  VAL G2066     -29.003  25.863  -0.863  1.00  0.00           H  
ATOM   1199  CB  VAL G2066     -30.215  25.620   0.894  1.00  0.00           C  
ATOM   1200  HB  VAL G2066     -30.969  24.912   1.238  1.00  0.00           H  
ATOM   1201  CG1 VAL G2066     -29.130  25.778   1.952  1.00  0.00           C  
ATOM   1202 1HG1 VAL G2066     -29.602  26.290   2.791  1.00  0.00           H  
ATOM   1203 2HG1 VAL G2066     -28.714  24.814   2.243  1.00  0.00           H  
ATOM   1204 3HG1 VAL G2066     -28.335  26.371   1.499  1.00  0.00           H  
ATOM   1205  CG2 VAL G2066     -30.933  26.980   0.714  1.00  0.00           C  
ATOM   1206 1HG2 VAL G2066     -30.263  27.795   0.440  1.00  0.00           H  
ATOM   1207 2HG2 VAL G2066     -31.705  26.881  -0.049  1.00  0.00           H  
ATOM   1208 3HG2 VAL G2066     -31.388  27.124   1.694  1.00  0.00           H  
ATOM   1209  C   VAL G2066     -28.721  23.928  -0.180  1.00  0.00           C  
ATOM   1210  O   VAL G2066     -29.185  22.824   0.091  1.00  0.00           O  
ATOM   1211  N   VAL G2067     -27.433  24.099  -0.353  1.00  0.00           N  
ATOM   1212  H   VAL G2067     -27.154  25.024  -0.648  1.00  0.00           H  
ATOM   1213  CA  VAL G2067     -26.359  23.274   0.069  1.00  0.00           C  
ATOM   1214  HA  VAL G2067     -26.650  22.227  -0.008  1.00  0.00           H  
ATOM   1215  CB  VAL G2067     -25.125  23.620  -0.765  1.00  0.00           C  
ATOM   1216  HB  VAL G2067     -24.854  24.643  -0.502  1.00  0.00           H  
ATOM   1217  CG1 VAL G2067     -23.891  22.820  -0.405  1.00  0.00           C  
ATOM   1218 1HG1 VAL G2067     -23.958  21.748  -0.590  1.00  0.00           H  
ATOM   1219 2HG1 VAL G2067     -23.084  23.271  -0.983  1.00  0.00           H  
ATOM   1220 3HG1 VAL G2067     -23.709  22.954   0.662  1.00  0.00           H  
ATOM   1221  CG2 VAL G2067     -25.376  23.389  -2.242  1.00  0.00           C  
ATOM   1222 1HG2 VAL G2067     -25.318  22.313  -2.404  1.00  0.00           H  
ATOM   1223 2HG2 VAL G2067     -26.333  23.837  -2.509  1.00  0.00           H  
ATOM   1224 3HG2 VAL G2067     -24.527  23.848  -2.749  1.00  0.00           H  
ATOM   1225  C   VAL G2067     -26.168  23.515   1.591  1.00  0.00           C  
ATOM   1226  O   VAL G2067     -25.869  24.644   1.933  1.00  0.00           O  
ATOM   1227  N   LEU G2068     -26.218  22.510   2.426  1.00  0.00           N  
ATOM   1228  H   LEU G2068     -26.428  21.586   2.076  1.00  0.00           H  
ATOM   1229  CA  LEU G2068     -26.496  22.603   3.837  1.00  0.00           C  
ATOM   1230  HA  LEU G2068     -26.387  23.661   4.077  1.00  0.00           H  
ATOM   1231  CB  LEU G2068     -27.921  22.169   4.129  1.00  0.00           C  
ATOM   1232  HB2 LEU G2068     -28.561  22.653   3.392  1.00  0.00           H  
ATOM   1233  HB3 LEU G2068     -28.048  21.102   3.949  1.00  0.00           H  
ATOM   1234  CG  LEU G2068     -28.429  22.281   5.546  1.00  0.00           C  
ATOM   1235  HG  LEU G2068     -27.713  21.668   6.094  1.00  0.00           H  
ATOM   1236  CD1 LEU G2068     -28.327  23.708   6.108  1.00  0.00           C  
ATOM   1237 1HD1 LEU G2068     -28.515  23.735   7.181  1.00  0.00           H  
ATOM   1238 2HD1 LEU G2068     -27.302  24.071   6.036  1.00  0.00           H  
ATOM   1239 3HD1 LEU G2068     -29.063  24.401   5.702  1.00  0.00           H  
ATOM   1240  CD2 LEU G2068     -29.843  21.633   5.720  1.00  0.00           C  
ATOM   1241 1HD2 LEU G2068     -30.514  22.151   5.035  1.00  0.00           H  
ATOM   1242 2HD2 LEU G2068     -29.699  20.565   5.557  1.00  0.00           H  
ATOM   1243 3HD2 LEU G2068     -30.268  21.802   6.709  1.00  0.00           H  
ATOM   1244  C   LEU G2068     -25.415  21.880   4.641  1.00  0.00           C  
ATOM   1245  O   LEU G2068     -25.215  20.666   4.411  1.00  0.00           O  
ATOM   1246  N   ALA G2069     -24.787  22.581   5.584  1.00  0.00           N  
ATOM   1247  H   ALA G2069     -25.055  23.551   5.663  1.00  0.00           H  
ATOM   1248  CA  ALA G2069     -23.778  22.056   6.510  1.00  0.00           C  
ATOM   1249  HA  ALA G2069     -23.454  21.100   6.098  1.00  0.00           H  
ATOM   1250  CB  ALA G2069     -22.488  22.897   6.368  1.00  0.00           C  
ATOM   1251  HB1 ALA G2069     -21.618  22.481   6.877  1.00  0.00           H  
ATOM   1252  HB2 ALA G2069     -22.220  23.070   5.325  1.00  0.00           H  
ATOM   1253  HB3 ALA G2069     -22.756  23.853   6.815  1.00  0.00           H  
ATOM   1254  C   ALA G2069     -24.329  22.063   7.923  1.00  0.00           C  
ATOM   1255  O   ALA G2069     -25.077  22.980   8.266  1.00  0.00           O  
ATOM   1256  N   THR G2070     -23.893  21.207   8.860  1.00  0.00           N  
ATOM   1257  H   THR G2070     -23.309  20.456   8.523  1.00  0.00           H  
ATOM   1258  CA  THR G2070     -24.035  21.331  10.292  1.00  0.00           C  
ATOM   1259  HA  THR G2070     -24.065  22.412  10.435  1.00  0.00           H  
ATOM   1260  CB  THR G2070     -25.402  20.804  10.723  1.00  0.00           C  
ATOM   1261  HB  THR G2070     -26.157  21.330  10.139  1.00  0.00           H  
ATOM   1262  CG2 THR G2070     -25.635  19.325  10.364  1.00  0.00           C  
ATOM   1263 1HG2 THR G2070     -26.433  19.190   9.635  1.00  0.00           H  
ATOM   1264 2HG2 THR G2070     -24.811  18.836   9.846  1.00  0.00           H  
ATOM   1265 3HG2 THR G2070     -25.802  18.736  11.266  1.00  0.00           H  
ATOM   1266  OG1 THR G2070     -25.571  21.089  12.094  1.00  0.00           O  
ATOM   1267  HG1 THR G2070     -26.499  21.065  12.339  1.00  0.00           H  
ATOM   1268  C   THR G2070     -22.866  20.710  11.027  1.00  0.00           C  
ATOM   1269  O   THR G2070     -22.170  19.824  10.609  1.00  0.00           O  
ATOM   1270  N   LYS G2071     -22.499  21.291  12.200  1.00  0.00           N  
ATOM   1271  H   LYS G2071     -23.198  21.971  12.463  1.00  0.00           H  
ATOM   1272  CA  LYS G2071     -21.412  21.058  13.111  1.00  0.00           C  
ATOM   1273  HA  LYS G2071     -20.665  20.453  12.598  1.00  0.00           H  
ATOM   1274  CB  LYS G2071     -20.749  22.362  13.474  1.00  0.00           C  
ATOM   1275  HB2 LYS G2071     -21.326  23.072  14.066  1.00  0.00           H  
ATOM   1276  HB3 LYS G2071     -19.930  22.068  14.131  1.00  0.00           H  
ATOM   1277  CG  LYS G2071     -19.967  23.074  12.330  1.00  0.00           C  
ATOM   1278  HG2 LYS G2071     -19.226  22.468  11.808  1.00  0.00           H  
ATOM   1279  HG3 LYS G2071     -20.604  23.467  11.538  1.00  0.00           H  
ATOM   1280  CD  LYS G2071     -19.130  24.226  12.878  1.00  0.00           C  
ATOM   1281  HD2 LYS G2071     -18.439  23.832  13.623  1.00  0.00           H  
ATOM   1282  HD3 LYS G2071     -18.519  24.624  12.069  1.00  0.00           H  
ATOM   1283  CE  LYS G2071     -19.780  25.455  13.433  1.00  0.00           C  
ATOM   1284  HE2 LYS G2071     -20.370  25.140  14.293  1.00  0.00           H  
ATOM   1285  HE3 LYS G2071     -18.966  26.088  13.789  1.00  0.00           H  
ATOM   1286  NZ  LYS G2071     -20.587  26.072  12.386  1.00  0.00           N1+
ATOM   1287  HZ1 LYS G2071     -20.056  26.341  11.570  1.00  0.00           H  
ATOM   1288  HZ2 LYS G2071     -21.290  25.492  11.950  1.00  0.00           H  
ATOM   1289  HZ3 LYS G2071     -21.062  26.896  12.726  1.00  0.00           H  
ATOM   1290  C   LYS G2071     -21.816  20.278  14.361  1.00  0.00           C  
ATOM   1291  O   LYS G2071     -22.909  20.387  14.951  1.00  0.00           O  
ATOM   1292  N   VAL G2072     -20.859  19.424  14.714  1.00  0.00           N  
ATOM   1293  H   VAL G2072     -20.122  19.377  14.025  1.00  0.00           H  
ATOM   1294  CA  VAL G2072     -20.789  18.550  15.882  1.00  0.00           C  
ATOM   1295  HA  VAL G2072     -21.666  18.772  16.491  1.00  0.00           H  
ATOM   1296  CB  VAL G2072     -20.895  17.091  15.363  1.00  0.00           C  
ATOM   1297  HB  VAL G2072     -21.707  17.023  14.638  1.00  0.00           H  
ATOM   1298  CG1 VAL G2072     -19.649  16.609  14.545  1.00  0.00           C  
ATOM   1299 1HG1 VAL G2072     -19.750  15.571  14.226  1.00  0.00           H  
ATOM   1300 2HG1 VAL G2072     -19.553  17.117  13.585  1.00  0.00           H  
ATOM   1301 3HG1 VAL G2072     -18.736  16.496  15.129  1.00  0.00           H  
ATOM   1302  CG2 VAL G2072     -21.055  16.002  16.515  1.00  0.00           C  
ATOM   1303 1HG2 VAL G2072     -20.263  15.986  17.263  1.00  0.00           H  
ATOM   1304 2HG2 VAL G2072     -21.948  16.095  17.134  1.00  0.00           H  
ATOM   1305 3HG2 VAL G2072     -20.997  15.013  16.062  1.00  0.00           H  
ATOM   1306  C   VAL G2072     -19.509  18.682  16.748  1.00  0.00           C  
ATOM   1307  O   VAL G2072     -18.452  18.630  16.173  1.00  0.00           O  
ATOM   1308  N   TYR G2073     -19.597  18.713  18.016  1.00  0.00           N  
ATOM   1309  H   TYR G2073     -20.549  18.818  18.335  1.00  0.00           H  
ATOM   1310  CA  TYR G2073     -18.522  18.332  18.952  1.00  0.00           C  
ATOM   1311  HA  TYR G2073     -18.122  17.389  18.579  1.00  0.00           H  
ATOM   1312  CB  TYR G2073     -17.441  19.343  19.035  1.00  0.00           C  
ATOM   1313  HB2 TYR G2073     -17.137  19.450  17.994  1.00  0.00           H  
ATOM   1314  HB3 TYR G2073     -17.828  20.275  19.448  1.00  0.00           H  
ATOM   1315  CG  TYR G2073     -16.170  18.944  19.871  1.00  0.00           C  
ATOM   1316  CD1 TYR G2073     -16.004  19.214  21.283  1.00  0.00           C  
ATOM   1317  HD1 TYR G2073     -16.792  19.688  21.849  1.00  0.00           H  
ATOM   1318  CE1 TYR G2073     -14.719  18.994  21.858  1.00  0.00           C  
ATOM   1319  HE1 TYR G2073     -14.452  19.380  22.830  1.00  0.00           H  
ATOM   1320  CZ  TYR G2073     -13.676  18.547  21.014  1.00  0.00           C  
ATOM   1321  OH  TYR G2073     -12.355  18.509  21.395  1.00  0.00           O  
ATOM   1322  HH  TYR G2073     -11.759  18.669  20.659  1.00  0.00           H  
ATOM   1323  CE2 TYR G2073     -13.946  18.075  19.697  1.00  0.00           C  
ATOM   1324  HE2 TYR G2073     -13.239  17.636  19.009  1.00  0.00           H  
ATOM   1325  CD2 TYR G2073     -15.219  18.257  19.156  1.00  0.00           C  
ATOM   1326  HD2 TYR G2073     -15.401  17.769  18.210  1.00  0.00           H  
ATOM   1327  C   TYR G2073     -19.150  18.115  20.351  1.00  0.00           C  
ATOM   1328  O   TYR G2073     -19.024  17.096  20.871  1.00  0.00           O  
ATOM   1329  N   GLY G2074     -19.912  19.183  20.822  1.00  0.00           N  
ATOM   1330  H   GLY G2074     -20.073  19.921  20.152  1.00  0.00           H  
ATOM   1331  CA  GLY G2074     -20.449  19.269  22.158  1.00  0.00           C  
ATOM   1332  HA2 GLY G2074     -19.735  19.123  22.969  1.00  0.00           H  
ATOM   1333  HA3 GLY G2074     -20.687  20.318  22.338  1.00  0.00           H  
ATOM   1334  C   GLY G2074     -21.696  18.497  22.571  1.00  0.00           C  
ATOM   1335  O   GLY G2074     -22.518  18.117  21.735  1.00  0.00           O  
ATOM   1336  N   ASN G2075     -21.967  18.351  23.898  1.00  0.00           N  
ATOM   1337  H   ASN G2075     -21.275  18.803  24.479  1.00  0.00           H  
ATOM   1338  CA  ASN G2075     -23.126  17.725  24.471  1.00  0.00           C  
ATOM   1339  HA  ASN G2075     -23.269  16.769  23.968  1.00  0.00           H  
ATOM   1340  CB  ASN G2075     -22.813  17.315  25.905  1.00  0.00           C  
ATOM   1341  HB2 ASN G2075     -21.885  16.746  25.961  1.00  0.00           H  
ATOM   1342  HB3 ASN G2075     -22.781  18.225  26.504  1.00  0.00           H  
ATOM   1343  CG  ASN G2075     -23.917  16.413  26.534  1.00  0.00           C  
ATOM   1344  OD1 ASN G2075     -24.888  16.006  25.907  1.00  0.00           O  
ATOM   1345  ND2 ASN G2075     -23.844  16.172  27.803  1.00  0.00           N  
ATOM   1346 1HD2 ASN G2075     -24.685  15.820  28.240  1.00  0.00           H  
ATOM   1347 2HD2 ASN G2075     -22.971  16.434  28.239  1.00  0.00           H  
ATOM   1348  C   ASN G2075     -24.422  18.573  24.382  1.00  0.00           C  
ATOM   1349  O   ASN G2075     -24.343  19.794  24.561  1.00  0.00           O  
ATOM   1350  N   MET G2076     -25.508  17.895  24.129  1.00  0.00           N  
ATOM   1351  H   MET G2076     -25.443  16.896  24.265  1.00  0.00           H  
ATOM   1352  CA  MET G2076     -26.892  18.453  23.945  1.00  0.00           C  
ATOM   1353  HA  MET G2076     -26.844  19.399  23.405  1.00  0.00           H  
ATOM   1354  CB  MET G2076     -27.576  17.479  22.927  1.00  0.00           C  
ATOM   1355  HB2 MET G2076     -27.725  16.458  23.276  1.00  0.00           H  
ATOM   1356  HB3 MET G2076     -28.613  17.805  22.844  1.00  0.00           H  
ATOM   1357  CG  MET G2076     -26.950  17.340  21.484  1.00  0.00           C  
ATOM   1358  HG2 MET G2076     -25.973  16.861  21.556  1.00  0.00           H  
ATOM   1359  HG3 MET G2076     -27.699  16.775  20.930  1.00  0.00           H  
ATOM   1360  SD  MET G2076     -26.709  18.815  20.492  1.00  0.00           S  
ATOM   1361  CE  MET G2076     -25.238  19.505  21.205  1.00  0.00           C  
ATOM   1362  HE1 MET G2076     -24.598  18.710  21.587  1.00  0.00           H  
ATOM   1363  HE2 MET G2076     -24.630  19.937  20.411  1.00  0.00           H  
ATOM   1364  HE3 MET G2076     -25.474  20.271  21.944  1.00  0.00           H  
ATOM   1365  C   MET G2076     -27.668  18.616  25.298  1.00  0.00           C  
ATOM   1366  O   MET G2076     -28.680  19.281  25.289  1.00  0.00           O  
ATOM   1367  N   GLY G2077     -27.242  18.008  26.383  1.00  0.00           N  
ATOM   1368  H   GLY G2077     -26.404  17.451  26.304  1.00  0.00           H  
ATOM   1369  CA  GLY G2077     -27.767  18.219  27.722  1.00  0.00           C  
ATOM   1370  HA2 GLY G2077     -28.854  18.192  27.635  1.00  0.00           H  
ATOM   1371  HA3 GLY G2077     -27.409  17.456  28.413  1.00  0.00           H  
ATOM   1372  C   GLY G2077     -27.251  19.596  28.194  1.00  0.00           C  
ATOM   1373  O   GLY G2077     -26.539  20.342  27.500  1.00  0.00           O  
ATOM   1374  N   LEU G2078     -27.625  19.847  29.487  1.00  0.00           N  
ATOM   1375  H   LEU G2078     -27.970  19.100  30.073  1.00  0.00           H  
ATOM   1376  CA  LEU G2078     -27.257  21.063  30.161  1.00  0.00           C  
ATOM   1377  HA  LEU G2078     -27.446  21.867  29.450  1.00  0.00           H  
ATOM   1378  CB  LEU G2078     -28.163  21.223  31.413  1.00  0.00           C  
ATOM   1379  HB2 LEU G2078     -27.912  20.493  32.183  1.00  0.00           H  
ATOM   1380  HB3 LEU G2078     -27.828  22.220  31.698  1.00  0.00           H  
ATOM   1381  CG  LEU G2078     -29.655  21.252  31.232  1.00  0.00           C  
ATOM   1382  HG  LEU G2078     -30.083  20.315  30.876  1.00  0.00           H  
ATOM   1383  CD1 LEU G2078     -30.251  21.731  32.597  1.00  0.00           C  
ATOM   1384 1HD1 LEU G2078     -29.956  22.761  32.801  1.00  0.00           H  
ATOM   1385 2HD1 LEU G2078     -31.325  21.569  32.504  1.00  0.00           H  
ATOM   1386 3HD1 LEU G2078     -30.010  20.996  33.365  1.00  0.00           H  
ATOM   1387  CD2 LEU G2078     -30.130  22.205  30.219  1.00  0.00           C  
ATOM   1388 1HD2 LEU G2078     -29.784  23.235  30.297  1.00  0.00           H  
ATOM   1389 2HD2 LEU G2078     -29.941  21.797  29.225  1.00  0.00           H  
ATOM   1390 3HD2 LEU G2078     -31.199  22.228  30.432  1.00  0.00           H  
ATOM   1391  C   LEU G2078     -25.822  21.034  30.516  1.00  0.00           C  
ATOM   1392  O   LEU G2078     -25.239  19.981  30.611  1.00  0.00           O  
ATOM   1393  N   ASP G2079     -25.232  22.211  30.734  1.00  0.00           N  
ATOM   1394  H   ASP G2079     -25.762  23.071  30.712  1.00  0.00           H  
ATOM   1395  CA  ASP G2079     -23.794  22.296  30.772  1.00  0.00           C  
ATOM   1396  HA  ASP G2079     -23.445  21.656  29.961  1.00  0.00           H  
ATOM   1397  CB  ASP G2079     -23.332  23.681  30.542  1.00  0.00           C  
ATOM   1398  HB2 ASP G2079     -23.984  24.418  31.011  1.00  0.00           H  
ATOM   1399  HB3 ASP G2079     -22.262  23.741  30.743  1.00  0.00           H  
ATOM   1400  CG  ASP G2079     -23.403  24.055  29.108  1.00  0.00           C  
ATOM   1401  OD1 ASP G2079     -23.187  23.236  28.239  1.00  0.00           O  
ATOM   1402  OD2 ASP G2079     -23.886  25.182  28.776  1.00  0.00           O  
ATOM   1403  C   ASP G2079     -23.165  21.611  32.031  1.00  0.00           C  
ATOM   1404  O   ASP G2079     -23.845  21.737  33.058  1.00  0.00           O  
ATOM   1405  N   GLY G2080     -21.984  21.006  31.842  1.00  0.00           N  
ATOM   1406  H   GLY G2080     -21.644  20.940  30.894  1.00  0.00           H  
ATOM   1407  CA  GLY G2080     -21.195  20.379  32.885  1.00  0.00           C  
ATOM   1408  HA2 GLY G2080     -20.261  20.922  33.028  1.00  0.00           H  
ATOM   1409  HA3 GLY G2080     -21.658  20.609  33.844  1.00  0.00           H  
ATOM   1410  C   GLY G2080     -21.116  18.819  32.738  1.00  0.00           C  
ATOM   1411  O   GLY G2080     -21.511  18.336  31.682  1.00  0.00           O  
ATOM   1412  N   PRO G2081     -20.787  17.971  33.710  1.00  0.00           N  
ATOM   1413  CD  PRO G2081     -20.456  18.333  35.056  1.00  0.00           C  
ATOM   1414  HD2 PRO G2081     -21.323  18.528  35.688  1.00  0.00           H  
ATOM   1415  HD3 PRO G2081     -19.772  19.179  35.123  1.00  0.00           H  
ATOM   1416  CG  PRO G2081     -19.830  17.032  35.646  1.00  0.00           C  
ATOM   1417  HG2 PRO G2081     -20.359  16.723  36.548  1.00  0.00           H  
ATOM   1418  HG3 PRO G2081     -18.823  17.327  35.944  1.00  0.00           H  
ATOM   1419  CB  PRO G2081     -19.811  16.000  34.573  1.00  0.00           C  
ATOM   1420  HB2 PRO G2081     -19.968  14.976  34.913  1.00  0.00           H  
ATOM   1421  HB3 PRO G2081     -18.865  16.072  34.037  1.00  0.00           H  
ATOM   1422  CA  PRO G2081     -20.834  16.523  33.567  1.00  0.00           C  
ATOM   1423  HA  PRO G2081     -20.384  16.254  32.611  1.00  0.00           H  
ATOM   1424  C   PRO G2081     -22.191  15.891  33.691  1.00  0.00           C  
ATOM   1425  O   PRO G2081     -23.045  16.275  34.497  1.00  0.00           O  
ATOM   1426  N   ALA G2082     -22.325  14.842  32.861  1.00  0.00           N  
ATOM   1427  H   ALA G2082     -21.541  14.514  32.316  1.00  0.00           H  
ATOM   1428  CA  ALA G2082     -23.485  14.010  32.547  1.00  0.00           C  
ATOM   1429  HA  ALA G2082     -24.117  14.022  33.435  1.00  0.00           H  
ATOM   1430  CB  ALA G2082     -24.309  14.757  31.487  1.00  0.00           C  
ATOM   1431  HB1 ALA G2082     -24.530  15.774  31.811  1.00  0.00           H  
ATOM   1432  HB2 ALA G2082     -23.764  14.686  30.546  1.00  0.00           H  
ATOM   1433  HB3 ALA G2082     -25.308  14.363  31.298  1.00  0.00           H  
ATOM   1434  C   ALA G2082     -22.967  12.599  32.104  1.00  0.00           C  
ATOM   1435  O   ALA G2082     -21.780  12.229  32.173  1.00  0.00           O  
ATOM   1436  N   TRP G2083     -23.847  11.745  31.618  1.00  0.00           N  
ATOM   1437  H   TRP G2083     -24.824  12.000  31.581  1.00  0.00           H  
ATOM   1438  CA  TRP G2083     -23.567  10.379  31.132  1.00  0.00           C  
ATOM   1439  HA  TRP G2083     -23.163   9.917  32.033  1.00  0.00           H  
ATOM   1440  CB  TRP G2083     -24.817   9.705  30.556  1.00  0.00           C  
ATOM   1441  HB2 TRP G2083     -25.643   9.888  31.243  1.00  0.00           H  
ATOM   1442  HB3 TRP G2083     -25.118  10.126  29.596  1.00  0.00           H  
ATOM   1443  CG  TRP G2083     -24.714   8.213  30.541  1.00  0.00           C  
ATOM   1444  CD1 TRP G2083     -24.622   7.482  29.440  1.00  0.00           C  
ATOM   1445  HD1 TRP G2083     -24.603   7.783  28.403  1.00  0.00           H  
ATOM   1446  NE1 TRP G2083     -24.592   6.147  29.873  1.00  0.00           N  
ATOM   1447  HE1 TRP G2083     -24.309   5.425  29.226  1.00  0.00           H  
ATOM   1448  CE2 TRP G2083     -24.633   6.047  31.255  1.00  0.00           C  
ATOM   1449  CZ2 TRP G2083     -24.493   4.913  32.094  1.00  0.00           C  
ATOM   1450  HZ2 TRP G2083     -24.363   3.920  31.691  1.00  0.00           H  
ATOM   1451  CH2 TRP G2083     -24.454   5.161  33.488  1.00  0.00           C  
ATOM   1452  HH2 TRP G2083     -24.318   4.360  34.199  1.00  0.00           H  
ATOM   1453  CZ3 TRP G2083     -24.561   6.483  33.995  1.00  0.00           C  
ATOM   1454  HZ3 TRP G2083     -24.521   6.634  35.064  1.00  0.00           H  
ATOM   1455  CE3 TRP G2083     -24.619   7.546  33.136  1.00  0.00           C  
ATOM   1456  HE3 TRP G2083     -24.577   8.559  33.510  1.00  0.00           H  
ATOM   1457  CD2 TRP G2083     -24.660   7.363  31.735  1.00  0.00           C  
ATOM   1458  C   TRP G2083     -22.509  10.460  29.946  1.00  0.00           C  
ATOM   1459  O   TRP G2083     -22.505  11.364  29.096  1.00  0.00           O  
ATOM   1460  N   PRO G2084     -21.527   9.470  29.930  1.00  0.00           N  
ATOM   1461  CD  PRO G2084     -21.272   8.497  30.936  1.00  0.00           C  
ATOM   1462  HD2 PRO G2084     -21.780   7.582  30.630  1.00  0.00           H  
ATOM   1463  HD3 PRO G2084     -21.540   8.731  31.966  1.00  0.00           H  
ATOM   1464  CG  PRO G2084     -19.741   8.227  30.762  1.00  0.00           C  
ATOM   1465  HG2 PRO G2084     -19.546   7.210  31.099  1.00  0.00           H  
ATOM   1466  HG3 PRO G2084     -19.167   8.914  31.384  1.00  0.00           H  
ATOM   1467  CB  PRO G2084     -19.449   8.322  29.274  1.00  0.00           C  
ATOM   1468  HB2 PRO G2084     -19.663   7.407  28.721  1.00  0.00           H  
ATOM   1469  HB3 PRO G2084     -18.419   8.647  29.126  1.00  0.00           H  
ATOM   1470  CA  PRO G2084     -20.468   9.464  28.858  1.00  0.00           C  
ATOM   1471  HA  PRO G2084     -19.912  10.402  28.863  1.00  0.00           H  
ATOM   1472  C   PRO G2084     -20.943   9.310  27.413  1.00  0.00           C  
ATOM   1473  O   PRO G2084     -22.115   9.010  27.185  1.00  0.00           O  
ATOM   1474  N   ASN G2085     -20.017   9.563  26.411  1.00  0.00           N  
ATOM   1475  H   ASN G2085     -19.078   9.832  26.667  1.00  0.00           H  
ATOM   1476  CA  ASN G2085     -20.247   9.244  24.988  1.00  0.00           C  
ATOM   1477  HA  ASN G2085     -19.375   9.663  24.485  1.00  0.00           H  
ATOM   1478  CB  ASN G2085     -20.189   7.690  24.708  1.00  0.00           C  
ATOM   1479  HB2 ASN G2085     -21.132   7.303  25.094  1.00  0.00           H  
ATOM   1480  HB3 ASN G2085     -20.054   7.403  23.665  1.00  0.00           H  
ATOM   1481  CG  ASN G2085     -18.960   7.024  25.321  1.00  0.00           C  
ATOM   1482  OD1 ASN G2085     -17.772   7.320  25.106  1.00  0.00           O  
ATOM   1483  ND2 ASN G2085     -19.202   6.108  26.207  1.00  0.00           N  
ATOM   1484 1HD2 ASN G2085     -18.486   5.582  26.688  1.00  0.00           H  
ATOM   1485 2HD2 ASN G2085     -20.136   5.725  26.237  1.00  0.00           H  
ATOM   1486  C   ASN G2085     -21.369   9.994  24.389  1.00  0.00           C  
ATOM   1487  O   ASN G2085     -22.130   9.474  23.524  1.00  0.00           O  
HETATM 1488  N   HIE G2086     -21.623  11.183  24.922  1.00  0.00           N  
HETATM 1489  H   HIE G2086     -21.122  11.412  25.768  1.00  0.00           H  
HETATM 1490  CA  HIE G2086     -22.562  12.092  24.331  1.00  0.00           C  
HETATM 1491  HA  HIE G2086     -23.089  11.494  23.587  1.00  0.00           H  
HETATM 1492  CB  HIE G2086     -23.712  12.552  25.224  1.00  0.00           C  
HETATM 1493  HB2 HIE G2086     -23.421  12.771  26.251  1.00  0.00           H  
HETATM 1494  HB3 HIE G2086     -24.176  13.483  24.899  1.00  0.00           H  
HETATM 1495  CG  HIE G2086     -24.867  11.588  25.370  1.00  0.00           C  
HETATM 1496  ND1 HIE G2086     -25.897  11.447  24.473  1.00  0.00           N  
HETATM 1497  CE1 HIE G2086     -26.658  10.544  25.054  1.00  0.00           C  
HETATM 1498  HE1 HIE G2086     -27.596  10.247  24.606  1.00  0.00           H  
HETATM 1499  NE2 HIE G2086     -26.299  10.322  26.361  1.00  0.00           N  
HETATM 1500  HE2 HIE G2086     -26.670   9.538  26.878  1.00  0.00           H  
HETATM 1501  CD2 HIE G2086     -25.049  10.853  26.491  1.00  0.00           C  
HETATM 1502  HD2 HIE G2086     -24.401  10.957  27.349  1.00  0.00           H  
HETATM 1503  C   HIE G2086     -21.920  13.336  23.745  1.00  0.00           C  
HETATM 1504  O   HIE G2086     -22.558  14.308  23.350  1.00  0.00           O  
ATOM   1505  N   ASP G2087     -20.571  13.294  23.710  1.00  0.00           N  
ATOM   1506  H   ASP G2087     -20.081  12.416  23.802  1.00  0.00           H  
ATOM   1507  CA  ASP G2087     -19.712  14.257  22.998  1.00  0.00           C  
ATOM   1508  HA  ASP G2087     -20.305  14.507  22.118  1.00  0.00           H  
ATOM   1509  CB  ASP G2087     -19.433  15.519  23.830  1.00  0.00           C  
ATOM   1510  HB2 ASP G2087     -19.009  16.302  23.202  1.00  0.00           H  
ATOM   1511  HB3 ASP G2087     -20.330  16.012  24.207  1.00  0.00           H  
ATOM   1512  CG  ASP G2087     -18.341  15.430  24.960  1.00  0.00           C  
ATOM   1513  OD1 ASP G2087     -18.147  16.473  25.655  1.00  0.00           O  
ATOM   1514  OD2 ASP G2087     -17.727  14.391  25.234  1.00  0.00           O  
ATOM   1515  C   ASP G2087     -18.458  13.639  22.342  1.00  0.00           C  
ATOM   1516  O   ASP G2087     -18.116  12.478  22.500  1.00  0.00           O  
ATOM   1517  N   LYS G2088     -17.807  14.591  21.608  1.00  0.00           N  
ATOM   1518  H   LYS G2088     -18.247  15.495  21.514  1.00  0.00           H  
ATOM   1519  CA  LYS G2088     -16.542  14.570  20.795  1.00  0.00           C  
ATOM   1520  HA  LYS G2088     -16.472  15.540  20.301  1.00  0.00           H  
ATOM   1521  CB  LYS G2088     -15.234  14.314  21.668  1.00  0.00           C  
ATOM   1522  HB2 LYS G2088     -15.353  13.447  22.317  1.00  0.00           H  
ATOM   1523  HB3 LYS G2088     -14.407  14.138  20.980  1.00  0.00           H  
ATOM   1524  CG  LYS G2088     -15.037  15.580  22.536  1.00  0.00           C  
ATOM   1525  HG2 LYS G2088     -15.419  16.443  21.991  1.00  0.00           H  
ATOM   1526  HG3 LYS G2088     -15.716  15.464  23.381  1.00  0.00           H  
ATOM   1527  CD  LYS G2088     -13.675  15.913  23.055  1.00  0.00           C  
ATOM   1528  HD2 LYS G2088     -12.993  16.156  22.240  1.00  0.00           H  
ATOM   1529  HD3 LYS G2088     -13.673  16.759  23.742  1.00  0.00           H  
ATOM   1530  CE  LYS G2088     -13.101  14.714  23.758  1.00  0.00           C  
ATOM   1531  HE2 LYS G2088     -13.618  14.608  24.711  1.00  0.00           H  
ATOM   1532  HE3 LYS G2088     -13.292  13.786  23.218  1.00  0.00           H  
ATOM   1533  NZ  LYS G2088     -11.678  14.998  24.120  1.00  0.00           N1+
ATOM   1534  HZ1 LYS G2088     -11.322  14.177  24.588  1.00  0.00           H  
ATOM   1535  HZ2 LYS G2088     -11.087  14.994  23.301  1.00  0.00           H  
ATOM   1536  HZ3 LYS G2088     -11.473  15.849  24.624  1.00  0.00           H  
ATOM   1537  C   LYS G2088     -16.710  13.594  19.680  1.00  0.00           C  
ATOM   1538  O   LYS G2088     -17.838  13.280  19.265  1.00  0.00           O  
ATOM   1539  N   LEU G2089     -15.609  13.245  19.022  1.00  0.00           N  
ATOM   1540  H   LEU G2089     -14.723  13.110  19.489  1.00  0.00           H  
ATOM   1541  CA  LEU G2089     -15.744  12.695  17.665  1.00  0.00           C  
ATOM   1542  HA  LEU G2089     -16.676  13.097  17.267  1.00  0.00           H  
ATOM   1543  CB  LEU G2089     -14.588  13.238  16.780  1.00  0.00           C  
ATOM   1544  HB2 LEU G2089     -13.691  12.740  17.147  1.00  0.00           H  
ATOM   1545  HB3 LEU G2089     -14.687  12.890  15.751  1.00  0.00           H  
ATOM   1546  CG  LEU G2089     -14.542  14.769  16.805  1.00  0.00           C  
ATOM   1547  HG  LEU G2089     -14.550  15.033  17.863  1.00  0.00           H  
ATOM   1548  CD1 LEU G2089     -13.262  15.179  16.044  1.00  0.00           C  
ATOM   1549 1HD1 LEU G2089     -13.111  16.242  16.233  1.00  0.00           H  
ATOM   1550 2HD1 LEU G2089     -12.357  14.677  16.386  1.00  0.00           H  
ATOM   1551 3HD1 LEU G2089     -13.294  14.963  14.976  1.00  0.00           H  
ATOM   1552  CD2 LEU G2089     -15.692  15.376  16.018  1.00  0.00           C  
ATOM   1553 1HD2 LEU G2089     -16.663  15.214  16.485  1.00  0.00           H  
ATOM   1554 2HD2 LEU G2089     -15.492  16.437  15.866  1.00  0.00           H  
ATOM   1555 3HD2 LEU G2089     -15.765  15.051  14.981  1.00  0.00           H  
ATOM   1556  C   LEU G2089     -15.707  11.207  17.595  1.00  0.00           C  
ATOM   1557  O   LEU G2089     -15.758  10.679  16.461  1.00  0.00           O  
ATOM   1558  N   SER G2090     -15.761  10.417  18.718  1.00  0.00           N  
ATOM   1559  H   SER G2090     -15.824  10.897  19.605  1.00  0.00           H  
ATOM   1560  CA  SER G2090     -15.805   8.961  18.738  1.00  0.00           C  
ATOM   1561  HA  SER G2090     -14.944   8.530  18.227  1.00  0.00           H  
ATOM   1562  CB  SER G2090     -15.898   8.456  20.102  1.00  0.00           C  
ATOM   1563  HB2 SER G2090     -14.906   8.688  20.489  1.00  0.00           H  
ATOM   1564  HB3 SER G2090     -16.668   8.952  20.693  1.00  0.00           H  
ATOM   1565  OG  SER G2090     -16.113   7.051  20.239  1.00  0.00           O  
ATOM   1566  HG  SER G2090     -15.538   6.700  19.555  1.00  0.00           H  
ATOM   1567  C   SER G2090     -17.059   8.485  18.005  1.00  0.00           C  
ATOM   1568  O   SER G2090     -18.208   8.986  18.201  1.00  0.00           O  
ATOM   1569  N   ALA G2091     -16.870   7.405  17.251  1.00  0.00           N  
ATOM   1570  H   ALA G2091     -16.031   6.868  17.414  1.00  0.00           H  
ATOM   1571  CA  ALA G2091     -17.929   6.695  16.466  1.00  0.00           C  
ATOM   1572  HA  ALA G2091     -18.154   7.317  15.600  1.00  0.00           H  
ATOM   1573  CB  ALA G2091     -17.480   5.286  15.929  1.00  0.00           C  
ATOM   1574  HB1 ALA G2091     -16.522   5.254  15.409  1.00  0.00           H  
ATOM   1575  HB2 ALA G2091     -17.425   4.536  16.718  1.00  0.00           H  
ATOM   1576  HB3 ALA G2091     -18.233   4.944  15.220  1.00  0.00           H  
ATOM   1577  C   ALA G2091     -19.282   6.564  17.178  1.00  0.00           C  
ATOM   1578  O   ALA G2091     -20.295   6.836  16.540  1.00  0.00           O  
ATOM   1579  N   LEU G2092     -19.265   6.204  18.484  1.00  0.00           N  
ATOM   1580  H   LEU G2092     -18.434   5.759  18.847  1.00  0.00           H  
ATOM   1581  CA  LEU G2092     -20.507   6.007  19.218  1.00  0.00           C  
ATOM   1582  HA  LEU G2092     -21.077   5.344  18.567  1.00  0.00           H  
ATOM   1583  CB  LEU G2092     -20.138   5.432  20.631  1.00  0.00           C  
ATOM   1584  HB2 LEU G2092     -19.371   4.669  20.494  1.00  0.00           H  
ATOM   1585  HB3 LEU G2092     -19.700   6.238  21.219  1.00  0.00           H  
ATOM   1586  CG  LEU G2092     -21.127   4.660  21.488  1.00  0.00           C  
ATOM   1587  HG  LEU G2092     -20.499   4.330  22.316  1.00  0.00           H  
ATOM   1588  CD1 LEU G2092     -22.326   5.514  21.912  1.00  0.00           C  
ATOM   1589 1HD1 LEU G2092     -22.889   4.901  22.615  1.00  0.00           H  
ATOM   1590 2HD1 LEU G2092     -22.093   6.447  22.425  1.00  0.00           H  
ATOM   1591 3HD1 LEU G2092     -23.003   5.676  21.074  1.00  0.00           H  
ATOM   1592  CD2 LEU G2092     -21.483   3.402  20.704  1.00  0.00           C  
ATOM   1593 1HD2 LEU G2092     -22.042   2.698  21.320  1.00  0.00           H  
ATOM   1594 2HD2 LEU G2092     -22.108   3.660  19.848  1.00  0.00           H  
ATOM   1595 3HD2 LEU G2092     -20.566   2.863  20.467  1.00  0.00           H  
ATOM   1596  C   LEU G2092     -21.297   7.358  19.433  1.00  0.00           C  
ATOM   1597  O   LEU G2092     -22.519   7.325  19.268  1.00  0.00           O  
ATOM   1598  N   ASN G2093     -20.588   8.532  19.666  1.00  0.00           N  
ATOM   1599  H   ASN G2093     -19.583   8.432  19.646  1.00  0.00           H  
ATOM   1600  CA  ASN G2093     -21.288   9.844  19.749  1.00  0.00           C  
ATOM   1601  HA  ASN G2093     -22.087   9.800  20.488  1.00  0.00           H  
ATOM   1602  CB  ASN G2093     -20.201  10.796  20.398  1.00  0.00           C  
ATOM   1603  HB2 ASN G2093     -19.976  10.387  21.383  1.00  0.00           H  
ATOM   1604  HB3 ASN G2093     -19.269  10.920  19.845  1.00  0.00           H  
ATOM   1605  CG  ASN G2093     -20.784  12.224  20.344  1.00  0.00           C  
ATOM   1606  OD1 ASN G2093     -21.781  12.438  21.038  1.00  0.00           O  
ATOM   1607  ND2 ASN G2093     -20.379  13.188  19.512  1.00  0.00           N  
ATOM   1608 1HD2 ASN G2093     -20.913  14.046  19.497  1.00  0.00           H  
ATOM   1609 2HD2 ASN G2093     -19.444  13.160  19.132  1.00  0.00           H  
ATOM   1610  C   ASN G2093     -21.748  10.314  18.347  1.00  0.00           C  
ATOM   1611  O   ASN G2093     -22.825  10.765  18.109  1.00  0.00           O  
ATOM   1612  N   ILE G2094     -20.882  10.192  17.314  1.00  0.00           N  
ATOM   1613  H   ILE G2094     -19.905  10.033  17.516  1.00  0.00           H  
ATOM   1614  CA  ILE G2094     -21.122  10.579  15.924  1.00  0.00           C  
ATOM   1615  HA  ILE G2094     -21.422  11.625  15.978  1.00  0.00           H  
ATOM   1616  CB  ILE G2094     -19.834  10.523  15.061  1.00  0.00           C  
ATOM   1617  HB  ILE G2094     -19.505   9.485  15.111  1.00  0.00           H  
ATOM   1618  CG2 ILE G2094     -20.183  10.680  13.638  1.00  0.00           C  
ATOM   1619 1HG2 ILE G2094     -20.641  11.643  13.410  1.00  0.00           H  
ATOM   1620 2HG2 ILE G2094     -19.199  10.769  13.177  1.00  0.00           H  
ATOM   1621 3HG2 ILE G2094     -20.784   9.914  13.149  1.00  0.00           H  
ATOM   1622  CG1 ILE G2094     -18.698  11.447  15.584  1.00  0.00           C  
ATOM   1623 2HG1 ILE G2094     -18.408  11.237  16.613  1.00  0.00           H  
ATOM   1624 3HG1 ILE G2094     -17.822  11.175  14.994  1.00  0.00           H  
ATOM   1625  CD1 ILE G2094     -19.136  12.928  15.471  1.00  0.00           C  
ATOM   1626 1HD1 ILE G2094     -19.221  13.153  14.408  1.00  0.00           H  
ATOM   1627 2HD1 ILE G2094     -19.965  13.145  16.144  1.00  0.00           H  
ATOM   1628 3HD1 ILE G2094     -18.394  13.623  15.865  1.00  0.00           H  
ATOM   1629  C   ILE G2094     -22.328   9.770  15.425  1.00  0.00           C  
ATOM   1630  O   ILE G2094     -23.265  10.356  14.986  1.00  0.00           O  
ATOM   1631  N   ARG G2095     -22.414   8.420  15.614  1.00  0.00           N  
ATOM   1632  H   ARG G2095     -21.568   8.000  15.973  1.00  0.00           H  
ATOM   1633  CA  ARG G2095     -23.558   7.514  15.334  1.00  0.00           C  
ATOM   1634  HA  ARG G2095     -23.635   7.486  14.247  1.00  0.00           H  
ATOM   1635  CB  ARG G2095     -23.099   6.145  15.704  1.00  0.00           C  
ATOM   1636  HB2 ARG G2095     -22.209   5.898  15.126  1.00  0.00           H  
ATOM   1637  HB3 ARG G2095     -22.721   6.083  16.725  1.00  0.00           H  
ATOM   1638  CG  ARG G2095     -24.233   5.093  15.453  1.00  0.00           C  
ATOM   1639  HG2 ARG G2095     -25.242   5.382  15.746  1.00  0.00           H  
ATOM   1640  HG3 ARG G2095     -24.466   5.050  14.389  1.00  0.00           H  
ATOM   1641  CD  ARG G2095     -24.034   3.659  15.921  1.00  0.00           C  
ATOM   1642  HD2 ARG G2095     -24.571   2.906  15.344  1.00  0.00           H  
ATOM   1643  HD3 ARG G2095     -22.967   3.456  15.841  1.00  0.00           H  
ATOM   1644  NE  ARG G2095     -24.519   3.356  17.305  1.00  0.00           N  
ATOM   1645  HE  ARG G2095     -24.912   4.110  17.850  1.00  0.00           H  
ATOM   1646  CZ  ARG G2095     -24.150   2.332  18.013  1.00  0.00           C  
ATOM   1647  NH1 ARG G2095     -23.529   1.248  17.704  1.00  0.00           N  
ATOM   1648 1HH1 ARG G2095     -23.815   0.661  16.934  1.00  0.00           H  
ATOM   1649 2HH1 ARG G2095     -23.281   0.569  18.409  1.00  0.00           H  
ATOM   1650  NH2 ARG G2095     -24.444   2.368  19.288  1.00  0.00           N  
ATOM   1651 1HH2 ARG G2095     -25.078   3.062  19.660  1.00  0.00           H  
ATOM   1652 2HH2 ARG G2095     -24.131   1.575  19.829  1.00  0.00           H  
ATOM   1653  C   ARG G2095     -24.865   8.098  16.025  1.00  0.00           C  
ATOM   1654  O   ARG G2095     -25.916   7.997  15.387  1.00  0.00           O  
ATOM   1655  N   ARG G2096     -24.935   8.624  17.270  1.00  0.00           N  
ATOM   1656  H   ARG G2096     -24.055   8.578  17.765  1.00  0.00           H  
ATOM   1657  CA  ARG G2096     -26.164   9.085  17.953  1.00  0.00           C  
ATOM   1658  HA  ARG G2096     -26.964   8.448  17.574  1.00  0.00           H  
ATOM   1659  CB  ARG G2096     -26.085   9.097  19.505  1.00  0.00           C  
ATOM   1660  HB2 ARG G2096     -26.096   8.037  19.755  1.00  0.00           H  
ATOM   1661  HB3 ARG G2096     -25.148   9.549  19.829  1.00  0.00           H  
ATOM   1662  CG  ARG G2096     -27.296   9.709  20.142  1.00  0.00           C  
ATOM   1663  HG2 ARG G2096     -27.540  10.599  19.561  1.00  0.00           H  
ATOM   1664  HG3 ARG G2096     -28.209   9.125  20.029  1.00  0.00           H  
ATOM   1665  CD  ARG G2096     -27.374   9.810  21.651  1.00  0.00           C  
ATOM   1666  HD2 ARG G2096     -26.939  10.757  21.970  1.00  0.00           H  
ATOM   1667  HD3 ARG G2096     -28.415   9.817  21.975  1.00  0.00           H  
ATOM   1668  NE  ARG G2096     -26.759   8.619  22.367  1.00  0.00           N  
ATOM   1669  HE  ARG G2096     -27.499   7.990  22.645  1.00  0.00           H  
ATOM   1670  CZ  ARG G2096     -25.494   8.512  22.678  1.00  0.00           C  
ATOM   1671  NH1 ARG G2096     -25.128   7.326  23.022  1.00  0.00           N  
ATOM   1672 1HH1 ARG G2096     -25.760   6.538  23.030  1.00  0.00           H  
ATOM   1673 2HH1 ARG G2096     -24.301   7.273  23.598  1.00  0.00           H  
ATOM   1674  NH2 ARG G2096     -24.567   9.399  22.425  1.00  0.00           N  
ATOM   1675 1HH2 ARG G2096     -24.860  10.259  21.984  1.00  0.00           H  
ATOM   1676 2HH2 ARG G2096     -23.579   9.275  22.591  1.00  0.00           H  
ATOM   1677  C   ARG G2096     -26.551  10.435  17.376  1.00  0.00           C  
ATOM   1678  O   ARG G2096     -27.616  10.620  16.754  1.00  0.00           O  
ATOM   1679  N   SER G2097     -25.593  11.361  17.429  1.00  0.00           N  
ATOM   1680  H   SER G2097     -24.682  11.022  17.705  1.00  0.00           H  
ATOM   1681  CA  SER G2097     -25.686  12.723  16.982  1.00  0.00           C  
ATOM   1682  HA  SER G2097     -26.451  13.244  17.558  1.00  0.00           H  
ATOM   1683  CB  SER G2097     -24.295  13.424  17.208  1.00  0.00           C  
ATOM   1684  HB2 SER G2097     -23.546  13.043  16.513  1.00  0.00           H  
ATOM   1685  HB3 SER G2097     -24.361  14.500  17.047  1.00  0.00           H  
ATOM   1686  OG  SER G2097     -23.816  13.225  18.546  1.00  0.00           O  
ATOM   1687  HG  SER G2097     -23.324  12.402  18.493  1.00  0.00           H  
ATOM   1688  C   SER G2097     -26.008  12.882  15.497  1.00  0.00           C  
ATOM   1689  O   SER G2097     -26.694  13.856  15.107  1.00  0.00           O  
ATOM   1690  N   VAL G2098     -25.662  11.946  14.584  1.00  0.00           N  
ATOM   1691  H   VAL G2098     -24.976  11.243  14.820  1.00  0.00           H  
ATOM   1692  CA  VAL G2098     -26.179  11.980  13.238  1.00  0.00           C  
ATOM   1693  HA  VAL G2098     -26.062  13.006  12.888  1.00  0.00           H  
ATOM   1694  CB  VAL G2098     -25.328  11.084  12.278  1.00  0.00           C  
ATOM   1695  HB  VAL G2098     -25.254  10.116  12.775  1.00  0.00           H  
ATOM   1696  CG1 VAL G2098     -26.028  10.951  10.911  1.00  0.00           C  
ATOM   1697 1HG1 VAL G2098     -25.557  10.225  10.248  1.00  0.00           H  
ATOM   1698 2HG1 VAL G2098     -27.043  10.653  11.170  1.00  0.00           H  
ATOM   1699 3HG1 VAL G2098     -26.024  11.946  10.464  1.00  0.00           H  
ATOM   1700  CG2 VAL G2098     -23.929  11.638  12.062  1.00  0.00           C  
ATOM   1701 1HG2 VAL G2098     -23.417  11.640  13.024  1.00  0.00           H  
ATOM   1702 2HG2 VAL G2098     -23.339  10.983  11.421  1.00  0.00           H  
ATOM   1703 3HG2 VAL G2098     -24.039  12.662  11.706  1.00  0.00           H  
ATOM   1704  C   VAL G2098     -27.666  11.829  13.288  1.00  0.00           C  
ATOM   1705  O   VAL G2098     -28.314  12.788  12.807  1.00  0.00           O  
ATOM   1706  N   ASP G2099     -28.225  10.831  13.935  1.00  0.00           N  
ATOM   1707  H   ASP G2099     -27.659  10.202  14.487  1.00  0.00           H  
ATOM   1708  CA  ASP G2099     -29.637  10.668  13.916  1.00  0.00           C  
ATOM   1709  HA  ASP G2099     -29.906  10.628  12.860  1.00  0.00           H  
ATOM   1710  CB  ASP G2099     -29.890   9.303  14.521  1.00  0.00           C  
ATOM   1711  HB2 ASP G2099     -29.463   9.200  15.519  1.00  0.00           H  
ATOM   1712  HB3 ASP G2099     -30.976   9.296  14.612  1.00  0.00           H  
ATOM   1713  CG  ASP G2099     -29.468   8.108  13.618  1.00  0.00           C  
ATOM   1714  OD1 ASP G2099     -28.811   8.385  12.548  1.00  0.00           O  
ATOM   1715  OD2 ASP G2099     -29.683   6.952  14.120  1.00  0.00           O  
ATOM   1716  C   ASP G2099     -30.251  11.887  14.638  1.00  0.00           C  
ATOM   1717  O   ASP G2099     -31.438  12.189  14.446  1.00  0.00           O  
ATOM   1718  N   ALA G2100     -29.629  12.403  15.657  1.00  0.00           N  
ATOM   1719  H   ALA G2100     -28.657  12.188  15.824  1.00  0.00           H  
ATOM   1720  CA  ALA G2100     -30.074  13.537  16.518  1.00  0.00           C  
ATOM   1721  HA  ALA G2100     -31.016  13.293  17.010  1.00  0.00           H  
ATOM   1722  CB  ALA G2100     -29.073  13.788  17.620  1.00  0.00           C  
ATOM   1723  HB1 ALA G2100     -28.634  12.876  18.023  1.00  0.00           H  
ATOM   1724  HB2 ALA G2100     -28.381  14.524  17.211  1.00  0.00           H  
ATOM   1725  HB3 ALA G2100     -29.556  14.371  18.404  1.00  0.00           H  
ATOM   1726  C   ALA G2100     -30.294  14.823  15.621  1.00  0.00           C  
ATOM   1727  O   ALA G2100     -31.351  15.423  15.650  1.00  0.00           O  
ATOM   1728  N   SER G2101     -29.320  15.123  14.717  1.00  0.00           N  
ATOM   1729  H   SER G2101     -28.567  14.468  14.563  1.00  0.00           H  
ATOM   1730  CA  SER G2101     -29.412  16.265  13.838  1.00  0.00           C  
ATOM   1731  HA  SER G2101     -29.710  17.140  14.416  1.00  0.00           H  
ATOM   1732  CB  SER G2101     -27.985  16.548  13.387  1.00  0.00           C  
ATOM   1733  HB2 SER G2101     -27.372  16.601  14.287  1.00  0.00           H  
ATOM   1734  HB3 SER G2101     -27.643  15.780  12.693  1.00  0.00           H  
ATOM   1735  OG  SER G2101     -27.901  17.740  12.669  1.00  0.00           O  
ATOM   1736  HG  SER G2101     -28.095  18.474  13.257  1.00  0.00           H  
ATOM   1737  C   SER G2101     -30.359  16.044  12.648  1.00  0.00           C  
ATOM   1738  O   SER G2101     -31.164  16.909  12.345  1.00  0.00           O  
ATOM   1739  N   LEU G2102     -30.290  14.867  12.014  1.00  0.00           N  
ATOM   1740  H   LEU G2102     -29.719  14.150  12.437  1.00  0.00           H  
ATOM   1741  CA  LEU G2102     -31.301  14.446  11.023  1.00  0.00           C  
ATOM   1742  HA  LEU G2102     -31.336  15.126  10.172  1.00  0.00           H  
ATOM   1743  CB  LEU G2102     -31.060  12.912  10.678  1.00  0.00           C  
ATOM   1744  HB2 LEU G2102     -30.974  12.406  11.640  1.00  0.00           H  
ATOM   1745  HB3 LEU G2102     -31.933  12.474  10.194  1.00  0.00           H  
ATOM   1746  CG  LEU G2102     -29.672  12.656   9.948  1.00  0.00           C  
ATOM   1747  HG  LEU G2102     -28.811  12.966  10.540  1.00  0.00           H  
ATOM   1748  CD1 LEU G2102     -29.573  11.199   9.714  1.00  0.00           C  
ATOM   1749 1HD1 LEU G2102     -29.516  10.682  10.672  1.00  0.00           H  
ATOM   1750 2HD1 LEU G2102     -30.348  10.693   9.139  1.00  0.00           H  
ATOM   1751 3HD1 LEU G2102     -28.611  10.991   9.245  1.00  0.00           H  
ATOM   1752  CD2 LEU G2102     -29.662  13.428   8.555  1.00  0.00           C  
ATOM   1753 1HD2 LEU G2102     -29.348  14.423   8.872  1.00  0.00           H  
ATOM   1754 2HD2 LEU G2102     -28.965  12.958   7.861  1.00  0.00           H  
ATOM   1755 3HD2 LEU G2102     -30.647  13.447   8.088  1.00  0.00           H  
ATOM   1756  C   LEU G2102     -32.691  14.564  11.575  1.00  0.00           C  
ATOM   1757  O   LEU G2102     -33.573  14.895  10.823  1.00  0.00           O  
ATOM   1758  N   LYS G2103     -32.959  14.336  12.868  1.00  0.00           N  
ATOM   1759  H   LYS G2103     -32.183  13.922  13.364  1.00  0.00           H  
ATOM   1760  CA  LYS G2103     -34.286  14.552  13.559  1.00  0.00           C  
ATOM   1761  HA  LYS G2103     -35.095  14.234  12.901  1.00  0.00           H  
ATOM   1762  CB  LYS G2103     -34.216  13.542  14.681  1.00  0.00           C  
ATOM   1763  HB2 LYS G2103     -34.172  12.566  14.198  1.00  0.00           H  
ATOM   1764  HB3 LYS G2103     -33.341  13.810  15.274  1.00  0.00           H  
ATOM   1765  CG  LYS G2103     -35.385  13.438  15.619  1.00  0.00           C  
ATOM   1766  HG2 LYS G2103     -35.237  12.520  16.188  1.00  0.00           H  
ATOM   1767  HG3 LYS G2103     -35.559  14.347  16.195  1.00  0.00           H  
ATOM   1768  CD  LYS G2103     -36.666  13.030  14.982  1.00  0.00           C  
ATOM   1769  HD2 LYS G2103     -37.048  13.851  14.375  1.00  0.00           H  
ATOM   1770  HD3 LYS G2103     -36.527  12.074  14.477  1.00  0.00           H  
ATOM   1771  CE  LYS G2103     -37.767  12.791  16.029  1.00  0.00           C  
ATOM   1772  HE2 LYS G2103     -37.524  11.935  16.659  1.00  0.00           H  
ATOM   1773  HE3 LYS G2103     -37.947  13.597  16.740  1.00  0.00           H  
ATOM   1774  NZ  LYS G2103     -39.090  12.557  15.328  1.00  0.00           N1+
ATOM   1775  HZ1 LYS G2103     -39.775  12.285  16.019  1.00  0.00           H  
ATOM   1776  HZ2 LYS G2103     -39.505  13.381  14.917  1.00  0.00           H  
ATOM   1777  HZ3 LYS G2103     -39.025  11.798  14.664  1.00  0.00           H  
ATOM   1778  C   LYS G2103     -34.638  15.978  13.922  1.00  0.00           C  
ATOM   1779  O   LYS G2103     -35.800  16.279  13.700  1.00  0.00           O  
ATOM   1780  N   ARG G2104     -33.705  16.880  14.278  1.00  0.00           N  
ATOM   1781  H   ARG G2104     -32.903  16.502  14.760  1.00  0.00           H  
ATOM   1782  CA  ARG G2104     -34.036  18.314  14.540  1.00  0.00           C  
ATOM   1783  HA  ARG G2104     -34.950  18.346  15.133  1.00  0.00           H  
ATOM   1784  CB  ARG G2104     -32.887  18.846  15.353  1.00  0.00           C  
ATOM   1785  HB2 ARG G2104     -31.962  18.688  14.797  1.00  0.00           H  
ATOM   1786  HB3 ARG G2104     -33.014  19.928  15.358  1.00  0.00           H  
ATOM   1787  CG  ARG G2104     -33.100  18.361  16.768  1.00  0.00           C  
ATOM   1788  HG2 ARG G2104     -34.126  18.515  17.103  1.00  0.00           H  
ATOM   1789  HG3 ARG G2104     -33.087  17.271  16.780  1.00  0.00           H  
ATOM   1790  CD  ARG G2104     -32.150  19.102  17.742  1.00  0.00           C  
ATOM   1791  HD2 ARG G2104     -32.400  20.161  17.680  1.00  0.00           H  
ATOM   1792  HD3 ARG G2104     -32.430  18.816  18.756  1.00  0.00           H  
ATOM   1793  NE  ARG G2104     -30.731  19.004  17.370  1.00  0.00           N  
ATOM   1794  HE  ARG G2104     -30.394  19.501  16.558  1.00  0.00           H  
ATOM   1795  CZ  ARG G2104     -29.842  18.056  17.607  1.00  0.00           C  
ATOM   1796  NH1 ARG G2104     -28.780  17.959  16.799  1.00  0.00           N  
ATOM   1797 1HH1 ARG G2104     -28.696  18.670  16.086  1.00  0.00           H  
ATOM   1798 2HH1 ARG G2104     -28.034  17.301  16.970  1.00  0.00           H  
ATOM   1799  NH2 ARG G2104     -29.909  17.387  18.708  1.00  0.00           N  
ATOM   1800 1HH2 ARG G2104     -30.528  17.735  19.426  1.00  0.00           H  
ATOM   1801 2HH2 ARG G2104     -29.060  16.956  19.047  1.00  0.00           H  
ATOM   1802  C   ARG G2104     -34.130  19.168  13.290  1.00  0.00           C  
ATOM   1803  O   ARG G2104     -35.083  19.919  13.109  1.00  0.00           O  
ATOM   1804  N   LEU G2105     -33.161  19.010  12.325  1.00  0.00           N  
ATOM   1805  H   LEU G2105     -32.400  18.372  12.513  1.00  0.00           H  
ATOM   1806  CA  LEU G2105     -33.224  19.500  10.951  1.00  0.00           C  
ATOM   1807  HA  LEU G2105     -33.478  20.551  11.088  1.00  0.00           H  
ATOM   1808  CB  LEU G2105     -31.853  19.295  10.157  1.00  0.00           C  
ATOM   1809  HB2 LEU G2105     -31.701  18.216  10.181  1.00  0.00           H  
ATOM   1810  HB3 LEU G2105     -32.020  19.569   9.115  1.00  0.00           H  
ATOM   1811  CG  LEU G2105     -30.644  20.119  10.732  1.00  0.00           C  
ATOM   1812  HG  LEU G2105     -30.429  19.944  11.786  1.00  0.00           H  
ATOM   1813  CD1 LEU G2105     -29.398  19.868   9.926  1.00  0.00           C  
ATOM   1814 1HD1 LEU G2105     -29.438  20.341   8.945  1.00  0.00           H  
ATOM   1815 2HD1 LEU G2105     -28.611  20.259  10.570  1.00  0.00           H  
ATOM   1816 3HD1 LEU G2105     -29.125  18.822   9.785  1.00  0.00           H  
ATOM   1817  CD2 LEU G2105     -30.945  21.610  10.640  1.00  0.00           C  
ATOM   1818 1HD2 LEU G2105     -31.632  21.935  11.422  1.00  0.00           H  
ATOM   1819 2HD2 LEU G2105     -30.056  22.240  10.592  1.00  0.00           H  
ATOM   1820 3HD2 LEU G2105     -31.323  21.765   9.630  1.00  0.00           H  
ATOM   1821  C   LEU G2105     -34.347  18.767  10.124  1.00  0.00           C  
ATOM   1822  O   LEU G2105     -34.743  19.322   9.108  1.00  0.00           O  
ATOM   1823  N   GLY G2106     -34.809  17.517  10.503  1.00  0.00           N  
ATOM   1824  H   GLY G2106     -34.321  16.989  11.212  1.00  0.00           H  
ATOM   1825  CA  GLY G2106     -36.008  17.012   9.803  1.00  0.00           C  
ATOM   1826  HA2 GLY G2106     -36.559  16.213  10.300  1.00  0.00           H  
ATOM   1827  HA3 GLY G2106     -36.726  17.830   9.734  1.00  0.00           H  
ATOM   1828  C   GLY G2106     -35.622  16.623   8.315  1.00  0.00           C  
ATOM   1829  O   GLY G2106     -36.421  16.883   7.405  1.00  0.00           O  
ATOM   1830  N   THR G2107     -34.369  16.132   8.026  1.00  0.00           N  
ATOM   1831  H   THR G2107     -33.850  15.861   8.848  1.00  0.00           H  
ATOM   1832  CA  THR G2107     -33.973  15.853   6.569  1.00  0.00           C  
ATOM   1833  HA  THR G2107     -34.912  15.711   6.033  1.00  0.00           H  
ATOM   1834  CB  THR G2107     -33.106  17.006   5.951  1.00  0.00           C  
ATOM   1835  HB  THR G2107     -33.798  17.835   5.801  1.00  0.00           H  
ATOM   1836  CG2 THR G2107     -31.876  17.263   6.781  1.00  0.00           C  
ATOM   1837 1HG2 THR G2107     -31.403  16.320   7.054  1.00  0.00           H  
ATOM   1838 2HG2 THR G2107     -31.292  17.989   6.216  1.00  0.00           H  
ATOM   1839 3HG2 THR G2107     -32.186  17.736   7.712  1.00  0.00           H  
ATOM   1840  OG1 THR G2107     -32.614  16.682   4.654  1.00  0.00           O  
ATOM   1841  HG1 THR G2107     -33.392  16.613   4.096  1.00  0.00           H  
ATOM   1842  C   THR G2107     -33.273  14.510   6.375  1.00  0.00           C  
ATOM   1843  O   THR G2107     -32.689  14.025   7.377  1.00  0.00           O  
ATOM   1844  N   ASP G2108     -33.394  13.886   5.223  1.00  0.00           N  
ATOM   1845  H   ASP G2108     -33.838  14.333   4.434  1.00  0.00           H  
ATOM   1846  CA  ASP G2108     -32.855  12.464   4.960  1.00  0.00           C  
ATOM   1847  HA  ASP G2108     -33.344  11.908   5.760  1.00  0.00           H  
ATOM   1848  CB  ASP G2108     -33.399  11.942   3.606  1.00  0.00           C  
ATOM   1849  HB2 ASP G2108     -32.981  12.593   2.838  1.00  0.00           H  
ATOM   1850  HB3 ASP G2108     -33.172  10.896   3.403  1.00  0.00           H  
ATOM   1851  CG  ASP G2108     -34.941  12.100   3.423  1.00  0.00           C  
ATOM   1852  OD1 ASP G2108     -35.349  12.336   2.253  1.00  0.00           O  
ATOM   1853  OD2 ASP G2108     -35.673  11.778   4.348  1.00  0.00           O  
ATOM   1854  C   ASP G2108     -31.264  12.366   5.035  1.00  0.00           C  
ATOM   1855  O   ASP G2108     -30.641  11.343   5.355  1.00  0.00           O  
HETATM 1856  N   HIE G2109     -30.554  13.458   4.784  1.00  0.00           N  
HETATM 1857  H   HIE G2109     -31.093  14.285   4.572  1.00  0.00           H  
HETATM 1858  CA  HIE G2109     -29.112  13.513   4.472  1.00  0.00           C  
HETATM 1859  HA  HIE G2109     -28.533  12.856   5.121  1.00  0.00           H  
HETATM 1860  CB  HIE G2109     -28.832  12.968   3.034  1.00  0.00           C  
HETATM 1861  HB2 HIE G2109     -27.807  13.188   2.735  1.00  0.00           H  
HETATM 1862  HB3 HIE G2109     -28.885  11.880   3.071  1.00  0.00           H  
HETATM 1863  CG  HIE G2109     -29.882  13.198   1.951  1.00  0.00           C  
HETATM 1864  ND1 HIE G2109     -30.039  12.297   0.900  1.00  0.00           N  
HETATM 1865  CE1 HIE G2109     -30.755  12.947  -0.035  1.00  0.00           C  
HETATM 1866  HE1 HIE G2109     -31.172  12.569  -0.957  1.00  0.00           H  
HETATM 1867  NE2 HIE G2109     -31.133  14.163   0.413  1.00  0.00           N  
HETATM 1868  HE2 HIE G2109     -31.824  14.770  -0.006  1.00  0.00           H  
HETATM 1869  CD2 HIE G2109     -30.478  14.354   1.615  1.00  0.00           C  
HETATM 1870  HD2 HIE G2109     -30.390  15.259   2.198  1.00  0.00           H  
HETATM 1871  C   HIE G2109     -28.521  14.902   4.636  1.00  0.00           C  
HETATM 1872  O   HIE G2109     -29.260  15.945   4.479  1.00  0.00           O  
ATOM   1873  N   ILE G2110     -27.262  14.905   5.083  1.00  0.00           N  
ATOM   1874  H   ILE G2110     -26.771  14.022   5.078  1.00  0.00           H  
ATOM   1875  CA  ILE G2110     -26.492  16.156   5.269  1.00  0.00           C  
ATOM   1876  HA  ILE G2110     -27.134  17.027   5.397  1.00  0.00           H  
ATOM   1877  CB  ILE G2110     -25.625  16.022   6.602  1.00  0.00           C  
ATOM   1878  HB  ILE G2110     -24.931  15.203   6.416  1.00  0.00           H  
ATOM   1879  CG2 ILE G2110     -24.844  17.288   6.992  1.00  0.00           C  
ATOM   1880 1HG2 ILE G2110     -24.064  17.479   6.255  1.00  0.00           H  
ATOM   1881 2HG2 ILE G2110     -25.524  18.122   7.160  1.00  0.00           H  
ATOM   1882 3HG2 ILE G2110     -24.319  17.097   7.929  1.00  0.00           H  
ATOM   1883  CG1 ILE G2110     -26.503  15.563   7.778  1.00  0.00           C  
ATOM   1884 2HG1 ILE G2110     -27.185  16.370   8.047  1.00  0.00           H  
ATOM   1885 3HG1 ILE G2110     -27.215  14.776   7.530  1.00  0.00           H  
ATOM   1886  CD1 ILE G2110     -25.818  15.064   9.007  1.00  0.00           C  
ATOM   1887 1HD1 ILE G2110     -25.328  15.906   9.496  1.00  0.00           H  
ATOM   1888 2HD1 ILE G2110     -26.620  14.596   9.577  1.00  0.00           H  
ATOM   1889 3HD1 ILE G2110     -25.193  14.250   8.640  1.00  0.00           H  
ATOM   1890  C   ILE G2110     -25.502  16.328   4.116  1.00  0.00           C  
ATOM   1891  O   ILE G2110     -24.993  15.286   3.677  1.00  0.00           O  
ATOM   1892  N   ASP G2111     -25.299  17.573   3.649  1.00  0.00           N  
ATOM   1893  H   ASP G2111     -25.744  18.365   4.091  1.00  0.00           H  
ATOM   1894  CA  ASP G2111     -24.428  17.787   2.516  1.00  0.00           C  
ATOM   1895  HA  ASP G2111     -24.581  16.944   1.842  1.00  0.00           H  
ATOM   1896  CB  ASP G2111     -24.908  18.914   1.593  1.00  0.00           C  
ATOM   1897  HB2 ASP G2111     -24.894  19.844   2.162  1.00  0.00           H  
ATOM   1898  HB3 ASP G2111     -24.293  19.021   0.699  1.00  0.00           H  
ATOM   1899  CG  ASP G2111     -26.401  18.768   1.103  1.00  0.00           C  
ATOM   1900  OD1 ASP G2111     -26.995  17.705   1.287  1.00  0.00           O  
ATOM   1901  OD2 ASP G2111     -27.084  19.835   0.883  1.00  0.00           O  
ATOM   1902  C   ASP G2111     -22.981  17.953   2.966  1.00  0.00           C  
ATOM   1903  O   ASP G2111     -22.184  17.129   2.449  1.00  0.00           O  
ATOM   1904  N   LEU G2112     -22.717  18.854   3.932  1.00  0.00           N  
ATOM   1905  H   LEU G2112     -23.510  19.341   4.324  1.00  0.00           H  
ATOM   1906  CA  LEU G2112     -21.431  18.977   4.607  1.00  0.00           C  
ATOM   1907  HA  LEU G2112     -20.813  18.192   4.170  1.00  0.00           H  
ATOM   1908  CB  LEU G2112     -20.963  20.365   4.213  1.00  0.00           C  
ATOM   1909  HB2 LEU G2112     -20.771  20.417   3.141  1.00  0.00           H  
ATOM   1910  HB3 LEU G2112     -21.772  21.042   4.487  1.00  0.00           H  
ATOM   1911  CG  LEU G2112     -19.735  20.888   4.927  1.00  0.00           C  
ATOM   1912  HG  LEU G2112     -20.010  21.016   5.974  1.00  0.00           H  
ATOM   1913  CD1 LEU G2112     -18.685  19.784   4.762  1.00  0.00           C  
ATOM   1914 1HD1 LEU G2112     -17.677  20.165   4.925  1.00  0.00           H  
ATOM   1915 2HD1 LEU G2112     -18.888  18.974   5.462  1.00  0.00           H  
ATOM   1916 3HD1 LEU G2112     -18.795  19.300   3.791  1.00  0.00           H  
ATOM   1917  CD2 LEU G2112     -19.228  22.275   4.424  1.00  0.00           C  
ATOM   1918 1HD2 LEU G2112     -19.054  22.114   3.360  1.00  0.00           H  
ATOM   1919 2HD2 LEU G2112     -19.989  23.042   4.563  1.00  0.00           H  
ATOM   1920 3HD2 LEU G2112     -18.266  22.490   4.889  1.00  0.00           H  
ATOM   1921  C   LEU G2112     -21.521  18.734   6.106  1.00  0.00           C  
ATOM   1922  O   LEU G2112     -22.105  19.568   6.844  1.00  0.00           O  
ATOM   1923  N   TYR G2113     -21.106  17.582   6.600  1.00  0.00           N  
ATOM   1924  H   TYR G2113     -20.932  16.876   5.900  1.00  0.00           H  
ATOM   1925  CA  TYR G2113     -20.904  17.355   8.005  1.00  0.00           C  
ATOM   1926  HA  TYR G2113     -21.633  17.922   8.585  1.00  0.00           H  
ATOM   1927  CB  TYR G2113     -21.169  15.888   8.224  1.00  0.00           C  
ATOM   1928  HB2 TYR G2113     -22.086  15.631   7.693  1.00  0.00           H  
ATOM   1929  HB3 TYR G2113     -20.324  15.341   7.805  1.00  0.00           H  
ATOM   1930  CG  TYR G2113     -21.386  15.418   9.636  1.00  0.00           C  
ATOM   1931  CD1 TYR G2113     -22.241  16.189  10.489  1.00  0.00           C  
ATOM   1932  HD1 TYR G2113     -22.841  16.912   9.956  1.00  0.00           H  
ATOM   1933  CE1 TYR G2113     -22.443  15.823  11.843  1.00  0.00           C  
ATOM   1934  HE1 TYR G2113     -23.052  16.485  12.441  1.00  0.00           H  
ATOM   1935  CZ  TYR G2113     -21.754  14.729  12.330  1.00  0.00           C  
ATOM   1936  OH  TYR G2113     -21.949  14.319  13.633  1.00  0.00           O  
ATOM   1937  HH  TYR G2113     -22.752  14.714  13.980  1.00  0.00           H  
ATOM   1938  CE2 TYR G2113     -20.859  14.058  11.525  1.00  0.00           C  
ATOM   1939  HE2 TYR G2113     -20.289  13.294  12.033  1.00  0.00           H  
ATOM   1940  CD2 TYR G2113     -20.729  14.297  10.187  1.00  0.00           C  
ATOM   1941  HD2 TYR G2113     -20.095  13.680   9.567  1.00  0.00           H  
ATOM   1942  C   TYR G2113     -19.488  17.710   8.467  1.00  0.00           C  
ATOM   1943  O   TYR G2113     -18.421  17.154   8.040  1.00  0.00           O  
ATOM   1944  N   GLN G2114     -19.429  18.597   9.468  1.00  0.00           N  
ATOM   1945  H   GLN G2114     -20.318  18.927   9.817  1.00  0.00           H  
ATOM   1946  CA  GLN G2114     -18.165  19.310   9.752  1.00  0.00           C  
ATOM   1947  HA  GLN G2114     -17.340  18.773   9.284  1.00  0.00           H  
ATOM   1948  CB  GLN G2114     -18.326  20.743   9.058  1.00  0.00           C  
ATOM   1949  HB2 GLN G2114     -18.642  20.539   8.035  1.00  0.00           H  
ATOM   1950  HB3 GLN G2114     -19.179  21.179   9.578  1.00  0.00           H  
ATOM   1951  CG  GLN G2114     -17.235  21.779   9.155  1.00  0.00           C  
ATOM   1952  HG2 GLN G2114     -17.414  22.365  10.057  1.00  0.00           H  
ATOM   1953  HG3 GLN G2114     -16.226  21.376   9.242  1.00  0.00           H  
ATOM   1954  CD  GLN G2114     -17.279  22.746   7.918  1.00  0.00           C  
ATOM   1955  OE1 GLN G2114     -18.315  23.270   7.502  1.00  0.00           O  
ATOM   1956  NE2 GLN G2114     -16.142  23.180   7.366  1.00  0.00           N  
ATOM   1957 1HE2 GLN G2114     -16.215  23.538   6.424  1.00  0.00           H  
ATOM   1958 2HE2 GLN G2114     -15.216  22.967   7.708  1.00  0.00           H  
ATOM   1959  C   GLN G2114     -17.768  19.338  11.193  1.00  0.00           C  
ATOM   1960  O   GLN G2114     -18.512  19.910  12.008  1.00  0.00           O  
ATOM   1961  N   PHE G2115     -16.693  18.727  11.592  1.00  0.00           N  
ATOM   1962  H   PHE G2115     -15.951  18.496  10.947  1.00  0.00           H  
ATOM   1963  CA  PHE G2115     -16.287  18.589  13.006  1.00  0.00           C  
ATOM   1964  HA  PHE G2115     -17.068  18.077  13.568  1.00  0.00           H  
ATOM   1965  CB  PHE G2115     -15.041  17.671  12.999  1.00  0.00           C  
ATOM   1966  HB2 PHE G2115     -14.168  18.149  12.553  1.00  0.00           H  
ATOM   1967  HB3 PHE G2115     -14.800  17.482  14.045  1.00  0.00           H  
ATOM   1968  CG  PHE G2115     -15.201  16.306  12.249  1.00  0.00           C  
ATOM   1969  CD1 PHE G2115     -16.352  15.439  12.524  1.00  0.00           C  
ATOM   1970  HD1 PHE G2115     -17.134  15.677  13.230  1.00  0.00           H  
ATOM   1971  CE1 PHE G2115     -16.378  14.220  11.845  1.00  0.00           C  
ATOM   1972  HE1 PHE G2115     -17.119  13.440  11.941  1.00  0.00           H  
ATOM   1973  CZ  PHE G2115     -15.332  13.841  10.981  1.00  0.00           C  
ATOM   1974  HZ  PHE G2115     -15.226  12.869  10.522  1.00  0.00           H  
ATOM   1975  CE2 PHE G2115     -14.198  14.665  10.940  1.00  0.00           C  
ATOM   1976  HE2 PHE G2115     -13.313  14.356  10.402  1.00  0.00           H  
ATOM   1977  CD2 PHE G2115     -14.142  15.947  11.443  1.00  0.00           C  
ATOM   1978  HD2 PHE G2115     -13.235  16.514  11.291  1.00  0.00           H  
ATOM   1979  C   PHE G2115     -15.953  19.870  13.742  1.00  0.00           C  
ATOM   1980  O   PHE G2115     -14.899  20.455  13.506  1.00  0.00           O  
HETATM 1981  N   HIE G2116     -16.812  20.417  14.569  1.00  0.00           N  
HETATM 1982  H   HIE G2116     -17.626  19.894  14.860  1.00  0.00           H  
HETATM 1983  CA  HIE G2116     -16.742  21.766  15.141  1.00  0.00           C  
HETATM 1984  HA  HIE G2116     -16.973  22.492  14.360  1.00  0.00           H  
HETATM 1985  CB  HIE G2116     -17.908  21.953  16.093  1.00  0.00           C  
HETATM 1986  HB2 HIE G2116     -18.726  21.377  15.661  1.00  0.00           H  
HETATM 1987  HB3 HIE G2116     -17.758  21.466  17.056  1.00  0.00           H  
HETATM 1988  CG  HIE G2116     -18.404  23.354  16.520  1.00  0.00           C  
HETATM 1989  ND1 HIE G2116     -19.729  23.711  16.883  1.00  0.00           N  
HETATM 1990  CE1 HIE G2116     -19.820  25.061  17.067  1.00  0.00           C  
HETATM 1991  HE1 HIE G2116     -20.721  25.629  17.247  1.00  0.00           H  
HETATM 1992  NE2 HIE G2116     -18.519  25.501  16.868  1.00  0.00           N  
HETATM 1993  HE2 HIE G2116     -18.189  26.454  16.900  1.00  0.00           H  
HETATM 1994  CD2 HIE G2116     -17.663  24.500  16.533  1.00  0.00           C  
HETATM 1995  HD2 HIE G2116     -16.612  24.635  16.323  1.00  0.00           H  
HETATM 1996  C   HIE G2116     -15.364  22.176  15.812  1.00  0.00           C  
HETATM 1997  O   HIE G2116     -14.862  23.300  15.668  1.00  0.00           O  
HETATM 1998  N   HIE G2117     -14.873  21.248  16.573  1.00  0.00           N  
HETATM 1999  H   HIE G2117     -15.320  20.354  16.720  1.00  0.00           H  
HETATM 2000  CA  HIE G2117     -13.490  21.373  17.130  1.00  0.00           C  
HETATM 2001  HA  HIE G2117     -12.937  22.183  16.655  1.00  0.00           H  
HETATM 2002  CB  HIE G2117     -13.456  21.781  18.542  1.00  0.00           C  
HETATM 2003  HB2 HIE G2117     -13.754  20.989  19.229  1.00  0.00           H  
HETATM 2004  HB3 HIE G2117     -12.471  22.123  18.861  1.00  0.00           H  
HETATM 2005  CG  HIE G2117     -14.384  22.952  18.792  1.00  0.00           C  
HETATM 2006  ND1 HIE G2117     -14.180  24.328  18.641  1.00  0.00           N  
HETATM 2007  CE1 HIE G2117     -15.303  24.953  18.984  1.00  0.00           C  
HETATM 2008  HE1 HIE G2117     -15.483  26.016  18.917  1.00  0.00           H  
HETATM 2009  NE2 HIE G2117     -16.147  24.040  19.504  1.00  0.00           N  
HETATM 2010  HE2 HIE G2117     -17.099  24.224  19.788  1.00  0.00           H  
HETATM 2011  CD2 HIE G2117     -15.612  22.794  19.392  1.00  0.00           C  
HETATM 2012  HD2 HIE G2117     -16.141  21.884  19.633  1.00  0.00           H  
HETATM 2013  C   HIE G2117     -12.658  20.032  16.978  1.00  0.00           C  
HETATM 2014  O   HIE G2117     -13.325  18.939  16.997  1.00  0.00           O  
ATOM   2015  N   VAL G2118     -11.324  20.169  16.914  1.00  0.00           N  
ATOM   2016  H   VAL G2118     -10.924  21.080  16.740  1.00  0.00           H  
ATOM   2017  CA  VAL G2118     -10.551  18.876  16.814  1.00  0.00           C  
ATOM   2018  HA  VAL G2118     -10.993  18.118  16.168  1.00  0.00           H  
ATOM   2019  CB  VAL G2118      -9.109  19.158  16.280  1.00  0.00           C  
ATOM   2020  HB  VAL G2118      -9.259  19.401  15.229  1.00  0.00           H  
ATOM   2021  CG1 VAL G2118      -8.424  20.452  16.845  1.00  0.00           C  
ATOM   2022 1HG1 VAL G2118      -7.399  20.569  16.494  1.00  0.00           H  
ATOM   2023 2HG1 VAL G2118      -8.946  21.349  16.513  1.00  0.00           H  
ATOM   2024 3HG1 VAL G2118      -8.351  20.411  17.932  1.00  0.00           H  
ATOM   2025  CG2 VAL G2118      -8.124  18.005  16.421  1.00  0.00           C  
ATOM   2026 1HG2 VAL G2118      -7.166  18.252  15.965  1.00  0.00           H  
ATOM   2027 2HG2 VAL G2118      -7.781  17.766  17.428  1.00  0.00           H  
ATOM   2028 3HG2 VAL G2118      -8.502  17.065  16.019  1.00  0.00           H  
ATOM   2029  C   VAL G2118     -10.487  18.138  18.201  1.00  0.00           C  
ATOM   2030  O   VAL G2118     -10.547  18.731  19.226  1.00  0.00           O  
ATOM   2031  N   ASP G2119     -10.553  16.802  18.196  1.00  0.00           N  
ATOM   2032  H   ASP G2119     -10.500  16.335  17.302  1.00  0.00           H  
ATOM   2033  CA  ASP G2119     -10.374  15.977  19.391  1.00  0.00           C  
ATOM   2034  HA  ASP G2119     -10.419  16.588  20.293  1.00  0.00           H  
ATOM   2035  CB  ASP G2119     -11.497  14.971  19.485  1.00  0.00           C  
ATOM   2036  HB2 ASP G2119     -12.410  15.567  19.501  1.00  0.00           H  
ATOM   2037  HB3 ASP G2119     -11.559  14.273  18.650  1.00  0.00           H  
ATOM   2038  CG  ASP G2119     -11.423  14.250  20.855  1.00  0.00           C  
ATOM   2039  OD1 ASP G2119     -12.064  13.183  21.039  1.00  0.00           O  
ATOM   2040  OD2 ASP G2119     -10.605  14.634  21.717  1.00  0.00           O  
ATOM   2041  C   ASP G2119      -8.989  15.377  19.381  1.00  0.00           C  
ATOM   2042  O   ASP G2119      -8.598  14.777  18.365  1.00  0.00           O  
ATOM   2043  N   ARG G2120      -8.293  15.572  20.453  1.00  0.00           N  
ATOM   2044  H   ARG G2120      -8.777  15.947  21.256  1.00  0.00           H  
ATOM   2045  CA  ARG G2120      -6.977  14.798  20.892  1.00  0.00           C  
ATOM   2046  HA  ARG G2120      -6.368  14.770  19.989  1.00  0.00           H  
ATOM   2047  CB  ARG G2120      -6.201  15.534  22.024  1.00  0.00           C  
ATOM   2048  HB2 ARG G2120      -6.887  15.527  22.871  1.00  0.00           H  
ATOM   2049  HB3 ARG G2120      -5.334  14.911  22.244  1.00  0.00           H  
ATOM   2050  CG  ARG G2120      -5.823  16.975  21.712  1.00  0.00           C  
ATOM   2051  HG2 ARG G2120      -6.667  17.618  21.464  1.00  0.00           H  
ATOM   2052  HG3 ARG G2120      -5.445  17.412  22.636  1.00  0.00           H  
ATOM   2053  CD  ARG G2120      -4.746  17.062  20.623  1.00  0.00           C  
ATOM   2054  HD2 ARG G2120      -5.231  16.498  19.827  1.00  0.00           H  
ATOM   2055  HD3 ARG G2120      -4.617  18.098  20.312  1.00  0.00           H  
ATOM   2056  NE  ARG G2120      -3.438  16.517  21.016  1.00  0.00           N  
ATOM   2057  HE  ARG G2120      -3.040  16.811  21.897  1.00  0.00           H  
ATOM   2058  CZ  ARG G2120      -2.614  15.837  20.298  1.00  0.00           C  
ATOM   2059  NH1 ARG G2120      -1.482  15.363  20.738  1.00  0.00           N  
ATOM   2060 1HH1 ARG G2120      -1.237  15.261  21.712  1.00  0.00           H  
ATOM   2061 2HH1 ARG G2120      -0.984  14.722  20.137  1.00  0.00           H  
ATOM   2062  NH2 ARG G2120      -2.867  15.546  19.019  1.00  0.00           N  
ATOM   2063 1HH2 ARG G2120      -3.830  15.671  18.741  1.00  0.00           H  
ATOM   2064 2HH2 ARG G2120      -2.142  15.204  18.404  1.00  0.00           H  
ATOM   2065  C   ARG G2120      -7.196  13.366  21.386  1.00  0.00           C  
ATOM   2066  O   ARG G2120      -6.244  12.582  21.306  1.00  0.00           O  
ATOM   2067  N   ASP G2121      -8.379  13.026  21.923  1.00  0.00           N  
ATOM   2068  H   ASP G2121      -9.182  13.631  21.826  1.00  0.00           H  
ATOM   2069  CA  ASP G2121      -8.693  11.679  22.506  1.00  0.00           C  
ATOM   2070  HA  ASP G2121      -7.762  11.350  22.968  1.00  0.00           H  
ATOM   2071  CB  ASP G2121      -9.802  11.723  23.585  1.00  0.00           C  
ATOM   2072  HB2 ASP G2121     -10.692  12.183  23.154  1.00  0.00           H  
ATOM   2073  HB3 ASP G2121     -10.021  10.687  23.844  1.00  0.00           H  
ATOM   2074  CG  ASP G2121      -9.345  12.415  24.866  1.00  0.00           C  
ATOM   2075  OD1 ASP G2121      -8.165  12.254  25.269  1.00  0.00           O  
ATOM   2076  OD2 ASP G2121     -10.195  13.119  25.404  1.00  0.00           O  
ATOM   2077  C   ASP G2121      -9.005  10.696  21.374  1.00  0.00           C  
ATOM   2078  O   ASP G2121      -8.630   9.523  21.501  1.00  0.00           O  
ATOM   2079  N   THR G2122      -9.763  11.087  20.360  1.00  0.00           N  
ATOM   2080  H   THR G2122     -10.070  12.050  20.374  1.00  0.00           H  
ATOM   2081  CA  THR G2122     -10.198  10.144  19.322  1.00  0.00           C  
ATOM   2082  HA  THR G2122     -10.333   9.184  19.820  1.00  0.00           H  
ATOM   2083  CB  THR G2122     -11.547  10.579  18.757  1.00  0.00           C  
ATOM   2084  HB  THR G2122     -11.508  11.517  18.205  1.00  0.00           H  
ATOM   2085  CG2 THR G2122     -12.088   9.570  17.749  1.00  0.00           C  
ATOM   2086 1HG2 THR G2122     -11.435   9.440  16.886  1.00  0.00           H  
ATOM   2087 2HG2 THR G2122     -12.307   8.607  18.209  1.00  0.00           H  
ATOM   2088 3HG2 THR G2122     -12.998   9.942  17.280  1.00  0.00           H  
ATOM   2089  OG1 THR G2122     -12.466  10.760  19.774  1.00  0.00           O  
ATOM   2090  HG1 THR G2122     -12.160  11.489  20.319  1.00  0.00           H  
ATOM   2091  C   THR G2122      -9.087  10.044  18.331  1.00  0.00           C  
ATOM   2092  O   THR G2122      -8.684  11.002  17.636  1.00  0.00           O  
ATOM   2093  N   PRO G2123      -8.604   8.843  17.999  1.00  0.00           N  
ATOM   2094  CD  PRO G2123      -8.895   7.557  18.666  1.00  0.00           C  
ATOM   2095  HD2 PRO G2123      -9.895   7.416  19.075  1.00  0.00           H  
ATOM   2096  HD3 PRO G2123      -8.188   7.551  19.495  1.00  0.00           H  
ATOM   2097  CG  PRO G2123      -8.613   6.411  17.708  1.00  0.00           C  
ATOM   2098  HG2 PRO G2123      -9.516   6.131  17.166  1.00  0.00           H  
ATOM   2099  HG3 PRO G2123      -8.302   5.561  18.316  1.00  0.00           H  
ATOM   2100  CB  PRO G2123      -7.500   7.064  16.829  1.00  0.00           C  
ATOM   2101  HB2 PRO G2123      -7.458   6.647  15.822  1.00  0.00           H  
ATOM   2102  HB3 PRO G2123      -6.546   6.944  17.342  1.00  0.00           H  
ATOM   2103  CA  PRO G2123      -7.858   8.497  16.762  1.00  0.00           C  
ATOM   2104  HA  PRO G2123      -6.950   9.097  16.696  1.00  0.00           H  
ATOM   2105  C   PRO G2123      -8.760   8.677  15.554  1.00  0.00           C  
ATOM   2106  O   PRO G2123      -9.930   8.261  15.369  1.00  0.00           O  
ATOM   2107  N   TRP G2124      -8.109   9.285  14.508  1.00  0.00           N  
ATOM   2108  H   TRP G2124      -7.154   9.592  14.625  1.00  0.00           H  
ATOM   2109  CA  TRP G2124      -8.624   9.492  13.181  1.00  0.00           C  
ATOM   2110  HA  TRP G2124      -9.595   9.988  13.175  1.00  0.00           H  
ATOM   2111  CB  TRP G2124      -7.589  10.292  12.395  1.00  0.00           C  
ATOM   2112  HB2 TRP G2124      -6.701   9.661  12.353  1.00  0.00           H  
ATOM   2113  HB3 TRP G2124      -7.971  10.348  11.375  1.00  0.00           H  
ATOM   2114  CG  TRP G2124      -7.174  11.584  13.015  1.00  0.00           C  
ATOM   2115  CD1 TRP G2124      -5.957  11.831  13.595  1.00  0.00           C  
ATOM   2116  HD1 TRP G2124      -5.207  11.093  13.841  1.00  0.00           H  
ATOM   2117  NE1 TRP G2124      -6.007  13.137  14.076  1.00  0.00           N  
ATOM   2118  HE1 TRP G2124      -5.214  13.542  14.552  1.00  0.00           H  
ATOM   2119  CE2 TRP G2124      -7.232  13.738  13.903  1.00  0.00           C  
ATOM   2120  CZ2 TRP G2124      -7.784  15.020  14.248  1.00  0.00           C  
ATOM   2121  HZ2 TRP G2124      -7.208  15.648  14.912  1.00  0.00           H  
ATOM   2122  CH2 TRP G2124      -9.100  15.347  13.852  1.00  0.00           C  
ATOM   2123  HH2 TRP G2124      -9.555  16.298  14.087  1.00  0.00           H  
ATOM   2124  CZ3 TRP G2124      -9.832  14.400  13.061  1.00  0.00           C  
ATOM   2125  HZ3 TRP G2124     -10.833  14.583  12.700  1.00  0.00           H  
ATOM   2126  CE3 TRP G2124      -9.220  13.171  12.713  1.00  0.00           C  
ATOM   2127  HE3 TRP G2124      -9.825  12.533  12.086  1.00  0.00           H  
ATOM   2128  CD2 TRP G2124      -7.907  12.816  13.060  1.00  0.00           C  
ATOM   2129  C   TRP G2124      -8.880   8.141  12.500  1.00  0.00           C  
ATOM   2130  O   TRP G2124      -9.691   8.127  11.603  1.00  0.00           O  
ATOM   2131  N   ASP G2125      -8.304   6.974  12.850  1.00  0.00           N  
ATOM   2132  H   ASP G2125      -7.684   6.986  13.647  1.00  0.00           H  
ATOM   2133  CA  ASP G2125      -8.637   5.713  12.155  1.00  0.00           C  
ATOM   2134  HA  ASP G2125      -8.664   5.786  11.068  1.00  0.00           H  
ATOM   2135  CB  ASP G2125      -7.606   4.625  12.515  1.00  0.00           C  
ATOM   2136  HB2 ASP G2125      -7.607   4.409  13.584  1.00  0.00           H  
ATOM   2137  HB3 ASP G2125      -7.904   3.689  12.042  1.00  0.00           H  
ATOM   2138  CG  ASP G2125      -6.184   4.936  12.017  1.00  0.00           C  
ATOM   2139  OD1 ASP G2125      -5.326   4.916  12.941  1.00  0.00           O  
ATOM   2140  OD2 ASP G2125      -5.957   5.302  10.823  1.00  0.00           O  
ATOM   2141  C   ASP G2125     -10.047   5.206  12.587  1.00  0.00           C  
ATOM   2142  O   ASP G2125     -10.687   4.451  11.832  1.00  0.00           O  
ATOM   2143  N   GLU G2126     -10.545   5.477  13.771  1.00  0.00           N  
ATOM   2144  H   GLU G2126      -9.939   5.988  14.397  1.00  0.00           H  
ATOM   2145  CA  GLU G2126     -11.938   5.209  14.163  1.00  0.00           C  
ATOM   2146  HA  GLU G2126     -12.223   4.182  13.933  1.00  0.00           H  
ATOM   2147  CB  GLU G2126     -12.083   5.398  15.674  1.00  0.00           C  
ATOM   2148  HB2 GLU G2126     -11.667   4.557  16.229  1.00  0.00           H  
ATOM   2149  HB3 GLU G2126     -11.521   6.261  16.029  1.00  0.00           H  
ATOM   2150  CG  GLU G2126     -13.548   5.558  16.222  1.00  0.00           C  
ATOM   2151  HG2 GLU G2126     -13.967   6.441  15.740  1.00  0.00           H  
ATOM   2152  HG3 GLU G2126     -14.179   4.733  15.894  1.00  0.00           H  
ATOM   2153  CD  GLU G2126     -13.649   5.800  17.748  1.00  0.00           C  
ATOM   2154  OE1 GLU G2126     -12.668   5.997  18.478  1.00  0.00           O  
ATOM   2155  OE2 GLU G2126     -14.796   5.679  18.233  1.00  0.00           O  
ATOM   2156  C   GLU G2126     -12.926   6.133  13.419  1.00  0.00           C  
ATOM   2157  O   GLU G2126     -14.014   5.706  12.998  1.00  0.00           O  
ATOM   2158  N   ILE G2127     -12.523   7.386  13.256  1.00  0.00           N  
ATOM   2159  H   ILE G2127     -11.626   7.618  13.660  1.00  0.00           H  
ATOM   2160  CA  ILE G2127     -13.329   8.442  12.647  1.00  0.00           C  
ATOM   2161  HA  ILE G2127     -14.330   8.487  13.076  1.00  0.00           H  
ATOM   2162  CB  ILE G2127     -12.642   9.741  12.833  1.00  0.00           C  
ATOM   2163  HB  ILE G2127     -11.626   9.585  12.468  1.00  0.00           H  
ATOM   2164  CG2 ILE G2127     -13.150  10.828  11.765  1.00  0.00           C  
ATOM   2165 1HG2 ILE G2127     -12.727  10.627  10.780  1.00  0.00           H  
ATOM   2166 2HG2 ILE G2127     -14.227  10.811  11.601  1.00  0.00           H  
ATOM   2167 3HG2 ILE G2127     -12.817  11.831  12.032  1.00  0.00           H  
ATOM   2168  CG1 ILE G2127     -12.641  10.148  14.315  1.00  0.00           C  
ATOM   2169 2HG1 ILE G2127     -13.676  10.219  14.650  1.00  0.00           H  
ATOM   2170 3HG1 ILE G2127     -12.285   9.275  14.862  1.00  0.00           H  
ATOM   2171  CD1 ILE G2127     -11.728  11.279  14.896  1.00  0.00           C  
ATOM   2172 1HD1 ILE G2127     -11.815  12.282  14.477  1.00  0.00           H  
ATOM   2173 2HD1 ILE G2127     -11.927  11.470  15.951  1.00  0.00           H  
ATOM   2174 3HD1 ILE G2127     -10.714  10.958  14.655  1.00  0.00           H  
ATOM   2175  C   ILE G2127     -13.558   8.120  11.139  1.00  0.00           C  
ATOM   2176  O   ILE G2127     -14.703   8.239  10.659  1.00  0.00           O  
ATOM   2177  N   TRP G2128     -12.494   7.735  10.354  1.00  0.00           N  
ATOM   2178  H   TRP G2128     -11.582   7.716  10.788  1.00  0.00           H  
ATOM   2179  CA  TRP G2128     -12.706   7.430   8.926  1.00  0.00           C  
ATOM   2180  HA  TRP G2128     -13.370   8.195   8.526  1.00  0.00           H  
ATOM   2181  CB  TRP G2128     -11.438   7.573   8.142  1.00  0.00           C  
ATOM   2182  HB2 TRP G2128     -10.664   7.023   8.677  1.00  0.00           H  
ATOM   2183  HB3 TRP G2128     -11.597   7.106   7.170  1.00  0.00           H  
ATOM   2184  CG  TRP G2128     -11.033   9.013   7.925  1.00  0.00           C  
ATOM   2185  CD1 TRP G2128      -9.947   9.698   8.441  1.00  0.00           C  
ATOM   2186  HD1 TRP G2128      -9.113   9.450   9.080  1.00  0.00           H  
ATOM   2187  NE1 TRP G2128      -9.988  11.024   7.964  1.00  0.00           N  
ATOM   2188  HE1 TRP G2128      -9.266  11.695   8.184  1.00  0.00           H  
ATOM   2189  CE2 TRP G2128     -11.080  11.266   7.149  1.00  0.00           C  
ATOM   2190  CZ2 TRP G2128     -11.644  12.433   6.593  1.00  0.00           C  
ATOM   2191  HZ2 TRP G2128     -11.369  13.426   6.915  1.00  0.00           H  
ATOM   2192  CH2 TRP G2128     -12.811  12.314   5.886  1.00  0.00           C  
ATOM   2193  HH2 TRP G2128     -13.327  13.168   5.472  1.00  0.00           H  
ATOM   2194  CZ3 TRP G2128     -13.216  11.013   5.571  1.00  0.00           C  
ATOM   2195  HZ3 TRP G2128     -14.051  10.955   4.888  1.00  0.00           H  
ATOM   2196  CE3 TRP G2128     -12.741   9.862   6.173  1.00  0.00           C  
ATOM   2197  HE3 TRP G2128     -13.062   8.851   5.967  1.00  0.00           H  
ATOM   2198  CD2 TRP G2128     -11.742   9.991   7.124  1.00  0.00           C  
ATOM   2199  C   TRP G2128     -13.397   6.061   8.752  1.00  0.00           C  
ATOM   2200  O   TRP G2128     -14.133   5.965   7.823  1.00  0.00           O  
ATOM   2201  N   GLN G2129     -13.369   5.118   9.721  1.00  0.00           N  
ATOM   2202  H   GLN G2129     -12.767   5.252  10.521  1.00  0.00           H  
ATOM   2203  CA  GLN G2129     -14.166   3.913   9.610  1.00  0.00           C  
ATOM   2204  HA  GLN G2129     -14.043   3.383   8.666  1.00  0.00           H  
ATOM   2205  CB  GLN G2129     -13.579   2.851  10.604  1.00  0.00           C  
ATOM   2206  HB2 GLN G2129     -12.501   2.750  10.477  1.00  0.00           H  
ATOM   2207  HB3 GLN G2129     -13.710   3.253  11.608  1.00  0.00           H  
ATOM   2208  CG  GLN G2129     -14.185   1.412  10.539  1.00  0.00           C  
ATOM   2209  HG2 GLN G2129     -14.007   0.988  11.527  1.00  0.00           H  
ATOM   2210  HG3 GLN G2129     -15.274   1.431  10.491  1.00  0.00           H  
ATOM   2211  CD  GLN G2129     -13.520   0.566   9.398  1.00  0.00           C  
ATOM   2212  OE1 GLN G2129     -12.403   0.103   9.339  1.00  0.00           O  
ATOM   2213  NE2 GLN G2129     -14.243   0.273   8.347  1.00  0.00           N  
ATOM   2214 1HE2 GLN G2129     -13.916  -0.309   7.590  1.00  0.00           H  
ATOM   2215 2HE2 GLN G2129     -15.204   0.579   8.404  1.00  0.00           H  
ATOM   2216  C   GLN G2129     -15.659   4.302   9.766  1.00  0.00           C  
ATOM   2217  O   GLN G2129     -16.436   4.009   8.799  1.00  0.00           O  
ATOM   2218  N   ALA G2130     -15.986   5.046  10.858  1.00  0.00           N  
ATOM   2219  H   ALA G2130     -15.314   5.157  11.604  1.00  0.00           H  
ATOM   2220  CA  ALA G2130     -17.273   5.649  10.953  1.00  0.00           C  
ATOM   2221  HA  ALA G2130     -18.055   4.891  10.993  1.00  0.00           H  
ATOM   2222  CB  ALA G2130     -17.278   6.330  12.244  1.00  0.00           C  
ATOM   2223  HB1 ALA G2130     -18.331   6.586  12.365  1.00  0.00           H  
ATOM   2224  HB2 ALA G2130     -16.944   5.650  13.027  1.00  0.00           H  
ATOM   2225  HB3 ALA G2130     -16.585   7.171  12.244  1.00  0.00           H  
ATOM   2226  C   ALA G2130     -17.650   6.544   9.731  1.00  0.00           C  
ATOM   2227  O   ALA G2130     -18.790   6.472   9.254  1.00  0.00           O  
ATOM   2228  N   MET G2131     -16.775   7.370   9.051  1.00  0.00           N  
ATOM   2229  H   MET G2131     -15.865   7.480   9.475  1.00  0.00           H  
ATOM   2230  CA  MET G2131     -17.174   8.178   7.908  1.00  0.00           C  
ATOM   2231  HA  MET G2131     -18.057   8.708   8.265  1.00  0.00           H  
ATOM   2232  CB  MET G2131     -16.113   9.243   7.552  1.00  0.00           C  
ATOM   2233  HB2 MET G2131     -15.179   8.683   7.511  1.00  0.00           H  
ATOM   2234  HB3 MET G2131     -16.331   9.706   6.590  1.00  0.00           H  
ATOM   2235  CG  MET G2131     -15.886  10.446   8.540  1.00  0.00           C  
ATOM   2236  HG2 MET G2131     -15.243  10.208   9.388  1.00  0.00           H  
ATOM   2237  HG3 MET G2131     -15.356  11.206   7.967  1.00  0.00           H  
ATOM   2238  SD  MET G2131     -17.415  11.236   9.182  1.00  0.00           S  
ATOM   2239  CE  MET G2131     -17.643  10.364  10.823  1.00  0.00           C  
ATOM   2240  HE1 MET G2131     -18.624  10.599  11.235  1.00  0.00           H  
ATOM   2241  HE2 MET G2131     -17.511   9.285  10.742  1.00  0.00           H  
ATOM   2242  HE3 MET G2131     -16.830  10.673  11.480  1.00  0.00           H  
ATOM   2243  C   MET G2131     -17.413   7.399   6.628  1.00  0.00           C  
ATOM   2244  O   MET G2131     -18.211   7.748   5.804  1.00  0.00           O  
ATOM   2245  N   ASP G2132     -16.814   6.176   6.495  1.00  0.00           N  
ATOM   2246  H   ASP G2132     -16.192   5.976   7.265  1.00  0.00           H  
ATOM   2247  CA  ASP G2132     -17.134   5.119   5.486  1.00  0.00           C  
ATOM   2248  HA  ASP G2132     -17.300   5.575   4.510  1.00  0.00           H  
ATOM   2249  CB  ASP G2132     -15.897   4.208   5.408  1.00  0.00           C  
ATOM   2250  HB2 ASP G2132     -14.970   4.734   5.179  1.00  0.00           H  
ATOM   2251  HB3 ASP G2132     -15.812   3.718   6.378  1.00  0.00           H  
ATOM   2252  CG  ASP G2132     -16.026   3.073   4.428  1.00  0.00           C  
ATOM   2253  OD1 ASP G2132     -15.928   1.876   4.743  1.00  0.00           O  
ATOM   2254  OD2 ASP G2132     -16.280   3.289   3.238  1.00  0.00           O  
ATOM   2255  C   ASP G2132     -18.471   4.380   5.700  1.00  0.00           C  
ATOM   2256  O   ASP G2132     -19.104   4.026   4.730  1.00  0.00           O  
ATOM   2257  N   VAL G2133     -18.910   4.186   6.966  1.00  0.00           N  
ATOM   2258  H   VAL G2133     -18.389   4.535   7.758  1.00  0.00           H  
ATOM   2259  CA  VAL G2133     -20.215   3.536   7.307  1.00  0.00           C  
ATOM   2260  HA  VAL G2133     -20.341   2.668   6.660  1.00  0.00           H  
ATOM   2261  CB  VAL G2133     -20.280   3.137   8.859  1.00  0.00           C  
ATOM   2262  HB  VAL G2133     -20.155   4.024   9.479  1.00  0.00           H  
ATOM   2263  CG1 VAL G2133     -21.659   2.595   9.222  1.00  0.00           C  
ATOM   2264 1HG1 VAL G2133     -21.792   2.232  10.242  1.00  0.00           H  
ATOM   2265 2HG1 VAL G2133     -22.348   3.437   9.276  1.00  0.00           H  
ATOM   2266 3HG1 VAL G2133     -22.120   1.965   8.461  1.00  0.00           H  
ATOM   2267  CG2 VAL G2133     -19.312   2.096   9.255  1.00  0.00           C  
ATOM   2268 1HG2 VAL G2133     -19.570   1.577  10.178  1.00  0.00           H  
ATOM   2269 2HG2 VAL G2133     -19.219   1.310   8.505  1.00  0.00           H  
ATOM   2270 3HG2 VAL G2133     -18.378   2.520   9.623  1.00  0.00           H  
ATOM   2271  C   VAL G2133     -21.316   4.521   7.075  1.00  0.00           C  
ATOM   2272  O   VAL G2133     -22.416   4.190   6.571  1.00  0.00           O  
ATOM   2273  N   LEU G2134     -21.216   5.798   7.511  1.00  0.00           N  
ATOM   2274  H   LEU G2134     -20.403   6.019   8.067  1.00  0.00           H  
ATOM   2275  CA  LEU G2134     -22.293   6.823   7.382  1.00  0.00           C  
ATOM   2276  HA  LEU G2134     -23.254   6.413   7.691  1.00  0.00           H  
ATOM   2277  CB  LEU G2134     -21.864   8.061   8.268  1.00  0.00           C  
ATOM   2278  HB2 LEU G2134     -20.866   8.388   7.973  1.00  0.00           H  
ATOM   2279  HB3 LEU G2134     -22.597   8.840   8.058  1.00  0.00           H  
ATOM   2280  CG  LEU G2134     -21.987   7.669   9.787  1.00  0.00           C  
ATOM   2281  HG  LEU G2134     -21.580   6.662   9.881  1.00  0.00           H  
ATOM   2282  CD1 LEU G2134     -21.221   8.611  10.649  1.00  0.00           C  
ATOM   2283 1HD1 LEU G2134     -21.208   8.258  11.680  1.00  0.00           H  
ATOM   2284 2HD1 LEU G2134     -20.261   8.892  10.216  1.00  0.00           H  
ATOM   2285 3HD1 LEU G2134     -21.556   9.646  10.583  1.00  0.00           H  
ATOM   2286  CD2 LEU G2134     -23.361   7.574  10.317  1.00  0.00           C  
ATOM   2287 1HD2 LEU G2134     -23.396   7.066  11.280  1.00  0.00           H  
ATOM   2288 2HD2 LEU G2134     -23.786   8.572  10.422  1.00  0.00           H  
ATOM   2289 3HD2 LEU G2134     -24.031   7.064   9.625  1.00  0.00           H  
ATOM   2290  C   LEU G2134     -22.456   7.202   5.932  1.00  0.00           C  
ATOM   2291  O   LEU G2134     -23.593   7.205   5.408  1.00  0.00           O  
ATOM   2292  N   VAL G2135     -21.370   7.406   5.173  1.00  0.00           N  
ATOM   2293  H   VAL G2135     -20.469   7.295   5.615  1.00  0.00           H  
ATOM   2294  CA  VAL G2135     -21.497   7.507   3.716  1.00  0.00           C  
ATOM   2295  HA  VAL G2135     -22.154   8.345   3.483  1.00  0.00           H  
ATOM   2296  CB  VAL G2135     -20.082   7.749   3.049  1.00  0.00           C  
ATOM   2297  HB  VAL G2135     -19.360   7.106   3.553  1.00  0.00           H  
ATOM   2298  CG1 VAL G2135     -20.076   7.565   1.596  1.00  0.00           C  
ATOM   2299 1HG1 VAL G2135     -20.329   6.530   1.368  1.00  0.00           H  
ATOM   2300 2HG1 VAL G2135     -20.867   8.171   1.154  1.00  0.00           H  
ATOM   2301 3HG1 VAL G2135     -19.132   7.833   1.120  1.00  0.00           H  
ATOM   2302  CG2 VAL G2135     -19.697   9.227   3.241  1.00  0.00           C  
ATOM   2303 1HG2 VAL G2135     -19.469   9.454   4.282  1.00  0.00           H  
ATOM   2304 2HG2 VAL G2135     -18.815   9.387   2.620  1.00  0.00           H  
ATOM   2305 3HG2 VAL G2135     -20.518   9.874   2.933  1.00  0.00           H  
ATOM   2306  C   VAL G2135     -22.174   6.264   3.028  1.00  0.00           C  
ATOM   2307  O   VAL G2135     -23.000   6.507   2.152  1.00  0.00           O  
ATOM   2308  N   ARG G2136     -21.752   5.045   3.321  1.00  0.00           N  
ATOM   2309  H   ARG G2136     -21.038   4.945   4.028  1.00  0.00           H  
ATOM   2310  CA  ARG G2136     -22.535   3.880   2.836  1.00  0.00           C  
ATOM   2311  HA  ARG G2136     -22.454   3.982   1.754  1.00  0.00           H  
ATOM   2312  CB  ARG G2136     -21.749   2.589   3.297  1.00  0.00           C  
ATOM   2313  HB2 ARG G2136     -20.745   2.710   2.892  1.00  0.00           H  
ATOM   2314  HB3 ARG G2136     -21.763   2.494   4.382  1.00  0.00           H  
ATOM   2315  CG  ARG G2136     -22.220   1.275   2.641  1.00  0.00           C  
ATOM   2316  HG2 ARG G2136     -23.267   1.169   2.925  1.00  0.00           H  
ATOM   2317  HG3 ARG G2136     -22.199   1.444   1.565  1.00  0.00           H  
ATOM   2318  CD  ARG G2136     -21.426   0.003   2.978  1.00  0.00           C  
ATOM   2319  HD2 ARG G2136     -21.551  -0.012   4.061  1.00  0.00           H  
ATOM   2320  HD3 ARG G2136     -21.821  -0.930   2.575  1.00  0.00           H  
ATOM   2321  NE  ARG G2136     -19.973   0.040   2.671  1.00  0.00           N  
ATOM   2322  HE  ARG G2136     -19.782  -0.197   1.708  1.00  0.00           H  
ATOM   2323  CZ  ARG G2136     -18.929   0.724   3.284  1.00  0.00           C  
ATOM   2324  NH1 ARG G2136     -17.863   1.013   2.602  1.00  0.00           N  
ATOM   2325 1HH1 ARG G2136     -17.871   0.874   1.602  1.00  0.00           H  
ATOM   2326 2HH1 ARG G2136     -17.154   1.653   2.929  1.00  0.00           H  
ATOM   2327  NH2 ARG G2136     -18.950   1.100   4.508  1.00  0.00           N  
ATOM   2328 1HH2 ARG G2136     -19.823   0.922   4.986  1.00  0.00           H  
ATOM   2329 2HH2 ARG G2136     -18.441   1.959   4.658  1.00  0.00           H  
ATOM   2330  C   ARG G2136     -23.977   3.855   3.160  1.00  0.00           C  
ATOM   2331  O   ARG G2136     -24.815   3.599   2.243  1.00  0.00           O  
ATOM   2332  N   GLN G2137     -24.347   4.305   4.372  1.00  0.00           N  
ATOM   2333  H   GLN G2137     -23.560   4.377   5.002  1.00  0.00           H  
ATOM   2334  CA  GLN G2137     -25.744   4.523   4.790  1.00  0.00           C  
ATOM   2335  HA  GLN G2137     -26.264   3.604   4.522  1.00  0.00           H  
ATOM   2336  CB  GLN G2137     -25.710   4.673   6.306  1.00  0.00           C  
ATOM   2337  HB2 GLN G2137     -24.823   5.267   6.525  1.00  0.00           H  
ATOM   2338  HB3 GLN G2137     -26.564   5.237   6.680  1.00  0.00           H  
ATOM   2339  CG  GLN G2137     -25.670   3.311   7.001  1.00  0.00           C  
ATOM   2340  HG2 GLN G2137     -26.696   2.947   6.964  1.00  0.00           H  
ATOM   2341  HG3 GLN G2137     -24.965   2.640   6.509  1.00  0.00           H  
ATOM   2342  CD  GLN G2137     -25.212   3.430   8.483  1.00  0.00           C  
ATOM   2343  OE1 GLN G2137     -25.089   4.480   9.110  1.00  0.00           O  
ATOM   2344  NE2 GLN G2137     -24.811   2.275   9.045  1.00  0.00           N  
ATOM   2345 1HE2 GLN G2137     -24.599   2.211  10.030  1.00  0.00           H  
ATOM   2346 2HE2 GLN G2137     -24.630   1.427   8.529  1.00  0.00           H  
ATOM   2347  C   GLN G2137     -26.423   5.727   4.157  1.00  0.00           C  
ATOM   2348  O   GLN G2137     -27.565   6.102   4.510  1.00  0.00           O  
ATOM   2349  N   GLY G2138     -25.745   6.453   3.220  1.00  0.00           N  
ATOM   2350  H   GLY G2138     -24.807   6.172   2.973  1.00  0.00           H  
ATOM   2351  CA  GLY G2138     -26.315   7.667   2.587  1.00  0.00           C  
ATOM   2352  HA2 GLY G2138     -25.547   7.950   1.868  1.00  0.00           H  
ATOM   2353  HA3 GLY G2138     -27.228   7.445   2.033  1.00  0.00           H  
ATOM   2354  C   GLY G2138     -26.538   8.996   3.411  1.00  0.00           C  
ATOM   2355  O   GLY G2138     -27.129   9.924   2.812  1.00  0.00           O  
ATOM   2356  N   LYS G2139     -26.101   8.976   4.712  1.00  0.00           N  
ATOM   2357  H   LYS G2139     -25.639   8.167   5.103  1.00  0.00           H  
ATOM   2358  CA  LYS G2139     -26.460  10.013   5.698  1.00  0.00           C  
ATOM   2359  HA  LYS G2139     -27.478  10.360   5.518  1.00  0.00           H  
ATOM   2360  CB  LYS G2139     -26.243   9.341   7.166  1.00  0.00           C  
ATOM   2361  HB2 LYS G2139     -25.272   8.846   7.165  1.00  0.00           H  
ATOM   2362  HB3 LYS G2139     -26.352  10.180   7.854  1.00  0.00           H  
ATOM   2363  CG  LYS G2139     -27.443   8.337   7.489  1.00  0.00           C  
ATOM   2364  HG2 LYS G2139     -28.369   8.898   7.607  1.00  0.00           H  
ATOM   2365  HG3 LYS G2139     -27.587   7.608   6.692  1.00  0.00           H  
ATOM   2366  CD  LYS G2139     -27.333   7.607   8.849  1.00  0.00           C  
ATOM   2367  HD2 LYS G2139     -26.325   7.206   8.956  1.00  0.00           H  
ATOM   2368  HD3 LYS G2139     -27.316   8.434   9.559  1.00  0.00           H  
ATOM   2369  CE  LYS G2139     -28.460   6.664   9.079  1.00  0.00           C  
ATOM   2370  HE2 LYS G2139     -29.370   7.219   8.850  1.00  0.00           H  
ATOM   2371  HE3 LYS G2139     -28.427   5.757   8.475  1.00  0.00           H  
ATOM   2372  NZ  LYS G2139     -28.550   6.250  10.483  1.00  0.00           N1+
ATOM   2373  HZ1 LYS G2139     -29.423   5.764  10.635  1.00  0.00           H  
ATOM   2374  HZ2 LYS G2139     -27.889   5.611  10.902  1.00  0.00           H  
ATOM   2375  HZ3 LYS G2139     -28.652   7.047  11.095  1.00  0.00           H  
ATOM   2376  C   LYS G2139     -25.690  11.311   5.575  1.00  0.00           C  
ATOM   2377  O   LYS G2139     -26.131  12.349   6.078  1.00  0.00           O  
ATOM   2378  N   ILE G2140     -24.500  11.113   4.996  1.00  0.00           N  
ATOM   2379  H   ILE G2140     -24.248  10.194   4.660  1.00  0.00           H  
ATOM   2380  CA  ILE G2140     -23.536  12.201   4.755  1.00  0.00           C  
ATOM   2381  HA  ILE G2140     -24.146  13.105   4.738  1.00  0.00           H  
ATOM   2382  CB  ILE G2140     -22.452  12.376   5.790  1.00  0.00           C  
ATOM   2383  HB  ILE G2140     -21.791  13.209   5.552  1.00  0.00           H  
ATOM   2384  CG2 ILE G2140     -23.054  12.591   7.169  1.00  0.00           C  
ATOM   2385 1HG2 ILE G2140     -22.281  12.827   7.901  1.00  0.00           H  
ATOM   2386 2HG2 ILE G2140     -23.816  13.367   7.088  1.00  0.00           H  
ATOM   2387 3HG2 ILE G2140     -23.507  11.623   7.381  1.00  0.00           H  
ATOM   2388  CG1 ILE G2140     -21.426  11.240   5.928  1.00  0.00           C  
ATOM   2389 2HG1 ILE G2140     -21.865  10.255   6.089  1.00  0.00           H  
ATOM   2390 3HG1 ILE G2140     -21.000  11.068   4.939  1.00  0.00           H  
ATOM   2391  CD1 ILE G2140     -20.243  11.476   6.854  1.00  0.00           C  
ATOM   2392 1HD1 ILE G2140     -19.570  10.651   6.620  1.00  0.00           H  
ATOM   2393 2HD1 ILE G2140     -19.795  12.410   6.516  1.00  0.00           H  
ATOM   2394 3HD1 ILE G2140     -20.617  11.468   7.878  1.00  0.00           H  
ATOM   2395  C   ILE G2140     -22.886  12.153   3.377  1.00  0.00           C  
ATOM   2396  O   ILE G2140     -22.670  10.983   2.917  1.00  0.00           O  
ATOM   2397  N   LEU G2141     -22.582  13.279   2.745  1.00  0.00           N  
ATOM   2398  H   LEU G2141     -22.829  14.149   3.195  1.00  0.00           H  
ATOM   2399  CA  LEU G2141     -21.937  13.358   1.446  1.00  0.00           C  
ATOM   2400  HA  LEU G2141     -21.810  12.319   1.143  1.00  0.00           H  
ATOM   2401  CB  LEU G2141     -22.893  14.188   0.556  1.00  0.00           C  
ATOM   2402  HB2 LEU G2141     -23.855  13.677   0.523  1.00  0.00           H  
ATOM   2403  HB3 LEU G2141     -23.005  15.169   1.019  1.00  0.00           H  
ATOM   2404  CG  LEU G2141     -22.426  14.605  -0.799  1.00  0.00           C  
ATOM   2405  HG  LEU G2141     -21.398  14.965  -0.801  1.00  0.00           H  
ATOM   2406  CD1 LEU G2141     -22.486  13.414  -1.734  1.00  0.00           C  
ATOM   2407 1HD1 LEU G2141     -21.741  12.709  -1.367  1.00  0.00           H  
ATOM   2408 2HD1 LEU G2141     -23.453  12.933  -1.884  1.00  0.00           H  
ATOM   2409 3HD1 LEU G2141     -21.965  13.642  -2.663  1.00  0.00           H  
ATOM   2410  CD2 LEU G2141     -23.369  15.636  -1.471  1.00  0.00           C  
ATOM   2411 1HD2 LEU G2141     -24.416  15.343  -1.547  1.00  0.00           H  
ATOM   2412 2HD2 LEU G2141     -23.417  16.591  -0.949  1.00  0.00           H  
ATOM   2413 3HD2 LEU G2141     -23.052  15.813  -2.499  1.00  0.00           H  
ATOM   2414  C   LEU G2141     -20.504  13.948   1.434  1.00  0.00           C  
ATOM   2415  O   LEU G2141     -19.772  13.525   0.609  1.00  0.00           O  
ATOM   2416  N   TYR G2142     -20.157  14.938   2.307  1.00  0.00           N  
ATOM   2417  H   TYR G2142     -20.855  15.229   2.976  1.00  0.00           H  
ATOM   2418  CA  TYR G2142     -18.770  15.440   2.354  1.00  0.00           C  
ATOM   2419  HA  TYR G2142     -18.074  14.710   1.942  1.00  0.00           H  
ATOM   2420  CB  TYR G2142     -18.757  16.852   1.617  1.00  0.00           C  
ATOM   2421  HB2 TYR G2142     -19.468  17.481   2.152  1.00  0.00           H  
ATOM   2422  HB3 TYR G2142     -17.772  17.291   1.773  1.00  0.00           H  
ATOM   2423  CG  TYR G2142     -19.097  16.902   0.177  1.00  0.00           C  
ATOM   2424  CD1 TYR G2142     -18.254  16.300  -0.770  1.00  0.00           C  
ATOM   2425  HD1 TYR G2142     -17.321  15.820  -0.515  1.00  0.00           H  
ATOM   2426  CE1 TYR G2142     -18.626  16.299  -2.144  1.00  0.00           C  
ATOM   2427  HE1 TYR G2142     -17.929  15.797  -2.797  1.00  0.00           H  
ATOM   2428  CZ  TYR G2142     -19.875  16.894  -2.532  1.00  0.00           C  
ATOM   2429  OH  TYR G2142     -20.220  16.838  -3.792  1.00  0.00           O  
ATOM   2430  HH  TYR G2142     -19.536  16.595  -4.420  1.00  0.00           H  
ATOM   2431  CE2 TYR G2142     -20.730  17.368  -1.532  1.00  0.00           C  
ATOM   2432  HE2 TYR G2142     -21.667  17.778  -1.881  1.00  0.00           H  
ATOM   2433  CD2 TYR G2142     -20.314  17.510  -0.205  1.00  0.00           C  
ATOM   2434  HD2 TYR G2142     -21.052  17.775   0.537  1.00  0.00           H  
ATOM   2435  C   TYR G2142     -18.454  15.592   3.882  1.00  0.00           C  
ATOM   2436  O   TYR G2142     -19.306  15.759   4.761  1.00  0.00           O  
ATOM   2437  N   VAL G2143     -17.190  15.684   4.183  1.00  0.00           N  
ATOM   2438  H   VAL G2143     -16.476  15.498   3.493  1.00  0.00           H  
ATOM   2439  CA  VAL G2143     -16.714  15.927   5.590  1.00  0.00           C  
ATOM   2440  HA  VAL G2143     -17.567  15.998   6.265  1.00  0.00           H  
ATOM   2441  CB  VAL G2143     -15.903  14.705   6.049  1.00  0.00           C  
ATOM   2442  HB  VAL G2143     -14.961  14.815   5.512  1.00  0.00           H  
ATOM   2443  CG1 VAL G2143     -15.653  14.827   7.559  1.00  0.00           C  
ATOM   2444 1HG1 VAL G2143     -14.952  15.634   7.773  1.00  0.00           H  
ATOM   2445 2HG1 VAL G2143     -16.590  15.026   8.079  1.00  0.00           H  
ATOM   2446 3HG1 VAL G2143     -15.321  13.936   8.092  1.00  0.00           H  
ATOM   2447  CG2 VAL G2143     -16.538  13.404   5.727  1.00  0.00           C  
ATOM   2448 1HG2 VAL G2143     -15.833  12.618   5.998  1.00  0.00           H  
ATOM   2449 2HG2 VAL G2143     -17.514  13.307   6.202  1.00  0.00           H  
ATOM   2450 3HG2 VAL G2143     -16.920  13.247   4.719  1.00  0.00           H  
ATOM   2451  C   VAL G2143     -15.851  17.183   5.645  1.00  0.00           C  
ATOM   2452  O   VAL G2143     -15.085  17.515   4.719  1.00  0.00           O  
ATOM   2453  N   GLY G2144     -15.938  17.882   6.722  1.00  0.00           N  
ATOM   2454  H   GLY G2144     -16.519  17.449   7.425  1.00  0.00           H  
ATOM   2455  CA  GLY G2144     -15.168  19.025   6.984  1.00  0.00           C  
ATOM   2456  HA2 GLY G2144     -14.261  19.059   6.381  1.00  0.00           H  
ATOM   2457  HA3 GLY G2144     -15.736  19.889   6.639  1.00  0.00           H  
ATOM   2458  C   GLY G2144     -14.656  19.160   8.384  1.00  0.00           C  
ATOM   2459  O   GLY G2144     -14.789  18.373   9.291  1.00  0.00           O  
ATOM   2460  N   SER G2145     -14.033  20.324   8.623  1.00  0.00           N  
ATOM   2461  H   SER G2145     -13.958  21.102   7.983  1.00  0.00           H  
ATOM   2462  CA  SER G2145     -13.380  20.648   9.880  1.00  0.00           C  
ATOM   2463  HA  SER G2145     -13.811  20.093  10.714  1.00  0.00           H  
ATOM   2464  CB  SER G2145     -11.922  20.386   9.789  1.00  0.00           C  
ATOM   2465  HB2 SER G2145     -11.433  20.598  10.740  1.00  0.00           H  
ATOM   2466  HB3 SER G2145     -11.840  19.308   9.652  1.00  0.00           H  
ATOM   2467  OG  SER G2145     -11.340  21.135   8.699  1.00  0.00           O  
ATOM   2468  HG  SER G2145     -11.130  21.965   9.134  1.00  0.00           H  
ATOM   2469  C   SER G2145     -13.614  22.116  10.274  1.00  0.00           C  
ATOM   2470  O   SER G2145     -14.094  22.938   9.511  1.00  0.00           O  
ATOM   2471  N   SER G2146     -13.280  22.439  11.533  1.00  0.00           N  
ATOM   2472  H   SER G2146     -12.922  21.722  12.148  1.00  0.00           H  
ATOM   2473  CA  SER G2146     -13.436  23.777  12.155  1.00  0.00           C  
ATOM   2474  HA  SER G2146     -13.127  24.490  11.390  1.00  0.00           H  
ATOM   2475  CB  SER G2146     -14.891  23.931  12.621  1.00  0.00           C  
ATOM   2476  HB2 SER G2146     -15.474  23.931  11.700  1.00  0.00           H  
ATOM   2477  HB3 SER G2146     -15.173  23.106  13.276  1.00  0.00           H  
ATOM   2478  OG  SER G2146     -15.064  25.148  13.264  1.00  0.00           O  
ATOM   2479  HG  SER G2146     -14.763  25.066  14.171  1.00  0.00           H  
ATOM   2480  C   SER G2146     -12.559  23.893  13.391  1.00  0.00           C  
ATOM   2481  O   SER G2146     -12.381  23.013  14.217  1.00  0.00           O  
ATOM   2482  N   ASN G2147     -11.939  25.153  13.569  1.00  0.00           N  
ATOM   2483  H   ASN G2147     -11.953  25.814  12.805  1.00  0.00           H  
ATOM   2484  CA  ASN G2147     -11.035  25.419  14.704  1.00  0.00           C  
ATOM   2485  HA  ASN G2147     -10.675  26.442  14.604  1.00  0.00           H  
ATOM   2486  CB  ASN G2147     -11.845  25.389  16.048  1.00  0.00           C  
ATOM   2487  HB2 ASN G2147     -12.259  24.402  16.250  1.00  0.00           H  
ATOM   2488  HB3 ASN G2147     -11.136  25.699  16.816  1.00  0.00           H  
ATOM   2489  CG  ASN G2147     -12.960  26.419  16.047  1.00  0.00           C  
ATOM   2490  OD1 ASN G2147     -12.714  27.656  15.932  1.00  0.00           O  
ATOM   2491  ND2 ASN G2147     -14.228  26.095  16.104  1.00  0.00           N  
ATOM   2492 1HD2 ASN G2147     -14.895  26.832  15.924  1.00  0.00           H  
ATOM   2493 2HD2 ASN G2147     -14.506  25.128  16.188  1.00  0.00           H  
ATOM   2494  C   ASN G2147      -9.782  24.542  14.763  1.00  0.00           C  
ATOM   2495  O   ASN G2147      -9.207  24.331  15.791  1.00  0.00           O  
ATOM   2496  N   PHE G2148      -9.427  24.001  13.620  1.00  0.00           N  
ATOM   2497  H   PHE G2148     -10.004  24.241  12.827  1.00  0.00           H  
ATOM   2498  CA  PHE G2148      -8.277  23.132  13.352  1.00  0.00           C  
ATOM   2499  HA  PHE G2148      -8.245  22.428  14.183  1.00  0.00           H  
ATOM   2500  CB  PHE G2148      -8.488  22.260  12.120  1.00  0.00           C  
ATOM   2501  HB2 PHE G2148      -8.940  22.786  11.280  1.00  0.00           H  
ATOM   2502  HB3 PHE G2148      -7.489  21.925  11.843  1.00  0.00           H  
ATOM   2503  CG  PHE G2148      -9.227  20.930  12.333  1.00  0.00           C  
ATOM   2504  CD1 PHE G2148     -10.336  20.803  13.129  1.00  0.00           C  
ATOM   2505  HD1 PHE G2148     -10.675  21.615  13.755  1.00  0.00           H  
ATOM   2506  CE1 PHE G2148     -11.088  19.571  13.119  1.00  0.00           C  
ATOM   2507  HE1 PHE G2148     -12.041  19.599  13.627  1.00  0.00           H  
ATOM   2508  CZ  PHE G2148     -10.750  18.502  12.232  1.00  0.00           C  
ATOM   2509  HZ  PHE G2148     -11.229  17.536  12.286  1.00  0.00           H  
ATOM   2510  CE2 PHE G2148      -9.591  18.658  11.526  1.00  0.00           C  
ATOM   2511  HE2 PHE G2148      -9.258  17.960  10.772  1.00  0.00           H  
ATOM   2512  CD2 PHE G2148      -8.839  19.839  11.486  1.00  0.00           C  
ATOM   2513  HD2 PHE G2148      -8.024  19.963  10.788  1.00  0.00           H  
ATOM   2514  C   PHE G2148      -6.939  23.915  13.154  1.00  0.00           C  
ATOM   2515  O   PHE G2148      -6.940  24.960  12.483  1.00  0.00           O  
ATOM   2516  N   ALA G2149      -5.792  23.367  13.677  1.00  0.00           N  
ATOM   2517  H   ALA G2149      -5.941  22.612  14.331  1.00  0.00           H  
ATOM   2518  CA  ALA G2149      -4.452  23.847  13.255  1.00  0.00           C  
ATOM   2519  HA  ALA G2149      -4.393  24.912  13.032  1.00  0.00           H  
ATOM   2520  CB  ALA G2149      -3.415  23.621  14.400  1.00  0.00           C  
ATOM   2521  HB1 ALA G2149      -3.237  22.547  14.450  1.00  0.00           H  
ATOM   2522  HB2 ALA G2149      -2.488  24.139  14.158  1.00  0.00           H  
ATOM   2523  HB3 ALA G2149      -3.906  23.937  15.321  1.00  0.00           H  
ATOM   2524  C   ALA G2149      -4.103  23.087  11.929  1.00  0.00           C  
ATOM   2525  O   ALA G2149      -4.635  22.043  11.551  1.00  0.00           O  
ATOM   2526  N   GLY G2150      -3.143  23.738  11.173  1.00  0.00           N  
ATOM   2527  H   GLY G2150      -2.730  24.605  11.487  1.00  0.00           H  
ATOM   2528  CA  GLY G2150      -2.793  23.283   9.819  1.00  0.00           C  
ATOM   2529  HA2 GLY G2150      -3.689  23.147   9.214  1.00  0.00           H  
ATOM   2530  HA3 GLY G2150      -2.080  23.987   9.390  1.00  0.00           H  
ATOM   2531  C   GLY G2150      -2.236  21.809   9.786  1.00  0.00           C  
ATOM   2532  O   GLY G2150      -2.527  20.994   8.900  1.00  0.00           O  
ATOM   2533  N   TRP G2151      -1.450  21.465  10.807  1.00  0.00           N  
ATOM   2534  H   TRP G2151      -1.197  22.126  11.527  1.00  0.00           H  
ATOM   2535  CA  TRP G2151      -0.926  20.064  11.035  1.00  0.00           C  
ATOM   2536  HA  TRP G2151      -0.515  19.683  10.100  1.00  0.00           H  
ATOM   2537  CB  TRP G2151       0.215  20.029  12.096  1.00  0.00           C  
ATOM   2538  HB2 TRP G2151       0.608  19.012  12.115  1.00  0.00           H  
ATOM   2539  HB3 TRP G2151       0.955  20.792  11.855  1.00  0.00           H  
ATOM   2540  CG  TRP G2151      -0.221  20.270  13.468  1.00  0.00           C  
ATOM   2541  CD1 TRP G2151      -0.257  21.475  14.032  1.00  0.00           C  
ATOM   2542  HD1 TRP G2151       0.106  22.377  13.562  1.00  0.00           H  
ATOM   2543  NE1 TRP G2151      -0.721  21.295  15.325  1.00  0.00           N  
ATOM   2544  HE1 TRP G2151      -0.680  22.020  16.027  1.00  0.00           H  
ATOM   2545  CE2 TRP G2151      -0.911  19.926  15.667  1.00  0.00           C  
ATOM   2546  CZ2 TRP G2151      -1.263  19.270  16.821  1.00  0.00           C  
ATOM   2547  HZ2 TRP G2151      -1.450  19.749  17.771  1.00  0.00           H  
ATOM   2548  CH2 TRP G2151      -1.359  17.905  16.757  1.00  0.00           C  
ATOM   2549  HH2 TRP G2151      -1.757  17.385  17.616  1.00  0.00           H  
ATOM   2550  CZ3 TRP G2151      -1.050  17.204  15.564  1.00  0.00           C  
ATOM   2551  HZ3 TRP G2151      -1.137  16.130  15.503  1.00  0.00           H  
ATOM   2552  CE3 TRP G2151      -0.631  17.872  14.402  1.00  0.00           C  
ATOM   2553  HE3 TRP G2151      -0.358  17.315  13.518  1.00  0.00           H  
ATOM   2554  CD2 TRP G2151      -0.579  19.287  14.436  1.00  0.00           C  
ATOM   2555  C   TRP G2151      -2.073  19.073  11.368  1.00  0.00           C  
ATOM   2556  O   TRP G2151      -1.903  17.850  11.049  1.00  0.00           O  
ATOM   2557  N   ASN G2152      -3.247  19.490  11.896  1.00  0.00           N  
ATOM   2558  H   ASN G2152      -3.315  20.474  12.114  1.00  0.00           H  
ATOM   2559  CA  ASN G2152      -4.508  18.738  11.986  1.00  0.00           C  
ATOM   2560  HA  ASN G2152      -4.228  17.782  12.429  1.00  0.00           H  
ATOM   2561  CB  ASN G2152      -5.527  19.332  12.935  1.00  0.00           C  
ATOM   2562  HB2 ASN G2152      -5.924  20.281  12.573  1.00  0.00           H  
ATOM   2563  HB3 ASN G2152      -6.376  18.686  13.157  1.00  0.00           H  
ATOM   2564  CG  ASN G2152      -4.920  19.649  14.323  1.00  0.00           C  
ATOM   2565  OD1 ASN G2152      -4.953  20.791  14.797  1.00  0.00           O  
ATOM   2566  ND2 ASN G2152      -4.174  18.758  14.916  1.00  0.00           N  
ATOM   2567 1HD2 ASN G2152      -3.791  18.976  15.825  1.00  0.00           H  
ATOM   2568 2HD2 ASN G2152      -4.068  17.810  14.582  1.00  0.00           H  
ATOM   2569  C   ASN G2152      -4.995  18.418  10.573  1.00  0.00           C  
ATOM   2570  O   ASN G2152      -5.356  17.300  10.186  1.00  0.00           O  
ATOM   2571  N   ILE G2153      -5.084  19.443   9.748  1.00  0.00           N  
ATOM   2572  H   ILE G2153      -4.773  20.374   9.988  1.00  0.00           H  
ATOM   2573  CA  ILE G2153      -5.690  19.467   8.379  1.00  0.00           C  
ATOM   2574  HA  ILE G2153      -6.691  19.044   8.464  1.00  0.00           H  
ATOM   2575  CB  ILE G2153      -5.740  20.853   7.771  1.00  0.00           C  
ATOM   2576  HB  ILE G2153      -4.826  21.445   7.826  1.00  0.00           H  
ATOM   2577  CG2 ILE G2153      -6.124  20.783   6.276  1.00  0.00           C  
ATOM   2578 1HG2 ILE G2153      -6.880  20.000   6.205  1.00  0.00           H  
ATOM   2579 2HG2 ILE G2153      -6.439  21.750   5.883  1.00  0.00           H  
ATOM   2580 3HG2 ILE G2153      -5.221  20.583   5.699  1.00  0.00           H  
ATOM   2581  CG1 ILE G2153      -6.680  21.768   8.537  1.00  0.00           C  
ATOM   2582 2HG1 ILE G2153      -7.715  21.459   8.391  1.00  0.00           H  
ATOM   2583 3HG1 ILE G2153      -6.604  21.714   9.623  1.00  0.00           H  
ATOM   2584  CD1 ILE G2153      -6.721  23.234   8.127  1.00  0.00           C  
ATOM   2585 1HD1 ILE G2153      -6.918  23.337   7.060  1.00  0.00           H  
ATOM   2586 2HD1 ILE G2153      -7.514  23.770   8.648  1.00  0.00           H  
ATOM   2587 3HD1 ILE G2153      -5.829  23.820   8.353  1.00  0.00           H  
ATOM   2588  C   ILE G2153      -4.854  18.502   7.482  1.00  0.00           C  
ATOM   2589  O   ILE G2153      -5.512  17.600   6.918  1.00  0.00           O  
ATOM   2590  N   ALA G2154      -3.595  18.579   7.448  1.00  0.00           N  
ATOM   2591  H   ALA G2154      -3.213  19.389   7.915  1.00  0.00           H  
ATOM   2592  CA  ALA G2154      -2.701  17.652   6.687  1.00  0.00           C  
ATOM   2593  HA  ALA G2154      -3.026  17.796   5.657  1.00  0.00           H  
ATOM   2594  CB  ALA G2154      -1.198  17.925   6.909  1.00  0.00           C  
ATOM   2595  HB1 ALA G2154      -0.951  18.098   7.956  1.00  0.00           H  
ATOM   2596  HB2 ALA G2154      -0.647  17.061   6.538  1.00  0.00           H  
ATOM   2597  HB3 ALA G2154      -0.876  18.803   6.348  1.00  0.00           H  
ATOM   2598  C   ALA G2154      -2.970  16.238   7.225  1.00  0.00           C  
ATOM   2599  O   ALA G2154      -3.284  15.438   6.386  1.00  0.00           O  
ATOM   2600  N   GLN G2155      -2.827  15.857   8.517  1.00  0.00           N  
ATOM   2601  H   GLN G2155      -2.701  16.592   9.199  1.00  0.00           H  
ATOM   2602  CA  GLN G2155      -2.928  14.554   9.134  1.00  0.00           C  
ATOM   2603  HA  GLN G2155      -2.163  13.987   8.604  1.00  0.00           H  
ATOM   2604  CB  GLN G2155      -2.712  14.798  10.600  1.00  0.00           C  
ATOM   2605  HB2 GLN G2155      -1.741  15.293  10.631  1.00  0.00           H  
ATOM   2606  HB3 GLN G2155      -3.603  15.252  11.033  1.00  0.00           H  
ATOM   2607  CG  GLN G2155      -2.495  13.510  11.453  1.00  0.00           C  
ATOM   2608  HG2 GLN G2155      -3.364  12.853  11.394  1.00  0.00           H  
ATOM   2609  HG3 GLN G2155      -1.631  13.017  11.008  1.00  0.00           H  
ATOM   2610  CD  GLN G2155      -2.171  13.887  12.898  1.00  0.00           C  
ATOM   2611  OE1 GLN G2155      -2.987  13.809  13.785  1.00  0.00           O  
ATOM   2612  NE2 GLN G2155      -0.984  14.387  13.107  1.00  0.00           N  
ATOM   2613 1HE2 GLN G2155      -0.684  14.799  13.979  1.00  0.00           H  
ATOM   2614 2HE2 GLN G2155      -0.314  14.389  12.351  1.00  0.00           H  
ATOM   2615  C   GLN G2155      -4.300  13.810   8.972  1.00  0.00           C  
ATOM   2616  O   GLN G2155      -4.350  12.757   8.396  1.00  0.00           O  
ATOM   2617  N   ALA G2156      -5.412  14.522   9.216  1.00  0.00           N  
ATOM   2618  H   ALA G2156      -5.412  15.402   9.713  1.00  0.00           H  
ATOM   2619  CA  ALA G2156      -6.769  14.052   8.893  1.00  0.00           C  
ATOM   2620  HA  ALA G2156      -7.036  13.187   9.499  1.00  0.00           H  
ATOM   2621  CB  ALA G2156      -7.757  15.158   9.441  1.00  0.00           C  
ATOM   2622  HB1 ALA G2156      -8.798  14.997   9.160  1.00  0.00           H  
ATOM   2623  HB2 ALA G2156      -7.811  15.018  10.521  1.00  0.00           H  
ATOM   2624  HB3 ALA G2156      -7.382  16.152   9.198  1.00  0.00           H  
ATOM   2625  C   ALA G2156      -7.047  13.670   7.419  1.00  0.00           C  
ATOM   2626  O   ALA G2156      -7.731  12.689   7.073  1.00  0.00           O  
ATOM   2627  N   ASN G2157      -6.430  14.441   6.472  1.00  0.00           N  
ATOM   2628  H   ASN G2157      -5.890  15.202   6.858  1.00  0.00           H  
ATOM   2629  CA  ASN G2157      -6.466  14.153   5.043  1.00  0.00           C  
ATOM   2630  HA  ASN G2157      -7.480  13.859   4.772  1.00  0.00           H  
ATOM   2631  CB  ASN G2157      -5.997  15.372   4.240  1.00  0.00           C  
ATOM   2632  HB2 ASN G2157      -5.128  15.828   4.714  1.00  0.00           H  
ATOM   2633  HB3 ASN G2157      -5.808  15.076   3.208  1.00  0.00           H  
ATOM   2634  CG  ASN G2157      -7.179  16.412   4.188  1.00  0.00           C  
ATOM   2635  OD1 ASN G2157      -8.225  16.122   3.632  1.00  0.00           O  
ATOM   2636  ND2 ASN G2157      -6.984  17.572   4.799  1.00  0.00           N  
ATOM   2637 1HD2 ASN G2157      -7.734  18.242   4.895  1.00  0.00           H  
ATOM   2638 2HD2 ASN G2157      -6.110  17.768   5.267  1.00  0.00           H  
ATOM   2639  C   ASN G2157      -5.551  12.991   4.670  1.00  0.00           C  
ATOM   2640  O   ASN G2157      -5.893  12.098   3.930  1.00  0.00           O  
ATOM   2641  N   GLU G2158      -4.304  12.974   5.133  1.00  0.00           N  
ATOM   2642  H   GLU G2158      -3.996  13.796   5.633  1.00  0.00           H  
ATOM   2643  CA  GLU G2158      -3.327  11.855   4.958  1.00  0.00           C  
ATOM   2644  HA  GLU G2158      -3.187  11.662   3.895  1.00  0.00           H  
ATOM   2645  CB  GLU G2158      -1.964  12.134   5.547  1.00  0.00           C  
ATOM   2646  HB2 GLU G2158      -1.922  12.400   6.604  1.00  0.00           H  
ATOM   2647  HB3 GLU G2158      -1.297  11.291   5.372  1.00  0.00           H  
ATOM   2648  CG  GLU G2158      -1.257  13.306   4.893  1.00  0.00           C  
ATOM   2649  HG2 GLU G2158      -1.779  14.258   4.797  1.00  0.00           H  
ATOM   2650  HG3 GLU G2158      -0.384  13.563   5.494  1.00  0.00           H  
ATOM   2651  CD  GLU G2158      -0.828  12.891   3.373  1.00  0.00           C  
ATOM   2652  OE1 GLU G2158      -0.292  13.720   2.627  1.00  0.00           O  
ATOM   2653  OE2 GLU G2158      -0.906  11.702   2.959  1.00  0.00           O  
ATOM   2654  C   GLU G2158      -3.884  10.582   5.499  1.00  0.00           C  
ATOM   2655  O   GLU G2158      -3.638   9.535   4.951  1.00  0.00           O  
ATOM   2656  N   THR G2159      -4.697  10.577   6.594  1.00  0.00           N  
ATOM   2657  H   THR G2159      -4.690  11.435   7.127  1.00  0.00           H  
ATOM   2658  CA  THR G2159      -5.448   9.345   7.043  1.00  0.00           C  
ATOM   2659  HA  THR G2159      -4.744   8.527   7.195  1.00  0.00           H  
ATOM   2660  CB  THR G2159      -6.063   9.643   8.401  1.00  0.00           C  
ATOM   2661  HB  THR G2159      -6.783  10.449   8.254  1.00  0.00           H  
ATOM   2662  CG2 THR G2159      -6.665   8.390   8.908  1.00  0.00           C  
ATOM   2663 1HG2 THR G2159      -7.018   8.508   9.933  1.00  0.00           H  
ATOM   2664 2HG2 THR G2159      -7.545   8.135   8.316  1.00  0.00           H  
ATOM   2665 3HG2 THR G2159      -5.941   7.579   8.979  1.00  0.00           H  
ATOM   2666  OG1 THR G2159      -5.069  10.034   9.366  1.00  0.00           O  
ATOM   2667  HG1 THR G2159      -4.477  10.741   9.101  1.00  0.00           H  
ATOM   2668  C   THR G2159      -6.555   9.000   6.061  1.00  0.00           C  
ATOM   2669  O   THR G2159      -6.821   7.860   5.751  1.00  0.00           O  
ATOM   2670  N   ALA G2160      -7.224   9.971   5.448  1.00  0.00           N  
ATOM   2671  H   ALA G2160      -7.074  10.948   5.657  1.00  0.00           H  
ATOM   2672  CA  ALA G2160      -8.326   9.774   4.478  1.00  0.00           C  
ATOM   2673  HA  ALA G2160      -9.103   9.095   4.827  1.00  0.00           H  
ATOM   2674  CB  ALA G2160      -9.008  11.103   4.217  1.00  0.00           C  
ATOM   2675  HB1 ALA G2160      -9.826  10.919   3.520  1.00  0.00           H  
ATOM   2676  HB2 ALA G2160      -9.420  11.597   5.097  1.00  0.00           H  
ATOM   2677  HB3 ALA G2160      -8.235  11.753   3.807  1.00  0.00           H  
ATOM   2678  C   ALA G2160      -7.724   9.157   3.179  1.00  0.00           C  
ATOM   2679  O   ALA G2160      -8.291   8.187   2.701  1.00  0.00           O  
ATOM   2680  N   ALA G2161      -6.643   9.770   2.636  1.00  0.00           N  
ATOM   2681  H   ALA G2161      -6.383  10.683   2.979  1.00  0.00           H  
ATOM   2682  CA  ALA G2161      -5.900   9.011   1.643  1.00  0.00           C  
ATOM   2683  HA  ALA G2161      -6.527   8.901   0.758  1.00  0.00           H  
ATOM   2684  CB  ALA G2161      -4.701   9.824   1.204  1.00  0.00           C  
ATOM   2685  HB1 ALA G2161      -4.050  10.001   2.061  1.00  0.00           H  
ATOM   2686  HB2 ALA G2161      -4.226   9.367   0.336  1.00  0.00           H  
ATOM   2687  HB3 ALA G2161      -4.967  10.740   0.677  1.00  0.00           H  
ATOM   2688  C   ALA G2161      -5.508   7.559   2.048  1.00  0.00           C  
ATOM   2689  O   ALA G2161      -5.901   6.606   1.375  1.00  0.00           O  
ATOM   2690  N   ARG G2162      -4.968   7.363   3.239  1.00  0.00           N  
ATOM   2691  H   ARG G2162      -4.692   8.091   3.883  1.00  0.00           H  
ATOM   2692  CA  ARG G2162      -4.599   5.989   3.713  1.00  0.00           C  
ATOM   2693  HA  ARG G2162      -4.024   5.580   2.881  1.00  0.00           H  
ATOM   2694  CB  ARG G2162      -3.674   6.075   4.993  1.00  0.00           C  
ATOM   2695  HB2 ARG G2162      -3.147   7.027   5.050  1.00  0.00           H  
ATOM   2696  HB3 ARG G2162      -4.287   6.040   5.894  1.00  0.00           H  
ATOM   2697  CG  ARG G2162      -2.660   4.874   5.140  1.00  0.00           C  
ATOM   2698  HG2 ARG G2162      -3.320   4.008   5.103  1.00  0.00           H  
ATOM   2699  HG3 ARG G2162      -1.978   4.802   4.293  1.00  0.00           H  
ATOM   2700  CD  ARG G2162      -1.861   4.995   6.392  1.00  0.00           C  
ATOM   2701  HD2 ARG G2162      -2.498   5.067   7.274  1.00  0.00           H  
ATOM   2702  HD3 ARG G2162      -1.244   4.100   6.475  1.00  0.00           H  
ATOM   2703  NE  ARG G2162      -0.984   6.101   6.452  1.00  0.00           N  
ATOM   2704  HE  ARG G2162      -0.285   6.078   5.722  1.00  0.00           H  
ATOM   2705  CZ  ARG G2162      -1.223   7.188   7.141  1.00  0.00           C  
ATOM   2706  NH1 ARG G2162      -2.270   7.372   7.935  1.00  0.00           N  
ATOM   2707 1HH1 ARG G2162      -2.907   6.608   8.111  1.00  0.00           H  
ATOM   2708 2HH1 ARG G2162      -2.488   8.324   8.194  1.00  0.00           H  
ATOM   2709  NH2 ARG G2162      -0.377   8.167   6.957  1.00  0.00           N  
ATOM   2710 1HH2 ARG G2162       0.314   8.006   6.239  1.00  0.00           H  
ATOM   2711 2HH2 ARG G2162      -0.547   9.096   7.316  1.00  0.00           H  
ATOM   2712  C   ARG G2162      -5.786   4.953   3.958  1.00  0.00           C  
ATOM   2713  O   ARG G2162      -5.434   3.817   3.883  1.00  0.00           O  
HETATM 2714  N   HIE G2163      -6.998   5.402   4.253  1.00  0.00           N  
HETATM 2715  H   HIE G2163      -7.057   6.409   4.190  1.00  0.00           H  
HETATM 2716  CA  HIE G2163      -8.267   4.629   4.275  1.00  0.00           C  
HETATM 2717  HA  HIE G2163      -8.148   3.647   4.734  1.00  0.00           H  
HETATM 2718  CB  HIE G2163      -9.231   5.207   5.304  1.00  0.00           C  
HETATM 2719  HB2 HIE G2163      -9.390   6.280   5.193  1.00  0.00           H  
HETATM 2720  HB3 HIE G2163     -10.165   4.697   5.066  1.00  0.00           H  
HETATM 2721  CG  HIE G2163      -8.937   4.924   6.755  1.00  0.00           C  
HETATM 2722  ND1 HIE G2163      -9.860   4.524   7.692  1.00  0.00           N  
HETATM 2723  CE1 HIE G2163      -9.202   4.512   8.832  1.00  0.00           C  
HETATM 2724  HE1 HIE G2163      -9.565   3.988   9.704  1.00  0.00           H  
HETATM 2725  NE2 HIE G2163      -7.933   4.803   8.670  1.00  0.00           N  
HETATM 2726  HE2 HIE G2163      -7.128   4.597   9.245  1.00  0.00           H  
HETATM 2727  CD2 HIE G2163      -7.739   5.002   7.369  1.00  0.00           C  
HETATM 2728  HD2 HIE G2163      -6.848   5.343   6.863  1.00  0.00           H  
HETATM 2729  C   HIE G2163      -8.905   4.365   2.881  1.00  0.00           C  
HETATM 2730  O   HIE G2163      -9.830   3.513   2.773  1.00  0.00           O  
ATOM   2731  N   GLY G2164      -8.446   5.076   1.861  1.00  0.00           N  
ATOM   2732  H   GLY G2164      -7.650   5.646   2.111  1.00  0.00           H  
ATOM   2733  CA  GLY G2164      -9.106   5.223   0.603  1.00  0.00           C  
ATOM   2734  HA2 GLY G2164      -8.354   5.611  -0.083  1.00  0.00           H  
ATOM   2735  HA3 GLY G2164      -9.427   4.215   0.340  1.00  0.00           H  
ATOM   2736  C   GLY G2164     -10.349   5.998   0.613  1.00  0.00           C  
ATOM   2737  O   GLY G2164     -11.253   5.513  -0.104  1.00  0.00           O  
ATOM   2738  N   ARG G2165     -10.540   7.152   1.295  1.00  0.00           N  
ATOM   2739  H   ARG G2165      -9.767   7.543   1.816  1.00  0.00           H  
ATOM   2740  CA  ARG G2165     -11.728   7.994   1.148  1.00  0.00           C  
ATOM   2741  HA  ARG G2165     -12.422   7.529   0.447  1.00  0.00           H  
ATOM   2742  CB  ARG G2165     -12.357   8.135   2.618  1.00  0.00           C  
ATOM   2743  HB2 ARG G2165     -11.649   8.627   3.284  1.00  0.00           H  
ATOM   2744  HB3 ARG G2165     -13.306   8.653   2.477  1.00  0.00           H  
ATOM   2745  CG  ARG G2165     -12.752   6.744   3.179  1.00  0.00           C  
ATOM   2746  HG2 ARG G2165     -11.827   6.173   3.248  1.00  0.00           H  
ATOM   2747  HG3 ARG G2165     -13.101   6.843   4.207  1.00  0.00           H  
ATOM   2748  CD  ARG G2165     -13.589   5.753   2.376  1.00  0.00           C  
ATOM   2749  HD2 ARG G2165     -13.061   5.608   1.434  1.00  0.00           H  
ATOM   2750  HD3 ARG G2165     -13.630   4.843   2.974  1.00  0.00           H  
ATOM   2751  NE  ARG G2165     -14.899   6.192   2.108  1.00  0.00           N  
ATOM   2752  HE  ARG G2165     -15.163   7.071   2.530  1.00  0.00           H  
ATOM   2753  CZ  ARG G2165     -15.742   5.778   1.197  1.00  0.00           C  
ATOM   2754  NH1 ARG G2165     -16.819   6.498   1.030  1.00  0.00           N  
ATOM   2755 1HH1 ARG G2165     -17.146   7.328   1.503  1.00  0.00           H  
ATOM   2756 2HH1 ARG G2165     -17.548   6.243   0.379  1.00  0.00           H  
ATOM   2757  NH2 ARG G2165     -15.522   4.724   0.434  1.00  0.00           N  
ATOM   2758 1HH2 ARG G2165     -14.635   4.243   0.479  1.00  0.00           H  
ATOM   2759 2HH2 ARG G2165     -16.128   4.333  -0.274  1.00  0.00           H  
ATOM   2760  C   ARG G2165     -11.428   9.404   0.714  1.00  0.00           C  
ATOM   2761  O   ARG G2165     -10.306   9.895   0.960  1.00  0.00           O  
ATOM   2762  N   LEU G2166     -12.424  10.168   0.312  1.00  0.00           N  
ATOM   2763  H   LEU G2166     -13.280   9.711   0.033  1.00  0.00           H  
ATOM   2764  CA  LEU G2166     -12.328  11.643   0.109  1.00  0.00           C  
ATOM   2765  HA  LEU G2166     -11.421  11.715  -0.491  1.00  0.00           H  
ATOM   2766  CB  LEU G2166     -13.548  12.198  -0.743  1.00  0.00           C  
ATOM   2767  HB2 LEU G2166     -13.528  11.768  -1.744  1.00  0.00           H  
ATOM   2768  HB3 LEU G2166     -14.408  11.670  -0.331  1.00  0.00           H  
ATOM   2769  CG  LEU G2166     -13.620  13.760  -0.735  1.00  0.00           C  
ATOM   2770  HG  LEU G2166     -13.563  14.060   0.311  1.00  0.00           H  
ATOM   2771  CD1 LEU G2166     -12.584  14.308  -1.667  1.00  0.00           C  
ATOM   2772 1HD1 LEU G2166     -11.556  14.242  -1.312  1.00  0.00           H  
ATOM   2773 2HD1 LEU G2166     -12.692  13.846  -2.649  1.00  0.00           H  
ATOM   2774 3HD1 LEU G2166     -12.755  15.377  -1.798  1.00  0.00           H  
ATOM   2775  CD2 LEU G2166     -15.021  14.150  -1.303  1.00  0.00           C  
ATOM   2776 1HD2 LEU G2166     -15.763  13.628  -0.700  1.00  0.00           H  
ATOM   2777 2HD2 LEU G2166     -15.199  15.225  -1.308  1.00  0.00           H  
ATOM   2778 3HD2 LEU G2166     -15.017  13.789  -2.332  1.00  0.00           H  
ATOM   2779  C   LEU G2166     -12.128  12.294   1.509  1.00  0.00           C  
ATOM   2780  O   LEU G2166     -12.851  11.969   2.457  1.00  0.00           O  
ATOM   2781  N   GLY G2167     -11.134  13.179   1.640  1.00  0.00           N  
ATOM   2782  H   GLY G2167     -10.560  13.361   0.829  1.00  0.00           H  
ATOM   2783  CA  GLY G2167     -10.771  13.918   2.886  1.00  0.00           C  
ATOM   2784  HA2 GLY G2167     -10.573  13.177   3.660  1.00  0.00           H  
ATOM   2785  HA3 GLY G2167      -9.767  14.330   2.783  1.00  0.00           H  
ATOM   2786  C   GLY G2167     -11.684  15.061   3.444  1.00  0.00           C  
ATOM   2787  O   GLY G2167     -12.878  14.962   3.242  1.00  0.00           O  
ATOM   2788  N   LEU G2168     -11.086  16.039   4.115  1.00  0.00           N  
ATOM   2789  H   LEU G2168     -10.077  16.066   4.113  1.00  0.00           H  
ATOM   2790  CA  LEU G2168     -11.734  17.272   4.476  1.00  0.00           C  
ATOM   2791  HA  LEU G2168     -12.714  17.049   4.897  1.00  0.00           H  
ATOM   2792  CB  LEU G2168     -10.966  17.912   5.652  1.00  0.00           C  
ATOM   2793  HB2 LEU G2168      -9.987  18.259   5.322  1.00  0.00           H  
ATOM   2794  HB3 LEU G2168     -11.504  18.829   5.889  1.00  0.00           H  
ATOM   2795  CG  LEU G2168     -10.707  17.024   6.809  1.00  0.00           C  
ATOM   2796  HG  LEU G2168     -10.150  16.154   6.459  1.00  0.00           H  
ATOM   2797  CD1 LEU G2168      -9.792  17.748   7.779  1.00  0.00           C  
ATOM   2798 1HD1 LEU G2168     -10.372  18.443   8.387  1.00  0.00           H  
ATOM   2799 2HD1 LEU G2168      -9.427  17.060   8.542  1.00  0.00           H  
ATOM   2800 3HD1 LEU G2168      -9.037  18.321   7.239  1.00  0.00           H  
ATOM   2801  CD2 LEU G2168     -12.001  16.464   7.464  1.00  0.00           C  
ATOM   2802 1HD2 LEU G2168     -12.469  17.299   7.984  1.00  0.00           H  
ATOM   2803 2HD2 LEU G2168     -12.727  16.183   6.700  1.00  0.00           H  
ATOM   2804 3HD2 LEU G2168     -11.604  15.668   8.093  1.00  0.00           H  
ATOM   2805  C   LEU G2168     -11.761  18.274   3.348  1.00  0.00           C  
ATOM   2806  O   LEU G2168     -10.689  18.658   2.786  1.00  0.00           O  
ATOM   2807  N   VAL G2169     -12.985  18.623   2.910  1.00  0.00           N  
ATOM   2808  H   VAL G2169     -13.739  18.145   3.382  1.00  0.00           H  
ATOM   2809  CA  VAL G2169     -13.300  19.502   1.851  1.00  0.00           C  
ATOM   2810  HA  VAL G2169     -12.435  19.492   1.188  1.00  0.00           H  
ATOM   2811  CB  VAL G2169     -14.576  19.098   1.063  1.00  0.00           C  
ATOM   2812  HB  VAL G2169     -14.583  19.719   0.167  1.00  0.00           H  
ATOM   2813  CG1 VAL G2169     -14.569  17.599   0.626  1.00  0.00           C  
ATOM   2814 1HG1 VAL G2169     -13.553  17.285   0.386  1.00  0.00           H  
ATOM   2815 2HG1 VAL G2169     -14.783  16.887   1.423  1.00  0.00           H  
ATOM   2816 3HG1 VAL G2169     -15.241  17.314  -0.184  1.00  0.00           H  
ATOM   2817  CG2 VAL G2169     -15.903  19.423   1.771  1.00  0.00           C  
ATOM   2818 1HG2 VAL G2169     -16.708  18.993   1.175  1.00  0.00           H  
ATOM   2819 2HG2 VAL G2169     -15.879  19.135   2.822  1.00  0.00           H  
ATOM   2820 3HG2 VAL G2169     -16.076  20.491   1.639  1.00  0.00           H  
ATOM   2821  C   VAL G2169     -13.433  20.987   2.201  1.00  0.00           C  
ATOM   2822  O   VAL G2169     -13.290  21.873   1.308  1.00  0.00           O  
ATOM   2823  N   SER G2170     -13.708  21.399   3.459  1.00  0.00           N  
ATOM   2824  H   SER G2170     -13.594  20.742   4.217  1.00  0.00           H  
ATOM   2825  CA  SER G2170     -13.906  22.812   4.004  1.00  0.00           C  
ATOM   2826  HA  SER G2170     -13.315  23.562   3.478  1.00  0.00           H  
ATOM   2827  CB  SER G2170     -15.329  23.179   3.923  1.00  0.00           C  
ATOM   2828  HB2 SER G2170     -15.639  23.272   2.882  1.00  0.00           H  
ATOM   2829  HB3 SER G2170     -15.987  22.471   4.426  1.00  0.00           H  
ATOM   2830  OG  SER G2170     -15.451  24.450   4.402  1.00  0.00           O  
ATOM   2831  HG  SER G2170     -14.834  25.001   3.914  1.00  0.00           H  
ATOM   2832  C   SER G2170     -13.502  22.897   5.506  1.00  0.00           C  
ATOM   2833  O   SER G2170     -13.692  21.951   6.301  1.00  0.00           O  
ATOM   2834  N   GLU G2171     -12.871  24.020   5.853  1.00  0.00           N  
ATOM   2835  H   GLU G2171     -13.063  24.783   5.220  1.00  0.00           H  
ATOM   2836  CA  GLU G2171     -12.456  24.416   7.168  1.00  0.00           C  
ATOM   2837  HA  GLU G2171     -12.563  23.605   7.889  1.00  0.00           H  
ATOM   2838  CB  GLU G2171     -10.904  24.677   7.106  1.00  0.00           C  
ATOM   2839  HB2 GLU G2171     -10.391  23.719   7.194  1.00  0.00           H  
ATOM   2840  HB3 GLU G2171     -10.591  25.274   6.249  1.00  0.00           H  
ATOM   2841  CG  GLU G2171     -10.361  25.413   8.384  1.00  0.00           C  
ATOM   2842  HG2 GLU G2171      -9.273  25.419   8.326  1.00  0.00           H  
ATOM   2843  HG3 GLU G2171     -10.558  26.485   8.403  1.00  0.00           H  
ATOM   2844  CD  GLU G2171     -10.718  24.681   9.729  1.00  0.00           C  
ATOM   2845  OE1 GLU G2171     -11.007  23.516   9.747  1.00  0.00           O  
ATOM   2846  OE2 GLU G2171     -10.692  25.402  10.725  1.00  0.00           O  
ATOM   2847  C   GLU G2171     -13.236  25.735   7.558  1.00  0.00           C  
ATOM   2848  O   GLU G2171     -13.276  26.662   6.699  1.00  0.00           O  
ATOM   2849  N   GLN G2172     -13.830  25.842   8.725  1.00  0.00           N  
ATOM   2850  H   GLN G2172     -13.828  24.975   9.244  1.00  0.00           H  
ATOM   2851  CA  GLN G2172     -14.383  27.094   9.228  1.00  0.00           C  
ATOM   2852  HA  GLN G2172     -14.670  27.695   8.366  1.00  0.00           H  
ATOM   2853  CB  GLN G2172     -15.600  26.736  10.017  1.00  0.00           C  
ATOM   2854  HB2 GLN G2172     -15.295  26.020  10.780  1.00  0.00           H  
ATOM   2855  HB3 GLN G2172     -15.960  27.661  10.467  1.00  0.00           H  
ATOM   2856  CG  GLN G2172     -16.737  26.070   9.195  1.00  0.00           C  
ATOM   2857  HG2 GLN G2172     -16.830  26.600   8.247  1.00  0.00           H  
ATOM   2858  HG3 GLN G2172     -16.617  24.995   9.056  1.00  0.00           H  
ATOM   2859  CD  GLN G2172     -18.136  26.298   9.721  1.00  0.00           C  
ATOM   2860  OE1 GLN G2172     -18.334  27.122  10.621  1.00  0.00           O  
ATOM   2861  NE2 GLN G2172     -19.142  25.579   9.277  1.00  0.00           N  
ATOM   2862 1HE2 GLN G2172     -20.109  25.825   9.436  1.00  0.00           H  
ATOM   2863 2HE2 GLN G2172     -19.056  24.861   8.572  1.00  0.00           H  
ATOM   2864  C   GLN G2172     -13.304  27.776  10.112  1.00  0.00           C  
ATOM   2865  O   GLN G2172     -13.076  27.387  11.276  1.00  0.00           O  
ATOM   2866  N   CYS G2173     -12.638  28.819   9.596  1.00  0.00           N  
ATOM   2867  H   CYS G2173     -12.945  29.055   8.663  1.00  0.00           H  
ATOM   2868  CA  CYS G2173     -11.576  29.534  10.304  1.00  0.00           C  
ATOM   2869  HA  CYS G2173     -11.150  28.910  11.089  1.00  0.00           H  
ATOM   2870  CB  CYS G2173     -10.369  29.859   9.299  1.00  0.00           C  
ATOM   2871  HB2 CYS G2173      -9.494  30.168   9.872  1.00  0.00           H  
ATOM   2872  HB3 CYS G2173     -10.038  28.933   8.827  1.00  0.00           H  
ATOM   2873  SG  CYS G2173     -10.889  31.140   8.059  1.00  0.00           S  
ATOM   2874  HG  CYS G2173     -11.929  30.467   7.560  1.00  0.00           H  
ATOM   2875  C   CYS G2173     -12.082  30.845  10.948  1.00  0.00           C  
ATOM   2876  O   CYS G2173     -13.093  31.385  10.554  1.00  0.00           O  
ATOM   2877  N   LEU G2174     -11.441  31.504  11.891  1.00  0.00           N  
ATOM   2878  H   LEU G2174     -10.665  31.033  12.332  1.00  0.00           H  
ATOM   2879  CA  LEU G2174     -11.793  32.869  12.397  1.00  0.00           C  
ATOM   2880  HA  LEU G2174     -12.860  32.983  12.204  1.00  0.00           H  
ATOM   2881  CB  LEU G2174     -11.571  32.773  13.945  1.00  0.00           C  
ATOM   2882  HB2 LEU G2174     -12.241  32.014  14.351  1.00  0.00           H  
ATOM   2883  HB3 LEU G2174     -10.566  32.433  14.193  1.00  0.00           H  
ATOM   2884  CG  LEU G2174     -11.872  34.079  14.677  1.00  0.00           C  
ATOM   2885  HG  LEU G2174     -11.170  34.850  14.358  1.00  0.00           H  
ATOM   2886  CD1 LEU G2174     -13.340  34.547  14.456  1.00  0.00           C  
ATOM   2887 1HD1 LEU G2174     -13.958  33.694  14.737  1.00  0.00           H  
ATOM   2888 2HD1 LEU G2174     -13.668  35.349  15.118  1.00  0.00           H  
ATOM   2889 3HD1 LEU G2174     -13.526  34.755  13.403  1.00  0.00           H  
ATOM   2890  CD2 LEU G2174     -11.961  33.754  16.190  1.00  0.00           C  
ATOM   2891 1HD2 LEU G2174     -12.041  34.711  16.706  1.00  0.00           H  
ATOM   2892 2HD2 LEU G2174     -12.696  33.051  16.582  1.00  0.00           H  
ATOM   2893 3HD2 LEU G2174     -11.015  33.283  16.457  1.00  0.00           H  
ATOM   2894  C   LEU G2174     -10.983  33.918  11.744  1.00  0.00           C  
ATOM   2895  O   LEU G2174      -9.721  33.868  11.784  1.00  0.00           O  
ATOM   2896  N   TYR G2175     -11.607  34.934  11.057  1.00  0.00           N  
ATOM   2897  H   TYR G2175     -12.604  34.892  10.903  1.00  0.00           H  
ATOM   2898  CA  TYR G2175     -10.905  35.918  10.207  1.00  0.00           C  
ATOM   2899  HA  TYR G2175      -9.988  36.259  10.687  1.00  0.00           H  
ATOM   2900  CB  TYR G2175     -10.444  35.233   8.950  1.00  0.00           C  
ATOM   2901  HB2 TYR G2175      -9.854  34.350   9.194  1.00  0.00           H  
ATOM   2902  HB3 TYR G2175     -11.349  34.824   8.500  1.00  0.00           H  
ATOM   2903  CG  TYR G2175      -9.663  36.134   7.991  1.00  0.00           C  
ATOM   2904  CD1 TYR G2175      -8.600  36.919   8.533  1.00  0.00           C  
ATOM   2905  HD1 TYR G2175      -8.386  36.901   9.592  1.00  0.00           H  
ATOM   2906  CE1 TYR G2175      -7.838  37.757   7.765  1.00  0.00           C  
ATOM   2907  HE1 TYR G2175      -7.023  38.303   8.216  1.00  0.00           H  
ATOM   2908  CZ  TYR G2175      -8.023  37.791   6.385  1.00  0.00           C  
ATOM   2909  OH  TYR G2175      -7.086  38.436   5.609  1.00  0.00           O  
ATOM   2910  HH  TYR G2175      -6.314  38.518   6.175  1.00  0.00           H  
ATOM   2911  CE2 TYR G2175      -9.103  37.122   5.803  1.00  0.00           C  
ATOM   2912  HE2 TYR G2175      -9.191  37.194   4.729  1.00  0.00           H  
ATOM   2913  CD2 TYR G2175      -9.979  36.350   6.640  1.00  0.00           C  
ATOM   2914  HD2 TYR G2175     -10.790  35.852   6.130  1.00  0.00           H  
ATOM   2915  C   TYR G2175     -11.775  37.148   9.905  1.00  0.00           C  
ATOM   2916  O   TYR G2175     -12.774  37.077   9.252  1.00  0.00           O  
ATOM   2917  N   ASN G2176     -11.315  38.303  10.255  1.00  0.00           N  
ATOM   2918  H   ASN G2176     -10.475  38.250  10.813  1.00  0.00           H  
ATOM   2919  CA  ASN G2176     -11.734  39.660  10.011  1.00  0.00           C  
ATOM   2920  HA  ASN G2176     -12.239  39.735   9.048  1.00  0.00           H  
ATOM   2921  CB  ASN G2176     -12.968  40.011  10.881  1.00  0.00           C  
ATOM   2922  HB2 ASN G2176     -13.329  41.034  10.782  1.00  0.00           H  
ATOM   2923  HB3 ASN G2176     -13.761  39.290  10.681  1.00  0.00           H  
ATOM   2924  CG  ASN G2176     -12.635  39.997  12.368  1.00  0.00           C  
ATOM   2925  OD1 ASN G2176     -11.802  40.763  12.827  1.00  0.00           O  
ATOM   2926  ND2 ASN G2176     -13.317  39.214  13.130  1.00  0.00           N  
ATOM   2927 1HD2 ASN G2176     -13.090  39.413  14.093  1.00  0.00           H  
ATOM   2928 2HD2 ASN G2176     -13.827  38.380  12.877  1.00  0.00           H  
ATOM   2929  C   ASN G2176     -10.641  40.712  10.113  1.00  0.00           C  
ATOM   2930  O   ASN G2176      -9.548  40.324  10.409  1.00  0.00           O  
ATOM   2931  N   LEU G2177     -10.815  41.994   9.910  1.00  0.00           N  
ATOM   2932  H   LEU G2177     -11.775  42.196   9.670  1.00  0.00           H  
ATOM   2933  CA  LEU G2177      -9.807  43.022  10.222  1.00  0.00           C  
ATOM   2934  HA  LEU G2177      -9.002  42.758   9.536  1.00  0.00           H  
ATOM   2935  CB  LEU G2177     -10.522  44.435   9.959  1.00  0.00           C  
ATOM   2936  HB2 LEU G2177     -11.466  44.392  10.502  1.00  0.00           H  
ATOM   2937  HB3 LEU G2177      -9.847  45.174  10.391  1.00  0.00           H  
ATOM   2938  CG  LEU G2177     -10.767  44.776   8.504  1.00  0.00           C  
ATOM   2939  HG  LEU G2177     -11.279  43.973   7.974  1.00  0.00           H  
ATOM   2940  CD1 LEU G2177     -11.722  46.062   8.680  1.00  0.00           C  
ATOM   2941 1HD1 LEU G2177     -11.877  46.489   7.689  1.00  0.00           H  
ATOM   2942 2HD1 LEU G2177     -12.689  45.810   9.117  1.00  0.00           H  
ATOM   2943 3HD1 LEU G2177     -11.264  46.864   9.258  1.00  0.00           H  
ATOM   2944  CD2 LEU G2177      -9.480  45.182   7.751  1.00  0.00           C  
ATOM   2945 1HD2 LEU G2177      -9.755  45.402   6.719  1.00  0.00           H  
ATOM   2946 2HD2 LEU G2177      -8.913  46.072   8.026  1.00  0.00           H  
ATOM   2947 3HD2 LEU G2177      -8.754  44.369   7.715  1.00  0.00           H  
ATOM   2948  C   LEU G2177      -9.202  42.952  11.659  1.00  0.00           C  
ATOM   2949  O   LEU G2177      -8.027  43.023  11.743  1.00  0.00           O  
ATOM   2950  N   CYS G2178     -10.012  42.928  12.726  1.00  0.00           N  
ATOM   2951  H   CYS G2178     -11.009  42.776  12.683  1.00  0.00           H  
ATOM   2952  CA  CYS G2178      -9.460  42.942  14.102  1.00  0.00           C  
ATOM   2953  HA  CYS G2178      -8.853  43.828  14.290  1.00  0.00           H  
ATOM   2954  CB  CYS G2178     -10.621  43.139  15.118  1.00  0.00           C  
ATOM   2955  HB2 CYS G2178     -11.436  42.421  15.028  1.00  0.00           H  
ATOM   2956  HB3 CYS G2178     -10.282  42.886  16.123  1.00  0.00           H  
ATOM   2957  SG  CYS G2178     -11.294  44.804  15.063  1.00  0.00           S  
ATOM   2958  HG  CYS G2178     -10.653  45.397  16.074  1.00  0.00           H  
ATOM   2959  C   CYS G2178      -8.630  41.688  14.396  1.00  0.00           C  
ATOM   2960  O   CYS G2178      -7.529  41.685  15.011  1.00  0.00           O  
ATOM   2961  N   GLU G2179      -8.995  40.551  13.803  1.00  0.00           N  
ATOM   2962  H   GLU G2179      -9.892  40.652  13.351  1.00  0.00           H  
ATOM   2963  CA  GLU G2179      -8.479  39.189  13.996  1.00  0.00           C  
ATOM   2964  HA  GLU G2179      -7.733  39.272  14.787  1.00  0.00           H  
ATOM   2965  CB  GLU G2179      -9.592  38.340  14.639  1.00  0.00           C  
ATOM   2966  HB2 GLU G2179      -9.958  38.840  15.535  1.00  0.00           H  
ATOM   2967  HB3 GLU G2179     -10.460  38.219  13.990  1.00  0.00           H  
ATOM   2968  CG  GLU G2179      -9.099  36.978  15.146  1.00  0.00           C  
ATOM   2969  HG2 GLU G2179      -9.915  36.431  15.617  1.00  0.00           H  
ATOM   2970  HG3 GLU G2179      -8.748  36.293  14.374  1.00  0.00           H  
ATOM   2971  CD  GLU G2179      -7.868  37.028  16.099  1.00  0.00           C  
ATOM   2972  OE1 GLU G2179      -8.075  37.189  17.333  1.00  0.00           O  
ATOM   2973  OE2 GLU G2179      -6.681  36.890  15.695  1.00  0.00           O  
ATOM   2974  C   GLU G2179      -7.860  38.577  12.819  1.00  0.00           C  
ATOM   2975  O   GLU G2179      -8.574  38.058  11.958  1.00  0.00           O  
ATOM   2976  N   ARG G2180      -6.506  38.661  12.646  1.00  0.00           N  
ATOM   2977  H   ARG G2180      -6.039  39.192  13.367  1.00  0.00           H  
ATOM   2978  CA  ARG G2180      -5.814  38.183  11.408  1.00  0.00           C  
ATOM   2979  HA  ARG G2180      -6.642  37.934  10.745  1.00  0.00           H  
ATOM   2980  CB  ARG G2180      -5.181  39.427  10.675  1.00  0.00           C  
ATOM   2981  HB2 ARG G2180      -4.418  39.812  11.352  1.00  0.00           H  
ATOM   2982  HB3 ARG G2180      -4.711  39.020   9.780  1.00  0.00           H  
ATOM   2983  CG  ARG G2180      -6.146  40.567  10.294  1.00  0.00           C  
ATOM   2984  HG2 ARG G2180      -7.034  40.161   9.810  1.00  0.00           H  
ATOM   2985  HG3 ARG G2180      -6.539  40.959  11.232  1.00  0.00           H  
ATOM   2986  CD  ARG G2180      -5.405  41.605   9.444  1.00  0.00           C  
ATOM   2987  HD2 ARG G2180      -6.123  42.361   9.129  1.00  0.00           H  
ATOM   2988  HD3 ARG G2180      -4.630  42.075  10.049  1.00  0.00           H  
ATOM   2989  NE  ARG G2180      -4.856  41.005   8.201  1.00  0.00           N  
ATOM   2990  HE  ARG G2180      -4.971  40.029   7.964  1.00  0.00           H  
ATOM   2991  CZ  ARG G2180      -4.361  41.729   7.198  1.00  0.00           C  
ATOM   2992  NH1 ARG G2180      -4.201  43.025   7.199  1.00  0.00           N  
ATOM   2993 1HH1 ARG G2180      -4.483  43.545   8.018  1.00  0.00           H  
ATOM   2994 2HH1 ARG G2180      -4.110  43.491   6.307  1.00  0.00           H  
ATOM   2995  NH2 ARG G2180      -3.963  41.130   6.147  1.00  0.00           N  
ATOM   2996 1HH2 ARG G2180      -3.962  40.123   6.070  1.00  0.00           H  
ATOM   2997 2HH2 ARG G2180      -3.651  41.758   5.420  1.00  0.00           H  
ATOM   2998  C   ARG G2180      -4.976  36.892  11.466  1.00  0.00           C  
ATOM   2999  O   ARG G2180      -4.357  36.534  10.483  1.00  0.00           O  
ATOM   3000  N   ARG G2181      -4.853  36.219  12.655  1.00  0.00           N  
ATOM   3001  H   ARG G2181      -5.369  36.607  13.432  1.00  0.00           H  
ATOM   3002  CA  ARG G2181      -3.990  35.016  12.937  1.00  0.00           C  
ATOM   3003  HA  ARG G2181      -2.940  35.295  12.849  1.00  0.00           H  
ATOM   3004  CB  ARG G2181      -4.304  34.548  14.346  1.00  0.00           C  
ATOM   3005  HB2 ARG G2181      -5.343  34.552  14.676  1.00  0.00           H  
ATOM   3006  HB3 ARG G2181      -3.944  33.526  14.464  1.00  0.00           H  
ATOM   3007  CG  ARG G2181      -3.312  35.349  15.274  1.00  0.00           C  
ATOM   3008  HG2 ARG G2181      -2.306  35.021  15.013  1.00  0.00           H  
ATOM   3009  HG3 ARG G2181      -3.442  36.412  15.070  1.00  0.00           H  
ATOM   3010  CD  ARG G2181      -3.581  35.112  16.768  1.00  0.00           C  
ATOM   3011  HD2 ARG G2181      -3.890  34.077  16.910  1.00  0.00           H  
ATOM   3012  HD3 ARG G2181      -2.742  35.172  17.461  1.00  0.00           H  
ATOM   3013  NE  ARG G2181      -4.615  36.019  17.243  1.00  0.00           N  
ATOM   3014  HE  ARG G2181      -5.454  36.235  16.724  1.00  0.00           H  
ATOM   3015  CZ  ARG G2181      -4.728  36.553  18.449  1.00  0.00           C  
ATOM   3016  NH1 ARG G2181      -5.741  37.222  18.879  1.00  0.00           N  
ATOM   3017 1HH1 ARG G2181      -6.502  37.502  18.277  1.00  0.00           H  
ATOM   3018 2HH1 ARG G2181      -5.737  37.555  19.832  1.00  0.00           H  
ATOM   3019  NH2 ARG G2181      -3.798  36.358  19.383  1.00  0.00           N  
ATOM   3020 1HH2 ARG G2181      -2.994  35.769  19.217  1.00  0.00           H  
ATOM   3021 2HH2 ARG G2181      -4.097  36.599  20.317  1.00  0.00           H  
ATOM   3022  C   ARG G2181      -4.038  33.820  11.954  1.00  0.00           C  
ATOM   3023  O   ARG G2181      -3.049  33.129  11.704  1.00  0.00           O  
ATOM   3024  N   ALA G2182      -5.235  33.588  11.471  1.00  0.00           N  
ATOM   3025  H   ALA G2182      -5.990  34.179  11.788  1.00  0.00           H  
ATOM   3026  CA  ALA G2182      -5.605  32.594  10.436  1.00  0.00           C  
ATOM   3027  HA  ALA G2182      -5.524  31.599  10.873  1.00  0.00           H  
ATOM   3028  CB  ALA G2182      -7.007  32.893   9.879  1.00  0.00           C  
ATOM   3029  HB1 ALA G2182      -7.744  32.772  10.673  1.00  0.00           H  
ATOM   3030  HB2 ALA G2182      -7.020  33.878   9.413  1.00  0.00           H  
ATOM   3031  HB3 ALA G2182      -7.251  32.234   9.046  1.00  0.00           H  
ATOM   3032  C   ALA G2182      -4.691  32.594   9.218  1.00  0.00           C  
ATOM   3033  O   ALA G2182      -4.441  31.552   8.675  1.00  0.00           O  
ATOM   3034  N   GLU G2183      -4.212  33.805   8.849  1.00  0.00           N  
ATOM   3035  H   GLU G2183      -4.346  34.669   9.355  1.00  0.00           H  
ATOM   3036  CA  GLU G2183      -3.356  33.982   7.615  1.00  0.00           C  
ATOM   3037  HA  GLU G2183      -3.816  33.586   6.709  1.00  0.00           H  
ATOM   3038  CB  GLU G2183      -2.985  35.506   7.607  1.00  0.00           C  
ATOM   3039  HB2 GLU G2183      -2.841  35.714   8.667  1.00  0.00           H  
ATOM   3040  HB3 GLU G2183      -2.075  35.672   7.030  1.00  0.00           H  
ATOM   3041  CG  GLU G2183      -4.159  36.344   6.992  1.00  0.00           C  
ATOM   3042  HG2 GLU G2183      -4.392  35.927   6.012  1.00  0.00           H  
ATOM   3043  HG3 GLU G2183      -5.058  36.142   7.574  1.00  0.00           H  
ATOM   3044  CD  GLU G2183      -3.882  37.824   6.928  1.00  0.00           C  
ATOM   3045  OE1 GLU G2183      -2.703  38.208   6.976  1.00  0.00           O  
ATOM   3046  OE2 GLU G2183      -4.812  38.607   6.748  1.00  0.00           O  
ATOM   3047  C   GLU G2183      -1.965  33.270   7.781  1.00  0.00           C  
ATOM   3048  O   GLU G2183      -1.358  32.928   6.729  1.00  0.00           O  
ATOM   3049  N   MET G2184      -1.441  33.031   9.011  1.00  0.00           N  
ATOM   3050  H   MET G2184      -2.053  33.142   9.806  1.00  0.00           H  
ATOM   3051  CA  MET G2184      -0.118  32.467   9.247  1.00  0.00           C  
ATOM   3052  HA  MET G2184       0.631  33.016   8.677  1.00  0.00           H  
ATOM   3053  CB  MET G2184       0.203  32.581  10.748  1.00  0.00           C  
ATOM   3054  HB2 MET G2184      -0.420  31.855  11.270  1.00  0.00           H  
ATOM   3055  HB3 MET G2184       1.273  32.374  10.783  1.00  0.00           H  
ATOM   3056  CG  MET G2184       0.010  33.933  11.454  1.00  0.00           C  
ATOM   3057  HG2 MET G2184       0.515  34.674  10.834  1.00  0.00           H  
ATOM   3058  HG3 MET G2184      -1.054  34.137  11.336  1.00  0.00           H  
ATOM   3059  SD  MET G2184       0.594  34.286  13.122  1.00  0.00           S  
ATOM   3060  CE  MET G2184      -0.225  33.055  14.168  1.00  0.00           C  
ATOM   3061  HE1 MET G2184       0.519  32.405  14.629  1.00  0.00           H  
ATOM   3062  HE2 MET G2184      -0.815  33.590  14.912  1.00  0.00           H  
ATOM   3063  HE3 MET G2184      -0.903  32.471  13.546  1.00  0.00           H  
ATOM   3064  C   MET G2184      -0.040  30.963   8.880  1.00  0.00           C  
ATOM   3065  O   MET G2184       0.945  30.511   8.334  1.00  0.00           O  
ATOM   3066  N   GLU G2185      -1.017  30.198   9.122  1.00  0.00           N  
ATOM   3067  H   GLU G2185      -1.750  30.581   9.701  1.00  0.00           H  
ATOM   3068  CA  GLU G2185      -0.987  28.721   9.031  1.00  0.00           C  
ATOM   3069  HA  GLU G2185      -0.211  28.401   8.335  1.00  0.00           H  
ATOM   3070  CB  GLU G2185      -0.603  28.035  10.322  1.00  0.00           C  
ATOM   3071  HB2 GLU G2185      -1.066  28.511  11.187  1.00  0.00           H  
ATOM   3072  HB3 GLU G2185      -1.037  27.035  10.297  1.00  0.00           H  
ATOM   3073  CG  GLU G2185       0.945  28.057  10.633  1.00  0.00           C  
ATOM   3074  HG2 GLU G2185       1.303  29.082  10.535  1.00  0.00           H  
ATOM   3075  HG3 GLU G2185       1.009  27.759  11.679  1.00  0.00           H  
ATOM   3076  CD  GLU G2185       1.801  26.985   9.887  1.00  0.00           C  
ATOM   3077  OE1 GLU G2185       2.800  27.395   9.249  1.00  0.00           O  
ATOM   3078  OE2 GLU G2185       1.522  25.743   9.955  1.00  0.00           O  
ATOM   3079  C   GLU G2185      -2.294  28.168   8.465  1.00  0.00           C  
ATOM   3080  O   GLU G2185      -2.184  27.426   7.476  1.00  0.00           O  
ATOM   3081  N   VAL G2186      -3.414  28.511   9.007  1.00  0.00           N  
ATOM   3082  H   VAL G2186      -3.421  29.167   9.776  1.00  0.00           H  
ATOM   3083  CA  VAL G2186      -4.715  27.996   8.567  1.00  0.00           C  
ATOM   3084  HA  VAL G2186      -4.613  26.922   8.728  1.00  0.00           H  
ATOM   3085  CB  VAL G2186      -5.953  28.336   9.446  1.00  0.00           C  
ATOM   3086  HB  VAL G2186      -5.984  29.421   9.546  1.00  0.00           H  
ATOM   3087  CG1 VAL G2186      -7.248  27.816   8.812  1.00  0.00           C  
ATOM   3088 1HG1 VAL G2186      -7.161  26.875   8.268  1.00  0.00           H  
ATOM   3089 2HG1 VAL G2186      -8.051  27.709   9.540  1.00  0.00           H  
ATOM   3090 3HG1 VAL G2186      -7.462  28.566   8.050  1.00  0.00           H  
ATOM   3091  CG2 VAL G2186      -5.714  27.701  10.825  1.00  0.00           C  
ATOM   3092 1HG2 VAL G2186      -6.573  27.926  11.458  1.00  0.00           H  
ATOM   3093 2HG2 VAL G2186      -5.577  26.623  10.737  1.00  0.00           H  
ATOM   3094 3HG2 VAL G2186      -4.776  28.031  11.270  1.00  0.00           H  
ATOM   3095  C   VAL G2186      -4.973  28.067   7.066  1.00  0.00           C  
ATOM   3096  O   VAL G2186      -5.194  27.061   6.354  1.00  0.00           O  
ATOM   3097  N   VAL G2187      -5.058  29.310   6.602  1.00  0.00           N  
ATOM   3098  H   VAL G2187      -4.911  30.114   7.196  1.00  0.00           H  
ATOM   3099  CA  VAL G2187      -5.203  29.588   5.213  1.00  0.00           C  
ATOM   3100  HA  VAL G2187      -6.167  29.163   4.934  1.00  0.00           H  
ATOM   3101  CB  VAL G2187      -5.262  31.166   5.166  1.00  0.00           C  
ATOM   3102  HB  VAL G2187      -4.466  31.592   5.778  1.00  0.00           H  
ATOM   3103  CG1 VAL G2187      -5.216  31.672   3.702  1.00  0.00           C  
ATOM   3104 1HG1 VAL G2187      -6.063  31.300   3.126  1.00  0.00           H  
ATOM   3105 2HG1 VAL G2187      -5.390  32.745   3.793  1.00  0.00           H  
ATOM   3106 3HG1 VAL G2187      -4.272  31.391   3.235  1.00  0.00           H  
ATOM   3107  CG2 VAL G2187      -6.531  31.725   5.811  1.00  0.00           C  
ATOM   3108 1HG2 VAL G2187      -7.401  31.203   5.412  1.00  0.00           H  
ATOM   3109 2HG2 VAL G2187      -6.503  31.580   6.891  1.00  0.00           H  
ATOM   3110 3HG2 VAL G2187      -6.548  32.797   5.619  1.00  0.00           H  
ATOM   3111  C   VAL G2187      -4.099  28.917   4.336  1.00  0.00           C  
ATOM   3112  O   VAL G2187      -4.451  28.191   3.440  1.00  0.00           O  
ATOM   3113  N   PRO G2188      -2.811  28.931   4.679  1.00  0.00           N  
ATOM   3114  CD  PRO G2188      -2.242  29.975   5.532  1.00  0.00           C  
ATOM   3115  HD2 PRO G2188      -2.346  29.746   6.592  1.00  0.00           H  
ATOM   3116  HD3 PRO G2188      -2.619  30.993   5.431  1.00  0.00           H  
ATOM   3117  CG  PRO G2188      -0.760  30.036   5.142  1.00  0.00           C  
ATOM   3118  HG2 PRO G2188      -0.126  30.250   6.003  1.00  0.00           H  
ATOM   3119  HG3 PRO G2188      -0.547  30.740   4.338  1.00  0.00           H  
ATOM   3120  CB  PRO G2188      -0.552  28.562   4.628  1.00  0.00           C  
ATOM   3121  HB2 PRO G2188      -0.303  28.006   5.532  1.00  0.00           H  
ATOM   3122  HB3 PRO G2188       0.225  28.462   3.869  1.00  0.00           H  
ATOM   3123  CA  PRO G2188      -1.793  28.202   3.887  1.00  0.00           C  
ATOM   3124  HA  PRO G2188      -1.729  28.575   2.865  1.00  0.00           H  
ATOM   3125  C   PRO G2188      -1.954  26.600   3.862  1.00  0.00           C  
ATOM   3126  O   PRO G2188      -1.701  25.930   2.837  1.00  0.00           O  
ATOM   3127  N   ALA G2189      -2.369  26.038   4.985  1.00  0.00           N  
ATOM   3128  H   ALA G2189      -2.515  26.655   5.770  1.00  0.00           H  
ATOM   3129  CA  ALA G2189      -2.750  24.604   4.979  1.00  0.00           C  
ATOM   3130  HA  ALA G2189      -1.905  24.012   4.628  1.00  0.00           H  
ATOM   3131  CB  ALA G2189      -3.100  24.210   6.448  1.00  0.00           C  
ATOM   3132  HB1 ALA G2189      -4.040  24.622   6.815  1.00  0.00           H  
ATOM   3133  HB2 ALA G2189      -3.270  23.133   6.454  1.00  0.00           H  
ATOM   3134  HB3 ALA G2189      -2.305  24.517   7.127  1.00  0.00           H  
ATOM   3135  C   ALA G2189      -3.960  24.192   4.108  1.00  0.00           C  
ATOM   3136  O   ALA G2189      -4.033  23.118   3.541  1.00  0.00           O  
ATOM   3137  N   ALA G2190      -4.912  25.136   4.085  1.00  0.00           N  
ATOM   3138  H   ALA G2190      -4.685  26.015   4.529  1.00  0.00           H  
ATOM   3139  CA  ALA G2190      -6.181  24.923   3.390  1.00  0.00           C  
ATOM   3140  HA  ALA G2190      -6.714  23.989   3.568  1.00  0.00           H  
ATOM   3141  CB  ALA G2190      -7.178  25.988   3.866  1.00  0.00           C  
ATOM   3142  HB1 ALA G2190      -7.667  25.492   4.704  1.00  0.00           H  
ATOM   3143  HB2 ALA G2190      -6.710  26.923   4.173  1.00  0.00           H  
ATOM   3144  HB3 ALA G2190      -7.972  26.263   3.171  1.00  0.00           H  
ATOM   3145  C   ALA G2190      -5.898  24.970   1.913  1.00  0.00           C  
ATOM   3146  O   ALA G2190      -6.508  24.209   1.130  1.00  0.00           O  
ATOM   3147  N   ARG G2191      -4.989  25.839   1.424  1.00  0.00           N  
ATOM   3148  H   ARG G2191      -4.709  26.614   2.009  1.00  0.00           H  
ATOM   3149  CA  ARG G2191      -4.544  25.915  -0.001  1.00  0.00           C  
ATOM   3150  HA  ARG G2191      -5.393  26.096  -0.661  1.00  0.00           H  
ATOM   3151  CB  ARG G2191      -3.597  27.113  -0.184  1.00  0.00           C  
ATOM   3152  HB2 ARG G2191      -2.982  27.167   0.715  1.00  0.00           H  
ATOM   3153  HB3 ARG G2191      -2.978  26.969  -1.069  1.00  0.00           H  
ATOM   3154  CG  ARG G2191      -4.326  28.483  -0.308  1.00  0.00           C  
ATOM   3155  HG2 ARG G2191      -5.038  28.566   0.513  1.00  0.00           H  
ATOM   3156  HG3 ARG G2191      -3.623  29.291  -0.105  1.00  0.00           H  
ATOM   3157  CD  ARG G2191      -5.187  28.737  -1.549  1.00  0.00           C  
ATOM   3158  HD2 ARG G2191      -5.857  27.894  -1.713  1.00  0.00           H  
ATOM   3159  HD3 ARG G2191      -5.805  29.622  -1.396  1.00  0.00           H  
ATOM   3160  NE  ARG G2191      -4.293  29.003  -2.748  1.00  0.00           N  
ATOM   3161  HE  ARG G2191      -3.312  28.773  -2.667  1.00  0.00           H  
ATOM   3162  CZ  ARG G2191      -4.612  29.553  -3.900  1.00  0.00           C  
ATOM   3163  NH1 ARG G2191      -3.633  29.895  -4.719  1.00  0.00           N  
ATOM   3164 1HH1 ARG G2191      -2.694  29.587  -4.509  1.00  0.00           H  
ATOM   3165 2HH1 ARG G2191      -3.834  30.534  -5.475  1.00  0.00           H  
ATOM   3166  NH2 ARG G2191      -5.823  29.918  -4.272  1.00  0.00           N  
ATOM   3167 1HH2 ARG G2191      -6.620  29.938  -3.652  1.00  0.00           H  
ATOM   3168 2HH2 ARG G2191      -6.026  30.378  -5.148  1.00  0.00           H  
ATOM   3169  C   ARG G2191      -3.805  24.627  -0.391  1.00  0.00           C  
ATOM   3170  O   ARG G2191      -4.136  24.041  -1.469  1.00  0.00           O  
ATOM   3171  N   GLU G2192      -2.891  24.128   0.460  1.00  0.00           N  
ATOM   3172  H   GLU G2192      -2.590  24.737   1.207  1.00  0.00           H  
ATOM   3173  CA  GLU G2192      -2.028  23.001   0.223  1.00  0.00           C  
ATOM   3174  HA  GLU G2192      -1.605  23.206  -0.761  1.00  0.00           H  
ATOM   3175  CB  GLU G2192      -0.878  22.869   1.231  1.00  0.00           C  
ATOM   3176  HB2 GLU G2192      -0.345  23.816   1.314  1.00  0.00           H  
ATOM   3177  HB3 GLU G2192      -1.278  22.622   2.214  1.00  0.00           H  
ATOM   3178  CG  GLU G2192       0.182  21.756   0.813  1.00  0.00           C  
ATOM   3179  HG2 GLU G2192       0.654  21.291   1.678  1.00  0.00           H  
ATOM   3180  HG3 GLU G2192      -0.398  20.960   0.346  1.00  0.00           H  
ATOM   3181  CD  GLU G2192       1.299  22.172  -0.104  1.00  0.00           C  
ATOM   3182  OE1 GLU G2192       1.739  23.344  -0.101  1.00  0.00           O  
ATOM   3183  OE2 GLU G2192       1.715  21.358  -0.955  1.00  0.00           O  
ATOM   3184  C   GLU G2192      -2.941  21.742   0.109  1.00  0.00           C  
ATOM   3185  O   GLU G2192      -2.722  20.946  -0.813  1.00  0.00           O  
ATOM   3186  N   TYR G2193      -3.876  21.544   1.012  1.00  0.00           N  
ATOM   3187  H   TYR G2193      -3.965  22.266   1.713  1.00  0.00           H  
ATOM   3188  CA  TYR G2193      -4.727  20.410   0.984  1.00  0.00           C  
ATOM   3189  HA  TYR G2193      -4.267  19.619   0.393  1.00  0.00           H  
ATOM   3190  CB  TYR G2193      -4.887  19.904   2.424  1.00  0.00           C  
ATOM   3191  HB2 TYR G2193      -4.903  20.762   3.097  1.00  0.00           H  
ATOM   3192  HB3 TYR G2193      -5.720  19.211   2.545  1.00  0.00           H  
ATOM   3193  CG  TYR G2193      -3.667  19.179   2.907  1.00  0.00           C  
ATOM   3194  CD1 TYR G2193      -3.647  17.787   2.954  1.00  0.00           C  
ATOM   3195  HD1 TYR G2193      -4.579  17.294   2.721  1.00  0.00           H  
ATOM   3196  CE1 TYR G2193      -2.493  17.056   3.284  1.00  0.00           C  
ATOM   3197  HE1 TYR G2193      -2.414  15.978   3.288  1.00  0.00           H  
ATOM   3198  CZ  TYR G2193      -1.314  17.779   3.542  1.00  0.00           C  
ATOM   3199  OH  TYR G2193      -0.161  17.059   3.714  1.00  0.00           O  
ATOM   3200  HH  TYR G2193      -0.313  16.112   3.757  1.00  0.00           H  
ATOM   3201  CE2 TYR G2193      -1.302  19.151   3.465  1.00  0.00           C  
ATOM   3202  HE2 TYR G2193      -0.406  19.720   3.666  1.00  0.00           H  
ATOM   3203  CD2 TYR G2193      -2.490  19.875   3.237  1.00  0.00           C  
ATOM   3204  HD2 TYR G2193      -2.411  20.952   3.191  1.00  0.00           H  
ATOM   3205  C   TYR G2193      -6.115  20.657   0.277  1.00  0.00           C  
ATOM   3206  O   TYR G2193      -6.919  19.739   0.324  1.00  0.00           O  
ATOM   3207  N   GLY G2194      -6.238  21.819  -0.347  1.00  0.00           N  
ATOM   3208  H   GLY G2194      -5.486  22.493  -0.321  1.00  0.00           H  
ATOM   3209  CA  GLY G2194      -7.370  22.259  -1.200  1.00  0.00           C  
ATOM   3210  HA2 GLY G2194      -7.208  23.228  -1.674  1.00  0.00           H  
ATOM   3211  HA3 GLY G2194      -7.472  21.529  -2.003  1.00  0.00           H  
ATOM   3212  C   GLY G2194      -8.767  22.380  -0.498  1.00  0.00           C  
ATOM   3213  O   GLY G2194      -9.808  22.057  -1.061  1.00  0.00           O  
ATOM   3214  N   LEU G2195      -8.816  22.530   0.838  1.00  0.00           N  
ATOM   3215  H   LEU G2195      -7.956  22.705   1.339  1.00  0.00           H  
ATOM   3216  CA  LEU G2195      -9.962  22.764   1.636  1.00  0.00           C  
ATOM   3217  HA  LEU G2195     -10.683  21.948   1.593  1.00  0.00           H  
ATOM   3218  CB  LEU G2195      -9.610  22.903   3.079  1.00  0.00           C  
ATOM   3219  HB2 LEU G2195      -8.760  23.582   3.146  1.00  0.00           H  
ATOM   3220  HB3 LEU G2195     -10.458  23.392   3.557  1.00  0.00           H  
ATOM   3221  CG  LEU G2195      -9.294  21.529   3.771  1.00  0.00           C  
ATOM   3222  HG  LEU G2195     -10.110  20.867   3.480  1.00  0.00           H  
ATOM   3223  CD1 LEU G2195      -7.906  21.059   3.327  1.00  0.00           C  
ATOM   3224 1HD1 LEU G2195      -7.206  21.894   3.362  1.00  0.00           H  
ATOM   3225 2HD1 LEU G2195      -7.649  20.159   3.886  1.00  0.00           H  
ATOM   3226 3HD1 LEU G2195      -7.971  20.725   2.292  1.00  0.00           H  
ATOM   3227  CD2 LEU G2195      -9.482  21.793   5.296  1.00  0.00           C  
ATOM   3228 1HD2 LEU G2195      -8.913  22.648   5.659  1.00  0.00           H  
ATOM   3229 2HD2 LEU G2195     -10.539  22.004   5.457  1.00  0.00           H  
ATOM   3230 3HD2 LEU G2195      -9.212  20.830   5.730  1.00  0.00           H  
ATOM   3231  C   LEU G2195     -10.596  24.127   1.217  1.00  0.00           C  
ATOM   3232  O   LEU G2195      -9.866  25.093   1.091  1.00  0.00           O  
ATOM   3233  N   GLY G2196     -11.861  24.151   0.998  1.00  0.00           N  
ATOM   3234  H   GLY G2196     -12.424  23.336   1.197  1.00  0.00           H  
ATOM   3235  CA  GLY G2196     -12.550  25.362   0.822  1.00  0.00           C  
ATOM   3236  HA2 GLY G2196     -11.904  26.040   0.264  1.00  0.00           H  
ATOM   3237  HA3 GLY G2196     -13.491  25.233   0.287  1.00  0.00           H  
ATOM   3238  C   GLY G2196     -12.804  26.013   2.136  1.00  0.00           C  
ATOM   3239  O   GLY G2196     -13.761  25.765   2.805  1.00  0.00           O  
ATOM   3240  N   VAL G2197     -11.833  26.770   2.581  1.00  0.00           N  
ATOM   3241  H   VAL G2197     -11.034  26.976   1.998  1.00  0.00           H  
ATOM   3242  CA  VAL G2197     -11.930  27.584   3.832  1.00  0.00           C  
ATOM   3243  HA  VAL G2197     -12.302  26.997   4.671  1.00  0.00           H  
ATOM   3244  CB  VAL G2197     -10.556  28.013   4.273  1.00  0.00           C  
ATOM   3245  HB  VAL G2197      -9.844  27.191   4.199  1.00  0.00           H  
ATOM   3246  CG1 VAL G2197      -9.840  29.085   3.375  1.00  0.00           C  
ATOM   3247 1HG1 VAL G2197     -10.017  28.912   2.314  1.00  0.00           H  
ATOM   3248 2HG1 VAL G2197     -10.284  30.034   3.677  1.00  0.00           H  
ATOM   3249 3HG1 VAL G2197      -8.770  29.174   3.566  1.00  0.00           H  
ATOM   3250  CG2 VAL G2197     -10.582  28.509   5.686  1.00  0.00           C  
ATOM   3251 1HG2 VAL G2197     -10.958  27.826   6.448  1.00  0.00           H  
ATOM   3252 2HG2 VAL G2197      -9.530  28.667   5.922  1.00  0.00           H  
ATOM   3253 3HG2 VAL G2197     -11.183  29.418   5.668  1.00  0.00           H  
ATOM   3254  C   VAL G2197     -12.904  28.713   3.733  1.00  0.00           C  
ATOM   3255  O   VAL G2197     -12.871  29.514   2.826  1.00  0.00           O  
ATOM   3256  N   ILE G2198     -13.788  28.797   4.778  1.00  0.00           N  
ATOM   3257  H   ILE G2198     -13.645  28.161   5.549  1.00  0.00           H  
ATOM   3258  CA  ILE G2198     -14.725  29.816   5.066  1.00  0.00           C  
ATOM   3259  HA  ILE G2198     -14.653  30.610   4.322  1.00  0.00           H  
ATOM   3260  CB  ILE G2198     -16.181  29.280   4.873  1.00  0.00           C  
ATOM   3261  HB  ILE G2198     -16.901  30.056   5.131  1.00  0.00           H  
ATOM   3262  CG2 ILE G2198     -16.457  28.880   3.378  1.00  0.00           C  
ATOM   3263 1HG2 ILE G2198     -17.538  28.786   3.275  1.00  0.00           H  
ATOM   3264 2HG2 ILE G2198     -16.210  29.680   2.680  1.00  0.00           H  
ATOM   3265 3HG2 ILE G2198     -15.925  27.952   3.171  1.00  0.00           H  
ATOM   3266  CG1 ILE G2198     -16.550  28.045   5.686  1.00  0.00           C  
ATOM   3267 2HG1 ILE G2198     -15.910  27.206   5.413  1.00  0.00           H  
ATOM   3268 3HG1 ILE G2198     -16.373  28.274   6.736  1.00  0.00           H  
ATOM   3269  CD1 ILE G2198     -17.979  27.588   5.451  1.00  0.00           C  
ATOM   3270 1HD1 ILE G2198     -18.813  28.278   5.325  1.00  0.00           H  
ATOM   3271 2HD1 ILE G2198     -18.046  26.895   4.612  1.00  0.00           H  
ATOM   3272 3HD1 ILE G2198     -18.214  26.978   6.323  1.00  0.00           H  
ATOM   3273  C   ILE G2198     -14.453  30.561   6.407  1.00  0.00           C  
ATOM   3274  O   ILE G2198     -13.744  30.046   7.311  1.00  0.00           O  
ATOM   3275  N   ALA G2199     -15.035  31.737   6.692  1.00  0.00           N  
ATOM   3276  H   ALA G2199     -15.674  32.127   6.014  1.00  0.00           H  
ATOM   3277  CA  ALA G2199     -14.648  32.688   7.775  1.00  0.00           C  
ATOM   3278  HA  ALA G2199     -13.858  32.326   8.432  1.00  0.00           H  
ATOM   3279  CB  ALA G2199     -14.163  33.972   6.951  1.00  0.00           C  
ATOM   3280  HB1 ALA G2199     -13.413  33.689   6.212  1.00  0.00           H  
ATOM   3281  HB2 ALA G2199     -14.922  34.503   6.377  1.00  0.00           H  
ATOM   3282  HB3 ALA G2199     -13.668  34.624   7.670  1.00  0.00           H  
ATOM   3283  C   ALA G2199     -15.819  33.004   8.724  1.00  0.00           C  
ATOM   3284  O   ALA G2199     -16.850  33.357   8.181  1.00  0.00           O  
ATOM   3285  N   TRP G2200     -15.703  32.681   9.997  1.00  0.00           N  
ATOM   3286  H   TRP G2200     -14.835  32.328  10.373  1.00  0.00           H  
ATOM   3287  CA  TRP G2200     -16.737  32.968  10.912  1.00  0.00           C  
ATOM   3288  HA  TRP G2200     -17.699  33.138  10.427  1.00  0.00           H  
ATOM   3289  CB  TRP G2200     -17.045  31.753  11.776  1.00  0.00           C  
ATOM   3290  HB2 TRP G2200     -18.016  31.952  12.228  1.00  0.00           H  
ATOM   3291  HB3 TRP G2200     -17.296  30.920  11.120  1.00  0.00           H  
ATOM   3292  CG  TRP G2200     -16.126  31.389  12.830  1.00  0.00           C  
ATOM   3293  CD1 TRP G2200     -15.140  30.452  12.737  1.00  0.00           C  
ATOM   3294  HD1 TRP G2200     -14.822  30.111  11.763  1.00  0.00           H  
ATOM   3295  NE1 TRP G2200     -14.418  30.373  13.896  1.00  0.00           N  
ATOM   3296  HE1 TRP G2200     -13.542  29.874  13.950  1.00  0.00           H  
ATOM   3297  CE2 TRP G2200     -15.041  31.015  14.916  1.00  0.00           C  
ATOM   3298  CZ2 TRP G2200     -14.748  30.950  16.305  1.00  0.00           C  
ATOM   3299  HZ2 TRP G2200     -13.932  30.342  16.666  1.00  0.00           H  
ATOM   3300  CH2 TRP G2200     -15.679  31.679  17.148  1.00  0.00           C  
ATOM   3301  HH2 TRP G2200     -15.613  31.685  18.226  1.00  0.00           H  
ATOM   3302  CZ3 TRP G2200     -16.682  32.554  16.557  1.00  0.00           C  
ATOM   3303  HZ3 TRP G2200     -17.279  33.103  17.270  1.00  0.00           H  
ATOM   3304  CE3 TRP G2200     -16.928  32.538  15.173  1.00  0.00           C  
ATOM   3305  HE3 TRP G2200     -17.743  33.126  14.779  1.00  0.00           H  
ATOM   3306  CD2 TRP G2200     -16.112  31.737  14.306  1.00  0.00           C  
ATOM   3307  C   TRP G2200     -16.480  34.228  11.778  1.00  0.00           C  
ATOM   3308  O   TRP G2200     -15.366  34.662  11.765  1.00  0.00           O  
ATOM   3309  N   SER G2201     -17.495  34.808  12.443  1.00  0.00           N  
ATOM   3310  H   SER G2201     -18.348  34.309  12.651  1.00  0.00           H  
ATOM   3311  CA  SER G2201     -17.343  36.160  13.080  1.00  0.00           C  
ATOM   3312  HA  SER G2201     -18.384  36.394  13.300  1.00  0.00           H  
ATOM   3313  CB  SER G2201     -16.711  36.136  14.493  1.00  0.00           C  
ATOM   3314  HB2 SER G2201     -17.047  35.208  14.956  1.00  0.00           H  
ATOM   3315  HB3 SER G2201     -15.624  36.066  14.464  1.00  0.00           H  
ATOM   3316  OG  SER G2201     -17.036  37.216  15.248  1.00  0.00           O  
ATOM   3317  HG  SER G2201     -17.987  37.344  15.237  1.00  0.00           H  
ATOM   3318  C   SER G2201     -16.826  37.343  12.226  1.00  0.00           C  
ATOM   3319  O   SER G2201     -15.830  38.022  12.637  1.00  0.00           O  
ATOM   3320  N   PRO G2202     -17.414  37.600  11.040  1.00  0.00           N  
ATOM   3321  CD  PRO G2202     -18.655  36.974  10.548  1.00  0.00           C  
ATOM   3322  HD2 PRO G2202     -19.376  36.944  11.365  1.00  0.00           H  
ATOM   3323  HD3 PRO G2202     -18.399  35.991  10.151  1.00  0.00           H  
ATOM   3324  CG  PRO G2202     -19.120  37.859   9.415  1.00  0.00           C  
ATOM   3325  HG2 PRO G2202     -19.550  38.802   9.753  1.00  0.00           H  
ATOM   3326  HG3 PRO G2202     -19.729  37.307   8.699  1.00  0.00           H  
ATOM   3327  CB  PRO G2202     -17.783  38.151   8.772  1.00  0.00           C  
ATOM   3328  HB2 PRO G2202     -17.820  39.033   8.132  1.00  0.00           H  
ATOM   3329  HB3 PRO G2202     -17.494  37.289   8.171  1.00  0.00           H  
ATOM   3330  CA  PRO G2202     -16.904  38.427   9.957  1.00  0.00           C  
ATOM   3331  HA  PRO G2202     -15.932  38.014   9.690  1.00  0.00           H  
ATOM   3332  C   PRO G2202     -16.763  39.925  10.226  1.00  0.00           C  
ATOM   3333  O   PRO G2202     -16.054  40.569   9.421  1.00  0.00           O  
ATOM   3334  N   LEU G2203     -17.445  40.381  11.254  1.00  0.00           N  
ATOM   3335  H   LEU G2203     -17.894  39.661  11.802  1.00  0.00           H  
ATOM   3336  CA  LEU G2203     -17.593  41.757  11.764  1.00  0.00           C  
ATOM   3337  HA  LEU G2203     -16.874  42.420  11.283  1.00  0.00           H  
ATOM   3338  CB  LEU G2203     -19.010  42.352  11.548  1.00  0.00           C  
ATOM   3339  HB2 LEU G2203     -19.660  41.686  12.116  1.00  0.00           H  
ATOM   3340  HB3 LEU G2203     -19.075  43.375  11.919  1.00  0.00           H  
ATOM   3341  CG  LEU G2203     -19.627  42.244  10.136  1.00  0.00           C  
ATOM   3342  HG  LEU G2203     -19.767  41.215   9.805  1.00  0.00           H  
ATOM   3343  CD1 LEU G2203     -21.037  42.817  10.353  1.00  0.00           C  
ATOM   3344 1HD1 LEU G2203     -21.627  42.684   9.446  1.00  0.00           H  
ATOM   3345 2HD1 LEU G2203     -21.655  42.333  11.109  1.00  0.00           H  
ATOM   3346 3HD1 LEU G2203     -21.203  43.871  10.576  1.00  0.00           H  
ATOM   3347  CD2 LEU G2203     -18.832  43.083   9.137  1.00  0.00           C  
ATOM   3348 1HD2 LEU G2203     -18.700  44.069   9.584  1.00  0.00           H  
ATOM   3349 2HD2 LEU G2203     -17.805  42.733   9.031  1.00  0.00           H  
ATOM   3350 3HD2 LEU G2203     -19.383  43.130   8.198  1.00  0.00           H  
ATOM   3351  C   LEU G2203     -17.113  41.984  13.247  1.00  0.00           C  
ATOM   3352  O   LEU G2203     -17.531  42.903  13.922  1.00  0.00           O  
HETATM 3353  N   HIE G2204     -16.292  40.988  13.692  1.00  0.00           N  
HETATM 3354  H   HIE G2204     -16.087  40.370  12.919  1.00  0.00           H  
HETATM 3355  CA  HIE G2204     -15.729  40.673  15.037  1.00  0.00           C  
HETATM 3356  HA  HIE G2204     -15.500  39.610  14.958  1.00  0.00           H  
HETATM 3357  CB  HIE G2204     -14.327  41.447  15.242  1.00  0.00           C  
HETATM 3358  HB2 HIE G2204     -13.832  41.615  14.286  1.00  0.00           H  
HETATM 3359  HB3 HIE G2204     -14.583  42.436  15.624  1.00  0.00           H  
HETATM 3360  CG  HIE G2204     -13.482  40.670  16.245  1.00  0.00           C  
HETATM 3361  ND1 HIE G2204     -13.295  39.282  16.377  1.00  0.00           N  
HETATM 3362  CE1 HIE G2204     -12.523  39.076  17.470  1.00  0.00           C  
HETATM 3363  HE1 HIE G2204     -12.248  38.100  17.839  1.00  0.00           H  
HETATM 3364  NE2 HIE G2204     -12.182  40.220  18.103  1.00  0.00           N  
HETATM 3365  HE2 HIE G2204     -11.701  40.354  18.981  1.00  0.00           H  
HETATM 3366  CD2 HIE G2204     -12.800  41.167  17.334  1.00  0.00           C  
HETATM 3367  HD2 HIE G2204     -12.888  42.168  17.729  1.00  0.00           H  
HETATM 3368  C   HIE G2204     -16.728  40.794  16.185  1.00  0.00           C  
HETATM 3369  O   HIE G2204     -16.606  41.715  17.043  1.00  0.00           O  
ATOM   3370  N   GLY G2205     -17.810  40.003  16.164  1.00  0.00           N  
ATOM   3371  H   GLY G2205     -17.928  39.261  15.489  1.00  0.00           H  
ATOM   3372  CA  GLY G2205     -18.817  40.113  17.267  1.00  0.00           C  
ATOM   3373  HA2 GLY G2205     -19.534  39.292  17.250  1.00  0.00           H  
ATOM   3374  HA3 GLY G2205     -18.203  40.009  18.162  1.00  0.00           H  
ATOM   3375  C   GLY G2205     -19.628  41.385  17.197  1.00  0.00           C  
ATOM   3376  O   GLY G2205     -20.100  41.966  18.214  1.00  0.00           O  
ATOM   3377  N   GLY G2206     -19.719  41.868  15.927  1.00  0.00           N  
ATOM   3378  H   GLY G2206     -19.208  41.366  15.214  1.00  0.00           H  
ATOM   3379  CA  GLY G2206     -20.352  43.091  15.526  1.00  0.00           C  
ATOM   3380  HA2 GLY G2206     -20.593  42.993  14.467  1.00  0.00           H  
ATOM   3381  HA3 GLY G2206     -21.332  43.116  16.003  1.00  0.00           H  
ATOM   3382  C   GLY G2206     -19.562  44.406  15.709  1.00  0.00           C  
ATOM   3383  O   GLY G2206     -20.134  45.503  15.468  1.00  0.00           O  
ATOM   3384  N   LEU G2207     -18.375  44.341  16.274  1.00  0.00           N  
ATOM   3385  H   LEU G2207     -17.972  43.475  16.602  1.00  0.00           H  
ATOM   3386  CA  LEU G2207     -17.560  45.558  16.509  1.00  0.00           C  
ATOM   3387  HA  LEU G2207     -18.081  46.269  17.151  1.00  0.00           H  
ATOM   3388  CB  LEU G2207     -16.262  45.043  17.151  1.00  0.00           C  
ATOM   3389  HB2 LEU G2207     -16.480  44.486  18.062  1.00  0.00           H  
ATOM   3390  HB3 LEU G2207     -15.719  44.326  16.534  1.00  0.00           H  
ATOM   3391  CG  LEU G2207     -15.252  46.117  17.423  1.00  0.00           C  
ATOM   3392  HG  LEU G2207     -14.963  46.641  16.513  1.00  0.00           H  
ATOM   3393  CD1 LEU G2207     -15.846  47.093  18.508  1.00  0.00           C  
ATOM   3394 1HD1 LEU G2207     -16.369  46.476  19.238  1.00  0.00           H  
ATOM   3395 2HD1 LEU G2207     -15.113  47.765  18.954  1.00  0.00           H  
ATOM   3396 3HD1 LEU G2207     -16.611  47.754  18.101  1.00  0.00           H  
ATOM   3397  CD2 LEU G2207     -13.951  45.507  18.078  1.00  0.00           C  
ATOM   3398 1HD2 LEU G2207     -13.427  46.201  18.735  1.00  0.00           H  
ATOM   3399 2HD2 LEU G2207     -14.260  44.704  18.748  1.00  0.00           H  
ATOM   3400 3HD2 LEU G2207     -13.323  45.033  17.323  1.00  0.00           H  
ATOM   3401  C   LEU G2207     -17.215  46.486  15.191  1.00  0.00           C  
ATOM   3402  O   LEU G2207     -16.857  47.609  15.390  1.00  0.00           O  
ATOM   3403  N   LEU G2208     -17.302  45.824  14.013  1.00  0.00           N  
ATOM   3404  H   LEU G2208     -17.356  44.816  14.045  1.00  0.00           H  
ATOM   3405  CA  LEU G2208     -16.880  46.469  12.689  1.00  0.00           C  
ATOM   3406  HA  LEU G2208     -16.301  47.335  13.009  1.00  0.00           H  
ATOM   3407  CB  LEU G2208     -16.003  45.444  11.923  1.00  0.00           C  
ATOM   3408  HB2 LEU G2208     -16.537  44.494  11.951  1.00  0.00           H  
ATOM   3409  HB3 LEU G2208     -15.865  45.692  10.871  1.00  0.00           H  
ATOM   3410  CG  LEU G2208     -14.648  45.339  12.543  1.00  0.00           C  
ATOM   3411  HG  LEU G2208     -14.760  45.413  13.625  1.00  0.00           H  
ATOM   3412  CD1 LEU G2208     -13.859  44.045  12.225  1.00  0.00           C  
ATOM   3413 1HD1 LEU G2208     -14.485  43.190  12.482  1.00  0.00           H  
ATOM   3414 2HD1 LEU G2208     -13.566  44.013  11.176  1.00  0.00           H  
ATOM   3415 3HD1 LEU G2208     -12.960  43.943  12.833  1.00  0.00           H  
ATOM   3416  CD2 LEU G2208     -13.844  46.523  12.222  1.00  0.00           C  
ATOM   3417 1HD2 LEU G2208     -14.157  47.444  12.714  1.00  0.00           H  
ATOM   3418 2HD2 LEU G2208     -12.807  46.415  12.542  1.00  0.00           H  
ATOM   3419 3HD2 LEU G2208     -13.839  46.762  11.159  1.00  0.00           H  
ATOM   3420  C   LEU G2208     -18.188  46.787  11.853  1.00  0.00           C  
ATOM   3421  O   LEU G2208     -18.072  47.268  10.718  1.00  0.00           O  
ATOM   3422  N   GLY G2209     -19.398  46.623  12.416  1.00  0.00           N  
ATOM   3423  H   GLY G2209     -19.369  46.322  13.380  1.00  0.00           H  
ATOM   3424  CA  GLY G2209     -20.683  47.104  11.962  1.00  0.00           C  
ATOM   3425  HA2 GLY G2209     -20.758  46.845  10.906  1.00  0.00           H  
ATOM   3426  HA3 GLY G2209     -21.498  46.638  12.517  1.00  0.00           H  
ATOM   3427  C   GLY G2209     -21.072  48.519  12.147  1.00  0.00           C  
ATOM   3428  O   GLY G2209     -22.243  48.909  11.998  1.00  0.00           O  
ATOM   3429  N   GLY G2210     -20.138  49.425  12.402  1.00  0.00           N  
ATOM   3430  H   GLY G2210     -19.188  49.090  12.485  1.00  0.00           H  
ATOM   3431  CA  GLY G2210     -20.327  50.781  12.677  1.00  0.00           C  
ATOM   3432  HA2 GLY G2210     -19.464  51.377  12.381  1.00  0.00           H  
ATOM   3433  HA3 GLY G2210     -21.219  51.136  12.159  1.00  0.00           H  
ATOM   3434  C   GLY G2210     -20.609  51.023  14.235  1.00  0.00           C  
ATOM   3435  O   GLY G2210     -21.498  51.749  14.677  1.00  0.00           O  
ATOM   3436  N   ALA G2211     -19.864  50.237  15.050  1.00  0.00           N  
ATOM   3437  H   ALA G2211     -18.939  49.962  14.752  1.00  0.00           H  
ATOM   3438  CA  ALA G2211     -20.232  50.111  16.500  1.00  0.00           C  
ATOM   3439  HA  ALA G2211     -21.309  49.943  16.509  1.00  0.00           H  
ATOM   3440  CB  ALA G2211     -19.493  48.941  17.001  1.00  0.00           C  
ATOM   3441  HB1 ALA G2211     -19.965  48.031  16.631  1.00  0.00           H  
ATOM   3442  HB2 ALA G2211     -18.430  49.150  16.883  1.00  0.00           H  
ATOM   3443  HB3 ALA G2211     -19.534  48.899  18.089  1.00  0.00           H  
ATOM   3444  C   ALA G2211     -19.959  51.324  17.447  1.00  0.00           C  
ATOM   3445  O   ALA G2211     -20.630  51.355  18.510  1.00  0.00           O  
ATOM   3446  N   ILE G2212     -19.160  52.349  17.070  1.00  0.00           N  
ATOM   3447  H   ILE G2212     -18.708  52.249  16.172  1.00  0.00           H  
ATOM   3448  CA  ILE G2212     -19.210  53.622  17.815  1.00  0.00           C  
ATOM   3449  HA  ILE G2212     -19.216  53.405  18.884  1.00  0.00           H  
ATOM   3450  CB  ILE G2212     -17.959  54.496  17.549  1.00  0.00           C  
ATOM   3451  HB  ILE G2212     -17.920  54.644  16.469  1.00  0.00           H  
ATOM   3452  CG2 ILE G2212     -18.116  55.848  18.314  1.00  0.00           C  
ATOM   3453 1HG2 ILE G2212     -17.188  56.411  18.412  1.00  0.00           H  
ATOM   3454 2HG2 ILE G2212     -18.879  56.485  17.866  1.00  0.00           H  
ATOM   3455 3HG2 ILE G2212     -18.406  55.621  19.340  1.00  0.00           H  
ATOM   3456  CG1 ILE G2212     -16.694  53.840  18.157  1.00  0.00           C  
ATOM   3457 2HG1 ILE G2212     -16.656  54.005  19.234  1.00  0.00           H  
ATOM   3458 3HG1 ILE G2212     -16.527  52.816  17.824  1.00  0.00           H  
ATOM   3459  CD1 ILE G2212     -15.491  54.505  17.523  1.00  0.00           C  
ATOM   3460 1HD1 ILE G2212     -14.708  53.864  17.927  1.00  0.00           H  
ATOM   3461 2HD1 ILE G2212     -15.514  54.456  16.434  1.00  0.00           H  
ATOM   3462 3HD1 ILE G2212     -15.358  55.563  17.748  1.00  0.00           H  
ATOM   3463  C   ILE G2212     -20.561  54.352  17.499  1.00  0.00           C  
ATOM   3464  O   ILE G2212     -21.299  54.842  18.398  1.00  0.00           O  
ATOM   3465  N   ARG G2213     -20.874  54.363  16.172  1.00  0.00           N  
ATOM   3466  H   ARG G2213     -20.135  54.118  15.528  1.00  0.00           H  
ATOM   3467  CA  ARG G2213     -22.080  55.000  15.628  1.00  0.00           C  
ATOM   3468  HA  ARG G2213     -22.076  56.042  15.949  1.00  0.00           H  
ATOM   3469  CB  ARG G2213     -21.862  55.010  14.093  1.00  0.00           C  
ATOM   3470  HB2 ARG G2213     -20.882  55.437  13.879  1.00  0.00           H  
ATOM   3471  HB3 ARG G2213     -21.810  54.031  13.616  1.00  0.00           H  
ATOM   3472  CG  ARG G2213     -22.758  55.914  13.195  1.00  0.00           C  
ATOM   3473  HG2 ARG G2213     -22.400  55.895  12.166  1.00  0.00           H  
ATOM   3474  HG3 ARG G2213     -23.785  55.548  13.198  1.00  0.00           H  
ATOM   3475  CD  ARG G2213     -22.809  57.289  13.768  1.00  0.00           C  
ATOM   3476  HD2 ARG G2213     -23.526  57.858  13.176  1.00  0.00           H  
ATOM   3477  HD3 ARG G2213     -23.158  57.302  14.801  1.00  0.00           H  
ATOM   3478  NE  ARG G2213     -21.465  57.996  13.800  1.00  0.00           N  
ATOM   3479  HE  ARG G2213     -21.141  58.347  14.690  1.00  0.00           H  
ATOM   3480  CZ  ARG G2213     -20.758  58.365  12.725  1.00  0.00           C  
ATOM   3481  NH1 ARG G2213     -19.649  59.015  12.912  1.00  0.00           N  
ATOM   3482 1HH1 ARG G2213     -19.249  59.194  13.821  1.00  0.00           H  
ATOM   3483 2HH1 ARG G2213     -18.988  59.212  12.174  1.00  0.00           H  
ATOM   3484  NH2 ARG G2213     -21.110  58.108  11.497  1.00  0.00           N  
ATOM   3485 1HH2 ARG G2213     -21.906  57.586  11.160  1.00  0.00           H  
ATOM   3486 2HH2 ARG G2213     -20.458  58.324  10.756  1.00  0.00           H  
ATOM   3487  C   ARG G2213     -23.458  54.415  16.034  1.00  0.00           C  
ATOM   3488  O   ARG G2213     -24.483  55.063  15.980  1.00  0.00           O  
ATOM   3489  N   LYS G2214     -23.477  53.101  16.488  1.00  0.00           N  
ATOM   3490  H   LYS G2214     -22.578  52.648  16.567  1.00  0.00           H  
ATOM   3491  CA  LYS G2214     -24.648  52.467  17.085  1.00  0.00           C  
ATOM   3492  HA  LYS G2214     -25.583  52.955  16.811  1.00  0.00           H  
ATOM   3493  CB  LYS G2214     -24.932  51.019  16.518  1.00  0.00           C  
ATOM   3494  HB2 LYS G2214     -24.120  50.374  16.854  1.00  0.00           H  
ATOM   3495  HB3 LYS G2214     -25.862  50.604  16.909  1.00  0.00           H  
ATOM   3496  CG  LYS G2214     -25.037  51.062  14.964  1.00  0.00           C  
ATOM   3497  HG2 LYS G2214     -26.043  51.473  14.880  1.00  0.00           H  
ATOM   3498  HG3 LYS G2214     -24.259  51.696  14.538  1.00  0.00           H  
ATOM   3499  CD  LYS G2214     -24.942  49.588  14.376  1.00  0.00           C  
ATOM   3500  HD2 LYS G2214     -25.558  49.622  13.478  1.00  0.00           H  
ATOM   3501  HD3 LYS G2214     -23.899  49.473  14.082  1.00  0.00           H  
ATOM   3502  CE  LYS G2214     -25.605  48.435  15.250  1.00  0.00           C  
ATOM   3503  HE2 LYS G2214     -25.182  48.270  16.241  1.00  0.00           H  
ATOM   3504  HE3 LYS G2214     -26.684  48.549  15.141  1.00  0.00           H  
ATOM   3505  NZ  LYS G2214     -25.422  47.162  14.537  1.00  0.00           N1+
ATOM   3506  HZ1 LYS G2214     -25.953  46.405  14.945  1.00  0.00           H  
ATOM   3507  HZ2 LYS G2214     -25.805  47.196  13.602  1.00  0.00           H  
ATOM   3508  HZ3 LYS G2214     -24.467  46.862  14.402  1.00  0.00           H  
ATOM   3509  C   LYS G2214     -24.571  52.422  18.615  1.00  0.00           C  
ATOM   3510  O   LYS G2214     -25.380  51.753  19.235  1.00  0.00           O  
ATOM   3511  N   GLU G2215     -23.557  52.973  19.322  1.00  0.00           N  
ATOM   3512  H   GLU G2215     -22.859  53.504  18.819  1.00  0.00           H  
ATOM   3513  CA  GLU G2215     -23.280  52.732  20.776  1.00  0.00           C  
ATOM   3514  HA  GLU G2215     -22.919  51.704  20.800  1.00  0.00           H  
ATOM   3515  CB  GLU G2215     -22.004  53.525  21.163  1.00  0.00           C  
ATOM   3516  HB2 GLU G2215     -21.168  53.230  20.529  1.00  0.00           H  
ATOM   3517  HB3 GLU G2215     -22.270  54.582  21.182  1.00  0.00           H  
ATOM   3518  CG  GLU G2215     -21.510  53.078  22.533  1.00  0.00           C  
ATOM   3519  HG2 GLU G2215     -22.242  53.387  23.279  1.00  0.00           H  
ATOM   3520  HG3 GLU G2215     -21.537  51.989  22.513  1.00  0.00           H  
ATOM   3521  CD  GLU G2215     -20.227  53.708  23.022  1.00  0.00           C  
ATOM   3522  OE1 GLU G2215     -20.053  54.963  22.806  1.00  0.00           O  
ATOM   3523  OE2 GLU G2215     -19.539  53.096  23.815  1.00  0.00           O  
ATOM   3524  C   GLU G2215     -24.459  52.879  21.742  1.00  0.00           C  
ATOM   3525  O   GLU G2215     -24.530  52.323  22.819  1.00  0.00           O  
ATOM   3526  N   GLN G2216     -25.363  53.779  21.410  1.00  0.00           N  
ATOM   3527  H   GLN G2216     -25.200  54.258  20.536  1.00  0.00           H  
ATOM   3528  CA  GLN G2216     -26.662  54.079  22.042  1.00  0.00           C  
ATOM   3529  HA  GLN G2216     -26.437  54.038  23.107  1.00  0.00           H  
ATOM   3530  CB  GLN G2216     -27.126  55.470  21.619  1.00  0.00           C  
ATOM   3531  HB2 GLN G2216     -27.924  55.750  22.307  1.00  0.00           H  
ATOM   3532  HB3 GLN G2216     -26.358  56.225  21.786  1.00  0.00           H  
ATOM   3533  CG  GLN G2216     -27.734  55.641  20.215  1.00  0.00           C  
ATOM   3534  HG2 GLN G2216     -28.487  54.868  20.062  1.00  0.00           H  
ATOM   3535  HG3 GLN G2216     -28.343  56.542  20.140  1.00  0.00           H  
ATOM   3536  CD  GLN G2216     -26.731  55.701  19.107  1.00  0.00           C  
ATOM   3537  OE1 GLN G2216     -25.523  55.909  19.293  1.00  0.00           O  
ATOM   3538  NE2 GLN G2216     -27.171  55.636  17.855  1.00  0.00           N  
ATOM   3539 1HE2 GLN G2216     -26.529  55.796  17.092  1.00  0.00           H  
ATOM   3540 2HE2 GLN G2216     -28.156  55.562  17.644  1.00  0.00           H  
ATOM   3541  C   GLN G2216     -27.716  53.026  21.870  1.00  0.00           C  
ATOM   3542  O   GLN G2216     -28.702  52.886  22.626  1.00  0.00           O  
ATOM   3543  N   GLU G2217     -27.528  52.153  20.871  1.00  0.00           N  
ATOM   3544  H   GLU G2217     -26.643  52.036  20.400  1.00  0.00           H  
ATOM   3545  CA  GLU G2217     -28.523  51.106  20.668  1.00  0.00           C  
ATOM   3546  HA  GLU G2217     -29.537  51.358  20.980  1.00  0.00           H  
ATOM   3547  CB  GLU G2217     -28.598  50.761  19.168  1.00  0.00           C  
ATOM   3548  HB2 GLU G2217     -28.751  51.679  18.601  1.00  0.00           H  
ATOM   3549  HB3 GLU G2217     -27.640  50.301  18.926  1.00  0.00           H  
ATOM   3550  CG  GLU G2217     -29.623  49.671  18.846  1.00  0.00           C  
ATOM   3551  HG2 GLU G2217     -29.462  49.513  17.780  1.00  0.00           H  
ATOM   3552  HG3 GLU G2217     -29.501  48.724  19.372  1.00  0.00           H  
ATOM   3553  CD  GLU G2217     -31.065  50.239  19.067  1.00  0.00           C  
ATOM   3554  OE1 GLU G2217     -31.836  49.634  19.808  1.00  0.00           O  
ATOM   3555  OE2 GLU G2217     -31.428  51.265  18.474  1.00  0.00           O  
ATOM   3556  C   GLU G2217     -28.322  49.820  21.499  1.00  0.00           C  
ATOM   3557  O   GLU G2217     -27.239  49.242  21.478  1.00  0.00           O  
ATOM   3558  N   GLY G2218     -29.342  49.318  22.193  1.00  0.00           N  
ATOM   3559  H   GLY G2218     -30.091  49.965  22.391  1.00  0.00           H  
ATOM   3560  CA  GLY G2218     -29.438  48.010  22.902  1.00  0.00           C  
ATOM   3561  HA2 GLY G2218     -28.471  47.512  22.842  1.00  0.00           H  
ATOM   3562  HA3 GLY G2218     -29.689  48.228  23.940  1.00  0.00           H  
ATOM   3563  C   GLY G2218     -30.520  47.059  22.281  1.00  0.00           C  
ATOM   3564  O   GLY G2218     -30.456  46.827  21.052  1.00  0.00           O  
ATOM   3565  N   GLY G2219     -31.432  46.557  23.064  1.00  0.00           N  
ATOM   3566  H   GLY G2219     -31.328  46.650  24.064  1.00  0.00           H  
ATOM   3567  CA  GLY G2219     -32.405  45.617  22.561  1.00  0.00           C  
ATOM   3568  HA2 GLY G2219     -32.940  45.242  23.434  1.00  0.00           H  
ATOM   3569  HA3 GLY G2219     -32.846  46.167  21.729  1.00  0.00           H  
ATOM   3570  C   GLY G2219     -31.916  44.287  21.949  1.00  0.00           C  
ATOM   3571  O   GLY G2219     -31.061  43.633  22.471  1.00  0.00           O  
ATOM   3572  N   ASN G2220     -32.412  43.988  20.788  1.00  0.00           N  
ATOM   3573  H   ASN G2220     -32.989  44.697  20.358  1.00  0.00           H  
ATOM   3574  CA  ASN G2220     -32.191  42.731  20.011  1.00  0.00           C  
ATOM   3575  HA  ASN G2220     -32.256  41.863  20.667  1.00  0.00           H  
ATOM   3576  CB  ASN G2220     -33.207  42.613  18.932  1.00  0.00           C  
ATOM   3577  HB2 ASN G2220     -33.307  43.511  18.323  1.00  0.00           H  
ATOM   3578  HB3 ASN G2220     -32.936  41.762  18.307  1.00  0.00           H  
ATOM   3579  CG  ASN G2220     -34.636  42.414  19.533  1.00  0.00           C  
ATOM   3580  OD1 ASN G2220     -34.830  42.598  20.737  1.00  0.00           O  
ATOM   3581  ND2 ASN G2220     -35.599  41.964  18.730  1.00  0.00           N  
ATOM   3582 1HD2 ASN G2220     -36.506  41.712  19.097  1.00  0.00           H  
ATOM   3583 2HD2 ASN G2220     -35.426  41.847  17.742  1.00  0.00           H  
ATOM   3584  C   ASN G2220     -30.714  42.600  19.418  1.00  0.00           C  
ATOM   3585  O   ASN G2220     -30.461  41.810  18.555  1.00  0.00           O  
ATOM   3586  N   ARG G2221     -29.870  43.594  19.707  1.00  0.00           N  
ATOM   3587  H   ARG G2221     -30.282  44.329  20.264  1.00  0.00           H  
ATOM   3588  CA  ARG G2221     -28.443  43.561  19.333  1.00  0.00           C  
ATOM   3589  HA  ARG G2221     -28.240  43.340  18.285  1.00  0.00           H  
ATOM   3590  CB  ARG G2221     -27.791  44.944  19.613  1.00  0.00           C  
ATOM   3591  HB2 ARG G2221     -28.100  45.286  20.600  1.00  0.00           H  
ATOM   3592  HB3 ARG G2221     -26.722  44.756  19.706  1.00  0.00           H  
ATOM   3593  CG  ARG G2221     -28.127  45.966  18.618  1.00  0.00           C  
ATOM   3594  HG2 ARG G2221     -27.960  45.605  17.603  1.00  0.00           H  
ATOM   3595  HG3 ARG G2221     -29.152  46.295  18.787  1.00  0.00           H  
ATOM   3596  CD  ARG G2221     -27.241  47.207  18.810  1.00  0.00           C  
ATOM   3597  HD2 ARG G2221     -27.687  47.765  17.987  1.00  0.00           H  
ATOM   3598  HD3 ARG G2221     -27.400  47.617  19.808  1.00  0.00           H  
ATOM   3599  NE  ARG G2221     -25.831  47.049  18.474  1.00  0.00           N  
ATOM   3600  HE  ARG G2221     -25.627  46.266  17.871  1.00  0.00           H  
ATOM   3601  CZ  ARG G2221     -24.866  47.733  18.959  1.00  0.00           C  
ATOM   3602  NH1 ARG G2221     -24.951  48.564  19.927  1.00  0.00           N  
ATOM   3603 1HH1 ARG G2221     -25.840  48.648  20.398  1.00  0.00           H  
ATOM   3604 2HH1 ARG G2221     -24.177  49.137  20.233  1.00  0.00           H  
ATOM   3605  NH2 ARG G2221     -23.733  47.765  18.351  1.00  0.00           N  
ATOM   3606 1HH2 ARG G2221     -23.505  47.288  17.490  1.00  0.00           H  
ATOM   3607 2HH2 ARG G2221     -22.930  48.216  18.767  1.00  0.00           H  
ATOM   3608  C   ARG G2221     -27.701  42.461  20.069  1.00  0.00           C  
ATOM   3609  O   ARG G2221     -28.030  42.222  21.225  1.00  0.00           O  
ATOM   3610  N   ARG G2222     -26.780  41.754  19.446  1.00  0.00           N  
ATOM   3611  H   ARG G2222     -26.563  42.086  18.518  1.00  0.00           H  
ATOM   3612  CA  ARG G2222     -25.708  40.986  20.211  1.00  0.00           C  
ATOM   3613  HA  ARG G2222     -26.166  40.634  21.136  1.00  0.00           H  
ATOM   3614  CB  ARG G2222     -25.286  39.821  19.381  1.00  0.00           C  
ATOM   3615  HB2 ARG G2222     -24.931  40.118  18.394  1.00  0.00           H  
ATOM   3616  HB3 ARG G2222     -24.422  39.351  19.849  1.00  0.00           H  
ATOM   3617  CG  ARG G2222     -26.412  38.687  19.208  1.00  0.00           C  
ATOM   3618  HG2 ARG G2222     -26.449  38.179  20.171  1.00  0.00           H  
ATOM   3619  HG3 ARG G2222     -27.374  39.151  18.993  1.00  0.00           H  
ATOM   3620  CD  ARG G2222     -26.080  37.724  18.092  1.00  0.00           C  
ATOM   3621  HD2 ARG G2222     -26.593  36.764  18.146  1.00  0.00           H  
ATOM   3622  HD3 ARG G2222     -26.386  38.241  17.183  1.00  0.00           H  
ATOM   3623  NE  ARG G2222     -24.621  37.427  17.958  1.00  0.00           N  
ATOM   3624  HE  ARG G2222     -24.048  37.605  18.771  1.00  0.00           H  
ATOM   3625  CZ  ARG G2222     -23.994  36.821  16.953  1.00  0.00           C  
ATOM   3626  NH1 ARG G2222     -24.649  36.219  16.009  1.00  0.00           N  
ATOM   3627 1HH1 ARG G2222     -25.620  36.473  15.895  1.00  0.00           H  
ATOM   3628 2HH1 ARG G2222     -24.084  35.818  15.274  1.00  0.00           H  
ATOM   3629  NH2 ARG G2222     -22.709  36.726  17.114  1.00  0.00           N  
ATOM   3630 1HH2 ARG G2222     -22.393  37.037  18.021  1.00  0.00           H  
ATOM   3631 2HH2 ARG G2222     -22.184  36.232  16.406  1.00  0.00           H  
ATOM   3632  C   ARG G2222     -24.504  41.790  20.515  1.00  0.00           C  
ATOM   3633  O   ARG G2222     -23.998  41.705  21.582  1.00  0.00           O  
ATOM   3634  N   ALA G2223     -24.111  42.744  19.661  1.00  0.00           N  
ATOM   3635  H   ALA G2223     -24.540  42.840  18.752  1.00  0.00           H  
ATOM   3636  CA  ALA G2223     -22.872  43.506  19.890  1.00  0.00           C  
ATOM   3637  HA  ALA G2223     -21.965  42.984  20.195  1.00  0.00           H  
ATOM   3638  CB  ALA G2223     -22.498  44.184  18.525  1.00  0.00           C  
ATOM   3639  HB1 ALA G2223     -23.095  45.073  18.325  1.00  0.00           H  
ATOM   3640  HB2 ALA G2223     -21.484  44.581  18.581  1.00  0.00           H  
ATOM   3641  HB3 ALA G2223     -22.601  43.490  17.691  1.00  0.00           H  
ATOM   3642  C   ALA G2223     -22.902  44.512  21.117  1.00  0.00           C  
ATOM   3643  O   ALA G2223     -21.854  44.931  21.608  1.00  0.00           O  
ATOM   3644  N   ALA G2224     -24.122  44.799  21.569  1.00  0.00           N  
ATOM   3645  H   ALA G2224     -24.860  44.402  21.005  1.00  0.00           H  
ATOM   3646  CA  ALA G2224     -24.397  45.648  22.655  1.00  0.00           C  
ATOM   3647  HA  ALA G2224     -23.669  46.457  22.596  1.00  0.00           H  
ATOM   3648  CB  ALA G2224     -25.843  46.189  22.475  1.00  0.00           C  
ATOM   3649  HB1 ALA G2224     -26.204  46.786  23.312  1.00  0.00           H  
ATOM   3650  HB2 ALA G2224     -25.973  46.814  21.591  1.00  0.00           H  
ATOM   3651  HB3 ALA G2224     -26.487  45.330  22.283  1.00  0.00           H  
ATOM   3652  C   ALA G2224     -24.240  45.062  24.061  1.00  0.00           C  
ATOM   3653  O   ALA G2224     -24.517  45.748  25.049  1.00  0.00           O  
ATOM   3654  N   SER G2225     -23.815  43.792  24.188  1.00  0.00           N  
ATOM   3655  H   SER G2225     -23.667  43.163  23.412  1.00  0.00           H  
ATOM   3656  CA  SER G2225     -23.470  43.144  25.440  1.00  0.00           C  
ATOM   3657  HA  SER G2225     -23.234  43.863  26.224  1.00  0.00           H  
ATOM   3658  CB  SER G2225     -24.644  42.262  25.884  1.00  0.00           C  
ATOM   3659  HB2 SER G2225     -25.514  42.906  26.012  1.00  0.00           H  
ATOM   3660  HB3 SER G2225     -24.809  41.538  25.087  1.00  0.00           H  
ATOM   3661  OG  SER G2225     -24.326  41.660  27.091  1.00  0.00           O  
ATOM   3662  HG  SER G2225     -24.576  40.737  27.016  1.00  0.00           H  
ATOM   3663  C   SER G2225     -22.160  42.315  25.315  1.00  0.00           C  
ATOM   3664  O   SER G2225     -21.742  41.997  24.209  1.00  0.00           O  
ATOM   3665  N   GLY G2226     -21.479  41.939  26.414  1.00  0.00           N  
ATOM   3666  H   GLY G2226     -21.899  42.004  27.330  1.00  0.00           H  
ATOM   3667  CA  GLY G2226     -20.288  41.070  26.291  1.00  0.00           C  
ATOM   3668  HA2 GLY G2226     -20.180  40.771  27.333  1.00  0.00           H  
ATOM   3669  HA3 GLY G2226     -20.595  40.224  25.676  1.00  0.00           H  
ATOM   3670  C   GLY G2226     -19.045  41.600  25.805  1.00  0.00           C  
ATOM   3671  O   GLY G2226     -18.752  42.771  25.941  1.00  0.00           O  
ATOM   3672  N   ARG G2227     -18.207  40.699  25.319  1.00  0.00           N  
ATOM   3673  H   ARG G2227     -18.597  39.777  25.182  1.00  0.00           H  
ATOM   3674  CA  ARG G2227     -16.819  40.993  24.941  1.00  0.00           C  
ATOM   3675  HA  ARG G2227     -16.360  41.481  25.801  1.00  0.00           H  
ATOM   3676  CB  ARG G2227     -16.205  39.616  24.536  1.00  0.00           C  
ATOM   3677  HB2 ARG G2227     -15.169  39.800  24.254  1.00  0.00           H  
ATOM   3678  HB3 ARG G2227     -16.192  39.047  25.465  1.00  0.00           H  
ATOM   3679  CG  ARG G2227     -16.871  38.785  23.393  1.00  0.00           C  
ATOM   3680  HG2 ARG G2227     -17.850  38.466  23.752  1.00  0.00           H  
ATOM   3681  HG3 ARG G2227     -16.934  39.314  22.442  1.00  0.00           H  
ATOM   3682  CD  ARG G2227     -15.960  37.597  23.153  1.00  0.00           C  
ATOM   3683  HD2 ARG G2227     -14.959  37.999  22.996  1.00  0.00           H  
ATOM   3684  HD3 ARG G2227     -15.875  36.964  24.036  1.00  0.00           H  
ATOM   3685  NE  ARG G2227     -16.512  36.783  22.022  1.00  0.00           N  
ATOM   3686  HE  ARG G2227     -17.358  36.234  22.083  1.00  0.00           H  
ATOM   3687  CZ  ARG G2227     -15.973  36.780  20.830  1.00  0.00           C  
ATOM   3688  NH1 ARG G2227     -15.075  37.635  20.481  1.00  0.00           N  
ATOM   3689 1HH1 ARG G2227     -14.635  38.134  21.241  1.00  0.00           H  
ATOM   3690 2HH1 ARG G2227     -14.747  37.623  19.526  1.00  0.00           H  
ATOM   3691  NH2 ARG G2227     -16.313  36.005  19.914  1.00  0.00           N  
ATOM   3692 1HH2 ARG G2227     -17.003  35.303  20.143  1.00  0.00           H  
ATOM   3693 2HH2 ARG G2227     -16.007  36.193  18.970  1.00  0.00           H  
ATOM   3694  C   ARG G2227     -16.662  42.065  23.799  1.00  0.00           C  
ATOM   3695  O   ARG G2227     -15.686  42.750  23.622  1.00  0.00           O  
ATOM   3696  N   ALA G2228     -17.674  42.167  22.868  1.00  0.00           N  
ATOM   3697  H   ALA G2228     -18.353  41.425  22.777  1.00  0.00           H  
ATOM   3698  CA  ALA G2228     -17.758  43.215  21.781  1.00  0.00           C  
ATOM   3699  HA  ALA G2228     -16.796  43.283  21.271  1.00  0.00           H  
ATOM   3700  CB  ALA G2228     -18.761  42.841  20.670  1.00  0.00           C  
ATOM   3701  HB1 ALA G2228     -18.801  43.398  19.734  1.00  0.00           H  
ATOM   3702  HB2 ALA G2228     -18.679  41.774  20.463  1.00  0.00           H  
ATOM   3703  HB3 ALA G2228     -19.834  42.893  20.851  1.00  0.00           H  
ATOM   3704  C   ALA G2228     -18.073  44.594  22.388  1.00  0.00           C  
ATOM   3705  O   ALA G2228     -17.482  45.554  21.917  1.00  0.00           O  
ATOM   3706  N   ALA G2229     -18.823  44.655  23.473  1.00  0.00           N  
ATOM   3707  H   ALA G2229     -19.256  43.831  23.865  1.00  0.00           H  
ATOM   3708  CA  ALA G2229     -19.153  45.968  24.029  1.00  0.00           C  
ATOM   3709  HA  ALA G2229     -19.312  46.749  23.286  1.00  0.00           H  
ATOM   3710  CB  ALA G2229     -20.314  45.873  24.965  1.00  0.00           C  
ATOM   3711  HB1 ALA G2229     -21.154  45.346  24.512  1.00  0.00           H  
ATOM   3712  HB2 ALA G2229     -20.008  45.255  25.809  1.00  0.00           H  
ATOM   3713  HB3 ALA G2229     -20.456  46.901  25.301  1.00  0.00           H  
ATOM   3714  C   ALA G2229     -17.889  46.484  24.752  1.00  0.00           C  
ATOM   3715  O   ALA G2229     -17.611  47.686  24.712  1.00  0.00           O  
ATOM   3716  N   ASP G2230     -17.185  45.588  25.491  1.00  0.00           N  
ATOM   3717  H   ASP G2230     -17.549  44.650  25.582  1.00  0.00           H  
ATOM   3718  CA  ASP G2230     -15.984  45.942  26.176  1.00  0.00           C  
ATOM   3719  HA  ASP G2230     -16.165  46.838  26.769  1.00  0.00           H  
ATOM   3720  CB  ASP G2230     -15.555  44.835  27.152  1.00  0.00           C  
ATOM   3721  HB2 ASP G2230     -15.517  43.900  26.594  1.00  0.00           H  
ATOM   3722  HB3 ASP G2230     -14.551  45.132  27.455  1.00  0.00           H  
ATOM   3723  CG  ASP G2230     -16.437  44.682  28.419  1.00  0.00           C  
ATOM   3724  OD1 ASP G2230     -16.786  45.696  29.044  1.00  0.00           O  
ATOM   3725  OD2 ASP G2230     -16.649  43.546  28.808  1.00  0.00           O  
ATOM   3726  C   ASP G2230     -14.889  46.248  25.180  1.00  0.00           C  
ATOM   3727  O   ASP G2230     -14.063  47.043  25.549  1.00  0.00           O  
ATOM   3728  N   ALA G2231     -14.923  45.645  24.021  1.00  0.00           N  
ATOM   3729  H   ALA G2231     -15.761  45.106  23.857  1.00  0.00           H  
ATOM   3730  CA  ALA G2231     -14.003  45.958  22.924  1.00  0.00           C  
ATOM   3731  HA  ALA G2231     -13.003  45.991  23.357  1.00  0.00           H  
ATOM   3732  CB  ALA G2231     -13.982  44.871  21.795  1.00  0.00           C  
ATOM   3733  HB1 ALA G2231     -14.988  44.728  21.402  1.00  0.00           H  
ATOM   3734  HB2 ALA G2231     -13.321  45.203  20.995  1.00  0.00           H  
ATOM   3735  HB3 ALA G2231     -13.524  43.927  22.090  1.00  0.00           H  
ATOM   3736  C   ALA G2231     -14.167  47.386  22.422  1.00  0.00           C  
ATOM   3737  O   ALA G2231     -13.315  48.074  21.825  1.00  0.00           O  
ATOM   3738  N   LEU G2232     -15.372  47.979  22.755  1.00  0.00           N  
ATOM   3739  H   LEU G2232     -16.066  47.378  23.176  1.00  0.00           H  
ATOM   3740  CA  LEU G2232     -15.667  49.342  22.402  1.00  0.00           C  
ATOM   3741  HA  LEU G2232     -15.105  49.712  21.545  1.00  0.00           H  
ATOM   3742  CB  LEU G2232     -17.096  49.355  21.841  1.00  0.00           C  
ATOM   3743  HB2 LEU G2232     -17.167  48.593  21.066  1.00  0.00           H  
ATOM   3744  HB3 LEU G2232     -17.728  48.854  22.575  1.00  0.00           H  
ATOM   3745  CG  LEU G2232     -17.813  50.587  21.412  1.00  0.00           C  
ATOM   3746  HG  LEU G2232     -17.799  51.329  22.210  1.00  0.00           H  
ATOM   3747  CD1 LEU G2232     -17.163  51.061  20.167  1.00  0.00           C  
ATOM   3748 1HD1 LEU G2232     -16.210  51.553  20.365  1.00  0.00           H  
ATOM   3749 2HD1 LEU G2232     -16.989  50.193  19.531  1.00  0.00           H  
ATOM   3750 3HD1 LEU G2232     -17.809  51.837  19.758  1.00  0.00           H  
ATOM   3751  CD2 LEU G2232     -19.313  50.375  21.253  1.00  0.00           C  
ATOM   3752 1HD2 LEU G2232     -19.671  50.082  22.240  1.00  0.00           H  
ATOM   3753 2HD2 LEU G2232     -19.793  51.276  20.871  1.00  0.00           H  
ATOM   3754 3HD2 LEU G2232     -19.577  49.645  20.488  1.00  0.00           H  
ATOM   3755  C   LEU G2232     -15.381  50.257  23.555  1.00  0.00           C  
ATOM   3756  O   LEU G2232     -15.195  51.458  23.357  1.00  0.00           O  
ATOM   3757  N   LYS G2233     -15.367  49.736  24.828  1.00  0.00           N  
ATOM   3758  H   LYS G2233     -15.402  48.740  24.989  1.00  0.00           H  
ATOM   3759  CA  LYS G2233     -14.924  50.497  26.008  1.00  0.00           C  
ATOM   3760  HA  LYS G2233     -15.452  51.450  25.994  1.00  0.00           H  
ATOM   3761  CB  LYS G2233     -15.388  49.778  27.284  1.00  0.00           C  
ATOM   3762  HB2 LYS G2233     -14.982  48.769  27.364  1.00  0.00           H  
ATOM   3763  HB3 LYS G2233     -14.939  50.422  28.040  1.00  0.00           H  
ATOM   3764  CG  LYS G2233     -16.946  49.664  27.523  1.00  0.00           C  
ATOM   3765  HG2 LYS G2233     -17.314  49.030  26.716  1.00  0.00           H  
ATOM   3766  HG3 LYS G2233     -17.049  49.123  28.463  1.00  0.00           H  
ATOM   3767  CD  LYS G2233     -17.611  51.009  27.672  1.00  0.00           C  
ATOM   3768  HD2 LYS G2233     -17.033  51.575  28.402  1.00  0.00           H  
ATOM   3769  HD3 LYS G2233     -17.513  51.567  26.741  1.00  0.00           H  
ATOM   3770  CE  LYS G2233     -19.119  50.938  28.106  1.00  0.00           C  
ATOM   3771  HE2 LYS G2233     -19.236  50.723  29.168  1.00  0.00           H  
ATOM   3772  HE3 LYS G2233     -19.679  51.861  27.952  1.00  0.00           H  
ATOM   3773  NZ  LYS G2233     -19.893  49.843  27.415  1.00  0.00           N1+
ATOM   3774  HZ1 LYS G2233     -20.746  49.873  27.955  1.00  0.00           H  
ATOM   3775  HZ2 LYS G2233     -20.014  50.039  26.432  1.00  0.00           H  
ATOM   3776  HZ3 LYS G2233     -19.573  48.909  27.629  1.00  0.00           H  
ATOM   3777  C   LYS G2233     -13.352  50.627  26.020  1.00  0.00           C  
ATOM   3778  O   LYS G2233     -12.890  51.704  26.318  1.00  0.00           O  
ATOM   3779  N   ASP G2234     -12.589  49.627  25.564  1.00  0.00           N  
ATOM   3780  H   ASP G2234     -13.080  48.942  25.006  1.00  0.00           H  
ATOM   3781  CA  ASP G2234     -11.190  49.737  25.561  1.00  0.00           C  
ATOM   3782  HA  ASP G2234     -10.775  49.685  26.568  1.00  0.00           H  
ATOM   3783  CB  ASP G2234     -10.724  48.417  24.854  1.00  0.00           C  
ATOM   3784  HB2 ASP G2234     -11.070  47.627  25.521  1.00  0.00           H  
ATOM   3785  HB3 ASP G2234     -11.292  48.290  23.933  1.00  0.00           H  
ATOM   3786  CG  ASP G2234      -9.240  48.226  24.655  1.00  0.00           C  
ATOM   3787  OD1 ASP G2234      -8.848  47.086  24.267  1.00  0.00           O  
ATOM   3788  OD2 ASP G2234      -8.420  49.134  24.774  1.00  0.00           O  
ATOM   3789  C   ASP G2234     -10.591  50.954  24.774  1.00  0.00           C  
ATOM   3790  O   ASP G2234     -10.719  50.926  23.561  1.00  0.00           O  
ATOM   3791  N   PRO G2235      -9.866  51.901  25.384  1.00  0.00           N  
ATOM   3792  CD  PRO G2235      -9.476  51.918  26.802  1.00  0.00           C  
ATOM   3793  HD2 PRO G2235      -8.721  51.166  27.030  1.00  0.00           H  
ATOM   3794  HD3 PRO G2235     -10.342  51.734  27.438  1.00  0.00           H  
ATOM   3795  CG  PRO G2235      -9.071  53.328  27.143  1.00  0.00           C  
ATOM   3796  HG2 PRO G2235      -8.222  53.266  27.824  1.00  0.00           H  
ATOM   3797  HG3 PRO G2235      -9.868  54.001  27.459  1.00  0.00           H  
ATOM   3798  CB  PRO G2235      -8.576  53.929  25.765  1.00  0.00           C  
ATOM   3799  HB2 PRO G2235      -7.490  53.845  25.723  1.00  0.00           H  
ATOM   3800  HB3 PRO G2235      -8.855  54.977  25.655  1.00  0.00           H  
ATOM   3801  CA  PRO G2235      -9.256  53.065  24.727  1.00  0.00           C  
ATOM   3802  HA  PRO G2235     -10.102  53.682  24.426  1.00  0.00           H  
ATOM   3803  C   PRO G2235      -8.325  52.817  23.537  1.00  0.00           C  
ATOM   3804  O   PRO G2235      -8.088  53.749  22.795  1.00  0.00           O  
ATOM   3805  N   GLN G2236      -7.778  51.611  23.442  1.00  0.00           N  
ATOM   3806  H   GLN G2236      -7.909  50.963  24.205  1.00  0.00           H  
ATOM   3807  CA  GLN G2236      -6.755  51.256  22.384  1.00  0.00           C  
ATOM   3808  HA  GLN G2236      -6.155  52.092  22.024  1.00  0.00           H  
ATOM   3809  CB  GLN G2236      -5.778  50.131  22.822  1.00  0.00           C  
ATOM   3810  HB2 GLN G2236      -6.325  49.357  23.360  1.00  0.00           H  
ATOM   3811  HB3 GLN G2236      -5.224  49.756  21.961  1.00  0.00           H  
ATOM   3812  CG  GLN G2236      -4.666  50.761  23.794  1.00  0.00           C  
ATOM   3813  HG2 GLN G2236      -3.905  51.320  23.249  1.00  0.00           H  
ATOM   3814  HG3 GLN G2236      -5.183  51.526  24.373  1.00  0.00           H  
ATOM   3815  CD  GLN G2236      -4.041  49.867  24.784  1.00  0.00           C  
ATOM   3816  OE1 GLN G2236      -3.982  48.705  24.510  1.00  0.00           O  
ATOM   3817  NE2 GLN G2236      -3.491  50.319  25.868  1.00  0.00           N  
ATOM   3818 1HE2 GLN G2236      -2.873  49.752  26.432  1.00  0.00           H  
ATOM   3819 2HE2 GLN G2236      -3.392  51.323  25.915  1.00  0.00           H  
ATOM   3820  C   GLN G2236      -7.485  50.690  21.129  1.00  0.00           C  
ATOM   3821  O   GLN G2236      -7.363  51.103  19.972  1.00  0.00           O  
ATOM   3822  N   GLN G2237      -8.414  49.741  21.456  1.00  0.00           N  
ATOM   3823  H   GLN G2237      -8.519  49.484  22.427  1.00  0.00           H  
ATOM   3824  CA  GLN G2237      -9.338  49.194  20.398  1.00  0.00           C  
ATOM   3825  HA  GLN G2237      -8.818  48.945  19.473  1.00  0.00           H  
ATOM   3826  CB  GLN G2237      -9.894  47.825  20.877  1.00  0.00           C  
ATOM   3827  HB2 GLN G2237      -9.018  47.199  21.043  1.00  0.00           H  
ATOM   3828  HB3 GLN G2237     -10.413  47.983  21.822  1.00  0.00           H  
ATOM   3829  CG  GLN G2237     -10.861  47.099  19.900  1.00  0.00           C  
ATOM   3830  HG2 GLN G2237     -11.350  46.316  20.479  1.00  0.00           H  
ATOM   3831  HG3 GLN G2237     -11.559  47.901  19.660  1.00  0.00           H  
ATOM   3832  CD  GLN G2237     -10.103  46.622  18.721  1.00  0.00           C  
ATOM   3833  OE1 GLN G2237      -9.519  45.562  18.750  1.00  0.00           O  
ATOM   3834  NE2 GLN G2237     -10.089  47.412  17.732  1.00  0.00           N  
ATOM   3835 1HE2 GLN G2237      -9.342  47.381  17.052  1.00  0.00           H  
ATOM   3836 2HE2 GLN G2237     -10.720  48.198  17.793  1.00  0.00           H  
ATOM   3837  C   GLN G2237     -10.401  50.168  20.029  1.00  0.00           C  
ATOM   3838  O   GLN G2237     -10.787  50.207  18.852  1.00  0.00           O  
ATOM   3839  N   ARG G2238     -10.867  51.118  20.816  1.00  0.00           N  
ATOM   3840  H   ARG G2238     -10.671  51.159  21.806  1.00  0.00           H  
ATOM   3841  CA  ARG G2238     -11.757  52.174  20.454  1.00  0.00           C  
ATOM   3842  HA  ARG G2238     -12.592  51.702  19.936  1.00  0.00           H  
ATOM   3843  CB  ARG G2238     -12.295  52.847  21.752  1.00  0.00           C  
ATOM   3844  HB2 ARG G2238     -12.644  52.106  22.471  1.00  0.00           H  
ATOM   3845  HB3 ARG G2238     -11.483  53.416  22.204  1.00  0.00           H  
ATOM   3846  CG  ARG G2238     -13.357  53.856  21.446  1.00  0.00           C  
ATOM   3847  HG2 ARG G2238     -12.929  54.695  20.898  1.00  0.00           H  
ATOM   3848  HG3 ARG G2238     -14.048  53.399  20.738  1.00  0.00           H  
ATOM   3849  CD  ARG G2238     -14.049  54.332  22.730  1.00  0.00           C  
ATOM   3850  HD2 ARG G2238     -14.277  53.504  23.400  1.00  0.00           H  
ATOM   3851  HD3 ARG G2238     -13.326  55.008  23.187  1.00  0.00           H  
ATOM   3852  NE  ARG G2238     -15.247  54.989  22.476  1.00  0.00           N  
ATOM   3853  HE  ARG G2238     -15.127  55.813  21.903  1.00  0.00           H  
ATOM   3854  CZ  ARG G2238     -16.481  54.783  22.886  1.00  0.00           C  
ATOM   3855  NH1 ARG G2238     -16.884  53.762  23.523  1.00  0.00           N  
ATOM   3856 1HH1 ARG G2238     -16.239  52.988  23.590  1.00  0.00           H  
ATOM   3857 2HH1 ARG G2238     -17.887  53.659  23.583  1.00  0.00           H  
ATOM   3858  NH2 ARG G2238     -17.376  55.633  22.541  1.00  0.00           N  
ATOM   3859 1HH2 ARG G2238     -17.117  56.371  21.903  1.00  0.00           H  
ATOM   3860 2HH2 ARG G2238     -18.359  55.445  22.682  1.00  0.00           H  
ATOM   3861  C   ARG G2238     -11.077  53.102  19.400  1.00  0.00           C  
ATOM   3862  O   ARG G2238     -11.778  53.298  18.365  1.00  0.00           O  
ATOM   3863  N   GLU G2239      -9.841  53.558  19.559  1.00  0.00           N  
ATOM   3864  H   GLU G2239      -9.273  53.243  20.333  1.00  0.00           H  
ATOM   3865  CA  GLU G2239      -9.214  54.473  18.617  1.00  0.00           C  
ATOM   3866  HA  GLU G2239      -9.873  55.307  18.374  1.00  0.00           H  
ATOM   3867  CB  GLU G2239      -7.973  55.177  19.216  1.00  0.00           C  
ATOM   3868  HB2 GLU G2239      -8.051  55.407  20.278  1.00  0.00           H  
ATOM   3869  HB3 GLU G2239      -7.203  54.405  19.207  1.00  0.00           H  
ATOM   3870  CG  GLU G2239      -7.484  56.356  18.306  1.00  0.00           C  
ATOM   3871  HG2 GLU G2239      -7.295  55.878  17.345  1.00  0.00           H  
ATOM   3872  HG3 GLU G2239      -8.233  57.136  18.167  1.00  0.00           H  
ATOM   3873  CD  GLU G2239      -6.239  57.207  18.690  1.00  0.00           C  
ATOM   3874  OE1 GLU G2239      -6.072  58.296  18.092  1.00  0.00           O  
ATOM   3875  OE2 GLU G2239      -5.431  56.857  19.625  1.00  0.00           O  
ATOM   3876  C   GLU G2239      -9.050  53.791  17.278  1.00  0.00           C  
ATOM   3877  O   GLU G2239      -9.260  54.449  16.263  1.00  0.00           O  
ATOM   3878  N   GLN G2240      -8.722  52.527  17.189  1.00  0.00           N  
ATOM   3879  H   GLN G2240      -8.586  52.047  18.068  1.00  0.00           H  
ATOM   3880  CA  GLN G2240      -8.496  51.781  15.979  1.00  0.00           C  
ATOM   3881  HA  GLN G2240      -7.775  52.357  15.399  1.00  0.00           H  
ATOM   3882  CB  GLN G2240      -7.920  50.407  16.275  1.00  0.00           C  
ATOM   3883  HB2 GLN G2240      -7.017  50.530  16.874  1.00  0.00           H  
ATOM   3884  HB3 GLN G2240      -8.665  49.849  16.842  1.00  0.00           H  
ATOM   3885  CG  GLN G2240      -7.398  49.723  15.050  1.00  0.00           C  
ATOM   3886  HG2 GLN G2240      -8.158  49.794  14.272  1.00  0.00           H  
ATOM   3887  HG3 GLN G2240      -6.507  50.247  14.703  1.00  0.00           H  
ATOM   3888  CD  GLN G2240      -7.126  48.259  15.352  1.00  0.00           C  
ATOM   3889  OE1 GLN G2240      -7.654  47.645  16.251  1.00  0.00           O  
ATOM   3890  NE2 GLN G2240      -6.197  47.609  14.639  1.00  0.00           N  
ATOM   3891 1HE2 GLN G2240      -6.133  46.642  14.922  1.00  0.00           H  
ATOM   3892 2HE2 GLN G2240      -5.658  47.944  13.854  1.00  0.00           H  
ATOM   3893  C   GLN G2240      -9.852  51.662  15.293  1.00  0.00           C  
ATOM   3894  O   GLN G2240     -10.001  52.010  14.115  1.00  0.00           O  
ATOM   3895  N   ILE G2241     -10.957  51.362  15.996  1.00  0.00           N  
ATOM   3896  H   ILE G2241     -10.803  51.232  16.986  1.00  0.00           H  
ATOM   3897  CA  ILE G2241     -12.313  51.315  15.462  1.00  0.00           C  
ATOM   3898  HA  ILE G2241     -12.314  50.791  14.506  1.00  0.00           H  
ATOM   3899  CB  ILE G2241     -13.279  50.579  16.462  1.00  0.00           C  
ATOM   3900  HB  ILE G2241     -13.183  51.045  17.443  1.00  0.00           H  
ATOM   3901  CG2 ILE G2241     -14.764  50.730  16.150  1.00  0.00           C  
ATOM   3902 1HG2 ILE G2241     -15.102  51.765  16.097  1.00  0.00           H  
ATOM   3903 2HG2 ILE G2241     -14.985  50.323  15.163  1.00  0.00           H  
ATOM   3904 3HG2 ILE G2241     -15.288  50.181  16.932  1.00  0.00           H  
ATOM   3905  CG1 ILE G2241     -12.938  49.095  16.532  1.00  0.00           C  
ATOM   3906 2HG1 ILE G2241     -11.877  49.078  16.779  1.00  0.00           H  
ATOM   3907 3HG1 ILE G2241     -13.559  48.654  17.311  1.00  0.00           H  
ATOM   3908  CD1 ILE G2241     -13.056  48.099  15.399  1.00  0.00           C  
ATOM   3909 1HD1 ILE G2241     -12.779  47.090  15.704  1.00  0.00           H  
ATOM   3910 2HD1 ILE G2241     -14.015  48.142  14.883  1.00  0.00           H  
ATOM   3911 3HD1 ILE G2241     -12.301  48.322  14.645  1.00  0.00           H  
ATOM   3912  C   ILE G2241     -12.888  52.770  15.247  1.00  0.00           C  
ATOM   3913  O   ILE G2241     -13.600  52.856  14.234  1.00  0.00           O  
ATOM   3914  N   GLN G2242     -12.365  53.840  15.838  1.00  0.00           N  
ATOM   3915  H   GLN G2242     -11.798  53.640  16.650  1.00  0.00           H  
ATOM   3916  CA  GLN G2242     -12.619  55.237  15.439  1.00  0.00           C  
ATOM   3917  HA  GLN G2242     -13.702  55.269  15.327  1.00  0.00           H  
ATOM   3918  CB  GLN G2242     -12.197  56.200  16.597  1.00  0.00           C  
ATOM   3919  HB2 GLN G2242     -12.687  55.945  17.537  1.00  0.00           H  
ATOM   3920  HB3 GLN G2242     -11.135  56.155  16.836  1.00  0.00           H  
ATOM   3921  CG  GLN G2242     -12.649  57.660  16.256  1.00  0.00           C  
ATOM   3922  HG2 GLN G2242     -12.091  58.390  16.843  1.00  0.00           H  
ATOM   3923  HG3 GLN G2242     -12.315  57.843  15.235  1.00  0.00           H  
ATOM   3924  CD  GLN G2242     -14.156  57.846  16.422  1.00  0.00           C  
ATOM   3925  OE1 GLN G2242     -14.656  58.292  17.460  1.00  0.00           O  
ATOM   3926  NE2 GLN G2242     -14.877  57.476  15.447  1.00  0.00           N  
ATOM   3927 1HE2 GLN G2242     -15.887  57.495  15.455  1.00  0.00           H  
ATOM   3928 2HE2 GLN G2242     -14.382  57.078  14.662  1.00  0.00           H  
ATOM   3929  C   GLN G2242     -11.918  55.567  14.083  1.00  0.00           C  
ATOM   3930  O   GLN G2242     -12.581  56.174  13.250  1.00  0.00           O  
ATOM   3931  N   ARG G2243     -10.738  55.042  13.794  1.00  0.00           N  
ATOM   3932  H   ARG G2243     -10.222  54.544  14.505  1.00  0.00           H  
ATOM   3933  CA  ARG G2243     -10.135  55.334  12.489  1.00  0.00           C  
ATOM   3934  HA  ARG G2243     -10.283  56.382  12.230  1.00  0.00           H  
ATOM   3935  CB  ARG G2243      -8.697  55.024  12.558  1.00  0.00           C  
ATOM   3936  HB2 ARG G2243      -8.408  54.058  12.972  1.00  0.00           H  
ATOM   3937  HB3 ARG G2243      -8.312  55.147  11.546  1.00  0.00           H  
ATOM   3938  CG  ARG G2243      -7.919  56.082  13.418  1.00  0.00           C  
ATOM   3939  HG2 ARG G2243      -8.234  57.062  13.059  1.00  0.00           H  
ATOM   3940  HG3 ARG G2243      -8.197  56.093  14.472  1.00  0.00           H  
ATOM   3941  CD  ARG G2243      -6.394  55.967  13.178  1.00  0.00           C  
ATOM   3942  HD2 ARG G2243      -6.096  55.021  13.630  1.00  0.00           H  
ATOM   3943  HD3 ARG G2243      -6.314  55.844  12.097  1.00  0.00           H  
ATOM   3944  NE  ARG G2243      -5.678  57.172  13.680  1.00  0.00           N  
ATOM   3945  HE  ARG G2243      -5.928  58.063  13.275  1.00  0.00           H  
ATOM   3946  CZ  ARG G2243      -5.020  57.274  14.840  1.00  0.00           C  
ATOM   3947  NH1 ARG G2243      -4.543  58.416  15.152  1.00  0.00           N  
ATOM   3948 1HH1 ARG G2243      -4.624  59.235  14.566  1.00  0.00           H  
ATOM   3949 2HH1 ARG G2243      -3.964  58.531  15.971  1.00  0.00           H  
ATOM   3950  NH2 ARG G2243      -4.707  56.303  15.669  1.00  0.00           N  
ATOM   3951 1HH2 ARG G2243      -5.042  55.355  15.574  1.00  0.00           H  
ATOM   3952 2HH2 ARG G2243      -4.104  56.444  16.467  1.00  0.00           H  
ATOM   3953  C   ARG G2243     -10.661  54.490  11.388  1.00  0.00           C  
ATOM   3954  O   ARG G2243     -10.455  54.771  10.232  1.00  0.00           O  
ATOM   3955  N   TYR G2244     -11.385  53.440  11.660  1.00  0.00           N  
ATOM   3956  H   TYR G2244     -11.233  53.118  12.605  1.00  0.00           H  
ATOM   3957  CA  TYR G2244     -12.226  52.727  10.727  1.00  0.00           C  
ATOM   3958  HA  TYR G2244     -11.737  52.655   9.756  1.00  0.00           H  
ATOM   3959  CB  TYR G2244     -12.339  51.274  11.251  1.00  0.00           C  
ATOM   3960  HB2 TYR G2244     -11.365  50.788  11.313  1.00  0.00           H  
ATOM   3961  HB3 TYR G2244     -12.688  51.501  12.259  1.00  0.00           H  
ATOM   3962  CG  TYR G2244     -13.343  50.383  10.601  1.00  0.00           C  
ATOM   3963  CD1 TYR G2244     -13.123  49.965   9.336  1.00  0.00           C  
ATOM   3964  HD1 TYR G2244     -12.258  50.312   8.791  1.00  0.00           H  
ATOM   3965  CE1 TYR G2244     -14.124  49.151   8.789  1.00  0.00           C  
ATOM   3966  HE1 TYR G2244     -14.027  48.887   7.746  1.00  0.00           H  
ATOM   3967  CZ  TYR G2244     -15.353  48.904   9.436  1.00  0.00           C  
ATOM   3968  OH  TYR G2244     -16.315  48.180   8.827  1.00  0.00           O  
ATOM   3969  HH  TYR G2244     -16.958  47.800   9.430  1.00  0.00           H  
ATOM   3970  CE2 TYR G2244     -15.585  49.391  10.757  1.00  0.00           C  
ATOM   3971  HE2 TYR G2244     -16.467  49.083  11.298  1.00  0.00           H  
ATOM   3972  CD2 TYR G2244     -14.527  50.056  11.361  1.00  0.00           C  
ATOM   3973  HD2 TYR G2244     -14.636  50.448  12.361  1.00  0.00           H  
ATOM   3974  C   TYR G2244     -13.555  53.545  10.430  1.00  0.00           C  
ATOM   3975  O   TYR G2244     -13.760  53.914   9.278  1.00  0.00           O  
ATOM   3976  N   GLU G2245     -14.370  53.947  11.435  1.00  0.00           N  
ATOM   3977  H   GLU G2245     -14.209  53.557  12.352  1.00  0.00           H  
ATOM   3978  CA  GLU G2245     -15.643  54.750  11.264  1.00  0.00           C  
ATOM   3979  HA  GLU G2245     -16.221  54.214  10.512  1.00  0.00           H  
ATOM   3980  CB  GLU G2245     -16.384  54.710  12.552  1.00  0.00           C  
ATOM   3981  HB2 GLU G2245     -15.753  55.138  13.331  1.00  0.00           H  
ATOM   3982  HB3 GLU G2245     -17.238  55.379  12.449  1.00  0.00           H  
ATOM   3983  CG  GLU G2245     -16.818  53.363  12.947  1.00  0.00           C  
ATOM   3984  HG2 GLU G2245     -17.251  52.981  12.022  1.00  0.00           H  
ATOM   3985  HG3 GLU G2245     -15.936  52.795  13.241  1.00  0.00           H  
ATOM   3986  CD  GLU G2245     -17.849  53.248  14.044  1.00  0.00           C  
ATOM   3987  OE1 GLU G2245     -17.764  52.231  14.760  1.00  0.00           O  
ATOM   3988  OE2 GLU G2245     -18.741  54.070  14.135  1.00  0.00           O  
ATOM   3989  C   GLU G2245     -15.424  56.126  10.737  1.00  0.00           C  
ATOM   3990  O   GLU G2245     -16.225  56.623   9.960  1.00  0.00           O  
ATOM   3991  N   ASP G2246     -14.337  56.805  10.993  1.00  0.00           N  
ATOM   3992  H   ASP G2246     -13.703  56.326  11.618  1.00  0.00           H  
ATOM   3993  CA  ASP G2246     -13.951  58.113  10.438  1.00  0.00           C  
ATOM   3994  HA  ASP G2246     -14.818  58.774  10.436  1.00  0.00           H  
ATOM   3995  CB  ASP G2246     -12.894  58.818  11.312  1.00  0.00           C  
ATOM   3996  HB2 ASP G2246     -12.050  58.136  11.416  1.00  0.00           H  
ATOM   3997  HB3 ASP G2246     -12.453  59.690  10.830  1.00  0.00           H  
ATOM   3998  CG  ASP G2246     -13.416  59.461  12.680  1.00  0.00           C  
ATOM   3999  OD1 ASP G2246     -12.454  59.948  13.336  1.00  0.00           O  
ATOM   4000  OD2 ASP G2246     -14.609  59.560  13.020  1.00  0.00           O  
ATOM   4001  C   ASP G2246     -13.490  57.982   8.926  1.00  0.00           C  
ATOM   4002  O   ASP G2246     -13.736  58.904   8.161  1.00  0.00           O  
ATOM   4003  N   LEU G2247     -12.987  56.806   8.531  1.00  0.00           N  
ATOM   4004  H   LEU G2247     -13.089  56.150   9.291  1.00  0.00           H  
ATOM   4005  CA  LEU G2247     -12.548  56.457   7.153  1.00  0.00           C  
ATOM   4006  HA  LEU G2247     -12.054  57.336   6.738  1.00  0.00           H  
ATOM   4007  CB  LEU G2247     -11.588  55.231   7.239  1.00  0.00           C  
ATOM   4008  HB2 LEU G2247     -10.675  55.403   7.810  1.00  0.00           H  
ATOM   4009  HB3 LEU G2247     -12.134  54.543   7.885  1.00  0.00           H  
ATOM   4010  CG  LEU G2247     -11.188  54.487   5.950  1.00  0.00           C  
ATOM   4011  HG  LEU G2247     -12.048  54.198   5.347  1.00  0.00           H  
ATOM   4012  CD1 LEU G2247     -10.247  55.286   5.135  1.00  0.00           C  
ATOM   4013 1HD1 LEU G2247      -9.377  55.603   5.710  1.00  0.00           H  
ATOM   4014 2HD1 LEU G2247      -9.871  54.743   4.269  1.00  0.00           H  
ATOM   4015 3HD1 LEU G2247     -10.777  56.182   4.813  1.00  0.00           H  
ATOM   4016  CD2 LEU G2247     -10.557  53.112   6.287  1.00  0.00           C  
ATOM   4017 1HD2 LEU G2247      -9.568  53.284   6.712  1.00  0.00           H  
ATOM   4018 2HD2 LEU G2247     -11.261  52.514   6.867  1.00  0.00           H  
ATOM   4019 3HD2 LEU G2247     -10.462  52.650   5.305  1.00  0.00           H  
ATOM   4020  C   LEU G2247     -13.735  56.182   6.244  1.00  0.00           C  
ATOM   4021  O   LEU G2247     -13.873  56.650   5.129  1.00  0.00           O  
ATOM   4022  N   LEU G2248     -14.714  55.435   6.822  1.00  0.00           N  
ATOM   4023  H   LEU G2248     -14.503  54.984   7.700  1.00  0.00           H  
ATOM   4024  CA  LEU G2248     -16.014  55.214   6.186  1.00  0.00           C  
ATOM   4025  HA  LEU G2248     -15.845  54.841   5.176  1.00  0.00           H  
ATOM   4026  CB  LEU G2248     -16.790  54.107   7.059  1.00  0.00           C  
ATOM   4027  HB2 LEU G2248     -16.268  54.004   8.010  1.00  0.00           H  
ATOM   4028  HB3 LEU G2248     -17.776  54.464   7.358  1.00  0.00           H  
ATOM   4029  CG  LEU G2248     -16.882  52.681   6.684  1.00  0.00           C  
ATOM   4030  HG  LEU G2248     -17.608  52.308   7.407  1.00  0.00           H  
ATOM   4031  CD1 LEU G2248     -17.506  52.610   5.285  1.00  0.00           C  
ATOM   4032 1HD1 LEU G2248     -18.239  53.415   5.235  1.00  0.00           H  
ATOM   4033 2HD1 LEU G2248     -16.689  52.731   4.573  1.00  0.00           H  
ATOM   4034 3HD1 LEU G2248     -17.915  51.611   5.132  1.00  0.00           H  
ATOM   4035  CD2 LEU G2248     -15.522  51.899   6.695  1.00  0.00           C  
ATOM   4036 1HD2 LEU G2248     -14.779  52.307   6.010  1.00  0.00           H  
ATOM   4037 2HD2 LEU G2248     -15.218  51.900   7.742  1.00  0.00           H  
ATOM   4038 3HD2 LEU G2248     -15.775  50.880   6.402  1.00  0.00           H  
ATOM   4039  C   LEU G2248     -16.806  56.475   6.087  1.00  0.00           C  
ATOM   4040  O   LEU G2248     -17.520  56.639   5.068  1.00  0.00           O  
ATOM   4041  N   ASP G2249     -16.662  57.473   6.977  1.00  0.00           N  
ATOM   4042  H   ASP G2249     -16.310  57.169   7.874  1.00  0.00           H  
ATOM   4043  CA  ASP G2249     -17.343  58.701   6.917  1.00  0.00           C  
ATOM   4044  HA  ASP G2249     -18.347  58.506   6.539  1.00  0.00           H  
ATOM   4045  CB  ASP G2249     -17.478  59.450   8.226  1.00  0.00           C  
ATOM   4046  HB2 ASP G2249     -16.500  59.498   8.706  1.00  0.00           H  
ATOM   4047  HB3 ASP G2249     -17.831  60.468   8.065  1.00  0.00           H  
ATOM   4048  CG  ASP G2249     -18.539  58.819   9.171  1.00  0.00           C  
ATOM   4049  OD1 ASP G2249     -19.504  58.082   8.773  1.00  0.00           O  
ATOM   4050  OD2 ASP G2249     -18.599  59.249  10.418  1.00  0.00           O  
ATOM   4051  C   ASP G2249     -16.706  59.587   5.801  1.00  0.00           C  
ATOM   4052  O   ASP G2249     -17.317  60.507   5.326  1.00  0.00           O  
ATOM   4053  N   LYS G2250     -15.453  59.356   5.409  1.00  0.00           N  
ATOM   4054  H   LYS G2250     -15.020  58.568   5.869  1.00  0.00           H  
ATOM   4055  CA  LYS G2250     -14.825  60.020   4.220  1.00  0.00           C  
ATOM   4056  HA  LYS G2250     -15.051  61.086   4.194  1.00  0.00           H  
ATOM   4057  CB  LYS G2250     -13.272  59.918   4.288  1.00  0.00           C  
ATOM   4058  HB2 LYS G2250     -12.861  60.263   5.236  1.00  0.00           H  
ATOM   4059  HB3 LYS G2250     -12.947  58.893   4.106  1.00  0.00           H  
ATOM   4060  CG  LYS G2250     -12.589  60.877   3.238  1.00  0.00           C  
ATOM   4061  HG2 LYS G2250     -12.931  60.525   2.265  1.00  0.00           H  
ATOM   4062  HG3 LYS G2250     -12.915  61.905   3.395  1.00  0.00           H  
ATOM   4063  CD  LYS G2250     -11.071  60.829   3.370  1.00  0.00           C  
ATOM   4064  HD2 LYS G2250     -10.733  61.045   4.383  1.00  0.00           H  
ATOM   4065  HD3 LYS G2250     -10.666  59.839   3.157  1.00  0.00           H  
ATOM   4066  CE  LYS G2250     -10.555  61.806   2.295  1.00  0.00           C  
ATOM   4067  HE2 LYS G2250     -10.714  61.285   1.351  1.00  0.00           H  
ATOM   4068  HE3 LYS G2250     -11.059  62.770   2.228  1.00  0.00           H  
ATOM   4069  NZ  LYS G2250      -9.113  61.975   2.400  1.00  0.00           N1+
ATOM   4070  HZ1 LYS G2250      -8.751  62.827   1.998  1.00  0.00           H  
ATOM   4071  HZ2 LYS G2250      -8.892  61.971   3.386  1.00  0.00           H  
ATOM   4072  HZ3 LYS G2250      -8.667  61.282   1.817  1.00  0.00           H  
ATOM   4073  C   LYS G2250     -15.288  59.409   2.884  1.00  0.00           C  
ATOM   4074  O   LYS G2250     -15.840  60.148   2.014  1.00  0.00           O  
HETATM 4075  N   HIE G2251     -15.197  58.071   2.683  1.00  0.00           N  
HETATM 4076  H   HIE G2251     -14.887  57.533   3.480  1.00  0.00           H  
HETATM 4077  CA  HIE G2251     -15.468  57.403   1.407  1.00  0.00           C  
HETATM 4078  HA  HIE G2251     -15.153  58.075   0.608  1.00  0.00           H  
HETATM 4079  CB  HIE G2251     -14.645  56.125   1.135  1.00  0.00           C  
HETATM 4080  HB2 HIE G2251     -14.861  55.375   1.896  1.00  0.00           H  
HETATM 4081  HB3 HIE G2251     -14.850  55.780   0.121  1.00  0.00           H  
HETATM 4082  CG  HIE G2251     -13.166  56.401   1.154  1.00  0.00           C  
HETATM 4083  ND1 HIE G2251     -12.428  57.059   0.160  1.00  0.00           N  
HETATM 4084  CE1 HIE G2251     -11.154  57.091   0.580  1.00  0.00           C  
HETATM 4085  HE1 HIE G2251     -10.377  57.705   0.148  1.00  0.00           H  
HETATM 4086  NE2 HIE G2251     -11.074  56.459   1.791  1.00  0.00           N  
HETATM 4087  HE2 HIE G2251     -10.246  56.287   2.342  1.00  0.00           H  
HETATM 4088  CD2 HIE G2251     -12.307  55.990   2.154  1.00  0.00           C  
HETATM 4089  HD2 HIE G2251     -12.499  55.530   3.112  1.00  0.00           H  
HETATM 4090  C   HIE G2251     -16.954  57.272   1.069  1.00  0.00           C  
HETATM 4091  O   HIE G2251     -17.323  57.082  -0.092  1.00  0.00           O  
ATOM   4092  N   GLY G2252     -17.837  57.456   2.079  1.00  0.00           N  
ATOM   4093  H   GLY G2252     -17.539  57.584   3.035  1.00  0.00           H  
ATOM   4094  CA  GLY G2252     -19.274  57.592   1.805  1.00  0.00           C  
ATOM   4095  HA2 GLY G2252     -19.700  58.172   2.623  1.00  0.00           H  
ATOM   4096  HA3 GLY G2252     -19.419  58.156   0.883  1.00  0.00           H  
ATOM   4097  C   GLY G2252     -20.077  56.350   1.668  1.00  0.00           C  
ATOM   4098  O   GLY G2252     -20.832  56.139   0.676  1.00  0.00           O  
ATOM   4099  N   LEU G2253     -19.787  55.403   2.541  1.00  0.00           N  
ATOM   4100  H   LEU G2253     -19.261  55.752   3.329  1.00  0.00           H  
ATOM   4101  CA  LEU G2253     -20.118  53.935   2.439  1.00  0.00           C  
ATOM   4102  HA  LEU G2253     -20.943  53.757   1.749  1.00  0.00           H  
ATOM   4103  CB  LEU G2253     -18.807  53.191   2.115  1.00  0.00           C  
ATOM   4104  HB2 LEU G2253     -18.066  53.317   2.905  1.00  0.00           H  
ATOM   4105  HB3 LEU G2253     -19.082  52.148   1.959  1.00  0.00           H  
ATOM   4106  CG  LEU G2253     -18.021  53.663   0.832  1.00  0.00           C  
ATOM   4107  HG  LEU G2253     -17.903  54.741   0.938  1.00  0.00           H  
ATOM   4108  CD1 LEU G2253     -16.594  53.075   0.731  1.00  0.00           C  
ATOM   4109 1HD1 LEU G2253     -16.055  53.193   1.671  1.00  0.00           H  
ATOM   4110 2HD1 LEU G2253     -16.641  51.999   0.560  1.00  0.00           H  
ATOM   4111 3HD1 LEU G2253     -16.046  53.511  -0.104  1.00  0.00           H  
ATOM   4112  CD2 LEU G2253     -18.869  53.388  -0.491  1.00  0.00           C  
ATOM   4113 1HD2 LEU G2253     -19.316  52.400  -0.386  1.00  0.00           H  
ATOM   4114 2HD2 LEU G2253     -19.651  54.138  -0.613  1.00  0.00           H  
ATOM   4115 3HD2 LEU G2253     -18.334  53.305  -1.437  1.00  0.00           H  
ATOM   4116  C   LEU G2253     -20.627  53.458   3.822  1.00  0.00           C  
ATOM   4117  O   LEU G2253     -20.592  54.285   4.739  1.00  0.00           O  
ATOM   4118  N   GLU G2254     -21.084  52.173   3.969  1.00  0.00           N  
ATOM   4119  H   GLU G2254     -20.909  51.509   3.229  1.00  0.00           H  
ATOM   4120  CA  GLU G2254     -21.472  51.550   5.204  1.00  0.00           C  
ATOM   4121  HA  GLU G2254     -21.727  52.304   5.950  1.00  0.00           H  
ATOM   4122  CB  GLU G2254     -22.703  50.776   5.089  1.00  0.00           C  
ATOM   4123  HB2 GLU G2254     -22.554  49.925   4.424  1.00  0.00           H  
ATOM   4124  HB3 GLU G2254     -22.919  50.214   5.999  1.00  0.00           H  
ATOM   4125  CG  GLU G2254     -23.908  51.545   4.594  1.00  0.00           C  
ATOM   4126  HG2 GLU G2254     -23.714  51.617   3.524  1.00  0.00           H  
ATOM   4127  HG3 GLU G2254     -24.810  50.956   4.759  1.00  0.00           H  
ATOM   4128  CD  GLU G2254     -24.122  52.977   5.165  1.00  0.00           C  
ATOM   4129  OE1 GLU G2254     -24.376  53.927   4.366  1.00  0.00           O  
ATOM   4130  OE2 GLU G2254     -24.104  53.122   6.416  1.00  0.00           O  
ATOM   4131  C   GLU G2254     -20.400  50.625   5.741  1.00  0.00           C  
ATOM   4132  O   GLU G2254     -19.869  49.829   4.967  1.00  0.00           O  
ATOM   4133  N   PRO G2255     -20.078  50.595   7.065  1.00  0.00           N  
ATOM   4134  CD  PRO G2255     -20.405  51.739   7.925  1.00  0.00           C  
ATOM   4135  HD2 PRO G2255     -21.474  51.664   8.127  1.00  0.00           H  
ATOM   4136  HD3 PRO G2255     -20.108  52.706   7.519  1.00  0.00           H  
ATOM   4137  CG  PRO G2255     -19.713  51.446   9.249  1.00  0.00           C  
ATOM   4138  HG2 PRO G2255     -20.351  51.521  10.129  1.00  0.00           H  
ATOM   4139  HG3 PRO G2255     -18.804  52.039   9.350  1.00  0.00           H  
ATOM   4140  CB  PRO G2255     -19.249  49.989   9.126  1.00  0.00           C  
ATOM   4141  HB2 PRO G2255     -19.902  49.260   9.605  1.00  0.00           H  
ATOM   4142  HB3 PRO G2255     -18.235  49.914   9.520  1.00  0.00           H  
ATOM   4143  CA  PRO G2255     -19.109  49.669   7.661  1.00  0.00           C  
ATOM   4144  HA  PRO G2255     -18.110  49.919   7.304  1.00  0.00           H  
ATOM   4145  C   PRO G2255     -19.215  48.223   7.340  1.00  0.00           C  
ATOM   4146  O   PRO G2255     -18.327  47.633   6.655  1.00  0.00           O  
ATOM   4147  N   GLY G2256     -20.382  47.633   7.508  1.00  0.00           N  
ATOM   4148  H   GLY G2256     -21.052  48.256   7.936  1.00  0.00           H  
ATOM   4149  CA  GLY G2256     -20.589  46.205   7.283  1.00  0.00           C  
ATOM   4150  HA2 GLY G2256     -19.782  45.593   7.686  1.00  0.00           H  
ATOM   4151  HA3 GLY G2256     -21.602  46.035   7.650  1.00  0.00           H  
ATOM   4152  C   GLY G2256     -20.701  45.865   5.750  1.00  0.00           C  
ATOM   4153  O   GLY G2256     -20.699  44.683   5.393  1.00  0.00           O  
ATOM   4154  N   GLU G2257     -20.706  46.815   4.874  1.00  0.00           N  
ATOM   4155  H   GLU G2257     -20.946  47.754   5.160  1.00  0.00           H  
ATOM   4156  CA  GLU G2257     -20.469  46.667   3.411  1.00  0.00           C  
ATOM   4157  HA  GLU G2257     -20.701  45.638   3.138  1.00  0.00           H  
ATOM   4158  CB  GLU G2257     -21.254  47.639   2.537  1.00  0.00           C  
ATOM   4159  HB2 GLU G2257     -20.818  48.605   2.789  1.00  0.00           H  
ATOM   4160  HB3 GLU G2257     -21.041  47.287   1.527  1.00  0.00           H  
ATOM   4161  CG  GLU G2257     -22.797  47.585   2.779  1.00  0.00           C  
ATOM   4162  HG2 GLU G2257     -23.059  46.536   2.648  1.00  0.00           H  
ATOM   4163  HG3 GLU G2257     -23.067  47.924   3.779  1.00  0.00           H  
ATOM   4164  CD  GLU G2257     -23.762  48.502   2.007  1.00  0.00           C  
ATOM   4165  OE1 GLU G2257     -23.288  49.037   0.980  1.00  0.00           O  
ATOM   4166  OE2 GLU G2257     -24.944  48.730   2.234  1.00  0.00           O  
ATOM   4167  C   GLU G2257     -18.954  46.651   3.100  1.00  0.00           C  
ATOM   4168  O   GLU G2257     -18.447  45.826   2.333  1.00  0.00           O  
ATOM   4169  N   VAL G2258     -18.185  47.600   3.669  1.00  0.00           N  
ATOM   4170  H   VAL G2258     -18.637  48.151   4.385  1.00  0.00           H  
ATOM   4171  CA  VAL G2258     -16.688  47.640   3.505  1.00  0.00           C  
ATOM   4172  HA  VAL G2258     -16.536  47.583   2.428  1.00  0.00           H  
ATOM   4173  CB  VAL G2258     -16.159  48.974   4.046  1.00  0.00           C  
ATOM   4174  HB  VAL G2258     -16.630  49.115   5.018  1.00  0.00           H  
ATOM   4175  CG1 VAL G2258     -14.606  49.058   4.229  1.00  0.00           C  
ATOM   4176 1HG1 VAL G2258     -14.163  48.847   3.256  1.00  0.00           H  
ATOM   4177 2HG1 VAL G2258     -14.317  50.051   4.572  1.00  0.00           H  
ATOM   4178 3HG1 VAL G2258     -14.196  48.345   4.945  1.00  0.00           H  
ATOM   4179  CG2 VAL G2258     -16.570  50.072   3.098  1.00  0.00           C  
ATOM   4180 1HG2 VAL G2258     -16.289  49.842   2.071  1.00  0.00           H  
ATOM   4181 2HG2 VAL G2258     -17.634  50.311   3.094  1.00  0.00           H  
ATOM   4182 3HG2 VAL G2258     -16.101  51.009   3.397  1.00  0.00           H  
ATOM   4183  C   VAL G2258     -15.980  46.390   4.051  1.00  0.00           C  
ATOM   4184  O   VAL G2258     -15.299  45.694   3.237  1.00  0.00           O  
ATOM   4185  N   ALA G2259     -16.174  46.091   5.327  1.00  0.00           N  
ATOM   4186  H   ALA G2259     -16.622  46.803   5.886  1.00  0.00           H  
ATOM   4187  CA  ALA G2259     -15.521  44.926   5.993  1.00  0.00           C  
ATOM   4188  HA  ALA G2259     -14.449  45.082   6.109  1.00  0.00           H  
ATOM   4189  CB  ALA G2259     -16.000  44.856   7.459  1.00  0.00           C  
ATOM   4190  HB1 ALA G2259     -15.715  43.894   7.885  1.00  0.00           H  
ATOM   4191  HB2 ALA G2259     -15.686  45.751   7.996  1.00  0.00           H  
ATOM   4192  HB3 ALA G2259     -17.077  44.981   7.576  1.00  0.00           H  
ATOM   4193  C   ALA G2259     -15.738  43.606   5.287  1.00  0.00           C  
ATOM   4194  O   ALA G2259     -14.783  42.840   5.147  1.00  0.00           O  
ATOM   4195  N   LEU G2260     -16.943  43.375   4.722  1.00  0.00           N  
ATOM   4196  H   LEU G2260     -17.671  44.030   4.970  1.00  0.00           H  
ATOM   4197  CA  LEU G2260     -17.383  42.157   4.014  1.00  0.00           C  
ATOM   4198  HA  LEU G2260     -16.931  41.256   4.428  1.00  0.00           H  
ATOM   4199  CB  LEU G2260     -18.953  42.011   4.162  1.00  0.00           C  
ATOM   4200  HB2 LEU G2260     -19.219  41.882   5.211  1.00  0.00           H  
ATOM   4201  HB3 LEU G2260     -19.372  42.968   3.851  1.00  0.00           H  
ATOM   4202  CG  LEU G2260     -19.641  40.920   3.306  1.00  0.00           C  
ATOM   4203  HG  LEU G2260     -19.466  41.084   2.242  1.00  0.00           H  
ATOM   4204  CD1 LEU G2260     -18.989  39.548   3.647  1.00  0.00           C  
ATOM   4205 1HD1 LEU G2260     -19.763  38.787   3.547  1.00  0.00           H  
ATOM   4206 2HD1 LEU G2260     -18.168  39.330   2.965  1.00  0.00           H  
ATOM   4207 3HD1 LEU G2260     -18.523  39.605   4.630  1.00  0.00           H  
ATOM   4208  CD2 LEU G2260     -21.115  40.962   3.685  1.00  0.00           C  
ATOM   4209 1HD2 LEU G2260     -21.602  40.200   3.075  1.00  0.00           H  
ATOM   4210 2HD2 LEU G2260     -21.157  40.875   4.770  1.00  0.00           H  
ATOM   4211 3HD2 LEU G2260     -21.415  41.980   3.436  1.00  0.00           H  
ATOM   4212  C   LEU G2260     -16.832  42.247   2.564  1.00  0.00           C  
ATOM   4213  O   LEU G2260     -16.348  41.249   1.985  1.00  0.00           O  
ATOM   4214  N   ALA G2261     -16.889  43.399   1.931  1.00  0.00           N  
ATOM   4215  H   ALA G2261     -17.290  44.245   2.310  1.00  0.00           H  
ATOM   4216  CA  ALA G2261     -16.276  43.441   0.528  1.00  0.00           C  
ATOM   4217  HA  ALA G2261     -16.694  42.632  -0.071  1.00  0.00           H  
ATOM   4218  CB  ALA G2261     -16.577  44.856  -0.053  1.00  0.00           C  
ATOM   4219  HB1 ALA G2261     -16.341  44.856  -1.117  1.00  0.00           H  
ATOM   4220  HB2 ALA G2261     -17.625  45.096   0.129  1.00  0.00           H  
ATOM   4221  HB3 ALA G2261     -16.020  45.588   0.532  1.00  0.00           H  
ATOM   4222  C   ALA G2261     -14.725  43.198   0.514  1.00  0.00           C  
ATOM   4223  O   ALA G2261     -14.202  42.330  -0.180  1.00  0.00           O  
ATOM   4224  N   TRP G2262     -14.042  43.766   1.545  1.00  0.00           N  
ATOM   4225  H   TRP G2262     -14.609  44.366   2.127  1.00  0.00           H  
ATOM   4226  CA  TRP G2262     -12.625  43.463   1.944  1.00  0.00           C  
ATOM   4227  HA  TRP G2262     -11.993  43.820   1.131  1.00  0.00           H  
ATOM   4228  CB  TRP G2262     -12.106  44.303   3.129  1.00  0.00           C  
ATOM   4229  HB2 TRP G2262     -12.156  45.366   2.894  1.00  0.00           H  
ATOM   4230  HB3 TRP G2262     -12.727  44.123   4.007  1.00  0.00           H  
ATOM   4231  CG  TRP G2262     -10.635  43.981   3.461  1.00  0.00           C  
ATOM   4232  CD1 TRP G2262      -9.589  44.365   2.753  1.00  0.00           C  
ATOM   4233  HD1 TRP G2262      -9.709  44.822   1.782  1.00  0.00           H  
ATOM   4234  NE1 TRP G2262      -8.333  44.066   3.328  1.00  0.00           N  
ATOM   4235  HE1 TRP G2262      -7.456  44.382   2.938  1.00  0.00           H  
ATOM   4236  CE2 TRP G2262      -8.650  43.414   4.561  1.00  0.00           C  
ATOM   4237  CZ2 TRP G2262      -7.811  42.776   5.463  1.00  0.00           C  
ATOM   4238  HZ2 TRP G2262      -6.767  42.822   5.189  1.00  0.00           H  
ATOM   4239  CH2 TRP G2262      -8.340  41.989   6.476  1.00  0.00           C  
ATOM   4240  HH2 TRP G2262      -7.720  41.443   7.172  1.00  0.00           H  
ATOM   4241  CZ3 TRP G2262      -9.728  41.808   6.536  1.00  0.00           C  
ATOM   4242  HZ3 TRP G2262     -10.178  41.199   7.307  1.00  0.00           H  
ATOM   4243  CE3 TRP G2262     -10.579  42.474   5.692  1.00  0.00           C  
ATOM   4244  HE3 TRP G2262     -11.649  42.371   5.793  1.00  0.00           H  
ATOM   4245  CD2 TRP G2262     -10.077  43.305   4.655  1.00  0.00           C  
ATOM   4246  C   TRP G2262     -12.349  41.944   2.104  1.00  0.00           C  
ATOM   4247  O   TRP G2262     -11.491  41.389   1.421  1.00  0.00           O  
ATOM   4248  N   LEU G2263     -13.191  41.195   2.858  1.00  0.00           N  
ATOM   4249  H   LEU G2263     -13.963  41.634   3.339  1.00  0.00           H  
ATOM   4250  CA  LEU G2263     -13.109  39.697   3.123  1.00  0.00           C  
ATOM   4251  HA  LEU G2263     -12.078  39.561   3.451  1.00  0.00           H  
ATOM   4252  CB  LEU G2263     -14.117  39.318   4.277  1.00  0.00           C  
ATOM   4253  HB2 LEU G2263     -15.113  39.760   4.288  1.00  0.00           H  
ATOM   4254  HB3 LEU G2263     -14.339  38.253   4.209  1.00  0.00           H  
ATOM   4255  CG  LEU G2263     -13.485  39.536   5.670  1.00  0.00           C  
ATOM   4256  HG  LEU G2263     -13.367  40.591   5.916  1.00  0.00           H  
ATOM   4257  CD1 LEU G2263     -14.513  38.929   6.745  1.00  0.00           C  
ATOM   4258 1HD1 LEU G2263     -14.264  39.080   7.796  1.00  0.00           H  
ATOM   4259 2HD1 LEU G2263     -15.544  39.092   6.433  1.00  0.00           H  
ATOM   4260 3HD1 LEU G2263     -14.468  37.841   6.779  1.00  0.00           H  
ATOM   4261  CD2 LEU G2263     -12.190  38.671   5.835  1.00  0.00           C  
ATOM   4262 1HD2 LEU G2263     -12.235  37.681   5.382  1.00  0.00           H  
ATOM   4263 2HD2 LEU G2263     -11.415  39.321   5.429  1.00  0.00           H  
ATOM   4264 3HD2 LEU G2263     -11.923  38.622   6.891  1.00  0.00           H  
ATOM   4265  C   LEU G2263     -13.362  38.850   1.894  1.00  0.00           C  
ATOM   4266  O   LEU G2263     -12.705  37.853   1.728  1.00  0.00           O  
ATOM   4267  N   LEU G2264     -14.293  39.260   1.061  1.00  0.00           N  
ATOM   4268  H   LEU G2264     -14.746  40.131   1.299  1.00  0.00           H  
ATOM   4269  CA  LEU G2264     -14.399  38.761  -0.358  1.00  0.00           C  
ATOM   4270  HA  LEU G2264     -14.389  37.671  -0.354  1.00  0.00           H  
ATOM   4271  CB  LEU G2264     -15.750  39.087  -1.041  1.00  0.00           C  
ATOM   4272  HB2 LEU G2264     -15.787  40.172  -1.147  1.00  0.00           H  
ATOM   4273  HB3 LEU G2264     -15.731  38.588  -2.010  1.00  0.00           H  
ATOM   4274  CG  LEU G2264     -17.060  38.819  -0.309  1.00  0.00           C  
ATOM   4275  HG  LEU G2264     -16.949  39.066   0.747  1.00  0.00           H  
ATOM   4276  CD1 LEU G2264     -18.224  39.643  -0.934  1.00  0.00           C  
ATOM   4277 1HD1 LEU G2264     -19.243  39.283  -0.788  1.00  0.00           H  
ATOM   4278 2HD1 LEU G2264     -18.094  40.685  -0.641  1.00  0.00           H  
ATOM   4279 3HD1 LEU G2264     -18.044  39.632  -2.009  1.00  0.00           H  
ATOM   4280  CD2 LEU G2264     -17.468  37.318  -0.466  1.00  0.00           C  
ATOM   4281 1HD2 LEU G2264     -17.667  37.112  -1.518  1.00  0.00           H  
ATOM   4282 2HD2 LEU G2264     -16.730  36.615  -0.080  1.00  0.00           H  
ATOM   4283 3HD2 LEU G2264     -18.449  37.204  -0.006  1.00  0.00           H  
ATOM   4284  C   LEU G2264     -13.247  39.167  -1.312  1.00  0.00           C  
ATOM   4285  O   LEU G2264     -12.759  38.335  -2.121  1.00  0.00           O  
ATOM   4286  N   THR G2265     -12.508  40.274  -1.005  1.00  0.00           N  
ATOM   4287  H   THR G2265     -12.759  40.892  -0.246  1.00  0.00           H  
ATOM   4288  CA  THR G2265     -11.375  40.642  -1.804  1.00  0.00           C  
ATOM   4289  HA  THR G2265     -11.591  40.386  -2.842  1.00  0.00           H  
ATOM   4290  CB  THR G2265     -11.092  42.167  -1.877  1.00  0.00           C  
ATOM   4291  HB  THR G2265     -10.661  42.499  -0.933  1.00  0.00           H  
ATOM   4292  CG2 THR G2265     -10.126  42.513  -2.976  1.00  0.00           C  
ATOM   4293 1HG2 THR G2265      -9.142  42.752  -2.572  1.00  0.00           H  
ATOM   4294 2HG2 THR G2265     -10.089  41.752  -3.756  1.00  0.00           H  
ATOM   4295 3HG2 THR G2265     -10.434  43.350  -3.603  1.00  0.00           H  
ATOM   4296  OG1 THR G2265     -12.303  42.866  -2.155  1.00  0.00           O  
ATOM   4297  HG1 THR G2265     -12.861  42.663  -1.401  1.00  0.00           H  
ATOM   4298  C   THR G2265     -10.014  39.956  -1.341  1.00  0.00           C  
ATOM   4299  O   THR G2265      -9.087  39.870  -2.139  1.00  0.00           O  
ATOM   4300  N   ARG G2266      -9.836  39.556  -0.059  1.00  0.00           N  
ATOM   4301  H   ARG G2266     -10.640  39.643   0.546  1.00  0.00           H  
ATOM   4302  CA  ARG G2266      -8.639  38.910   0.569  1.00  0.00           C  
ATOM   4303  HA  ARG G2266      -7.798  39.569   0.352  1.00  0.00           H  
ATOM   4304  CB  ARG G2266      -8.852  38.889   2.121  1.00  0.00           C  
ATOM   4305  HB2 ARG G2266      -9.879  38.538   2.226  1.00  0.00           H  
ATOM   4306  HB3 ARG G2266      -8.197  38.123   2.534  1.00  0.00           H  
ATOM   4307  CG  ARG G2266      -8.671  40.191   2.882  1.00  0.00           C  
ATOM   4308  HG2 ARG G2266      -9.360  40.944   2.499  1.00  0.00           H  
ATOM   4309  HG3 ARG G2266      -8.706  40.053   3.963  1.00  0.00           H  
ATOM   4310  CD  ARG G2266      -7.195  40.703   2.642  1.00  0.00           C  
ATOM   4311  HD2 ARG G2266      -7.006  41.202   1.692  1.00  0.00           H  
ATOM   4312  HD3 ARG G2266      -6.903  41.520   3.302  1.00  0.00           H  
ATOM   4313  NE  ARG G2266      -6.175  39.602   2.870  1.00  0.00           N  
ATOM   4314  HE  ARG G2266      -6.640  38.783   3.236  1.00  0.00           H  
ATOM   4315  CZ  ARG G2266      -4.854  39.721   2.974  1.00  0.00           C  
ATOM   4316  NH1 ARG G2266      -4.271  40.867   2.906  1.00  0.00           N  
ATOM   4317 1HH1 ARG G2266      -4.703  41.484   2.233  1.00  0.00           H  
ATOM   4318 2HH1 ARG G2266      -3.351  41.050   3.278  1.00  0.00           H  
ATOM   4319  NH2 ARG G2266      -4.141  38.779   3.463  1.00  0.00           N  
ATOM   4320 1HH2 ARG G2266      -4.662  37.921   3.575  1.00  0.00           H  
ATOM   4321 2HH2 ARG G2266      -3.166  38.881   3.706  1.00  0.00           H  
ATOM   4322  C   ARG G2266      -8.299  37.529   0.094  1.00  0.00           C  
ATOM   4323  O   ARG G2266      -9.254  36.746  -0.201  1.00  0.00           O  
ATOM   4324  N   PRO G2267      -7.007  37.133  -0.222  1.00  0.00           N  
ATOM   4325  CD  PRO G2267      -5.916  38.081  -0.543  1.00  0.00           C  
ATOM   4326  HD2 PRO G2267      -5.740  38.813   0.245  1.00  0.00           H  
ATOM   4327  HD3 PRO G2267      -6.169  38.458  -1.534  1.00  0.00           H  
ATOM   4328  CG  PRO G2267      -4.723  37.178  -0.613  1.00  0.00           C  
ATOM   4329  HG2 PRO G2267      -4.389  36.863   0.376  1.00  0.00           H  
ATOM   4330  HG3 PRO G2267      -3.863  37.552  -1.168  1.00  0.00           H  
ATOM   4331  CB  PRO G2267      -5.249  35.949  -1.250  1.00  0.00           C  
ATOM   4332  HB2 PRO G2267      -4.688  35.039  -1.041  1.00  0.00           H  
ATOM   4333  HB3 PRO G2267      -5.316  36.063  -2.332  1.00  0.00           H  
ATOM   4334  CA  PRO G2267      -6.687  35.784  -0.754  1.00  0.00           C  
ATOM   4335  HA  PRO G2267      -7.279  35.561  -1.642  1.00  0.00           H  
ATOM   4336  C   PRO G2267      -6.761  34.640   0.280  1.00  0.00           C  
ATOM   4337  O   PRO G2267      -6.742  34.780   1.527  1.00  0.00           O  
ATOM   4338  N   GLY G2268      -7.015  33.425  -0.283  1.00  0.00           N  
ATOM   4339  H   GLY G2268      -6.987  33.399  -1.292  1.00  0.00           H  
ATOM   4340  CA  GLY G2268      -7.042  32.145   0.401  1.00  0.00           C  
ATOM   4341  HA2 GLY G2268      -6.660  31.389  -0.285  1.00  0.00           H  
ATOM   4342  HA3 GLY G2268      -6.431  32.064   1.300  1.00  0.00           H  
ATOM   4343  C   GLY G2268      -8.415  31.697   0.792  1.00  0.00           C  
ATOM   4344  O   GLY G2268      -8.530  30.515   1.140  1.00  0.00           O  
ATOM   4345  N   VAL G2269      -9.436  32.571   0.756  1.00  0.00           N  
ATOM   4346  H   VAL G2269      -9.356  33.458   0.280  1.00  0.00           H  
ATOM   4347  CA  VAL G2269     -10.794  32.308   1.410  1.00  0.00           C  
ATOM   4348  HA  VAL G2269     -10.803  31.340   1.910  1.00  0.00           H  
ATOM   4349  CB  VAL G2269     -11.133  33.463   2.403  1.00  0.00           C  
ATOM   4350  HB  VAL G2269     -11.180  34.437   1.917  1.00  0.00           H  
ATOM   4351  CG1 VAL G2269     -12.458  33.134   3.242  1.00  0.00           C  
ATOM   4352 1HG1 VAL G2269     -13.349  33.133   2.615  1.00  0.00           H  
ATOM   4353 2HG1 VAL G2269     -12.492  32.169   3.747  1.00  0.00           H  
ATOM   4354 3HG1 VAL G2269     -12.675  33.918   3.969  1.00  0.00           H  
ATOM   4355  CG2 VAL G2269      -9.993  33.575   3.479  1.00  0.00           C  
ATOM   4356 1HG2 VAL G2269      -9.781  32.598   3.913  1.00  0.00           H  
ATOM   4357 2HG2 VAL G2269      -9.048  33.859   3.015  1.00  0.00           H  
ATOM   4358 3HG2 VAL G2269     -10.339  34.240   4.271  1.00  0.00           H  
ATOM   4359  C   VAL G2269     -11.855  32.073   0.330  1.00  0.00           C  
ATOM   4360  O   VAL G2269     -11.955  32.887  -0.631  1.00  0.00           O  
ATOM   4361  N   THR G2270     -12.688  31.123   0.561  1.00  0.00           N  
ATOM   4362  H   THR G2270     -12.497  30.515   1.345  1.00  0.00           H  
ATOM   4363  CA  THR G2270     -13.853  30.799  -0.314  1.00  0.00           C  
ATOM   4364  HA  THR G2270     -13.566  30.909  -1.360  1.00  0.00           H  
ATOM   4365  CB  THR G2270     -14.399  29.436  -0.086  1.00  0.00           C  
ATOM   4366  HB  THR G2270     -14.491  29.188   0.971  1.00  0.00           H  
ATOM   4367  CG2 THR G2270     -15.713  29.052  -0.797  1.00  0.00           C  
ATOM   4368 1HG2 THR G2270     -15.662  28.940  -1.880  1.00  0.00           H  
ATOM   4369 2HG2 THR G2270     -16.147  28.197  -0.279  1.00  0.00           H  
ATOM   4370 3HG2 THR G2270     -16.437  29.823  -0.535  1.00  0.00           H  
ATOM   4371  OG1 THR G2270     -13.459  28.581  -0.802  1.00  0.00           O  
ATOM   4372  HG1 THR G2270     -12.618  28.764  -0.377  1.00  0.00           H  
ATOM   4373  C   THR G2270     -14.931  31.834  -0.134  1.00  0.00           C  
ATOM   4374  O   THR G2270     -15.417  32.401  -1.093  1.00  0.00           O  
ATOM   4375  N   GLY G2271     -15.417  31.941   1.096  1.00  0.00           N  
ATOM   4376  H   GLY G2271     -14.942  31.413   1.815  1.00  0.00           H  
ATOM   4377  CA  GLY G2271     -16.383  32.936   1.471  1.00  0.00           C  
ATOM   4378  HA2 GLY G2271     -16.125  33.815   0.879  1.00  0.00           H  
ATOM   4379  HA3 GLY G2271     -17.369  32.687   1.079  1.00  0.00           H  
ATOM   4380  C   GLY G2271     -16.519  33.126   2.968  1.00  0.00           C  
ATOM   4381  O   GLY G2271     -16.326  32.209   3.761  1.00  0.00           O  
ATOM   4382  N   PRO G2272     -16.747  34.341   3.453  1.00  0.00           N  
ATOM   4383  CD  PRO G2272     -16.508  35.619   2.796  1.00  0.00           C  
ATOM   4384  HD2 PRO G2272     -16.977  35.816   1.832  1.00  0.00           H  
ATOM   4385  HD3 PRO G2272     -15.425  35.737   2.752  1.00  0.00           H  
ATOM   4386  CG  PRO G2272     -16.999  36.631   3.782  1.00  0.00           C  
ATOM   4387  HG2 PRO G2272     -18.036  36.841   3.520  1.00  0.00           H  
ATOM   4388  HG3 PRO G2272     -16.411  37.549   3.783  1.00  0.00           H  
ATOM   4389  CB  PRO G2272     -17.107  35.914   5.171  1.00  0.00           C  
ATOM   4390  HB2 PRO G2272     -17.950  36.442   5.618  1.00  0.00           H  
ATOM   4391  HB3 PRO G2272     -16.216  36.138   5.756  1.00  0.00           H  
ATOM   4392  CA  PRO G2272     -17.225  34.459   4.866  1.00  0.00           C  
ATOM   4393  HA  PRO G2272     -16.620  33.941   5.610  1.00  0.00           H  
ATOM   4394  C   PRO G2272     -18.621  33.833   5.117  1.00  0.00           C  
ATOM   4395  O   PRO G2272     -19.450  33.901   4.231  1.00  0.00           O  
ATOM   4396  N   ILE G2273     -18.868  33.347   6.338  1.00  0.00           N  
ATOM   4397  H   ILE G2273     -18.012  33.269   6.868  1.00  0.00           H  
ATOM   4398  CA  ILE G2273     -20.153  33.053   6.899  1.00  0.00           C  
ATOM   4399  HA  ILE G2273     -20.897  32.689   6.191  1.00  0.00           H  
ATOM   4400  CB  ILE G2273     -19.965  31.957   8.017  1.00  0.00           C  
ATOM   4401  HB  ILE G2273     -19.329  32.315   8.826  1.00  0.00           H  
ATOM   4402  CG2 ILE G2273     -21.365  31.597   8.566  1.00  0.00           C  
ATOM   4403 1HG2 ILE G2273     -21.827  30.994   7.785  1.00  0.00           H  
ATOM   4404 2HG2 ILE G2273     -21.299  31.121   9.544  1.00  0.00           H  
ATOM   4405 3HG2 ILE G2273     -21.999  32.472   8.714  1.00  0.00           H  
ATOM   4406  CG1 ILE G2273     -19.353  30.652   7.542  1.00  0.00           C  
ATOM   4407 2HG1 ILE G2273     -19.974  30.206   6.766  1.00  0.00           H  
ATOM   4408 3HG1 ILE G2273     -18.469  30.868   6.942  1.00  0.00           H  
ATOM   4409  CD1 ILE G2273     -18.954  29.607   8.567  1.00  0.00           C  
ATOM   4410 1HD1 ILE G2273     -18.415  30.055   9.402  1.00  0.00           H  
ATOM   4411 2HD1 ILE G2273     -19.844  29.062   8.880  1.00  0.00           H  
ATOM   4412 3HD1 ILE G2273     -18.302  28.888   8.073  1.00  0.00           H  
ATOM   4413  C   ILE G2273     -20.761  34.342   7.505  1.00  0.00           C  
ATOM   4414  O   ILE G2273     -20.368  34.977   8.473  1.00  0.00           O  
ATOM   4415  N   VAL G2274     -21.793  34.852   6.861  1.00  0.00           N  
ATOM   4416  H   VAL G2274     -22.070  34.453   5.975  1.00  0.00           H  
ATOM   4417  CA  VAL G2274     -22.420  36.091   7.223  1.00  0.00           C  
ATOM   4418  HA  VAL G2274     -21.664  36.673   7.751  1.00  0.00           H  
ATOM   4419  CB  VAL G2274     -22.928  36.876   5.965  1.00  0.00           C  
ATOM   4420  HB  VAL G2274     -23.514  37.705   6.363  1.00  0.00           H  
ATOM   4421  CG1 VAL G2274     -21.850  37.722   5.363  1.00  0.00           C  
ATOM   4422 1HG1 VAL G2274     -21.265  38.287   6.089  1.00  0.00           H  
ATOM   4423 2HG1 VAL G2274     -21.124  37.003   4.983  1.00  0.00           H  
ATOM   4424 3HG1 VAL G2274     -22.282  38.419   4.646  1.00  0.00           H  
ATOM   4425  CG2 VAL G2274     -23.684  36.081   4.945  1.00  0.00           C  
ATOM   4426 1HG2 VAL G2274     -22.977  35.451   4.405  1.00  0.00           H  
ATOM   4427 2HG2 VAL G2274     -24.338  35.479   5.576  1.00  0.00           H  
ATOM   4428 3HG2 VAL G2274     -24.218  36.723   4.245  1.00  0.00           H  
ATOM   4429  C   VAL G2274     -23.554  35.867   8.194  1.00  0.00           C  
ATOM   4430  O   VAL G2274     -24.521  35.089   8.025  1.00  0.00           O  
ATOM   4431  N   GLY G2275     -23.479  36.534   9.374  1.00  0.00           N  
ATOM   4432  H   GLY G2275     -22.769  37.243   9.489  1.00  0.00           H  
ATOM   4433  CA  GLY G2275     -24.419  36.438  10.505  1.00  0.00           C  
ATOM   4434  HA2 GLY G2275     -25.102  35.593  10.415  1.00  0.00           H  
ATOM   4435  HA3 GLY G2275     -23.850  36.294  11.424  1.00  0.00           H  
ATOM   4436  C   GLY G2275     -25.321  37.649  10.765  1.00  0.00           C  
ATOM   4437  O   GLY G2275     -25.235  38.270  11.827  1.00  0.00           O  
ATOM   4438  N   PRO G2276     -26.203  38.084   9.786  1.00  0.00           N  
ATOM   4439  CD  PRO G2276     -26.267  37.532   8.459  1.00  0.00           C  
ATOM   4440  HD2 PRO G2276     -26.448  36.457   8.467  1.00  0.00           H  
ATOM   4441  HD3 PRO G2276     -25.306  37.729   7.984  1.00  0.00           H  
ATOM   4442  CG  PRO G2276     -27.351  38.278   7.679  1.00  0.00           C  
ATOM   4443  HG2 PRO G2276     -28.288  37.734   7.562  1.00  0.00           H  
ATOM   4444  HG3 PRO G2276     -26.978  38.616   6.712  1.00  0.00           H  
ATOM   4445  CB  PRO G2276     -27.619  39.464   8.507  1.00  0.00           C  
ATOM   4446  HB2 PRO G2276     -28.630  39.855   8.402  1.00  0.00           H  
ATOM   4447  HB3 PRO G2276     -26.895  40.226   8.221  1.00  0.00           H  
ATOM   4448  CA  PRO G2276     -27.195  39.138   9.952  1.00  0.00           C  
ATOM   4449  HA  PRO G2276     -26.771  40.028  10.417  1.00  0.00           H  
ATOM   4450  C   PRO G2276     -28.404  38.743  10.814  1.00  0.00           C  
ATOM   4451  O   PRO G2276     -29.050  37.711  10.804  1.00  0.00           O  
ATOM   4452  N   ARG G2277     -28.727  39.733  11.670  1.00  0.00           N  
ATOM   4453  H   ARG G2277     -28.293  40.641  11.584  1.00  0.00           H  
ATOM   4454  CA  ARG G2277     -29.807  39.667  12.610  1.00  0.00           C  
ATOM   4455  HA  ARG G2277     -29.860  38.682  13.072  1.00  0.00           H  
ATOM   4456  CB  ARG G2277     -29.637  40.715  13.780  1.00  0.00           C  
ATOM   4457  HB2 ARG G2277     -29.812  41.650  13.249  1.00  0.00           H  
ATOM   4458  HB3 ARG G2277     -30.447  40.412  14.443  1.00  0.00           H  
ATOM   4459  CG  ARG G2277     -28.319  40.397  14.529  1.00  0.00           C  
ATOM   4460  HG2 ARG G2277     -28.293  39.320  14.695  1.00  0.00           H  
ATOM   4461  HG3 ARG G2277     -27.423  40.575  13.936  1.00  0.00           H  
ATOM   4462  CD  ARG G2277     -28.103  41.032  15.935  1.00  0.00           C  
ATOM   4463  HD2 ARG G2277     -28.703  40.535  16.698  1.00  0.00           H  
ATOM   4464  HD3 ARG G2277     -27.143  40.822  16.407  1.00  0.00           H  
ATOM   4465  NE  ARG G2277     -28.229  42.502  15.921  1.00  0.00           N  
ATOM   4466  HE  ARG G2277     -27.329  42.959  15.894  1.00  0.00           H  
ATOM   4467  CZ  ARG G2277     -29.323  43.236  15.764  1.00  0.00           C  
ATOM   4468  NH1 ARG G2277     -29.181  44.482  15.450  1.00  0.00           N  
ATOM   4469 1HH1 ARG G2277     -28.238  44.841  15.496  1.00  0.00           H  
ATOM   4470 2HH1 ARG G2277     -30.015  45.021  15.268  1.00  0.00           H  
ATOM   4471  NH2 ARG G2277     -30.566  42.718  15.852  1.00  0.00           N  
ATOM   4472 1HH2 ARG G2277     -30.822  41.813  16.220  1.00  0.00           H  
ATOM   4473 2HH2 ARG G2277     -31.263  43.344  15.474  1.00  0.00           H  
ATOM   4474  C   ARG G2277     -31.195  39.945  11.926  1.00  0.00           C  
ATOM   4475  O   ARG G2277     -32.142  39.364  12.485  1.00  0.00           O  
ATOM   4476  N   THR G2278     -31.295  40.763  10.896  1.00  0.00           N  
ATOM   4477  H   THR G2278     -30.411  41.068  10.516  1.00  0.00           H  
ATOM   4478  CA  THR G2278     -32.523  41.302  10.228  1.00  0.00           C  
ATOM   4479  HA  THR G2278     -33.385  40.687  10.489  1.00  0.00           H  
ATOM   4480  CB  THR G2278     -32.781  42.739  10.739  1.00  0.00           C  
ATOM   4481  HB  THR G2278     -33.723  43.062  10.298  1.00  0.00           H  
ATOM   4482  CG2 THR G2278     -33.016  42.765  12.239  1.00  0.00           C  
ATOM   4483 1HG2 THR G2278     -33.499  43.664  12.622  1.00  0.00           H  
ATOM   4484 2HG2 THR G2278     -33.472  41.851  12.621  1.00  0.00           H  
ATOM   4485 3HG2 THR G2278     -32.075  42.790  12.789  1.00  0.00           H  
ATOM   4486  OG1 THR G2278     -31.722  43.623  10.342  1.00  0.00           O  
ATOM   4487  HG1 THR G2278     -31.853  44.447  10.817  1.00  0.00           H  
ATOM   4488  C   THR G2278     -32.438  41.230   8.711  1.00  0.00           C  
ATOM   4489  O   THR G2278     -31.401  41.183   8.086  1.00  0.00           O  
ATOM   4490  N   ALA G2279     -33.619  41.204   8.054  1.00  0.00           N  
ATOM   4491  H   ALA G2279     -34.487  41.053   8.547  1.00  0.00           H  
ATOM   4492  CA  ALA G2279     -33.641  41.174   6.575  1.00  0.00           C  
ATOM   4493  HA  ALA G2279     -33.054  40.318   6.242  1.00  0.00           H  
ATOM   4494  CB  ALA G2279     -35.100  41.062   6.211  1.00  0.00           C  
ATOM   4495  HB1 ALA G2279     -35.211  41.023   5.127  1.00  0.00           H  
ATOM   4496  HB2 ALA G2279     -35.444  40.200   6.782  1.00  0.00           H  
ATOM   4497  HB3 ALA G2279     -35.616  41.892   6.693  1.00  0.00           H  
ATOM   4498  C   ALA G2279     -32.986  42.403   6.032  1.00  0.00           C  
ATOM   4499  O   ALA G2279     -32.512  42.358   4.907  1.00  0.00           O  
ATOM   4500  N   ASP G2280     -33.042  43.570   6.740  1.00  0.00           N  
ATOM   4501  H   ASP G2280     -33.622  43.506   7.564  1.00  0.00           H  
ATOM   4502  CA  ASP G2280     -32.277  44.768   6.461  1.00  0.00           C  
ATOM   4503  HA  ASP G2280     -32.465  45.019   5.417  1.00  0.00           H  
ATOM   4504  CB  ASP G2280     -32.654  45.918   7.382  1.00  0.00           C  
ATOM   4505  HB2 ASP G2280     -33.737  45.984   7.488  1.00  0.00           H  
ATOM   4506  HB3 ASP G2280     -32.200  45.831   8.369  1.00  0.00           H  
ATOM   4507  CG  ASP G2280     -32.143  47.187   6.805  1.00  0.00           C  
ATOM   4508  OD1 ASP G2280     -31.274  47.796   7.514  1.00  0.00           O  
ATOM   4509  OD2 ASP G2280     -32.573  47.502   5.705  1.00  0.00           O  
ATOM   4510  C   ASP G2280     -30.752  44.584   6.529  1.00  0.00           C  
ATOM   4511  O   ASP G2280     -30.031  45.041   5.668  1.00  0.00           O  
ATOM   4512  N   GLN G2281     -30.328  43.836   7.569  1.00  0.00           N  
ATOM   4513  H   GLN G2281     -30.990  43.453   8.229  1.00  0.00           H  
ATOM   4514  CA  GLN G2281     -28.844  43.518   7.678  1.00  0.00           C  
ATOM   4515  HA  GLN G2281     -28.333  44.475   7.572  1.00  0.00           H  
ATOM   4516  CB  GLN G2281     -28.405  42.996   9.103  1.00  0.00           C  
ATOM   4517  HB2 GLN G2281     -29.191  42.294   9.382  1.00  0.00           H  
ATOM   4518  HB3 GLN G2281     -27.455  42.471   9.008  1.00  0.00           H  
ATOM   4519  CG  GLN G2281     -28.285  44.146  10.119  1.00  0.00           C  
ATOM   4520  HG2 GLN G2281     -27.536  44.870   9.797  1.00  0.00           H  
ATOM   4521  HG3 GLN G2281     -29.230  44.675  10.246  1.00  0.00           H  
ATOM   4522  CD  GLN G2281     -27.905  43.570  11.451  1.00  0.00           C  
ATOM   4523  OE1 GLN G2281     -27.639  42.422  11.685  1.00  0.00           O  
ATOM   4524  NE2 GLN G2281     -27.816  44.450  12.402  1.00  0.00           N  
ATOM   4525 1HE2 GLN G2281     -27.422  44.237  13.307  1.00  0.00           H  
ATOM   4526 2HE2 GLN G2281     -27.941  45.419  12.146  1.00  0.00           H  
ATOM   4527  C   GLN G2281     -28.327  42.630   6.627  1.00  0.00           C  
ATOM   4528  O   GLN G2281     -27.291  42.916   6.028  1.00  0.00           O  
ATOM   4529  N   LEU G2282     -29.068  41.563   6.254  1.00  0.00           N  
ATOM   4530  H   LEU G2282     -29.852  41.345   6.852  1.00  0.00           H  
ATOM   4531  CA  LEU G2282     -28.856  40.643   5.096  1.00  0.00           C  
ATOM   4532  HA  LEU G2282     -27.837  40.270   5.203  1.00  0.00           H  
ATOM   4533  CB  LEU G2282     -29.961  39.506   5.193  1.00  0.00           C  
ATOM   4534  HB2 LEU G2282     -29.805  38.910   6.093  1.00  0.00           H  
ATOM   4535  HB3 LEU G2282     -30.967  39.914   5.294  1.00  0.00           H  
ATOM   4536  CG  LEU G2282     -29.868  38.422   4.069  1.00  0.00           C  
ATOM   4537  HG  LEU G2282     -28.836  38.197   3.802  1.00  0.00           H  
ATOM   4538  CD1 LEU G2282     -30.266  36.977   4.472  1.00  0.00           C  
ATOM   4539 1HD1 LEU G2282     -29.587  36.261   4.009  1.00  0.00           H  
ATOM   4540 2HD1 LEU G2282     -29.926  36.860   5.501  1.00  0.00           H  
ATOM   4541 3HD1 LEU G2282     -31.339  36.820   4.364  1.00  0.00           H  
ATOM   4542  CD2 LEU G2282     -30.689  38.702   2.822  1.00  0.00           C  
ATOM   4543 1HD2 LEU G2282     -31.749  38.464   2.912  1.00  0.00           H  
ATOM   4544 2HD2 LEU G2282     -30.750  39.773   2.628  1.00  0.00           H  
ATOM   4545 3HD2 LEU G2282     -30.294  38.126   1.985  1.00  0.00           H  
ATOM   4546  C   LEU G2282     -28.932  41.539   3.823  1.00  0.00           C  
ATOM   4547  O   LEU G2282     -28.195  41.272   2.896  1.00  0.00           O  
ATOM   4548  N   ALA G2283     -29.751  42.517   3.707  1.00  0.00           N  
ATOM   4549  H   ALA G2283     -30.390  42.669   4.474  1.00  0.00           H  
ATOM   4550  CA  ALA G2283     -29.845  43.315   2.438  1.00  0.00           C  
ATOM   4551  HA  ALA G2283     -30.009  42.622   1.613  1.00  0.00           H  
ATOM   4552  CB  ALA G2283     -31.047  44.242   2.541  1.00  0.00           C  
ATOM   4553  HB1 ALA G2283     -30.967  44.868   3.430  1.00  0.00           H  
ATOM   4554  HB2 ALA G2283     -31.161  44.899   1.679  1.00  0.00           H  
ATOM   4555  HB3 ALA G2283     -31.892  43.556   2.595  1.00  0.00           H  
ATOM   4556  C   ALA G2283     -28.547  44.124   2.262  1.00  0.00           C  
ATOM   4557  O   ALA G2283     -27.989  44.139   1.114  1.00  0.00           O  
ATOM   4558  N   SER G2284     -27.876  44.600   3.342  1.00  0.00           N  
ATOM   4559  H   SER G2284     -28.325  44.559   4.246  1.00  0.00           H  
ATOM   4560  CA  SER G2284     -26.520  45.214   3.382  1.00  0.00           C  
ATOM   4561  HA  SER G2284     -26.484  46.003   2.632  1.00  0.00           H  
ATOM   4562  CB  SER G2284     -26.209  45.815   4.748  1.00  0.00           C  
ATOM   4563  HB2 SER G2284     -26.875  46.664   4.901  1.00  0.00           H  
ATOM   4564  HB3 SER G2284     -26.606  45.128   5.497  1.00  0.00           H  
ATOM   4565  OG  SER G2284     -24.840  46.165   4.974  1.00  0.00           O  
ATOM   4566  HG  SER G2284     -24.942  47.110   5.105  1.00  0.00           H  
ATOM   4567  C   SER G2284     -25.445  44.292   2.858  1.00  0.00           C  
ATOM   4568  O   SER G2284     -24.608  44.724   2.026  1.00  0.00           O  
ATOM   4569  N   ALA G2285     -25.395  43.036   3.221  1.00  0.00           N  
ATOM   4570  H   ALA G2285     -26.019  42.729   3.954  1.00  0.00           H  
ATOM   4571  CA  ALA G2285     -24.401  42.015   2.891  1.00  0.00           C  
ATOM   4572  HA  ALA G2285     -23.399  42.355   3.155  1.00  0.00           H  
ATOM   4573  CB  ALA G2285     -24.605  40.822   3.859  1.00  0.00           C  
ATOM   4574  HB1 ALA G2285     -23.831  40.083   3.653  1.00  0.00           H  
ATOM   4575  HB2 ALA G2285     -24.517  41.149   4.895  1.00  0.00           H  
ATOM   4576  HB3 ALA G2285     -25.616  40.439   3.720  1.00  0.00           H  
ATOM   4577  C   ALA G2285     -24.504  41.618   1.395  1.00  0.00           C  
ATOM   4578  O   ALA G2285     -23.498  41.543   0.725  1.00  0.00           O  
ATOM   4579  N   VAL G2286     -25.732  41.404   0.882  1.00  0.00           N  
ATOM   4580  H   VAL G2286     -26.496  41.341   1.540  1.00  0.00           H  
ATOM   4581  CA  VAL G2286     -25.899  41.122  -0.549  1.00  0.00           C  
ATOM   4582  HA  VAL G2286     -25.224  40.317  -0.841  1.00  0.00           H  
ATOM   4583  CB  VAL G2286     -27.333  40.677  -0.748  1.00  0.00           C  
ATOM   4584  HB  VAL G2286     -27.988  41.463  -0.372  1.00  0.00           H  
ATOM   4585  CG1 VAL G2286     -27.655  40.363  -2.228  1.00  0.00           C  
ATOM   4586 1HG1 VAL G2286     -27.615  41.247  -2.864  1.00  0.00           H  
ATOM   4587 2HG1 VAL G2286     -26.962  39.540  -2.401  1.00  0.00           H  
ATOM   4588 3HG1 VAL G2286     -28.716  40.110  -2.246  1.00  0.00           H  
ATOM   4589  CG2 VAL G2286     -27.717  39.448   0.048  1.00  0.00           C  
ATOM   4590 1HG2 VAL G2286     -27.346  38.537  -0.420  1.00  0.00           H  
ATOM   4591 2HG2 VAL G2286     -27.402  39.472   1.092  1.00  0.00           H  
ATOM   4592 3HG2 VAL G2286     -28.799  39.324   0.062  1.00  0.00           H  
ATOM   4593  C   VAL G2286     -25.481  42.346  -1.309  1.00  0.00           C  
ATOM   4594  O   VAL G2286     -25.152  42.215  -2.482  1.00  0.00           O  
ATOM   4595  N   ARG G2287     -25.553  43.585  -0.760  1.00  0.00           N  
ATOM   4596  H   ARG G2287     -26.083  43.711   0.090  1.00  0.00           H  
ATOM   4597  CA  ARG G2287     -24.849  44.823  -1.303  1.00  0.00           C  
ATOM   4598  HA  ARG G2287     -25.041  44.787  -2.375  1.00  0.00           H  
ATOM   4599  CB  ARG G2287     -25.526  46.160  -0.794  1.00  0.00           C  
ATOM   4600  HB2 ARG G2287     -25.428  46.253   0.288  1.00  0.00           H  
ATOM   4601  HB3 ARG G2287     -24.995  47.036  -1.166  1.00  0.00           H  
ATOM   4602  CG  ARG G2287     -26.932  46.338  -1.233  1.00  0.00           C  
ATOM   4603  HG2 ARG G2287     -26.817  46.371  -2.316  1.00  0.00           H  
ATOM   4604  HG3 ARG G2287     -27.579  45.485  -1.027  1.00  0.00           H  
ATOM   4605  CD  ARG G2287     -27.567  47.651  -0.770  1.00  0.00           C  
ATOM   4606  HD2 ARG G2287     -27.177  48.441  -1.411  1.00  0.00           H  
ATOM   4607  HD3 ARG G2287     -28.620  47.678  -1.051  1.00  0.00           H  
ATOM   4608  NE  ARG G2287     -27.293  47.968   0.642  1.00  0.00           N  
ATOM   4609  HE  ARG G2287     -26.354  48.205   0.930  1.00  0.00           H  
ATOM   4610  CZ  ARG G2287     -28.208  48.204   1.532  1.00  0.00           C  
ATOM   4611  NH1 ARG G2287     -27.766  48.657   2.670  1.00  0.00           N  
ATOM   4612 1HH1 ARG G2287     -26.781  48.846   2.792  1.00  0.00           H  
ATOM   4613 2HH1 ARG G2287     -28.491  48.920   3.322  1.00  0.00           H  
ATOM   4614  NH2 ARG G2287     -29.451  48.026   1.368  1.00  0.00           N  
ATOM   4615 1HH2 ARG G2287     -29.823  47.545   0.562  1.00  0.00           H  
ATOM   4616 2HH2 ARG G2287     -29.977  48.038   2.231  1.00  0.00           H  
ATOM   4617  C   ARG G2287     -23.348  44.924  -1.256  1.00  0.00           C  
ATOM   4618  O   ARG G2287     -22.686  45.362  -2.207  1.00  0.00           O  
ATOM   4619  N   ALA G2288     -22.744  44.474  -0.173  1.00  0.00           N  
ATOM   4620  H   ALA G2288     -23.378  44.063   0.498  1.00  0.00           H  
ATOM   4621  CA  ALA G2288     -21.309  44.281  -0.079  1.00  0.00           C  
ATOM   4622  HA  ALA G2288     -20.739  45.199  -0.222  1.00  0.00           H  
ATOM   4623  CB  ALA G2288     -20.901  43.682   1.280  1.00  0.00           C  
ATOM   4624  HB1 ALA G2288     -21.452  44.231   2.043  1.00  0.00           H  
ATOM   4625  HB2 ALA G2288     -21.223  42.641   1.255  1.00  0.00           H  
ATOM   4626  HB3 ALA G2288     -19.817  43.646   1.386  1.00  0.00           H  
ATOM   4627  C   ALA G2288     -20.672  43.360  -1.085  1.00  0.00           C  
ATOM   4628  O   ALA G2288     -19.452  43.510  -1.501  1.00  0.00           O  
ATOM   4629  N   ALA G2289     -21.423  42.373  -1.565  1.00  0.00           N  
ATOM   4630  H   ALA G2289     -22.322  42.179  -1.148  1.00  0.00           H  
ATOM   4631  CA  ALA G2289     -20.934  41.361  -2.482  1.00  0.00           C  
ATOM   4632  HA  ALA G2289     -19.929  41.127  -2.132  1.00  0.00           H  
ATOM   4633  CB  ALA G2289     -21.940  40.149  -2.566  1.00  0.00           C  
ATOM   4634  HB1 ALA G2289     -21.911  39.570  -1.643  1.00  0.00           H  
ATOM   4635  HB2 ALA G2289     -22.929  40.540  -2.804  1.00  0.00           H  
ATOM   4636  HB3 ALA G2289     -21.578  39.563  -3.411  1.00  0.00           H  
ATOM   4637  C   ALA G2289     -20.687  41.976  -3.892  1.00  0.00           C  
ATOM   4638  O   ALA G2289     -19.889  41.511  -4.715  1.00  0.00           O  
ATOM   4639  N   GLU G2290     -21.489  42.969  -4.206  1.00  0.00           N  
ATOM   4640  H   GLU G2290     -22.287  43.149  -3.613  1.00  0.00           H  
ATOM   4641  CA  GLU G2290     -21.287  43.795  -5.470  1.00  0.00           C  
ATOM   4642  HA  GLU G2290     -20.565  43.355  -6.159  1.00  0.00           H  
ATOM   4643  CB  GLU G2290     -22.629  43.969  -6.159  1.00  0.00           C  
ATOM   4644  HB2 GLU G2290     -23.226  44.524  -5.436  1.00  0.00           H  
ATOM   4645  HB3 GLU G2290     -22.513  44.456  -7.128  1.00  0.00           H  
ATOM   4646  CG  GLU G2290     -23.478  42.675  -6.392  1.00  0.00           C  
ATOM   4647  HG2 GLU G2290     -23.605  42.227  -5.407  1.00  0.00           H  
ATOM   4648  HG3 GLU G2290     -24.445  42.986  -6.787  1.00  0.00           H  
ATOM   4649  CD  GLU G2290     -22.786  41.643  -7.266  1.00  0.00           C  
ATOM   4650  OE1 GLU G2290     -21.897  41.952  -8.087  1.00  0.00           O  
ATOM   4651  OE2 GLU G2290     -23.178  40.450  -7.257  1.00  0.00           O  
ATOM   4652  C   GLU G2290     -20.761  45.205  -5.234  1.00  0.00           C  
ATOM   4653  O   GLU G2290     -20.633  45.995  -6.115  1.00  0.00           O  
ATOM   4654  N   LEU G2291     -20.121  45.457  -4.037  1.00  0.00           N  
ATOM   4655  H   LEU G2291     -20.210  44.725  -3.346  1.00  0.00           H  
ATOM   4656  CA  LEU G2291     -19.352  46.693  -3.852  1.00  0.00           C  
ATOM   4657  HA  LEU G2291     -19.735  47.440  -4.546  1.00  0.00           H  
ATOM   4658  CB  LEU G2291     -19.458  47.165  -2.344  1.00  0.00           C  
ATOM   4659  HB2 LEU G2291     -20.489  47.387  -2.072  1.00  0.00           H  
ATOM   4660  HB3 LEU G2291     -18.955  46.423  -1.725  1.00  0.00           H  
ATOM   4661  CG  LEU G2291     -18.638  48.480  -2.096  1.00  0.00           C  
ATOM   4662  HG  LEU G2291     -17.566  48.371  -2.255  1.00  0.00           H  
ATOM   4663  CD1 LEU G2291     -18.970  49.678  -2.942  1.00  0.00           C  
ATOM   4664 1HD1 LEU G2291     -18.656  50.574  -2.406  1.00  0.00           H  
ATOM   4665 2HD1 LEU G2291     -18.401  49.572  -3.865  1.00  0.00           H  
ATOM   4666 3HD1 LEU G2291     -20.029  49.733  -3.194  1.00  0.00           H  
ATOM   4667  CD2 LEU G2291     -18.926  48.746  -0.600  1.00  0.00           C  
ATOM   4668 1HD2 LEU G2291     -19.993  48.919  -0.462  1.00  0.00           H  
ATOM   4669 2HD2 LEU G2291     -18.574  47.841  -0.104  1.00  0.00           H  
ATOM   4670 3HD2 LEU G2291     -18.378  49.655  -0.354  1.00  0.00           H  
ATOM   4671  C   LEU G2291     -17.845  46.509  -4.255  1.00  0.00           C  
ATOM   4672  O   LEU G2291     -17.128  45.632  -3.845  1.00  0.00           O  
ATOM   4673  N   THR G2292     -17.392  47.514  -5.011  1.00  0.00           N  
ATOM   4674  H   THR G2292     -18.043  48.185  -5.393  1.00  0.00           H  
ATOM   4675  CA  THR G2292     -16.013  47.631  -5.503  1.00  0.00           C  
ATOM   4676  HA  THR G2292     -15.542  46.656  -5.385  1.00  0.00           H  
ATOM   4677  CB  THR G2292     -15.954  48.099  -7.082  1.00  0.00           C  
ATOM   4678  HB  THR G2292     -16.669  48.914  -7.194  1.00  0.00           H  
ATOM   4679  CG2 THR G2292     -14.637  48.506  -7.568  1.00  0.00           C  
ATOM   4680 1HG2 THR G2292     -14.274  49.394  -7.050  1.00  0.00           H  
ATOM   4681 2HG2 THR G2292     -13.917  47.706  -7.398  1.00  0.00           H  
ATOM   4682 3HG2 THR G2292     -14.666  48.816  -8.613  1.00  0.00           H  
ATOM   4683  OG1 THR G2292     -16.315  46.979  -7.862  1.00  0.00           O  
ATOM   4684  HG1 THR G2292     -17.163  46.604  -7.615  1.00  0.00           H  
ATOM   4685  C   THR G2292     -15.224  48.621  -4.621  1.00  0.00           C  
ATOM   4686  O   THR G2292     -15.258  49.860  -4.800  1.00  0.00           O  
ATOM   4687  N   LEU G2293     -14.412  48.047  -3.723  1.00  0.00           N  
ATOM   4688  H   LEU G2293     -14.409  47.038  -3.697  1.00  0.00           H  
ATOM   4689  CA  LEU G2293     -13.411  48.847  -3.020  1.00  0.00           C  
ATOM   4690  HA  LEU G2293     -13.950  49.674  -2.557  1.00  0.00           H  
ATOM   4691  CB  LEU G2293     -12.857  48.009  -1.776  1.00  0.00           C  
ATOM   4692  HB2 LEU G2293     -12.498  47.091  -2.243  1.00  0.00           H  
ATOM   4693  HB3 LEU G2293     -12.009  48.513  -1.313  1.00  0.00           H  
ATOM   4694  CG  LEU G2293     -13.864  47.561  -0.717  1.00  0.00           C  
ATOM   4695  HG  LEU G2293     -14.514  46.773  -1.097  1.00  0.00           H  
ATOM   4696  CD1 LEU G2293     -13.165  46.999   0.510  1.00  0.00           C  
ATOM   4697 1HD1 LEU G2293     -13.925  46.700   1.232  1.00  0.00           H  
ATOM   4698 2HD1 LEU G2293     -12.732  46.053   0.185  1.00  0.00           H  
ATOM   4699 3HD1 LEU G2293     -12.509  47.781   0.892  1.00  0.00           H  
ATOM   4700  CD2 LEU G2293     -14.893  48.599  -0.291  1.00  0.00           C  
ATOM   4701 1HD2 LEU G2293     -15.645  48.104   0.324  1.00  0.00           H  
ATOM   4702 2HD2 LEU G2293     -14.459  49.411   0.292  1.00  0.00           H  
ATOM   4703 3HD2 LEU G2293     -15.369  48.909  -1.221  1.00  0.00           H  
ATOM   4704  C   LEU G2293     -12.265  49.352  -3.903  1.00  0.00           C  
ATOM   4705  O   LEU G2293     -11.904  48.692  -4.870  1.00  0.00           O  
ATOM   4706  N   THR G2294     -11.771  50.517  -3.613  1.00  0.00           N  
ATOM   4707  H   THR G2294     -12.168  50.935  -2.784  1.00  0.00           H  
ATOM   4708  CA  THR G2294     -10.715  51.180  -4.347  1.00  0.00           C  
ATOM   4709  HA  THR G2294     -10.340  50.592  -5.185  1.00  0.00           H  
ATOM   4710  CB  THR G2294     -11.253  52.513  -5.027  1.00  0.00           C  
ATOM   4711  HB  THR G2294     -10.433  53.038  -5.516  1.00  0.00           H  
ATOM   4712  CG2 THR G2294     -12.238  52.213  -6.184  1.00  0.00           C  
ATOM   4713 1HG2 THR G2294     -11.709  51.579  -6.896  1.00  0.00           H  
ATOM   4714 2HG2 THR G2294     -13.145  51.723  -5.830  1.00  0.00           H  
ATOM   4715 3HG2 THR G2294     -12.606  53.147  -6.610  1.00  0.00           H  
ATOM   4716  OG1 THR G2294     -11.831  53.307  -4.074  1.00  0.00           O  
ATOM   4717  HG1 THR G2294     -11.857  54.154  -4.525  1.00  0.00           H  
ATOM   4718  C   THR G2294      -9.524  51.346  -3.446  1.00  0.00           C  
ATOM   4719  O   THR G2294      -9.677  51.164  -2.253  1.00  0.00           O  
ATOM   4720  N   ASP G2295      -8.322  51.517  -4.032  1.00  0.00           N  
ATOM   4721  H   ASP G2295      -8.289  51.672  -5.030  1.00  0.00           H  
ATOM   4722  CA  ASP G2295      -7.069  51.537  -3.225  1.00  0.00           C  
ATOM   4723  HA  ASP G2295      -6.883  50.548  -2.806  1.00  0.00           H  
ATOM   4724  CB  ASP G2295      -5.797  51.771  -4.168  1.00  0.00           C  
ATOM   4725  HB2 ASP G2295      -5.835  52.775  -4.590  1.00  0.00           H  
ATOM   4726  HB3 ASP G2295      -4.947  51.611  -3.505  1.00  0.00           H  
ATOM   4727  CG  ASP G2295      -5.603  50.577  -5.107  1.00  0.00           C  
ATOM   4728  OD1 ASP G2295      -4.956  50.634  -6.214  1.00  0.00           O  
ATOM   4729  OD2 ASP G2295      -6.127  49.490  -4.668  1.00  0.00           O  
ATOM   4730  C   ASP G2295      -7.018  52.565  -2.047  1.00  0.00           C  
ATOM   4731  O   ASP G2295      -6.368  52.242  -1.054  1.00  0.00           O  
ATOM   4732  N   GLU G2296      -7.649  53.722  -2.297  1.00  0.00           N  
ATOM   4733  H   GLU G2296      -8.110  53.856  -3.186  1.00  0.00           H  
ATOM   4734  CA  GLU G2296      -7.884  54.674  -1.234  1.00  0.00           C  
ATOM   4735  HA  GLU G2296      -6.865  54.856  -0.895  1.00  0.00           H  
ATOM   4736  CB  GLU G2296      -8.606  55.949  -1.736  1.00  0.00           C  
ATOM   4737  HB2 GLU G2296      -9.572  55.509  -1.983  1.00  0.00           H  
ATOM   4738  HB3 GLU G2296      -8.771  56.683  -0.948  1.00  0.00           H  
ATOM   4739  CG  GLU G2296      -8.083  56.617  -2.940  1.00  0.00           C  
ATOM   4740  HG2 GLU G2296      -8.014  55.900  -3.758  1.00  0.00           H  
ATOM   4741  HG3 GLU G2296      -8.827  57.368  -3.207  1.00  0.00           H  
ATOM   4742  CD  GLU G2296      -6.716  57.322  -2.749  1.00  0.00           C  
ATOM   4743  OE1 GLU G2296      -6.313  57.766  -1.616  1.00  0.00           O  
ATOM   4744  OE2 GLU G2296      -6.064  57.578  -3.786  1.00  0.00           O  
ATOM   4745  C   GLU G2296      -8.550  54.071   0.043  1.00  0.00           C  
ATOM   4746  O   GLU G2296      -8.153  54.552   1.128  1.00  0.00           O  
ATOM   4747  N   VAL G2297      -9.386  53.040   0.006  1.00  0.00           N  
ATOM   4748  H   VAL G2297      -9.612  52.596  -0.873  1.00  0.00           H  
ATOM   4749  CA  VAL G2297      -9.887  52.343   1.181  1.00  0.00           C  
ATOM   4750  HA  VAL G2297     -10.008  53.055   1.998  1.00  0.00           H  
ATOM   4751  CB  VAL G2297     -11.246  51.732   0.918  1.00  0.00           C  
ATOM   4752  HB  VAL G2297     -11.246  51.111   0.023  1.00  0.00           H  
ATOM   4753  CG1 VAL G2297     -11.840  50.913   2.123  1.00  0.00           C  
ATOM   4754 1HG1 VAL G2297     -12.830  50.575   1.818  1.00  0.00           H  
ATOM   4755 2HG1 VAL G2297     -11.157  50.094   2.346  1.00  0.00           H  
ATOM   4756 3HG1 VAL G2297     -11.999  51.469   3.047  1.00  0.00           H  
ATOM   4757  CG2 VAL G2297     -12.243  52.904   0.741  1.00  0.00           C  
ATOM   4758 1HG2 VAL G2297     -13.182  52.391   0.534  1.00  0.00           H  
ATOM   4759 2HG2 VAL G2297     -12.339  53.372   1.721  1.00  0.00           H  
ATOM   4760 3HG2 VAL G2297     -12.002  53.589  -0.072  1.00  0.00           H  
ATOM   4761  C   VAL G2297      -8.946  51.214   1.623  1.00  0.00           C  
ATOM   4762  O   VAL G2297      -8.469  51.191   2.804  1.00  0.00           O  
ATOM   4763  N   LEU G2298      -8.575  50.297   0.630  1.00  0.00           N  
ATOM   4764  H   LEU G2298      -8.980  50.353  -0.293  1.00  0.00           H  
ATOM   4765  CA  LEU G2298      -7.625  49.148   0.859  1.00  0.00           C  
ATOM   4766  HA  LEU G2298      -8.066  48.434   1.555  1.00  0.00           H  
ATOM   4767  CB  LEU G2298      -7.543  48.461  -0.544  1.00  0.00           C  
ATOM   4768  HB2 LEU G2298      -6.902  48.943  -1.282  1.00  0.00           H  
ATOM   4769  HB3 LEU G2298      -6.962  47.568  -0.315  1.00  0.00           H  
ATOM   4770  CG  LEU G2298      -8.900  47.975  -1.044  1.00  0.00           C  
ATOM   4771  HG  LEU G2298      -9.538  48.853  -0.942  1.00  0.00           H  
ATOM   4772  CD1 LEU G2298      -8.928  47.644  -2.602  1.00  0.00           C  
ATOM   4773 1HD1 LEU G2298      -8.250  46.860  -2.940  1.00  0.00           H  
ATOM   4774 2HD1 LEU G2298      -9.953  47.409  -2.889  1.00  0.00           H  
ATOM   4775 3HD1 LEU G2298      -8.624  48.531  -3.158  1.00  0.00           H  
ATOM   4776  CD2 LEU G2298      -9.563  46.835  -0.339  1.00  0.00           C  
ATOM   4777 1HD2 LEU G2298      -8.864  46.000  -0.319  1.00  0.00           H  
ATOM   4778 2HD2 LEU G2298      -9.959  47.204   0.608  1.00  0.00           H  
ATOM   4779 3HD2 LEU G2298     -10.476  46.534  -0.852  1.00  0.00           H  
ATOM   4780  C   LEU G2298      -6.249  49.474   1.419  1.00  0.00           C  
ATOM   4781  O   LEU G2298      -5.905  48.644   2.267  1.00  0.00           O  
ATOM   4782  N   THR G2299      -5.565  50.561   1.137  1.00  0.00           N  
ATOM   4783  H   THR G2299      -6.062  51.155   0.488  1.00  0.00           H  
ATOM   4784  CA  THR G2299      -4.279  51.058   1.684  1.00  0.00           C  
ATOM   4785  HA  THR G2299      -3.631  50.182   1.687  1.00  0.00           H  
ATOM   4786  CB  THR G2299      -3.627  52.083   0.789  1.00  0.00           C  
ATOM   4787  HB  THR G2299      -2.785  52.467   1.366  1.00  0.00           H  
ATOM   4788  CG2 THR G2299      -3.070  51.505  -0.488  1.00  0.00           C  
ATOM   4789 1HG2 THR G2299      -2.221  50.870  -0.233  1.00  0.00           H  
ATOM   4790 2HG2 THR G2299      -3.757  50.790  -0.941  1.00  0.00           H  
ATOM   4791 3HG2 THR G2299      -2.923  52.372  -1.132  1.00  0.00           H  
ATOM   4792  OG1 THR G2299      -4.478  53.226   0.543  1.00  0.00           O  
ATOM   4793  HG1 THR G2299      -5.225  52.832   0.086  1.00  0.00           H  
ATOM   4794  C   THR G2299      -4.417  51.612   3.106  1.00  0.00           C  
ATOM   4795  O   THR G2299      -3.528  51.335   3.896  1.00  0.00           O  
ATOM   4796  N   ALA G2300      -5.575  52.155   3.464  1.00  0.00           N  
ATOM   4797  H   ALA G2300      -6.313  52.134   2.775  1.00  0.00           H  
ATOM   4798  CA  ALA G2300      -5.906  52.555   4.833  1.00  0.00           C  
ATOM   4799  HA  ALA G2300      -5.083  53.087   5.311  1.00  0.00           H  
ATOM   4800  CB  ALA G2300      -7.046  53.527   4.880  1.00  0.00           C  
ATOM   4801  HB1 ALA G2300      -7.971  53.181   4.420  1.00  0.00           H  
ATOM   4802  HB2 ALA G2300      -7.167  53.895   5.899  1.00  0.00           H  
ATOM   4803  HB3 ALA G2300      -6.653  54.368   4.308  1.00  0.00           H  
ATOM   4804  C   ALA G2300      -6.236  51.335   5.771  1.00  0.00           C  
ATOM   4805  O   ALA G2300      -5.525  51.090   6.765  1.00  0.00           O  
ATOM   4806  N   LEU G2301      -7.128  50.450   5.386  1.00  0.00           N  
ATOM   4807  H   LEU G2301      -7.615  50.638   4.521  1.00  0.00           H  
ATOM   4808  CA  LEU G2301      -7.614  49.275   6.071  1.00  0.00           C  
ATOM   4809  HA  LEU G2301      -8.151  49.556   6.977  1.00  0.00           H  
ATOM   4810  CB  LEU G2301      -8.543  48.500   5.123  1.00  0.00           C  
ATOM   4811  HB2 LEU G2301      -8.100  48.603   4.133  1.00  0.00           H  
ATOM   4812  HB3 LEU G2301      -8.475  47.443   5.378  1.00  0.00           H  
ATOM   4813  CG  LEU G2301      -9.996  48.952   4.880  1.00  0.00           C  
ATOM   4814  HG  LEU G2301     -10.077  49.935   4.414  1.00  0.00           H  
ATOM   4815  CD1 LEU G2301     -10.766  47.879   4.019  1.00  0.00           C  
ATOM   4816 1HD1 LEU G2301     -10.370  47.748   3.012  1.00  0.00           H  
ATOM   4817 2HD1 LEU G2301     -10.549  46.943   4.535  1.00  0.00           H  
ATOM   4818 3HD1 LEU G2301     -11.808  48.195   4.078  1.00  0.00           H  
ATOM   4819  CD2 LEU G2301     -10.762  49.018   6.212  1.00  0.00           C  
ATOM   4820 1HD2 LEU G2301     -11.758  49.450   6.114  1.00  0.00           H  
ATOM   4821 2HD2 LEU G2301     -10.795  48.047   6.705  1.00  0.00           H  
ATOM   4822 3HD2 LEU G2301     -10.391  49.744   6.937  1.00  0.00           H  
ATOM   4823  C   LEU G2301      -6.485  48.416   6.582  1.00  0.00           C  
ATOM   4824  O   LEU G2301      -6.227  48.114   7.747  1.00  0.00           O  
ATOM   4825  N   ASP G2302      -5.645  48.012   5.646  1.00  0.00           N  
ATOM   4826  H   ASP G2302      -5.800  48.283   4.685  1.00  0.00           H  
ATOM   4827  CA  ASP G2302      -4.476  47.155   5.788  1.00  0.00           C  
ATOM   4828  HA  ASP G2302      -4.762  46.260   6.341  1.00  0.00           H  
ATOM   4829  CB  ASP G2302      -4.158  46.681   4.388  1.00  0.00           C  
ATOM   4830  HB2 ASP G2302      -5.134  46.388   4.000  1.00  0.00           H  
ATOM   4831  HB3 ASP G2302      -3.843  47.576   3.852  1.00  0.00           H  
ATOM   4832  CG  ASP G2302      -3.183  45.489   4.287  1.00  0.00           C  
ATOM   4833  OD1 ASP G2302      -3.257  44.591   5.099  1.00  0.00           O  
ATOM   4834  OD2 ASP G2302      -2.474  45.400   3.255  1.00  0.00           O  
ATOM   4835  C   ASP G2302      -3.245  47.732   6.484  1.00  0.00           C  
ATOM   4836  O   ASP G2302      -2.247  47.033   6.599  1.00  0.00           O  
ATOM   4837  N   GLU G2303      -3.344  48.946   6.958  1.00  0.00           N  
ATOM   4838  H   GLU G2303      -4.097  49.585   6.748  1.00  0.00           H  
ATOM   4839  CA  GLU G2303      -2.364  49.590   7.852  1.00  0.00           C  
ATOM   4840  HA  GLU G2303      -1.574  48.873   8.081  1.00  0.00           H  
ATOM   4841  CB  GLU G2303      -1.783  50.729   7.071  1.00  0.00           C  
ATOM   4842  HB2 GLU G2303      -1.404  50.206   6.193  1.00  0.00           H  
ATOM   4843  HB3 GLU G2303      -2.536  51.478   6.826  1.00  0.00           H  
ATOM   4844  CG  GLU G2303      -0.609  51.385   7.767  1.00  0.00           C  
ATOM   4845  HG2 GLU G2303      -0.873  51.973   8.646  1.00  0.00           H  
ATOM   4846  HG3 GLU G2303      -0.107  50.509   8.178  1.00  0.00           H  
ATOM   4847  CD  GLU G2303       0.238  52.316   6.867  1.00  0.00           C  
ATOM   4848  OE1 GLU G2303      -0.002  52.438   5.566  1.00  0.00           O  
ATOM   4849  OE2 GLU G2303       1.194  52.827   7.389  1.00  0.00           O  
ATOM   4850  C   GLU G2303      -2.902  50.035   9.214  1.00  0.00           C  
ATOM   4851  O   GLU G2303      -2.131  50.141  10.174  1.00  0.00           O  
ATOM   4852  N   ILE G2304      -4.205  50.219   9.297  1.00  0.00           N  
ATOM   4853  H   ILE G2304      -4.755  50.303   8.454  1.00  0.00           H  
ATOM   4854  CA  ILE G2304      -4.907  50.293  10.581  1.00  0.00           C  
ATOM   4855  HA  ILE G2304      -4.253  50.882  11.223  1.00  0.00           H  
ATOM   4856  CB  ILE G2304      -6.329  50.870  10.350  1.00  0.00           C  
ATOM   4857  HB  ILE G2304      -6.887  50.177   9.720  1.00  0.00           H  
ATOM   4858  CG2 ILE G2304      -7.109  50.940  11.640  1.00  0.00           C  
ATOM   4859 1HG2 ILE G2304      -8.117  51.180  11.301  1.00  0.00           H  
ATOM   4860 2HG2 ILE G2304      -7.100  50.010  12.208  1.00  0.00           H  
ATOM   4861 3HG2 ILE G2304      -6.642  51.624  12.349  1.00  0.00           H  
ATOM   4862  CG1 ILE G2304      -6.144  52.257   9.762  1.00  0.00           C  
ATOM   4863 2HG1 ILE G2304      -5.796  52.973  10.507  1.00  0.00           H  
ATOM   4864 3HG1 ILE G2304      -5.513  52.154   8.880  1.00  0.00           H  
ATOM   4865  CD1 ILE G2304      -7.505  52.830   9.453  1.00  0.00           C  
ATOM   4866 1HD1 ILE G2304      -7.293  53.823   9.055  1.00  0.00           H  
ATOM   4867 2HD1 ILE G2304      -7.960  52.204   8.686  1.00  0.00           H  
ATOM   4868 3HD1 ILE G2304      -8.193  53.015  10.278  1.00  0.00           H  
ATOM   4869  C   ILE G2304      -4.937  48.909  11.207  1.00  0.00           C  
ATOM   4870  O   ILE G2304      -4.913  48.806  12.438  1.00  0.00           O  
ATOM   4871  N   PHE G2305      -5.090  47.843  10.391  1.00  0.00           N  
ATOM   4872  H   PHE G2305      -5.217  48.126   9.430  1.00  0.00           H  
ATOM   4873  CA  PHE G2305      -5.282  46.475  10.819  1.00  0.00           C  
ATOM   4874  HA  PHE G2305      -5.191  46.407  11.903  1.00  0.00           H  
ATOM   4875  CB  PHE G2305      -6.715  46.041  10.515  1.00  0.00           C  
ATOM   4876  HB2 PHE G2305      -6.868  46.188   9.446  1.00  0.00           H  
ATOM   4877  HB3 PHE G2305      -6.862  44.991  10.767  1.00  0.00           H  
ATOM   4878  CG  PHE G2305      -7.833  46.778  11.198  1.00  0.00           C  
ATOM   4879  CD1 PHE G2305      -8.322  46.376  12.450  1.00  0.00           C  
ATOM   4880  HD1 PHE G2305      -7.798  45.617  13.010  1.00  0.00           H  
ATOM   4881  CE1 PHE G2305      -9.368  47.120  12.979  1.00  0.00           C  
ATOM   4882  HE1 PHE G2305      -9.624  46.937  14.013  1.00  0.00           H  
ATOM   4883  CZ  PHE G2305      -9.899  48.243  12.248  1.00  0.00           C  
ATOM   4884  HZ  PHE G2305     -10.479  48.999  12.757  1.00  0.00           H  
ATOM   4885  CE2 PHE G2305      -9.569  48.460  10.934  1.00  0.00           C  
ATOM   4886  HE2 PHE G2305     -10.065  49.252  10.394  1.00  0.00           H  
ATOM   4887  CD2 PHE G2305      -8.476  47.723  10.409  1.00  0.00           C  
ATOM   4888  HD2 PHE G2305      -8.140  47.920   9.402  1.00  0.00           H  
ATOM   4889  C   PHE G2305      -4.152  45.482  10.226  1.00  0.00           C  
ATOM   4890  O   PHE G2305      -4.485  44.573   9.472  1.00  0.00           O  
ATOM   4891  N   PRO G2306      -2.843  45.716  10.562  1.00  0.00           N  
ATOM   4892  CD  PRO G2306      -2.463  46.717  11.554  1.00  0.00           C  
ATOM   4893  HD2 PRO G2306      -3.181  46.729  12.374  1.00  0.00           H  
ATOM   4894  HD3 PRO G2306      -2.359  47.671  11.037  1.00  0.00           H  
ATOM   4895  CG  PRO G2306      -1.120  46.219  12.020  1.00  0.00           C  
ATOM   4896  HG2 PRO G2306      -1.243  45.732  12.988  1.00  0.00           H  
ATOM   4897  HG3 PRO G2306      -0.427  47.045  12.182  1.00  0.00           H  
ATOM   4898  CB  PRO G2306      -0.503  45.257  11.013  1.00  0.00           C  
ATOM   4899  HB2 PRO G2306      -0.009  44.413  11.495  1.00  0.00           H  
ATOM   4900  HB3 PRO G2306       0.143  45.812  10.334  1.00  0.00           H  
ATOM   4901  CA  PRO G2306      -1.679  44.808  10.219  1.00  0.00           C  
ATOM   4902  HA  PRO G2306      -1.406  44.959   9.175  1.00  0.00           H  
ATOM   4903  C   PRO G2306      -1.891  43.299  10.465  1.00  0.00           C  
ATOM   4904  O   PRO G2306      -2.476  42.890  11.492  1.00  0.00           O  
ATOM   4905  N   GLY G2307      -1.468  42.466   9.504  1.00  0.00           N  
ATOM   4906  H   GLY G2307      -1.158  42.892   8.643  1.00  0.00           H  
ATOM   4907  CA  GLY G2307      -1.416  41.012   9.750  1.00  0.00           C  
ATOM   4908  HA2 GLY G2307      -2.333  40.697  10.249  1.00  0.00           H  
ATOM   4909  HA3 GLY G2307      -1.335  40.483   8.801  1.00  0.00           H  
ATOM   4910  C   GLY G2307      -0.247  40.675  10.649  1.00  0.00           C  
ATOM   4911  O   GLY G2307       0.796  41.353  10.742  1.00  0.00           O  
ATOM   4912  N   PRO G2308      -0.451  39.495  11.377  1.00  0.00           N  
ATOM   4913  CD  PRO G2308      -1.666  38.791  11.582  1.00  0.00           C  
ATOM   4914  HD2 PRO G2308      -2.050  38.312  10.681  1.00  0.00           H  
ATOM   4915  HD3 PRO G2308      -2.328  39.558  11.983  1.00  0.00           H  
ATOM   4916  CG  PRO G2308      -1.391  37.655  12.546  1.00  0.00           C  
ATOM   4917  HG2 PRO G2308      -1.033  36.813  11.954  1.00  0.00           H  
ATOM   4918  HG3 PRO G2308      -2.208  37.394  13.219  1.00  0.00           H  
ATOM   4919  CB  PRO G2308      -0.188  38.121  13.365  1.00  0.00           C  
ATOM   4920  HB2 PRO G2308       0.406  37.266  13.688  1.00  0.00           H  
ATOM   4921  HB3 PRO G2308      -0.498  38.821  14.142  1.00  0.00           H  
ATOM   4922  CA  PRO G2308       0.500  39.013  12.350  1.00  0.00           C  
ATOM   4923  HA  PRO G2308       1.039  39.867  12.760  1.00  0.00           H  
ATOM   4924  C   PRO G2308       1.721  38.222  11.732  1.00  0.00           C  
ATOM   4925  O   PRO G2308       2.790  38.159  12.327  1.00  0.00           O  
ATOM   4926  N   GLY G2309       1.749  37.786  10.447  1.00  0.00           N  
ATOM   4927  H   GLY G2309       0.935  37.785   9.849  1.00  0.00           H  
ATOM   4928  CA  GLY G2309       2.899  37.256   9.687  1.00  0.00           C  
ATOM   4929  HA2 GLY G2309       2.854  37.488   8.623  1.00  0.00           H  
ATOM   4930  HA3 GLY G2309       3.772  37.843   9.972  1.00  0.00           H  
ATOM   4931  C   GLY G2309       3.358  35.801   9.881  1.00  0.00           C  
ATOM   4932  O   GLY G2309       2.871  34.989  10.714  1.00  0.00           O  
ATOM   4933  N   PRO G2310       4.278  35.387   9.000  1.00  0.00           N  
ATOM   4934  CD  PRO G2310       5.017  36.192   8.119  1.00  0.00           C  
ATOM   4935  HD2 PRO G2310       5.319  37.098   8.643  1.00  0.00           H  
ATOM   4936  HD3 PRO G2310       4.349  36.396   7.283  1.00  0.00           H  
ATOM   4937  CG  PRO G2310       6.279  35.295   7.728  1.00  0.00           C
[truncated: 26,662 more chars]
