# Supplementary material for: A three-level regulatory mechanism of the aldo-keto reductase subfamily AKR12D
Source: Nat Commun. 2024 Mar 8;15:2128. doi: 10.1038/s41467-024-46363-z (PMC10923870; doi:10.1038/s41467-024-46363-z)
Supplement: Supplementary file 5 — Supplementary Data 2 [file 41467_2024_46363_MOESM5_ESM.zip › 2_initial_and_representative_conformations/octamer-allosteric_tylosin/octamer-tyk_ini.pdb]

CRYST1  121.840  152.989  152.782  90.00  90.00  90.00 P 1           1
ATOM      1  N   MET     1     -16.638   8.037  39.576  1.00  0.00
ATOM      2  H1  MET     1     -16.151   8.878  39.300  1.00  0.00
ATOM      3  H2  MET     1     -16.304   7.752  40.486  1.00  0.00
ATOM      4  H3  MET     1     -17.628   8.169  39.420  1.00  0.00
ATOM      5  CA  MET     1     -16.237   6.948  38.652  1.00  0.00
ATOM      6  HA  MET     1     -15.772   6.143  39.220  1.00  0.00
ATOM      7  CB  MET     1     -17.455   6.379  37.900  1.00  0.00
ATOM      8  HB2 MET     1     -18.078   5.874  38.638  1.00  0.00
ATOM      9  HB3 MET     1     -17.999   7.228  37.486  1.00  0.00
ATOM     10  CG  MET     1     -17.093   5.374  36.744  1.00  0.00
ATOM     11  HG2 MET     1     -18.001   5.279  36.149  1.00  0.00
ATOM     12  HG3 MET     1     -16.324   5.875  36.156  1.00  0.00
ATOM     13  SD  MET     1     -16.499   3.695  37.213  1.00  0.00
ATOM     14  CE  MET     1     -17.359   3.388  38.756  1.00  0.00
ATOM     15  HE1 MET     1     -18.436   3.421  38.586  1.00  0.00
ATOM     16  HE2 MET     1     -17.083   2.405  39.138  1.00  0.00
ATOM     17  HE3 MET     1     -17.084   4.151  39.484  1.00  0.00
ATOM     18  C   MET     1     -15.188   7.348  37.596  1.00  0.00
ATOM     19  O   MET     1     -15.348   8.346  36.888  1.00  0.00
ATOM     20  N   GLU     2     -14.144   6.537  37.450  1.00  0.00
ATOM     21  H   GLU     2     -14.088   5.683  37.987  1.00  0.00
ATOM     22  CA  GLU     2     -13.035   6.870  36.562  1.00  0.00
ATOM     23  HA  GLU     2     -12.931   7.952  36.481  1.00  0.00
ATOM     24  CB  GLU     2     -11.741   6.297  37.119  1.00  0.00
ATOM     25  HB2 GLU     2     -11.710   6.517  38.186  1.00  0.00
ATOM     26  HB3 GLU     2     -11.763   5.217  36.972  1.00  0.00
ATOM     27  CG  GLU     2     -10.522   6.869  36.454  1.00  0.00
ATOM     28  HG2 GLU     2     -10.599   6.684  35.383  1.00  0.00
ATOM     29  HG3 GLU     2     -10.505   7.943  36.637  1.00  0.00
ATOM     30  CD  GLU     2      -9.254   6.250  36.981  1.00  0.00
ATOM     31  OE1 GLU     2      -8.171   6.533  36.414  1.00  0.00
ATOM     32  OE2 GLU     2      -9.343   5.476  37.968  1.00  0.00
ATOM     33  C   GLU     2     -13.250   6.359  35.138  1.00  0.00
ATOM     34  O   GLU     2     -13.682   5.219  34.930  1.00  0.00
ATOM     35  N   TYR     3     -12.927   7.209  34.160  1.00  0.00
ATOM     36  H   TYR     3     -12.615   8.132  34.425  1.00  0.00
ATOM     37  CA  TYR     3     -13.045   6.900  32.737  1.00  0.00
ATOM     38  HA  TYR     3     -13.433   5.888  32.616  1.00  0.00
ATOM     39  CB  TYR     3     -13.995   7.874  32.037  1.00  0.00
ATOM     40  HB2 TYR     3     -13.646   8.895  32.191  1.00  0.00
ATOM     41  HB3 TYR     3     -13.961   7.635  30.974  1.00  0.00
ATOM     42  CG  TYR     3     -15.410   7.748  32.533  1.00  0.00
ATOM     43  CD1 TYR     3     -16.239   6.760  32.034  1.00  0.00
ATOM     44  HD1 TYR     3     -15.854   6.091  31.265  1.00  0.00
ATOM     45  CE1 TYR     3     -17.526   6.613  32.490  1.00  0.00
ATOM     46  HE1 TYR     3     -18.164   5.826  32.088  1.00  0.00
ATOM     47  CZ  TYR     3     -18.011   7.465  33.460  1.00  0.00
ATOM     48  OH  TYR     3     -19.300   7.298  33.885  1.00  0.00
ATOM     49  HH  TYR     3     -19.750   6.574  33.444  1.00  0.00
ATOM     50  CE2 TYR     3     -17.206   8.465  33.987  1.00  0.00
ATOM     51  HE2 TYR     3     -17.586   9.142  34.752  1.00  0.00
ATOM     52  CD2 TYR     3     -15.909   8.596  33.530  1.00  0.00
ATOM     53  HD2 TYR     3     -15.260   9.367  33.946  1.00  0.00
ATOM     54  C   TYR     3     -11.685   6.929  32.032  1.00  0.00
ATOM     55  O   TYR     3     -10.704   7.510  32.505  1.00  0.00
ATOM     56  N   THR     4     -11.643   6.281  30.877  1.00  0.00
ATOM     57  H   THR     4     -12.465   5.803  30.536  1.00  0.00
ATOM     58  CA  THR     4     -10.427   6.187  30.105  1.00  0.00
ATOM     59  HA  THR     4      -9.928   7.156  30.105  1.00  0.00
ATOM     60  CB  THR     4      -9.465   5.137  30.698  1.00  0.00
ATOM     61  HB  THR     4      -9.492   5.225  31.784  1.00  0.00
ATOM     62  CG2 THR     4      -9.846   3.731  30.298  1.00  0.00
ATOM     63 HG21 THR     4      -9.820   3.642  29.212  1.00  0.00
ATOM     64 HG22 THR     4      -9.143   3.024  30.738  1.00  0.00
ATOM     65 HG23 THR     4     -10.852   3.511  30.656  1.00  0.00
ATOM     66  OG1 THR     4      -8.134   5.379  30.230  1.00  0.00
ATOM     67  HG1 THR     4      -7.540   4.723  30.602  1.00  0.00
ATOM     68  C   THR     4     -10.821   5.848  28.678  1.00  0.00
ATOM     69  O   THR     4     -11.891   5.271  28.436  1.00  0.00
ATOM     70  N   GLN     5      -9.969   6.258  27.741  1.00  0.00
ATOM     71  H   GLN     5      -9.252   6.934  27.960  1.00  0.00
ATOM     72  CA  GLN     5     -10.060   5.766  26.374  1.00  0.00
ATOM     73  HA  GLN     5     -11.076   5.899  26.001  1.00  0.00
ATOM     74  CB  GLN     5      -9.103   6.529  25.465  1.00  0.00
ATOM     75  HB2 GLN     5      -8.093   6.278  25.787  1.00  0.00
ATOM     76  HB3 GLN     5      -9.264   6.158  24.453  1.00  0.00
ATOM     77  CG  GLN     5      -9.281   8.035  25.486  1.00  0.00
ATOM     78  HG2 GLN     5      -9.104   8.411  26.494  1.00  0.00
ATOM     79  HG3 GLN     5      -8.558   8.477  24.801  1.00  0.00
ATOM     80  CD  GLN     5     -10.679   8.450  25.051  1.00  0.00
ATOM     81  OE1 GLN     5     -11.366   9.191  25.766  1.00  0.00
ATOM     82  NE2 GLN     5     -11.106   7.985  23.861  1.00  0.00
ATOM     83 HE21 GLN     5     -12.027   8.232  23.527  1.00  0.00
ATOM     84 HE22 GLN     5     -10.504   7.392  23.308  1.00  0.00
ATOM     85  C   GLN     5      -9.726   4.285  26.347  1.00  0.00
ATOM     86  O   GLN     5      -8.853   3.819  27.076  1.00  0.00
ATOM     87  N   LEU     6     -10.422   3.547  25.498  1.00  0.00
ATOM     88  H   LEU     6     -11.199   3.969  25.009  1.00  0.00
ATOM     89  CA  LEU     6     -10.131   2.133  25.249  1.00  0.00
ATOM     90  HA  LEU     6      -9.918   1.627  26.191  1.00  0.00
ATOM     91  CB  LEU     6     -11.326   1.454  24.591  1.00  0.00
ATOM     92  HB2 LEU     6     -12.177   1.814  25.170  1.00  0.00
ATOM     93  HB3 LEU     6     -11.382   1.853  23.578  1.00  0.00
ATOM     94  CG  LEU     6     -11.356  -0.063  24.539  1.00  0.00
ATOM     95  HG  LEU     6     -10.514  -0.425  23.950  1.00  0.00
ATOM     96  CD1 LEU     6     -11.261  -0.618  25.954  1.00  0.00
ATOM     97 HD11 LEU     6     -12.104  -0.257  26.544  1.00  0.00
ATOM     98 HD12 LEU     6     -11.283  -1.707  25.920  1.00  0.00
ATOM     99 HD13 LEU     6     -10.330  -0.288  26.413  1.00  0.00
ATOM    100  CD2 LEU     6     -12.645  -0.478  23.858  1.00  0.00
ATOM    101 HD21 LEU     6     -12.674  -0.065  22.850  1.00  0.00
ATOM    102 HD22 LEU     6     -12.696  -1.566  23.806  1.00  0.00
ATOM    103 HD23 LEU     6     -13.495  -0.103  24.428  1.00  0.00
ATOM    104  C   LEU     6      -8.910   2.064  24.348  1.00  0.00
ATOM    105  O   LEU     6      -9.019   2.226  23.132  1.00  0.00
ATOM    106  N   GLY     7      -7.740   1.854  24.940  1.00  0.00
ATOM    107  H   GLY     7      -7.669   1.619  25.920  1.00  0.00
ATOM    108  CA  GLY     7      -6.509   1.963  24.163  1.00  0.00
ATOM    109  HA2 GLY     7      -5.664   1.943  24.851  1.00  0.00
ATOM    110  HA3 GLY     7      -6.449   1.109  23.489  1.00  0.00
ATOM    111  C   GLY     7      -6.451   3.250  23.341  1.00  0.00
ATOM    112  O   GLY     7      -6.751   4.348  23.834  1.00  0.00
ATOM    113  N   ARG     8      -6.074   3.116  22.060  1.00  0.00
ATOM    114  H   ARG     8      -5.899   2.193  21.689  1.00  0.00
ATOM    115  CA  ARG     8      -5.869   4.262  21.185  1.00  0.00
ATOM    116  HA  ARG     8      -5.415   5.084  21.738  1.00  0.00
ATOM    117  CB  ARG     8      -4.934   3.868  20.038  1.00  0.00
ATOM    118  HB2 ARG     8      -4.530   4.776  19.591  1.00  0.00
ATOM    119  HB3 ARG     8      -4.119   3.269  20.444  1.00  0.00
ATOM    120  CG  ARG     8      -5.673   3.066  18.976  1.00  0.00
ATOM    121  HG2 ARG     8      -6.438   2.476  19.481  1.00  0.00
ATOM    122  HG3 ARG     8      -6.151   3.775  18.300  1.00  0.00
ATOM    123  CD  ARG     8      -4.775   2.155  18.192  1.00  0.00
ATOM    124  HD2 ARG     8      -3.978   2.733  17.725  1.00  0.00
ATOM    125  HD3 ARG     8      -4.340   1.406  18.853  1.00  0.00
ATOM    126  NE  ARG     8      -5.538   1.468  17.139  1.00  0.00
ATOM    127  HE  ARG     8      -5.588   1.931  16.243  1.00  0.00
ATOM    128  CZ  ARG     8      -6.153   0.281  17.283  1.00  0.00
ATOM    129  NH1 ARG     8      -6.796  -0.244  16.247  1.00  0.00
ATOM    130 HH11 ARG     8      -6.817   0.250  15.366  1.00  0.00
ATOM    131 HH12 ARG     8      -7.262  -1.135  16.344  1.00  0.00
ATOM    132  NH2 ARG     8      -6.123  -0.394  18.444  1.00  0.00
ATOM    133 HH21 ARG     8      -5.629  -0.009  19.236  1.00  0.00
ATOM    134 HH22 ARG     8      -6.596  -1.284  18.520  1.00  0.00
ATOM    135  C   ARG     8      -7.167   4.826  20.589  1.00  0.00
ATOM    136  O   ARG     8      -7.118   5.840  19.879  1.00  0.00
ATOM    137  N   ILE     9      -8.332   4.217  20.811  1.00  0.00
ATOM    138  H   ILE     9      -8.472   3.407  21.398  1.00  0.00
ATOM    139  CA  ILE     9      -9.455   4.690  20.007  1.00  0.00
ATOM    140  HA  ILE     9      -9.149   5.290  19.150  1.00  0.00
ATOM    141  CB  ILE     9     -10.354   3.528  19.527  1.00  0.00
ATOM    142  HB  ILE     9     -11.202   3.943  18.982  1.00  0.00
ATOM    143  CG2 ILE     9      -9.566   2.561  18.600  1.00  0.00
ATOM    144 HG21 ILE     9      -8.719   2.145  19.145  1.00  0.00
ATOM    145 HG22 ILE     9     -10.222   1.752  18.276  1.00  0.00
ATOM    146 HG23 ILE     9      -9.205   3.106  17.728  1.00  0.00
ATOM    147  CG1 ILE     9     -11.028   2.789  20.672  1.00  0.00
ATOM    148 HG12 ILE     9     -10.385   1.961  20.969  1.00  0.00
ATOM    149 HG13 ILE     9     -11.137   3.481  21.507  1.00  0.00
ATOM    150  CD1 ILE     9     -12.393   2.253  20.278  1.00  0.00
ATOM    151 HD11 ILE     9     -12.285   1.560  19.443  1.00  0.00
ATOM    152 HD12 ILE     9     -12.839   1.732  21.126  1.00  0.00
ATOM    153 HD13 ILE     9     -13.038   3.081  19.982  1.00  0.00
ATOM    154  C   ILE     9     -10.239   5.769  20.748  1.00  0.00
ATOM    155  O   ILE     9      -9.934   6.104  21.899  1.00  0.00
ATOM    156  N   GLY    10     -11.210   6.365  20.074  1.00  0.00
ATOM    157  H   GLY    10     -11.458   6.059  19.144  1.00  0.00
ATOM    158  CA  GLY    10     -11.943   7.469  20.649  1.00  0.00
ATOM    159  HA2 GLY    10     -11.216   8.115  21.141  1.00  0.00
ATOM    160  HA3 GLY    10     -12.409   8.009  19.825  1.00  0.00
ATOM    161  C   GLY    10     -13.005   7.081  21.643  1.00  0.00
ATOM    162  O   GLY    10     -13.640   7.947  22.254  1.00  0.00
ATOM    163  N   LEU    11     -13.194   5.791  21.854  1.00  0.00
ATOM    164  H   LEU    11     -12.640   5.111  21.353  1.00  0.00
ATOM    165  CA  LEU    11     -14.229   5.307  22.757  1.00  0.00
ATOM    166  HA  LEU    11     -15.146   5.881  22.623  1.00  0.00
ATOM    167  CB  LEU    11     -14.525   3.838  22.456  1.00  0.00
ATOM    168  HB2 LEU    11     -14.540   3.793  21.367  1.00  0.00
ATOM    169  HB3 LEU    11     -13.657   3.296  22.830  1.00  0.00
ATOM    170  CG  LEU    11     -15.786   3.207  23.003  1.00  0.00
ATOM    171  HG  LEU    11     -15.805   3.325  24.087  1.00  0.00
ATOM    172  CD1 LEU    11     -17.010   3.878  22.399  1.00  0.00
ATOM    173 HD11 LEU    11     -16.993   3.760  21.316  1.00  0.00
ATOM    174 HD12 LEU    11     -17.913   3.416  22.799  1.00  0.00
ATOM    175 HD13 LEU    11     -17.004   4.939  22.649  1.00  0.00
ATOM    176  CD2 LEU    11     -15.767   1.755  22.660  1.00  0.00
ATOM    177 HD21 LEU    11     -14.890   1.287  23.107  1.00  0.00
ATOM    178 HD22 LEU    11     -16.669   1.278  23.045  1.00  0.00
ATOM    179 HD23 LEU    11     -15.729   1.637  21.577  1.00  0.00
ATOM    180  C   LEU    11     -13.782   5.500  24.206  1.00  0.00
ATOM    181  O   LEU    11     -12.729   4.992  24.620  1.00  0.00
ATOM    182  N   LYS    12     -14.577   6.237  24.970  1.00  0.00
ATOM    183  H   LYS    12     -15.372   6.695  24.546  1.00  0.00
ATOM    184  CA  LYS    12     -14.345   6.435  26.389  1.00  0.00
ATOM    185  HA  LYS    12     -13.293   6.274  26.623  1.00  0.00
ATOM    186  CB  LYS    12     -14.720   7.863  26.783  1.00  0.00
ATOM    187  HB2 LYS    12     -14.389   8.508  25.970  1.00  0.00
ATOM    188  HB3 LYS    12     -15.808   7.893  26.850  1.00  0.00
ATOM    189  CG  LYS    12     -14.124   8.345  28.081  1.00  0.00
ATOM    190  HG2 LYS    12     -13.935   7.485  28.724  1.00  0.00
ATOM    191  HG3 LYS    12     -13.185   8.855  27.870  1.00  0.00
ATOM    192  CD  LYS    12     -15.067   9.296  28.779  1.00  0.00
ATOM    193  HD2 LYS    12     -16.066   9.152  28.367  1.00  0.00
ATOM    194  HD3 LYS    12     -15.075   9.052  29.841  1.00  0.00
ATOM    195  CE  LYS    12     -14.652  10.730  28.597  1.00  0.00
ATOM    196  HE2 LYS    12     -13.633  10.784  28.215  1.00  0.00
ATOM    197  HE3 LYS    12     -15.326  11.234  27.905  1.00  0.00
ATOM    198  NZ  LYS    12     -14.719  11.397  29.931  1.00  0.00
ATOM    199  HZ1 LYS    12     -14.095  10.930  30.573  1.00  0.00
ATOM    200  HZ2 LYS    12     -14.445  12.364  29.838  1.00  0.00
ATOM    201  HZ3 LYS    12     -15.664  11.348  30.285  1.00  0.00
ATOM    202  C   LYS    12     -15.185   5.429  27.159  1.00  0.00
ATOM    203  O   LYS    12     -16.390   5.307  26.901  1.00  0.00
ATOM    204  N   VAL    13     -14.552   4.700  28.094  1.00  0.00
ATOM    205  H   VAL    13     -13.557   4.814  28.223  1.00  0.00
ATOM    206  CA  VAL    13     -15.247   3.702  28.907  1.00  0.00
ATOM    207  HA  VAL    13     -16.328   3.846  28.908  1.00  0.00
ATOM    208  CB  VAL    13     -14.944   2.260  28.474  1.00  0.00
ATOM    209  HB  VAL    13     -15.461   1.571  29.143  1.00  0.00
ATOM    210  CG1 VAL    13     -15.410   2.031  27.060  1.00  0.00
ATOM    211 HG11 VAL    13     -14.894   2.719  26.391  1.00  0.00
ATOM    212 HG12 VAL    13     -15.190   1.005  26.766  1.00  0.00
ATOM    213 HG13 VAL    13     -16.485   2.203  26.999  1.00  0.00
ATOM    214  CG2 VAL    13     -13.450   1.948  28.660  1.00  0.00
ATOM    215 HG21 VAL    13     -13.182   2.067  29.710  1.00  0.00
ATOM    216 HG22 VAL    13     -13.251   0.922  28.349  1.00  0.00
ATOM    217 HG23 VAL    13     -12.858   2.633  28.054  1.00  0.00
ATOM    218  C   VAL    13     -14.893   3.850  30.376  1.00  0.00
ATOM    219  O   VAL    13     -13.788   4.281  30.735  1.00  0.00
ATOM    220  N   SER    14     -15.846   3.455  31.222  1.00  0.00
ATOM    221  H   SER    14     -16.779   3.274  30.878  1.00  0.00
ATOM    222  CA  SER    14     -15.594   3.300  32.649  1.00  0.00
ATOM    223  HA  SER    14     -15.268   4.246  33.081  1.00  0.00
ATOM    224  CB  SER    14     -16.885   2.862  33.349  1.00  0.00
ATOM    225  HB2 SER    14     -16.683   2.739  34.413  1.00  0.00
ATOM    226  HB3 SER    14     -17.639   3.637  33.211  1.00  0.00
ATOM    227  OG  SER    14     -17.366   1.627  32.809  1.00  0.00
ATOM    228  HG  SER    14     -18.174   1.373  33.262  1.00  0.00
ATOM    229  C   SER    14     -14.496   2.273  32.915  1.00  0.00
ATOM    230  O   SER    14     -14.471   1.189  32.310  1.00  0.00
ATOM    231  N   ARG    15     -13.620   2.586  33.876  1.00  0.00
ATOM    232  H   ARG    15     -13.653   3.475  34.354  1.00  0.00
ATOM    233  CA  ARG    15     -12.523   1.667  34.191  1.00  0.00
ATOM    234  HA  ARG    15     -12.049   1.327  33.270  1.00  0.00
ATOM    235  CB  ARG    15     -11.471   2.368  35.053  1.00  0.00
ATOM    236  HB2 ARG    15     -11.990   2.867  35.872  1.00  0.00
ATOM    237  HB3 ARG    15     -10.808   1.603  35.457  1.00  0.00
ATOM    238  CG  ARG    15     -10.654   3.388  34.274  1.00  0.00
ATOM    239  HG2 ARG    15     -10.569   3.045  33.243  1.00  0.00
ATOM    240  HG3 ARG    15     -11.183   4.341  34.296  1.00  0.00
ATOM    241  CD  ARG    15      -9.256   3.566  34.870  1.00  0.00
ATOM    242  HD2 ARG    15      -8.803   4.464  34.450  1.00  0.00
ATOM    243  HD3 ARG    15      -9.342   3.675  35.951  1.00  0.00
ATOM    244  NE  ARG    15      -8.393   2.429  34.583  1.00  0.00
ATOM    245  HE  ARG    15      -8.696   1.797  33.856  1.00  0.00
ATOM    246  CZ  ARG    15      -7.254   2.166  35.220  1.00  0.00
ATOM    247  NH1 ARG    15      -6.541   1.101  34.882  1.00  0.00
ATOM    248 HH11 ARG    15      -6.866   0.494  34.143  1.00  0.00
ATOM    249 HH12 ARG    15      -5.677   0.901  35.365  1.00  0.00
ATOM    250  NH2 ARG    15      -6.836   2.952  36.200  1.00  0.00
ATOM    251 HH21 ARG    15      -7.385   3.757  36.467  1.00  0.00
ATOM    252 HH22 ARG    15      -5.971   2.743  36.677  1.00  0.00
ATOM    253  C   ARG    15     -12.993   0.384  34.866  1.00  0.00
ATOM    254  O   ARG    15     -12.176  -0.518  35.089  1.00  0.00
ATOM    255  N   LEU    16     -14.273   0.298  35.210  1.00  0.00
ATOM    256  H   LEU    16     -14.820   1.147  35.224  1.00  0.00
ATOM    257  CA  LEU    16     -14.928  -0.950  35.571  1.00  0.00
ATOM    258  HA  LEU    16     -14.167  -1.710  35.745  1.00  0.00
ATOM    259  CB  LEU    16     -15.782  -0.816  36.832  1.00  0.00
ATOM    260  HB2 LEU    16     -16.396   0.058  36.613  1.00  0.00
ATOM    261  HB3 LEU    16     -16.415  -1.703  36.870  1.00  0.00
ATOM    262  CG  LEU    16     -15.088  -0.626  38.182  1.00  0.00
ATOM    263  HG  LEU    16     -14.510   0.298  38.169  1.00  0.00
ATOM    264  CD1 LEU    16     -16.129  -0.552  39.271  1.00  0.00
ATOM    265 HD11 LEU    16     -16.708  -1.476  39.285  1.00  0.00
ATOM    266 HD12 LEU    16     -15.639  -0.417  40.235  1.00  0.00
ATOM    267 HD13 LEU    16     -16.795   0.290  39.081  1.00  0.00
ATOM    268  CD2 LEU    16     -14.115  -1.733  38.456  1.00  0.00
ATOM    269 HD21 LEU    16     -13.355  -1.751  37.675  1.00  0.00
ATOM    270 HD22 LEU    16     -13.640  -1.568  39.423  1.00  0.00
ATOM    271 HD23 LEU    16     -14.643  -2.687  38.470  1.00  0.00
ATOM    272  C   LEU    16     -15.813  -1.350  34.410  1.00  0.00
ATOM    273  O   LEU    16     -16.638  -0.544  33.954  1.00  0.00
ATOM    274  N   VAL    17     -15.646  -2.586  33.942  1.00  0.00
ATOM    275  H   VAL    17     -14.896  -3.142  34.327  1.00  0.00
ATOM    276  CA  VAL    17     -16.459  -3.163  32.875  1.00  0.00
ATOM    277  HA  VAL    17     -17.083  -2.414  32.388  1.00  0.00
ATOM    278  CB  VAL    17     -15.574  -3.833  31.810  1.00  0.00
ATOM    279  HB  VAL    17     -15.097  -4.708  32.250  1.00  0.00
ATOM    280  CG1 VAL    17     -16.419  -4.267  30.585  1.00  0.00
ATOM    281 HG11 VAL    17     -16.897  -3.392  30.144  1.00  0.00
ATOM    282 HG12 VAL    17     -15.772  -4.738  29.845  1.00  0.00
ATOM    283 HG13 VAL    17     -17.184  -4.976  30.903  1.00  0.00
ATOM    284  CG2 VAL    17     -14.478  -2.887  31.407  1.00  0.00
ATOM    285 HG21 VAL    17     -13.874  -2.638  32.279  1.00  0.00
ATOM    286 HG22 VAL    17     -13.850  -3.359  30.652  1.00  0.00
ATOM    287 HG23 VAL    17     -14.916  -1.977  30.997  1.00  0.00
ATOM    288  C   VAL    17     -17.422  -4.168  33.493  1.00  0.00
ATOM    289  O   VAL    17     -17.002  -5.060  34.242  1.00  0.00
ATOM    290  N   LEU    18     -18.710  -4.034  33.184  1.00  0.00
ATOM    291  H   LEU    18     -19.022  -3.310  32.552  1.00  0.00
ATOM    292  CA  LEU    18     -19.715  -4.889  33.804  1.00  0.00
ATOM    293  HA  LEU    18     -19.400  -5.141  34.817  1.00  0.00
ATOM    294  CB  LEU    18     -21.069  -4.196  33.874  1.00  0.00
ATOM    295  HB2 LEU    18     -20.917  -3.339  34.530  1.00  0.00
ATOM    296  HB3 LEU    18     -21.428  -3.851  32.904  1.00  0.00
ATOM    297  CG  LEU    18     -22.111  -5.141  34.499  1.00  0.00
ATOM    298  HG  LEU    18     -22.153  -6.051  33.901  1.00  0.00
ATOM    299  CD1 LEU    18     -21.755  -5.497  35.944  1.00  0.00
ATOM    300 HD11 LEU    18     -21.714  -4.587  36.543  1.00  0.00
ATOM    301 HD12 LEU    18     -22.514  -6.165  36.352  1.00  0.00
ATOM    302 HD13 LEU    18     -20.785  -5.992  35.968  1.00  0.00
ATOM    303  CD2 LEU    18     -23.496  -4.555  34.399  1.00  0.00
ATOM    304 HD21 LEU    18     -23.750  -4.398  33.351  1.00  0.00
ATOM    305 HD22 LEU    18     -24.215  -5.241  34.847  1.00  0.00
ATOM    306 HD23 LEU    18     -23.527  -3.602  34.927  1.00  0.00
ATOM    307  C   LEU    18     -19.824  -6.204  33.039  1.00  0.00
ATOM    308  O   LEU    18     -20.379  -6.244  31.940  1.00  0.00
ATOM    309  N   GLY    19     -19.323  -7.280  33.640  1.00  0.00
ATOM    310  H   GLY    19     -18.807  -7.187  34.503  1.00  0.00
ATOM    311  CA  GLY    19     -19.500  -8.614  33.082  1.00  0.00
ATOM    312  HA2 GLY    19     -19.405  -8.557  31.998  1.00  0.00
ATOM    313  HA3 GLY    19     -18.724  -9.267  33.481  1.00  0.00
ATOM    314  C   GLY    19     -20.869  -9.198  33.430  1.00  0.00
ATOM    315  O   GLY    19     -21.407  -8.990  34.517  1.00  0.00
ATOM    316  N   THR    20     -21.431  -9.934  32.485  1.00  0.00
ATOM    317  H   THR    20     -20.908 -10.192  31.661  1.00  0.00
ATOM    318  CA  THR    20     -22.819 -10.350  32.577  1.00  0.00
ATOM    319  HA  THR    20     -23.260  -9.960  33.495  1.00  0.00
ATOM    320  CB  THR    20     -23.630  -9.827  31.382  1.00  0.00
ATOM    321  HB  THR    20     -24.660 -10.171  31.480  1.00  0.00
ATOM    322  CG2 THR    20     -23.606  -8.316  31.333  1.00  0.00
ATOM    323 HG21 THR    20     -22.577  -7.971  31.235  1.00  0.00
ATOM    324 HG22 THR    20     -24.188  -7.970  30.478  1.00  0.00
ATOM    325 HG23 THR    20     -24.037  -7.915  32.251  1.00  0.00
ATOM    326  OG1 THR    20     -23.073 -10.340  30.164  1.00  0.00
ATOM    327  HG1 THR    20     -23.581 -10.013  29.418  1.00  0.00
ATOM    328  C   THR    20     -22.938 -11.860  32.648  1.00  0.00
ATOM    329  O   THR    20     -24.063 -12.376  32.614  1.00  0.00
ATOM    330  N   MET    21     -21.808 -12.578  32.731  1.00  0.00
ATOM    331  H   MET    21     -20.913 -12.121  32.829  1.00  0.00
ATOM    332  CA  MET    21     -21.835 -14.034  32.636  1.00  0.00
ATOM    333  HA  MET    21     -22.254 -14.334  31.675  1.00  0.00
ATOM    334  CB  MET    21     -20.421 -14.605  32.752  1.00  0.00
ATOM    335  HB2 MET    21     -19.741 -13.891  32.289  1.00  0.00
ATOM    336  HB3 MET    21     -20.189 -14.691  33.814  1.00  0.00
ATOM    337  CG  MET    21     -20.261 -15.958  32.089  1.00  0.00
ATOM    338  HG2 MET    21     -20.917 -16.663  32.601  1.00  0.00
ATOM    339  HG3 MET    21     -20.573 -15.862  31.049  1.00  0.00
ATOM    340  SD  MET    21     -18.573 -16.572  32.146  1.00  0.00
ATOM    341  CE  MET    21     -18.126 -16.239  33.851  1.00  0.00
ATOM    342  HE1 MET    21     -18.802 -16.777  34.516  1.00  0.00
ATOM    343  HE2 MET    21     -17.103 -16.569  34.030  1.00  0.00
ATOM    344  HE3 MET    21     -18.202 -15.169  34.045  1.00  0.00
ATOM    345  C   MET    21     -22.717 -14.652  33.706  1.00  0.00
ATOM    346  O   MET    21     -23.320 -15.705  33.479  1.00  0.00
ATOM    347  N   ASN    22     -22.789 -14.022  34.871  1.00  0.00
ATOM    348  H   ASN    22     -22.225 -13.202  35.042  1.00  0.00
ATOM    349  CA  ASN    22     -23.631 -14.516  35.948  1.00  0.00
ATOM    350  HA  ASN    22     -23.441 -15.575  36.120  1.00  0.00
ATOM    351  CB  ASN    22     -23.320 -13.744  37.241  1.00  0.00
ATOM    352  HB2 ASN    22     -23.150 -12.697  36.991  1.00  0.00
ATOM    353  HB3 ASN    22     -24.184 -13.824  37.901  1.00  0.00
ATOM    354  CG  ASN    22     -22.102 -14.272  37.971  1.00  0.00
ATOM    355  OD1 ASN    22     -21.655 -15.407  37.745  1.00  0.00
ATOM    356  ND2 ASN    22     -21.548 -13.443  38.854  1.00  0.00
ATOM    357 HD21 ASN    22     -20.733 -13.735  39.374  1.00  0.00
ATOM    358 HD22 ASN    22     -21.946 -12.526  39.000  1.00  0.00
ATOM    359  C   ASN    22     -25.115 -14.399  35.607  1.00  0.00
ATOM    360  O   ASN    22     -25.924 -15.174  36.129  1.00  0.00
ATOM    361  N   PHE    23     -25.487 -13.465  34.732  1.00  0.00
ATOM    362  H   PHE    23     -24.776 -12.935  34.249  1.00  0.00
ATOM    363  CA  PHE    23     -26.886 -13.133  34.483  1.00  0.00
ATOM    364  HA  PHE    23     -27.416 -13.017  35.429  1.00  0.00
ATOM    365  CB  PHE    23     -26.985 -11.828  33.707  1.00  0.00
ATOM    366  HB2 PHE    23     -26.485 -11.926  32.744  1.00  0.00
ATOM    367  HB3 PHE    23     -28.032 -11.567  33.548  1.00  0.00
ATOM    368  CG  PHE    23     -26.351 -10.657  34.404  1.00  0.00
ATOM    369  CD1 PHE    23     -25.808 -10.783  35.683  1.00  0.00
ATOM    370  HD1 PHE    23     -25.857 -11.749  36.186  1.00  0.00
ATOM    371  CE1 PHE    23     -25.219  -9.712  36.309  1.00  0.00
ATOM    372  HE1 PHE    23     -24.799  -9.825  37.308  1.00  0.00
ATOM    373  CZ  PHE    23     -25.160  -8.492  35.671  1.00  0.00
ATOM    374  HZ  PHE    23     -24.681  -7.645  36.162  1.00  0.00
ATOM    375  CE2 PHE    23     -25.703  -8.342  34.420  1.00  0.00
ATOM    376  HE2 PHE    23     -25.669  -7.370  33.929  1.00  0.00
ATOM    377  CD2 PHE    23     -26.294  -9.421  33.781  1.00  0.00
ATOM    378  HD2 PHE    23     -26.717  -9.299  32.784  1.00  0.00
ATOM    379  C   PHE    23     -27.548 -14.281  33.729  1.00  0.00
ATOM    380  O   PHE    23     -27.326 -14.462  32.525  1.00  0.00
ATOM    381  N   GLY    24     -28.360 -15.067  34.451  1.00  0.00
ATOM    382  H   GLY    24     -28.550 -14.820  35.412  1.00  0.00
ATOM    383  CA  GLY    24     -28.979 -16.256  33.916  1.00  0.00
ATOM    384  HA2 GLY    24     -30.056 -16.087  33.882  1.00  0.00
ATOM    385  HA3 GLY    24     -28.603 -16.404  32.904  1.00  0.00
ATOM    386  C   GLY    24     -28.700 -17.507  34.735  1.00  0.00
ATOM    387  O   GLY    24     -29.581 -18.031  35.417  1.00  0.00
ATOM    388  N   PRO    25     -27.465 -18.028  34.673  1.00  0.00
ATOM    389  CD  PRO    25     -26.398 -17.650  33.730  1.00  0.00
ATOM    390  HD2 PRO    25     -26.156 -16.595  33.855  1.00  0.00
ATOM    391  HD3 PRO    25     -26.734 -17.826  32.708  1.00  0.00
ATOM    392  CG  PRO    25     -25.274 -18.546  34.122  1.00  0.00
ATOM    393  HG2 PRO    25     -24.627 -18.009  34.815  1.00  0.00
ATOM    394  HG3 PRO    25     -24.710 -18.809  33.227  1.00  0.00
ATOM    395  CB  PRO    25     -25.854 -19.746  34.749  1.00  0.00
ATOM    396  HB2 PRO    25     -25.190 -20.175  35.499  1.00  0.00
ATOM    397  HB3 PRO    25     -26.082 -20.498  33.994  1.00  0.00
ATOM    398  CA  PRO    25     -27.149 -19.264  35.414  1.00  0.00
ATOM    399  HA  PRO    25     -27.973 -19.954  35.229  1.00  0.00
ATOM    400  C   PRO    25     -26.956 -19.096  36.919  1.00  0.00
ATOM    401  O   PRO    25     -27.262 -20.014  37.690  1.00  0.00
ATOM    402  N   THR    26     -26.445 -17.947  37.348  1.00  0.00
ATOM    403  H   THR    26     -26.246 -17.220  36.676  1.00  0.00
ATOM    404  CA  THR    26     -26.089 -17.718  38.737  1.00  0.00
ATOM    405  HA  THR    26     -26.376 -18.593  39.321  1.00  0.00
ATOM    406  CB  THR    26     -24.561 -17.513  38.870  1.00  0.00
ATOM    407  HB  THR    26     -24.288 -16.622  38.305  1.00  0.00
ATOM    408  CG2 THR    26     -24.135 -17.349  40.300  1.00  0.00
ATOM    409 HG21 THR    26     -24.408 -18.240  40.866  1.00  0.00
ATOM    410 HG22 THR    26     -23.056 -17.208  40.344  1.00  0.00
ATOM    411 HG23 THR    26     -24.633 -16.480  40.730  1.00  0.00
ATOM    412  OG1 THR    26     -23.870 -18.664  38.361  1.00  0.00
ATOM    413  HG1 THR    26     -22.923 -18.532  38.446  1.00  0.00
ATOM    414  C   THR    26     -26.834 -16.539  39.343  1.00  0.00
ATOM    415  O   THR    26     -27.085 -16.531  40.552  1.00  0.00
ATOM    416  N   THR    27     -27.227 -15.563  38.537  1.00  0.00
ATOM    417  H   THR    27     -26.903 -15.558  37.581  1.00  0.00
ATOM    418  CA  THR    27     -28.094 -14.486  38.975  1.00  0.00
ATOM    419  HA  THR    27     -28.412 -14.638  40.007  1.00  0.00
ATOM    420  CB  THR    27     -27.393 -13.118  38.872  1.00  0.00
ATOM    421  HB  THR    27     -27.096 -12.950  37.837  1.00  0.00
ATOM    422  CG2 THR    27     -28.337 -11.994  39.322  1.00  0.00
ATOM    423 HG21 THR    27     -28.635 -12.162  40.357  1.00  0.00
ATOM    424 HG22 THR    27     -27.825 -11.035  39.243  1.00  0.00
ATOM    425 HG23 THR    27     -29.223 -11.986  38.686  1.00  0.00
ATOM    426  OG1 THR    27     -26.197 -13.103  39.668  1.00  0.00
ATOM    427  HG1 THR    27     -25.774 -12.245  39.593  1.00  0.00
ATOM    428  C   THR    27     -29.327 -14.512  38.091  1.00  0.00
ATOM    429  O   THR    27     -29.208 -14.748  36.887  1.00  0.00
ATOM    430  N   ASP    28     -30.509 -14.283  38.677  1.00  0.00
ATOM    431  H   ASP    28     -30.583 -14.148  39.675  1.00  0.00
ATOM    432  CA  ASP    28     -31.739 -14.359  37.897  1.00  0.00
ATOM    433  HA  ASP    28     -31.598 -15.047  37.064  1.00  0.00
ATOM    434  CB  ASP    28     -32.923 -14.864  38.761  1.00  0.00
ATOM    435  HB2 ASP    28     -33.747 -15.170  38.116  1.00  0.00
ATOM    436  HB3 ASP    28     -32.517 -15.738  39.270  1.00  0.00
ATOM    437  CG  ASP    28     -33.447 -13.834  39.827  1.00  0.00
ATOM    438  OD1 ASP    28     -33.581 -12.608  39.573  1.00  0.00
ATOM    439  OD2 ASP    28     -33.807 -14.287  40.940  1.00  0.00
ATOM    440  C   ASP    28     -32.041 -13.018  37.215  1.00  0.00
ATOM    441  O   ASP    28     -31.429 -11.988  37.500  1.00  0.00
ATOM    442  N   GLU    29     -33.015 -13.049  36.305  1.00  0.00
ATOM    443  H   GLU    29     -33.537 -13.900  36.151  1.00  0.00
ATOM    444  CA  GLU    29     -33.302 -11.900  35.456  1.00  0.00
ATOM    445  HA  GLU    29     -32.436 -11.666  34.837  1.00  0.00
ATOM    446  CB  GLU    29     -34.488 -12.213  34.539  1.00  0.00
ATOM    447  HB2 GLU    29     -34.284 -13.176  34.070  1.00  0.00
ATOM    448  HB3 GLU    29     -35.370 -12.299  35.175  1.00  0.00
ATOM    449  CG  GLU    29     -34.745 -11.146  33.440  1.00  0.00
ATOM    450  HG2 GLU    29     -35.200 -10.283  33.926  1.00  0.00
ATOM    451  HG3 GLU    29     -33.776 -10.863  33.031  1.00  0.00
ATOM    452  CD  GLU    29     -35.664 -11.636  32.296  1.00  0.00
ATOM    453  OE1 GLU    29     -35.954 -10.841  31.378  1.00  0.00
ATOM    454  OE2 GLU    29     -36.103 -12.813  32.302  1.00  0.00
ATOM    455  C   GLU    29     -33.565 -10.627  36.264  1.00  0.00
ATOM    456  O   GLU    29     -32.970  -9.577  35.992  1.00  0.00
ATOM    457  N   ALA    30     -34.458 -10.693  37.260  1.00  0.00
ATOM    458  H   ALA    30     -34.942 -11.553  37.476  1.00  0.00
ATOM    459  CA  ALA    30     -34.817  -9.487  38.011  1.00  0.00
ATOM    460  HA  ALA    30     -35.185  -8.749  37.298  1.00  0.00
ATOM    461  CB  ALA    30     -35.930  -9.798  39.010  1.00  0.00
ATOM    462  HB1 ALA    30     -35.574 -10.529  39.736  1.00  0.00
ATOM    463  HB2 ALA    30     -36.220  -8.884  39.528  1.00  0.00
ATOM    464  HB3 ALA    30     -36.792 -10.204  38.480  1.00  0.00
ATOM    465  C   ALA    30     -33.606  -8.868  38.725  1.00  0.00
ATOM    466  O   ALA    30     -33.474  -7.633  38.792  1.00  0.00
ATOM    467  N   GLU    31     -32.707  -9.692  39.270  1.00  0.00
ATOM    468  H   GLU    31     -32.805 -10.693  39.358  1.00  0.00
ATOM    469  CA  GLU    31     -31.547  -9.058  39.873  1.00  0.00
ATOM    470  HA  GLU    31     -31.852  -8.120  40.337  1.00  0.00
ATOM    471  CB  GLU    31     -30.912  -9.945  40.939  1.00  0.00
ATOM    472  HB2 GLU    31     -31.607 -10.734  41.229  1.00  0.00
ATOM    473  HB3 GLU    31     -29.996 -10.392  40.554  1.00  0.00
ATOM    474  CG  GLU    31     -30.583  -9.077  42.165  1.00  0.00
ATOM    475  HG2 GLU    31     -30.289  -8.089  41.810  1.00  0.00
ATOM    476  HG3 GLU    31     -31.505  -8.996  42.741  1.00  0.00
ATOM    477  CD  GLU    31     -29.490  -9.643  43.042  1.00  0.00
ATOM    478  OE1 GLU    31     -29.034 -10.776  42.736  1.00  0.00
ATOM    479  OE2 GLU    31     -29.084  -8.942  44.015  1.00  0.00
ATOM    480  C   GLU    31     -30.508  -8.646  38.832  1.00  0.00
ATOM    481  O   GLU    31     -29.834  -7.620  39.018  1.00  0.00
ATOM    482  N   SER    32     -30.364  -9.410  37.741  1.00  0.00
ATOM    483  H   SER    32     -30.780 -10.328  37.679  1.00  0.00
ATOM    484  CA  SER    32     -29.536  -8.949  36.632  1.00  0.00
ATOM    485  HA  SER    32     -28.495  -8.881  36.946  1.00  0.00
ATOM    486  CB  SER    32     -29.631  -9.932  35.465  1.00  0.00
ATOM    487  HB2 SER    32     -30.677 -10.067  35.189  1.00  0.00
ATOM    488  HB3 SER    32     -29.080  -9.536  34.613  1.00  0.00
ATOM    489  OG  SER    32     -29.079 -11.180  35.846  1.00  0.00
ATOM    490  HG  SER    32     -29.141 -11.795  35.111  1.00  0.00
ATOM    491  C   SER    32     -29.947  -7.543  36.195  1.00  0.00
ATOM    492  O   SER    32     -29.115  -6.626  36.137  1.00  0.00
ATOM    493  N   HIE    33     -31.230  -7.360  35.891  1.00  0.00
ATOM    494  H   HIE    33     -31.861  -8.146  35.826  1.00  0.00
ATOM    495  CA  HIE    33     -31.752  -6.031  35.606  1.00  0.00
ATOM    496  HA  HIE    33     -31.342  -5.657  34.668  1.00  0.00
ATOM    497  CB  HIE    33     -33.274  -6.096  35.481  1.00  0.00
ATOM    498  HB2 HIE    33     -33.715  -6.667  36.298  1.00  0.00
ATOM    499  HB3 HIE    33     -33.674  -5.082  35.491  1.00  0.00
ATOM    500  CG  HIE    33     -33.748  -6.731  34.211  1.00  0.00
ATOM    501  ND1 HIE    33     -32.995  -7.644  33.505  1.00  0.00
ATOM    502  CE1 HIE    33     -33.655  -8.020  32.425  1.00  0.00
ATOM    503  HE1 HIE    33     -33.227  -8.744  31.732  1.00  0.00
ATOM    504  NE2 HIE    33     -34.810  -7.380  32.405  1.00  0.00
ATOM    505  HE2 HIE    33     -35.526  -7.470  31.698  1.00  0.00
ATOM    506  CD2 HIE    33     -34.890  -6.564  33.506  1.00  0.00
ATOM    507  HD2 HIE    33     -35.774  -5.945  33.662  1.00  0.00
ATOM    508  C   HIE    33     -31.358  -5.052  36.695  1.00  0.00
ATOM    509  O   HIE    33     -30.918  -3.932  36.407  1.00  0.00
ATOM    510  N   ALA    34     -31.484  -5.469  37.958  1.00  0.00
ATOM    511  H   ALA    34     -31.861  -6.380  38.177  1.00  0.00
ATOM    512  CA  ALA    34     -31.140  -4.580  39.062  1.00  0.00
ATOM    513  HA  ALA    34     -31.721  -3.663  38.966  1.00  0.00
ATOM    514  CB  ALA    34     -31.487  -5.240  40.393  1.00  0.00
ATOM    515  HB1 ALA    34     -30.907  -6.155  40.508  1.00  0.00
ATOM    516  HB2 ALA    34     -31.253  -4.557  41.210  1.00  0.00
ATOM    517  HB3 ALA    34     -32.551  -5.480  40.414  1.00  0.00
ATOM    518  C   ALA    34     -29.666  -4.190  39.024  1.00  0.00
ATOM    519  O   ALA    34     -29.323  -3.015  39.219  1.00  0.00
ATOM    520  N   ILE    35     -28.778  -5.155  38.759  1.00  0.00
ATOM    521  H   ILE    35     -29.054  -6.121  38.656  1.00  0.00
ATOM    522  CA  ILE    35     -27.354  -4.834  38.728  1.00  0.00
ATOM    523  HA  ILE    35     -27.083  -4.262  39.615  1.00  0.00
ATOM    524  CB  ILE    35     -26.506  -6.113  38.665  1.00  0.00
ATOM    525  HB  ILE    35     -26.889  -6.758  37.874  1.00  0.00
ATOM    526  CG2 ILE    35     -25.049  -5.763  38.375  1.00  0.00
ATOM    527 HG21 ILE    35     -24.666  -5.119  39.166  1.00  0.00
ATOM    528 HG22 ILE    35     -24.457  -6.677  38.333  1.00  0.00
ATOM    529 HG23 ILE    35     -24.983  -5.243  37.419  1.00  0.00
ATOM    530  CG1 ILE    35     -26.608  -6.876  39.988  1.00  0.00
ATOM    531 HG12 ILE    35     -26.059  -6.309  40.739  1.00  0.00
ATOM    532 HG13 ILE    35     -27.662  -6.918  40.264  1.00  0.00
ATOM    533  CD1 ILE    35     -26.056  -8.268  39.911  1.00  0.00
ATOM    534 HD11 ILE    35     -25.003  -8.227  39.636  1.00  0.00
ATOM    535 HD12 ILE    35     -26.159  -8.754  40.881  1.00  0.00
ATOM    536 HD13 ILE    35     -26.606  -8.836  39.160  1.00  0.00
ATOM    537  C   ILE    35     -27.041  -3.879  37.580  1.00  0.00
ATOM    538  O   ILE    35     -26.309  -2.899  37.759  1.00  0.00
ATOM    539  N   MET    36     -27.627  -4.107  36.401  1.00  0.00
ATOM    540  H   MET    36     -28.203  -4.919  36.229  1.00  0.00
ATOM    541  CA  MET    36     -27.347  -3.210  35.287  1.00  0.00
ATOM    542  HA  MET    36     -26.271  -3.097  35.161  1.00  0.00
ATOM    543  CB  MET    36     -27.934  -3.779  33.992  1.00  0.00
ATOM    544  HB2 MET    36     -29.017  -3.841  34.106  1.00  0.00
ATOM    545  HB3 MET    36     -27.694  -3.095  33.178  1.00  0.00
ATOM    546  CG  MET    36     -27.382  -5.149  33.677  1.00  0.00
ATOM    547  HG2 MET    36     -26.298  -5.083  33.767  1.00  0.00
ATOM    548  HG3 MET    36     -27.769  -5.829  34.436  1.00  0.00
ATOM    549  SD  MET    36     -27.806  -5.787  32.032  1.00  0.00
ATOM    550  CE  MET    36     -29.326  -6.675  32.426  1.00  0.00
ATOM    551  HE1 MET    36     -30.059  -5.979  32.834  1.00  0.00
ATOM    552  HE2 MET    36     -29.726  -7.133  31.521  1.00  0.00
ATOM    553  HE3 MET    36     -29.114  -7.451  33.162  1.00  0.00
ATOM    554  C   MET    36     -27.853  -1.795  35.560  1.00  0.00
ATOM    555  O   MET    36     -27.232  -0.825  35.113  1.00  0.00
ATOM    556  N   ASP    37     -28.949  -1.642  36.315  1.00  0.00
ATOM    557  H   ASP    37     -29.515  -2.423  36.615  1.00  0.00
ATOM    558  CA  ASP    37     -29.382  -0.290  36.680  1.00  0.00
ATOM    559  HA  ASP    37     -29.348   0.352  35.800  1.00  0.00
ATOM    560  CB  ASP    37     -30.811  -0.296  37.225  1.00  0.00
ATOM    561  HB2 ASP    37     -30.910  -1.154  37.890  1.00  0.00
ATOM    562  HB3 ASP    37     -30.956   0.623  37.794  1.00  0.00
ATOM    563  CG  ASP    37     -31.853  -0.382  36.136  1.00  0.00
ATOM    564  OD1 ASP    37     -31.777   0.406  35.165  1.00  0.00
ATOM    565  OD2 ASP    37     -32.752  -1.242  36.254  1.00  0.00
ATOM    566  C   ASP    37     -28.444   0.328  37.710  1.00  0.00
ATOM    567  O   ASP    37     -28.208   1.544  37.692  1.00  0.00
ATOM    568  N   ALA    38     -27.915  -0.493  38.626  1.00  0.00
ATOM    569  H   ALA    38     -28.205  -1.458  38.698  1.00  0.00
ATOM    570  CA  ALA    38     -26.946   0.011  39.591  1.00  0.00
ATOM    571  HA  ALA    38     -27.340   0.913  40.060  1.00  0.00
ATOM    572  CB  ALA    38     -26.701  -1.033  40.674  1.00  0.00
ATOM    573  HB1 ALA    38     -26.299  -1.939  40.221  1.00  0.00
ATOM    574  HB2 ALA    38     -25.989  -0.643  41.401  1.00  0.00
ATOM    575  HB3 ALA    38     -27.641  -1.264  41.176  1.00  0.00
ATOM    576  C   ALA    38     -25.642   0.393  38.901  1.00  0.00
ATOM    577  O   ALA    38     -25.033   1.423  39.232  1.00  0.00
ATOM    578  N   ALA    39     -25.215  -0.430  37.935  1.00  0.00
ATOM    579  H   ALA    39     -25.674  -1.322  37.819  1.00  0.00
ATOM    580  CA  ALA    39     -24.076  -0.122  37.078  1.00  0.00
ATOM    581  HA  ALA    39     -23.164  -0.091  37.673  1.00  0.00
ATOM    582  CB  ALA    39     -23.932  -1.222  36.015  1.00  0.00
ATOM    583  HB1 ALA    39     -24.835  -1.260  35.406  1.00  0.00
ATOM    584  HB2 ALA    39     -23.074  -1.004  35.379  1.00  0.00
ATOM    585  HB3 ALA    39     -23.785  -2.185  36.505  1.00  0.00
ATOM    586  C   ALA    39     -24.236   1.248  36.432  1.00  0.00
ATOM    587  O   ALA    39     -23.416   2.146  36.630  1.00  0.00
ATOM    588  N   LEU    40     -25.319   1.430  35.682  1.00  0.00
ATOM    589  H   LEU    40     -25.988   0.683  35.557  1.00  0.00
ATOM    590  CA  LEU    40     -25.546   2.686  34.978  1.00  0.00
ATOM    591  HA  LEU    40     -24.725   2.898  34.294  1.00  0.00
ATOM    592  CB  LEU    40     -26.830   2.568  34.174  1.00  0.00
ATOM    593  HB2 LEU    40     -27.002   1.493  34.127  1.00  0.00
ATOM    594  HB3 LEU    40     -27.637   3.040  34.736  1.00  0.00
ATOM    595  CG  LEU    40     -26.794   3.135  32.769  1.00  0.00
ATOM    596  HG  LEU    40     -26.802   4.223  32.832  1.00  0.00
ATOM    597  CD1 LEU    40     -25.544   2.678  32.023  1.00  0.00
ATOM    598 HD11 LEU    40     -25.536   1.590  31.959  1.00  0.00
ATOM    599 HD12 LEU    40     -25.546   3.100  31.018  1.00  0.00
ATOM    600 HD13 LEU    40     -24.657   3.017  32.558  1.00  0.00
ATOM    601  CD2 LEU    40     -28.056   2.722  32.056  1.00  0.00
ATOM    602 HD21 LEU    40     -28.922   3.111  32.593  1.00  0.00
ATOM    603 HD22 LEU    40     -28.049   3.121  31.042  1.00  0.00
ATOM    604 HD23 LEU    40     -28.113   1.634  32.017  1.00  0.00
ATOM    605  C   LEU    40     -25.622   3.884  35.929  1.00  0.00
ATOM    606  O   LEU    40     -25.245   5.002  35.551  1.00  0.00
ATOM    607  N   ASP    41     -26.117   3.681  37.160  1.00  0.00
ATOM    608  H   ASP    41     -26.466   2.778  37.448  1.00  0.00
ATOM    609  CA  ASP    41     -26.198   4.790  38.109  1.00  0.00
ATOM    610  HA  ASP    41     -26.586   5.671  37.598  1.00  0.00
ATOM    611  CB  ASP    41     -27.120   4.462  39.287  1.00  0.00
ATOM    612  HB2 ASP    41     -26.820   3.514  39.734  1.00  0.00
ATOM    613  HB3 ASP    41     -26.992   5.263  40.015  1.00  0.00
ATOM    614  CG  ASP    41     -28.556   4.386  38.878  1.00  0.00
ATOM    615  OD1 ASP    41     -28.898   5.036  37.861  1.00  0.00
ATOM    616  OD2 ASP    41     -29.334   3.655  39.542  1.00  0.00
ATOM    617  C   ASP    41     -24.838   5.155  38.650  1.00  0.00
ATOM    618  O   ASP    41     -24.607   6.316  39.008  1.00  0.00
ATOM    619  N   ALA    42     -23.947   4.170  38.757  1.00  0.00
ATOM    620  H   ALA    42     -24.240   3.218  38.588  1.00  0.00
ATOM    621  CA  ALA    42     -22.581   4.404  39.191  1.00  0.00
ATOM    622  HA  ALA    42     -22.604   5.149  39.986  1.00  0.00
ATOM    623  CB  ALA    42     -22.000   3.107  39.754  1.00  0.00
ATOM    624  HB1 ALA    42     -21.963   2.353  38.967  1.00  0.00
ATOM    625  HB2 ALA    42     -20.993   3.291  40.128  1.00  0.00
ATOM    626  HB3 ALA    42     -22.630   2.750  40.569  1.00  0.00
ATOM    627  C   ALA    42     -21.699   4.959  38.079  1.00  0.00
ATOM    628  O   ALA    42     -20.530   5.261  38.338  1.00  0.00
ATOM    629  N   GLY    43     -22.219   5.116  36.862  1.00  0.00
ATOM    630  H   GLY    43     -23.189   4.885  36.697  1.00  0.00
ATOM    631  CA  GLY    43     -21.431   5.614  35.749  1.00  0.00
ATOM    632  HA2 GLY    43     -22.089   6.265  35.173  1.00  0.00
ATOM    633  HA3 GLY    43     -20.625   6.205  36.183  1.00  0.00
ATOM    634  C   GLY    43     -20.833   4.568  34.820  1.00  0.00
ATOM    635  O   GLY    43     -20.215   4.944  33.820  1.00  0.00
ATOM    636  N   ILE    44     -21.004   3.279  35.110  1.00  0.00
ATOM    637  H   ILE    44     -21.476   3.023  35.966  1.00  0.00
ATOM    638  CA  ILE    44     -20.473   2.213  34.267  1.00  0.00
ATOM    639  HA  ILE    44     -19.445   2.414  33.966  1.00  0.00
ATOM    640  CB  ILE    44     -20.538   0.864  34.994  1.00  0.00
ATOM    641  HB  ILE    44     -21.579   0.657  35.245  1.00  0.00
ATOM    642  CG2 ILE    44     -19.997  -0.252  34.139  1.00  0.00
ATOM    643 HG21 ILE    44     -18.957  -0.046  33.888  1.00  0.00
ATOM    644 HG22 ILE    44     -20.059  -1.193  34.687  1.00  0.00
ATOM    645 HG23 ILE    44     -20.584  -0.326  33.223  1.00  0.00
ATOM    646  CG1 ILE    44     -19.782   0.947  36.322  1.00  0.00
ATOM    647 HG12 ILE    44     -18.723   1.044  36.084  1.00  0.00
ATOM    648 HG13 ILE    44     -20.124   1.848  36.831  1.00  0.00
ATOM    649  CD1 ILE    44     -19.992  -0.270  37.239  1.00  0.00
ATOM    650 HD11 ILE    44     -19.651  -1.172  36.731  1.00  0.00
ATOM    651 HD12 ILE    44     -19.424  -0.135  38.159  1.00  0.00
ATOM    652 HD13 ILE    44     -21.052  -0.367  37.478  1.00  0.00
ATOM    653  C   ILE    44     -21.252   2.189  32.961  1.00  0.00
ATOM    654  O   ILE    44     -22.479   2.032  32.956  1.00  0.00
ATOM    655  N   ASN    45     -20.545   2.371  31.847  1.00  0.00
ATOM    656  H   ASN    45     -19.541   2.457  31.913  1.00  0.00
ATOM    657  CA  ASN    45     -21.166   2.486  30.528  1.00  0.00
ATOM    658  HA  ASN    45     -22.251   2.442  30.629  1.00  0.00
ATOM    659  CB  ASN    45     -20.791   3.810  29.862  1.00  0.00
ATOM    660  HB2 ASN    45     -21.374   3.948  28.952  1.00  0.00
ATOM    661  HB3 ASN    45     -21.014   4.616  30.561  1.00  0.00
ATOM    662  CG  ASN    45     -19.302   3.870  29.504  1.00  0.00
ATOM    663  OD1 ASN    45     -18.453   3.316  30.226  1.00  0.00
ATOM    664  ND2 ASN    45     -18.984   4.514  28.387  1.00  0.00
ATOM    665 HD21 ASN    45     -18.017   4.583  28.105  1.00  0.00
ATOM    666 HD22 ASN    45     -19.712   4.932  27.824  1.00  0.00
ATOM    667  C   ASN    45     -20.768   1.349  29.595  1.00  0.00
ATOM    668  O   ASN    45     -20.977   1.450  28.381  1.00  0.00
ATOM    669  N   PHE    46     -20.177   0.282  30.125  1.00  0.00
ATOM    670  H   PHE    46     -20.172   0.156  31.127  1.00  0.00
ATOM    671  CA  PHE    46     -19.471  -0.690  29.303  1.00  0.00
ATOM    672  HA  PHE    46     -19.769  -0.603  28.258  1.00  0.00
ATOM    673  CB  PHE    46     -17.973  -0.414  29.408  1.00  0.00
ATOM    674  HB2 PHE    46     -17.783   0.652  29.285  1.00  0.00
ATOM    675  HB3 PHE    46     -17.613  -0.737  30.385  1.00  0.00
ATOM    676  CG  PHE    46     -17.136  -1.119  28.388  1.00  0.00
ATOM    677  CD1 PHE    46     -17.701  -1.688  27.261  1.00  0.00
ATOM    678  HD1 PHE    46     -18.777  -1.616  27.102  1.00  0.00
ATOM    679  CE1 PHE    46     -16.907  -2.346  26.337  1.00  0.00
ATOM    680  HE1 PHE    46     -17.360  -2.788  25.450  1.00  0.00
ATOM    681  CZ  PHE    46     -15.542  -2.443  26.538  1.00  0.00
ATOM    682  HZ  PHE    46     -14.917  -2.979  25.825  1.00  0.00
ATOM    683  CE2 PHE    46     -14.975  -1.858  27.646  1.00  0.00
ATOM    684  HE2 PHE    46     -13.898  -1.913  27.798  1.00  0.00
ATOM    685  CD2 PHE    46     -15.767  -1.204  28.562  1.00  0.00
ATOM    686  HD2 PHE    46     -15.317  -0.743  29.441  1.00  0.00
ATOM    687  C   PHE    46     -19.863  -2.085  29.784  1.00  0.00
ATOM    688  O   PHE    46     -19.535  -2.466  30.910  1.00  0.00
ATOM    689  N   PHE    47     -20.601  -2.832  28.963  1.00  0.00
ATOM    690  H   PHE    47     -20.803  -2.482  28.037  1.00  0.00
ATOM    691  CA  PHE    47     -21.138  -4.141  29.343  1.00  0.00
ATOM    692  HA  PHE    47     -20.870  -4.343  30.380  1.00  0.00
ATOM    693  CB  PHE    47     -22.685  -4.212  29.208  1.00  0.00
ATOM    694  HB2 PHE    47     -22.983  -3.873  28.216  1.00  0.00
ATOM    695  HB3 PHE    47     -23.003  -5.245  29.348  1.00  0.00
ATOM    696  CG  PHE    47     -23.470  -3.376  30.207  1.00  0.00
ATOM    697  CD1 PHE    47     -22.862  -2.422  31.016  1.00  0.00
ATOM    698  HD1 PHE    47     -21.783  -2.288  30.953  1.00  0.00
ATOM    699  CE1 PHE    47     -23.609  -1.645  31.895  1.00  0.00
ATOM    700  HE1 PHE    47     -23.109  -0.895  32.507  1.00  0.00
ATOM    701  CZ  PHE    47     -24.986  -1.820  31.996  1.00  0.00
ATOM    702  HZ  PHE    47     -25.571  -1.212  32.687  1.00  0.00
ATOM    703  CE2 PHE    47     -25.612  -2.772  31.213  1.00  0.00
ATOM    704  HE2 PHE    47     -26.690  -2.921  31.284  1.00  0.00
ATOM    705  CD2 PHE    47     -24.853  -3.549  30.324  1.00  0.00
ATOM    706  HD2 PHE    47     -25.341  -4.305  29.708  1.00  0.00
ATOM    707  C   PHE    47     -20.529  -5.208  28.438  1.00  0.00
ATOM    708  O   PHE    47     -20.500  -5.041  27.209  1.00  0.00
ATOM    709  N   ASP    48     -20.089  -6.320  29.026  1.00  0.00
ATOM    710  H   ASP    48     -20.121  -6.392  30.033  1.00  0.00
ATOM    711  CA  ASP    48     -19.528  -7.436  28.270  1.00  0.00
ATOM    712  HA  ASP    48     -19.473  -7.163  27.216  1.00  0.00
ATOM    713  CB  ASP    48     -18.123  -7.801  28.755  1.00  0.00
ATOM    714  HB2 ASP    48     -17.481  -6.940  28.571  1.00  0.00
ATOM    715  HB3 ASP    48     -18.167  -7.999  29.826  1.00  0.00
ATOM    716  CG  ASP    48     -17.555  -9.024  28.033  1.00  0.00
ATOM    717  OD1 ASP    48     -17.226  -8.927  26.832  1.00  0.00
ATOM    718  OD2 ASP    48     -17.448 -10.092  28.661  1.00  0.00
ATOM    719  C   ASP    48     -20.423  -8.661  28.383  1.00  0.00
ATOM    720  O   ASP    48     -20.708  -9.130  29.492  1.00  0.00
ATOM    721  N   THR    49     -20.816  -9.212  27.238  1.00  0.00
ATOM    722  H   THR    49     -20.646  -8.739  26.362  1.00  0.00
ATOM    723  CA  THR    49     -21.613 -10.424  27.221  1.00  0.00
ATOM    724  HA  THR    49     -21.482 -11.014  28.128  1.00  0.00
ATOM    725  CB  THR    49     -23.114 -10.084  27.066  1.00  0.00
ATOM    726  HB  THR    49     -23.326  -9.240  27.722  1.00  0.00
ATOM    727  CG2 THR    49     -23.517  -9.731  25.638  1.00  0.00
ATOM    728 HG21 THR    49     -23.306 -10.575  24.981  1.00  0.00
ATOM    729 HG22 THR    49     -24.583  -9.504  25.606  1.00  0.00
ATOM    730 HG23 THR    49     -22.951  -8.861  25.305  1.00  0.00
ATOM    731  OG1 THR    49     -23.894 -11.191  27.531  1.00  0.00
ATOM    732  HG1 THR    49     -24.828 -10.987  27.438  1.00  0.00
ATOM    733  C   THR    49     -21.071 -11.363  26.146  1.00  0.00
ATOM    734  O   THR    49     -20.034 -11.102  25.519  1.00  0.00
ATOM    735  N   ALA    50     -21.746 -12.497  25.970  1.00  0.00
ATOM    736  H   ALA    50     -22.498 -12.749  26.596  1.00  0.00
ATOM    737  CA  ALA    50     -21.383 -13.432  24.916  1.00  0.00
ATOM    738  HA  ALA    50     -21.001 -12.883  24.056  1.00  0.00
ATOM    739  CB  ALA    50     -20.307 -14.426  25.383  1.00  0.00
ATOM    740  HB1 ALA    50     -20.680 -14.990  26.238  1.00  0.00
ATOM    741  HB2 ALA    50     -20.070 -15.113  24.571  1.00  0.00
ATOM    742  HB3 ALA    50     -19.409 -13.881  25.671  1.00  0.00
ATOM    743  C   ALA    50     -22.639 -14.159  24.459  1.00  0.00
ATOM    744  O   ALA    50     -23.597 -14.288  25.215  1.00  0.00
ATOM    745  N   ASN    51     -22.634 -14.625  23.207  1.00  0.00
ATOM    746  H   ASN    51     -21.898 -14.395  22.555  1.00  0.00
ATOM    747  CA  ASN    51     -23.766 -15.411  22.724  1.00  0.00
ATOM    748  HA  ASN    51     -24.691 -14.851  22.864  1.00  0.00
ATOM    749  CB  ASN    51     -23.604 -15.728  21.222  1.00  0.00
ATOM    750  HB2 ASN    51     -24.449 -16.334  20.895  1.00  0.00
ATOM    751  HB3 ASN    51     -23.607 -14.780  20.683  1.00  0.00
ATOM    752  CG  ASN    51     -22.304 -16.478  20.890  1.00  0.00
ATOM    753  OD1 ASN    51     -21.420 -16.591  21.727  1.00  0.00
ATOM    754  ND2 ASN    51     -22.202 -17.006  19.665  1.00  0.00
ATOM    755 HD21 ASN    51     -21.366 -17.508  19.403  1.00  0.00
ATOM    756 HD22 ASN    51     -22.962 -16.901  19.008  1.00  0.00
ATOM    757  C   ASN    51     -23.951 -16.690  23.545  1.00  0.00
ATOM    758  O   ASN    51     -25.082 -17.091  23.821  1.00  0.00
ATOM    759  N   VAL    52     -22.852 -17.333  23.959  1.00  0.00
ATOM    760  H   VAL    52     -21.942 -16.942  23.766  1.00  0.00
ATOM    761  CA  VAL    52     -22.923 -18.599  24.692  1.00  0.00
ATOM    762  HA  VAL    52     -23.697 -19.254  24.291  1.00  0.00
ATOM    763  CB  VAL    52     -21.584 -19.363  24.696  1.00  0.00
ATOM    764  HB  VAL    52     -21.683 -20.224  25.358  1.00  0.00
ATOM    765  CG1 VAL    52     -21.201 -19.836  23.305  1.00  0.00
ATOM    766 HG11 VAL    52     -21.103 -18.976  22.643  1.00  0.00
ATOM    767 HG12 VAL    52     -20.252 -20.370  23.351  1.00  0.00
ATOM    768 HG13 VAL    52     -21.974 -20.502  22.922  1.00  0.00
ATOM    769  CG2 VAL    52     -20.486 -18.508  25.293  1.00  0.00
ATOM    770 HG21 VAL    52     -20.747 -18.246  26.319  1.00  0.00
ATOM    771 HG22 VAL    52     -19.549 -19.064  25.288  1.00  0.00
ATOM    772 HG23 VAL    52     -20.372 -17.598  24.704  1.00  0.00
ATOM    773  C   VAL    52     -23.299 -18.454  26.159  1.00  0.00
ATOM    774  O   VAL    52     -23.535 -19.471  26.824  1.00  0.00
ATOM    775  N   TYR    53     -23.330 -17.242  26.703  1.00  0.00
ATOM    776  H   TYR    53     -23.107 -16.413  26.172  1.00  0.00
ATOM    777  CA  TYR    53     -23.608 -17.097  28.129  1.00  0.00
ATOM    778  HA  TYR    53     -22.981 -17.780  28.702  1.00  0.00
ATOM    779  CB  TYR    53     -23.311 -15.663  28.582  1.00  0.00
ATOM    780  HB2 TYR    53     -23.803 -14.995  27.875  1.00  0.00
ATOM    781  HB3 TYR    53     -23.764 -15.546  29.567  1.00  0.00
ATOM    782  CG  TYR    53     -21.824 -15.317  28.660  1.00  0.00
ATOM    783  CD1 TYR    53     -20.862 -16.306  28.553  1.00  0.00
ATOM    784  HD1 TYR    53     -21.187 -17.337  28.410  1.00  0.00
ATOM    785  CE1 TYR    53     -19.514 -16.009  28.624  1.00  0.00
ATOM    786  HE1 TYR    53     -18.783 -16.815  28.557  1.00  0.00
ATOM    787  CZ  TYR    53     -19.094 -14.713  28.807  1.00  0.00
ATOM    788  OH  TYR    53     -17.729 -14.456  28.853  1.00  0.00
ATOM    789  HH  TYR    53     -17.195 -15.247  28.747  1.00  0.00
ATOM    790  CE2 TYR    53     -20.027 -13.696  28.911  1.00  0.00
ATOM    791  HE2 TYR    53     -19.706 -12.664  29.052  1.00  0.00
ATOM    792  CD2 TYR    53     -21.385 -13.998  28.835  1.00  0.00
ATOM    793  HD2 TYR    53     -22.126 -13.202  28.912  1.00  0.00
ATOM    794  C   TYR    53     -25.062 -17.503  28.453  1.00  0.00
ATOM    795  O   TYR    53     -26.021 -17.116  27.765  1.00  0.00
ATOM    796  N   GLY    54     -25.220 -18.291  29.514  1.00  0.00
ATOM    797  H   GLY    54     -24.452 -18.449  30.150  1.00  0.00
ATOM    798  CA  GLY    54     -26.484 -18.941  29.790  1.00  0.00
ATOM    799  HA2 GLY    54     -26.954 -18.466  30.651  1.00  0.00
ATOM    800  HA3 GLY    54     -27.137 -18.845  28.922  1.00  0.00
ATOM    801  C   GLY    54     -26.276 -20.410  30.090  1.00  0.00
ATOM    802  O   GLY    54     -26.974 -20.981  30.933  1.00  0.00
ATOM    803  N   TRP    55     -25.315 -21.014  29.386  1.00  0.00
ATOM    804  H   TRP    55     -24.958 -20.462  28.620  1.00  0.00
ATOM    805  CA  TRP    55     -24.808 -22.378  29.555  1.00  0.00
ATOM    806  HA  TRP    55     -23.937 -22.517  28.916  1.00  0.00
ATOM    807  CB  TRP    55     -24.400 -22.660  31.009  1.00  0.00
ATOM    808  HB2 TRP    55     -25.266 -22.519  31.656  1.00  0.00
ATOM    809  HB3 TRP    55     -24.042 -23.686  31.100  1.00  0.00
ATOM    810  CG  TRP    55     -23.303 -21.768  31.553  1.00  0.00
ATOM    811  CD1 TRP    55     -23.123 -21.417  32.859  1.00  0.00
ATOM    812  HD1 TRP    55     -23.837 -21.818  33.579  1.00  0.00
ATOM    813  NE1 TRP    55     -22.027 -20.594  32.983  1.00  0.00
ATOM    814  HE1 TRP    55     -21.678 -20.229  33.857  1.00  0.00
ATOM    815  CE2 TRP    55     -21.474 -20.373  31.751  1.00  0.00
ATOM    816  CZ2 TRP    55     -20.355 -19.613  31.384  1.00  0.00
ATOM    817  HZ2 TRP    55     -19.821 -19.072  32.165  1.00  0.00
ATOM    818  CH2 TRP    55     -20.000 -19.597  30.057  1.00  0.00
ATOM    819  HH2 TRP    55     -19.127 -19.026  29.742  1.00  0.00
ATOM    820  CZ3 TRP    55     -20.740 -20.304  29.089  1.00  0.00
ATOM    821  HZ3 TRP    55     -20.458 -20.279  28.037  1.00  0.00
ATOM    822  CE3 TRP    55     -21.858 -21.059  29.450  1.00  0.00
ATOM    823  HE3 TRP    55     -22.398 -21.590  28.666  1.00  0.00
ATOM    824  CD2 TRP    55     -22.237 -21.103  30.812  1.00  0.00
ATOM    825  C   TRP    55     -25.784 -23.442  29.088  1.00  0.00
ATOM    826  O   TRP    55     -27.001 -23.320  29.281  1.00  0.00
ATOM    827  N   GLY    56     -25.237 -24.485  28.471  1.00  0.00
ATOM    828  H   GLY    56     -24.250 -24.490  28.258  1.00  0.00
ATOM    829  CA  GLY    56     -26.030 -25.639  28.086  1.00  0.00
ATOM    830  HA2 GLY    56     -25.400 -26.316  27.510  1.00  0.00
ATOM    831  HA3 GLY    56     -26.372 -26.142  28.991  1.00  0.00
ATOM    832  C   GLY    56     -27.230 -25.257  27.253  1.00  0.00
ATOM    833  O   GLY    56     -27.141 -24.446  26.316  1.00  0.00
ATOM    834  N   GLU    57     -28.382 -25.827  27.618  1.00  0.00
ATOM    835  H   GLU    57     -28.419 -26.462  28.402  1.00  0.00
ATOM    836  CA  GLU    57     -29.610 -25.575  26.875  1.00  0.00
ATOM    837  HA  GLU    57     -29.471 -25.852  25.830  1.00  0.00
ATOM    838  CB  GLU    57     -30.761 -26.390  27.444  1.00  0.00
ATOM    839  HB2 GLU    57     -31.144 -25.849  28.310  1.00  0.00
ATOM    840  HB3 GLU    57     -31.534 -26.438  26.677  1.00  0.00
ATOM    841  CG  GLU    57     -30.375 -27.783  27.854  1.00  0.00
ATOM    842  HG2 GLU    57     -29.472 -28.058  27.310  1.00  0.00
ATOM    843  HG3 GLU    57     -30.170 -27.791  28.925  1.00  0.00
ATOM    844  CD  GLU    57     -31.473 -28.778  27.544  1.00  0.00
ATOM    845  OE1 GLU    57     -31.736 -29.013  26.335  1.00  0.00
ATOM    846  OE2 GLU    57     -32.072 -29.312  28.512  1.00  0.00
ATOM    847  C   GLU    57     -29.995 -24.118  26.894  1.00  0.00
ATOM    848  O   GLU    57     -30.804 -23.696  26.066  1.00  0.00
ATOM    849  N   ASN    58     -29.421 -23.332  27.804  1.00  0.00
ATOM    850  H   ASN    58     -28.769 -23.729  28.465  1.00  0.00
ATOM    851  CA  ASN    58     -29.781 -21.932  27.948  1.00  0.00
ATOM    852  HA  ASN    58     -30.704 -21.716  27.409  1.00  0.00
ATOM    853  CB  ASN    58     -29.997 -21.628  29.425  1.00  0.00
ATOM    854  HB2 ASN    58     -29.157 -21.938  30.046  1.00  0.00
ATOM    855  HB3 ASN    58     -30.122 -20.547  29.495  1.00  0.00
ATOM    856  CG  ASN    58     -31.257 -22.296  29.946  1.00  0.00
ATOM    857  OD1 ASN    58     -32.347 -22.124  29.375  1.00  0.00
ATOM    858  ND2 ASN    58     -31.107 -23.121  30.969  1.00  0.00
ATOM    859 HD21 ASN    58     -31.913 -23.593  31.356  1.00  0.00
ATOM    860 HD22 ASN    58     -30.189 -23.276  31.359  1.00  0.00
ATOM    861  C   ASN    58     -28.761 -20.991  27.318  1.00  0.00
ATOM    862  O   ASN    58     -28.690 -19.814  27.692  1.00  0.00
ATOM    863  N   LYS    59     -27.980 -21.471  26.355  1.00  0.00
ATOM    864  H   LYS    59     -27.939 -22.453  26.121  1.00  0.00
ATOM    865  CA  LYS    59     -27.089 -20.561  25.662  1.00  0.00
ATOM    866  HA  LYS    59     -26.444 -20.055  26.380  1.00  0.00
ATOM    867  CB  LYS    59     -26.214 -21.328  24.676  1.00  0.00
ATOM    868  HB2 LYS    59     -26.841 -22.012  24.103  1.00  0.00
ATOM    869  HB3 LYS    59     -25.737 -20.620  23.999  1.00  0.00
ATOM    870  CG  LYS    59     -25.157 -22.111  25.410  1.00  0.00
ATOM    871  HG2 LYS    59     -24.736 -21.468  26.183  1.00  0.00
ATOM    872  HG3 LYS    59     -25.637 -22.971  25.876  1.00  0.00
ATOM    873  CD  LYS    59     -24.069 -22.579  24.506  1.00  0.00
ATOM    874  HD2 LYS    59     -23.725 -21.741  23.900  1.00  0.00
ATOM    875  HD3 LYS    59     -23.243 -22.955  25.109  1.00  0.00
ATOM    876  CE  LYS    59     -24.570 -23.670  23.611  1.00  0.00
ATOM    877  HE2 LYS    59     -25.592 -23.421  23.325  1.00  0.00
ATOM    878  HE3 LYS    59     -23.939 -23.686  22.723  1.00  0.00
ATOM    879  NZ  LYS    59     -24.549 -25.015  24.261  1.00  0.00
ATOM    880  HZ1 LYS    59     -25.135 -25.000  25.084  1.00  0.00
ATOM    881  HZ2 LYS    59     -24.897 -25.708  23.613  1.00  0.00
ATOM    882  HZ3 LYS    59     -23.603 -25.246  24.526  1.00  0.00
ATOM    883  C   LYS    59     -27.919 -19.483  24.981  1.00  0.00
ATOM    884  O   LYS    59     -29.015 -19.746  24.480  1.00  0.00
ATOM    885  N   GLY    60     -27.432 -18.247  25.053  1.00  0.00
ATOM    886  H   GLY    60     -26.522 -18.100  25.466  1.00  0.00
ATOM    887  CA  GLY    60     -28.155 -17.097  24.562  1.00  0.00
ATOM    888  HA2 GLY    60     -27.417 -16.390  24.184  1.00  0.00
ATOM    889  HA3 GLY    60     -28.784 -17.440  23.740  1.00  0.00
ATOM    890  C   GLY    60     -29.022 -16.401  25.587  1.00  0.00
ATOM    891  O   GLY    60     -29.574 -15.334  25.285  1.00  0.00
ATOM    892  N   ARG    61     -29.147 -16.954  26.794  1.00  0.00
ATOM    893  H   ARG    61     -28.661 -17.806  27.033  1.00  0.00
ATOM    894  CA  ARG    61     -30.076 -16.390  27.770  1.00  0.00
ATOM    895  HA  ARG    61     -31.026 -16.150  27.292  1.00  0.00
ATOM    896  CB  ARG    61     -30.333 -17.414  28.886  1.00  0.00
ATOM    897  HB2 ARG    61     -30.679 -18.325  28.398  1.00  0.00
ATOM    898  HB3 ARG    61     -29.372 -17.601  29.364  1.00  0.00
ATOM    899  CG  ARG    61     -31.348 -16.986  29.938  1.00  0.00
ATOM    900  HG2 ARG    61     -31.331 -17.716  30.747  1.00  0.00
ATOM    901  HG3 ARG    61     -31.052 -16.010  30.323  1.00  0.00
ATOM    902  CD  ARG    61     -32.763 -16.898  29.361  1.00  0.00
ATOM    903  HD2 ARG    61     -32.684 -16.734  28.286  1.00  0.00
ATOM    904  HD3 ARG    61     -33.267 -17.847  29.547  1.00  0.00
ATOM    905  NE  ARG    61     -33.570 -15.814  29.945  1.00  0.00
ATOM    906  HE  ARG    61     -33.921 -15.114  29.306  1.00  0.00
ATOM    907  CZ  ARG    61     -33.858 -15.692  31.247  1.00  0.00
ATOM    908  NH1 ARG    61     -33.389 -16.565  32.152  1.00  0.00
ATOM    909 HH11 ARG    61     -32.806 -17.333  31.853  1.00  0.00
ATOM    910 HH12 ARG    61     -33.622 -16.450  33.128  1.00  0.00
ATOM    911  NH2 ARG    61     -34.632 -14.691  31.654  1.00  0.00
ATOM    912 HH21 ARG    61     -34.996 -14.032  30.981  1.00  0.00
ATOM    913 HH22 ARG    61     -34.853 -14.594  32.635  1.00  0.00
ATOM    914  C   ARG    61     -29.589 -15.055  28.336  1.00  0.00
ATOM    915  O   ARG    61     -30.409 -14.165  28.596  1.00  0.00
ATOM    916  N   THR    62     -28.274 -14.880  28.523  1.00  0.00
ATOM    917  H   THR    62     -27.610 -15.626  28.373  1.00  0.00
ATOM    918  CA  THR    62     -27.777 -13.599  29.025  1.00  0.00
ATOM    919  HA  THR    62     -28.283 -13.358  29.960  1.00  0.00
ATOM    920  CB  THR    62     -26.270 -13.651  29.283  1.00  0.00
ATOM    921  HB  THR    62     -25.739 -13.654  28.332  1.00  0.00
ATOM    922  CG2 THR    62     -25.849 -12.428  30.098  1.00  0.00
ATOM    923 HG21 THR    62     -26.381 -12.425  31.050  1.00  0.00
ATOM    924 HG22 THR    62     -24.776 -12.465  30.282  1.00  0.00
ATOM    925 HG23 THR    62     -26.092 -11.521  29.544  1.00  0.00
ATOM    926  OG1 THR    62     -25.933 -14.836  30.014  1.00  0.00
ATOM    927  HG1 THR    62     -24.986 -14.857  30.170  1.00  0.00
ATOM    928  C   THR    62     -28.109 -12.472  28.054  1.00  0.00
ATOM    929  O   THR    62     -28.627 -11.419  28.458  1.00  0.00
ATOM    930  N   GLU    63     -27.826 -12.684  26.762  1.00  0.00
ATOM    931  H   GLU    63     -27.333 -13.515  26.469  1.00  0.00
ATOM    932  CA  GLU    63     -28.163 -11.683  25.749  1.00  0.00
ATOM    933  HA  GLU    63     -27.643 -10.750  25.965  1.00  0.00
ATOM    934  CB  GLU    63     -27.745 -12.166  24.358  1.00  0.00
ATOM    935  HB2 GLU    63     -28.160 -13.166  24.227  1.00  0.00
ATOM    936  HB3 GLU    63     -28.196 -11.488  23.633  1.00  0.00
ATOM    937  CG  GLU    63     -26.242 -12.209  24.144  1.00  0.00
ATOM    938  HG2 GLU    63     -25.839 -11.218  24.353  1.00  0.00
ATOM    939  HG3 GLU    63     -25.825 -12.927  24.850  1.00  0.00
ATOM    940  CD  GLU    63     -25.873 -12.617  22.731  1.00  0.00
ATOM    941  OE1 GLU    63     -24.788 -12.199  22.255  1.00  0.00
ATOM    942  OE2 GLU    63     -26.673 -13.362  22.105  1.00  0.00
ATOM    943  C   GLU    63     -29.647 -11.348  25.771  1.00  0.00
ATOM    944  O   GLU    63     -30.034 -10.184  25.579  1.00  0.00
ATOM    945  N   GLU    64     -30.495 -12.350  26.010  1.00  0.00
ATOM    946  H   GLU    64     -30.183 -13.308  26.078  1.00  0.00
ATOM    947  CA  GLU    64     -31.929 -12.080  26.107  1.00  0.00
ATOM    948  HA  GLU    64     -32.249 -11.481  25.254  1.00  0.00
ATOM    949  CB  GLU    64     -32.729 -13.388  26.114  1.00  0.00
ATOM    950  HB2 GLU    64     -32.310 -14.025  26.892  1.00  0.00
ATOM    951  HB3 GLU    64     -33.761 -13.141  26.365  1.00  0.00
ATOM    952  CG  GLU    64     -32.693 -14.125  24.780  1.00  0.00
ATOM    953  HG2 GLU    64     -33.309 -13.552  24.087  1.00  0.00
ATOM    954  HG3 GLU    64     -31.659 -14.119  24.437  1.00  0.00
ATOM    955  CD  GLU    64     -33.201 -15.568  24.841  1.00  0.00
ATOM    956  OE1 GLU    64     -33.250 -16.166  25.954  1.00  0.00
ATOM    957  OE2 GLU    64     -33.548 -16.098  23.753  1.00  0.00
ATOM    958  C   GLU    64     -32.237 -11.254  27.344  1.00  0.00
ATOM    959  O   GLU    64     -33.061 -10.334  27.293  1.00  0.00
ATOM    960  N   ILE    65     -31.560 -11.545  28.459  1.00  0.00
ATOM    961  H   ILE    65     -30.959 -12.355  28.516  1.00  0.00
ATOM    962  CA  ILE    65     -31.760 -10.747  29.661  1.00  0.00
ATOM    963  HA  ILE    65     -32.822 -10.715  29.908  1.00  0.00
ATOM    964  CB  ILE    65     -30.978 -11.367  30.837  1.00  0.00
ATOM    965  HB  ILE    65     -29.960 -11.576  30.509  1.00  0.00
ATOM    966  CG2 ILE    65     -30.943 -10.433  32.012  1.00  0.00
ATOM    967 HG21 ILE    65     -31.961 -10.224  32.341  1.00  0.00
ATOM    968 HG22 ILE    65     -30.386 -10.895  32.827  1.00  0.00
ATOM    969 HG23 ILE    65     -30.457  -9.502  31.722  1.00  0.00
ATOM    970  CG1 ILE    65     -31.640 -12.679  31.267  1.00  0.00
ATOM    971 HG12 ILE    65     -32.655 -12.436  31.584  1.00  0.00
ATOM    972 HG13 ILE    65     -31.679 -13.321  30.387  1.00  0.00
ATOM    973  CD1 ILE    65     -30.918 -13.405  32.392  1.00  0.00
ATOM    974 HD11 ILE    65     -30.880 -12.764  33.273  1.00  0.00
ATOM    975 HD12 ILE    65     -31.453 -14.323  32.635  1.00  0.00
ATOM    976 HD13 ILE    65     -29.904 -13.649  32.076  1.00  0.00
ATOM    977  C   ILE    65     -31.371  -9.297  29.391  1.00  0.00
ATOM    978  O   ILE    65     -32.012  -8.354  29.881  1.00  0.00
ATOM    979  N   LEU    66     -30.353  -9.091  28.557  1.00  0.00
ATOM    980  H   LEU    66     -29.796  -9.845  28.181  1.00  0.00
ATOM    981  CA  LEU    66     -29.977  -7.725  28.228  1.00  0.00
ATOM    982  HA  LEU    66     -30.008  -7.104  29.123  1.00  0.00
ATOM    983  CB  LEU    66     -28.558  -7.695  27.660  1.00  0.00
ATOM    984  HB2 LEU    66     -28.428  -8.672  27.194  1.00  0.00
ATOM    985  HB3 LEU    66     -28.561  -6.923  26.890  1.00  0.00
ATOM    986  CG  LEU    66     -27.415  -7.440  28.629  1.00  0.00
ATOM    987  HG  LEU    66     -27.673  -6.578  29.245  1.00  0.00
ATOM    988  CD1 LEU    66     -27.157  -8.646  29.525  1.00  0.00
ATOM    989 HD11 LEU    66     -26.900  -9.508  28.910  1.00  0.00
ATOM    990 HD12 LEU    66     -26.334  -8.425  30.204  1.00  0.00
ATOM    991 HD13 LEU    66     -28.054  -8.868  30.103  1.00  0.00
ATOM    992  CD2 LEU    66     -26.208  -7.135  27.803  1.00  0.00
ATOM    993 HD21 LEU    66     -26.400  -6.254  27.191  1.00  0.00
ATOM    994 HD22 LEU    66     -25.358  -6.944  28.458  1.00  0.00
ATOM    995 HD23 LEU    66     -25.985  -7.984  27.157  1.00  0.00
ATOM    996  C   LEU    66     -30.964  -7.094  27.252  1.00  0.00
ATOM    997  O   LEU    66     -31.276  -5.904  27.369  1.00  0.00
ATOM    998  N   GLY    67     -31.426  -7.851  26.255  1.00  0.00
ATOM    999  H   GLY    67     -31.107  -8.797  26.104  1.00  0.00
ATOM   1000  CA  GLY    67     -32.425  -7.307  25.347  1.00  0.00
ATOM   1001  HA2 GLY    67     -32.021  -6.412  24.875  1.00  0.00
ATOM   1002  HA3 GLY    67     -32.648  -8.052  24.583  1.00  0.00
ATOM   1003  C   GLY    67     -33.708  -6.945  26.073  1.00  0.00
ATOM   1004  O   GLY    67     -34.361  -5.941  25.760  1.00  0.00
ATOM   1005  N   SER    68     -34.074  -7.768  27.056  1.00  0.00
ATOM   1006  H   SER    68     -33.596  -8.654  27.140  1.00  0.00
ATOM   1007  CA  SER    68     -35.143  -7.466  28.003  1.00  0.00
ATOM   1008  HA  SER    68     -36.112  -7.429  27.505  1.00  0.00
ATOM   1009  CB  SER    68     -35.171  -8.584  29.043  1.00  0.00
ATOM   1010  HB2 SER    68     -35.142  -9.542  28.523  1.00  0.00
ATOM   1011  HB3 SER    68     -34.291  -8.489  29.678  1.00  0.00
ATOM   1012  OG  SER    68     -36.310  -8.518  29.823  1.00  0.00
ATOM   1013  HG  SER    68     -36.300  -9.231  30.466  1.00  0.00
ATOM   1014  C   SER    68     -34.924  -6.122  28.683  1.00  0.00
ATOM   1015  O   SER    68     -35.817  -5.261  28.719  1.00  0.00
ATOM   1016  N   TRP    69     -33.724  -5.946  29.245  1.00  0.00
ATOM   1017  H   TRP    69     -33.069  -6.714  29.232  1.00  0.00
ATOM   1018  CA  TRP    69     -33.340  -4.720  29.940  1.00  0.00
ATOM   1019  HA  TRP    69     -34.034  -4.493  30.750  1.00  0.00
ATOM   1020  CB  TRP    69     -31.953  -4.938  30.533  1.00  0.00
ATOM   1021  HB2 TRP    69     -31.940  -5.849  31.131  1.00  0.00
ATOM   1022  HB3 TRP    69     -31.224  -5.022  29.727  1.00  0.00
ATOM   1023  CG  TRP    69     -31.495  -3.868  31.397  1.00  0.00
ATOM   1024  CD1 TRP    69     -31.889  -3.626  32.670  1.00  0.00
ATOM   1025  HD1 TRP    69     -32.639  -4.297  33.090  1.00  0.00
ATOM   1026  NE1 TRP    69     -31.225  -2.539  33.170  1.00  0.00
ATOM   1027  HE1 TRP    69     -31.337  -2.159  34.099  1.00  0.00
ATOM   1028  CE2 TRP    69     -30.387  -2.048  32.206  1.00  0.00
ATOM   1029  CZ2 TRP    69     -29.519  -0.954  32.237  1.00  0.00
ATOM   1030  HZ2 TRP    69     -29.459  -0.360  33.149  1.00  0.00
ATOM   1031  CH2 TRP    69     -28.792  -0.697  31.105  1.00  0.00
ATOM   1032  HH2 TRP    69     -28.103   0.147  31.088  1.00  0.00
ATOM   1033  CZ3 TRP    69     -28.914  -1.501  29.957  1.00  0.00
ATOM   1034  HZ3 TRP    69     -28.330  -1.288  29.062  1.00  0.00
ATOM   1035  CE3 TRP    69     -29.777  -2.585  29.928  1.00  0.00
ATOM   1036  HE3 TRP    69     -29.839  -3.176  29.014  1.00  0.00
ATOM   1037  CD2 TRP    69     -30.532  -2.869  31.072  1.00  0.00
ATOM   1038  C   TRP    69     -33.373  -3.488  29.028  1.00  0.00
ATOM   1039  O   TRP    69     -33.870  -2.428  29.427  1.00  0.00
ATOM   1040  N   PHE    70     -32.854  -3.598  27.801  1.00  0.00
ATOM   1041  H   PHE    70     -32.344  -4.421  27.514  1.00  0.00
ATOM   1042  CA  PHE    70     -32.968  -2.485  26.853  1.00  0.00
ATOM   1043  HA  PHE    70     -32.589  -1.574  27.315  1.00  0.00
ATOM   1044  CB  PHE    70     -32.156  -2.763  25.569  1.00  0.00
ATOM   1045  HB2 PHE    70     -32.434  -3.719  25.125  1.00  0.00
ATOM   1046  HB3 PHE    70     -32.345  -1.962  24.854  1.00  0.00
ATOM   1047  CG  PHE    70     -30.666  -2.805  25.786  1.00  0.00
ATOM   1048  CD1 PHE    70     -30.024  -1.801  26.487  1.00  0.00
ATOM   1049  HD1 PHE    70     -30.611  -0.970  26.878  1.00  0.00
ATOM   1050  CE1 PHE    70     -28.650  -1.841  26.696  1.00  0.00
ATOM   1051  HE1 PHE    70     -28.159  -1.031  27.234  1.00  0.00
ATOM   1052  CZ  PHE    70     -27.907  -2.907  26.222  1.00  0.00
ATOM   1053  HZ  PHE    70     -26.830  -2.942  26.385  1.00  0.00
ATOM   1054  CE2 PHE    70     -28.542  -3.941  25.533  1.00  0.00
ATOM   1055  HE2 PHE    70     -27.973  -4.796  25.170  1.00  0.00
ATOM   1056  CD2 PHE    70     -29.909  -3.874  25.312  1.00  0.00
ATOM   1057  HD2 PHE    70     -30.412  -4.667  24.758  1.00  0.00
ATOM   1058  C   PHE    70     -34.425  -2.211  26.492  1.00  0.00
ATOM   1059  O   PHE    70     -34.822  -1.049  26.351  1.00  0.00
ATOM   1060  N   ALA    71     -35.236  -3.268  26.329  1.00  0.00
ATOM   1061  H   ALA    71     -34.880  -4.206  26.443  1.00  0.00
ATOM   1062  CA  ALA    71     -36.627  -3.100  25.890  1.00  0.00
ATOM   1063  HA  ALA    71     -36.601  -2.634  24.905  1.00  0.00
ATOM   1064  CB  ALA    71     -37.307  -4.470  25.766  1.00  0.00
ATOM   1065  HB1 ALA    71     -37.350  -4.945  26.746  1.00  0.00
ATOM   1066  HB2 ALA    71     -38.319  -4.341  25.381  1.00  0.00
ATOM   1067  HB3 ALA    71     -36.737  -5.099  25.082  1.00  0.00
ATOM   1068  C   ALA    71     -37.431  -2.171  26.809  1.00  0.00
ATOM   1069  O   ALA    71     -38.439  -1.603  26.372  1.00  0.00
ATOM   1070  N   GLN    72     -36.981  -1.968  28.050  1.00  0.00
ATOM   1071  H   GLN    72     -36.192  -2.505  28.379  1.00  0.00
ATOM   1072  CA  GLN    72     -37.610  -1.037  28.968  1.00  0.00
ATOM   1073  HA  GLN    72     -38.689  -1.190  28.991  1.00  0.00
ATOM   1074  CB  GLN    72     -37.057  -1.275  30.362  1.00  0.00
ATOM   1075  HB2 GLN    72     -35.988  -1.068  30.331  1.00  0.00
ATOM   1076  HB3 GLN    72     -37.545  -0.568  31.034  1.00  0.00
ATOM   1077  CG  GLN    72     -37.283  -2.686  30.864  1.00  0.00
ATOM   1078  HG2 GLN    72     -38.338  -2.940  30.760  1.00  0.00
ATOM   1079  HG3 GLN    72     -36.684  -3.374  30.267  1.00  0.00
ATOM   1080  CD  GLN    72     -36.890  -2.839  32.318  1.00  0.00
ATOM   1081  OE1 GLN    72     -35.946  -2.196  32.789  1.00  0.00
ATOM   1082  NE2 GLN    72     -37.616  -3.692  33.045  1.00  0.00
ATOM   1083 HE21 GLN    72     -37.397  -3.832  34.021  1.00  0.00
ATOM   1084 HE22 GLN    72     -38.381  -4.193  32.616  1.00  0.00
ATOM   1085  C   GLN    72     -37.420   0.431  28.598  1.00  0.00
ATOM   1086  O   GLN    72     -38.070   1.284  29.208  1.00  0.00
ATOM   1087  N   GLY    73     -36.538   0.760  27.648  1.00  0.00
ATOM   1088  H   GLY    73     -35.996   0.057  27.167  1.00  0.00
ATOM   1089  CA  GLY    73     -36.338   2.163  27.281  1.00  0.00
ATOM   1090  HA2 GLY    73     -35.818   2.201  26.324  1.00  0.00
ATOM   1091  HA3 GLY    73     -37.314   2.639  27.183  1.00  0.00
ATOM   1092  C   GLY    73     -35.520   2.918  28.320  1.00  0.00
ATOM   1093  O   GLY    73     -34.680   2.350  29.027  1.00  0.00
ATOM   1094  N   GLY    74     -35.781   4.221  28.427  1.00  0.00
ATOM   1095  H   GLY    74     -36.467   4.679  27.844  1.00  0.00
ATOM   1096  CA  GLY    74     -35.065   5.022  29.409  1.00  0.00
ATOM   1097  HA2 GLY    74     -35.618   5.952  29.539  1.00  0.00
ATOM   1098  HA3 GLY    74     -35.064   4.467  30.347  1.00  0.00
ATOM   1099  C   GLY    74     -33.632   5.348  29.025  1.00  0.00
ATOM   1100  O   GLY    74     -32.781   5.549  29.913  1.00  0.00
ATOM   1101  N   ASP    75     -33.336   5.395  27.716  1.00  0.00
ATOM   1102  H   ASP    75     -34.061   5.156  27.054  1.00  0.00
ATOM   1103  CA  ASP    75     -31.999   5.700  27.202  1.00  0.00
ATOM   1104  HA  ASP    75     -32.015   5.684  26.112  1.00  0.00
ATOM   1105  CB  ASP    75     -31.537   7.084  27.664  1.00  0.00
ATOM   1106  HB2 ASP    75     -31.553   7.101  28.754  1.00  0.00
ATOM   1107  HB3 ASP    75     -30.516   7.232  27.314  1.00  0.00
ATOM   1108  CG  ASP    75     -32.414   8.186  27.132  1.00  0.00
ATOM   1109  OD1 ASP    75     -32.951   8.036  26.014  1.00  0.00
ATOM   1110  OD2 ASP    75     -32.569   9.204  27.834  1.00  0.00
ATOM   1111  C   ASP    75     -30.966   4.648  27.599  1.00  0.00
ATOM   1112  O   ASP    75     -29.760   4.933  27.613  1.00  0.00
ATOM   1113  N   ARG    76     -31.428   3.438  27.941  1.00  0.00
ATOM   1114  H   ARG    76     -32.419   3.243  27.957  1.00  0.00
ATOM   1115  CA  ARG    76     -30.511   2.390  28.369  1.00  0.00
ATOM   1116  HA  ARG    76     -29.867   2.765  29.164  1.00  0.00
ATOM   1117  CB  ARG    76     -31.287   1.184  28.898  1.00  0.00
ATOM   1118  HB2 ARG    76     -32.201   1.102  28.309  1.00  0.00
ATOM   1119  HB3 ARG    76     -30.669   0.302  28.732  1.00  0.00
ATOM   1120  CG  ARG    76     -31.642   1.283  30.369  1.00  0.00
ATOM   1121  HG2 ARG    76     -30.725   1.263  30.958  1.00  0.00
ATOM   1122  HG3 ARG    76     -32.166   2.223  30.545  1.00  0.00
ATOM   1123  CD  ARG    76     -32.535   0.120  30.781  1.00  0.00
ATOM   1124  HD2 ARG    76     -33.411   0.117  30.132  1.00  0.00
ATOM   1125  HD3 ARG    76     -31.976  -0.805  30.639  1.00  0.00
ATOM   1126  NE  ARG    76     -32.985   0.188  32.177  1.00  0.00
ATOM   1127  HE  ARG    76     -32.492  -0.386  32.846  1.00  0.00
ATOM   1128  CZ  ARG    76     -33.990   0.945  32.610  1.00  0.00
ATOM   1129  NH1 ARG    76     -34.331   0.921  33.887  1.00  0.00
ATOM   1130 HH11 ARG    76     -33.827   0.327  34.530  1.00  0.00
ATOM   1131 HH12 ARG    76     -35.095   1.496  34.214  1.00  0.00
ATOM   1132  NH2 ARG    76     -34.656   1.723  31.766  1.00  0.00
ATOM   1133 HH21 ARG    76     -34.399   1.740  30.790  1.00  0.00
ATOM   1134 HH22 ARG    76     -35.418   2.294  32.104  1.00  0.00
ATOM   1135  C   ARG    76     -29.586   1.980  27.233  1.00  0.00
ATOM   1136  O   ARG    76     -28.363   1.995  27.390  1.00  0.00
ATOM   1137  N   ARG    77     -30.146   1.605  26.078  1.00  0.00
ATOM   1138  H   ARG    77     -31.148   1.575  25.955  1.00  0.00
ATOM   1139  CA  ARG    77     -29.301   1.153  24.981  1.00  0.00
ATOM   1140  HA  ARG    77     -28.667   0.334  25.319  1.00  0.00
ATOM   1141  CB  ARG    77     -30.157   0.659  23.809  1.00  0.00
ATOM   1142  HB2 ARG    77     -30.711  -0.206  24.173  1.00  0.00
ATOM   1143  HB3 ARG    77     -30.855   1.463  23.575  1.00  0.00
ATOM   1144  CG  ARG    77     -29.368   0.267  22.527  1.00  0.00
ATOM   1145  HG2 ARG    77     -30.081   0.152  21.711  1.00  0.00
ATOM   1146  HG3 ARG    77     -28.676   1.076  22.293  1.00  0.00
ATOM   1147  CD  ARG    77     -28.587  -1.036  22.709  1.00  0.00
ATOM   1148  HD2 ARG    77     -28.074  -0.977  23.669  1.00  0.00
ATOM   1149  HD3 ARG    77     -29.312  -1.850  22.734  1.00  0.00
ATOM   1150  NE  ARG    77     -27.593  -1.321  21.659  1.00  0.00
ATOM   1151  HE  ARG    77     -27.897  -1.889  20.881  1.00  0.00
ATOM   1152  CZ  ARG    77     -26.328  -0.864  21.665  1.00  0.00
ATOM   1153  NH1 ARG    77     -25.484  -1.181  20.685  1.00  0.00
ATOM   1154 HH11 ARG    77     -25.795  -1.772  19.927  1.00  0.00
ATOM   1155 HH12 ARG    77     -24.538  -0.830  20.705  1.00  0.00
ATOM   1156  NH2 ARG    77     -25.906  -0.072  22.647  1.00  0.00
ATOM   1157 HH21 ARG    77     -26.539   0.186  23.391  1.00  0.00
ATOM   1158 HH22 ARG    77     -24.955   0.267  22.645  1.00  0.00
ATOM   1159  C   ARG    77     -28.365   2.269  24.547  1.00  0.00
ATOM   1160  O   ARG    77     -27.158   2.046  24.373  1.00  0.00
ATOM   1161  N   ASP    78     -28.901   3.487  24.415  1.00  0.00
ATOM   1162  H   ASP    78     -29.887   3.619  24.593  1.00  0.00
ATOM   1163  CA  ASP    78     -28.115   4.639  23.986  1.00  0.00
ATOM   1164  HA  ASP    78     -27.688   4.458  23.000  1.00  0.00
ATOM   1165  CB  ASP    78     -29.012   5.873  23.910  1.00  0.00
ATOM   1166  HB2 ASP    78     -29.834   5.648  23.229  1.00  0.00
ATOM   1167  HB3 ASP    78     -29.409   6.063  24.907  1.00  0.00
ATOM   1168  CG  ASP    78     -28.275   7.094  23.422  1.00  0.00
ATOM   1169  OD1 ASP    78     -27.608   6.993  22.372  1.00  0.00
ATOM   1170  OD2 ASP    78     -28.353   8.157  24.078  1.00  0.00
ATOM   1171  C   ASP    78     -26.948   4.929  24.918  1.00  0.00
ATOM   1172  O   ASP    78     -25.908   5.424  24.470  1.00  0.00
ATOM   1173  N   LYS    79     -27.100   4.664  26.215  1.00  0.00
ATOM   1174  H   LYS    79     -27.930   4.208  26.566  1.00  0.00
ATOM   1175  CA  LYS    79     -26.069   5.049  27.167  1.00  0.00
ATOM   1176  HA  LYS    79     -25.654   6.017  26.888  1.00  0.00
ATOM   1177  CB  LYS    79     -26.651   5.155  28.577  1.00  0.00
ATOM   1178  HB2 LYS    79     -27.353   4.325  28.662  1.00  0.00
ATOM   1179  HB3 LYS    79     -25.810   4.989  29.250  1.00  0.00
ATOM   1180  CG  LYS    79     -27.333   6.418  28.943  1.00  0.00
ATOM   1181  HG2 LYS    79     -26.749   7.283  28.629  1.00  0.00
ATOM   1182  HG3 LYS    79     -28.326   6.470  28.496  1.00  0.00
ATOM   1183  CD  LYS    79     -27.460   6.415  30.458  1.00  0.00
ATOM   1184  HD2 LYS    79     -28.060   5.548  30.737  1.00  0.00
ATOM   1185  HD3 LYS    79     -26.458   6.311  30.873  1.00  0.00
ATOM   1186  CE  LYS    79     -28.107   7.676  31.007  1.00  0.00
ATOM   1187  HE2 LYS    79     -27.575   8.558  30.651  1.00  0.00
ATOM   1188  HE3 LYS    79     -29.150   7.731  30.694  1.00  0.00
ATOM   1189  NZ  LYS    79     -28.037   7.621  32.494  1.00  0.00
ATOM   1190  HZ1 LYS    79     -27.071   7.571  32.784  1.00  0.00
ATOM   1191  HZ2 LYS    79     -28.463   8.451  32.882  1.00  0.00
ATOM   1192  HZ3 LYS    79     -28.531   6.804  32.824  1.00  0.00
ATOM   1193  C   LYS    79     -24.903   4.067  27.221  1.00  0.00
ATOM   1194  O   LYS    79     -23.836   4.433  27.745  1.00  0.00
ATOM   1195  N   VAL    80     -25.087   2.837  26.720  1.00  0.00
ATOM   1196  H   VAL    80     -25.897   2.675  26.138  1.00  0.00
ATOM   1197  CA  VAL    80     -24.219   1.703  27.030  1.00  0.00
ATOM   1198  HA  VAL    80     -23.504   1.952  27.814  1.00  0.00
ATOM   1199  CB  VAL    80     -25.055   0.484  27.492  1.00  0.00
ATOM   1200  HB  VAL    80     -25.854   0.320  26.768  1.00  0.00
ATOM   1201  CG1 VAL    80     -24.201  -0.775  27.601  1.00  0.00
ATOM   1202 HG11 VAL    80     -23.403  -0.612  28.325  1.00  0.00
ATOM   1203 HG12 VAL    80     -24.823  -1.609  27.928  1.00  0.00
ATOM   1204 HG13 VAL    80     -23.767  -1.005  26.628  1.00  0.00
ATOM   1205  CG2 VAL    80     -25.719   0.770  28.843  1.00  0.00
ATOM   1206 HG21 VAL    80     -26.376   1.635  28.750  1.00  0.00
ATOM   1207 HG22 VAL    80     -26.303  -0.097  29.153  1.00  0.00
ATOM   1208 HG23 VAL    80     -24.952   0.976  29.589  1.00  0.00
ATOM   1209  C   VAL    80     -23.354   1.351  25.818  1.00  0.00
ATOM   1210  O   VAL    80     -23.808   1.405  24.668  1.00  0.00
ATOM   1211  N   VAL    81     -22.100   1.000  26.083  1.00  0.00
ATOM   1212  H   VAL    81     -21.707   1.209  26.989  1.00  0.00
ATOM   1213  CA  VAL    81     -21.246   0.361  25.090  1.00  0.00
ATOM   1214  HA  VAL    81     -21.554   0.669  24.091  1.00  0.00
ATOM   1215  CB  VAL    81     -19.772   0.726  25.283  1.00  0.00
ATOM   1216  HB  VAL    81     -19.455   0.435  26.284  1.00  0.00
ATOM   1217  CG1 VAL    81     -18.927  -0.004  24.252  1.00  0.00
ATOM   1218 HG11 VAL    81     -19.244   0.287  23.250  1.00  0.00
ATOM   1219 HG12 VAL    81     -17.878   0.257  24.391  1.00  0.00
ATOM   1220 HG13 VAL    81     -19.053  -1.080  24.375  1.00  0.00
ATOM   1221  CG2 VAL    81     -19.612   2.201  25.128  1.00  0.00
ATOM   1222 HG21 VAL    81     -20.218   2.713  25.875  1.00  0.00
ATOM   1223 HG22 VAL    81     -18.565   2.470  25.264  1.00  0.00
ATOM   1224 HG23 VAL    81     -19.937   2.499  24.131  1.00  0.00
ATOM   1225  C   VAL    81     -21.456  -1.143  25.203  1.00  0.00
ATOM   1226  O   VAL    81     -21.034  -1.759  26.180  1.00  0.00
ATOM   1227  N   LEU    82     -22.074  -1.733  24.181  1.00  0.00
ATOM   1228  H   LEU    82     -22.258  -1.177  23.358  1.00  0.00
ATOM   1229  CA  LEU    82     -22.527  -3.118  24.195  1.00  0.00
ATOM   1230  HA  LEU    82     -22.619  -3.466  25.224  1.00  0.00
ATOM   1231  CB  LEU    82     -23.891  -3.244  23.513  1.00  0.00
ATOM   1232  HB2 LEU    82     -24.575  -2.657  24.126  1.00  0.00
ATOM   1233  HB3 LEU    82     -23.813  -2.793  22.524  1.00  0.00
ATOM   1234  CG  LEU    82     -24.418  -4.661  23.383  1.00  0.00
ATOM   1235  HG  LEU    82     -23.738  -5.273  22.791  1.00  0.00
ATOM   1236  CD1 LEU    82     -24.516  -5.228  24.790  1.00  0.00
ATOM   1237 HD11 LEU    82     -25.197  -4.616  25.382  1.00  0.00
ATOM   1238 HD12 LEU    82     -24.893  -6.250  24.745  1.00  0.00
ATOM   1239 HD13 LEU    82     -23.530  -5.225  25.253  1.00  0.00
ATOM   1240  CD2 LEU    82     -25.769  -4.663  22.682  1.00  0.00
ATOM   1241 HD21 LEU    82     -25.664  -4.232  21.687  1.00  0.00
ATOM   1242 HD22 LEU    82     -26.134  -5.687  22.597  1.00  0.00
ATOM   1243 HD23 LEU    82     -26.480  -4.072  23.260  1.00  0.00
ATOM   1244  C   LEU    82     -21.516  -4.010  23.492  1.00  0.00
ATOM   1245  O   LEU    82     -21.319  -3.901  22.272  1.00  0.00
ATOM   1246  N   ALA    83     -20.908  -4.910  24.253  1.00  0.00
ATOM   1247  H   ALA    83     -21.106  -4.924  25.243  1.00  0.00
ATOM   1248  CA  ALA    83     -19.938  -5.858  23.731  1.00  0.00
ATOM   1249  HA  ALA    83     -19.744  -5.659  22.677  1.00  0.00
ATOM   1250  CB  ALA    83     -18.617  -5.756  24.500  1.00  0.00
ATOM   1251  HB1 ALA    83     -18.794  -5.961  25.556  1.00  0.00
ATOM   1252  HB2 ALA    83     -17.908  -6.482  24.103  1.00  0.00
ATOM   1253  HB3 ALA    83     -18.209  -4.752  24.389  1.00  0.00
ATOM   1254  C   ALA    83     -20.502  -7.270  23.834  1.00  0.00
ATOM   1255  O   ALA    83     -21.032  -7.660  24.885  1.00  0.00
ATOM   1256  N   THR    84     -20.397  -8.034  22.754  1.00  0.00
ATOM   1257  H   THR    84     -20.243  -7.630  21.841  1.00  0.00
ATOM   1258  CA  THR    84     -20.650  -9.471  22.842  1.00  0.00
ATOM   1259  HA  THR    84     -20.470  -9.839  23.852  1.00  0.00
ATOM   1260  CB  THR    84     -22.079  -9.849  22.430  1.00  0.00
ATOM   1261  HB  THR    84     -22.770  -9.398  23.142  1.00  0.00
ATOM   1262  CG2 THR    84     -22.415  -9.366  21.018  1.00  0.00
ATOM   1263 HG21 THR    84     -21.725  -9.817  20.305  1.00  0.00
ATOM   1264 HG22 THR    84     -23.436  -9.655  20.768  1.00  0.00
ATOM   1265 HG23 THR    84     -22.325  -8.281  20.974  1.00  0.00
ATOM   1266  OG1 THR    84     -22.207 -11.273  22.542  1.00  0.00
ATOM   1267  HG1 THR    84     -23.096 -11.535  22.289  1.00  0.00
ATOM   1268  C   THR    84     -19.573 -10.204  22.042  1.00  0.00
ATOM   1269  O   THR    84     -18.487  -9.672  21.781  1.00  0.00
ATOM   1270  N   LYS    85     -19.833 -11.469  21.710  1.00  0.00
ATOM   1271  H   LYS    85     -20.772 -11.836  21.781  1.00  0.00
ATOM   1272  CA  LYS    85     -18.772 -12.367  21.279  1.00  0.00
ATOM   1273  HA  LYS    85     -17.966 -11.786  20.831  1.00  0.00
ATOM   1274  CB  LYS    85     -18.204 -13.164  22.458  1.00  0.00
ATOM   1275  HB2 LYS    85     -19.020 -13.772  22.850  1.00  0.00
ATOM   1276  HB3 LYS    85     -17.428 -13.815  22.055  1.00  0.00
ATOM   1277  CG  LYS    85     -17.622 -12.315  23.577  1.00  0.00
ATOM   1278  HG2 LYS    85     -16.903 -11.618  23.147  1.00  0.00
ATOM   1279  HG3 LYS    85     -18.432 -11.757  24.048  1.00  0.00
ATOM   1280  CD  LYS    85     -16.917 -13.194  24.638  1.00  0.00
ATOM   1281  HD2 LYS    85     -17.623 -13.932  25.021  1.00  0.00
ATOM   1282  HD3 LYS    85     -16.072 -13.705  24.178  1.00  0.00
ATOM   1283  CE  LYS    85     -16.421 -12.326  25.783  1.00  0.00
ATOM   1284  HE2 LYS    85     -15.562 -12.826  26.231  1.00  0.00
ATOM   1285  HE3 LYS    85     -16.107 -11.370  25.364  1.00  0.00
ATOM   1286  NZ  LYS    85     -17.456 -12.094  26.823  1.00  0.00
ATOM   1287  HZ1 LYS    85     -17.747 -12.980  27.212  1.00  0.00
ATOM   1288  HZ2 LYS    85     -17.073 -11.514  27.556  1.00  0.00
ATOM   1289  HZ3 LYS    85     -18.252 -11.631  26.408  1.00  0.00
ATOM   1290  C   LYS    85     -19.259 -13.343  20.210  1.00  0.00
ATOM   1291  O   LYS    85     -20.453 -13.665  20.104  1.00  0.00
ATOM   1292  N   VAL    86     -18.291 -13.837  19.436  1.00  0.00
ATOM   1293  H   VAL    86     -17.366 -13.445  19.538  1.00  0.00
ATOM   1294  CA  VAL    86     -18.500 -14.858  18.419  1.00  0.00
ATOM   1295  HA  VAL    86     -19.397 -15.444  18.619  1.00  0.00
ATOM   1296  CB  VAL    86     -18.600 -14.268  16.967  1.00  0.00
ATOM   1297  HB  VAL    86     -19.547 -13.736  16.877  1.00  0.00
ATOM   1298  CG1 VAL    86     -17.439 -13.304  16.664  1.00  0.00
ATOM   1299 HG11 VAL    86     -16.492 -13.836  16.754  1.00  0.00
ATOM   1300 HG12 VAL    86     -17.543 -12.917  15.651  1.00  0.00
ATOM   1301 HG13 VAL    86     -17.459 -12.476  17.373  1.00  0.00
ATOM   1302  CG2 VAL    86     -18.656 -15.380  15.915  1.00  0.00
ATOM   1303 HG21 VAL    86     -19.530 -16.007  16.094  1.00  0.00
ATOM   1304 HG22 VAL    86     -18.725 -14.938  14.921  1.00  0.00
ATOM   1305 HG23 VAL    86     -17.754 -15.988  15.980  1.00  0.00
ATOM   1306  C   VAL    86     -17.332 -15.816  18.572  1.00  0.00
ATOM   1307  O   VAL    86     -16.233 -15.408  18.964  1.00  0.00
ATOM   1308  N   TYR    87     -17.616 -17.104  18.358  1.00  0.00
ATOM   1309  H   TYR    87     -18.604 -17.295  18.268  1.00  0.00
ATOM   1310  CA  TYR    87     -16.681 -18.232  18.294  1.00  0.00
ATOM   1311  HA  TYR    87     -16.489 -18.459  17.245  1.00  0.00
ATOM   1312  CB  TYR    87     -15.336 -17.952  18.992  1.00  0.00
ATOM   1313  HB2 TYR    87     -14.916 -17.125  18.421  1.00  0.00
ATOM   1314  HB3 TYR    87     -15.566 -17.615  20.003  1.00  0.00
ATOM   1315  CG  TYR    87     -14.329 -19.089  19.053  1.00  0.00
ATOM   1316  CD1 TYR    87     -14.503 -20.147  19.946  1.00  0.00
ATOM   1317  HD1 TYR    87     -15.382 -20.140  20.592  1.00  0.00
ATOM   1318  CE1 TYR    87     -13.592 -21.192  20.025  1.00  0.00
ATOM   1319  HE1 TYR    87     -13.773 -22.022  20.708  1.00  0.00
ATOM   1320  CZ  TYR    87     -12.466 -21.184  19.235  1.00  0.00
ATOM   1321  OH  TYR    87     -11.590 -22.233  19.377  1.00  0.00
ATOM   1322  HH  TYR    87     -11.875 -22.873  20.034  1.00  0.00
ATOM   1323  CE2 TYR    87     -12.243 -20.137  18.341  1.00  0.00
ATOM   1324  HE2 TYR    87     -11.354 -20.123  17.711  1.00  0.00
ATOM   1325  CD2 TYR    87     -13.183 -19.090  18.257  1.00  0.00
ATOM   1326  HD2 TYR    87     -13.020 -18.266  17.563  1.00  0.00
ATOM   1327  C   TYR    87     -17.352 -19.446  18.918  1.00  0.00
ATOM   1328  O   TYR    87     -17.196 -20.558  18.419  1.00  0.00
ATOM   1329  N   GLY    88     -18.100 -19.239  20.005  1.00  0.00
ATOM   1330  H   GLY    88     -18.341 -18.304  20.302  1.00  0.00
ATOM   1331  CA  GLY    88     -18.590 -20.363  20.794  1.00  0.00
ATOM   1332  HA2 GLY    88     -17.765 -21.057  20.955  1.00  0.00
ATOM   1333  HA3 GLY    88     -18.939 -19.984  21.755  1.00  0.00
ATOM   1334  C   GLY    88     -19.729 -21.100  20.111  1.00  0.00
ATOM   1335  O   GLY    88     -20.557 -20.508  19.419  1.00  0.00
ATOM   1336  N   ASN    89     -19.746 -22.428  20.290  1.00  0.00
ATOM   1337  H   ASN    89     -18.989 -22.880  20.782  1.00  0.00
ATOM   1338  CA  ASN    89     -20.813 -23.261  19.749  1.00  0.00
ATOM   1339  HA  ASN    89     -20.914 -23.093  18.677  1.00  0.00
ATOM   1340  CB  ASN    89     -20.485 -24.740  19.985  1.00  0.00
ATOM   1341  HB2 ASN    89     -19.630 -24.996  19.360  1.00  0.00
ATOM   1342  HB3 ASN    89     -20.225 -24.886  21.033  1.00  0.00
ATOM   1343  CG  ASN    89     -21.657 -25.685  19.631  1.00  0.00
ATOM   1344  OD1 ASN    89     -22.491 -25.371  18.787  1.00  0.00
ATOM   1345  ND2 ASN    89     -21.718 -26.833  20.296  1.00  0.00
ATOM   1346 HD21 ASN    89     -22.464 -27.486  20.103  1.00  0.00
ATOM   1347 HD22 ASN    89     -21.019 -27.048  20.992  1.00  0.00
ATOM   1348  C   ASN    89     -22.141 -22.881  20.402  1.00  0.00
ATOM   1349  O   ASN    89     -22.253 -22.897  21.628  1.00  0.00
ATOM   1350  N   MET    90     -23.143 -22.529  19.588  1.00  0.00
ATOM   1351  H   MET    90     -22.968 -22.484  18.595  1.00  0.00
ATOM   1352  CA  MET    90     -24.472 -22.142  20.078  1.00  0.00
ATOM   1353  HA  MET    90     -24.413 -21.886  21.136  1.00  0.00
ATOM   1354  CB  MET    90     -25.004 -20.924  19.308  1.00  0.00
ATOM   1355  HB2 MET    90     -24.772 -21.081  18.255  1.00  0.00
ATOM   1356  HB3 MET    90     -26.086 -20.904  19.442  1.00  0.00
ATOM   1357  CG  MET    90     -24.410 -19.595  19.767  1.00  0.00
ATOM   1358  HG2 MET    90     -23.362 -19.582  19.468  1.00  0.00
ATOM   1359  HG3 MET    90     -24.946 -18.799  19.249  1.00  0.00
ATOM   1360  SD  MET    90     -24.522 -19.324  21.551  1.00  0.00
ATOM   1361  CE  MET    90     -26.280 -18.961  21.624  1.00  0.00
ATOM   1362  HE1 MET    90     -26.844 -19.816  21.251  1.00  0.00
ATOM   1363  HE2 MET    90     -26.568 -18.760  22.656  1.00  0.00
ATOM   1364  HE3 MET    90     -26.497 -18.087  21.010  1.00  0.00
ATOM   1365  C   MET    90     -25.499 -23.272  19.998  1.00  0.00
ATOM   1366  O   MET    90     -26.694 -23.014  20.186  1.00  0.00
ATOM   1367  N   GLY    91     -25.067 -24.497  19.686  1.00  0.00
ATOM   1368  H   GLY    91     -24.089 -24.612  19.462  1.00  0.00
ATOM   1369  CA  GLY    91     -25.918 -25.661  19.652  1.00  0.00
ATOM   1370  HA2 GLY    91     -26.958 -25.334  19.620  1.00  0.00
ATOM   1371  HA3 GLY    91     -25.691 -26.235  18.754  1.00  0.00
ATOM   1372  C   GLY    91     -25.716 -26.545  20.867  1.00  0.00
ATOM   1373  O   GLY    91     -25.198 -26.118  21.903  1.00  0.00
ATOM   1374  N   LEU    92     -26.137 -27.800  20.745  1.00  0.00
ATOM   1375  H   LEU    92     -26.614 -28.107  19.909  1.00  0.00
ATOM   1376  CA  LEU    92     -25.966 -28.754  21.833  1.00  0.00
ATOM   1377  HA  LEU    92     -26.528 -28.430  22.709  1.00  0.00
ATOM   1378  CB  LEU    92     -26.485 -30.132  21.399  1.00  0.00
ATOM   1379  HB2 LEU    92     -27.540 -29.894  21.264  1.00  0.00
ATOM   1380  HB3 LEU    92     -26.041 -30.370  20.433  1.00  0.00
ATOM   1381  CG  LEU    92     -26.349 -31.346  22.339  1.00  0.00
ATOM   1382  HG  LEU    92     -25.328 -31.718  22.259  1.00  0.00
ATOM   1383  CD1 LEU    92     -26.656 -30.997  23.812  1.00  0.00
ATOM   1384 HD11 LEU    92     -27.678 -30.626  23.893  1.00  0.00
ATOM   1385 HD12 LEU    92     -26.545 -31.889  24.428  1.00  0.00
ATOM   1386 HD13 LEU    92     -25.963 -30.230  24.156  1.00  0.00
ATOM   1387  CD2 LEU    92     -27.206 -32.522  21.855  1.00  0.00
ATOM   1388 HD21 LEU    92     -26.886 -32.819  20.856  1.00  0.00
ATOM   1389 HD22 LEU    92     -27.089 -33.363  22.539  1.00  0.00
ATOM   1390 HD23 LEU    92     -28.254 -32.221  21.826  1.00  0.00
ATOM   1391  C   LEU    92     -24.495 -28.835  22.241  1.00  0.00
ATOM   1392  O   LEU    92     -23.599 -28.849  21.390  1.00  0.00
ATOM   1393  N   ASP    93     -24.237 -28.876  23.549  1.00  0.00
ATOM   1394  H   ASP    93     -24.961 -28.753  24.243  1.00  0.00
ATOM   1395  CA  ASP    93     -22.860 -29.048  24.006  1.00  0.00
ATOM   1396  HA  ASP    93     -22.240 -28.254  23.592  1.00  0.00
ATOM   1397  CB  ASP    93     -22.769 -28.993  25.541  1.00  0.00
ATOM   1398  HB2 ASP    93     -23.508 -29.683  25.950  1.00  0.00
ATOM   1399  HB3 ASP    93     -21.770 -29.324  25.822  1.00  0.00
ATOM   1400  CG  ASP    93     -23.019 -27.581  26.104  1.00  0.00
ATOM   1401  OD1 ASP    93     -22.811 -26.585  25.369  1.00  0.00
ATOM   1402  OD2 ASP    93     -23.433 -27.463  27.284  1.00  0.00
ATOM   1403  C   ASP    93     -22.316 -30.372  23.484  1.00  0.00
ATOM   1404  O   ASP    93     -23.063 -31.326  23.257  1.00  0.00
ATOM   1405  N   GLY    94     -21.002 -30.425  23.284  1.00  0.00
ATOM   1406  H   GLY    94     -20.413 -29.665  23.591  1.00  0.00
ATOM   1407  CA  GLY    94     -20.381 -31.552  22.632  1.00  0.00
ATOM   1408  HA2 GLY    94     -19.625 -31.992  23.282  1.00  0.00
ATOM   1409  HA3 GLY    94     -21.131 -32.304  22.386  1.00  0.00
ATOM   1410  C   GLY    94     -19.722 -31.082  21.360  1.00  0.00
ATOM   1411  O   GLY    94     -19.609 -29.876  21.120  1.00  0.00
ATOM   1412  N   PRO    95     -19.270 -32.010  20.517  1.00  0.00
ATOM   1413  CD  PRO    95     -19.417 -33.470  20.622  1.00  0.00
ATOM   1414  HD2 PRO    95     -20.379 -33.713  21.075  1.00  0.00
ATOM   1415  HD3 PRO    95     -18.614 -33.880  21.234  1.00  0.00
ATOM   1416  CG  PRO    95     -19.327 -33.909  19.193  1.00  0.00
ATOM   1417  HG2 PRO    95     -20.308 -33.856  18.721  1.00  0.00
ATOM   1418  HG3 PRO    95     -18.953 -34.931  19.137  1.00  0.00
ATOM   1419  CB  PRO    95     -18.357 -32.945  18.558  1.00  0.00
ATOM   1420  HB2 PRO    95     -18.586 -32.890  17.494  1.00  0.00
ATOM   1421  HB3 PRO    95     -17.302 -33.182  18.690  1.00  0.00
ATOM   1422  CA  PRO    95     -18.680 -31.608  19.230  1.00  0.00
ATOM   1423  HA  PRO    95     -17.790 -31.008  19.419  1.00  0.00
ATOM   1424  C   PRO    95     -19.678 -30.793  18.421  1.00  0.00
ATOM   1425  O   PRO    95     -20.851 -31.152  18.307  1.00  0.00
ATOM   1426  N   ALA    96     -19.216 -29.674  17.884  1.00  0.00
ATOM   1427  H   ALA    96     -18.256 -29.396  18.024  1.00  0.00
ATOM   1428  CA  ALA    96     -20.085 -28.792  17.120  1.00  0.00
ATOM   1429  HA  ALA    96     -21.101 -28.860  17.511  1.00  0.00
ATOM   1430  CB  ALA    96     -19.611 -27.346  17.241  1.00  0.00
ATOM   1431  HB1 ALA    96     -18.599 -27.261  16.845  1.00  0.00
ATOM   1432  HB2 ALA    96     -20.279 -26.696  16.675  1.00  0.00
ATOM   1433  HB3 ALA    96     -19.617 -27.048  18.289  1.00  0.00
ATOM   1434  C   ALA    96     -20.127 -29.206  15.654  1.00  0.00
ATOM   1435  O   ALA    96     -19.114 -29.626  15.086  1.00  0.00
ATOM   1436  N   TRP    97     -21.315 -29.124  15.065  1.00  0.00
ATOM   1437  H   TRP    97     -22.151 -28.991  15.617  1.00  0.00
ATOM   1438  CA  TRP    97     -21.454 -29.240  13.621  1.00  0.00
ATOM   1439  HA  TRP    97     -21.268 -30.269  13.313  1.00  0.00
ATOM   1440  CB  TRP    97     -22.875 -28.846  13.185  1.00  0.00
ATOM   1441  HB2 TRP    97     -23.615 -29.460  13.698  1.00  0.00
ATOM   1442  HB3 TRP    97     -23.059 -27.795  13.408  1.00  0.00
ATOM   1443  CG  TRP    97     -23.119 -29.023  11.702  1.00  0.00
ATOM   1444  CD1 TRP    97     -23.094 -28.047  10.724  1.00  0.00
ATOM   1445  HD1 TRP    97     -22.875 -27.031  11.051  1.00  0.00
ATOM   1446  NE1 TRP    97     -23.366 -28.601   9.488  1.00  0.00
ATOM   1447  HE1 TRP    97     -23.413 -28.100   8.612  1.00  0.00
ATOM   1448  CE2 TRP    97     -23.565 -29.949   9.646  1.00  0.00
ATOM   1449  CZ2 TRP    97     -23.862 -30.938   8.691  1.00  0.00
ATOM   1450  HZ2 TRP    97     -23.955 -30.640   7.647  1.00  0.00
ATOM   1451  CH2 TRP    97     -24.018 -32.230   9.139  1.00  0.00
ATOM   1452  HH2 TRP    97     -24.248 -33.023   8.427  1.00  0.00
ATOM   1453  CZ3 TRP    97     -23.887 -32.556  10.508  1.00  0.00
ATOM   1454  HZ3 TRP    97     -24.014 -33.582  10.854  1.00  0.00
ATOM   1455  CE3 TRP    97     -23.592 -31.577  11.457  1.00  0.00
ATOM   1456  HE3 TRP    97     -23.512 -31.879  12.501  1.00  0.00
ATOM   1457  CD2 TRP    97     -23.421 -30.249  11.029  1.00  0.00
ATOM   1458  C   TRP    97     -20.431 -28.326  12.953  1.00  0.00
ATOM   1459  O   TRP    97     -20.220 -27.201  13.423  1.00  0.00
ATOM   1460  N   PRO    98     -19.770 -28.763  11.886  1.00  0.00
ATOM   1461  CD  PRO    98     -20.053 -29.960  11.079  1.00  0.00
ATOM   1462  HD2 PRO    98     -21.131 -30.084  10.974  1.00  0.00
ATOM   1463  HD3 PRO    98     -19.633 -30.839  11.568  1.00  0.00
ATOM   1464  CG  PRO    98     -19.374 -29.652   9.765  1.00  0.00
ATOM   1465  HG2 PRO    98     -20.075 -29.147   9.099  1.00  0.00
ATOM   1466  HG3 PRO    98     -19.036 -30.578   9.301  1.00  0.00
ATOM   1467  CB  PRO    98     -18.219 -28.775  10.106  1.00  0.00
ATOM   1468  HB2 PRO    98     -18.010 -28.126   9.256  1.00  0.00
ATOM   1469  HB3 PRO    98     -17.316 -29.320  10.378  1.00  0.00
ATOM   1470  CA  PRO    98     -18.703 -27.936  11.296  1.00  0.00
ATOM   1471  HA  PRO    98     -17.922 -27.797  12.043  1.00  0.00
ATOM   1472  C   PRO    98     -19.229 -26.575  10.853  1.00  0.00
ATOM   1473  O   PRO    98     -20.345 -26.455  10.349  1.00  0.00
ATOM   1474  N   ASN    99     -18.420 -25.539  11.090  1.00  0.00
ATOM   1475  H   ASN    99     -17.537 -25.779  11.517  1.00  0.00
ATOM   1476  CA  ASN    99     -18.727 -24.120  10.878  1.00  0.00
ATOM   1477  HA  ASN    99     -17.857 -23.523  11.151  1.00  0.00
ATOM   1478  CB  ASN    99     -19.086 -23.824   9.422  1.00  0.00
ATOM   1479  HB2 ASN    99     -20.098 -24.163   9.201  1.00  0.00
ATOM   1480  HB3 ASN    99     -19.025 -22.746   9.276  1.00  0.00
ATOM   1481  CG  ASN    99     -18.140 -24.490   8.472  1.00  0.00
ATOM   1482  OD1 ASN    99     -16.917 -24.453   8.677  1.00  0.00
ATOM   1483  ND2 ASN    99     -18.680 -25.133   7.447  1.00  0.00
ATOM   1484 HD21 ASN    99     -18.085 -25.599   6.777  1.00  0.00
ATOM   1485 HD22 ASN    99     -19.685 -25.154   7.340  1.00  0.00
ATOM   1486  C   ASN    99     -19.828 -23.588  11.786  1.00  0.00
ATOM   1487  O   ASN    99     -20.280 -22.470  11.576  1.00  0.00
ATOM   1488  N   HIE   100     -20.268 -24.337  12.803  1.00  0.00
ATOM   1489  H   HIE   100     -20.070 -25.326  12.860  1.00  0.00
ATOM   1490  CA  HIE   100     -21.147 -23.750  13.805  1.00  0.00
ATOM   1491  HA  HIE   100     -21.583 -22.827  13.422  1.00  0.00
ATOM   1492  CB  HIE   100     -22.274 -24.713  14.148  1.00  0.00
ATOM   1493  HB2 HIE   100     -21.884 -25.720  14.294  1.00  0.00
ATOM   1494  HB3 HIE   100     -22.803 -24.395  15.047  1.00  0.00
ATOM   1495  CG  HIE   100     -23.290 -24.804  13.066  1.00  0.00
ATOM   1496  ND1 HIE   100     -24.457 -25.520  13.190  1.00  0.00
ATOM   1497  CE1 HIE   100     -25.147 -25.417  12.066  1.00  0.00
ATOM   1498  HE1 HIE   100     -26.103 -25.930  11.957  1.00  0.00
ATOM   1499  NE2 HIE   100     -24.477 -24.643  11.228  1.00  0.00
ATOM   1500  HE2 HIE   100     -24.769 -24.378  10.298  1.00  0.00
ATOM   1501  CD2 HIE   100     -23.309 -24.251  11.827  1.00  0.00
ATOM   1502  HD2 HIE   100     -22.611 -23.609  11.291  1.00  0.00
ATOM   1503  C   HIE   100     -20.391 -23.314  15.052  1.00  0.00
ATOM   1504  O   HIE   100     -21.008 -22.956  16.058  1.00  0.00
ATOM   1505  N   ASP   101     -19.069 -23.333  14.994  1.00  0.00
ATOM   1506  H   ASP   101     -18.619 -23.921  14.307  1.00  0.00
ATOM   1507  CA  ASP   101     -18.238 -22.624  15.939  1.00  0.00
ATOM   1508  HA  ASP   101     -18.792 -21.782  16.355  1.00  0.00
ATOM   1509  CB  ASP   101     -17.813 -23.548  17.090  1.00  0.00
ATOM   1510  HB2 ASP   101     -17.270 -22.953  17.824  1.00  0.00
ATOM   1511  HB3 ASP   101     -18.724 -23.940  17.544  1.00  0.00
ATOM   1512  CG  ASP   101     -16.953 -24.686  16.635  1.00  0.00
ATOM   1513  OD1 ASP   101     -16.843 -24.928  15.411  1.00  0.00
ATOM   1514  OD2 ASP   101     -16.366 -25.344  17.513  1.00  0.00
ATOM   1515  C   ASP   101     -17.074 -22.040  15.149  1.00  0.00
ATOM   1516  O   ASP   101     -17.052 -22.105  13.913  1.00  0.00
ATOM   1517  N   LYS   102     -16.123 -21.450  15.872  1.00  0.00
ATOM   1518  H   LYS   102     -16.335 -21.304  16.849  1.00  0.00
ATOM   1519  CA  LYS   102     -14.891 -20.872  15.335  1.00  0.00
ATOM   1520  HA  LYS   102     -14.301 -20.443  16.145  1.00  0.00
ATOM   1521  CB  LYS   102     -14.052 -21.951  14.634  1.00  0.00
ATOM   1522  HB2 LYS   102     -14.714 -22.707  14.212  1.00  0.00
ATOM   1523  HB3 LYS   102     -13.468 -21.494  13.836  1.00  0.00
ATOM   1524  CG  LYS   102     -13.086 -22.622  15.669  1.00  0.00
ATOM   1525  HG2 LYS   102     -12.157 -22.053  15.644  1.00  0.00
ATOM   1526  HG3 LYS   102     -13.553 -22.513  16.648  1.00  0.00
ATOM   1527  CD  LYS   102     -12.790 -24.079  15.413  1.00  0.00
ATOM   1528  HD2 LYS   102     -13.490 -24.678  15.996  1.00  0.00
ATOM   1529  HD3 LYS   102     -12.939 -24.277  14.352  1.00  0.00
ATOM   1530  CE  LYS   102     -11.357 -24.446  15.804  1.00  0.00
ATOM   1531  HE2 LYS   102     -11.127 -23.936  16.739  1.00  0.00
ATOM   1532  HE3 LYS   102     -11.321 -25.524  15.961  1.00  0.00
ATOM   1533  NZ  LYS   102     -10.327 -24.049  14.737  1.00  0.00
ATOM   1534  HZ1 LYS   102     -10.361 -23.050  14.592  1.00  0.00
ATOM   1535  HZ2 LYS   102      -9.403 -24.314  15.046  1.00  0.00
ATOM   1536  HZ3 LYS   102     -10.541 -24.522  13.871  1.00  0.00
ATOM   1537  C   LYS   102     -15.194 -19.652  14.463  1.00  0.00
ATOM   1538  O   LYS   102     -16.291 -19.096  14.562  1.00  0.00
ATOM   1539  N   LEU   103     -14.225 -19.164  13.679  1.00  0.00
ATOM   1540  H   LEU   103     -13.401 -19.709  13.470  1.00  0.00
ATOM   1541  CA  LEU   103     -14.301 -17.796  13.164  1.00  0.00
ATOM   1542  HA  LEU   103     -15.208 -17.316  13.533  1.00  0.00
ATOM   1543  CB  LEU   103     -13.093 -16.975  13.619  1.00  0.00
ATOM   1544  HB2 LEU   103     -12.260 -17.572  13.248  1.00  0.00
ATOM   1545  HB3 LEU   103     -13.112 -16.016  13.102  1.00  0.00
ATOM   1546  CG  LEU   103     -12.924 -16.742  15.112  1.00  0.00
ATOM   1547  HG  LEU   103     -12.887 -17.711  15.610  1.00  0.00
ATOM   1548  CD1 LEU   103     -11.633 -15.955  15.421  1.00  0.00
ATOM   1549 HD11 LEU   103     -11.670 -14.986  14.924  1.00  0.00
ATOM   1550 HD12 LEU   103     -11.546 -15.807  16.498  1.00  0.00
ATOM   1551 HD13 LEU   103     -10.771 -16.515  15.061  1.00  0.00
ATOM   1552  CD2 LEU   103     -14.163 -16.042  15.643  1.00  0.00
ATOM   1553 HD21 LEU   103     -15.039 -16.666  15.464  1.00  0.00
ATOM   1554 HD22 LEU   103     -14.053 -15.870  16.714  1.00  0.00
ATOM   1555 HD23 LEU   103     -14.289 -15.087  15.133  1.00  0.00
ATOM   1556  C   LEU   103     -14.415 -17.699  11.641  1.00  0.00
ATOM   1557  O   LEU   103     -14.122 -16.637  11.085  1.00  0.00
ATOM   1558  N   SER   104     -14.830 -18.754  10.946  1.00  0.00
ATOM   1559  H   SER   104     -14.937 -19.668  11.363  1.00  0.00
ATOM   1560  CA  SER   104     -15.121 -18.604   9.524  1.00  0.00
ATOM   1561  HA  SER   104     -14.207 -18.359   8.983  1.00  0.00
ATOM   1562  CB  SER   104     -15.690 -19.902   8.958  1.00  0.00
ATOM   1563  HB2 SER   104     -15.663 -19.847   7.870  1.00  0.00
ATOM   1564  HB3 SER   104     -15.066 -20.730   9.295  1.00  0.00
ATOM   1565  OG  SER   104     -17.035 -20.114   9.390  1.00  0.00
ATOM   1566  HG  SER   104     -17.365 -20.936   9.019  1.00  0.00
ATOM   1567  C   SER   104     -16.122 -17.470   9.298  1.00  0.00
ATOM   1568  O   SER   104     -16.956 -17.161  10.159  1.00  0.00
ATOM   1569  N   ALA   105     -16.024 -16.831   8.128  1.00  0.00
ATOM   1570  H   ALA   105     -15.250 -17.010   7.505  1.00  0.00
ATOM   1571  CA  ALA   105     -17.008 -15.832   7.737  1.00  0.00
ATOM   1572  HA  ALA   105     -16.957 -14.983   8.419  1.00  0.00
ATOM   1573  CB  ALA   105     -16.706 -15.340   6.322  1.00  0.00
ATOM   1574  HB1 ALA   105     -16.763 -16.177   5.626  1.00  0.00
ATOM   1575  HB2 ALA   105     -17.435 -14.581   6.037  1.00  0.00
ATOM   1576  HB3 ALA   105     -15.705 -14.910   6.292  1.00  0.00
ATOM   1577  C   ALA   105     -18.424 -16.390   7.798  1.00  0.00
ATOM   1578  O   ALA   105     -19.385 -15.634   7.982  1.00  0.00
ATOM   1579  N   LEU   106     -18.569 -17.706   7.618  1.00  0.00
ATOM   1580  H   LEU   106     -17.772 -18.283   7.392  1.00  0.00
ATOM   1581  CA  LEU   106     -19.881 -18.337   7.684  1.00  0.00
ATOM   1582  HA  LEU   106     -20.583 -17.803   7.043  1.00  0.00
ATOM   1583  CB  LEU   106     -19.795 -19.791   7.211  1.00  0.00
ATOM   1584  HB2 LEU   106     -19.195 -19.741   6.303  1.00  0.00
ATOM   1585  HB3 LEU   106     -19.251 -20.345   7.976  1.00  0.00
ATOM   1586  CG  LEU   106     -21.119 -20.504   6.909  1.00  0.00
ATOM   1587  HG  LEU   106     -21.826 -19.771   6.521  1.00  0.00
ATOM   1588  CD1 LEU   106     -20.932 -21.614   5.892  1.00  0.00
ATOM   1589 HD11 LEU   106     -20.226 -22.348   6.280  1.00  0.00
ATOM   1590 HD12 LEU   106     -21.890 -22.098   5.701  1.00  0.00
ATOM   1591 HD13 LEU   106     -20.546 -21.195   4.963  1.00  0.00
ATOM   1592  CD2 LEU   106     -21.737 -21.089   8.166  1.00  0.00
ATOM   1593 HD21 LEU   106     -21.932 -20.290   8.881  1.00  0.00
ATOM   1594 HD22 LEU   106     -22.674 -21.586   7.914  1.00  0.00
ATOM   1595 HD23 LEU   106     -21.051 -21.811   8.607  1.00  0.00
ATOM   1596  C   LEU   106     -20.435 -18.266   9.097  1.00  0.00
ATOM   1597  O   LEU   106     -21.573 -17.835   9.307  1.00  0.00
ATOM   1598  N   ASN   107     -19.648 -18.709  10.078  1.00  0.00
ATOM   1599  H   ASN   107     -18.758 -19.146   9.890  1.00  0.00
ATOM   1600  CA  ASN   107     -20.092 -18.614  11.460  1.00  0.00
ATOM   1601  HA  ASN   107     -21.078 -19.070  11.555  1.00  0.00
ATOM   1602  CB  ASN   107     -19.141 -19.323  12.395  1.00  0.00
ATOM   1603  HB2 ASN   107     -18.856 -20.261  11.919  1.00  0.00
ATOM   1604  HB3 ASN   107     -18.250 -18.725  12.582  1.00  0.00
ATOM   1605  CG  ASN   107     -19.790 -19.629  13.697  1.00  0.00
ATOM   1606  OD1 ASN   107     -21.008 -19.845  13.734  1.00  0.00
ATOM   1607  ND2 ASN   107     -19.017 -19.606  14.791  1.00  0.00
ATOM   1608 HD21 ASN   107     -19.421 -19.808  15.695  1.00  0.00
ATOM   1609 HD22 ASN   107     -18.035 -19.386  14.707  1.00  0.00
ATOM   1610  C   ASN   107     -20.246 -17.172  11.921  1.00  0.00
ATOM   1611  O   ASN   107     -21.111 -16.883  12.761  1.00  0.00
ATOM   1612  N   ILE   108     -19.423 -16.254  11.409  1.00  0.00
ATOM   1613  H   ILE   108     -18.663 -16.487  10.786  1.00  0.00
ATOM   1614  CA  ILE   108     -19.557 -14.867  11.850  1.00  0.00
ATOM   1615  HA  ILE   108     -19.588 -14.824  12.939  1.00  0.00
ATOM   1616  CB  ILE   108     -18.374 -14.023  11.336  1.00  0.00
ATOM   1617  HB  ILE   108     -18.263 -14.205  10.267  1.00  0.00
ATOM   1618  CG2 ILE   108     -18.592 -12.534  11.577  1.00  0.00
ATOM   1619 HG21 ILE   108     -18.703 -12.351  12.646  1.00  0.00
ATOM   1620 HG22 ILE   108     -17.736 -11.975  11.200  1.00  0.00
ATOM   1621 HG23 ILE   108     -19.494 -12.210  11.058  1.00  0.00
ATOM   1622  CG1 ILE   108     -17.084 -14.460  12.038  1.00  0.00
ATOM   1623 HG12 ILE   108     -17.112 -14.083  13.060  1.00  0.00
ATOM   1624 HG13 ILE   108     -17.061 -15.550  12.054  1.00  0.00
ATOM   1625  CD1 ILE   108     -15.841 -13.938  11.340  1.00  0.00
ATOM   1626 HD11 ILE   108     -15.864 -12.848  11.324  1.00  0.00
ATOM   1627 HD12 ILE   108     -14.954 -14.275  11.876  1.00  0.00
ATOM   1628 HD13 ILE   108     -15.813 -14.315  10.318  1.00  0.00
ATOM   1629  C   ILE   108     -20.907 -14.316  11.412  1.00  0.00
ATOM   1630  O   ILE   108     -21.609 -13.672  12.192  1.00  0.00
ATOM   1631  N   ARG   109     -21.310 -14.616  10.176  1.00  0.00
ATOM   1632  H   ARG   109     -20.702 -15.131   9.555  1.00  0.00
ATOM   1633  CA  ARG   109     -22.588 -14.151   9.660  1.00  0.00
ATOM   1634  HA  ARG   109     -22.657 -13.066   9.734  1.00  0.00
ATOM   1635  CB  ARG   109     -22.711 -14.547   8.196  1.00  0.00
ATOM   1636  HB2 ARG   109     -21.962 -13.992   7.632  1.00  0.00
ATOM   1637  HB3 ARG   109     -22.508 -15.615   8.116  1.00  0.00
ATOM   1638  CG  ARG   109     -24.081 -14.253   7.637  1.00  0.00
ATOM   1639  HG2 ARG   109     -24.835 -14.636   8.325  1.00  0.00
ATOM   1640  HG3 ARG   109     -24.199 -13.174   7.535  1.00  0.00
ATOM   1641  CD  ARG   109     -24.250 -14.897   6.310  1.00  0.00
ATOM   1642  HD2 ARG   109     -23.640 -14.375   5.573  1.00  0.00
ATOM   1643  HD3 ARG   109     -23.936 -15.939   6.370  1.00  0.00
ATOM   1644  NE  ARG   109     -25.636 -14.853   5.881  1.00  0.00
ATOM   1645  HE  ARG   109     -26.287 -15.486   6.325  1.00  0.00
ATOM   1646  CZ  ARG   109     -26.096 -14.013   4.969  1.00  0.00
ATOM   1647  NH1 ARG   109     -25.263 -13.160   4.400  1.00  0.00
ATOM   1648 HH11 ARG   109     -24.289 -13.157   4.665  1.00  0.00
ATOM   1649 HH12 ARG   109     -25.605 -12.514   3.702  1.00  0.00
ATOM   1650  NH2 ARG   109     -27.372 -14.056   4.613  1.00  0.00
ATOM   1651 HH21 ARG   109     -27.990 -14.731   5.040  1.00  0.00
ATOM   1652 HH22 ARG   109     -27.721 -13.413   3.916  1.00  0.00
ATOM   1653  C   ARG   109     -23.767 -14.690  10.483  1.00  0.00
ATOM   1654  O   ARG   109     -24.583 -13.921  10.996  1.00  0.00
ATOM   1655  N   ARG   110     -23.866 -16.006  10.645  1.00  0.00
ATOM   1656  H   ARG   110     -23.223 -16.665  10.230  1.00  0.00
ATOM   1657  CA  ARG   110     -25.018 -16.531  11.381  1.00  0.00
ATOM   1658  HA  ARG   110     -25.936 -16.063  11.024  1.00  0.00
ATOM   1659  CB  ARG   110     -25.127 -18.050  11.170  1.00  0.00
ATOM   1660  HB2 ARG   110     -26.035 -18.373  11.680  1.00  0.00
ATOM   1661  HB3 ARG   110     -25.237 -18.211  10.098  1.00  0.00
ATOM   1662  CG  ARG   110     -23.949 -18.851  11.682  1.00  0.00
ATOM   1663  HG2 ARG   110     -23.035 -18.372  11.332  1.00  0.00
ATOM   1664  HG3 ARG   110     -23.974 -18.833  12.772  1.00  0.00
ATOM   1665  CD  ARG   110     -23.983 -20.304  11.194  1.00  0.00
ATOM   1666  HD2 ARG   110     -24.220 -20.298  10.130  1.00  0.00
ATOM   1667  HD3 ARG   110     -22.993 -20.734  11.343  1.00  0.00
ATOM   1668  NE  ARG   110     -24.964 -21.136  11.887  1.00  0.00
ATOM   1669  HE  ARG   110     -25.819 -21.351  11.393  1.00  0.00
ATOM   1670  CZ  ARG   110     -24.807 -21.611  13.128  1.00  0.00
ATOM   1671  NH1 ARG   110     -25.746 -22.370  13.700  1.00  0.00
ATOM   1672 HH11 ARG   110     -26.591 -22.592  13.192  1.00  0.00
ATOM   1673 HH12 ARG   110     -25.608 -22.718  14.638  1.00  0.00
ATOM   1674  NH2 ARG   110     -23.713 -21.311  13.807  1.00  0.00
ATOM   1675 HH21 ARG   110     -23.005 -20.727  13.386  1.00  0.00
ATOM   1676 HH22 ARG   110     -23.591 -21.667  14.744  1.00  0.00
ATOM   1677  C   ARG   110     -24.967 -16.184  12.877  1.00  0.00
ATOM   1678  O   ARG   110     -26.019 -16.021  13.515  1.00  0.00
ATOM   1679  N   SER   111     -23.771 -16.078  13.450  1.00  0.00
ATOM   1680  H   SER   111     -22.922 -16.219  12.922  1.00  0.00
ATOM   1681  CA  SER   111     -23.659 -15.776  14.872  1.00  0.00
ATOM   1682  HA  SER   111     -24.286 -16.464  15.440  1.00  0.00
ATOM   1683  CB  SER   111     -22.220 -15.917  15.354  1.00  0.00
ATOM   1684  HB2 SER   111     -21.560 -15.441  14.629  1.00  0.00
ATOM   1685  HB3 SER   111     -22.123 -15.416  16.317  1.00  0.00
ATOM   1686  OG  SER   111     -21.865 -17.273  15.493  1.00  0.00
ATOM   1687  HG  SER   111     -20.957 -17.336  15.797  1.00  0.00
ATOM   1688  C   SER   111     -24.130 -14.368  15.178  1.00  0.00
ATOM   1689  O   SER   111     -24.767 -14.141  16.210  1.00  0.00
ATOM   1690  N   VAL   112     -23.794 -13.402  14.317  1.00  0.00
ATOM   1691  H   VAL   112     -23.298 -13.602  13.460  1.00  0.00
ATOM   1692  CA  VAL   112     -24.047 -12.010  14.659  1.00  0.00
ATOM   1693  HA  VAL   112     -23.860 -11.795  15.711  1.00  0.00
ATOM   1694  CB  VAL   112     -23.198 -11.045  13.798  1.00  0.00
ATOM   1695  HB  VAL   112     -22.153 -11.349  13.858  1.00  0.00
ATOM   1696  CG1 VAL   112     -23.657 -11.072  12.329  1.00  0.00
ATOM   1697 HG11 VAL   112     -24.702 -10.768  12.269  1.00  0.00
ATOM   1698 HG12 VAL   112     -23.046 -10.386  11.744  1.00  0.00
ATOM   1699 HG13 VAL   112     -23.550 -12.082  11.933  1.00  0.00
ATOM   1700  CG2 VAL   112     -23.252  -9.601  14.405  1.00  0.00
ATOM   1701 HG21 VAL   112     -22.857  -9.618  15.421  1.00  0.00
ATOM   1702 HG22 VAL   112     -22.653  -8.927  13.794  1.00  0.00
ATOM   1703 HG23 VAL   112     -24.285  -9.252  14.423  1.00  0.00
ATOM   1704  C   VAL   112     -25.530 -11.701  14.551  1.00  0.00
ATOM   1705  O   VAL   112     -26.077 -10.970  15.384  1.00  0.00
ATOM   1706  N   ASP   113     -26.211 -12.246  13.540  1.00  0.00
ATOM   1707  H   ASP   113     -25.768 -12.773  12.801  1.00  0.00
ATOM   1708  CA  ASP   113     -27.645 -11.999  13.448  1.00  0.00
ATOM   1709  HA  ASP   113     -27.839 -10.927  13.472  1.00  0.00
ATOM   1710  CB  ASP   113     -28.199 -12.564  12.146  1.00  0.00
ATOM   1711  HB2 ASP   113     -27.848 -13.590  12.039  1.00  0.00
ATOM   1712  HB3 ASP   113     -29.287 -12.559  12.222  1.00  0.00
ATOM   1713  CG  ASP   113     -27.770 -11.748  10.924  1.00  0.00
ATOM   1714  OD1 ASP   113     -27.592 -10.509  11.030  1.00  0.00
ATOM   1715  OD2 ASP   113     -27.600 -12.354   9.851  1.00  0.00
ATOM   1716  C   ASP   113     -28.377 -12.573  14.659  1.00  0.00
ATOM   1717  O   ASP   113     -29.265 -11.921  15.219  1.00  0.00
ATOM   1718  N   ALA   114     -27.980 -13.769  15.107  1.00  0.00
ATOM   1719  H   ALA   114     -27.285 -14.298  14.602  1.00  0.00
ATOM   1720  CA  ALA   114     -28.600 -14.382  16.279  1.00  0.00
ATOM   1721  HA  ALA   114     -29.677 -14.425  16.111  1.00  0.00
ATOM   1722  CB  ALA   114     -28.073 -15.808  16.442  1.00  0.00
ATOM   1723  HB1 ALA   114     -26.998 -15.781  16.620  1.00  0.00
ATOM   1724  HB2 ALA   114     -28.569 -16.285  17.288  1.00  0.00
ATOM   1725  HB3 ALA   114     -28.276 -16.377  15.535  1.00  0.00
ATOM   1726  C   ALA   114     -28.379 -13.553  17.555  1.00  0.00
ATOM   1727  O   ALA   114     -29.281 -13.437  18.384  1.00  0.00
ATOM   1728  N   SER   115     -27.186 -12.970  17.732  1.00  0.00
ATOM   1729  H   SER   115     -26.428 -13.153  17.090  1.00  0.00
ATOM   1730  CA  SER   115     -26.930 -12.095  18.877  1.00  0.00
ATOM   1731  HA  SER   115     -27.226 -12.593  19.801  1.00  0.00
ATOM   1732  CB  SER   115     -25.439 -11.759  18.958  1.00  0.00
ATOM   1733  HB2 SER   115     -25.075 -11.546  17.953  1.00  0.00
ATOM   1734  HB3 SER   115     -25.315 -10.876  19.584  1.00  0.00
ATOM   1735  OG  SER   115     -24.699 -12.840  19.511  1.00  0.00
ATOM   1736  HG  SER   115     -23.770 -12.604  19.551  1.00  0.00
ATOM   1737  C   SER   115     -27.749 -10.806  18.791  1.00  0.00
ATOM   1738  O   SER   115     -28.293 -10.340  19.802  1.00  0.00
ATOM   1739  N   LEU   116     -27.835 -10.210  17.595  1.00  0.00
ATOM   1740  H   LEU   116     -27.349 -10.586  16.794  1.00  0.00
ATOM   1741  CA  LEU   116     -28.592  -8.972  17.427  1.00  0.00
ATOM   1742  HA  LEU   116     -28.210  -8.208  18.103  1.00  0.00
ATOM   1743  CB  LEU   116     -28.461  -8.462  15.987  1.00  0.00
ATOM   1744  HB2 LEU   116     -28.610  -9.373  15.407  1.00  0.00
ATOM   1745  HB3 LEU   116     -29.268  -7.760  15.774  1.00  0.00
ATOM   1746  CG  LEU   116     -27.117  -7.827  15.607  1.00  0.00
ATOM   1747  HG  LEU   116     -26.311  -8.475  15.950  1.00  0.00
ATOM   1748  CD1 LEU   116     -27.014  -7.644  14.080  1.00  0.00
ATOM   1749 HD11 LEU   116     -27.820  -6.995  13.736  1.00  0.00
ATOM   1750 HD12 LEU   116     -26.054  -7.192  13.832  1.00  0.00
ATOM   1751 HD13 LEU   116     -27.096  -8.615  13.591  1.00  0.00
ATOM   1752  CD2 LEU   116     -26.916  -6.514  16.361  1.00  0.00
ATOM   1753 HD21 LEU   116     -26.927  -6.705  17.434  1.00  0.00
ATOM   1754 HD22 LEU   116     -25.959  -6.076  16.080  1.00  0.00
ATOM   1755 HD23 LEU   116     -27.720  -5.822  16.108  1.00  0.00
ATOM   1756  C   LEU   116     -30.061  -9.176  17.779  1.00  0.00
ATOM   1757  O   LEU   116     -30.698  -8.281  18.352  1.00  0.00
ATOM   1758  N   LYS   117     -30.601 -10.358  17.450  1.00  0.00
ATOM   1759  H   LYS   117     -30.029 -11.040  16.974  1.00  0.00
ATOM   1760  CA  LYS   117     -32.003 -10.684  17.702  1.00  0.00
ATOM   1761  HA  LYS   117     -32.645  -9.856  17.401  1.00  0.00
ATOM   1762  CB  LYS   117     -32.391 -11.926  16.889  1.00  0.00
ATOM   1763  HB2 LYS   117     -32.185 -11.692  15.845  1.00  0.00
ATOM   1764  HB3 LYS   117     -31.734 -12.731  17.217  1.00  0.00
ATOM   1765  CG  LYS   117     -33.839 -12.365  17.032  1.00  0.00
ATOM   1766  HG2 LYS   117     -33.959 -12.878  17.987  1.00  0.00
ATOM   1767  HG3 LYS   117     -34.478 -11.482  17.012  1.00  0.00
ATOM   1768  CD  LYS   117     -34.235 -13.306  15.896  1.00  0.00
ATOM   1769  HD2 LYS   117     -34.210 -12.745  14.962  1.00  0.00
ATOM   1770  HD3 LYS   117     -33.507 -14.116  15.853  1.00  0.00
ATOM   1771  CE  LYS   117     -35.634 -13.890  16.102  1.00  0.00
ATOM   1772  HE2 LYS   117     -36.379 -13.101  15.996  1.00  0.00
ATOM   1773  HE3 LYS   117     -35.820 -14.665  15.358  1.00  0.00
ATOM   1774  NZ  LYS   117     -35.726 -14.475  17.455  1.00  0.00
ATOM   1775  HZ1 LYS   117     -35.555 -13.757  18.145  1.00  0.00
ATOM   1776  HZ2 LYS   117     -36.650 -14.861  17.593  1.00  0.00
ATOM   1777  HZ3 LYS   117     -35.037 -15.207  17.553  1.00  0.00
ATOM   1778  C   LYS   117     -32.258 -10.911  19.191  1.00  0.00
ATOM   1779  O   LYS   117     -33.141 -10.277  19.779  1.00  0.00
ATOM   1780  N   ARG   118     -31.490 -11.807  19.818  1.00  0.00
ATOM   1781  H   ARG   118     -30.867 -12.410  19.301  1.00  0.00
ATOM   1782  CA  ARG   118     -31.579 -11.980  21.266  1.00  0.00
ATOM   1783  HA  ARG   118     -32.560 -12.370  21.537  1.00  0.00
ATOM   1784  CB  ARG   118     -30.514 -12.967  21.737  1.00  0.00
ATOM   1785  HB2 ARG   118     -29.603 -12.760  21.176  1.00  0.00
ATOM   1786  HB3 ARG   118     -30.339 -12.780  22.796  1.00  0.00
ATOM   1787  CG  ARG   118     -30.910 -14.418  21.539  1.00  0.00
ATOM   1788  HG2 ARG   118     -31.890 -14.575  21.991  1.00  0.00
ATOM   1789  HG3 ARG   118     -30.968 -14.619  20.469  1.00  0.00
ATOM   1790  CD  ARG   118     -29.906 -15.353  22.174  1.00  0.00
ATOM   1791  HD2 ARG   118     -29.845 -15.186  23.249  1.00  0.00
ATOM   1792  HD3 ARG   118     -30.169 -16.394  21.983  1.00  0.00
ATOM   1793  NE  ARG   118     -28.605 -15.086  21.586  1.00  0.00
ATOM   1794  HE  ARG   118     -28.074 -14.321  21.977  1.00  0.00
ATOM   1795  CZ  ARG   118     -28.074 -15.781  20.587  1.00  0.00
ATOM   1796  NH1 ARG   118     -26.893 -15.427  20.087  1.00  0.00
ATOM   1797 HH11 ARG   118     -26.405 -14.630  20.470  1.00  0.00
ATOM   1798 HH12 ARG   118     -26.491 -15.957  19.327  1.00  0.00
ATOM   1799  NH2 ARG   118     -28.715 -16.831  20.095  1.00  0.00
ATOM   1800 HH21 ARG   118     -29.609 -17.101  20.482  1.00  0.00
ATOM   1801 HH22 ARG   118     -28.308 -17.357  19.335  1.00  0.00
ATOM   1802  C   ARG   118     -31.435 -10.655  22.014  1.00  0.00
ATOM   1803  O   ARG   118     -32.186 -10.380  22.957  1.00  0.00
ATOM   1804  N   LEU   119     -30.465  -9.829  21.619  1.00  0.00
ATOM   1805  H   LEU   119     -29.862 -10.090  20.852  1.00  0.00
ATOM   1806  CA  LEU   119     -30.206  -8.566  22.304  1.00  0.00
ATOM   1807  HA  LEU   119     -30.297  -8.705  23.381  1.00  0.00
ATOM   1808  CB  LEU   119     -28.785  -8.065  21.991  1.00  0.00
ATOM   1809  HB2 LEU   119     -28.772  -8.126  20.903  1.00  0.00
ATOM   1810  HB3 LEU   119     -28.745  -7.020  22.297  1.00  0.00
ATOM   1811  CG  LEU   119     -27.570  -8.811  22.560  1.00  0.00
ATOM   1812  HG  LEU   119     -27.781  -9.880  22.527  1.00  0.00
ATOM   1813  CD1 LEU   119     -26.291  -8.518  21.767  1.00  0.00
ATOM   1814 HD11 LEU   119     -26.080  -7.449  21.800  1.00  0.00
ATOM   1815 HD12 LEU   119     -25.458  -9.067  22.205  1.00  0.00
ATOM   1816 HD13 LEU   119     -26.426  -8.829  20.731  1.00  0.00
ATOM   1817  CD2 LEU   119     -27.371  -8.472  24.038  1.00  0.00
ATOM   1818 HD21 LEU   119     -28.258  -8.763  24.601  1.00  0.00
ATOM   1819 HD22 LEU   119     -26.505  -9.011  24.422  1.00  0.00
ATOM   1820 HD23 LEU   119     -27.209  -7.400  24.147  1.00  0.00
ATOM   1821  C   LEU   119     -31.214  -7.490  21.938  1.00  0.00
ATOM   1822  O   LEU   119     -31.258  -6.450  22.598  1.00  0.00
ATOM   1823  N   GLY   120     -32.009  -7.709  20.898  1.00  0.00
ATOM   1824  H   GLY   120     -31.931  -8.556  20.353  1.00  0.00
ATOM   1825  CA  GLY   120     -33.013  -6.736  20.516  1.00  0.00
ATOM   1826  HA2 GLY   120     -33.531  -7.116  19.635  1.00  0.00
ATOM   1827  HA3 GLY   120     -33.721  -6.643  21.340  1.00  0.00
ATOM   1828  C   GLY   120     -32.444  -5.378  20.203  1.00  0.00
ATOM   1829  O   GLY   120     -32.982  -4.357  20.649  1.00  0.00
ATOM   1830  N   THR   121     -31.356  -5.332  19.459  1.00  0.00
ATOM   1831  H   THR   121     -30.831  -6.161  19.219  1.00  0.00
ATOM   1832  CA  THR   121     -30.855  -4.047  19.012  1.00  0.00
ATOM   1833  HA  THR   121     -31.656  -3.308  18.973  1.00  0.00
ATOM   1834  CB  THR   121     -29.737  -3.512  19.918  1.00  0.00
ATOM   1835  HB  THR   121     -30.139  -3.358  20.920  1.00  0.00
ATOM   1836  CG2 THR   121     -28.570  -4.504  19.982  1.00  0.00
ATOM   1837 HG21 THR   121     -28.169  -4.658  18.981  1.00  0.00
ATOM   1838 HG22 THR   121     -27.789  -4.105  20.629  1.00  0.00
ATOM   1839 HG23 THR   121     -28.923  -5.455  20.382  1.00  0.00
ATOM   1840  OG1 THR   121     -29.295  -2.236  19.438  1.00  0.00
ATOM   1841  HG1 THR   121     -28.597  -1.905  20.007  1.00  0.00
ATOM   1842  C   THR   121     -30.371  -4.220  17.588  1.00  0.00
ATOM   1843  O   THR   121     -30.125  -5.344  17.138  1.00  0.00
ATOM   1844  N   ASP   122     -30.247  -3.100  16.873  1.00  0.00
ATOM   1845  H   ASP   122     -30.531  -2.200  17.234  1.00  0.00
ATOM   1846  CA  ASP   122     -29.796  -3.178  15.493  1.00  0.00
ATOM   1847  HA  ASP   122     -30.034  -4.159  15.082  1.00  0.00
ATOM   1848  CB  ASP   122     -30.492  -2.103  14.635  1.00  0.00
ATOM   1849  HB2 ASP   122     -30.140  -2.209  13.609  1.00  0.00
ATOM   1850  HB3 ASP   122     -31.563  -2.304  14.674  1.00  0.00
ATOM   1851  CG  ASP   122     -30.225  -0.686  15.118  1.00  0.00
ATOM   1852  OD1 ASP   122     -29.615  -0.507  16.186  1.00  0.00
ATOM   1853  OD2 ASP   122     -30.617   0.266  14.422  1.00  0.00
ATOM   1854  C   ASP   122     -28.270  -3.089  15.344  1.00  0.00
ATOM   1855  O   ASP   122     -27.774  -3.329  14.241  1.00  0.00
ATOM   1856  N   HIE   123     -27.513  -2.787  16.416  1.00  0.00
ATOM   1857  H   HIE   123     -27.952  -2.521  17.286  1.00  0.00
ATOM   1858  CA  HIE   123     -26.052  -2.762  16.339  1.00  0.00
ATOM   1859  HA  HIE   123     -25.734  -3.453  15.558  1.00  0.00
ATOM   1860  CB  HIE   123     -25.484  -1.346  16.014  1.00  0.00
ATOM   1861  HB2 HIE   123     -24.409  -1.368  15.838  1.00  0.00
ATOM   1862  HB3 HIE   123     -25.992  -0.997  15.115  1.00  0.00
ATOM   1863  CG  HIE   123     -25.725  -0.311  17.071  1.00  0.00
ATOM   1864  ND1 HIE   123     -26.978   0.188  17.359  1.00  0.00
ATOM   1865  CE1 HIE   123     -26.885   1.101  18.314  1.00  0.00
ATOM   1866  HE1 HIE   123     -27.775   1.604  18.693  1.00  0.00
ATOM   1867  NE2 HIE   123     -25.611   1.227  18.643  1.00  0.00
ATOM   1868  HE2 HIE   123     -25.237   1.852  19.343  1.00  0.00
ATOM   1869  CD2 HIE   123     -24.864   0.363  17.874  1.00  0.00
ATOM   1870  HD2 HIE   123     -23.781   0.327  17.990  1.00  0.00
ATOM   1871  C   HIE   123     -25.418  -3.273  17.629  1.00  0.00
ATOM   1872  O   HIE   123     -25.969  -3.116  18.721  1.00  0.00
ATOM   1873  N   ILE   124     -24.246  -3.901  17.478  1.00  0.00
ATOM   1874  H   ILE   124     -23.972  -4.166  16.543  1.00  0.00
ATOM   1875  CA  ILE   124     -23.363  -4.258  18.586  1.00  0.00
ATOM   1876  HA  ILE   124     -23.883  -4.092  19.530  1.00  0.00
ATOM   1877  CB  ILE   124     -22.914  -5.726  18.500  1.00  0.00
ATOM   1878  HB  ILE   124     -22.588  -5.937  17.482  1.00  0.00
ATOM   1879  CG2 ILE   124     -21.753  -5.997  19.478  1.00  0.00
ATOM   1880 HG21 ILE   124     -22.079  -5.787  20.497  1.00  0.00
ATOM   1881 HG22 ILE   124     -21.450  -7.041  19.402  1.00  0.00
ATOM   1882 HG23 ILE   124     -20.909  -5.355  19.228  1.00  0.00
ATOM   1883  CG1 ILE   124     -24.082  -6.663  18.829  1.00  0.00
ATOM   1884 HG12 ILE   124     -24.031  -6.880  19.896  1.00  0.00
ATOM   1885 HG13 ILE   124     -25.002  -6.120  18.614  1.00  0.00
ATOM   1886  CD1 ILE   124     -24.068  -7.955  18.052  1.00  0.00
ATOM   1887 HD11 ILE   124     -23.149  -8.499  18.268  1.00  0.00
ATOM   1888 HD12 ILE   124     -24.926  -8.563  18.341  1.00  0.00
ATOM   1889 HD13 ILE   124     -24.120  -7.739  16.985  1.00  0.00
ATOM   1890  C   ILE   124     -22.166  -3.317  18.536  1.00  0.00
ATOM   1891  O   ILE   124     -21.569  -3.134  17.472  1.00  0.00
ATOM   1892  N   ASP   125     -21.828  -2.701  19.671  1.00  0.00
ATOM   1893  H   ASP   125     -22.296  -2.887  20.547  1.00  0.00
ATOM   1894  CA  ASP   125     -20.783  -1.680  19.647  1.00  0.00
ATOM   1895  HA  ASP   125     -20.917  -1.039  18.776  1.00  0.00
ATOM   1896  CB  ASP   125     -20.844  -0.811  20.908  1.00  0.00
ATOM   1897  HB2 ASP   125     -20.707  -1.472  21.764  1.00  0.00
ATOM   1898  HB3 ASP   125     -20.022  -0.097  20.865  1.00  0.00
ATOM   1899  CG  ASP   125     -22.163  -0.058  21.053  1.00  0.00
ATOM   1900  OD1 ASP   125     -22.570   0.644  20.093  1.00  0.00
ATOM   1901  OD2 ASP   125     -22.787  -0.170  22.146  1.00  0.00
ATOM   1902  C   ASP   125     -19.399  -2.304  19.518  1.00  0.00
ATOM   1903  O   ASP   125     -18.569  -1.835  18.723  1.00  0.00
ATOM   1904  N   LEU   126     -19.121  -3.328  20.329  1.00  0.00
ATOM   1905  H   LEU   126     -19.822  -3.599  21.005  1.00  0.00
ATOM   1906  CA  LEU   126     -17.847  -4.039  20.330  1.00  0.00
ATOM   1907  HA  LEU   126     -17.231  -3.687  19.503  1.00  0.00
ATOM   1908  CB  LEU   126     -17.091  -3.801  21.639  1.00  0.00
ATOM   1909  HB2 LEU   126     -16.964  -2.719  21.642  1.00  0.00
ATOM   1910  HB3 LEU   126     -17.723  -4.094  22.478  1.00  0.00
ATOM   1911  CG  LEU   126     -15.721  -4.477  21.771  1.00  0.00
ATOM   1912  HG  LEU   126     -15.877  -5.551  21.870  1.00  0.00
ATOM   1913  CD1 LEU   126     -14.831  -4.200  20.554  1.00  0.00
ATOM   1914 HD11 LEU   126     -14.675  -3.126  20.455  1.00  0.00
ATOM   1915 HD12 LEU   126     -13.870  -4.696  20.686  1.00  0.00
ATOM   1916 HD13 LEU   126     -15.316  -4.581  19.655  1.00  0.00
ATOM   1917  CD2 LEU   126     -15.016  -4.062  23.067  1.00  0.00
ATOM   1918 HD21 LEU   126     -15.628  -4.350  23.922  1.00  0.00
ATOM   1919 HD22 LEU   126     -14.048  -4.559  23.130  1.00  0.00
ATOM   1920 HD23 LEU   126     -14.871  -2.982  23.072  1.00  0.00
ATOM   1921  C   LEU   126     -18.118  -5.526  20.108  1.00  0.00
ATOM   1922  O   LEU   126     -18.674  -6.205  20.981  1.00  0.00
ATOM   1923  N   TYR   127     -17.744  -6.038  18.938  1.00  0.00
ATOM   1924  H   TYR   127     -17.338  -5.431  18.241  1.00  0.00
ATOM   1925  CA  TYR   127     -17.928  -7.449  18.606  1.00  0.00
ATOM   1926  HA  TYR   127     -18.621  -7.908  19.311  1.00  0.00
ATOM   1927  CB  TYR   127     -18.500  -7.593  17.195  1.00  0.00
ATOM   1928  HB2 TYR   127     -19.179  -6.755  17.035  1.00  0.00
ATOM   1929  HB3 TYR   127     -17.650  -7.506  16.518  1.00  0.00
ATOM   1930  CG  TYR   127     -19.233  -8.898  16.923  1.00  0.00
ATOM   1931  CD1 TYR   127     -19.874  -9.598  17.946  1.00  0.00
ATOM   1932  HD1 TYR   127     -19.848  -9.198  18.960  1.00  0.00
ATOM   1933  CE1 TYR   127     -20.543 -10.795  17.685  1.00  0.00
ATOM   1934  HE1 TYR   127     -21.031 -11.343  18.492  1.00  0.00
ATOM   1935  CZ  TYR   127     -20.588 -11.288  16.381  1.00  0.00
ATOM   1936  OH  TYR   127     -21.250 -12.461  16.087  1.00  0.00
ATOM   1937  HH  TYR   127     -21.653 -12.868  16.858  1.00  0.00
ATOM   1938  CE2 TYR   127     -19.965 -10.607  15.360  1.00  0.00
ATOM   1939  HE2 TYR   127     -19.994 -10.995  14.342  1.00  0.00
ATOM   1940  CD2 TYR   127     -19.297  -9.419  15.632  1.00  0.00
ATOM   1941  HD2 TYR   127     -18.808  -8.872  14.826  1.00  0.00
ATOM   1942  C   TYR   127     -16.566  -8.116  18.726  1.00  0.00
ATOM   1943  O   TYR   127     -15.605  -7.687  18.076  1.00  0.00
ATOM   1944  N   GLN   128     -16.471  -9.148  19.559  1.00  0.00
ATOM   1945  H   GLN   128     -17.304  -9.569  19.945  1.00  0.00
ATOM   1946  CA  GLN   128     -15.184  -9.669  19.971  1.00  0.00
ATOM   1947  HA  GLN   128     -14.392  -9.141  19.440  1.00  0.00
ATOM   1948  CB  GLN   128     -14.969  -9.488  21.476  1.00  0.00
ATOM   1949  HB2 GLN   128     -15.551 -10.270  21.964  1.00  0.00
ATOM   1950  HB3 GLN   128     -13.908  -9.659  21.656  1.00  0.00
ATOM   1951  CG  GLN   128     -15.367  -8.132  22.042  1.00  0.00
ATOM   1952  HG2 GLN   128     -14.621  -7.402  21.728  1.00  0.00
ATOM   1953  HG3 GLN   128     -16.347  -7.831  21.672  1.00  0.00
ATOM   1954  CD  GLN   128     -15.410  -8.161  23.568  1.00  0.00
ATOM   1955  OE1 GLN   128     -14.386  -7.944  24.232  1.00  0.00
ATOM   1956  NE2 GLN   128     -16.587  -8.463  24.129  1.00  0.00
ATOM   1957 HE21 GLN   128     -16.670  -8.496  25.135  1.00  0.00
ATOM   1958 HE22 GLN   128     -17.387  -8.657  23.544  1.00  0.00
ATOM   1959  C   GLN   128     -15.038 -11.142  19.623  1.00  0.00
ATOM   1960  O   GLN   128     -15.970 -11.927  19.767  1.00  0.00
ATOM   1961  N   PHE   129     -13.855 -11.513  19.175  1.00  0.00
ATOM   1962  H   PHE   129     -13.141 -10.832  18.961  1.00  0.00
ATOM   1963  CA  PHE   129     -13.561 -12.911  18.946  1.00  0.00
ATOM   1964  HA  PHE   129     -14.409 -13.393  18.459  1.00  0.00
ATOM   1965  CB  PHE   129     -12.332 -13.055  18.044  1.00  0.00
ATOM   1966  HB2 PHE   129     -11.432 -12.760  18.583  1.00  0.00
ATOM   1967  HB3 PHE   129     -12.234 -14.088  17.710  1.00  0.00
ATOM   1968  CG  PHE   129     -12.389 -12.204  16.803  1.00  0.00
ATOM   1969  CD1 PHE   129     -13.366 -12.428  15.839  1.00  0.00
ATOM   1970  HD1 PHE   129     -14.093 -13.223  16.005  1.00  0.00
ATOM   1971  CE1 PHE   129     -13.426 -11.672  14.699  1.00  0.00
ATOM   1972  HE1 PHE   129     -14.187 -11.884  13.947  1.00  0.00
ATOM   1973  CZ  PHE   129     -12.519 -10.635  14.499  1.00  0.00
ATOM   1974  HZ  PHE   129     -12.579 -10.020  13.601  1.00  0.00
ATOM   1975  CE2 PHE   129     -11.536 -10.385  15.448  1.00  0.00
ATOM   1976  HE2 PHE   129     -10.820  -9.577  15.300  1.00  0.00
ATOM   1977  CD2 PHE   129     -11.469 -11.177  16.598  1.00  0.00
ATOM   1978  HD2 PHE   129     -10.694 -10.993  17.342  1.00  0.00
ATOM   1979  C   PHE   129     -13.332 -13.547  20.306  1.00  0.00
ATOM   1980  O   PHE   129     -12.475 -13.077  21.068  1.00  0.00
ATOM   1981  N   HIE   130     -14.094 -14.611  20.613  1.00  0.00
ATOM   1982  H   HIE   130     -14.755 -14.992  19.950  1.00  0.00
ATOM   1983  CA  HIE   130     -14.037 -15.199  21.950  1.00  0.00
ATOM   1984  HA  HIE   130     -14.119 -14.414  22.702  1.00  0.00
ATOM   1985  CB  HIE   130     -15.183 -16.186  22.149  1.00  0.00
ATOM   1986  HB2 HIE   130     -16.073 -15.848  21.616  1.00  0.00
ATOM   1987  HB3 HIE   130     -14.893 -17.170  21.782  1.00  0.00
ATOM   1988  CG  HIE   130     -15.584 -16.364  23.584  1.00  0.00
ATOM   1989  ND1 HIE   130     -16.855 -16.752  23.965  1.00  0.00
ATOM   1990  CE1 HIE   130     -16.920 -16.811  25.284  1.00  0.00
ATOM   1991  HE1 HIE   130     -17.847 -17.095  25.784  1.00  0.00
ATOM   1992  NE2 HIE   130     -15.736 -16.482  25.773  1.00  0.00
ATOM   1993  HE2 HIE   130     -15.490 -16.441  26.752  1.00  0.00
ATOM   1994  CD2 HIE   130     -14.882 -16.201  24.732  1.00  0.00
ATOM   1995  HD2 HIE   130     -13.852 -15.911  24.936  1.00  0.00
ATOM   1996  C   HIE   130     -12.701 -15.873  22.198  1.00  0.00
ATOM   1997  O   HIE   130     -12.234 -15.915  23.342  1.00  0.00
ATOM   1998  N   HIE   131     -12.047 -16.329  21.131  1.00  0.00
ATOM   1999  H   HIE   131     -12.454 -16.148  20.225  1.00  0.00
ATOM   2000  CA  HIE   131     -10.802 -17.081  21.191  1.00  0.00
ATOM   2001  HA  HIE   131     -10.146 -16.642  21.942  1.00  0.00
ATOM   2002  CB  HIE   131     -11.065 -18.542  21.565  1.00  0.00
ATOM   2003  HB2 HIE   131     -11.796 -18.631  22.369  1.00  0.00
ATOM   2004  HB3 HIE   131     -11.441 -19.049  20.676  1.00  0.00
ATOM   2005  CG  HIE   131      -9.852 -19.294  22.005  1.00  0.00
ATOM   2006  ND1 HIE   131      -8.917 -19.789  21.116  1.00  0.00
ATOM   2007  CE1 HIE   131      -7.975 -20.432  21.789  1.00  0.00
ATOM   2008  HE1 HIE   131      -7.139 -20.896  21.266  1.00  0.00
ATOM   2009  NE2 HIE   131      -8.269 -20.375  23.078  1.00  0.00
ATOM   2010  HE2 HIE   131      -7.726 -20.775  23.829  1.00  0.00
ATOM   2011  CD2 HIE   131      -9.442 -19.679  23.239  1.00  0.00
ATOM   2012  HD2 HIE   131      -9.859 -19.535  24.236  1.00  0.00
ATOM   2013  C   HIE   131     -10.135 -17.001  19.824  1.00  0.00
ATOM   2014  O   HIE   131     -10.820 -16.841  18.808  1.00  0.00
ATOM   2015  N   VAL   132      -8.796 -17.110  19.810  1.00  0.00
ATOM   2016  H   VAL   132      -8.268 -17.113  20.671  1.00  0.00
ATOM   2017  CA  VAL   132      -8.067 -17.182  18.554  1.00  0.00
ATOM   2018  HA  VAL   132      -8.319 -16.308  17.953  1.00  0.00
ATOM   2019  CB  VAL   132      -6.539 -17.205  18.777  1.00  0.00
ATOM   2020  HB  VAL   132      -6.241 -16.284  19.277  1.00  0.00
ATOM   2021  CG1 VAL   132      -6.145 -18.389  19.627  1.00  0.00
ATOM   2022 HG11 VAL   132      -6.443 -19.311  19.127  1.00  0.00
ATOM   2023 HG12 VAL   132      -5.065 -18.389  19.773  1.00  0.00
ATOM   2024 HG13 VAL   132      -6.643 -18.324  20.595  1.00  0.00
ATOM   2025  CG2 VAL   132      -5.787 -17.319  17.437  1.00  0.00
ATOM   2026 HG21 VAL   132      -6.036 -16.465  16.807  1.00  0.00
ATOM   2027 HG22 VAL   132      -4.713 -17.333  17.623  1.00  0.00
ATOM   2028 HG23 VAL   132      -6.081 -18.240  16.933  1.00  0.00
ATOM   2029  C   VAL   132      -8.515 -18.424  17.821  1.00  0.00
ATOM   2030  O   VAL   132      -8.703 -19.489  18.426  1.00  0.00
ATOM   2031  N   ASP   133      -8.716 -18.288  16.515  1.00  0.00
ATOM   2032  H   ASP   133      -8.739 -17.355  16.128  1.00  0.00
ATOM   2033  CA  ASP   133      -8.953 -19.416  15.618  1.00  0.00
ATOM   2034  HA  ASP   133      -8.912 -20.344  16.188  1.00  0.00
ATOM   2035  CB  ASP   133     -10.323 -19.319  14.941  1.00  0.00
ATOM   2036  HB2 ASP   133     -11.082 -19.423  15.717  1.00  0.00
ATOM   2037  HB3 ASP   133     -10.398 -18.329  14.491  1.00  0.00
ATOM   2038  CG  ASP   133     -10.546 -20.392  13.859  1.00  0.00
ATOM   2039  OD1 ASP   133      -9.784 -21.384  13.769  1.00  0.00
ATOM   2040  OD2 ASP   133     -11.511 -20.242  13.074  1.00  0.00
ATOM   2041  C   ASP   133      -7.818 -19.405  14.602  1.00  0.00
ATOM   2042  O   ASP   133      -7.775 -18.539  13.727  1.00  0.00
ATOM   2043  N   ARG   134      -6.905 -20.364  14.721  1.00  0.00
ATOM   2044  H   ARG   134      -7.026 -21.090  15.413  1.00  0.00
ATOM   2045  CA  ARG   134      -5.703 -20.386  13.900  1.00  0.00
ATOM   2046  HA  ARG   134      -5.329 -19.371  13.770  1.00  0.00
ATOM   2047  CB  ARG   134      -4.613 -21.227  14.561  1.00  0.00
ATOM   2048  HB2 ARG   134      -4.952 -22.263  14.540  1.00  0.00
ATOM   2049  HB3 ARG   134      -3.717 -21.126  13.950  1.00  0.00
ATOM   2050  CG  ARG   134      -4.299 -20.829  15.986  1.00  0.00
ATOM   2051  HG2 ARG   134      -3.638 -19.963  15.997  1.00  0.00
ATOM   2052  HG3 ARG   134      -5.219 -20.590  16.520  1.00  0.00
ATOM   2053  CD  ARG   134      -3.614 -21.994  16.661  1.00  0.00
ATOM   2054  HD2 ARG   134      -4.366 -22.753  16.880  1.00  0.00
ATOM   2055  HD3 ARG   134      -2.876 -22.403  15.971  1.00  0.00
ATOM   2056  NE  ARG   134      -2.944 -21.631  17.899  1.00  0.00
ATOM   2057  HE  ARG   134      -2.009 -21.257  17.825  1.00  0.00
ATOM   2058  CZ  ARG   134      -3.480 -21.765  19.109  1.00  0.00
ATOM   2059  NH1 ARG   134      -2.777 -21.419  20.190  1.00  0.00
ATOM   2060 HH11 ARG   134      -1.841 -21.057  20.085  1.00  0.00
ATOM   2061 HH12 ARG   134      -3.186 -21.521  21.108  1.00  0.00
ATOM   2062  NH2 ARG   134      -4.711 -22.247  19.244  1.00  0.00
ATOM   2063 HH21 ARG   134      -5.240 -22.512  18.425  1.00  0.00
ATOM   2064 HH22 ARG   134      -5.113 -22.347  20.165  1.00  0.00
ATOM   2065  C   ARG   134      -5.957 -20.934  12.515  1.00  0.00
ATOM   2066  O   ARG   134      -5.036 -20.919  11.690  1.00  0.00
ATOM   2067  N   ASP   135      -7.155 -21.447  12.258  1.00  0.00
ATOM   2068  H   ASP   135      -7.841 -21.516  12.996  1.00  0.00
ATOM   2069  CA  ASP   135      -7.499 -21.975  10.944  1.00  0.00
ATOM   2070  HA  ASP   135      -6.590 -22.257  10.413  1.00  0.00
ATOM   2071  CB  ASP   135      -8.401 -23.220  11.072  1.00  0.00
ATOM   2072  HB2 ASP   135      -9.269 -22.970  11.682  1.00  0.00
ATOM   2073  HB3 ASP   135      -8.728 -23.479  10.065  1.00  0.00
ATOM   2074  CG  ASP   135      -7.673 -24.403  11.688  1.00  0.00
ATOM   2075  OD1 ASP   135      -6.609 -24.793  11.165  1.00  0.00
ATOM   2076  OD2 ASP   135      -8.154 -24.929  12.716  1.00  0.00
ATOM   2077  C   ASP   135      -8.189 -20.952  10.053  1.00  0.00
ATOM   2078  O   ASP   135      -8.402 -21.244   8.871  1.00  0.00
ATOM   2079  N   THR   136      -8.570 -19.782  10.585  1.00  0.00
ATOM   2080  H   THR   136      -8.476 -19.607  11.575  1.00  0.00
ATOM   2081  CA  THR   136      -9.169 -18.751   9.759  1.00  0.00
ATOM   2082  HA  THR   136      -9.384 -19.169   8.776  1.00  0.00
ATOM   2083  CB  THR   136     -10.467 -18.172  10.339  1.00  0.00
ATOM   2084  HB  THR   136     -10.234 -17.568  11.216  1.00  0.00
ATOM   2085  CG2 THR   136     -11.154 -17.304   9.293  1.00  0.00
ATOM   2086 HG21 THR   136     -11.388 -17.908   8.416  1.00  0.00
ATOM   2087 HG22 THR   136     -12.075 -16.895   9.708  1.00  0.00
ATOM   2088 HG23 THR   136     -10.492 -16.488   9.005  1.00  0.00
ATOM   2089  OG1 THR   136     -11.359 -19.214  10.744  1.00  0.00
ATOM   2090  HG1 THR   136     -12.162 -18.827  11.102  1.00  0.00
ATOM   2091  C   THR   136      -8.148 -17.643   9.582  1.00  0.00
ATOM   2092  O   THR   136      -7.783 -16.979  10.565  1.00  0.00
ATOM   2093  N   PRO   137      -7.695 -17.400   8.358  1.00  0.00
ATOM   2094  CD  PRO   137      -8.218 -17.966   7.104  1.00  0.00
ATOM   2095  HD2 PRO   137      -9.298 -17.819   7.062  1.00  0.00
ATOM   2096  HD3 PRO   137      -7.996 -19.032   7.066  1.00  0.00
ATOM   2097  CG  PRO   137      -7.476 -17.178   6.027  1.00  0.00
ATOM   2098  HG2 PRO   137      -8.133 -16.406   5.626  1.00  0.00
ATOM   2099  HG3 PRO   137      -7.178 -17.853   5.225  1.00  0.00
ATOM   2100  CB  PRO   137      -6.278 -16.582   6.698  1.00  0.00
ATOM   2101  HB2 PRO   137      -6.031 -15.641   6.207  1.00  0.00
ATOM   2102  HB3 PRO   137      -5.399 -17.225   6.714  1.00  0.00
ATOM   2103  CA  PRO   137      -6.753 -16.314   8.122  1.00  0.00
ATOM   2104  HA  PRO   137      -5.956 -16.386   8.861  1.00  0.00
ATOM   2105  C   PRO   137      -7.419 -14.954   8.229  1.00  0.00
ATOM   2106  O   PRO   137      -8.634 -14.805   8.103  1.00  0.00
ATOM   2107  N   TRP   138      -6.574 -13.936   8.404  1.00  0.00
ATOM   2108  H   TRP   138      -5.577 -14.088   8.365  1.00  0.00
ATOM   2109  CA  TRP   138      -7.056 -12.617   8.777  1.00  0.00
ATOM   2110  HA  TRP   138      -7.877 -12.701   9.489  1.00  0.00
ATOM   2111  CB  TRP   138      -5.920 -11.825   9.431  1.00  0.00
ATOM   2112  HB2 TRP   138      -4.972 -12.102   8.970  1.00  0.00
ATOM   2113  HB3 TRP   138      -6.033 -10.741   9.406  1.00  0.00
ATOM   2114  CG  TRP   138      -5.826 -12.207  10.853  1.00  0.00
ATOM   2115  CD1 TRP   138      -4.886 -13.029  11.439  1.00  0.00
ATOM   2116  HD1 TRP   138      -4.092 -13.412  10.799  1.00  0.00
ATOM   2117  NE1 TRP   138      -5.178 -13.193  12.783  1.00  0.00
ATOM   2118  HE1 TRP   138      -4.646 -13.742  13.443  1.00  0.00
ATOM   2119  CE2 TRP   138      -6.320 -12.473  13.076  1.00  0.00
ATOM   2120  CZ2 TRP   138      -7.000 -12.323  14.281  1.00  0.00
ATOM   2121  HZ2 TRP   138      -6.619 -12.852  15.155  1.00  0.00
ATOM   2122  CH2 TRP   138      -8.112 -11.516  14.296  1.00  0.00
ATOM   2123  HH2 TRP   138      -8.658 -11.372  15.229  1.00  0.00
ATOM   2124  CZ3 TRP   138      -8.562 -10.873  13.143  1.00  0.00
ATOM   2125  HZ3 TRP   138      -9.448 -10.237  13.160  1.00  0.00
ATOM   2126  CE3 TRP   138      -7.889 -11.026  11.930  1.00  0.00
ATOM   2127  HE3 TRP   138      -8.264 -10.486  11.061  1.00  0.00
ATOM   2128  CD2 TRP   138      -6.751 -11.842  11.889  1.00  0.00
ATOM   2129  C   TRP   138      -7.689 -11.848   7.623  1.00  0.00
ATOM   2130  O   TRP   138      -8.545 -10.986   7.880  1.00  0.00
ATOM   2131  N   ASP   139      -7.314 -12.125   6.359  1.00  0.00
ATOM   2132  H   ASP   139      -6.495 -12.664   6.119  1.00  0.00
ATOM   2133  CA  ASP   139      -8.069 -11.492   5.278  1.00  0.00
ATOM   2134  HA  ASP   139      -8.214 -10.440   5.526  1.00  0.00
ATOM   2135  CB  ASP   139      -7.357 -11.584   3.911  1.00  0.00
ATOM   2136  HB2 ASP   139      -8.018 -11.140   3.167  1.00  0.00
ATOM   2137  HB3 ASP   139      -6.441 -10.997   3.979  1.00  0.00
ATOM   2138  CG  ASP   139      -7.019 -12.999   3.504  1.00  0.00
ATOM   2139  OD1 ASP   139      -7.192 -13.933   4.334  1.00  0.00
ATOM   2140  OD2 ASP   139      -6.575 -13.176   2.337  1.00  0.00
ATOM   2141  C   ASP   139      -9.495 -12.043   5.198  1.00  0.00
ATOM   2142  O   ASP   139     -10.418 -11.290   4.870  1.00  0.00
ATOM   2143  N   GLU   140      -9.726 -13.313   5.561  1.00  0.00
ATOM   2144  H   GLU   140      -8.991 -13.984   5.731  1.00  0.00
ATOM   2145  CA  GLU   140     -11.116 -13.769   5.645  1.00  0.00
ATOM   2146  HA  GLU   140     -11.654 -13.463   4.747  1.00  0.00
ATOM   2147  CB  GLU   140     -11.193 -15.294   5.765  1.00  0.00
ATOM   2148  HB2 GLU   140     -10.868 -15.720   4.816  1.00  0.00
ATOM   2149  HB3 GLU   140     -10.508 -15.601   6.555  1.00  0.00
ATOM   2150  CG  GLU   140     -12.613 -15.797   6.093  1.00  0.00
ATOM   2151  HG2 GLU   140     -12.945 -15.276   6.991  1.00  0.00
ATOM   2152  HG3 GLU   140     -13.265 -15.534   5.260  1.00  0.00
ATOM   2153  CD  GLU   140     -12.672 -17.306   6.329  1.00  0.00
ATOM   2154  OE1 GLU   140     -11.636 -17.996   6.137  1.00  0.00
ATOM   2155  OE2 GLU   140     -13.761 -17.805   6.701  1.00  0.00
ATOM   2156  C   GLU   140     -11.847 -13.113   6.813  1.00  0.00
ATOM   2157  O   GLU   140     -13.019 -12.724   6.687  1.00  0.00
ATOM   2158  N   ILE   141     -11.185 -13.002   7.969  1.00  0.00
ATOM   2159  H   ILE   141     -10.250 -13.362   8.092  1.00  0.00
ATOM   2160  CA  ILE   141     -11.864 -12.426   9.128  1.00  0.00
ATOM   2161  HA  ILE   141     -12.853 -12.871   9.245  1.00  0.00
ATOM   2162  CB  ILE   141     -11.048 -12.647  10.410  1.00  0.00
ATOM   2163  HB  ILE   141     -10.020 -12.327  10.245  1.00  0.00
ATOM   2164  CG2 ILE   141     -11.653 -11.839  11.543  1.00  0.00
ATOM   2165 HG21 ILE   141     -12.682 -12.159  11.709  1.00  0.00
ATOM   2166 HG22 ILE   141     -11.074 -11.997  12.452  1.00  0.00
ATOM   2167 HG23 ILE   141     -11.640 -10.781  11.283  1.00  0.00
ATOM   2168  CG1 ILE   141     -10.990 -14.122  10.806  1.00  0.00
ATOM   2169 HG12 ILE   141     -12.004 -14.441  11.049  1.00  0.00
ATOM   2170 HG13 ILE   141     -10.630 -14.684   9.944  1.00  0.00
ATOM   2171  CD1 ILE   141     -10.048 -14.389  12.036  1.00  0.00
ATOM   2172 HD11 ILE   141     -10.408 -13.828  12.899  1.00  0.00
ATOM   2173 HD12 ILE   141     -10.048 -15.454  12.270  1.00  0.00
ATOM   2174 HD13 ILE   141      -9.035 -14.071  11.794  1.00  0.00
ATOM   2175  C   ILE   141     -12.156 -10.941   8.900  1.00  0.00
ATOM   2176  O   ILE   141     -13.269 -10.469   9.169  1.00  0.00
ATOM   2177  N   TRP   142     -11.181 -10.179   8.391  1.00  0.00
ATOM   2178  H   TRP   142     -10.259 -10.535   8.184  1.00  0.00
ATOM   2179  CA  TRP   142     -11.429  -8.747   8.213  1.00  0.00
ATOM   2180  HA  TRP   142     -11.851  -8.338   9.131  1.00  0.00
ATOM   2181  CB  TRP   142     -10.137  -7.987   7.886  1.00  0.00
ATOM   2182  HB2 TRP   142      -9.571  -8.568   7.158  1.00  0.00
ATOM   2183  HB3 TRP   142     -10.305  -6.982   7.498  1.00  0.00
ATOM   2184  CG  TRP   142      -9.267  -7.841   9.082  1.00  0.00
ATOM   2185  CD1 TRP   142      -7.976  -8.278   9.228  1.00  0.00
ATOM   2186  HD1 TRP   142      -7.517  -8.750   8.360  1.00  0.00
ATOM   2187  NE1 TRP   142      -7.519  -8.008  10.513  1.00  0.00
ATOM   2188  HE1 TRP   142      -6.610  -8.248  10.881  1.00  0.00
ATOM   2189  CE2 TRP   142      -8.513  -7.373  11.205  1.00  0.00
ATOM   2190  CZ2 TRP   142      -8.523  -6.893  12.514  1.00  0.00
ATOM   2191  HZ2 TRP   142      -7.619  -7.005  13.112  1.00  0.00
ATOM   2192  CH2 TRP   142      -9.679  -6.305  12.971  1.00  0.00
ATOM   2193  HH2 TRP   142      -9.723  -5.926  13.992  1.00  0.00
ATOM   2194  CZ3 TRP   142     -10.818  -6.180  12.145  1.00  0.00
ATOM   2195  HZ3 TRP   142     -11.730  -5.707  12.510  1.00  0.00
ATOM   2196  CE3 TRP   142     -10.809  -6.664  10.824  1.00  0.00
ATOM   2197  HE3 TRP   142     -11.708  -6.541  10.219  1.00  0.00
ATOM   2198  CD2 TRP   142      -9.640  -7.268  10.341  1.00  0.00
ATOM   2199  C   TRP   142     -12.484  -8.497   7.148  1.00  0.00
ATOM   2200  O   TRP   142     -13.244  -7.535   7.264  1.00  0.00
ATOM   2201  N   GLN   143     -12.563  -9.355   6.121  1.00  0.00
ATOM   2202  H   GLN   143     -11.865 -10.067   5.963  1.00  0.00
ATOM   2203  CA  GLN   143     -13.665  -9.244   5.172  1.00  0.00
ATOM   2204  HA  GLN   143     -13.619  -8.272   4.681  1.00  0.00
ATOM   2205  CB  GLN   143     -13.603 -10.339   4.099  1.00  0.00
ATOM   2206  HB2 GLN   143     -12.886 -10.047   3.333  1.00  0.00
ATOM   2207  HB3 GLN   143     -13.282 -11.273   4.561  1.00  0.00
ATOM   2208  CG  GLN   143     -14.986 -10.535   3.457  1.00  0.00
ATOM   2209  HG2 GLN   143     -15.725 -10.627   4.253  1.00  0.00
ATOM   2210  HG3 GLN   143     -15.183  -9.630   2.882  1.00  0.00
ATOM   2211  CD  GLN   143     -15.118 -11.748   2.523  1.00  0.00
ATOM   2212  OE1 GLN   143     -15.980 -12.618   2.736  1.00  0.00
ATOM   2213  NE2 GLN   143     -14.289 -11.795   1.471  1.00  0.00
ATOM   2214 HE21 GLN   143     -14.338 -12.573   0.828  1.00  0.00
ATOM   2215 HE22 GLN   143     -13.620 -11.053   1.326  1.00  0.00
ATOM   2216  C   GLN   143     -15.001  -9.327   5.892  1.00  0.00
ATOM   2217  O   GLN   143     -15.874  -8.467   5.712  1.00  0.00
ATOM   2218  N   ALA   144     -15.177 -10.361   6.717  1.00  0.00
ATOM   2219  H   ALA   144     -14.439 -11.030   6.883  1.00  0.00
ATOM   2220  CA  ALA   144     -16.475 -10.591   7.350  1.00  0.00
ATOM   2221  HA  ALA   144     -17.248 -10.585   6.581  1.00  0.00
ATOM   2222  CB  ALA   144     -16.481 -11.961   8.040  1.00  0.00
ATOM   2223  HB1 ALA   144     -15.720 -11.979   8.819  1.00  0.00
ATOM   2224  HB2 ALA   144     -17.460 -12.140   8.485  1.00  0.00
ATOM   2225  HB3 ALA   144     -16.269 -12.739   7.307  1.00  0.00
ATOM   2226  C   ALA   144     -16.818  -9.480   8.345  1.00  0.00
ATOM   2227  O   ALA   144     -17.980  -9.076   8.465  1.00  0.00
ATOM   2228  N   MET   145     -15.823  -8.976   9.075  1.00  0.00
ATOM   2229  H   MET   145     -14.890  -9.362   9.057  1.00  0.00
ATOM   2230  CA  MET   145     -16.097  -7.880   9.988  1.00  0.00
ATOM   2231  HA  MET   145     -17.010  -8.086  10.548  1.00  0.00
ATOM   2232  CB  MET   145     -14.935  -7.703  10.987  1.00  0.00
ATOM   2233  HB2 MET   145     -14.050  -7.462  10.399  1.00  0.00
ATOM   2234  HB3 MET   145     -15.193  -6.854  11.621  1.00  0.00
ATOM   2235  CG  MET   145     -14.648  -8.926  11.864  1.00  0.00
ATOM   2236  HG2 MET   145     -14.135  -9.662  11.245  1.00  0.00
ATOM   2237  HG3 MET   145     -13.988  -8.605  12.670  1.00  0.00
ATOM   2238  SD  MET   145     -16.140  -9.683  12.578  1.00  0.00
ATOM   2239  CE  MET   145     -16.035  -9.161  14.253  1.00  0.00
ATOM   2240  HE1 MET   145     -16.043  -8.072  14.296  1.00  0.00
ATOM   2241  HE2 MET   145     -16.887  -9.552  14.810  1.00  0.00
ATOM   2242  HE3 MET   145     -15.111  -9.535  14.693  1.00  0.00
ATOM   2243  C   MET   145     -16.353  -6.601   9.216  1.00  0.00
ATOM   2244  O   MET   145     -17.162  -5.770   9.641  1.00  0.00
ATOM   2245  N   ASP   146     -15.711  -6.438   8.061  1.00  0.00
ATOM   2246  H   ASP   146     -15.037  -7.102   7.709  1.00  0.00
ATOM   2247  CA  ASP   146     -15.923  -5.212   7.315  1.00  0.00
ATOM   2248  HA  ASP   146     -15.874  -4.361   7.994  1.00  0.00
ATOM   2249  CB  ASP   146     -14.860  -5.034   6.231  1.00  0.00
ATOM   2250  HB2 ASP   146     -13.907  -5.276   6.701  1.00  0.00
ATOM   2251  HB3 ASP   146     -15.041  -5.718   5.402  1.00  0.00
ATOM   2252  CG  ASP   146     -14.819  -3.596   5.706  1.00  0.00
ATOM   2253  OD1 ASP   146     -14.549  -2.678   6.517  1.00  0.00
ATOM   2254  OD2 ASP   146     -15.106  -3.381   4.509  1.00  0.00
ATOM   2255  C   ASP   146     -17.324  -5.175   6.715  1.00  0.00
ATOM   2256  O   ASP   146     -17.966  -4.118   6.707  1.00  0.00
ATOM   2257  N   VAL   147     -17.801  -6.319   6.199  1.00  0.00
ATOM   2258  H   VAL   147     -17.181  -7.098   6.031  1.00  0.00
ATOM   2259  CA  VAL   147     -19.200  -6.449   5.799  1.00  0.00
ATOM   2260  HA  VAL   147     -19.418  -5.849   4.915  1.00  0.00
ATOM   2261  CB  VAL   147     -19.532  -7.921   5.489  1.00  0.00
ATOM   2262  HB  VAL   147     -19.198  -8.539   6.323  1.00  0.00
ATOM   2263  CG1 VAL   147     -21.030  -8.111   5.286  1.00  0.00
ATOM   2264 HG11 VAL   147     -21.366  -7.494   4.452  1.00  0.00
ATOM   2265 HG12 VAL   147     -21.238  -9.159   5.069  1.00  0.00
ATOM   2266 HG13 VAL   147     -21.561  -7.816   6.192  1.00  0.00
ATOM   2267  CG2 VAL   147     -18.793  -8.369   4.266  1.00  0.00
ATOM   2268 HG21 VAL   147     -17.721  -8.272   4.433  1.00  0.00
ATOM   2269 HG22 VAL   147     -19.035  -9.411   4.056  1.00  0.00
ATOM   2270 HG23 VAL   147     -19.086  -7.751   3.417  1.00  0.00
ATOM   2271  C   VAL   147     -20.102  -5.888   6.892  1.00  0.00
ATOM   2272  O   VAL   147     -20.946  -5.017   6.642  1.00  0.00
ATOM   2273  N   LEU   148     -19.884  -6.330   8.134  1.00  0.00
ATOM   2274  H   LEU   148     -19.179  -7.029   8.319  1.00  0.00
ATOM   2275  CA  LEU   148     -20.721  -5.881   9.243  1.00  0.00
ATOM   2276  HA  LEU   148     -21.774  -5.998   8.986  1.00  0.00
ATOM   2277  CB  LEU   148     -20.429  -6.709  10.491  1.00  0.00
ATOM   2278  HB2 LEU   148     -19.360  -6.574  10.653  1.00  0.00
ATOM   2279  HB3 LEU   148     -20.975  -6.379  11.376  1.00  0.00
ATOM   2280  CG  LEU   148     -20.724  -8.195  10.232  1.00  0.00
ATOM   2281  HG  LEU   148     -20.152  -8.517   9.363  1.00  0.00
ATOM   2282  CD1 LEU   148     -20.347  -9.045  11.428  1.00  0.00
ATOM   2283 HD11 LEU   148     -20.920  -8.724  12.298  1.00  0.00
ATOM   2284 HD12 LEU   148     -20.568 -10.091  11.215  1.00  0.00
ATOM   2285 HD13 LEU   148     -19.283  -8.933  11.633  1.00  0.00
ATOM   2286  CD2 LEU   148     -22.204  -8.443   9.791  1.00  0.00
ATOM   2287 HD21 LEU   148     -22.406  -7.895   8.871  1.00  0.00
ATOM   2288 HD22 LEU   148     -22.360  -9.508   9.621  1.00  0.00
ATOM   2289 HD23 LEU   148     -22.880  -8.098  10.574  1.00  0.00
ATOM   2290  C   LEU   148     -20.546  -4.394   9.517  1.00  0.00
ATOM   2291  O   LEU   148     -21.521  -3.704   9.845  1.00  0.00
ATOM   2292  N   VAL   149     -19.327  -3.872   9.370  1.00  0.00
ATOM   2293  H   VAL   149     -18.540  -4.445   9.103  1.00  0.00
ATOM   2294  CA  VAL   149     -19.088  -2.460   9.666  1.00  0.00
ATOM   2295  HA  VAL   149     -19.504  -2.177  10.633  1.00  0.00
ATOM   2296  CB  VAL   149     -17.580  -2.142   9.665  1.00  0.00
ATOM   2297  HB  VAL   149     -17.143  -2.454   8.717  1.00  0.00
ATOM   2298  CG1 VAL   149     -17.376  -0.623   9.851  1.00  0.00
ATOM   2299 HG11 VAL   149     -17.813  -0.311  10.800  1.00  0.00
ATOM   2300 HG12 VAL   149     -16.310  -0.396   9.851  1.00  0.00
ATOM   2301 HG13 VAL   149     -17.861  -0.088   9.035  1.00  0.00
ATOM   2302  CG2 VAL   149     -16.890  -2.920  10.744  1.00  0.00
ATOM   2303 HG21 VAL   149     -17.031  -3.987  10.570  1.00  0.00
ATOM   2304 HG22 VAL   149     -15.825  -2.688  10.735  1.00  0.00
ATOM   2305 HG23 VAL   149     -17.312  -2.651  11.713  1.00  0.00
ATOM   2306  C   VAL   149     -19.825  -1.573   8.673  1.00  0.00
ATOM   2307  O   VAL   149     -20.469  -0.585   9.052  1.00  0.00
ATOM   2308  N   ARG   150     -19.718  -1.894   7.388  1.00  0.00
ATOM   2309  H   ARG   150     -19.211  -2.708   7.071  1.00  0.00
ATOM   2310  CA  ARG   150     -20.303  -1.011   6.387  1.00  0.00
ATOM   2311  HA  ARG   150     -20.002   0.017   6.587  1.00  0.00
ATOM   2312  CB  ARG   150     -19.841  -1.390   4.989  1.00  0.00
ATOM   2313  HB2 ARG   150     -20.382  -2.284   4.678  1.00  0.00
ATOM   2314  HB3 ARG   150     -20.078  -0.569   4.313  1.00  0.00
ATOM   2315  CG  ARG   150     -18.378  -1.657   4.951  1.00  0.00
ATOM   2316  HG2 ARG   150     -18.090  -2.062   5.921  1.00  0.00
ATOM   2317  HG3 ARG   150     -18.198  -2.404   4.178  1.00  0.00
ATOM   2318  CD  ARG   150     -17.577  -0.448   4.665  1.00  0.00
ATOM   2319  HD2 ARG   150     -18.209   0.348   4.271  1.00  0.00
ATOM   2320  HD3 ARG   150     -17.072  -0.098   5.565  1.00  0.00
ATOM   2321  NE  ARG   150     -16.570  -0.785   3.665  1.00  0.00
ATOM   2322  HE  ARG   150     -16.721  -1.613   3.106  1.00  0.00
ATOM   2323  CZ  ARG   150     -15.472  -0.068   3.453  1.00  0.00
ATOM   2324  NH1 ARG   150     -14.595  -0.452   2.524  1.00  0.00
ATOM   2325 HH11 ARG   150     -14.770  -1.288   1.984  1.00  0.00
ATOM   2326 HH12 ARG   150     -13.761   0.095   2.365  1.00  0.00
ATOM   2327  NH2 ARG   150     -15.257   1.032   4.178  1.00  0.00
ATOM   2328 HH21 ARG   150     -15.929   1.310   4.880  1.00  0.00
ATOM   2329 HH22 ARG   150     -14.425   1.581   4.022  1.00  0.00
ATOM   2330  C   ARG   150     -21.813  -1.036   6.454  1.00  0.00
ATOM   2331  O   ARG   150     -22.455  -0.038   6.110  1.00  0.00
ATOM   2332  N   GLN   151     -22.382  -2.154   6.926  1.00  0.00
ATOM   2333  H   GLN   151     -21.796  -2.945   7.151  1.00  0.00
ATOM   2334  CA  GLN   151     -23.823  -2.293   7.090  1.00  0.00
ATOM   2335  HA  GLN   151     -24.344  -1.810   6.263  1.00  0.00
ATOM   2336  CB  GLN   151     -24.199  -3.765   7.107  1.00  0.00
ATOM   2337  HB2 GLN   151     -23.460  -4.283   7.717  1.00  0.00
ATOM   2338  HB3 GLN   151     -25.179  -3.846   7.578  1.00  0.00
ATOM   2339  CG  GLN   151     -24.247  -4.391   5.737  1.00  0.00
ATOM   2340  HG2 GLN   151     -25.006  -3.893   5.133  1.00  0.00
ATOM   2341  HG3 GLN   151     -23.274  -4.285   5.257  1.00  0.00
ATOM   2342  CD  GLN   151     -24.584  -5.855   5.821  1.00  0.00
ATOM   2343  OE1 GLN   151     -24.735  -6.400   6.915  1.00  0.00
ATOM   2344  NE2 GLN   151     -24.709  -6.505   4.668  1.00  0.00
ATOM   2345 HE21 GLN   151     -24.935  -7.490   4.669  1.00  0.00
ATOM   2346 HE22 GLN   151     -24.578  -6.011   3.797  1.00  0.00
ATOM   2347  C   GLN   151     -24.373  -1.640   8.352  1.00  0.00
ATOM   2348  O   GLN   151     -25.590  -1.458   8.444  1.00  0.00
ATOM   2349  N   GLY   152     -23.539  -1.294   9.331  1.00  0.00
ATOM   2350  H   GLY   152     -22.540  -1.413   9.242  1.00  0.00
ATOM   2351  CA  GLY   152     -24.057  -0.731  10.563  1.00  0.00
ATOM   2352  HA2 GLY   152     -23.319  -0.014  10.922  1.00  0.00
ATOM   2353  HA3 GLY   152     -24.980  -0.207  10.312  1.00  0.00
ATOM   2354  C   GLY   152     -24.344  -1.737  11.664  1.00  0.00
ATOM   2355  O   GLY   152     -24.833  -1.333  12.738  1.00  0.00
ATOM   2356  N   LYS   153     -24.035  -3.026  11.454  1.00  0.00
ATOM   2357  H   LYS   153     -23.594  -3.333  10.599  1.00  0.00
ATOM   2358  CA  LYS   153     -24.388  -4.032  12.449  1.00  0.00
ATOM   2359  HA  LYS   153     -25.370  -3.808  12.868  1.00  0.00
ATOM   2360  CB  LYS   153     -24.433  -5.422  11.814  1.00  0.00
ATOM   2361  HB2 LYS   153     -23.494  -5.510  11.268  1.00  0.00
ATOM   2362  HB3 LYS   153     -24.430  -6.114  12.656  1.00  0.00
ATOM   2363  CG  LYS   153     -25.630  -5.770  10.856  1.00  0.00
ATOM   2364  HG2 LYS   153     -26.578  -5.625  11.375  1.00  0.00
ATOM   2365  HG3 LYS   153     -25.599  -5.132   9.973  1.00  0.00
ATOM   2366  CD  LYS   153     -25.497  -7.276  10.420  1.00  0.00
ATOM   2367  HD2 LYS   153     -24.651  -7.329   9.736  1.00  0.00
ATOM   2368  HD3 LYS   153     -25.270  -7.843  11.323  1.00  0.00
ATOM   2369  CE  LYS   153     -26.752  -7.876   9.736  1.00  0.00
ATOM   2370  HE2 LYS   153     -26.464  -8.582   8.958  1.00  0.00
ATOM   2371  HE3 LYS   153     -27.383  -8.381  10.468  1.00  0.00
ATOM   2372  NZ  LYS   153     -27.487  -6.776   9.142  1.00  0.00
ATOM   2373  HZ1 LYS   153     -26.903  -6.308   8.464  1.00  0.00
ATOM   2374  HZ2 LYS   153     -28.315  -7.132   8.686  1.00  0.00
ATOM   2375  HZ3 LYS   153     -27.756  -6.122   9.863  1.00  0.00
ATOM   2376  C   LYS   153     -23.414  -4.034  13.623  1.00  0.00
ATOM   2377  O   LYS   153     -23.780  -4.442  14.732  1.00  0.00
ATOM   2378  N   ILE   154     -22.166  -3.610  13.397  1.00  0.00
ATOM   2379  H   ILE   154     -21.898  -3.398  12.447  1.00  0.00
ATOM   2380  CA  ILE   154     -21.163  -3.466  14.449  1.00  0.00
ATOM   2381  HA  ILE   154     -21.579  -3.304  15.444  1.00  0.00
ATOM   2382  CB  ILE   154     -20.160  -4.651  14.494  1.00  0.00
ATOM   2383  HB  ILE   154     -19.440  -4.457  15.289  1.00  0.00
ATOM   2384  CG2 ILE   154     -20.862  -5.991  14.756  1.00  0.00
ATOM   2385 HG21 ILE   154     -21.583  -6.186  13.962  1.00  0.00
ATOM   2386 HG22 ILE   154     -20.122  -6.791  14.779  1.00  0.00
ATOM   2387 HG23 ILE   154     -21.381  -5.949  15.714  1.00  0.00
ATOM   2388  CG1 ILE   154     -19.263  -4.647  13.241  1.00  0.00
ATOM   2389 HG12 ILE   154     -19.902  -4.923  12.402  1.00  0.00
ATOM   2390 HG13 ILE   154     -18.917  -3.622  13.111  1.00  0.00
ATOM   2391  CD1 ILE   154     -18.046  -5.599  13.298  1.00  0.00
ATOM   2392 HD11 ILE   154     -18.392  -6.625  13.428  1.00  0.00
ATOM   2393 HD12 ILE   154     -17.480  -5.522  12.370  1.00  0.00
ATOM   2394 HD13 ILE   154     -17.408  -5.323  14.137  1.00  0.00
ATOM   2395  C   ILE   154     -20.404  -2.163  14.208  1.00  0.00
ATOM   2396  O   ILE   154     -20.434  -1.588  13.116  1.00  0.00
ATOM   2397  N   LEU   155     -19.695  -1.705  15.235  1.00  0.00
ATOM   2398  H   LEU   155     -19.787  -2.133  16.145  1.00  0.00
ATOM   2399  CA  LEU   155     -18.826  -0.541  15.103  1.00  0.00
ATOM   2400  HA  LEU   155     -18.934  -0.111  14.107  1.00  0.00
ATOM   2401  CB  LEU   155     -19.197   0.525  16.140  1.00  0.00
ATOM   2402  HB2 LEU   155     -19.332   0.017  17.095  1.00  0.00
ATOM   2403  HB3 LEU   155     -18.337   1.192  16.202  1.00  0.00
ATOM   2404  CG  LEU   155     -20.460   1.345  15.813  1.00  0.00
ATOM   2405  HG  LEU   155     -20.484   1.543  14.741  1.00  0.00
ATOM   2406  CD1 LEU   155     -21.711   0.589  16.214  1.00  0.00
ATOM   2407 HD11 LEU   155     -21.689   0.391  17.286  1.00  0.00
ATOM   2408 HD12 LEU   155     -22.591   1.187  15.974  1.00  0.00
ATOM   2409 HD13 LEU   155     -21.756  -0.355  15.671  1.00  0.00
ATOM   2410  CD2 LEU   155     -20.446   2.627  16.566  1.00  0.00
ATOM   2411 HD21 LEU   155     -19.564   3.203  16.287  1.00  0.00
ATOM   2412 HD22 LEU   155     -21.343   3.199  16.328  1.00  0.00
ATOM   2413 HD23 LEU   155     -20.422   2.420  17.636  1.00  0.00
ATOM   2414  C   LEU   155     -17.360  -0.931  15.236  1.00  0.00
ATOM   2415  O   LEU   155     -16.575  -0.690  14.315  1.00  0.00
ATOM   2416  N   TYR   156     -16.986  -1.570  16.348  1.00  0.00
ATOM   2417  H   TYR   156     -17.717  -1.851  16.986  1.00  0.00
ATOM   2418  CA  TYR   156     -15.612  -1.883  16.695  1.00  0.00
ATOM   2419  HA  TYR   156     -14.948  -1.501  15.920  1.00  0.00
ATOM   2420  CB  TYR   156     -15.219  -1.254  18.029  1.00  0.00
ATOM   2421  HB2 TYR   156     -15.818  -1.760  18.787  1.00  0.00
ATOM   2422  HB3 TYR   156     -14.164  -1.467  18.199  1.00  0.00
ATOM   2423  CG  TYR   156     -15.452   0.235  18.116  1.00  0.00
ATOM   2424  CD1 TYR   156     -14.565   1.126  17.531  1.00  0.00
ATOM   2425  HD1 TYR   156     -13.706   0.727  16.993  1.00  0.00
ATOM   2426  CE1 TYR   156     -14.752   2.493  17.619  1.00  0.00
ATOM   2427  HE1 TYR   156     -14.054   3.184  17.148  1.00  0.00
ATOM   2428  CZ  TYR   156     -15.828   2.975  18.314  1.00  0.00
ATOM   2429  OH  TYR   156     -16.004   4.333  18.389  1.00  0.00
ATOM   2430  HH  TYR   156     -15.324   4.826  17.925  1.00  0.00
ATOM   2431  CE2 TYR   156     -16.715   2.114  18.918  1.00  0.00
ATOM   2432  HE2 TYR   156     -17.556   2.508  19.490  1.00  0.00
ATOM   2433  CD2 TYR   156     -16.541   0.756  18.800  1.00  0.00
ATOM   2434  HD2 TYR   156     -17.264   0.073  19.247  1.00  0.00
ATOM   2435  C   TYR   156     -15.435  -3.384  16.807  1.00  0.00
ATOM   2436  O   TYR   156     -16.383  -4.108  17.124  1.00  0.00
ATOM   2437  N   VAL   157     -14.203  -3.842  16.579  1.00  0.00
ATOM   2438  H   VAL   157     -13.494  -3.192  16.273  1.00  0.00
ATOM   2439  CA  VAL   157     -13.843  -5.250  16.703  1.00  0.00
ATOM   2440  HA  VAL   157     -14.698  -5.858  17.001  1.00  0.00
ATOM   2441  CB  VAL   157     -13.272  -5.813  15.378  1.00  0.00
ATOM   2442  HB  VAL   157     -12.327  -5.316  15.163  1.00  0.00
ATOM   2443  CG1 VAL   157     -13.044  -7.306  15.483  1.00  0.00
ATOM   2444 HG11 VAL   157     -13.990  -7.804  15.698  1.00  0.00
ATOM   2445 HG12 VAL   157     -12.643  -7.680  14.541  1.00  0.00
ATOM   2446 HG13 VAL   157     -12.336  -7.510  16.286  1.00  0.00
ATOM   2447  CG2 VAL   157     -14.199  -5.490  14.239  1.00  0.00
ATOM   2448 HG21 VAL   157     -14.306  -4.409  14.152  1.00  0.00
ATOM   2449 HG22 VAL   157     -13.790  -5.890  13.312  1.00  0.00
ATOM   2450 HG23 VAL   157     -15.176  -5.937  14.427  1.00  0.00
ATOM   2451  C   VAL   157     -12.830  -5.387  17.831  1.00  0.00
ATOM   2452  O   VAL   157     -11.957  -4.529  18.003  1.00  0.00
ATOM   2453  N   GLY   158     -12.960  -6.454  18.620  1.00  0.00
ATOM   2454  H   GLY   158     -13.722  -7.103  18.480  1.00  0.00
ATOM   2455  CA  GLY   158     -12.027  -6.714  19.689  1.00  0.00
ATOM   2456  HA2 GLY   158     -11.117  -6.133  19.540  1.00  0.00
ATOM   2457  HA3 GLY   158     -12.474  -6.449  20.647  1.00  0.00
ATOM   2458  C   GLY   158     -11.675  -8.186  19.700  1.00  0.00
ATOM   2459  O   GLY   158     -12.305  -8.996  19.015  1.00  0.00
ATOM   2460  N   SER   159     -10.652  -8.522  20.480  1.00  0.00
ATOM   2461  H   SER   159     -10.121  -7.815  20.969  1.00  0.00
ATOM   2462  CA  SER   159     -10.241  -9.907  20.614  1.00  0.00
ATOM   2463  HA  SER   159     -10.894 -10.542  20.015  1.00  0.00
ATOM   2464  CB  SER   159      -8.801 -10.098  20.136  1.00  0.00
ATOM   2465  HB2 SER   159      -8.478 -11.117  20.347  1.00  0.00
ATOM   2466  HB3 SER   159      -8.744  -9.914  19.063  1.00  0.00
ATOM   2467  OG  SER   159      -7.963  -9.189  20.814  1.00  0.00
ATOM   2468  HG  SER   159      -7.058  -9.306  20.517  1.00  0.00
ATOM   2469  C   SER   159     -10.373 -10.363  22.062  1.00  0.00
ATOM   2470  O   SER   159     -10.479  -9.553  22.991  1.00  0.00
ATOM   2471  N   SER   160     -10.346 -11.682  22.232  1.00  0.00
ATOM   2472  H   SER   160     -10.393 -12.279  21.419  1.00  0.00
ATOM   2473  CA  SER   160     -10.295 -12.306  23.542  1.00  0.00
ATOM   2474  HA  SER   160      -9.763 -11.654  24.235  1.00  0.00
ATOM   2475  CB  SER   160     -11.704 -12.556  24.090  1.00  0.00
ATOM   2476  HB2 SER   160     -12.289 -11.639  24.016  1.00  0.00
ATOM   2477  HB3 SER   160     -12.186 -13.341  23.507  1.00  0.00
ATOM   2478  OG  SER   160     -11.624 -12.958  25.449  1.00  0.00
ATOM   2479  HG  SER   160     -12.509 -13.114  25.789  1.00  0.00
ATOM   2480  C   SER   160      -9.526 -13.617  23.456  1.00  0.00
ATOM   2481  O   SER   160      -9.693 -14.383  22.500  1.00  0.00
ATOM   2482  N   ASN   161      -8.718 -13.897  24.477  1.00  0.00
ATOM   2483  H   ASN   161      -8.628 -13.234  25.234  1.00  0.00
ATOM   2484  CA  ASN   161      -7.885 -15.105  24.506  1.00  0.00
ATOM   2485  HA  ASN   161      -7.163 -15.027  25.318  1.00  0.00
ATOM   2486  CB  ASN   161      -8.735 -16.362  24.725  1.00  0.00
ATOM   2487  HB2 ASN   161      -9.361 -16.558  23.854  1.00  0.00
ATOM   2488  HB3 ASN   161      -8.049 -17.195  24.873  1.00  0.00
ATOM   2489  CG  ASN   161      -9.620 -16.247  25.937  1.00  0.00
ATOM   2490  OD1 ASN   161      -9.125 -16.039  27.045  1.00  0.00
ATOM   2491  ND2 ASN   161     -10.932 -16.337  25.742  1.00  0.00
ATOM   2492 HD21 ASN   161     -11.563 -16.265  26.528  1.00  0.00
ATOM   2493 HD22 ASN   161     -11.293 -16.477  24.809  1.00  0.00
ATOM   2494  C   ASN   161      -7.058 -15.223  23.225  1.00  0.00
ATOM   2495  O   ASN   161      -7.127 -16.214  22.498  1.00  0.00
ATOM   2496  N   PHE   162      -6.329 -14.157  22.916  1.00  0.00
ATOM   2497  H   PHE   162      -6.461 -13.325  23.473  1.00  0.00
ATOM   2498  CA  PHE   162      -5.369 -14.111  21.824  1.00  0.00
ATOM   2499  HA  PHE   162      -5.567 -14.928  21.130  1.00  0.00
ATOM   2500  CB  PHE   162      -5.468 -12.788  21.063  1.00  0.00
ATOM   2501  HB2 PHE   162      -5.789 -11.996  21.740  1.00  0.00
ATOM   2502  HB3 PHE   162      -4.498 -12.531  20.637  1.00  0.00
ATOM   2503  CG  PHE   162      -6.446 -12.802  19.925  1.00  0.00
ATOM   2504  CD1 PHE   162      -7.569 -13.622  19.956  1.00  0.00
ATOM   2505  HD1 PHE   162      -7.742 -14.255  20.827  1.00  0.00
ATOM   2506  CE1 PHE   162      -8.478 -13.641  18.881  1.00  0.00
ATOM   2507  HE1 PHE   162      -9.349 -14.297  18.910  1.00  0.00
ATOM   2508  CZ  PHE   162      -8.265 -12.828  17.791  1.00  0.00
ATOM   2509  HZ  PHE   162      -8.969 -12.834  16.959  1.00  0.00
ATOM   2510  CE2 PHE   162      -7.145 -11.994  17.752  1.00  0.00
ATOM   2511  HE2 PHE   162      -6.979 -11.347  16.891  1.00  0.00
ATOM   2512  CD2 PHE   162      -6.240 -11.989  18.813  1.00  0.00
ATOM   2513  HD2 PHE   162      -5.362 -11.345  18.777  1.00  0.00
ATOM   2514  C   PHE   162      -3.963 -14.265  22.383  1.00  0.00
ATOM   2515  O   PHE   162      -3.714 -14.024  23.567  1.00  0.00
ATOM   2516  N   ALA   163      -3.043 -14.678  21.529  1.00  0.00
ATOM   2517  H   ALA   163      -3.281 -15.132  20.658  1.00  0.00
ATOM   2518  CA  ALA   163      -1.640 -14.532  21.868  1.00  0.00
ATOM   2519  HA  ALA   163      -1.502 -14.568  22.949  1.00  0.00
ATOM   2520  CB  ALA   163      -0.806 -15.636  21.234  1.00  0.00
ATOM   2521  HB1 ALA   163      -0.927 -15.607  20.151  1.00  0.00
ATOM   2522  HB2 ALA   163       0.244 -15.489  21.486  1.00  0.00
ATOM   2523  HB3 ALA   163      -1.138 -16.604  21.610  1.00  0.00
ATOM   2524  C   ALA   163      -1.182 -13.156  21.409  1.00  0.00
ATOM   2525  O   ALA   163      -1.846 -12.504  20.600  1.00  0.00
ATOM   2526  N   GLY   164      -0.057 -12.692  21.966  1.00  0.00
ATOM   2527  H   GLY   164       0.413 -13.183  22.713  1.00  0.00
ATOM   2528  CA  GLY   164       0.520 -11.441  21.491  1.00  0.00
ATOM   2529  HA2 GLY   164      -0.105 -10.620  21.843  1.00  0.00
ATOM   2530  HA3 GLY   164       1.520 -11.343  21.914  1.00  0.00
ATOM   2531  C   GLY   164       0.615 -11.375  19.971  1.00  0.00
ATOM   2532  O   GLY   164       0.115 -10.440  19.336  1.00  0.00
ATOM   2533  N   TRP   165       1.241 -12.385  19.361  1.00  0.00
ATOM   2534  H   TRP   165       1.625 -13.165  19.875  1.00  0.00
ATOM   2535  CA  TRP   165       1.495 -12.310  17.930  1.00  0.00
ATOM   2536  HA  TRP   165       1.906 -11.334  17.675  1.00  0.00
ATOM   2537  CB  TRP   165       2.508 -13.395  17.516  1.00  0.00
ATOM   2538  HB2 TRP   165       2.797 -13.277  16.472  1.00  0.00
ATOM   2539  HB3 TRP   165       3.390 -13.308  18.150  1.00  0.00
ATOM   2540  CG  TRP   165       2.013 -14.789  17.665  1.00  0.00
ATOM   2541  CD1 TRP   165       2.154 -15.612  18.762  1.00  0.00
ATOM   2542  HD1 TRP   165       2.715 -15.217  19.609  1.00  0.00
ATOM   2543  NE1 TRP   165       1.526 -16.805  18.535  1.00  0.00
ATOM   2544  HE1 TRP   165       1.469 -17.570  19.192  1.00  0.00
ATOM   2545  CE2 TRP   165       0.986 -16.796  17.272  1.00  0.00
ATOM   2546  CZ2 TRP   165       0.278 -17.785  16.588  1.00  0.00
ATOM   2547  HZ2 TRP   165       0.093 -18.736  17.088  1.00  0.00
ATOM   2548  CH2 TRP   165      -0.148 -17.490  15.307  1.00  0.00
ATOM   2549  HH2 TRP   165      -0.708 -18.241  14.749  1.00  0.00
ATOM   2550  CZ3 TRP   165       0.119 -16.248  14.701  1.00  0.00
ATOM   2551  HZ3 TRP   165      -0.221 -16.023  13.690  1.00  0.00
ATOM   2552  CE3 TRP   165       0.829 -15.269  15.383  1.00  0.00
ATOM   2553  HE3 TRP   165       1.046 -14.337  14.862  1.00  0.00
ATOM   2554  CD2 TRP   165       1.266 -15.535  16.697  1.00  0.00
ATOM   2555  C   TRP   165       0.199 -12.378  17.115  1.00  0.00
ATOM   2556  O   TRP   165       0.184 -11.936  15.966  1.00  0.00
ATOM   2557  N   ASN   166      -0.903 -12.852  17.697  1.00  0.00
ATOM   2558  H   ASN   166      -0.876 -13.287  18.608  1.00  0.00
ATOM   2559  CA  ASN   166      -2.186 -12.792  16.995  1.00  0.00
ATOM   2560  HA  ASN   166      -2.059 -13.139  15.970  1.00  0.00
ATOM   2561  CB  ASN   166      -3.225 -13.675  17.683  1.00  0.00
ATOM   2562  HB2 ASN   166      -3.400 -13.282  18.685  1.00  0.00
ATOM   2563  HB3 ASN   166      -4.154 -13.640  17.113  1.00  0.00
ATOM   2564  CG  ASN   166      -2.779 -15.134  17.801  1.00  0.00
ATOM   2565  OD1 ASN   166      -2.771 -15.686  18.893  1.00  0.00
ATOM   2566  ND2 ASN   166      -2.400 -15.755  16.674  1.00  0.00
ATOM   2567 HD21 ASN   166      -2.099 -16.718  16.709  1.00  0.00
ATOM   2568 HD22 ASN   166      -2.418 -15.256  15.796  1.00  0.00
ATOM   2569  C   ASN   166      -2.694 -11.366  16.922  1.00  0.00
ATOM   2570  O   ASN   166      -3.201 -10.936  15.878  1.00  0.00
ATOM   2571  N   ILE   167      -2.554 -10.620  18.021  1.00  0.00
ATOM   2572  H   ILE   167      -2.252 -11.048  18.884  1.00  0.00
ATOM   2573  CA  ILE   167      -2.892  -9.200  18.034  1.00  0.00
ATOM   2574  HA  ILE   167      -3.915  -8.986  17.724  1.00  0.00
ATOM   2575  CB  ILE   167      -2.649  -8.618  19.434  1.00  0.00
ATOM   2576  HB  ILE   167      -1.658  -8.923  19.770  1.00  0.00
ATOM   2577  CG2 ILE   167      -2.736  -7.087  19.421  1.00  0.00
ATOM   2578 HG21 ILE   167      -3.727  -6.782  19.085  1.00  0.00
ATOM   2579 HG22 ILE   167      -2.560  -6.704  20.426  1.00  0.00
ATOM   2580 HG23 ILE   167      -1.984  -6.686  18.743  1.00  0.00
ATOM   2581  CG1 ILE   167      -3.598  -9.253  20.439  1.00  0.00
ATOM   2582 HG12 ILE   167      -4.616  -8.958  20.184  1.00  0.00
ATOM   2583 HG13 ILE   167      -3.505 -10.336  20.363  1.00  0.00
ATOM   2584  CD1 ILE   167      -3.288  -8.820  21.848  1.00  0.00
ATOM   2585 HD11 ILE   167      -3.382  -7.737  21.925  1.00  0.00
ATOM   2586 HD12 ILE   167      -3.988  -9.295  22.537  1.00  0.00
ATOM   2587 HD13 ILE   167      -2.271  -9.115  22.104  1.00  0.00
ATOM   2588  C   ILE   167      -2.094  -8.439  16.981  1.00  0.00
ATOM   2589  O   ILE   167      -2.642  -7.610  16.247  1.00  0.00
ATOM   2590  N   ALA   168      -0.783  -8.689  16.904  1.00  0.00
ATOM   2591  H   ALA   168      -0.328  -9.320  17.547  1.00  0.00
ATOM   2592  CA  ALA   168       0.038  -7.998  15.913  1.00  0.00
ATOM   2593  HA  ALA   168      -0.131  -6.926  16.013  1.00  0.00
ATOM   2594  CB  ALA   168       1.525  -8.282  16.137  1.00  0.00
ATOM   2595  HB1 ALA   168       1.711  -9.351  16.031  1.00  0.00
ATOM   2596  HB2 ALA   168       2.114  -7.736  15.401  1.00  0.00
ATOM   2597  HB3 ALA   168       1.809  -7.962  17.139  1.00  0.00
ATOM   2598  C   ALA   168      -0.360  -8.395  14.504  1.00  0.00
ATOM   2599  O   ALA   168      -0.513  -7.537  13.628  1.00  0.00
ATOM   2600  N   GLN   169      -0.529  -9.689  14.253  1.00  0.00
ATOM   2601  H   GLN   169      -0.377 -10.414  14.939  1.00  0.00
ATOM   2602  CA  GLN   169      -0.900 -10.085  12.898  1.00  0.00
ATOM   2603  HA  GLN   169      -0.189  -9.662  12.189  1.00  0.00
ATOM   2604  CB  GLN   169      -0.897 -11.605  12.744  1.00  0.00
ATOM   2605  HB2 GLN   169       0.037 -11.987  13.155  1.00  0.00
ATOM   2606  HB3 GLN   169      -1.736 -12.007  13.313  1.00  0.00
ATOM   2607  CG  GLN   169      -1.022 -12.031  11.287  1.00  0.00
ATOM   2608  HG2 GLN   169      -1.983 -11.694  10.899  1.00  0.00
ATOM   2609  HG3 GLN   169      -0.218 -11.575  10.710  1.00  0.00
ATOM   2610  CD  GLN   169      -0.938 -13.532  11.131  1.00  0.00
ATOM   2611  OE1 GLN   169      -1.275 -14.288  12.055  1.00  0.00
ATOM   2612  NE2 GLN   169      -0.486 -13.982   9.961  1.00  0.00
ATOM   2613 HE21 GLN   169      -0.409 -14.976   9.802  1.00  0.00
ATOM   2614 HE22 GLN   169      -0.223 -13.327   9.239  1.00  0.00
ATOM   2615  C   GLN   169      -2.266  -9.535  12.523  1.00  0.00
ATOM   2616  O   GLN   169      -2.486  -9.134  11.372  1.00  0.00
ATOM   2617  N   ALA   170      -3.199  -9.509  13.482  1.00  0.00
ATOM   2618  H   ALA   170      -3.012  -9.861  14.410  1.00  0.00
ATOM   2619  CA  ALA   170      -4.539  -9.024  13.186  1.00  0.00
ATOM   2620  HA  ALA   170      -4.935  -9.591  12.343  1.00  0.00
ATOM   2621  CB  ALA   170      -5.463  -9.227  14.388  1.00  0.00
ATOM   2622  HB1 ALA   170      -5.086  -8.658  15.238  1.00  0.00
ATOM   2623  HB2 ALA   170      -6.467  -8.882  14.138  1.00  0.00
ATOM   2624  HB3 ALA   170      -5.497 -10.285  14.646  1.00  0.00
ATOM   2625  C   ALA   170      -4.518  -7.555  12.782  1.00  0.00
ATOM   2626  O   ALA   170      -5.115  -7.176  11.760  1.00  0.00
ATOM   2627  N   ASN   171      -3.837  -6.704  13.574  1.00  0.00
ATOM   2628  H   ASN   171      -3.320  -7.013  14.384  1.00  0.00
ATOM   2629  CA  ASN   171      -3.939  -5.269  13.324  1.00  0.00
ATOM   2630  HA  ASN   171      -4.945  -5.021  12.985  1.00  0.00
ATOM   2631  CB  ASN   171      -3.649  -4.488  14.604  1.00  0.00
ATOM   2632  HB2 ASN   171      -2.903  -5.034  15.182  1.00  0.00
ATOM   2633  HB3 ASN   171      -3.268  -3.495  14.365  1.00  0.00
ATOM   2634  CG  ASN   171      -4.897  -4.337  15.446  1.00  0.00
ATOM   2635  OD1 ASN   171      -5.764  -5.207  15.404  1.00  0.00
ATOM   2636  ND2 ASN   171      -5.013  -3.241  16.189  1.00  0.00
ATOM   2637 HD21 ASN   171      -5.834  -3.108  16.763  1.00  0.00
ATOM   2638 HD22 ASN   171      -4.281  -2.546  16.176  1.00  0.00
ATOM   2639  C   ASN   171      -3.046  -4.807  12.176  1.00  0.00
ATOM   2640  O   ASN   171      -3.417  -3.864  11.453  1.00  0.00
ATOM   2641  N   GLU   172      -1.883  -5.448  11.986  1.00  0.00
ATOM   2642  H   GLU   172      -1.518  -6.109  12.657  1.00  0.00
ATOM   2643  CA  GLU   172      -1.091  -5.161  10.798  1.00  0.00
ATOM   2644  HA  GLU   172      -0.872  -4.094  10.762  1.00  0.00
ATOM   2645  CB  GLU   172       0.226  -5.929  10.800  1.00  0.00
ATOM   2646  HB2 GLU   172      -0.030  -6.988  10.825  1.00  0.00
ATOM   2647  HB3 GLU   172       0.724  -5.698   9.859  1.00  0.00
ATOM   2648  CG  GLU   172       1.147  -5.608  11.948  1.00  0.00
ATOM   2649  HG2 GLU   172       0.521  -5.534  12.838  1.00  0.00
ATOM   2650  HG3 GLU   172       1.841  -6.440  12.062  1.00  0.00
ATOM   2651  CD  GLU   172       1.928  -4.317  11.769  1.00  0.00
ATOM   2652  OE1 GLU   172       2.661  -3.938  12.722  1.00  0.00
ATOM   2653  OE2 GLU   172       1.803  -3.677  10.698  1.00  0.00
ATOM   2654  C   GLU   172      -1.880  -5.511   9.550  1.00  0.00
ATOM   2655  O   GLU   172      -1.876  -4.750   8.581  1.00  0.00
ATOM   2656  N   THR   173      -2.588  -6.647   9.560  1.00  0.00
ATOM   2657  H   THR   173      -2.579  -7.298  10.332  1.00  0.00
ATOM   2658  CA  THR   173      -3.352  -7.001   8.362  1.00  0.00
ATOM   2659  HA  THR   173      -2.684  -6.958   7.503  1.00  0.00
ATOM   2660  CB  THR   173      -3.920  -8.416   8.469  1.00  0.00
ATOM   2661  HB  THR   173      -4.645  -8.447   9.283  1.00  0.00
ATOM   2662  CG2 THR   173      -4.602  -8.816   7.167  1.00  0.00
ATOM   2663 HG21 THR   173      -3.878  -8.786   6.353  1.00  0.00
ATOM   2664 HG22 THR   173      -5.001  -9.826   7.261  1.00  0.00
ATOM   2665 HG23 THR   173      -5.416  -8.123   6.955  1.00  0.00
ATOM   2666  OG1 THR   173      -2.867  -9.345   8.708  1.00  0.00
ATOM   2667  HG1 THR   173      -3.231 -10.231   8.774  1.00  0.00
ATOM   2668  C   THR   173      -4.470  -5.994   8.105  1.00  0.00
ATOM   2669  O   THR   173      -4.659  -5.545   6.968  1.00  0.00
ATOM   2670  N   ALA   174      -5.194  -5.598   9.153  1.00  0.00
ATOM   2671  H   ALA   174      -5.048  -6.007  10.065  1.00  0.00
ATOM   2672  CA  ALA   174      -6.246  -4.595   9.005  1.00  0.00
ATOM   2673  HA  ALA   174      -6.963  -4.939   8.259  1.00  0.00
ATOM   2674  CB  ALA   174      -6.978  -4.391  10.327  1.00  0.00
ATOM   2675  HB1 ALA   174      -6.275  -4.038  11.082  1.00  0.00
ATOM   2676  HB2 ALA   174      -7.770  -3.653  10.195  1.00  0.00
ATOM   2677  HB3 ALA   174      -7.414  -5.336  10.651  1.00  0.00
ATOM   2678  C   ALA   174      -5.679  -3.270   8.527  1.00  0.00
ATOM   2679  O   ALA   174      -6.304  -2.580   7.709  1.00  0.00
ATOM   2680  N   ALA   175      -4.484  -2.902   9.018  1.00  0.00
ATOM   2681  H   ALA   175      -3.971  -3.490   9.659  1.00  0.00
ATOM   2682  CA  ALA   175      -3.943  -1.584   8.704  1.00  0.00
ATOM   2683  HA  ALA   175      -4.723  -0.848   8.903  1.00  0.00
ATOM   2684  CB  ALA   175      -2.749  -1.287   9.609  1.00  0.00
ATOM   2685  HB1 ALA   175      -1.957  -2.010   9.415  1.00  0.00
ATOM   2686  HB2 ALA   175      -2.381  -0.282   9.407  1.00  0.00
ATOM   2687  HB3 ALA   175      -3.057  -1.357  10.652  1.00  0.00
ATOM   2688  C   ALA   175      -3.566  -1.449   7.224  1.00  0.00
ATOM   2689  O   ALA   175      -3.750  -0.369   6.646  1.00  0.00
ATOM   2690  N   ARG   176      -3.065  -2.523   6.592  1.00  0.00
ATOM   2691  H   ARG   176      -2.912  -3.386   7.094  1.00  0.00
ATOM   2692  CA  ARG   176      -2.692  -2.467   5.180  1.00  0.00
ATOM   2693  HA  ARG   176      -1.879  -1.753   5.052  1.00  0.00
ATOM   2694  CB  ARG   176      -2.230  -3.836   4.661  1.00  0.00
ATOM   2695  HB2 ARG   176      -3.035  -4.539   4.877  1.00  0.00
ATOM   2696  HB3 ARG   176      -2.114  -3.738   3.582  1.00  0.00
ATOM   2697  CG  ARG   176      -0.948  -4.343   5.258  1.00  0.00
ATOM   2698  HG2 ARG   176      -0.913  -4.024   6.300  1.00  0.00
ATOM   2699  HG3 ARG   176      -0.964  -5.432   5.212  1.00  0.00
ATOM   2700  CD  ARG   176       0.290  -3.818   4.521  1.00  0.00
ATOM   2701  HD2 ARG   176       0.161  -2.740   4.422  1.00  0.00
ATOM   2702  HD3 ARG   176       1.146  -4.024   5.163  1.00  0.00
ATOM   2703  NE  ARG   176       0.554  -4.389   3.181  1.00  0.00
ATOM   2704  HE  ARG   176       0.051  -3.995   2.399  1.00  0.00
ATOM   2705  CZ  ARG   176       1.426  -5.384   2.947  1.00  0.00
ATOM   2706  NH1 ARG   176       2.094  -5.936   3.971  1.00  0.00
ATOM   2707 HH11 ARG   176       1.937  -5.601   4.911  1.00  0.00
ATOM   2708 HH12 ARG   176       2.750  -6.684   3.797  1.00  0.00
ATOM   2709  NH2 ARG   176       1.621  -5.834   1.709  1.00  0.00
ATOM   2710 HH21 ARG   176       1.110  -5.425   0.940  1.00  0.00
ATOM   2711 HH22 ARG   176       2.279  -6.582   1.545  1.00  0.00
ATOM   2712  C   ARG   176      -3.831  -1.987   4.303  1.00  0.00
ATOM   2713  O   ARG   176      -3.586  -1.491   3.196  1.00  0.00
ATOM   2714  N   HIE   177      -5.066  -2.088   4.771  1.00  0.00
ATOM   2715  H   HIE   177      -5.265  -2.510   5.667  1.00  0.00
ATOM   2716  CA  HIE   177      -6.185  -1.691   3.933  1.00  0.00
ATOM   2717  HA  HIE   177      -5.832  -1.113   3.079  1.00  0.00
ATOM   2718  CB  HIE   177      -6.900  -2.934   3.418  1.00  0.00
ATOM   2719  HB2 HIE   177      -7.276  -3.600   4.195  1.00  0.00
ATOM   2720  HB3 HIE   177      -7.731  -2.591   2.802  1.00  0.00
ATOM   2721  CG  HIE   177      -6.021  -3.763   2.530  1.00  0.00
ATOM   2722  ND1 HIE   177      -5.385  -4.913   2.963  1.00  0.00
ATOM   2723  CE1 HIE   177      -4.645  -5.398   1.981  1.00  0.00
ATOM   2724  HE1 HIE   177      -4.075  -6.316   2.119  1.00  0.00
ATOM   2725  NE2 HIE   177      -4.759  -4.596   0.935  1.00  0.00
ATOM   2726  HE2 HIE   177      -4.303  -4.717   0.042  1.00  0.00
ATOM   2727  CD2 HIE   177      -5.604  -3.560   1.254  1.00  0.00
ATOM   2728  HD2 HIE   177      -5.815  -2.782   0.520  1.00  0.00
ATOM   2729  C   HIE   177      -7.116  -0.741   4.665  1.00  0.00
ATOM   2730  O   HIE   177      -8.325  -0.776   4.472  1.00  0.00
ATOM   2731  N   GLY   178      -6.561   0.122   5.504  1.00  0.00
ATOM   2732  H   GLY   178      -5.575   0.058   5.710  1.00  0.00
ATOM   2733  CA  GLY   178      -7.330   1.168   6.145  1.00  0.00
ATOM   2734  HA2 GLY   178      -6.609   1.793   6.672  1.00  0.00
ATOM   2735  HA3 GLY   178      -7.789   1.742   5.340  1.00  0.00
ATOM   2736  C   GLY   178      -8.409   0.734   7.117  1.00  0.00
ATOM   2737  O   GLY   178      -9.105   1.600   7.656  1.00  0.00
ATOM   2738  N   ARG   179      -8.565  -0.559   7.383  1.00  0.00
ATOM   2739  H   ARG   179      -8.083  -1.256   6.834  1.00  0.00
ATOM   2740  CA  ARG   179      -9.471  -1.011   8.430  1.00  0.00
ATOM   2741  HA  ARG   179     -10.421  -0.480   8.366  1.00  0.00
ATOM   2742  CB  ARG   179      -9.734  -2.504   8.257  1.00  0.00
ATOM   2743  HB2 ARG   179      -8.790  -2.998   8.029  1.00  0.00
ATOM   2744  HB3 ARG   179     -10.133  -2.897   9.193  1.00  0.00
ATOM   2745  CG  ARG   179     -10.722  -2.764   7.139  1.00  0.00
ATOM   2746  HG2 ARG   179     -11.697  -2.956   7.587  1.00  0.00
ATOM   2747  HG3 ARG   179     -10.778  -1.868   6.521  1.00  0.00
ATOM   2748  CD  ARG   179     -10.320  -3.943   6.282  1.00  0.00
ATOM   2749  HD2 ARG   179      -9.350  -3.738   5.830  1.00  0.00
ATOM   2750  HD3 ARG   179     -10.248  -4.830   6.911  1.00  0.00
ATOM   2751  NE  ARG   179     -11.291  -4.203   5.213  1.00  0.00
ATOM   2752  HE  ARG   179     -12.042  -3.540   5.081  1.00  0.00
ATOM   2753  CZ  ARG   179     -11.241  -5.272   4.421  1.00  0.00
ATOM   2754  NH1 ARG   179     -12.150  -5.460   3.466  1.00  0.00
ATOM   2755 HH11 ARG   179     -12.890  -4.785   3.337  1.00  0.00
ATOM   2756 HH12 ARG   179     -12.096  -6.277   2.875  1.00  0.00
ATOM   2757  NH2 ARG   179     -10.277  -6.163   4.604  1.00  0.00
ATOM   2758 HH21 ARG   179      -9.597  -6.023   5.337  1.00  0.00
ATOM   2759 HH22 ARG   179     -10.228  -6.978   4.010  1.00  0.00
ATOM   2760  C   ARG   179      -8.919  -0.729   9.834  1.00  0.00
ATOM   2761  O   ARG   179      -7.779  -1.071  10.156  1.00  0.00
ATOM   2762  N   LEU   180      -9.727  -0.094  10.669  1.00  0.00
ATOM   2763  H   LEU   180     -10.546   0.392  10.330  1.00  0.00
ATOM   2764  CA  LEU   180      -9.448  -0.063  12.100  1.00  0.00
ATOM   2765  HA  LEU   180      -8.515   0.463  12.300  1.00  0.00
ATOM   2766  CB  LEU   180     -10.584   0.675  12.802  1.00  0.00
ATOM   2767  HB2 LEU   180     -10.628   1.627  12.272  1.00  0.00
ATOM   2768  HB3 LEU   180     -11.488   0.102  12.593  1.00  0.00
ATOM   2769  CG  LEU   180     -10.483   0.931  14.291  1.00  0.00
ATOM   2770  HG  LEU   180     -10.201   0.003  14.787  1.00  0.00
ATOM   2771  CD1 LEU   180      -9.435   2.014  14.595  1.00  0.00
ATOM   2772 HD11 LEU   180      -9.718   2.943  14.100  1.00  0.00
ATOM   2773 HD12 LEU   180      -9.383   2.178  15.671  1.00  0.00
ATOM   2774 HD13 LEU   180      -8.461   1.690  14.230  1.00  0.00
ATOM   2775  CD2 LEU   180     -11.867   1.346  14.761  1.00  0.00
ATOM   2776 HD21 LEU   180     -12.577   0.545  14.554  1.00  0.00
ATOM   2777 HD22 LEU   180     -11.844   1.542  15.833  1.00  0.00
ATOM   2778 HD23 LEU   180     -12.175   2.249  14.234  1.00  0.00
ATOM   2779  C   LEU   180      -9.330  -1.491  12.627  1.00  0.00
ATOM   2780  O   LEU   180     -10.193  -2.335  12.353  1.00  0.00
ATOM   2781  N   GLY   181      -8.283  -1.782  13.396  1.00  0.00
ATOM   2782  H   GLY   181      -7.623  -1.066  13.664  1.00  0.00
ATOM   2783  CA  GLY   181      -8.061  -3.137  13.871  1.00  0.00
ATOM   2784  HA2 GLY   181      -8.417  -3.816  13.096  1.00  0.00
ATOM   2785  HA3 GLY   181      -6.987  -3.265  14.000  1.00  0.00
ATOM   2786  C   GLY   181      -8.757  -3.469  15.174  1.00  0.00
ATOM   2787  O   GLY   181      -9.717  -2.817  15.590  1.00  0.00
ATOM   2788  N   LEU   182      -8.272  -4.524  15.818  1.00  0.00
ATOM   2789  H   LEU   182      -7.661  -5.174  15.345  1.00  0.00
ATOM   2790  CA  LEU   182      -8.616  -4.786  17.209  1.00  0.00
ATOM   2791  HA  LEU   182      -9.648  -5.130  17.280  1.00  0.00
ATOM   2792  CB  LEU   182      -7.696  -5.872  17.783  1.00  0.00
ATOM   2793  HB2 LEU   182      -6.720  -5.389  17.757  1.00  0.00
ATOM   2794  HB3 LEU   182      -7.986  -6.050  18.819  1.00  0.00
ATOM   2795  CG  LEU   182      -7.624  -7.210  17.036  1.00  0.00
ATOM   2796  HG  LEU   182      -7.402  -7.013  15.988  1.00  0.00
ATOM   2797  CD1 LEU   182      -6.536  -8.116  17.628  1.00  0.00
ATOM   2798 HD11 LEU   182      -6.759  -8.314  18.677  1.00  0.00
ATOM   2799 HD12 LEU   182      -6.508  -9.057  17.079  1.00  0.00
ATOM   2800 HD13 LEU   182      -5.568  -7.621  17.550  1.00  0.00
ATOM   2801  CD2 LEU   182      -8.965  -7.903  17.043  1.00  0.00
ATOM   2802 HD21 LEU   182      -9.705  -7.269  16.555  1.00  0.00
ATOM   2803 HD22 LEU   182      -8.889  -8.849  16.507  1.00  0.00
ATOM   2804 HD23 LEU   182      -9.272  -8.092  18.072  1.00  0.00
ATOM   2805  C   LEU   182      -8.473  -3.513  18.025  1.00  0.00
ATOM   2806  O   LEU   182      -7.425  -2.851  17.982  1.00  0.00
ATOM   2807  N   VAL   183      -9.549  -3.153  18.739  1.00  0.00
ATOM   2808  H   VAL   183     -10.435  -3.613  18.582  1.00  0.00
ATOM   2809  CA  VAL   183      -9.508  -2.033  19.672  1.00  0.00
ATOM   2810  HA  VAL   183      -8.630  -1.406  19.518  1.00  0.00
ATOM   2811  CB  VAL   183     -10.772  -1.152  19.547  1.00  0.00
ATOM   2812  HB  VAL   183     -10.595  -0.196  20.040  1.00  0.00
ATOM   2813  CG1 VAL   183     -11.096  -0.912  18.074  1.00  0.00
ATOM   2814 HG11 VAL   183     -11.275  -1.867  17.580  1.00  0.00
ATOM   2815 HG12 VAL   183     -11.988  -0.291  17.994  1.00  0.00
ATOM   2816 HG13 VAL   183     -10.258  -0.407  17.595  1.00  0.00
ATOM   2817  CG2 VAL   183     -11.961  -1.773  20.264  1.00  0.00
ATOM   2818 HG21 VAL   183     -11.728  -1.890  21.322  1.00  0.00
ATOM   2819 HG22 VAL   183     -12.831  -1.125  20.154  1.00  0.00
ATOM   2820 HG23 VAL   183     -12.179  -2.749  19.830  1.00  0.00
ATOM   2821  C   VAL   183      -9.305  -2.483  21.110  1.00  0.00
ATOM   2822  O   VAL   183      -9.125  -1.631  22.001  1.00  0.00
ATOM   2823  N   SER   184      -9.292  -3.787  21.368  1.00  0.00
ATOM   2824  H   SER   184      -9.408  -4.458  20.622  1.00  0.00
ATOM   2825  CA  SER   184      -9.157  -4.285  22.732  1.00  0.00
ATOM   2826  HA  SER   184      -8.319  -3.786  23.218  1.00  0.00
ATOM   2827  CB  SER   184     -10.434  -4.019  23.557  1.00  0.00
ATOM   2828  HB2 SER   184     -10.290  -4.433  24.555  1.00  0.00
ATOM   2829  HB3 SER   184     -10.577  -2.941  23.629  1.00  0.00
ATOM   2830  OG  SER   184     -11.586  -4.612  22.959  1.00  0.00
ATOM   2831  HG  SER   184     -12.359  -4.426  23.498  1.00  0.00
ATOM   2832  C   SER   184      -8.857  -5.769  22.684  1.00  0.00
ATOM   2833  O   SER   184      -9.269  -6.458  21.754  1.00  0.00
ATOM   2834  N   GLU   185      -8.122  -6.244  23.689  1.00  0.00
ATOM   2835  H   GLU   185      -7.611  -5.586  24.259  1.00  0.00
ATOM   2836  CA  GLU   185      -7.995  -7.661  23.990  1.00  0.00
ATOM   2837  HA  GLU   185      -8.514  -8.239  23.225  1.00  0.00
ATOM   2838  CB  GLU   185      -6.527  -8.099  24.024  1.00  0.00
ATOM   2839  HB2 GLU   185      -6.235  -8.264  22.987  1.00  0.00
ATOM   2840  HB3 GLU   185      -5.968  -7.256  24.429  1.00  0.00
ATOM   2841  CG  GLU   185      -6.219  -9.367  24.853  1.00  0.00
ATOM   2842  HG2 GLU   185      -5.141  -9.471  24.973  1.00  0.00
ATOM   2843  HG3 GLU   185      -6.681  -9.229  25.831  1.00  0.00
ATOM   2844  CD  GLU   185      -6.781 -10.624  24.198  1.00  0.00
ATOM   2845  OE1 GLU   185      -7.434 -10.498  23.127  1.00  0.00
ATOM   2846  OE2 GLU   185      -6.550 -11.746  24.730  1.00  0.00
ATOM   2847  C   GLU   185      -8.649  -7.943  25.340  1.00  0.00
ATOM   2848  O   GLU   185      -8.515  -7.152  26.282  1.00  0.00
ATOM   2849  N   GLN   186      -9.354  -9.075  25.441  1.00  0.00
ATOM   2850  H   GLN   186      -9.485  -9.645  24.618  1.00  0.00
ATOM   2851  CA  GLN   186     -10.000  -9.489  26.675  1.00  0.00
ATOM   2852  HA  GLN   186      -9.913  -8.704  27.426  1.00  0.00
ATOM   2853  CB  GLN   186     -11.487  -9.759  26.419  1.00  0.00
ATOM   2854  HB2 GLN   186     -11.893  -8.890  25.900  1.00  0.00
ATOM   2855  HB3 GLN   186     -11.554 -10.633  25.771  1.00  0.00
ATOM   2856  CG  GLN   186     -12.277 -10.006  27.675  1.00  0.00
ATOM   2857  HG2 GLN   186     -11.882 -10.887  28.182  1.00  0.00
ATOM   2858  HG3 GLN   186     -12.115  -9.126  28.298  1.00  0.00
ATOM   2859  CD  GLN   186     -13.775 -10.191  27.475  1.00  0.00
ATOM   2860  OE1 GLN   186     -14.365 -11.133  28.012  1.00  0.00
ATOM   2861  NE2 GLN   186     -14.400  -9.280  26.755  1.00  0.00
ATOM   2862 HE21 GLN   186     -15.394  -9.361  26.596  1.00  0.00
ATOM   2863 HE22 GLN   186     -13.882  -8.505  26.366  1.00  0.00
ATOM   2864  C   GLN   186      -9.262 -10.721  27.205  1.00  0.00
ATOM   2865  O   GLN   186      -9.438 -11.825  26.694  1.00  0.00
ATOM   2866  N   CYS   187      -8.430 -10.560  28.227  1.00  0.00
ATOM   2867  H   CYS   187      -8.347  -9.682  28.720  1.00  0.00
ATOM   2868  CA  CYS   187      -7.561 -11.662  28.625  1.00  0.00
ATOM   2869  HA  CYS   187      -7.889 -12.579  28.136  1.00  0.00
ATOM   2870  CB  CYS   187      -6.129 -11.392  28.233  1.00  0.00
ATOM   2871  HB2 CYS   187      -5.439 -12.174  28.551  1.00  0.00
ATOM   2872  HB3 CYS   187      -6.001 -11.206  27.167  1.00  0.00
ATOM   2873  SG  CYS   187      -5.599  -9.885  29.072  1.00  0.00
ATOM   2874  HG  CYS   187      -4.365  -9.877  28.577  1.00  0.00
ATOM   2875  C   CYS   187      -7.643 -11.922  30.130  1.00  0.00
ATOM   2876  O   CYS   187      -7.888 -11.021  30.947  1.00  0.00
ATOM   2877  N   LEU   188      -7.412 -13.177  30.479  1.00  0.00
ATOM   2878  H   LEU   188      -7.313 -13.878  29.759  1.00  0.00
ATOM   2879  CA  LEU   188      -7.324 -13.596  31.860  1.00  0.00
ATOM   2880  HA  LEU   188      -8.214 -13.280  32.405  1.00  0.00
ATOM   2881  CB  LEU   188      -7.220 -15.122  31.936  1.00  0.00
ATOM   2882  HB2 LEU   188      -8.149 -15.490  31.501  1.00  0.00
ATOM   2883  HB3 LEU   188      -6.380 -15.439  31.319  1.00  0.00
ATOM   2884  CG  LEU   188      -7.059 -15.688  33.345  1.00  0.00
ATOM   2885  HG  LEU   188      -6.202 -15.218  33.826  1.00  0.00
ATOM   2886  CD1 LEU   188      -8.301 -15.413  34.154  1.00  0.00
ATOM   2887 HD11 LEU   188      -9.160 -15.883  33.674  1.00  0.00
ATOM   2888 HD12 LEU   188      -8.179 -15.820  35.158  1.00  0.00
ATOM   2889 HD13 LEU   188      -8.465 -14.337  34.216  1.00  0.00
ATOM   2890  CD2 LEU   188      -6.784 -17.169  33.275  1.00  0.00
ATOM   2891 HD21 LEU   188      -5.868 -17.343  32.711  1.00  0.00
ATOM   2892 HD22 LEU   188      -6.671 -17.566  34.284  1.00  0.00
ATOM   2893 HD23 LEU   188      -7.616 -17.670  32.779  1.00  0.00
ATOM   2894  C   LEU   188      -6.108 -12.940  32.487  1.00  0.00
ATOM   2895  O   LEU   188      -4.961 -13.243  32.130  1.00  0.00
ATOM   2896  N   TYR   189      -6.356 -12.057  33.437  1.00  0.00
ATOM   2897  H   TYR   189      -7.308 -11.801  33.659  1.00  0.00
ATOM   2898  CA  TYR   189      -5.277 -11.397  34.159  1.00  0.00
ATOM   2899  HA  TYR   189      -4.399 -12.040  34.202  1.00  0.00
ATOM   2900  CB  TYR   189      -4.901 -10.101  33.429  1.00  0.00
ATOM   2901  HB2 TYR   189      -4.818 -10.363  32.374  1.00  0.00
ATOM   2902  HB3 TYR   189      -5.772  -9.462  33.576  1.00  0.00
ATOM   2903  CG  TYR   189      -3.656  -9.363  33.865  1.00  0.00
ATOM   2904  CD1 TYR   189      -2.599 -10.018  34.480  1.00  0.00
ATOM   2905  HD1 TYR   189      -2.679 -11.088  34.671  1.00  0.00
ATOM   2906  CE1 TYR   189      -1.437  -9.321  34.856  1.00  0.00
ATOM   2907  HE1 TYR   189      -0.615  -9.844  35.344  1.00  0.00
ATOM   2908  CZ  TYR   189      -1.342  -7.953  34.605  1.00  0.00
ATOM   2909  OH  TYR   189      -0.202  -7.260  34.961  1.00  0.00
ATOM   2910  HH  TYR   189       0.461  -7.817  35.374  1.00  0.00
ATOM   2911  CE2 TYR   189      -2.380  -7.291  33.999  1.00  0.00
ATOM   2912  HE2 TYR   189      -2.314  -6.220  33.809  1.00  0.00
ATOM   2913  CD2 TYR   189      -3.529  -7.998  33.624  1.00  0.00
ATOM   2914  HD2 TYR   189      -4.352  -7.480  33.131  1.00  0.00
ATOM   2915  C   TYR   189      -5.789 -11.149  35.572  1.00  0.00
ATOM   2916  O   TYR   189      -6.879 -10.601  35.744  1.00  0.00
ATOM   2917  N   ASN   190      -5.046 -11.589  36.578  1.00  0.00
ATOM   2918  H   ASN   190      -4.220 -12.140  36.397  1.00  0.00
ATOM   2919  CA  ASN   190      -5.411 -11.319  37.978  1.00  0.00
ATOM   2920  HA  ASN   190      -5.603 -10.251  38.079  1.00  0.00
ATOM   2921  CB  ASN   190      -6.648 -12.084  38.450  1.00  0.00
ATOM   2922  HB2 ASN   190      -6.743 -11.934  39.525  1.00  0.00
ATOM   2923  HB3 ASN   190      -7.535 -11.694  37.950  1.00  0.00
ATOM   2924  CG  ASN   190      -6.552 -13.569  38.176  1.00  0.00
ATOM   2925  OD1 ASN   190      -5.617 -14.236  38.614  1.00  0.00
ATOM   2926  ND2 ASN   190      -7.516 -14.093  37.422  1.00  0.00
ATOM   2927 HD21 ASN   190      -7.504 -15.080  37.206  1.00  0.00
ATOM   2928 HD22 ASN   190      -8.255 -13.502  37.070  1.00  0.00
ATOM   2929  C   ASN   190      -4.214 -11.704  38.815  1.00  0.00
ATOM   2930  O   ASN   190      -3.203 -12.165  38.279  1.00  0.00
ATOM   2931  N   LEU   191      -4.331 -11.531  40.133  1.00  0.00
ATOM   2932  H   LEU   191      -5.162 -11.163  40.574  1.00  0.00
ATOM   2933  CA  LEU   191      -3.178 -11.834  40.973  1.00  0.00
ATOM   2934  HA  LEU   191      -2.332 -11.220  40.664  1.00  0.00
ATOM   2935  CB  LEU   191      -3.476 -11.549  42.438  1.00  0.00
ATOM   2936  HB2 LEU   191      -4.445 -12.018  42.612  1.00  0.00
ATOM   2937  HB3 LEU   191      -2.726 -12.020  43.073  1.00  0.00
ATOM   2938  CG  LEU   191      -3.563 -10.067  42.771  1.00  0.00
ATOM   2939  HG  LEU   191      -3.918  -9.517  41.899  1.00  0.00
ATOM   2940  CD1 LEU   191      -4.538  -9.865  43.932  1.00  0.00
ATOM   2941 HD11 LEU   191      -4.184 -10.414  44.804  1.00  0.00
ATOM   2942 HD12 LEU   191      -4.603  -8.804  44.173  1.00  0.00
ATOM   2943 HD13 LEU   191      -5.524 -10.233  43.648  1.00  0.00
ATOM   2944  CD2 LEU   191      -2.162  -9.496  43.087  1.00  0.00
ATOM   2945 HD21 LEU   191      -1.513  -9.625  42.221  1.00  0.00
ATOM   2946 HD22 LEU   191      -2.247  -8.435  43.323  1.00  0.00
ATOM   2947 HD23 LEU   191      -1.738 -10.025  43.941  1.00  0.00
ATOM   2948  C   LEU   191      -2.747 -13.277  40.805  1.00  0.00
ATOM   2949  O   LEU   191      -1.543 -13.567  40.832  1.00  0.00
ATOM   2950  N   CYS   192      -3.714 -14.183  40.579  1.00  0.00
ATOM   2951  H   CYS   192      -4.679 -13.890  40.517  1.00  0.00
ATOM   2952  CA  CYS   192      -3.412 -15.611  40.454  1.00  0.00
ATOM   2953  HA  CYS   192      -2.705 -15.904  41.230  1.00  0.00
ATOM   2954  CB  CYS   192      -4.674 -16.449  40.605  1.00  0.00
ATOM   2955  HB2 CYS   192      -5.489 -16.045  40.004  1.00  0.00
ATOM   2956  HB3 CYS   192      -4.494 -17.486  40.321  1.00  0.00
ATOM   2957  SG  CYS   192      -5.274 -16.493  42.286  1.00  0.00
ATOM   2958  HG  CYS   192      -6.324 -17.272  42.039  1.00  0.00
ATOM   2959  C   CYS   192      -2.763 -15.954  39.124  1.00  0.00
ATOM   2960  O   CYS   192      -1.898 -16.833  39.065  1.00  0.00
ATOM   2961  N   GLU   193      -3.217 -15.342  38.032  1.00  0.00
ATOM   2962  H   GLU   193      -3.958 -14.658  38.102  1.00  0.00
ATOM   2963  CA  GLU   193      -2.711 -15.681  36.704  1.00  0.00
ATOM   2964  HA  GLU   193      -1.854 -16.347  36.807  1.00  0.00
ATOM   2965  CB  GLU   193      -3.766 -16.375  35.860  1.00  0.00
ATOM   2966  HB2 GLU   193      -4.095 -17.274  36.381  1.00  0.00
ATOM   2967  HB3 GLU   193      -4.613 -15.700  35.734  1.00  0.00
ATOM   2968  CG  GLU   193      -3.218 -16.750  34.510  1.00  0.00
ATOM   2969  HG2 GLU   193      -4.000 -17.248  33.936  1.00  0.00
ATOM   2970  HG3 GLU   193      -2.944 -15.818  34.017  1.00  0.00
ATOM   2971  CD  GLU   193      -1.997 -17.657  34.597  1.00  0.00
ATOM   2972  OE1 GLU   193      -2.196 -18.838  34.965  1.00  0.00
ATOM   2973  OE2 GLU   193      -0.856 -17.204  34.273  1.00  0.00
ATOM   2974  C   GLU   193      -2.218 -14.411  36.019  1.00  0.00
ATOM   2975  O   GLU   193      -3.020 -13.565  35.585  1.00  0.00
ATOM   2976  N   ARG   194      -0.894 -14.290  35.921  1.00  0.00
ATOM   2977  H   ARG   194      -0.301 -15.030  36.266  1.00  0.00
ATOM   2978  CA  ARG   194      -0.266 -13.091  35.402  1.00  0.00
ATOM   2979  HA  ARG   194      -1.024 -12.358  35.123  1.00  0.00
ATOM   2980  CB  ARG   194       0.636 -12.477  36.481  1.00  0.00
ATOM   2981  HB2 ARG   194       1.449 -13.183  36.650  1.00  0.00
ATOM   2982  HB3 ARG   194       1.038 -11.553  36.066  1.00  0.00
ATOM   2983  CG  ARG   194      -0.064 -12.177  37.810  1.00  0.00
ATOM   2984  HG2 ARG   194      -0.895 -11.501  37.608  1.00  0.00
ATOM   2985  HG3 ARG   194      -0.449 -13.116  38.207  1.00  0.00
ATOM   2986  CD  ARG   194       0.877 -11.537  38.835  1.00  0.00
ATOM   2987  HD2 ARG   194       0.302 -11.256  39.718  1.00  0.00
ATOM   2988  HD3 ARG   194       1.641 -12.261  39.115  1.00  0.00
ATOM   2989  NE  ARG   194       1.533 -10.345  38.305  1.00  0.00
ATOM   2990  HE  ARG   194       1.359 -10.132  37.333  1.00  0.00
ATOM   2991  CZ  ARG   194       2.320  -9.529  39.004  1.00  0.00
ATOM   2992  NH1 ARG   194       2.571  -9.761  40.280  1.00  0.00
ATOM   2993 HH11 ARG   194       2.162 -10.566  40.734  1.00  0.00
ATOM   2994 HH12 ARG   194       3.169  -9.133  40.796  1.00  0.00
ATOM   2995  NH2 ARG   194       2.869  -8.481  38.420  1.00  0.00
ATOM   2996 HH21 ARG   194       2.690  -8.300  37.443  1.00  0.00
ATOM   2997 HH22 ARG   194       3.465  -7.864  38.953  1.00  0.00
ATOM   2998  C   ARG   194       0.520 -13.361  34.124  1.00  0.00
ATOM   2999  O   ARG   194       1.265 -12.492  33.681  1.00  0.00
ATOM   3000  N   ARG   195       0.354 -14.520  33.488  1.00  0.00
ATOM   3001  H   ARG   195      -0.261 -15.248  33.823  1.00  0.00
ATOM   3002  CA  ARG   195       1.195 -14.803  32.330  1.00  0.00
ATOM   3003  HA  ARG   195       2.222 -14.495  32.526  1.00  0.00
ATOM   3004  CB  ARG   195       1.182 -16.304  32.040  1.00  0.00
ATOM   3005  HB2 ARG   195       0.223 -16.728  32.341  1.00  0.00
ATOM   3006  HB3 ARG   195       1.334 -16.473  30.974  1.00  0.00
ATOM   3007  CG  ARG   195       2.326 -16.988  32.842  1.00  0.00
ATOM   3008  HG2 ARG   195       3.257 -16.667  32.375  1.00  0.00
ATOM   3009  HG3 ARG   195       2.269 -16.585  33.853  1.00  0.00
ATOM   3010  CD  ARG   195       2.286 -18.489  32.898  1.00  0.00
ATOM   3011  HD2 ARG   195       2.485 -18.888  31.903  1.00  0.00
ATOM   3012  HD3 ARG   195       3.051 -18.840  33.590  1.00  0.00
ATOM   3013  NE  ARG   195       0.994 -18.980  33.346  1.00  0.00
ATOM   3014  HE  ARG   195       0.343 -18.331  33.766  1.00  0.00
ATOM   3015  CZ  ARG   195       0.626 -20.246  33.211  1.00  0.00
ATOM   3016  NH1 ARG   195      -0.567 -20.675  33.610  1.00  0.00
ATOM   3017 HH11 ARG   195      -1.219 -20.027  34.029  1.00  0.00
ATOM   3018 HH12 ARG   195      -0.817 -21.647  33.493  1.00  0.00
ATOM   3019  NH2 ARG   195       1.475 -21.082  32.649  1.00  0.00
ATOM   3020 HH21 ARG   195       2.375 -20.748  32.337  1.00  0.00
ATOM   3021 HH22 ARG   195       1.221 -22.053  32.533  1.00  0.00
ATOM   3022  C   ARG   195       0.830 -13.982  31.096  1.00  0.00
ATOM   3023  O   ARG   195       1.620 -13.926  30.142  1.00  0.00
ATOM   3024  N   ALA   196      -0.314 -13.309  31.095  1.00  0.00
ATOM   3025  H   ALA   196      -1.059 -13.489  31.754  1.00  0.00
ATOM   3026  CA  ALA   196      -0.539 -12.317  30.052  1.00  0.00
ATOM   3027  HA  ALA   196      -0.437 -12.804  29.082  1.00  0.00
ATOM   3028  CB  ALA   196      -1.956 -11.759  30.170  1.00  0.00
ATOM   3029  HB1 ALA   196      -2.072 -11.260  31.132  1.00  0.00
ATOM   3030  HB2 ALA   196      -2.134 -11.044  29.367  1.00  0.00
ATOM   3031  HB3 ALA   196      -2.676 -12.574  30.095  1.00  0.00
ATOM   3032  C   ALA   196       0.493 -11.192  30.105  1.00  0.00
ATOM   3033  O   ALA   196       0.567 -10.386  29.173  1.00  0.00
ATOM   3034  N   GLU   197       1.293 -11.110  31.172  1.00  0.00
ATOM   3035  H   GLU   197       1.159 -11.698  31.982  1.00  0.00
ATOM   3036  CA  GLU   197       2.357 -10.115  31.208  1.00  0.00
ATOM   3037  HA  GLU   197       1.977  -9.153  30.863  1.00  0.00
ATOM   3038  CB  GLU   197       2.879  -9.951  32.632  1.00  0.00
ATOM   3039  HB2 GLU   197       3.047 -10.941  33.056  1.00  0.00
ATOM   3040  HB3 GLU   197       3.823  -9.408  32.594  1.00  0.00
ATOM   3041  CG  GLU   197       1.895  -9.193  33.497  1.00  0.00
ATOM   3042  HG2 GLU   197       1.874  -8.163  33.142  1.00  0.00
ATOM   3043  HG3 GLU   197       0.920  -9.653  33.333  1.00  0.00
ATOM   3044  CD  GLU   197       2.224  -9.211  34.998  1.00  0.00
ATOM   3045  OE1 GLU   197       3.298  -9.743  35.439  1.00  0.00
ATOM   3046  OE2 GLU   197       1.372  -8.661  35.729  1.00  0.00
ATOM   3047  C   GLU   197       3.516 -10.453  30.288  1.00  0.00
ATOM   3048  O   GLU   197       4.376  -9.594  30.073  1.00  0.00
ATOM   3049  N   MET   198       3.597 -11.680  29.777  1.00  0.00
ATOM   3050  H   MET   198       2.897 -12.388  29.949  1.00  0.00
ATOM   3051  CA  MET   198       4.770 -12.045  28.995  1.00  0.00
ATOM   3052  HA  MET   198       5.665 -11.637  29.463  1.00  0.00
ATOM   3053  CB  MET   198       4.912 -13.563  28.912  1.00  0.00
ATOM   3054  HB2 MET   198       3.953 -13.975  28.596  1.00  0.00
ATOM   3055  HB3 MET   198       5.669 -13.791  28.162  1.00  0.00
ATOM   3056  CG  MET   198       5.316 -14.181  30.247  1.00  0.00
ATOM   3057  HG2 MET   198       6.344 -13.902  30.475  1.00  0.00
ATOM   3058  HG3 MET   198       4.656 -13.806  31.030  1.00  0.00
ATOM   3059  SD  MET   198       5.192 -15.958  30.177  1.00  0.00
ATOM   3060  CE  MET   198       6.735 -16.305  29.290  1.00  0.00
ATOM   3061  HE1 MET   198       7.579 -15.932  29.870  1.00  0.00
ATOM   3062  HE2 MET   198       6.838 -17.381  29.148  1.00  0.00
ATOM   3063  HE3 MET   198       6.715 -15.811  28.319  1.00  0.00
ATOM   3064  C   MET   198       4.710 -11.442  27.602  1.00  0.00
ATOM   3065  O   MET   198       5.688 -10.845  27.138  1.00  0.00
ATOM   3066  N   GLU   199       3.568 -11.577  26.930  1.00  0.00
ATOM   3067  H   GLU   199       2.775 -12.064  27.324  1.00  0.00
ATOM   3068  CA  GLU   199       3.469 -11.090  25.560  1.00  0.00
ATOM   3069  HA  GLU   199       4.164 -10.264  25.414  1.00  0.00
ATOM   3070  CB  GLU   199       3.810 -12.198  24.564  1.00  0.00
ATOM   3071  HB2 GLU   199       3.150 -13.045  24.752  1.00  0.00
ATOM   3072  HB3 GLU   199       3.637 -11.821  23.556  1.00  0.00
ATOM   3073  CG  GLU   199       5.262 -12.645  24.697  1.00  0.00
ATOM   3074  HG2 GLU   199       5.858 -11.742  24.827  1.00  0.00
ATOM   3075  HG3 GLU   199       5.341 -13.264  25.591  1.00  0.00
ATOM   3076  CD  GLU   199       5.777 -13.425  23.492  1.00  0.00
ATOM   3077  OE1 GLU   199       5.490 -13.021  22.320  1.00  0.00
ATOM   3078  OE2 GLU   199       6.456 -14.448  23.756  1.00  0.00
ATOM   3079  C   GLU   199       2.122 -10.501  25.206  1.00  0.00
ATOM   3080  O   GLU   199       2.097  -9.573  24.392  1.00  0.00
ATOM   3081  N   VAL   200       1.022 -10.942  25.827  1.00  0.00
ATOM   3082  H   VAL   200       1.082 -11.661  26.533  1.00  0.00
ATOM   3083  CA  VAL   200      -0.300 -10.456  25.446  1.00  0.00
ATOM   3084  HA  VAL   200      -0.461 -10.514  24.370  1.00  0.00
ATOM   3085  CB  VAL   200      -1.399 -11.261  26.149  1.00  0.00
ATOM   3086  HB  VAL   200      -1.190 -11.305  27.218  1.00  0.00
ATOM   3087  CG1 VAL   200      -2.746 -10.589  25.924  1.00  0.00
ATOM   3088 HG11 VAL   200      -2.957 -10.545  24.856  1.00  0.00
ATOM   3089 HG12 VAL   200      -3.527 -11.162  26.424  1.00  0.00
ATOM   3090 HG13 VAL   200      -2.721  -9.578  26.331  1.00  0.00
ATOM   3091  CG2 VAL   200      -1.385 -12.706  25.622  1.00  0.00
ATOM   3092 HG21 VAL   200      -0.415 -13.158  25.826  1.00  0.00
ATOM   3093 HG22 VAL   200      -2.166 -13.282  26.119  1.00  0.00
ATOM   3094 HG23 VAL   200      -1.566 -12.703  24.547  1.00  0.00
ATOM   3095  C   VAL   200      -0.435  -8.979  25.744  1.00  0.00
ATOM   3096  O   VAL   200      -0.810  -8.179  24.874  1.00  0.00
ATOM   3097  N   VAL   201      -0.139  -8.586  26.976  1.00  0.00
ATOM   3098  H   VAL   201       0.138  -9.240  27.694  1.00  0.00
ATOM   3099  CA  VAL   201      -0.317  -7.185  27.348  1.00  0.00
ATOM   3100  HA  VAL   201      -1.245  -6.794  26.930  1.00  0.00
ATOM   3101  CB  VAL   201      -0.358  -7.019  28.869  1.00  0.00
ATOM   3102  HB  VAL   201       0.573  -7.390  29.297  1.00  0.00
ATOM   3103  CG1 VAL   201      -0.529  -5.556  29.223  1.00  0.00
ATOM   3104 HG11 VAL   201      -1.461  -5.185  28.796  1.00  0.00
ATOM   3105 HG12 VAL   201      -0.558  -5.445  30.307  1.00  0.00
ATOM   3106 HG13 VAL   201       0.307  -4.984  28.822  1.00  0.00
ATOM   3107  CG2 VAL   201      -1.518  -7.847  29.430  1.00  0.00
ATOM   3108 HG21 VAL   201      -1.371  -8.897  29.179  1.00  0.00
ATOM   3109 HG22 VAL   201      -1.555  -7.735  30.514  1.00  0.00
ATOM   3110 HG23 VAL   201      -2.456  -7.499  28.997  1.00  0.00
ATOM   3111  C   VAL   201       0.769  -6.328  26.710  1.00  0.00
ATOM   3112  O   VAL   201       0.471  -5.204  26.284  1.00  0.00
ATOM   3113  N   PRO   202       2.028  -6.780  26.607  1.00  0.00
ATOM   3114  CD  PRO   202       2.712  -7.808  27.410  1.00  0.00
ATOM   3115  HD2 PRO   202       2.524  -8.791  26.977  1.00  0.00
ATOM   3116  HD3 PRO   202       2.332  -7.783  28.432  1.00  0.00
ATOM   3117  CG  PRO   202       4.155  -7.407  27.326  1.00  0.00
ATOM   3118  HG2 PRO   202       4.797  -8.282  27.429  1.00  0.00
ATOM   3119  HG3 PRO   202       4.393  -6.687  28.109  1.00  0.00
ATOM   3120  CB  PRO   202       4.290  -6.787  25.972  1.00  0.00
ATOM   3121  HB2 PRO   202       4.324  -7.543  25.187  1.00  0.00
ATOM   3122  HB3 PRO   202       5.156  -6.132  25.883  1.00  0.00
ATOM   3123  CA  PRO   202       2.998  -5.967  25.850  1.00  0.00
ATOM   3124  HA  PRO   202       3.096  -5.010  26.363  1.00  0.00
ATOM   3125  C   PRO   202       2.582  -5.727  24.402  1.00  0.00
ATOM   3126  O   PRO   202       2.722  -4.610  23.885  1.00  0.00
ATOM   3127  N   ALA   203       2.051  -6.735  23.731  1.00  0.00
ATOM   3128  H   ALA   203       1.961  -7.662  24.123  1.00  0.00
ATOM   3129  CA  ALA   203       1.643  -6.528  22.353  1.00  0.00
ATOM   3130  HA  ALA   203       2.442  -6.031  21.803  1.00  0.00
ATOM   3131  CB  ALA   203       1.379  -7.880  21.711  1.00  0.00
ATOM   3132  HB1 ALA   203       0.575  -8.386  22.246  1.00  0.00
ATOM   3133  HB2 ALA   203       1.089  -7.738  20.670  1.00  0.00
ATOM   3134  HB3 ALA   203       2.283  -8.487  21.757  1.00  0.00
ATOM   3135  C   ALA   203       0.418  -5.620  22.272  1.00  0.00
ATOM   3136  O   ALA   203       0.331  -4.738  21.399  1.00  0.00
ATOM   3137  N   ALA   204      -0.536  -5.806  23.174  1.00  0.00
ATOM   3138  H   ALA   204      -0.494  -6.549  23.857  1.00  0.00
ATOM   3139  CA  ALA   204      -1.720  -4.958  23.149  1.00  0.00
ATOM   3140  HA  ALA   204      -2.191  -5.012  22.168  1.00  0.00
ATOM   3141  CB  ALA   204      -2.720  -5.438  24.197  1.00  0.00
ATOM   3142  HB1 ALA   204      -2.266  -5.381  25.186  1.00  0.00
ATOM   3143  HB2 ALA   204      -3.609  -4.807  24.168  1.00  0.00
ATOM   3144  HB3 ALA   204      -3.002  -6.470  23.986  1.00  0.00
ATOM   3145  C   ALA   204      -1.337  -3.503  23.380  1.00  0.00
ATOM   3146  O   ALA   204      -1.886  -2.594  22.749  1.00  0.00
ATOM   3147  N   ARG   205      -0.352  -3.269  24.238  1.00  0.00
ATOM   3148  H   ARG   205       0.041  -4.019  24.789  1.00  0.00
ATOM   3149  CA  ARG   205       0.140  -1.916  24.462  1.00  0.00
ATOM   3150  HA  ARG   205      -0.687  -1.241  24.683  1.00  0.00
ATOM   3151  CB  ARG   205       1.093  -1.924  25.650  1.00  0.00
ATOM   3152  HB2 ARG   205       1.758  -2.779  25.530  1.00  0.00
ATOM   3153  HB3 ARG   205       1.674  -1.003  25.609  1.00  0.00
ATOM   3154  CG  ARG   205       0.380  -2.018  27.005  1.00  0.00
ATOM   3155  HG2 ARG   205      -0.697  -2.044  26.839  1.00  0.00
ATOM   3156  HG3 ARG   205       0.691  -2.933  27.508  1.00  0.00
ATOM   3157  CD  ARG   205       0.734  -0.805  27.882  1.00  0.00
ATOM   3158  HD2 ARG   205       1.006   0.053  27.268  1.00  0.00
ATOM   3159  HD3 ARG   205      -0.100  -0.537  28.531  1.00  0.00
ATOM   3160  NE  ARG   205       1.870  -1.164  28.709  1.00  0.00
ATOM   3161  HE  ARG   205       2.026  -2.153  28.843  1.00  0.00
ATOM   3162  CZ  ARG   205       2.697  -0.305  29.298  1.00  0.00
ATOM   3163  NH1 ARG   205       3.711  -0.764  30.020  1.00  0.00
ATOM   3164 HH11 ARG   205       3.847  -1.760  30.117  1.00  0.00
ATOM   3165 HH12 ARG   205       4.341  -0.115  30.469  1.00  0.00
ATOM   3166  NH2 ARG   205       2.513   0.996  29.178  1.00  0.00
ATOM   3167 HH21 ARG   205       1.737   1.345  28.634  1.00  0.00
ATOM   3168 HH22 ARG   205       3.149   1.637  29.631  1.00  0.00
ATOM   3169  C   ARG   205       0.820  -1.344  23.212  1.00  0.00
ATOM   3170  O   ARG   205       0.614  -0.172  22.866  1.00  0.00
ATOM   3171  N   GLU   206       1.619  -2.149  22.509  1.00  0.00
ATOM   3172  H   GLU   206       1.814  -3.098  22.793  1.00  0.00
ATOM   3173  CA  GLU   206       2.298  -1.627  21.328  1.00  0.00
ATOM   3174  HA  GLU   206       2.863  -0.731  21.584  1.00  0.00
ATOM   3175  CB  GLU   206       3.265  -2.676  20.785  1.00  0.00
ATOM   3176  HB2 GLU   206       4.117  -2.706  21.464  1.00  0.00
ATOM   3177  HB3 GLU   206       2.745  -3.634  20.813  1.00  0.00
ATOM   3178  CG  GLU   206       3.750  -2.407  19.380  1.00  0.00
ATOM   3179  HG2 GLU   206       4.204  -3.329  19.017  1.00  0.00
ATOM   3180  HG3 GLU   206       2.878  -2.167  18.770  1.00  0.00
ATOM   3181  CD  GLU   206       4.756  -1.278  19.289  1.00  0.00
ATOM   3182  OE1 GLU   206       4.871  -0.670  18.214  1.00  0.00
ATOM   3183  OE2 GLU   206       5.440  -0.995  20.281  1.00  0.00
ATOM   3184  C   GLU   206       1.303  -1.196  20.259  1.00  0.00
ATOM   3185  O   GLU   206       1.442  -0.123  19.670  1.00  0.00
ATOM   3186  N   TYR   207       0.284  -2.000  20.008  1.00  0.00
ATOM   3187  H   TYR   207       0.199  -2.872  20.510  1.00  0.00
ATOM   3188  CA  TYR   207      -0.688  -1.705  18.974  1.00  0.00
ATOM   3189  HA  TYR   207      -0.234  -1.106  18.185  1.00  0.00
ATOM   3190  CB  TYR   207      -1.192  -3.018  18.364  1.00  0.00
ATOM   3191  HB2 TYR   207      -1.411  -3.684  19.199  1.00  0.00
ATOM   3192  HB3 TYR   207      -2.102  -2.847  17.788  1.00  0.00
ATOM   3193  CG  TYR   207      -0.152  -3.648  17.481  1.00  0.00
ATOM   3194  CD1 TYR   207       0.884  -4.401  18.029  1.00  0.00
ATOM   3195  HD1 TYR   207       0.921  -4.542  19.109  1.00  0.00
ATOM   3196  CE1 TYR   207       1.868  -4.973  17.214  1.00  0.00
ATOM   3197  HE1 TYR   207       2.675  -5.571  17.637  1.00  0.00
ATOM   3198  CZ  TYR   207       1.807  -4.761  15.850  1.00  0.00
ATOM   3199  OH  TYR   207       2.754  -5.305  15.039  1.00  0.00
ATOM   3200  HH  TYR   207       3.411  -5.813  15.519  1.00  0.00
ATOM   3201  CE2 TYR   207       0.781  -4.002  15.289  1.00  0.00
ATOM   3202  HE2 TYR   207       0.737  -3.849  14.211  1.00  0.00
ATOM   3203  CD2 TYR   207      -0.175  -3.448  16.098  1.00  0.00
ATOM   3204  HD2 TYR   207      -0.970  -2.840  15.665  1.00  0.00
ATOM   3205  C   TYR   207      -1.859  -0.866  19.479  1.00  0.00
ATOM   3206  O   TYR   207      -2.861  -0.725  18.756  1.00  0.00
ATOM   3207  N   GLY   208      -1.776  -0.342  20.704  1.00  0.00
ATOM   3208  H   GLY   208      -1.001  -0.558  21.314  1.00  0.00
ATOM   3209  CA  GLY   208      -2.802   0.555  21.190  1.00  0.00
ATOM   3210  HA2 GLY   208      -2.442   0.962  22.135  1.00  0.00
ATOM   3211  HA3 GLY   208      -2.889   1.358  20.459  1.00  0.00
ATOM   3212  C   GLY   208      -4.164  -0.061  21.408  1.00  0.00
ATOM   3213  O   GLY   208      -5.187   0.612  21.196  1.00  0.00
ATOM   3214  N   LEU   209      -4.216  -1.319  21.824  1.00  0.00
ATOM   3215  H   LEU   209      -3.365  -1.861  21.869  1.00  0.00
ATOM   3216  CA  LEU   209      -5.467  -1.960  22.220  1.00  0.00
ATOM   3217  HA  LEU   209      -6.288  -1.550  21.631  1.00  0.00
ATOM   3218  CB  LEU   209      -5.409  -3.464  21.993  1.00  0.00
ATOM   3219  HB2 LEU   209      -4.393  -3.702  22.307  1.00  0.00
ATOM   3220  HB3 LEU   209      -6.116  -3.861  22.721  1.00  0.00
ATOM   3221  CG  LEU   209      -5.678  -4.088  20.634  1.00  0.00
ATOM   3222  HG  LEU   209      -6.591  -3.672  20.207  1.00  0.00
ATOM   3223  CD1 LEU   209      -4.507  -3.778  19.723  1.00  0.00
ATOM   3224 HD11 LEU   209      -3.595  -4.194  20.149  1.00  0.00
ATOM   3225 HD12 LEU   209      -4.683  -4.219  18.742  1.00  0.00
ATOM   3226 HD13 LEU   209      -4.401  -2.698  19.622  1.00  0.00
ATOM   3227  CD2 LEU   209      -5.856  -5.607  20.838  1.00  0.00
ATOM   3228 HD21 LEU   209      -6.696  -5.788  21.509  1.00  0.00
ATOM   3229 HD22 LEU   209      -6.051  -6.083  19.877  1.00  0.00
ATOM   3230 HD23 LEU   209      -4.948  -6.025  21.272  1.00  0.00
ATOM   3231  C   LEU   209      -5.775  -1.725  23.700  1.00  0.00
ATOM   3232  O   LEU   209      -4.886  -1.734  24.549  1.00  0.00
ATOM   3233  N   GLY   210      -7.052  -1.563  24.012  1.00  0.00
ATOM   3234  H   GLY   210      -7.760  -1.375  23.316  1.00  0.00
ATOM   3235  CA  GLY   210      -7.460  -1.657  25.397  1.00  0.00
ATOM   3236  HA2 GLY   210      -6.882  -0.947  25.989  1.00  0.00
ATOM   3237  HA3 GLY   210      -8.520  -1.415  25.474  1.00  0.00
ATOM   3238  C   GLY   210      -7.232  -3.053  25.941  1.00  0.00
ATOM   3239  O   GLY   210      -7.185  -4.036  25.206  1.00  0.00
ATOM   3240  N   VAL   211      -7.085  -3.155  27.258  1.00  0.00
ATOM   3241  H   VAL   211      -7.048  -2.321  27.827  1.00  0.00
ATOM   3242  CA  VAL   211      -6.922  -4.441  27.910  1.00  0.00
ATOM   3243  HA  VAL   211      -7.154  -5.271  27.243  1.00  0.00
ATOM   3244  CB  VAL   211      -5.502  -4.635  28.459  1.00  0.00
ATOM   3245  HB  VAL   211      -5.244  -3.760  29.056  1.00  0.00
ATOM   3246  CG1 VAL   211      -5.391  -5.896  29.326  1.00  0.00
ATOM   3247 HG11 VAL   211      -5.649  -6.771  28.730  1.00  0.00
ATOM   3248 HG12 VAL   211      -4.370  -5.996  29.694  1.00  0.00
ATOM   3249 HG13 VAL   211      -6.076  -5.818  30.171  1.00  0.00
ATOM   3250  CG2 VAL   211      -4.517  -4.668  27.312  1.00  0.00
ATOM   3251 HG21 VAL   211      -4.568  -3.729  26.762  1.00  0.00
ATOM   3252 HG22 VAL   211      -3.509  -4.806  27.702  1.00  0.00
ATOM   3253 HG23 VAL   211      -4.764  -5.494  26.644  1.00  0.00
ATOM   3254  C   VAL   211      -7.959  -4.505  29.012  1.00  0.00
ATOM   3255  O   VAL   211      -7.922  -3.712  29.961  1.00  0.00
ATOM   3256  N   ILE   212      -8.897  -5.422  28.878  1.00  0.00
ATOM   3257  H   ILE   212      -8.934  -5.967  28.028  1.00  0.00
ATOM   3258  CA  ILE   212      -9.924  -5.639  29.878  1.00  0.00
ATOM   3259  HA  ILE   212      -9.753  -5.000  30.744  1.00  0.00
ATOM   3260  CB  ILE   212     -11.321  -5.360  29.306  1.00  0.00
ATOM   3261  HB  ILE   212     -12.072  -5.667  30.034  1.00  0.00
ATOM   3262  CG2 ILE   212     -11.485  -3.855  29.002  1.00  0.00
ATOM   3263 HG21 ILE   212     -10.735  -3.547  28.274  1.00  0.00
ATOM   3264 HG22 ILE   212     -12.481  -3.672  28.597  1.00  0.00
ATOM   3265 HG23 ILE   212     -11.356  -3.282  29.920  1.00  0.00
ATOM   3266  CG1 ILE   212     -11.546  -6.187  28.043  1.00  0.00
ATOM   3267 HG12 ILE   212     -10.732  -5.971  27.351  1.00  0.00
ATOM   3268 HG13 ILE   212     -11.515  -7.240  28.322  1.00  0.00
ATOM   3269  CD1 ILE   212     -12.874  -5.880  27.373  1.00  0.00
ATOM   3270 HD11 ILE   212     -12.906  -4.827  27.093  1.00  0.00
ATOM   3271 HD12 ILE   212     -12.983  -6.496  26.480  1.00  0.00
ATOM   3272 HD13 ILE   212     -13.689  -6.096  28.064  1.00  0.00
ATOM   3273  C   ILE   212      -9.767  -7.071  30.361  1.00  0.00
ATOM   3274  O   ILE   212      -9.691  -8.002  29.544  1.00  0.00
ATOM   3275  N   ALA   213      -9.662  -7.247  31.681  1.00  0.00
ATOM   3276  H   ALA   213      -9.831  -6.480  32.316  1.00  0.00
ATOM   3277  CA  ALA   213      -9.237  -8.522  32.238  1.00  0.00
ATOM   3278  HA  ALA   213      -8.731  -9.106  31.470  1.00  0.00
ATOM   3279  CB  ALA   213      -8.275  -8.313  33.407  1.00  0.00
ATOM   3280  HB1 ALA   213      -8.772  -7.738  34.188  1.00  0.00
ATOM   3281  HB2 ALA   213      -7.972  -9.281  33.806  1.00  0.00
ATOM   3282  HB3 ALA   213      -7.395  -7.771  33.061  1.00  0.00
ATOM   3283  C   ALA   213     -10.460  -9.316  32.663  1.00  0.00
ATOM   3284  O   ALA   213     -11.278  -8.835  33.456  1.00  0.00
ATOM   3285  N   TRP   214     -10.588 -10.527  32.148  1.00  0.00
ATOM   3286  H   TRP   214      -9.992 -10.913  31.430  1.00  0.00
ATOM   3287  CA  TRP   214     -11.733 -11.302  32.579  1.00  0.00
ATOM   3288  HA  TRP   214     -12.510 -10.626  32.935  1.00  0.00
ATOM   3289  CB  TRP   214     -12.308 -12.151  31.435  1.00  0.00
ATOM   3290  HB2 TRP   214     -13.115 -12.679  31.943  1.00  0.00
ATOM   3291  HB3 TRP   214     -12.725 -11.531  30.641  1.00  0.00
ATOM   3292  CG  TRP   214     -11.445 -13.221  30.750  1.00  0.00
ATOM   3293  CD1 TRP   214     -10.797 -13.106  29.541  1.00  0.00
ATOM   3294  HD1 TRP   214     -10.849 -12.134  29.051  1.00  0.00
ATOM   3295  NE1 TRP   214     -10.199 -14.297  29.201  1.00  0.00
ATOM   3296  HE1 TRP   214      -9.652 -14.467  28.370  1.00  0.00
ATOM   3297  CE2 TRP   214     -10.466 -15.218  30.180  1.00  0.00
ATOM   3298  CZ2 TRP   214     -10.071 -16.559  30.285  1.00  0.00
ATOM   3299  HZ2 TRP   214      -9.455 -16.981  29.492  1.00  0.00
ATOM   3300  CH2 TRP   214     -10.488 -17.260  31.386  1.00  0.00
ATOM   3301  HH2 TRP   214     -10.197 -18.304  31.500  1.00  0.00
ATOM   3302  CZ3 TRP   214     -11.285 -16.664  32.375  1.00  0.00
ATOM   3303  HZ3 TRP   214     -11.625 -17.232  33.241  1.00  0.00
ATOM   3304  CE3 TRP   214     -11.667 -15.325  32.279  1.00  0.00
ATOM   3305  HE3 TRP   214     -12.248 -14.897  33.096  1.00  0.00
ATOM   3306  CD2 TRP   214     -11.261 -14.584  31.162  1.00  0.00
ATOM   3307  C   TRP   214     -11.371 -12.161  33.786  1.00  0.00
ATOM   3308  O   TRP   214     -10.206 -12.484  34.022  1.00  0.00
ATOM   3309  N   SER   215     -12.400 -12.526  34.549  1.00  0.00
ATOM   3310  H   SER   215     -13.332 -12.270  34.255  1.00  0.00
ATOM   3311  CA  SER   215     -12.242 -13.216  35.824  1.00  0.00
ATOM   3312  HA  SER   215     -13.190 -13.212  36.364  1.00  0.00
ATOM   3313  CB  SER   215     -11.813 -14.660  35.606  1.00  0.00
ATOM   3314  HB2 SER   215     -11.226 -14.711  34.689  1.00  0.00
ATOM   3315  HB3 SER   215     -11.196 -14.967  36.450  1.00  0.00
ATOM   3316  OG  SER   215     -12.925 -15.521  35.500  1.00  0.00
ATOM   3317  HG  SER   215     -12.621 -16.421  35.364  1.00  0.00
ATOM   3318  C   SER   215     -11.241 -12.487  36.725  1.00  0.00
ATOM   3319  O   SER   215     -10.192 -13.040  37.069  1.00  0.00
ATOM   3320  N   PRO   216     -11.522 -11.237  37.101  1.00  0.00
ATOM   3321  CD  PRO   216     -12.619 -10.393  36.598  1.00  0.00
ATOM   3322  HD2 PRO   216     -13.573 -10.878  36.805  1.00  0.00
ATOM   3323  HD3 PRO   216     -12.507 -10.257  35.522  1.00  0.00
ATOM   3324  CG  PRO   216     -12.449  -9.116  37.354  1.00  0.00
ATOM   3325  HG2 PRO   216     -13.204  -9.094  38.141  1.00  0.00
ATOM   3326  HG3 PRO   216     -12.625  -8.294  36.660  1.00  0.00
ATOM   3327  CB  PRO   216     -11.096  -9.051  37.909  1.00  0.00
ATOM   3328  HB2 PRO   216     -11.139  -8.703  38.941  1.00  0.00
ATOM   3329  HB3 PRO   216     -10.470  -8.377  37.325  1.00  0.00
ATOM   3330  CA  PRO   216     -10.520 -10.476  37.861  1.00  0.00
ATOM   3331  HA  PRO   216      -9.590 -10.503  37.294  1.00  0.00
ATOM   3332  C   PRO   216     -10.278 -11.018  39.252  1.00  0.00
ATOM   3333  O   PRO   216      -9.288 -10.627  39.893  1.00  0.00
ATOM   3334  N   LEU   217     -11.151 -11.897  39.746  1.00  0.00
ATOM   3335  H   LEU   217     -12.041 -12.037  39.290  1.00  0.00
ATOM   3336  CA  LEU   217     -10.901 -12.595  41.002  1.00  0.00
ATOM   3337  HA  LEU   217      -9.957 -12.256  41.427  1.00  0.00
ATOM   3338  CB  LEU   217     -12.025 -12.318  42.017  1.00  0.00
ATOM   3339  HB2 LEU   217     -12.734 -13.077  41.685  1.00  0.00
ATOM   3340  HB3 LEU   217     -11.604 -12.611  42.979  1.00  0.00
ATOM   3341  CG  LEU   217     -12.753 -10.965  42.166  1.00  0.00
ATOM   3342  HG  LEU   217     -13.386 -10.778  41.298  1.00  0.00
ATOM   3343  CD1 LEU   217     -13.611 -11.034  43.408  1.00  0.00
ATOM   3344 HD11 LEU   217     -12.980 -11.220  44.277  1.00  0.00
ATOM   3345 HD12 LEU   217     -14.139 -10.089  43.539  1.00  0.00
ATOM   3346 HD13 LEU   217     -14.335 -11.843  43.306  1.00  0.00
ATOM   3347  CD2 LEU   217     -11.874  -9.681  42.208  1.00  0.00
ATOM   3348 HD21 LEU   217     -11.302  -9.601  41.284  1.00  0.00
ATOM   3349 HD22 LEU   217     -12.515  -8.805  42.315  1.00  0.00
ATOM   3350 HD23 LEU   217     -11.190  -9.736  43.055  1.00  0.00
ATOM   3351  C   LEU   217     -10.698 -14.107  40.803  1.00  0.00
ATOM   3352  O   LEU   217     -10.812 -14.872  41.769  1.00  0.00
ATOM   3353  N   HIE   218     -10.341 -14.546  39.582  1.00  0.00
ATOM   3354  H   HIE   218     -10.295 -13.894  38.812  1.00  0.00
ATOM   3355  CA  HIE   218     -10.106 -15.972  39.303  1.00  0.00
ATOM   3356  HA  HIE   218      -9.950 -16.113  38.234  1.00  0.00
ATOM   3357  CB  HIE   218      -8.870 -16.483  40.050  1.00  0.00
ATOM   3358  HB2 HIE   218      -8.212 -15.640  40.260  1.00  0.00
ATOM   3359  HB3 HIE   218      -9.155 -16.963  40.987  1.00  0.00
ATOM   3360  CG  HIE   218      -8.059 -17.479  39.288  1.00  0.00
ATOM   3361  ND1 HIE   218      -7.514 -17.209  38.048  1.00  0.00
ATOM   3362  CE1 HIE   218      -6.848 -18.271  37.625  1.00  0.00
ATOM   3363  HE1 HIE   218      -6.349 -18.260  36.656  1.00  0.00
ATOM   3364  NE2 HIE   218      -6.932 -19.215  38.548  1.00  0.00
ATOM   3365  HE2 HIE   218      -6.519 -20.135  38.498  1.00  0.00
ATOM   3366  CD2 HIE   218      -7.680 -18.742  39.601  1.00  0.00
ATOM   3367  HD2 HIE   218      -7.859 -19.375  40.470  1.00  0.00
ATOM   3368  C   HIE   218     -11.357 -16.797  39.644  1.00  0.00
ATOM   3369  O   HIE   218     -11.289 -17.872  40.254  1.00  0.00
ATOM   3370  N   GLY   219     -12.511 -16.268  39.254  1.00  0.00
ATOM   3371  H   GLY   219     -12.523 -15.360  38.813  1.00  0.00
ATOM   3372  CA  GLY   219     -13.770 -16.956  39.441  1.00  0.00
ATOM   3373  HA2 GLY   219     -14.494 -16.492  38.771  1.00  0.00
ATOM   3374  HA3 GLY   219     -13.617 -17.994  39.146  1.00  0.00
ATOM   3375  C   GLY   219     -14.312 -16.920  40.851  1.00  0.00
ATOM   3376  O   GLY   219     -15.058 -17.817  41.234  1.00  0.00
ATOM   3377  N   GLY   220     -13.985 -15.882  41.627  1.00  0.00
ATOM   3378  H   GLY   220     -13.464 -15.118  41.222  1.00  0.00
ATOM   3379  CA  GLY   220     -14.345 -15.802  43.025  1.00  0.00
ATOM   3380  HA2 GLY   220     -14.680 -14.783  43.221  1.00  0.00
ATOM   3381  HA3 GLY   220     -15.171 -16.494  43.193  1.00  0.00
ATOM   3382  C   GLY   220     -13.214 -16.143  43.978  1.00  0.00
ATOM   3383  O   GLY   220     -13.268 -15.747  45.142  1.00  0.00
ATOM   3384  N   LEU   221     -12.180 -16.843  43.503  1.00  0.00
ATOM   3385  H   LEU   221     -12.156 -17.120  42.532  1.00  0.00
ATOM   3386  CA  LEU   221     -11.100 -17.288  44.376  1.00  0.00
ATOM   3387  HA  LEU   221     -11.475 -18.011  45.101  1.00  0.00
ATOM   3388  CB  LEU   221     -10.008 -17.954  43.541  1.00  0.00
ATOM   3389  HB2 LEU   221     -10.561 -18.649  42.909  1.00  0.00
ATOM   3390  HB3 LEU   221      -9.529 -17.200  42.918  1.00  0.00
ATOM   3391  CG  LEU   221      -8.938 -18.721  44.330  1.00  0.00
ATOM   3392  HG  LEU   221      -8.601 -18.085  45.149  1.00  0.00
ATOM   3393  CD1 LEU   221      -9.462 -20.024  44.888  1.00  0.00
ATOM   3394 HD11 LEU   221      -9.800 -20.661  44.070  1.00  0.00
ATOM   3395 HD12 LEU   221      -8.669 -20.530  45.438  1.00  0.00
ATOM   3396 HD13 LEU   221     -10.297 -19.823  45.559  1.00  0.00
ATOM   3397  CD2 LEU   221      -7.701 -18.982  43.474  1.00  0.00
ATOM   3398 HD21 LEU   221      -7.278 -18.032  43.148  1.00  0.00
ATOM   3399 HD22 LEU   221      -6.962 -19.527  44.060  1.00  0.00
ATOM   3400 HD23 LEU   221      -7.981 -19.574  42.602  1.00  0.00
ATOM   3401  C   LEU   221     -10.508 -16.155  45.215  1.00  0.00
ATOM   3402  O   LEU   221     -10.060 -16.395  46.342  1.00  0.00
ATOM   3403  N   LEU   222     -10.513 -14.920  44.699  1.00  0.00
ATOM   3404  H   LEU   222     -10.941 -14.770  43.797  1.00  0.00
ATOM   3405  CA  LEU   222      -9.866 -13.789  45.354  1.00  0.00
ATOM   3406  HA  LEU   222      -9.197 -14.146  46.137  1.00  0.00
ATOM   3407  CB  LEU   222      -9.047 -12.985  44.339  1.00  0.00
ATOM   3408  HB2 LEU   222      -9.750 -12.723  43.548  1.00  0.00
ATOM   3409  HB3 LEU   222      -8.712 -12.078  44.841  1.00  0.00
ATOM   3410  CG  LEU   222      -7.841 -13.708  43.732  1.00  0.00
ATOM   3411  HG  LEU   222      -8.141 -14.727  43.486  1.00  0.00
ATOM   3412  CD1 LEU   222      -7.347 -13.026  42.505  1.00  0.00
ATOM   3413 HD11 LEU   222      -7.047 -12.008  42.751  1.00  0.00
ATOM   3414 HD12 LEU   222      -6.492 -13.570  42.106  1.00  0.00
ATOM   3415 HD13 LEU   222      -8.141 -13.000  41.759  1.00  0.00
ATOM   3416  CD2 LEU   222      -6.739 -13.768  44.751  1.00  0.00
ATOM   3417 HD21 LEU   222      -7.087 -14.310  45.631  1.00  0.00
ATOM   3418 HD22 LEU   222      -5.878 -14.282  44.325  1.00  0.00
ATOM   3419 HD23 LEU   222      -6.453 -12.756  45.038  1.00  0.00
ATOM   3420  C   LEU   222     -10.862 -12.875  46.060  1.00  0.00
ATOM   3421  O   LEU   222     -10.477 -11.794  46.523  1.00  0.00
ATOM   3422  N   GLY   223     -12.130 -13.275  46.144  1.00  0.00
ATOM   3423  H   GLY   223     -12.420 -14.147  45.725  1.00  0.00
ATOM   3424  CA  GLY   223     -13.129 -12.478  46.834  1.00  0.00
ATOM   3425  HA2 GLY   223     -12.769 -11.451  46.890  1.00  0.00
ATOM   3426  HA3 GLY   223     -14.051 -12.507  46.253  1.00  0.00
ATOM   3427  C   GLY   223     -13.414 -12.979  48.238  1.00  0.00
ATOM   3428  O   GLY   223     -14.498 -12.736  48.787  1.00  0.00
ATOM   3429  N   GLY   224     -12.440 -13.671  48.827  1.00  0.00
ATOM   3430  H   GLY   224     -11.584 -13.858  48.325  1.00  0.00
ATOM   3431  CA  GLY   224     -12.566 -14.171  50.179  1.00  0.00
ATOM   3432  HA2 GLY   224     -11.587 -14.149  50.656  1.00  0.00
ATOM   3433  HA3 GLY   224     -13.253 -13.528  50.730  1.00  0.00
ATOM   3434  C   GLY   224     -13.093 -15.588  50.202  1.00  0.00
ATOM   3435  O   GLY   224     -13.905 -15.932  51.057  1.00  0.00
ATOM   3436  N   ALA   225     -12.646 -16.420  49.263  1.00  0.00
ATOM   3437  H   ALA   225     -11.927 -16.135  48.614  1.00  0.00
ATOM   3438  CA  ALA   225     -13.237 -17.745  49.103  1.00  0.00
ATOM   3439  HA  ALA   225     -14.318 -17.625  49.022  1.00  0.00
ATOM   3440  CB  ALA   225     -12.722 -18.398  47.825  1.00  0.00
ATOM   3441  HB1 ALA   225     -11.643 -18.533  47.895  1.00  0.00
ATOM   3442  HB2 ALA   225     -13.202 -19.368  47.694  1.00  0.00
ATOM   3443  HB3 ALA   225     -12.954 -17.760  46.972  1.00  0.00
ATOM   3444  C   ALA   225     -12.964 -18.648  50.305  1.00  0.00
ATOM   3445  O   ALA   225     -13.826 -19.443  50.687  1.00  0.00
ATOM   3446  N   ILE   226     -11.772 -18.556  50.905  1.00  0.00
ATOM   3447  H   ILE   226     -11.062 -17.930  50.554  1.00  0.00
ATOM   3448  CA  ILE   226     -11.433 -19.430  52.031  1.00  0.00
ATOM   3449  HA  ILE   226     -11.682 -20.463  51.786  1.00  0.00
ATOM   3450  CB  ILE   226      -9.935 -19.329  52.369  1.00  0.00
ATOM   3451  HB  ILE   226      -9.674 -18.278  52.495  1.00  0.00
ATOM   3452  CG2 ILE   226      -9.613 -20.095  53.662  1.00  0.00
ATOM   3453 HG21 ILE   226      -9.875 -21.146  53.537  1.00  0.00
ATOM   3454 HG22 ILE   226      -8.549 -20.009  53.880  1.00  0.00
ATOM   3455 HG23 ILE   226     -10.188 -19.674  54.487  1.00  0.00
ATOM   3456  CG1 ILE   226      -9.083 -19.887  51.234  1.00  0.00
ATOM   3457 HG12 ILE   226      -9.412 -20.908  51.038  1.00  0.00
ATOM   3458 HG13 ILE   226      -9.258 -19.273  50.350  1.00  0.00
ATOM   3459  CD1 ILE   226      -7.603 -19.888  51.564  1.00  0.00
ATOM   3460 HD11 ILE   226      -7.428 -20.502  52.448  1.00  0.00
ATOM   3461 HD12 ILE   226      -7.043 -20.295  50.722  1.00  0.00
ATOM   3462 HD13 ILE   226      -7.274 -18.868  51.760  1.00  0.00
ATOM   3463  C   ILE   226     -12.301 -19.113  53.251  1.00  0.00
ATOM   3464  O   ILE   226     -12.860 -20.018  53.882  1.00  0.00
ATOM   3465  N   ARG   227     -12.437 -17.828  53.596  1.00  0.00
ATOM   3466  H   ARG   227     -11.904 -17.102  53.140  1.00  0.00
ATOM   3467  CA  ARG   227     -13.318 -17.452  54.693  1.00  0.00
ATOM   3468  HA  ARG   227     -13.001 -17.954  55.607  1.00  0.00
ATOM   3469  CB  ARG   227     -13.278 -15.940  54.926  1.00  0.00
ATOM   3470  HB2 ARG   227     -12.232 -15.645  55.007  1.00  0.00
ATOM   3471  HB3 ARG   227     -13.725 -15.459  54.056  1.00  0.00
ATOM   3472  CG  ARG   227     -14.030 -15.508  56.192  1.00  0.00
ATOM   3473  HG2 ARG   227     -15.082 -15.397  55.926  1.00  0.00
ATOM   3474  HG3 ARG   227     -13.924 -16.308  56.925  1.00  0.00
ATOM   3475  CD  ARG   227     -13.516 -14.203  56.788  1.00  0.00
ATOM   3476  HD2 ARG   227     -13.518 -13.460  55.991  1.00  0.00
ATOM   3477  HD3 ARG   227     -14.220 -13.903  57.565  1.00  0.00
ATOM   3478  NE  ARG   227     -12.160 -14.266  57.375  1.00  0.00
ATOM   3479  HE  ARG   227     -11.473 -13.661  56.949  1.00  0.00
ATOM   3480  CZ  ARG   227     -11.781 -15.043  58.403  1.00  0.00
ATOM   3481  NH1 ARG   227     -10.527 -14.982  58.849  1.00  0.00
ATOM   3482 HH11 ARG   227      -9.869 -14.353  58.412  1.00  0.00
ATOM   3483 HH12 ARG   227     -10.241 -15.566  59.622  1.00  0.00
ATOM   3484  NH2 ARG   227     -12.635 -15.881  58.994  1.00  0.00
ATOM   3485 HH21 ARG   227     -13.589 -15.938  58.667  1.00  0.00
ATOM   3486 HH22 ARG   227     -12.324 -16.454  59.765  1.00  0.00
ATOM   3487  C   ARG   227     -14.755 -17.892  54.465  1.00  0.00
ATOM   3488  O   ARG   227     -15.499 -18.079  55.432  1.00  0.00
ATOM   3489  N   LYS   228     -15.167 -18.088  53.218  1.00  0.00
ATOM   3490  H   LYS   228     -14.544 -17.931  52.439  1.00  0.00
ATOM   3491  CA  LYS   228     -16.546 -18.457  52.934  1.00  0.00
ATOM   3492  HA  LYS   228     -17.148 -18.377  53.840  1.00  0.00
ATOM   3493  CB  LYS   228     -17.134 -17.521  51.872  1.00  0.00
ATOM   3494  HB2 LYS   228     -16.453 -17.535  51.022  1.00  0.00
ATOM   3495  HB3 LYS   228     -18.095 -17.941  51.574  1.00  0.00
ATOM   3496  CG  LYS   228     -17.332 -16.081  52.341  1.00  0.00
ATOM   3497  HG2 LYS   228     -18.405 -15.914  52.442  1.00  0.00
ATOM   3498  HG3 LYS   228     -16.857 -15.986  53.317  1.00  0.00
ATOM   3499  CD  LYS   228     -16.740 -15.040  51.380  1.00  0.00
ATOM   3500  HD2 LYS   228     -16.509 -14.147  51.961  1.00  0.00
ATOM   3501  HD3 LYS   228     -15.819 -15.455  50.970  1.00  0.00
ATOM   3502  CE  LYS   228     -17.681 -14.674  50.242  1.00  0.00
ATOM   3503  HE2 LYS   228     -17.868 -15.571  49.652  1.00  0.00
ATOM   3504  HE3 LYS   228     -18.618 -14.323  50.674  1.00  0.00
ATOM   3505  NZ  LYS   228     -17.107 -13.608  49.361  1.00  0.00
ATOM   3506  HZ1 LYS   228     -16.239 -13.934  48.960  1.00  0.00
ATOM   3507  HZ2 LYS   228     -17.761 -13.395  48.621  1.00  0.00
ATOM   3508  HZ3 LYS   228     -16.935 -12.776  49.908  1.00  0.00
ATOM   3509  C   LYS   228     -16.681 -19.908  52.495  1.00  0.00
ATOM   3510  O   LYS   228     -17.724 -20.279  51.948  1.00  0.00
ATOM   3511  N   GLU   229     -15.656 -20.742  52.741  1.00  0.00
ATOM   3512  H   GLU   229     -14.922 -20.489  53.386  1.00  0.00
ATOM   3513  CA  GLU   229     -15.540 -22.015  52.019  1.00  0.00
ATOM   3514  HA  GLU   229     -15.582 -21.826  50.946  1.00  0.00
ATOM   3515  CB  GLU   229     -14.219 -22.724  52.341  1.00  0.00
ATOM   3516  HB2 GLU   229     -13.428 -21.977  52.287  1.00  0.00
ATOM   3517  HB3 GLU   229     -14.293 -23.102  53.361  1.00  0.00
ATOM   3518  CG  GLU   229     -13.892 -23.891  51.382  1.00  0.00
ATOM   3519  HG2 GLU   229     -14.542 -24.725  51.650  1.00  0.00
ATOM   3520  HG3 GLU   229     -14.114 -23.571  50.364  1.00  0.00
ATOM   3521  CD  GLU   229     -12.430 -24.335  51.470  1.00  0.00
ATOM   3522  OE1 GLU   229     -11.784 -24.050  52.513  1.00  0.00
ATOM   3523  OE2 GLU   229     -11.922 -24.956  50.499  1.00  0.00
ATOM   3524  C   GLU   229     -16.700 -22.951  52.307  1.00  0.00
ATOM   3525  O   GLU   229     -17.091 -23.736  51.431  1.00  0.00
ATOM   3526  N   GLN   230     -17.264 -22.882  53.513  1.00  0.00
ATOM   3527  H   GLN   230     -16.876 -22.271  54.217  1.00  0.00
ATOM   3528  CA  GLN   230     -18.386 -23.733  53.882  1.00  0.00
ATOM   3529  HA  GLN   230     -18.488 -24.551  53.169  1.00  0.00
ATOM   3530  CB  GLN   230     -18.151 -24.329  55.284  1.00  0.00
ATOM   3531  HB2 GLN   230     -18.421 -23.564  56.013  1.00  0.00
ATOM   3532  HB3 GLN   230     -18.820 -25.184  55.391  1.00  0.00
ATOM   3533  CG  GLN   230     -16.698 -24.780  55.527  1.00  0.00
ATOM   3534  HG2 GLN   230     -16.058 -24.248  54.824  1.00  0.00
ATOM   3535  HG3 GLN   230     -16.419 -24.513  56.546  1.00  0.00
ATOM   3536  CD  GLN   230     -16.485 -26.289  55.339  1.00  0.00
ATOM   3537  OE1 GLN   230     -17.085 -27.107  56.045  1.00  0.00
ATOM   3538  NE2 GLN   230     -15.621 -26.658  54.386  1.00  0.00
ATOM   3539 HE21 GLN   230     -15.445 -27.639  54.221  1.00  0.00
ATOM   3540 HE22 GLN   230     -15.150 -25.954  53.836  1.00  0.00
ATOM   3541  C   GLN   230     -19.725 -23.006  53.825  1.00  0.00
ATOM   3542  O   GLN   230     -20.757 -23.614  54.120  1.00  0.00
ATOM   3543  N   GLU   231     -19.733 -21.737  53.416  1.00  0.00
ATOM   3544  H   GLU   231     -18.859 -21.259  53.252  1.00  0.00
ATOM   3545  CA  GLU   231     -20.973 -20.998  53.215  1.00  0.00
ATOM   3546  HA  GLU   231     -21.594 -21.073  54.108  1.00  0.00
ATOM   3547  CB  GLU   231     -20.686 -19.528  52.944  1.00  0.00
ATOM   3548  HB2 GLU   231     -19.860 -19.489  52.234  1.00  0.00
ATOM   3549  HB3 GLU   231     -21.580 -19.108  52.483  1.00  0.00
ATOM   3550  CG  GLU   231     -20.331 -18.729  54.172  1.00  0.00
ATOM   3551  HG2 GLU   231     -21.019 -18.986  54.978  1.00  0.00
ATOM   3552  HG3 GLU   231     -19.314 -18.988  54.466  1.00  0.00
ATOM   3553  CD  GLU   231     -20.412 -17.252  53.897  1.00  0.00
ATOM   3554  OE1 GLU   231     -19.823 -16.454  54.662  1.00  0.00
ATOM   3555  OE2 GLU   231     -21.067 -16.898  52.893  1.00  0.00
ATOM   3556  C   GLU   231     -21.765 -21.567  52.047  1.00  0.00
ATOM   3557  O   GLU   231     -21.209 -22.153  51.114  1.00  0.00
ATOM   3558  N   GLY   232     -23.082 -21.371  52.099  1.00  0.00
ATOM   3559  H   GLY   232     -23.478 -20.862  52.876  1.00  0.00
ATOM   3560  CA  GLY   232     -23.975 -21.863  51.077  1.00  0.00
ATOM   3561  HA2 GLY   232     -23.474 -22.667  50.538  1.00  0.00
ATOM   3562  HA3 GLY   232     -24.871 -22.254  51.560  1.00  0.00
ATOM   3563  C   GLY   232     -24.379 -20.778  50.087  1.00  0.00
ATOM   3564  O   GLY   232     -23.964 -19.621  50.167  1.00  0.00
ATOM   3565  N   GLY   233     -25.212 -21.186  49.136  1.00  0.00
ATOM   3566  H   GLY   233     -25.543 -22.140  49.166  1.00  0.00
ATOM   3567  CA  GLY   233     -25.672 -20.333  48.057  1.00  0.00
ATOM   3568  HA2 GLY   233     -26.762 -20.359  48.031  1.00  0.00
ATOM   3569  HA3 GLY   233     -25.339 -19.314  48.251  1.00  0.00
ATOM   3570  C   GLY   233     -25.132 -20.783  46.704  1.00  0.00
ATOM   3571  O   GLY   233     -24.369 -21.746  46.580  1.00  0.00
ATOM   3572  N   ASN   234     -25.585 -20.069  45.676  1.00  0.00
ATOM   3573  H   ASN   234     -26.360 -19.438  45.821  1.00  0.00
ATOM   3574  CA  ASN   234     -25.022 -20.178  44.331  1.00  0.00
ATOM   3575  HA  ASN   234     -24.816 -21.225  44.108  1.00  0.00
ATOM   3576  CB  ASN   234     -25.991 -19.637  43.281  1.00  0.00
ATOM   3577  HB2 ASN   234     -25.464 -19.532  42.333  1.00  0.00
ATOM   3578  HB3 ASN   234     -26.809 -20.349  43.165  1.00  0.00
ATOM   3579  CG  ASN   234     -26.580 -18.271  43.669  1.00  0.00
ATOM   3580  OD1 ASN   234     -26.460 -17.826  44.826  1.00  0.00
ATOM   3581  ND2 ASN   234     -27.210 -17.603  42.705  1.00  0.00
ATOM   3582 HD21 ASN   234     -27.617 -16.700  42.903  1.00  0.00
ATOM   3583 HD22 ASN   234     -27.279 -18.002  41.780  1.00  0.00
ATOM   3584  C   ASN   234     -23.728 -19.381  44.354  1.00  0.00
ATOM   3585  O   ASN   234     -23.696 -18.187  44.068  1.00  0.00
ATOM   3586  N   ARG   235     -22.643 -20.019  44.738  1.00  0.00
ATOM   3587  H   ARG   235     -22.674 -20.988  45.021  1.00  0.00
ATOM   3588  CA  ARG   235     -21.384 -19.310  44.850  1.00  0.00
ATOM   3589  HA  ARG   235     -21.550 -18.242  44.708  1.00  0.00
ATOM   3590  CB  ARG   235     -20.762 -19.529  46.232  1.00  0.00
ATOM   3591  HB2 ARG   235     -20.702 -20.604  46.405  1.00  0.00
ATOM   3592  HB3 ARG   235     -19.757 -19.107  46.217  1.00  0.00
ATOM   3593  CG  ARG   235     -21.577 -18.872  47.363  1.00  0.00
ATOM   3594  HG2 ARG   235     -21.692 -17.818  47.109  1.00  0.00
ATOM   3595  HG3 ARG   235     -22.557 -19.351  47.377  1.00  0.00
ATOM   3596  CD  ARG   235     -20.925 -18.997  48.754  1.00  0.00
ATOM   3597  HD2 ARG   235     -21.225 -18.154  49.377  1.00  0.00
ATOM   3598  HD3 ARG   235     -21.243 -19.927  49.226  1.00  0.00
ATOM   3599  NE  ARG   235     -19.473 -19.002  48.642  1.00  0.00
ATOM   3600  HE  ARG   235     -19.025 -18.135  48.382  1.00  0.00
ATOM   3601  CZ  ARG   235     -18.713 -20.068  48.859  1.00  0.00
ATOM   3602  NH1 ARG   235     -19.281 -21.208  49.227  1.00  0.00
ATOM   3603 HH11 ARG   235     -20.284 -21.256  49.339  1.00  0.00
ATOM   3604 HH12 ARG   235     -18.709 -22.023  49.394  1.00  0.00
ATOM   3605  NH2 ARG   235     -17.392 -19.992  48.709  1.00  0.00
ATOM   3606 HH21 ARG   235     -16.968 -19.119  48.429  1.00  0.00
ATOM   3607 HH22 ARG   235     -16.821 -20.808  48.876  1.00  0.00
ATOM   3608  C   ARG   235     -20.481 -19.773  43.711  1.00  0.00
ATOM   3609  O   ARG   235     -20.163 -20.966  43.598  1.00  0.00
ATOM   3610  N   ARG   236     -20.110 -18.833  42.838  1.00  0.00
ATOM   3611  H   ARG   236     -20.503 -17.902  42.845  1.00  0.00
ATOM   3612  CA  ARG   236     -19.154 -19.171  41.793  1.00  0.00
ATOM   3613  HA  ARG   236     -19.554 -19.967  41.164  1.00  0.00
ATOM   3614  CB  ARG   236     -18.882 -17.946  40.917  1.00  0.00
ATOM   3615  HB2 ARG   236     -18.657 -17.115  41.586  1.00  0.00
ATOM   3616  HB3 ARG   236     -18.005 -18.172  40.311  1.00  0.00
ATOM   3617  CG  ARG   236     -20.050 -17.562  40.002  1.00  0.00
ATOM   3618  HG2 ARG   236     -20.987 -17.759  40.523  1.00  0.00
ATOM   3619  HG3 ARG   236     -19.982 -16.500  39.768  1.00  0.00
ATOM   3620  CD  ARG   236     -20.008 -18.375  38.702  1.00  0.00
ATOM   3621  HD2 ARG   236     -20.344 -19.394  38.893  1.00  0.00
ATOM   3622  HD3 ARG   236     -20.656 -17.914  37.956  1.00  0.00
ATOM   3623  NE  ARG   236     -18.648 -18.421  38.176  1.00  0.00
ATOM   3624  HE  ARG   236     -18.142 -19.292  38.249  1.00  0.00
ATOM   3625  CZ  ARG   236     -18.038 -17.375  37.618  1.00  0.00
ATOM   3626  NH1 ARG   236     -18.682 -16.219  37.484  1.00  0.00
ATOM   3627 HH11 ARG   236     -19.636 -16.135  37.806  1.00  0.00
ATOM   3628 HH12 ARG   236     -18.215 -15.430  37.061  1.00  0.00
ATOM   3629  NH2 ARG   236     -16.791 -17.491  37.184  1.00  0.00
ATOM   3630 HH21 ARG   236     -16.307 -18.372  37.278  1.00  0.00
ATOM   3631 HH22 ARG   236     -16.331 -16.697  36.762  1.00  0.00
ATOM   3632  C   ARG   236     -17.869 -19.703  42.405  1.00  0.00
ATOM   3633  O   ARG   236     -17.219 -20.587  41.831  1.00  0.00
ATOM   3634  N   ALA   237     -17.498 -19.191  43.581  1.00  0.00
ATOM   3635  H   ALA   237     -17.991 -18.409  43.988  1.00  0.00
ATOM   3636  CA  ALA   237     -16.324 -19.702  44.273  1.00  0.00
ATOM   3637  HA  ALA   237     -15.480 -19.677  43.585  1.00  0.00
ATOM   3638  CB  ALA   237     -16.006 -18.803  45.470  1.00  0.00
ATOM   3639  HB1 ALA   237     -16.839 -18.825  46.173  1.00  0.00
ATOM   3640  HB2 ALA   237     -15.104 -19.162  45.965  1.00  0.00
ATOM   3641  HB3 ALA   237     -15.849 -17.781  45.126  1.00  0.00
ATOM   3642  C   ALA   237     -16.503 -21.151  44.717  1.00  0.00
ATOM   3643  O   ALA   237     -15.510 -21.862  44.882  1.00  0.00
ATOM   3644  N   ALA   238     -17.746 -21.618  44.876  1.00  0.00
ATOM   3645  H   ALA   238     -18.548 -21.014  44.761  1.00  0.00
ATOM   3646  CA  ALA   238     -17.975 -22.999  45.277  1.00  0.00
ATOM   3647  HA  ALA   238     -17.313 -23.208  46.117  1.00  0.00
ATOM   3648  CB  ALA   238     -19.420 -23.183  45.737  1.00  0.00
ATOM   3649  HB1 ALA   238     -20.095 -22.986  44.904  1.00  0.00
ATOM   3650  HB2 ALA   238     -19.564 -24.206  46.086  1.00  0.00
ATOM   3651  HB3 ALA   238     -19.635 -22.489  46.549  1.00  0.00
ATOM   3652  C   ALA   238     -17.672 -24.004  44.178  1.00  0.00
ATOM   3653  O   ALA   238     -17.708 -25.205  44.451  1.00  0.00
ATOM   3654  N   SER   239     -17.384 -23.568  42.956  1.00  0.00
ATOM   3655  H   SER   239     -17.426 -22.583  42.735  1.00  0.00
ATOM   3656  CA  SER   239     -17.092 -24.507  41.879  1.00  0.00
ATOM   3657  HA  SER   239     -16.579 -25.382  42.278  1.00  0.00
ATOM   3658  CB  SER   239     -18.393 -24.965  41.208  1.00  0.00
ATOM   3659  HB2 SER   239     -18.151 -25.652  40.398  1.00  0.00
ATOM   3660  HB3 SER   239     -19.011 -25.477  41.946  1.00  0.00
ATOM   3661  OG  SER   239     -19.100 -23.858  40.690  1.00  0.00
ATOM   3662  HG  SER   239     -19.911 -24.162  40.274  1.00  0.00
ATOM   3663  C   SER   239     -16.119 -23.861  40.891  1.00  0.00
ATOM   3664  O   SER   239     -15.521 -22.812  41.164  1.00  0.00
ATOM   3665  N   GLY   240     -15.949 -24.514  39.738  1.00  0.00
ATOM   3666  H   GLY   240     -16.382 -25.412  39.576  1.00  0.00
ATOM   3667  CA  GLY   240     -15.137 -23.947  38.690  1.00  0.00
ATOM   3668  HA2 GLY   240     -15.233 -24.563  37.796  1.00  0.00
ATOM   3669  HA3 GLY   240     -15.491 -22.939  38.475  1.00  0.00
ATOM   3670  C   GLY   240     -13.675 -23.883  39.092  1.00  0.00
ATOM   3671  O   GLY   240     -13.201 -24.615  39.961  1.00  0.00
ATOM   3672  N   ARG   241     -12.957 -22.964  38.449  1.00  0.00
ATOM   3673  H   ARG   241     -13.359 -22.379  37.731  1.00  0.00
ATOM   3674  CA  ARG   241     -11.529 -22.857  38.707  1.00  0.00
ATOM   3675  HA  ARG   241     -11.059 -23.833  38.591  1.00  0.00
ATOM   3676  CB  ARG   241     -10.876 -21.876  37.720  1.00  0.00
ATOM   3677  HB2 ARG   241      -9.905 -22.306  37.477  1.00  0.00
ATOM   3678  HB3 ARG   241     -11.510 -21.886  36.833  1.00  0.00
ATOM   3679  CG  ARG   241     -10.692 -20.446  38.194  1.00  0.00
ATOM   3680  HG2 ARG   241     -11.587 -20.138  38.735  1.00  0.00
ATOM   3681  HG3 ARG   241      -9.832 -20.406  38.862  1.00  0.00
ATOM   3682  CD  ARG   241     -10.461 -19.497  37.002  1.00  0.00
ATOM   3683  HD2 ARG   241     -11.419 -19.305  36.519  1.00  0.00
ATOM   3684  HD3 ARG   241     -10.049 -18.560  37.377  1.00  0.00
ATOM   3685  NE  ARG   241      -9.536 -20.053  36.008  1.00  0.00
ATOM   3686  HE  ARG   241      -8.662 -20.428  36.348  1.00  0.00
ATOM   3687  CZ  ARG   241      -9.774 -20.084  34.701  1.00  0.00
ATOM   3688  NH1 ARG   241     -10.908 -19.591  34.219  1.00  0.00
ATOM   3689 HH11 ARG   241     -11.590 -19.192  34.849  1.00  0.00
ATOM   3690 HH12 ARG   241     -11.085 -19.617  33.225  1.00  0.00
ATOM   3691  NH2 ARG   241      -8.886 -20.615  33.874  1.00  0.00
ATOM   3692 HH21 ARG   241      -8.026 -20.997  34.240  1.00  0.00
ATOM   3693 HH22 ARG   241      -9.074 -20.635  32.882  1.00  0.00
ATOM   3694  C   ARG   241     -11.236 -22.464  40.145  1.00  0.00
ATOM   3695  O   ARG   241     -10.165 -22.824  40.655  1.00  0.00
ATOM   3696  N   ALA   242     -12.177 -21.785  40.824  1.00  0.00
ATOM   3697  H   ALA   242     -13.049 -21.521  40.388  1.00  0.00
ATOM   3698  CA  ALA   242     -11.924 -21.339  42.190  1.00  0.00
ATOM   3699  HA  ALA   242     -10.933 -20.888  42.230  1.00  0.00
ATOM   3700  CB  ALA   242     -12.954 -20.292  42.617  1.00  0.00
ATOM   3701  HB1 ALA   242     -13.952 -20.731  42.591  1.00  0.00
ATOM   3702  HB2 ALA   242     -12.732 -19.955  43.630  1.00  0.00
ATOM   3703  HB3 ALA   242     -12.914 -19.443  41.935  1.00  0.00
ATOM   3704  C   ALA   242     -11.913 -22.522  43.144  1.00  0.00
ATOM   3705  O   ALA   242     -11.011 -22.647  43.981  1.00  0.00
ATOM   3706  N   ALA   243     -12.889 -23.423  43.004  1.00  0.00
ATOM   3707  H   ALA   243     -13.664 -23.261  42.377  1.00  0.00
ATOM   3708  CA  ALA   243     -12.892 -24.646  43.808  1.00  0.00
ATOM   3709  HA  ALA   243     -12.821 -24.364  44.859  1.00  0.00
ATOM   3710  CB  ALA   243     -14.190 -25.422  43.598  1.00  0.00
ATOM   3711  HB1 ALA   243     -14.272 -25.719  42.553  1.00  0.00
ATOM   3712  HB2 ALA   243     -14.189 -26.311  44.229  1.00  0.00
ATOM   3713  HB3 ALA   243     -15.039 -24.791  43.863  1.00  0.00
ATOM   3714  C   ALA   243     -11.695 -25.535  43.487  1.00  0.00
ATOM   3715  O   ALA   243     -11.089 -26.112  44.392  1.00  0.00
ATOM   3716  N   ASP   244     -11.346 -25.672  42.206  1.00  0.00
ATOM   3717  H   ASP   244     -11.878 -25.245  41.461  1.00  0.00
ATOM   3718  CA  ASP   244     -10.199 -26.504  41.849  1.00  0.00
ATOM   3719  HA  ASP   244     -10.355 -27.519  42.214  1.00  0.00
ATOM   3720  CB  ASP   244     -10.018 -26.552  40.338  1.00  0.00
ATOM   3721  HB2 ASP   244     -10.221 -25.551  39.958  1.00  0.00
ATOM   3722  HB3 ASP   244      -8.985 -26.821  40.118  1.00  0.00
ATOM   3723  CG  ASP   244     -10.946 -27.539  39.675  1.00  0.00
ATOM   3724  OD1 ASP   244     -12.097 -27.689  40.155  1.00  0.00
ATOM   3725  OD2 ASP   244     -10.514 -28.178  38.683  1.00  0.00
ATOM   3726  C   ASP   244      -8.927 -25.996  42.508  1.00  0.00
ATOM   3727  O   ASP   244      -8.163 -26.779  43.088  1.00  0.00
ATOM   3728  N   ALA   245      -8.687 -24.679  42.425  1.00  0.00
ATOM   3729  H   ALA   245      -9.304 -24.077  41.899  1.00  0.00
ATOM   3730  CA  ALA   245      -7.494 -24.092  43.027  1.00  0.00
ATOM   3731  HA  ALA   245      -6.614 -24.553  42.580  1.00  0.00
ATOM   3732  CB  ALA   245      -7.461 -22.591  42.737  1.00  0.00
ATOM   3733  HB1 ALA   245      -8.333 -22.114  43.187  1.00  0.00
ATOM   3734  HB2 ALA   245      -6.554 -22.159  43.158  1.00  0.00
ATOM   3735  HB3 ALA   245      -7.475 -22.428  41.659  1.00  0.00
ATOM   3736  C   ALA   245      -7.428 -24.361  44.535  1.00  0.00
ATOM   3737  O   ALA   245      -6.348 -24.631  45.080  1.00  0.00
ATOM   3738  N   LEU   246      -8.577 -24.305  45.222  1.00  0.00
ATOM   3739  H   LEU   246      -9.434 -24.088  44.733  1.00  0.00
ATOM   3740  CA  LEU   246      -8.634 -24.489  46.671  1.00  0.00
ATOM   3741  HA  LEU   246      -7.895 -23.848  47.151  1.00  0.00
ATOM   3742  CB  LEU   246     -10.024 -24.127  47.214  1.00  0.00
ATOM   3743  HB2 LEU   246     -10.714 -24.493  46.453  1.00  0.00
ATOM   3744  HB3 LEU   246     -10.214 -24.645  48.154  1.00  0.00
ATOM   3745  CG  LEU   246     -10.232 -22.621  47.410  1.00  0.00
ATOM   3746  HG  LEU   246     -10.436 -22.176  46.436  1.00  0.00
ATOM   3747  CD1 LEU   246     -11.371 -22.327  48.342  1.00  0.00
ATOM   3748 HD11 LEU   246     -11.169 -22.772  49.316  1.00  0.00
ATOM   3749 HD12 LEU   246     -11.483 -21.248  48.452  1.00  0.00
ATOM   3750 HD13 LEU   246     -12.292 -22.747  47.936  1.00  0.00
ATOM   3751  CD2 LEU   246      -8.947 -21.959  47.904  1.00  0.00
ATOM   3752 HD21 LEU   246      -8.154 -22.113  47.172  1.00  0.00
ATOM   3753 HD22 LEU   246      -9.116 -20.890  48.037  1.00  0.00
ATOM   3754 HD23 LEU   246      -8.653 -22.401  48.856  1.00  0.00
ATOM   3755  C   LEU   246      -8.287 -25.901  47.106  1.00  0.00
ATOM   3756  O   LEU   246      -8.085 -26.120  48.304  1.00  0.00
ATOM   3757  N   LYS   247      -8.226 -26.858  46.181  1.00  0.00
ATOM   3758  H   LYS   247      -8.487 -26.668  45.224  1.00  0.00
ATOM   3759  CA  LYS   247      -7.847 -28.220  46.537  1.00  0.00
ATOM   3760  HA  LYS   247      -8.044 -28.395  47.595  1.00  0.00
ATOM   3761  CB  LYS   247      -8.653 -29.226  45.717  1.00  0.00
ATOM   3762  HB2 LYS   247      -8.257 -29.215  44.702  1.00  0.00
ATOM   3763  HB3 LYS   247      -8.495 -30.210  46.158  1.00  0.00
ATOM   3764  CG  LYS   247     -10.147 -28.920  45.682  1.00  0.00
ATOM   3765  HG2 LYS   247     -10.319 -28.135  44.946  1.00  0.00
ATOM   3766  HG3 LYS   247     -10.675 -29.824  45.378  1.00  0.00
ATOM   3767  CD  LYS   247     -10.668 -28.459  47.053  1.00  0.00
ATOM   3768  HD2 LYS   247     -11.029 -29.337  47.589  1.00  0.00
ATOM   3769  HD3 LYS   247      -9.835 -28.017  47.599  1.00  0.00
ATOM   3770  CE  LYS   247     -11.799 -27.435  46.934  1.00  0.00
ATOM   3771  HE2 LYS   247     -12.114 -27.143  47.936  1.00  0.00
ATOM   3772  HE3 LYS   247     -11.426 -26.560  46.402  1.00  0.00
ATOM   3773  NZ  LYS   247     -12.958 -28.006  46.197  1.00  0.00
ATOM   3774  HZ1 LYS   247     -13.305 -28.816  46.691  1.00  0.00
ATOM   3775  HZ2 LYS   247     -13.690 -27.313  46.132  1.00  0.00
ATOM   3776  HZ3 LYS   247     -12.667 -28.277  45.269  1.00  0.00
ATOM   3777  C   LYS   247      -6.360 -28.454  46.345  1.00  0.00
ATOM   3778  O   LYS   247      -5.768 -29.273  47.058  1.00  0.00
ATOM   3779  N   ASP   248      -5.747 -27.753  45.407  1.00  0.00
ATOM   3780  H   ASP   248      -6.284 -27.194  44.759  1.00  0.00
ATOM   3781  CA  ASP   248      -4.303 -27.792  45.251  1.00  0.00
ATOM   3782  HA  ASP   248      -3.962 -28.827  45.212  1.00  0.00
ATOM   3783  CB  ASP   248      -3.890 -27.092  43.955  1.00  0.00
ATOM   3784  HB2 ASP   248      -4.327 -27.641  43.120  1.00  0.00
ATOM   3785  HB3 ASP   248      -4.296 -26.080  43.976  1.00  0.00
ATOM   3786  CG  ASP   248      -2.392 -27.030  43.787  1.00  0.00
ATOM   3787  OD1 ASP   248      -1.709 -28.006  44.154  1.00  0.00
ATOM   3788  OD2 ASP   248      -1.888 -26.007  43.286  1.00  0.00
ATOM   3789  C   ASP   248      -3.654 -27.122  46.458  1.00  0.00
ATOM   3790  O   ASP   248      -3.811 -25.901  46.630  1.00  0.00
ATOM   3791  N   PRO   249      -2.926 -27.873  47.322  1.00  0.00
ATOM   3792  CD  PRO   249      -2.551 -29.289  47.168  1.00  0.00
ATOM   3793  HD2 PRO   249      -1.944 -29.406  46.271  1.00  0.00
ATOM   3794  HD3 PRO   249      -3.454 -29.894  47.077  1.00  0.00
ATOM   3795  CG  PRO   249      -1.785 -29.588  48.428  1.00  0.00
ATOM   3796  HG2 PRO   249      -0.989 -30.297  48.202  1.00  0.00
ATOM   3797  HG3 PRO   249      -2.462 -30.024  49.163  1.00  0.00
ATOM   3798  CB  PRO   249      -1.245 -28.311  48.907  1.00  0.00
ATOM   3799  HB2 PRO   249      -0.297 -28.107  48.411  1.00  0.00
ATOM   3800  HB3 PRO   249      -1.102 -28.288  49.987  1.00  0.00
ATOM   3801  CA  PRO   249      -2.286 -27.261  48.495  1.00  0.00
ATOM   3802  HA  PRO   249      -3.054 -27.117  49.255  1.00  0.00
ATOM   3803  C   PRO   249      -1.627 -25.928  48.182  1.00  0.00
ATOM   3804  O   PRO   249      -2.088 -24.888  48.660  1.00  0.00
ATOM   3805  N   GLN   250      -0.582 -25.940  47.351  1.00  0.00
ATOM   3806  H   GLN   250      -0.292 -26.793  46.894  1.00  0.00
ATOM   3807  CA  GLN   250       0.218 -24.736  47.143  1.00  0.00
ATOM   3808  HA  GLN   250       0.628 -24.395  48.094  1.00  0.00
ATOM   3809  CB  GLN   250       1.375 -25.025  46.187  1.00  0.00
ATOM   3810  HB2 GLN   250       0.941 -25.289  45.223  1.00  0.00
ATOM   3811  HB3 GLN   250       1.951 -24.105  46.086  1.00  0.00
ATOM   3812  CG  GLN   250       2.293 -26.151  46.658  1.00  0.00
ATOM   3813  HG2 GLN   250       3.268 -26.028  46.187  1.00  0.00
ATOM   3814  HG3 GLN   250       2.404 -26.100  47.741  1.00  0.00
ATOM   3815  CD  GLN   250       1.745 -27.521  46.290  1.00  0.00
ATOM   3816  OE1 GLN   250       0.905 -27.639  45.382  1.00  0.00
ATOM   3817  NE2 GLN   250       2.204 -28.564  46.992  1.00  0.00
ATOM   3818 HE21 GLN   250       1.870 -29.494  46.785  1.00  0.00
ATOM   3819 HE22 GLN   250       2.882 -28.416  47.726  1.00  0.00
ATOM   3820  C   GLN   250      -0.636 -23.586  46.629  1.00  0.00
ATOM   3821  O   GLN   250      -0.415 -22.425  46.989  1.00  0.00
ATOM   3822  N   GLN   251      -1.629 -23.882  45.799  1.00  0.00
ATOM   3823  H   GLN   251      -1.766 -24.808  45.419  1.00  0.00
ATOM   3824  CA  GLN   251      -2.516 -22.815  45.355  1.00  0.00
ATOM   3825  HA  GLN   251      -1.931 -21.964  45.007  1.00  0.00
ATOM   3826  CB  GLN   251      -3.392 -23.306  44.208  1.00  0.00
ATOM   3827  HB2 GLN   251      -3.428 -24.394  44.269  1.00  0.00
ATOM   3828  HB3 GLN   251      -4.392 -22.901  44.366  1.00  0.00
ATOM   3829  CG  GLN   251      -2.887 -22.890  42.829  1.00  0.00
ATOM   3830  HG2 GLN   251      -2.561 -21.850  42.839  1.00  0.00
ATOM   3831  HG3 GLN   251      -2.045 -23.532  42.574  1.00  0.00
ATOM   3832  CD  GLN   251      -3.958 -23.052  41.769  1.00  0.00
ATOM   3833  OE1 GLN   251      -4.263 -24.168  41.359  1.00  0.00
ATOM   3834  NE2 GLN   251      -4.560 -21.935  41.344  1.00  0.00
ATOM   3835 HE21 GLN   251      -5.281 -21.991  40.639  1.00  0.00
ATOM   3836 HE22 GLN   251      -4.292 -21.042  41.731  1.00  0.00
ATOM   3837  C   GLN   251      -3.366 -22.292  46.507  1.00  0.00
ATOM   3838  O   GLN   251      -3.542 -21.077  46.649  1.00  0.00
ATOM   3839  N   ARG   252      -3.909 -23.192  47.332  1.00  0.00
ATOM   3840  H   ARG   252      -3.802 -24.183  47.167  1.00  0.00
ATOM   3841  CA  ARG   252      -4.702 -22.764  48.479  1.00  0.00
ATOM   3842  HA  ARG   252      -5.549 -22.164  48.143  1.00  0.00
ATOM   3843  CB  ARG   252      -5.232 -23.974  49.231  1.00  0.00
ATOM   3844  HB2 ARG   252      -5.934 -24.499  48.582  1.00  0.00
ATOM   3845  HB3 ARG   252      -4.391 -24.628  49.461  1.00  0.00
ATOM   3846  CG  ARG   252      -5.916 -23.589  50.488  1.00  0.00
ATOM   3847  HG2 ARG   252      -5.206 -23.048  51.113  1.00  0.00
ATOM   3848  HG3 ARG   252      -6.751 -22.934  50.238  1.00  0.00
ATOM   3849  CD  ARG   252      -6.432 -24.800  51.241  1.00  0.00
ATOM   3850  HD2 ARG   252      -6.937 -25.484  50.559  1.00  0.00
ATOM   3851  HD3 ARG   252      -5.610 -25.319  51.734  1.00  0.00
ATOM   3852  NE  ARG   252      -7.382 -24.366  52.253  1.00  0.00
ATOM   3853  HE  ARG   252      -7.007 -23.943  53.090  1.00  0.00
ATOM   3854  CZ  ARG   252      -8.697 -24.483  52.139  1.00  0.00
ATOM   3855  NH1 ARG   252      -9.223 -25.056  51.062  1.00  0.00
ATOM   3856 HH11 ARG   252      -8.618 -25.402  50.331  1.00  0.00
ATOM   3857 HH12 ARG   252     -10.226 -25.143  50.979  1.00  0.00
ATOM   3858  NH2 ARG   252      -9.487 -24.033  53.114  1.00  0.00
ATOM   3859 HH21 ARG   252      -9.080 -23.606  53.933  1.00  0.00
ATOM   3860 HH22 ARG   252     -10.490 -24.121  53.029  1.00  0.00
ATOM   3861  C   ARG   252      -3.878 -21.905  49.418  1.00  0.00
ATOM   3862  O   ARG   252      -4.350 -20.879  49.925  1.00  0.00
ATOM   3863  N   GLU   253      -2.632 -22.301  49.638  1.00  0.00
ATOM   3864  H   GLU   253      -2.286 -23.163  49.243  1.00  0.00
ATOM   3865  CA  GLU   253      -1.755 -21.543  50.509  1.00  0.00
ATOM   3866  HA  GLU   253      -2.145 -21.531  51.527  1.00  0.00
ATOM   3867  CB  GLU   253      -0.382 -22.198  50.522  1.00  0.00
ATOM   3868  HB2 GLU   253      -0.513 -23.278  50.591  1.00  0.00
ATOM   3869  HB3 GLU   253       0.129 -21.953  49.591  1.00  0.00
ATOM   3870  CG  GLU   253       0.418 -21.730  51.655  1.00  0.00
ATOM   3871  HG2 GLU   253       0.425 -20.640  51.659  1.00  0.00
ATOM   3872  HG3 GLU   253      -0.084 -22.093  52.553  1.00  0.00
ATOM   3873  CD  GLU   253       1.832 -22.241  51.630  1.00  0.00
ATOM   3874  OE1 GLU   253       2.717 -21.459  51.176  1.00  0.00
ATOM   3875  OE2 GLU   253       2.052 -23.394  52.091  1.00  0.00
ATOM   3876  C   GLU   253      -1.660 -20.084  50.087  1.00  0.00
ATOM   3877  O   GLU   253      -1.712 -19.186  50.936  1.00  0.00
ATOM   3878  N   GLN   254      -1.542 -19.826  48.777  1.00  0.00
ATOM   3879  H   GLN   254      -1.514 -20.586  48.112  1.00  0.00
ATOM   3880  CA  GLN   254      -1.446 -18.453  48.269  1.00  0.00
ATOM   3881  HA  GLN   254      -0.555 -17.970  48.670  1.00  0.00
ATOM   3882  CB  GLN   254      -1.354 -18.460  46.746  1.00  0.00
ATOM   3883  HB2 GLN   254      -1.882 -19.357  46.422  1.00  0.00
ATOM   3884  HB3 GLN   254      -1.900 -17.577  46.413  1.00  0.00
ATOM   3885  CG  GLN   254       0.022 -18.449  46.154  1.00  0.00
ATOM   3886  HG2 GLN   254       0.592 -17.587  46.500  1.00  0.00
ATOM   3887  HG3 GLN   254       0.537 -19.365  46.443  1.00  0.00
ATOM   3888  CD  GLN   254      -0.064 -18.398  44.639  1.00  0.00
ATOM   3889  OE1 GLN   254      -0.837 -19.152  44.021  1.00  0.00
ATOM   3890  NE2 GLN   254       0.708 -17.488  44.030  1.00  0.00
ATOM   3891 HE21 GLN   254       0.691 -17.409  43.023  1.00  0.00
ATOM   3892 HE22 GLN   254       1.302 -16.885  44.581  1.00  0.00
ATOM   3893  C   GLN   254      -2.654 -17.633  48.670  1.00  0.00
ATOM   3894  O   GLN   254      -2.528 -16.490  49.127  1.00  0.00
ATOM   3895  N   ILE   255      -3.842 -18.185  48.433  1.00  0.00
ATOM   3896  H   ILE   255      -3.900 -19.041  47.901  1.00  0.00
ATOM   3897  CA  ILE   255      -5.082 -17.542  48.843  1.00  0.00
ATOM   3898  HA  ILE   255      -5.159 -16.525  48.459  1.00  0.00
ATOM   3899  CB  ILE   255      -6.283 -18.370  48.345  1.00  0.00
ATOM   3900  HB  ILE   255      -6.307 -19.308  48.900  1.00  0.00
ATOM   3901  CG2 ILE   255      -7.589 -17.638  48.540  1.00  0.00
ATOM   3902 HG21 ILE   255      -7.567 -16.700  47.985  1.00  0.00
ATOM   3903 HG22 ILE   255      -8.411 -18.256  48.176  1.00  0.00
ATOM   3904 HG23 ILE   255      -7.735 -17.429  49.600  1.00  0.00
ATOM   3905  CG1 ILE   255      -6.078 -18.725  46.878  1.00  0.00
ATOM   3906 HG12 ILE   255      -5.275 -19.461  46.841  1.00  0.00
ATOM   3907 HG13 ILE   255      -7.005 -19.182  46.531  1.00  0.00
ATOM   3908  CD1 ILE   255      -5.723 -17.531  45.970  1.00  0.00
ATOM   3909 HD11 ILE   255      -4.796 -17.074  46.316  1.00  0.00
ATOM   3910 HD12 ILE   255      -5.596 -17.879  44.945  1.00  0.00
ATOM   3911 HD13 ILE   255      -6.526 -16.795  46.007  1.00  0.00
ATOM   3912  C   ILE   255      -5.098 -17.347  50.353  1.00  0.00
ATOM   3913  O   ILE   255      -5.420 -16.261  50.843  1.00  0.00
ATOM   3914  N   GLN   256      -4.706 -18.374  51.117  1.00  0.00
ATOM   3915  H   GLN   256      -4.514 -19.289  50.735  1.00  0.00
ATOM   3916  CA  GLN   256      -4.642 -18.202  52.564  1.00  0.00
ATOM   3917  HA  GLN   256      -5.628 -17.928  52.941  1.00  0.00
ATOM   3918  CB  GLN   256      -4.197 -19.489  53.252  1.00  0.00
ATOM   3919  HB2 GLN   256      -4.706 -20.321  52.764  1.00  0.00
ATOM   3920  HB3 GLN   256      -3.121 -19.588  53.110  1.00  0.00
ATOM   3921  CG  GLN   256      -4.523 -19.504  54.775  1.00  0.00
ATOM   3922  HG2 GLN   256      -4.119 -20.420  55.206  1.00  0.00
ATOM   3923  HG3 GLN   256      -4.011 -18.644  55.206  1.00  0.00
ATOM   3924  CD  GLN   256      -6.028 -19.412  55.130  1.00  0.00
ATOM   3925  OE1 GLN   256      -6.720 -20.417  55.212  1.00  0.00
ATOM   3926  NE2 GLN   256      -6.514 -18.205  55.366  1.00  0.00
ATOM   3927 HE21 GLN   256      -7.490 -18.094  55.602  1.00  0.00
ATOM   3928 HE22 GLN   256      -5.908 -17.400  55.310  1.00  0.00
ATOM   3929  C   GLN   256      -3.732 -17.037  52.936  1.00  0.00
ATOM   3930  O   GLN   256      -4.167 -16.106  53.627  1.00  0.00
ATOM   3931  N   ARG   257      -2.475 -17.049  52.458  1.00  0.00
ATOM   3932  H   ARG   257      -2.113 -17.855  51.969  1.00  0.00
ATOM   3933  CA  ARG   257      -1.587 -15.899  52.658  1.00  0.00
ATOM   3934  HA  ARG   257      -1.341 -15.815  53.717  1.00  0.00
ATOM   3935  CB  ARG   257      -0.297 -16.044  51.870  1.00  0.00
ATOM   3936  HB2 ARG   257      -0.561 -15.943  50.817  1.00  0.00
ATOM   3937  HB3 ARG   257       0.345 -15.214  52.165  1.00  0.00
ATOM   3938  CG  ARG   257       0.424 -17.326  52.079  1.00  0.00
ATOM   3939  HG2 ARG   257       0.615 -17.458  53.144  1.00  0.00
ATOM   3940  HG3 ARG   257      -0.196 -18.147  51.717  1.00  0.00
ATOM   3941  CD  ARG   257       1.751 -17.316  51.320  1.00  0.00
ATOM   3942  HD2 ARG   257       2.308 -18.219  51.572  1.00  0.00
ATOM   3943  HD3 ARG   257       1.545 -17.303  50.250  1.00  0.00
ATOM   3944  NE  ARG   257       2.572 -16.149  51.654  1.00  0.00
ATOM   3945  HE  ARG   257       2.210 -15.502  52.340  1.00  0.00
ATOM   3946  CZ  ARG   257       3.756 -15.895  51.105  1.00  0.00
ATOM   3947  NH1 ARG   257       4.436 -14.812  51.462  1.00  0.00
ATOM   3948 HH11 ARG   257       4.051 -14.182  52.152  1.00  0.00
ATOM   3949 HH12 ARG   257       5.335 -14.623  51.043  1.00  0.00
ATOM   3950  NH2 ARG   257       4.251 -16.726  50.197  1.00  0.00
ATOM   3951 HH21 ARG   257       3.726 -17.546  49.928  1.00  0.00
ATOM   3952 HH22 ARG   257       5.150 -16.535  49.779  1.00  0.00
ATOM   3953  C   ARG   257      -2.248 -14.597  52.243  1.00  0.00
ATOM   3954  O   ARG   257      -2.071 -13.561  52.901  1.00  0.00
ATOM   3955  N   TYR   258      -3.019 -14.627  51.155  1.00  0.00
ATOM   3956  H   TYR   258      -3.159 -15.480  50.633  1.00  0.00
ATOM   3957  CA  TYR   258      -3.646 -13.403  50.662  1.00  0.00
ATOM   3958  HA  TYR   258      -2.897 -12.625  50.516  1.00  0.00
ATOM   3959  CB  TYR   258      -4.318 -13.684  49.332  1.00  0.00
ATOM   3960  HB2 TYR   258      -3.559 -14.009  48.620  1.00  0.00
ATOM   3961  HB3 TYR   258      -4.996 -14.512  49.543  1.00  0.00
ATOM   3962  CG  TYR   258      -5.094 -12.540  48.748  1.00  0.00
ATOM   3963  CD1 TYR   258      -4.439 -11.392  48.302  1.00  0.00
ATOM   3964  HD1 TYR   258      -3.358 -11.320  48.421  1.00  0.00
ATOM   3965  CE1 TYR   258      -5.140 -10.355  47.717  1.00  0.00
ATOM   3966  HE1 TYR   258      -4.625  -9.458  47.374  1.00  0.00
ATOM   3967  CZ  TYR   258      -6.510 -10.466  47.566  1.00  0.00
ATOM   3968  OH  TYR   258      -7.192  -9.425  46.973  1.00  0.00
ATOM   3969  HH  TYR   258      -6.619  -8.699  46.715  1.00  0.00
ATOM   3970  CE2 TYR   258      -7.190 -11.600  48.004  1.00  0.00
ATOM   3971  HE2 TYR   258      -8.272 -11.676  47.889  1.00  0.00
ATOM   3972  CD2 TYR   258      -6.488 -12.626  48.584  1.00  0.00
ATOM   3973  HD2 TYR   258      -7.011 -13.520  48.924  1.00  0.00
ATOM   3974  C   TYR   258      -4.657 -12.856  51.659  1.00  0.00
ATOM   3975  O   TYR   258      -4.620 -11.675  52.015  1.00  0.00
ATOM   3976  N   GLU   259      -5.574 -13.706  52.112  1.00  0.00
ATOM   3977  H   GLU   259      -5.596 -14.663  51.790  1.00  0.00
ATOM   3978  CA  GLU   259      -6.618 -13.261  53.023  1.00  0.00
ATOM   3979  HA  GLU   259      -7.104 -12.366  52.634  1.00  0.00
ATOM   3980  CB  GLU   259      -7.664 -14.357  53.171  1.00  0.00
ATOM   3981  HB2 GLU   259      -7.180 -15.232  53.605  1.00  0.00
ATOM   3982  HB3 GLU   259      -8.439 -13.998  53.849  1.00  0.00
ATOM   3983  CG  GLU   259      -8.284 -14.729  51.854  1.00  0.00
ATOM   3984  HG2 GLU   259      -8.443 -13.813  51.285  1.00  0.00
ATOM   3985  HG3 GLU   259      -7.588 -15.373  51.317  1.00  0.00
ATOM   3986  CD  GLU   259      -9.612 -15.453  52.030  1.00  0.00
ATOM   3987  OE1 GLU   259     -10.220 -15.354  53.128  1.00  0.00
ATOM   3988  OE2 GLU   259     -10.047 -16.128  51.064  1.00  0.00
ATOM   3989  C   GLU   259      -6.041 -12.860  54.376  1.00  0.00
ATOM   3990  O   GLU   259      -6.437 -11.832  54.942  1.00  0.00
ATOM   3991  N   ASP   260      -5.103 -13.652  54.908  1.00  0.00
ATOM   3992  H   ASP   260      -4.886 -14.558  54.518  1.00  0.00
ATOM   3993  CA  ASP   260      -4.436 -13.252  56.143  1.00  0.00
ATOM   3994  HA  ASP   260      -5.171 -13.125  56.938  1.00  0.00
ATOM   3995  CB  ASP   260      -3.423 -14.331  56.576  1.00  0.00
ATOM   3996  HB2 ASP   260      -2.720 -14.473  55.756  1.00  0.00
ATOM   3997  HB3 ASP   260      -2.890 -13.961  57.452  1.00  0.00
ATOM   3998  CG  ASP   260      -4.092 -15.669  56.913  1.00  0.00
ATOM   3999  OD1 ASP   260      -5.328 -15.697  57.093  1.00  0.00
ATOM   4000  OD2 ASP   260      -3.399 -16.704  57.006  1.00  0.00
ATOM   4001  C   ASP   260      -3.778 -11.880  55.982  1.00  0.00
ATOM   4002  O   ASP   260      -3.925 -11.010  56.854  1.00  0.00
ATOM   4003  N   LEU   261      -3.107 -11.642  54.839  1.00  0.00
ATOM   4004  H   LEU   261      -3.002 -12.356  54.133  1.00  0.00
ATOM   4005  CA  LEU   261      -2.454 -10.352  54.623  1.00  0.00
ATOM   4006  HA  LEU   261      -1.721 -10.174  55.410  1.00  0.00
ATOM   4007  CB  LEU   261      -1.739 -10.333  53.278  1.00  0.00
ATOM   4008  HB2 LEU   261      -1.236 -11.299  53.311  1.00  0.00
ATOM   4009  HB3 LEU   261      -2.517 -10.355  52.515  1.00  0.00
ATOM   4010  CG  LEU   261      -0.713  -9.229  52.936  1.00  0.00
ATOM   4011  HG  LEU   261      -0.043  -9.591  52.157  1.00  0.00
ATOM   4012  CD1 LEU   261      -1.417  -8.011  52.456  1.00  0.00
ATOM   4013 HD11 LEU   261      -2.088  -7.648  53.235  1.00  0.00
ATOM   4014 HD12 LEU   261      -0.686  -7.239  52.217  1.00  0.00
ATOM   4015 HD13 LEU   261      -1.995  -8.252  51.564  1.00  0.00
ATOM   4016  CD2 LEU   261       0.235  -8.853  54.061  1.00  0.00
ATOM   4017 HD21 LEU   261       0.811  -9.729  54.359  1.00  0.00
ATOM   4018 HD22 LEU   261       0.913  -8.071  53.719  1.00  0.00
ATOM   4019 HD23 LEU   261      -0.339  -8.489  54.914  1.00  0.00
ATOM   4020  C   LEU   261      -3.459  -9.222  54.709  1.00  0.00
ATOM   4021  O   LEU   261      -3.224  -8.216  55.383  1.00  0.00
ATOM   4022  N   LEU   262      -4.606  -9.387  54.067  1.00  0.00
ATOM   4023  H   LEU   262      -4.837 -10.246  53.587  1.00  0.00
ATOM   4024  CA  LEU   262      -5.537  -8.276  53.975  1.00  0.00
ATOM   4025  HA  LEU   262      -5.006  -7.363  53.706  1.00  0.00
ATOM   4026  CB  LEU   262      -6.579  -8.563  52.909  1.00  0.00
ATOM   4027  HB2 LEU   262      -7.025  -9.520  53.181  1.00  0.00
ATOM   4028  HB3 LEU   262      -7.343  -7.786  52.937  1.00  0.00
ATOM   4029  CG  LEU   262      -5.994  -8.655  51.491  1.00  0.00
ATOM   4030  HG  LEU   262      -5.604  -9.654  51.297  1.00  0.00
ATOM   4031  CD1 LEU   262      -7.104  -8.368  50.552  1.00  0.00
ATOM   4032 HD11 LEU   262      -7.496  -7.369  50.746  1.00  0.00
ATOM   4033 HD12 LEU   262      -6.737  -8.422  49.527  1.00  0.00
ATOM   4034 HD13 LEU   262      -7.898  -9.102  50.692  1.00  0.00
ATOM   4035  CD2 LEU   262      -4.817  -7.704  51.228  1.00  0.00
ATOM   4036 HD21 LEU   262      -4.007  -7.928  51.921  1.00  0.00
ATOM   4037 HD22 LEU   262      -4.466  -7.835  50.205  1.00  0.00
ATOM   4038 HD23 LEU   262      -5.143  -6.674  51.371  1.00  0.00
ATOM   4039  C   LEU   262      -6.188  -7.988  55.315  1.00  0.00
ATOM   4040  O   LEU   262      -6.435  -6.823  55.654  1.00  0.00
ATOM   4041  N   ASP   263      -6.466  -9.038  56.094  1.00  0.00
ATOM   4042  H   ASP   263      -6.315  -9.980  55.763  1.00  0.00
ATOM   4043  CA  ASP   263      -7.064  -8.856  57.413  1.00  0.00
ATOM   4044  HA  ASP   263      -8.040  -8.377  57.327  1.00  0.00
ATOM   4045  CB  ASP   263      -7.248 -10.222  58.072  1.00  0.00
ATOM   4046  HB2 ASP   263      -6.370 -10.828  57.852  1.00  0.00
ATOM   4047  HB3 ASP   263      -7.320 -10.063  59.148  1.00  0.00
ATOM   4048  CG  ASP   263      -8.499 -10.944  57.581  1.00  0.00
ATOM   4049  OD1 ASP   263      -9.349 -10.320  56.907  1.00  0.00
ATOM   4050  OD2 ASP   263      -8.625 -12.152  57.870  1.00  0.00
ATOM   4051  C   ASP   263      -6.221  -7.926  58.291  1.00  0.00
ATOM   4052  O   ASP   263      -6.768  -7.077  59.018  1.00  0.00
ATOM   4053  N   LYS   264      -4.886  -8.052  58.207  1.00  0.00
ATOM   4054  H   LYS   264      -4.527  -8.799  57.630  1.00  0.00
ATOM   4055  CA  LYS   264      -3.933  -7.216  58.928  1.00  0.00
ATOM   4056  HA  LYS   264      -4.217  -7.154  59.979  1.00  0.00
ATOM   4057  CB  LYS   264      -2.525  -7.809  58.835  1.00  0.00
ATOM   4058  HB2 LYS   264      -2.166  -7.642  57.820  1.00  0.00
ATOM   4059  HB3 LYS   264      -1.894  -7.266  59.538  1.00  0.00
ATOM   4060  CG  LYS   264      -2.474  -9.290  59.151  1.00  0.00
ATOM   4061  HG2 LYS   264      -2.909  -9.450  60.138  1.00  0.00
ATOM   4062  HG3 LYS   264      -3.062  -9.825  58.405  1.00  0.00
ATOM   4063  CD  LYS   264      -1.049  -9.806  59.137  1.00  0.00
ATOM   4064  HD2 LYS   264      -0.987 -10.681  59.784  1.00  0.00
ATOM   4065  HD3 LYS   264      -0.789 -10.090  58.117  1.00  0.00
ATOM   4066  CE  LYS   264      -0.076  -8.735  59.632  1.00  0.00
ATOM   4067  HE2 LYS   264       0.896  -9.223  59.694  1.00  0.00
ATOM   4068  HE3 LYS   264      -0.051  -7.973  58.853  1.00  0.00
ATOM   4069  NZ  LYS   264      -0.402  -8.084  60.967  1.00  0.00
ATOM   4070  HZ1 LYS   264      -0.425  -8.790  61.689  1.00  0.00
ATOM   4071  HZ2 LYS   264       0.305  -7.398  61.189  1.00  0.00
ATOM   4072  HZ3 LYS   264      -1.304  -7.632  60.910  1.00  0.00
ATOM   4073  C   LYS   264      -3.890  -5.783  58.432  1.00  0.00
ATOM   4074  O   LYS   264      -3.149  -4.987  59.006  1.00  0.00
ATOM   4075  N   HIE   265      -4.658  -5.436  57.400  1.00  0.00
ATOM   4076  H   HIE   265      -5.256  -6.136  56.984  1.00  0.00
ATOM   4077  CA  HIE   265      -4.648  -4.104  56.817  1.00  0.00
ATOM   4078  HA  HIE   265      -4.102  -3.420  57.467  1.00  0.00
ATOM   4079  CB  HIE   265      -3.965  -4.125  55.440  1.00  0.00
ATOM   4080  HB2 HIE   265      -4.366  -4.967  54.876  1.00  0.00
ATOM   4081  HB3 HIE   265      -4.146  -3.201  54.891  1.00  0.00
ATOM   4082  CG  HIE   265      -2.479  -4.310  55.490  1.00  0.00
ATOM   4083  ND1 HIE   265      -1.882  -5.554  55.482  1.00  0.00
ATOM   4084  CE1 HIE   265      -0.567  -5.413  55.518  1.00  0.00
ATOM   4085  HE1 HIE   265       0.087  -6.285  55.529  1.00  0.00
ATOM   4086  NE2 HIE   265      -0.290  -4.121  55.535  1.00  0.00
ATOM   4087  HE2 HIE   265       0.633  -3.712  55.561  1.00  0.00
ATOM   4088  CD2 HIE   265      -1.467  -3.411  55.511  1.00  0.00
ATOM   4089  HD2 HIE   265      -1.447  -2.321  55.512  1.00  0.00
ATOM   4090  C   HIE   265      -6.042  -3.523  56.662  1.00  0.00
ATOM   4091  O   HIE   265      -6.175  -2.434  56.094  1.00  0.00
ATOM   4092  N   GLY   266      -7.085  -4.223  57.113  1.00  0.00
ATOM   4093  H   GLY   266      -6.958  -5.137  57.523  1.00  0.00
ATOM   4094  CA  GLY   266      -8.432  -3.690  57.027  1.00  0.00
ATOM   4095  HA2 GLY   266      -9.079  -4.348  57.608  1.00  0.00
ATOM   4096  HA3 GLY   266      -8.419  -2.700  57.483  1.00  0.00
ATOM   4097  C   GLY   266      -8.979  -3.578  55.624  1.00  0.00
ATOM   4098  O   GLY   266      -9.922  -2.815  55.393  1.00  0.00
ATOM   4099  N   LEU   267      -8.425  -4.328  54.675  1.00  0.00
ATOM   4100  H   LEU   267      -7.626  -4.901  54.904  1.00  0.00
ATOM   4101  CA  LEU   267      -8.898  -4.322  53.301  1.00  0.00
ATOM   4102  HA  LEU   267      -9.580  -3.486  53.143  1.00  0.00
ATOM   4103  CB  LEU   267      -7.717  -4.175  52.346  1.00  0.00
ATOM   4104  HB2 LEU   267      -7.176  -5.120  52.376  1.00  0.00
ATOM   4105  HB3 LEU   267      -8.186  -4.056  51.369  1.00  0.00
ATOM   4106  CG  LEU   267      -6.743  -3.022  52.588  1.00  0.00
ATOM   4107  HG  LEU   267      -6.640  -2.847  53.659  1.00  0.00
ATOM   4108  CD1 LEU   267      -5.405  -3.381  52.008  1.00  0.00
ATOM   4109 HD11 LEU   267      -5.508  -3.556  50.937  1.00  0.00
ATOM   4110 HD12 LEU   267      -4.705  -2.563  52.177  1.00  0.00
ATOM   4111 HD13 LEU   267      -5.031  -4.285  52.489  1.00  0.00
ATOM   4112  CD2 LEU   267      -7.266  -1.808  51.880  1.00  0.00
ATOM   4113 HD21 LEU   267      -8.251  -1.554  52.272  1.00  0.00
ATOM   4114 HD22 LEU   267      -6.586  -0.972  52.040  1.00  0.00
ATOM   4115 HD23 LEU   267      -7.343  -2.014  50.813  1.00  0.00
ATOM   4116  C   LEU   267      -9.678  -5.600  52.986  1.00  0.00
ATOM   4117  O   LEU   267      -9.413  -6.667  53.551  1.00  0.00
ATOM   4118  N   GLU   268     -10.657  -5.480  52.059  1.00  0.00
ATOM   4119  H   GLU   268     -10.788  -4.542  51.708  1.00  0.00
ATOM   4120  CA  GLU   268     -11.532  -6.541  51.550  1.00  0.00
ATOM   4121  HA  GLU   268     -11.753  -7.254  52.345  1.00  0.00
ATOM   4122  CB  GLU   268     -12.839  -5.951  51.052  1.00  0.00
ATOM   4123  HB2 GLU   268     -12.589  -5.142  50.366  1.00  0.00
ATOM   4124  HB3 GLU   268     -13.364  -6.738  50.510  1.00  0.00
ATOM   4125  CG  GLU   268     -13.731  -5.418  52.156  1.00  0.00
ATOM   4126  HG2 GLU   268     -13.302  -4.479  52.505  1.00  0.00
ATOM   4127  HG3 GLU   268     -14.727  -5.234  51.752  1.00  0.00
ATOM   4128  CD  GLU   268     -13.829  -6.397  53.322  1.00  0.00
ATOM   4129  OE1 GLU   268     -13.701  -5.958  54.487  1.00  0.00
ATOM   4130  OE2 GLU   268     -14.018  -7.609  53.071  1.00  0.00
ATOM   4131  C   GLU   268     -10.843  -7.294  50.412  1.00  0.00
ATOM   4132  O   GLU   268     -10.307  -6.660  49.500  1.00  0.00
ATOM   4133  N   PRO   269     -10.840  -8.629  50.425  1.00  0.00
ATOM   4134  CD  PRO   269     -11.464  -9.526  51.412  1.00  0.00
ATOM   4135  HD2 PRO   269     -12.465  -9.168  51.656  1.00  0.00
ATOM   4136  HD3 PRO   269     -10.859  -9.556  52.318  1.00  0.00
ATOM   4137  CG  PRO   269     -11.483 -10.850  50.688  1.00  0.00
ATOM   4138  HG2 PRO   269     -12.412 -10.943  50.125  1.00  0.00
ATOM   4139  HG3 PRO   269     -11.415 -11.661  51.413  1.00  0.00
ATOM   4140  CB  PRO   269     -10.300 -10.843  49.786  1.00  0.00
ATOM   4141  HB2 PRO   269     -10.485 -11.453  48.902  1.00  0.00
ATOM   4142  HB3 PRO   269      -9.407 -11.204  50.296  1.00  0.00
ATOM   4143  CA  PRO   269     -10.112  -9.370  49.376  1.00  0.00
ATOM   4144  HA  PRO   269      -9.067  -9.066  49.435  1.00  0.00
ATOM   4145  C   PRO   269     -10.629  -9.127  47.972  1.00  0.00
ATOM   4146  O   PRO   269      -9.833  -9.045  47.025  1.00  0.00
ATOM   4147  N   GLY   270     -11.949  -9.072  47.799  1.00  0.00
ATOM   4148  H   GLY   270     -12.599  -9.194  48.562  1.00  0.00
ATOM   4149  CA  GLY   270     -12.482  -8.830  46.477  1.00  0.00
ATOM   4150  HA2 GLY   270     -12.094  -9.586  45.794  1.00  0.00
ATOM   4151  HA3 GLY   270     -13.570  -8.899  46.515  1.00  0.00
ATOM   4152  C   GLY   270     -12.094  -7.461  45.968  1.00  0.00
ATOM   4153  O   GLY   270     -11.643  -7.310  44.827  1.00  0.00
ATOM   4154  N   GLU   271     -12.230  -6.447  46.816  1.00  0.00
ATOM   4155  H   GLU   271     -12.579  -6.564  47.757  1.00  0.00
ATOM   4156  CA  GLU   271     -11.946  -5.104  46.351  1.00  0.00
ATOM   4157  HA  GLU   271     -12.475  -4.906  45.418  1.00  0.00
ATOM   4158  CB  GLU   271     -12.411  -4.100  47.396  1.00  0.00
ATOM   4159  HB2 GLU   271     -11.988  -4.390  48.357  1.00  0.00
ATOM   4160  HB3 GLU   271     -12.033  -3.118  47.115  1.00  0.00
ATOM   4161  CG  GLU   271     -13.926  -4.046  47.506  1.00  0.00
ATOM   4162  HG2 GLU   271     -14.277  -3.405  46.697  1.00  0.00
ATOM   4163  HG3 GLU   271     -14.315  -5.054  47.364  1.00  0.00
ATOM   4164  CD  GLU   271     -14.417  -3.495  48.841  1.00  0.00
ATOM   4165  OE1 GLU   271     -15.596  -3.758  49.198  1.00  0.00
ATOM   4166  OE2 GLU   271     -13.632  -2.787  49.520  1.00  0.00
ATOM   4167  C   GLU   271     -10.469  -4.943  46.030  1.00  0.00
ATOM   4168  O   GLU   271     -10.102  -4.179  45.130  1.00  0.00
ATOM   4169  N   VAL   272      -9.607  -5.669  46.733  1.00  0.00
ATOM   4170  H   VAL   272      -9.898  -6.305  47.462  1.00  0.00
ATOM   4171  CA  VAL   272      -8.184  -5.458  46.529  1.00  0.00
ATOM   4172  HA  VAL   272      -7.954  -4.398  46.424  1.00  0.00
ATOM   4173  CB  VAL   272      -7.373  -6.025  47.720  1.00  0.00
ATOM   4174  HB  VAL   272      -7.767  -7.011  47.967  1.00  0.00
ATOM   4175  CG1 VAL   272      -5.892  -6.139  47.383  1.00  0.00
ATOM   4176 HG11 VAL   272      -5.499  -5.153  47.136  1.00  0.00
ATOM   4177 HG12 VAL   272      -5.354  -6.540  48.242  1.00  0.00
ATOM   4178 HG13 VAL   272      -5.764  -6.805  46.530  1.00  0.00
ATOM   4179  CG2 VAL   272      -7.546  -5.126  48.973  1.00  0.00
ATOM   4180 HG21 VAL   272      -8.600  -5.086  49.250  1.00  0.00
ATOM   4181 HG22 VAL   272      -6.970  -5.540  49.800  1.00  0.00
ATOM   4182 HG23 VAL   272      -7.192  -4.120  48.751  1.00  0.00
ATOM   4183  C   VAL   272      -7.775  -6.048  45.194  1.00  0.00
ATOM   4184  O   VAL   272      -7.067  -5.409  44.408  1.00  0.00
ATOM   4185  N   ALA   273      -8.280  -7.241  44.886  1.00  0.00
ATOM   4186  H   ALA   273      -8.827  -7.756  45.562  1.00  0.00
ATOM   4187  CA  ALA   273      -7.991  -7.872  43.607  1.00  0.00
ATOM   4188  HA  ALA   273      -6.914  -8.020  43.536  1.00  0.00
ATOM   4189  CB  ALA   273      -8.679  -9.234  43.512  1.00  0.00
ATOM   4190  HB1 ALA   273      -9.760  -9.101  43.572  1.00  0.00
ATOM   4191  HB2 ALA   273      -8.424  -9.705  42.563  1.00  0.00
ATOM   4192  HB3 ALA   273      -8.346  -9.868  44.333  1.00  0.00
ATOM   4193  C   ALA   273      -8.395  -6.971  42.448  1.00  0.00
ATOM   4194  O   ALA   273      -7.666  -6.881  41.452  1.00  0.00
ATOM   4195  N   LEU   274      -9.528  -6.261  42.565  1.00  0.00
ATOM   4196  H   LEU   274     -10.176  -6.389  43.329  1.00  0.00
ATOM   4197  CA  LEU   274      -9.886  -5.320  41.502  1.00  0.00
ATOM   4198  HA  LEU   274      -9.765  -5.805  40.533  1.00  0.00
ATOM   4199  CB  LEU   274     -11.335  -4.855  41.637  1.00  0.00
ATOM   4200  HB2 LEU   274     -11.363  -4.436  42.643  1.00  0.00
ATOM   4201  HB3 LEU   274     -11.519  -4.065  40.909  1.00  0.00
ATOM   4202  CG  LEU   274     -12.422  -5.938  41.503  1.00  0.00
ATOM   4203  HG  LEU   274     -12.187  -6.779  42.155  1.00  0.00
ATOM   4204  CD1 LEU   274     -13.760  -5.346  41.906  1.00  0.00
ATOM   4205 HD11 LEU   274     -13.997  -4.505  41.255  1.00  0.00
ATOM   4206 HD12 LEU   274     -14.537  -6.106  41.814  1.00  0.00
ATOM   4207 HD13 LEU   274     -13.710  -5.002  42.939  1.00  0.00
ATOM   4208  CD2 LEU   274     -12.506  -6.557  40.107  1.00  0.00
ATOM   4209 HD21 LEU   274     -11.553  -7.023  39.858  1.00  0.00
ATOM   4210 HD22 LEU   274     -13.294  -7.311  40.090  1.00  0.00
ATOM   4211 HD23 LEU   274     -12.732  -5.780  39.377  1.00  0.00
ATOM   4212  C   LEU   274      -8.940  -4.122  41.481  1.00  0.00
ATOM   4213  O   LEU   274      -8.391  -3.773  40.430  1.00  0.00
ATOM   4214  N   ALA   275      -8.739  -3.478  42.636  1.00  0.00
ATOM   4215  H   ALA   275      -9.218  -3.765  43.478  1.00  0.00
ATOM   4216  CA  ALA   275      -7.865  -2.311  42.701  1.00  0.00
ATOM   4217  HA  ALA   275      -8.262  -1.537  42.044  1.00  0.00
ATOM   4218  CB  ALA   275      -7.820  -1.764  44.127  1.00  0.00
ATOM   4219  HB1 ALA   275      -7.417  -2.524  44.796  1.00  0.00
ATOM   4220  HB2 ALA   275      -7.184  -0.880  44.158  1.00  0.00
ATOM   4221  HB3 ALA   275      -8.828  -1.497  44.446  1.00  0.00
ATOM   4222  C   ALA   275      -6.455  -2.643  42.225  1.00  0.00
ATOM   4223  O   ALA   275      -5.772  -1.778  41.668  1.00  0.00
ATOM   4224  N   TRP   276      -6.004  -3.881  42.441  1.00  0.00
ATOM   4225  H   TRP   276      -6.536  -4.538  42.994  1.00  0.00
ATOM   4226  CA  TRP   276      -4.702  -4.299  41.933  1.00  0.00
ATOM   4227  HA  TRP   276      -3.923  -3.637  42.311  1.00  0.00
ATOM   4228  CB  TRP   276      -4.396  -5.731  42.394  1.00  0.00
ATOM   4229  HB2 TRP   276      -4.432  -5.765  43.483  1.00  0.00
ATOM   4230  HB3 TRP   276      -5.086  -6.470  41.985  1.00  0.00
ATOM   4231  CG  TRP   276      -3.032  -6.160  42.001  1.00  0.00
ATOM   4232  CD1 TRP   276      -1.858  -5.870  42.650  1.00  0.00
ATOM   4233  HD1 TRP   276      -1.927  -5.274  43.560  1.00  0.00
ATOM   4234  NE1 TRP   276      -0.802  -6.425  41.973  1.00  0.00
ATOM   4235  HE1 TRP   276       0.164  -6.390  42.265  1.00  0.00
ATOM   4236  CE2 TRP   276      -1.273  -7.062  40.853  1.00  0.00
ATOM   4237  CZ2 TRP   276      -0.589  -7.770  39.877  1.00  0.00
ATOM   4238  HZ2 TRP   276       0.496  -7.845  39.950  1.00  0.00
ATOM   4239  CH2 TRP   276      -1.327  -8.333  38.878  1.00  0.00
ATOM   4240  HH2 TRP   276      -0.822  -8.889  38.089  1.00  0.00
ATOM   4241  CZ3 TRP   276      -2.718  -8.216  38.839  1.00  0.00
ATOM   4242  HZ3 TRP   276      -3.295  -8.676  38.037  1.00  0.00
ATOM   4243  CE3 TRP   276      -3.403  -7.518  39.810  1.00  0.00
ATOM   4244  HE3 TRP   276      -4.492  -7.497  39.765  1.00  0.00
ATOM   4245  CD2 TRP   276      -2.673  -6.916  40.837  1.00  0.00
ATOM   4246  C   TRP   276      -4.653  -4.203  40.402  1.00  0.00
ATOM   4247  O   TRP   276      -3.727  -3.604  39.821  1.00  0.00
ATOM   4248  N   LEU   277      -5.657  -4.779  39.733  1.00  0.00
ATOM   4249  H   LEU   277      -6.387  -5.290  40.209  1.00  0.00
ATOM   4250  CA  LEU   277      -5.663  -4.763  38.281  1.00  0.00
ATOM   4251  HA  LEU   277      -4.750  -5.218  37.899  1.00  0.00
ATOM   4252  CB  LEU   277      -6.868  -5.559  37.749  1.00  0.00
ATOM   4253  HB2 LEU   277      -7.641  -5.421  38.506  1.00  0.00
ATOM   4254  HB3 LEU   277      -7.202  -5.124  36.807  1.00  0.00
ATOM   4255  CG  LEU   277      -6.603  -7.070  37.553  1.00  0.00
ATOM   4256  HG  LEU   277      -6.035  -7.425  38.413  1.00  0.00
ATOM   4257  CD1 LEU   277      -7.881  -7.874  37.427  1.00  0.00
ATOM   4258 HD11 LEU   277      -8.451  -7.520  36.568  1.00  0.00
ATOM   4259 HD12 LEU   277      -7.637  -8.927  37.291  1.00  0.00
ATOM   4260 HD13 LEU   277      -8.478  -7.754  38.332  1.00  0.00
ATOM   4261  CD2 LEU   277      -5.724  -7.355  36.337  1.00  0.00
ATOM   4262 HD21 LEU   277      -4.762  -6.858  36.459  1.00  0.00
ATOM   4263 HD22 LEU   277      -5.569  -8.430  36.244  1.00  0.00
ATOM   4264 HD23 LEU   277      -6.214  -6.981  35.438  1.00  0.00
ATOM   4265  C   LEU   277      -5.647  -3.334  37.766  1.00  0.00
ATOM   4266  O   LEU   277      -4.974  -3.039  36.770  1.00  0.00
ATOM   4267  N   LEU   278      -6.285  -2.422  38.490  1.00  0.00
ATOM   4268  H   LEU   278      -6.786  -2.675  39.330  1.00  0.00
ATOM   4269  CA  LEU   278      -6.347  -1.040  38.040  1.00  0.00
ATOM   4270  HA  LEU   278      -6.650  -1.000  36.994  1.00  0.00
ATOM   4271  CB  LEU   278      -7.369  -0.266  38.874  1.00  0.00
ATOM   4272  HB2 LEU   278      -7.175  -0.498  39.921  1.00  0.00
ATOM   4273  HB3 LEU   278      -7.288   0.810  38.720  1.00  0.00
ATOM   4274  CG  LEU   278      -8.773  -0.727  38.504  1.00  0.00
ATOM   4275  HG  LEU   278      -8.754  -1.816  38.459  1.00  0.00
ATOM   4276  CD1 LEU   278      -9.855  -0.277  39.487  1.00  0.00
ATOM   4277 HD11 LEU   278      -9.876   0.812  39.532  1.00  0.00
ATOM   4278 HD12 LEU   278     -10.826  -0.645  39.154  1.00  0.00
ATOM   4279 HD13 LEU   278      -9.637  -0.677  40.477  1.00  0.00
ATOM   4280  CD2 LEU   278      -9.040  -0.193  37.115  1.00  0.00
ATOM   4281 HD21 LEU   278      -8.301  -0.595  36.422  1.00  0.00
ATOM   4282 HD22 LEU   278     -10.038  -0.494  36.795  1.00  0.00
ATOM   4283 HD23 LEU   278      -8.975   0.895  37.125  1.00  0.00
ATOM   4284  C   LEU   278      -4.993  -0.350  38.080  1.00  0.00
ATOM   4285  O   LEU   278      -4.857   0.725  37.495  1.00  0.00
ATOM   4286  N   THR   279      -3.994  -0.933  38.732  1.00  0.00
ATOM   4287  H   THR   279      -4.151  -1.791  39.242  1.00  0.00
ATOM   4288  CA  THR   279      -2.665  -0.339  38.771  1.00  0.00
ATOM   4289  HA  THR   279      -2.734   0.728  38.560  1.00  0.00
ATOM   4290  CB  THR   279      -2.029  -0.526  40.164  1.00  0.00
ATOM   4291  HB  THR   279      -1.142   0.104  40.223  1.00  0.00
ATOM   4292  CG2 THR   279      -3.008  -0.144  41.298  1.00  0.00
ATOM   4293 HG21 THR   279      -3.896  -0.774  41.240  1.00  0.00
ATOM   4294 HG22 THR   279      -2.522  -0.290  42.263  1.00  0.00
ATOM   4295 HG23 THR   279      -3.298   0.901  41.192  1.00  0.00
ATOM   4296  OG1 THR   279      -1.660  -1.899  40.327  1.00  0.00
ATOM   4297  HG1 THR   279      -1.264  -2.023  41.192  1.00  0.00
ATOM   4298  C   THR   279      -1.725  -0.924  37.718  1.00  0.00
ATOM   4299  O   THR   279      -0.615  -0.403  37.531  1.00  0.00
ATOM   4300  N   ARG   280      -2.119  -1.994  37.047  1.00  0.00
ATOM   4301  H   ARG   280      -3.018  -2.428  37.201  1.00  0.00
ATOM   4302  CA  ARG   280      -1.208  -2.613  36.098  1.00  0.00
ATOM   4303  HA  ARG   280      -0.201  -2.643  36.512  1.00  0.00
ATOM   4304  CB  ARG   280      -1.653  -4.031  35.803  1.00  0.00
ATOM   4305  HB2 ARG   280      -2.569  -3.991  35.212  1.00  0.00
ATOM   4306  HB3 ARG   280      -0.872  -4.526  35.227  1.00  0.00
ATOM   4307  CG  ARG   280      -1.911  -4.812  37.086  1.00  0.00
ATOM   4308  HG2 ARG   280      -2.747  -4.361  37.621  1.00  0.00
ATOM   4309  HG3 ARG   280      -2.155  -5.845  36.837  1.00  0.00
ATOM   4310  CD  ARG   280      -0.682  -4.782  37.958  1.00  0.00
ATOM   4311  HD2 ARG   280      -0.419  -3.757  38.218  1.00  0.00
ATOM   4312  HD3 ARG   280      -0.842  -5.358  38.870  1.00  0.00
ATOM   4313  NE  ARG   280       0.415  -5.370  37.225  1.00  0.00
ATOM   4314  HE  ARG   280       0.172  -6.002  36.476  1.00  0.00
ATOM   4315  CZ  ARG   280       1.700  -5.127  37.458  1.00  0.00
ATOM   4316  NH1 ARG   280       2.051  -4.304  38.437  1.00  0.00
ATOM   4317 HH11 ARG   280       1.339  -3.864  39.003  1.00  0.00
ATOM   4318 HH12 ARG   280       3.028  -4.121  38.612  1.00  0.00
ATOM   4319  NH2 ARG   280       2.629  -5.728  36.712  1.00  0.00
ATOM   4320 HH21 ARG   280       2.349  -6.362  35.977  1.00  0.00
ATOM   4321 HH22 ARG   280       3.607  -5.546  36.886  1.00  0.00
ATOM   4322  C   ARG   280      -1.134  -1.780  34.821  1.00  0.00
ATOM   4323  O   ARG   280      -2.177  -1.367  34.289  1.00  0.00
ATOM   4324  N   PRO   281       0.068  -1.484  34.329  1.00  0.00
ATOM   4325  CD  PRO   281       1.384  -1.852  34.881  1.00  0.00
ATOM   4326  HD2 PRO   281       1.630  -2.876  34.602  1.00  0.00
ATOM   4327  HD3 PRO   281       1.368  -1.766  35.968  1.00  0.00
ATOM   4328  CG  PRO   281       2.291  -0.849  34.243  1.00  0.00
ATOM   4329  HG2 PRO   281       3.299  -1.256  34.166  1.00  0.00
ATOM   4330  HG3 PRO   281       2.312   0.064  34.838  1.00  0.00
ATOM   4331  CB  PRO   281       1.702  -0.593  32.895  1.00  0.00
ATOM   4332  HB2 PRO   281       2.014  -1.401  32.234  1.00  0.00
ATOM   4333  HB3 PRO   281       1.965   0.365  32.447  1.00  0.00
ATOM   4334  CA  PRO   281       0.189  -0.664  33.124  1.00  0.00
ATOM   4335  HA  PRO   281      -0.255   0.313  33.315  1.00  0.00
ATOM   4336  C   PRO   281      -0.522  -1.321  31.957  1.00  0.00
ATOM   4337  O   PRO   281      -0.473  -2.541  31.780  1.00  0.00
ATOM   4338  N   GLY   282      -1.198  -0.496  31.166  1.00  0.00
ATOM   4339  H   GLY   282      -1.228   0.492  31.375  1.00  0.00
ATOM   4340  CA  GLY   282      -1.902  -0.968  30.002  1.00  0.00
ATOM   4341  HA2 GLY   282      -2.002  -0.115  29.331  1.00  0.00
ATOM   4342  HA3 GLY   282      -1.267  -1.722  29.538  1.00  0.00
ATOM   4343  C   GLY   282      -3.266  -1.560  30.249  1.00  0.00
ATOM   4344  O   GLY   282      -4.005  -1.762  29.271  1.00  0.00
ATOM   4345  N   VAL   283      -3.632  -1.857  31.502  1.00  0.00
ATOM   4346  H   VAL   283      -2.989  -1.712  32.267  1.00  0.00
ATOM   4347  CA  VAL   283      -4.939  -2.455  31.797  1.00  0.00
ATOM   4348  HA  VAL   283      -5.265  -3.143  31.017  1.00  0.00
ATOM   4349  CB  VAL   283      -4.921  -3.206  33.139  1.00  0.00
ATOM   4350  HB  VAL   283      -4.533  -2.538  33.908  1.00  0.00
ATOM   4351  CG1 VAL   283      -6.328  -3.670  33.530  1.00  0.00
ATOM   4352 HG11 VAL   283      -6.718  -4.338  32.762  1.00  0.00
ATOM   4353 HG12 VAL   283      -6.286  -4.198  34.483  1.00  0.00
ATOM   4354 HG13 VAL   283      -6.984  -2.804  33.624  1.00  0.00
ATOM   4355  CG2 VAL   283      -3.974  -4.365  33.090  1.00  0.00
ATOM   4356 HG21 VAL   283      -2.968  -4.004  32.877  1.00  0.00
ATOM   4357 HG22 VAL   283      -3.980  -4.880  34.051  1.00  0.00
ATOM   4358 HG23 VAL   283      -4.285  -5.056  32.306  1.00  0.00
ATOM   4359  C   VAL   283      -6.010  -1.362  31.799  1.00  0.00
ATOM   4360  O   VAL   283      -5.968  -0.432  32.612  1.00  0.00
ATOM   4361  N   THR   284      -6.982  -1.480  30.900  1.00  0.00
ATOM   4362  H   THR   284      -6.961  -2.206  30.198  1.00  0.00
ATOM   4363  CA  THR   284      -8.096  -0.535  30.885  1.00  0.00
ATOM   4364  HA  THR   284      -7.750   0.498  30.841  1.00  0.00
ATOM   4365  CB  THR   284      -9.002  -0.801  29.673  1.00  0.00
ATOM   4366  HB  THR   284      -9.450  -1.789  29.783  1.00  0.00
ATOM   4367  CG2 THR   284     -10.101   0.244  29.568  1.00  0.00
ATOM   4368 HG21 THR   284      -9.655   1.232  29.458  1.00  0.00
ATOM   4369 HG22 THR   284     -10.726   0.029  28.701  1.00  0.00
ATOM   4370 HG23 THR   284     -10.713   0.221  30.470  1.00  0.00
ATOM   4371  OG1 THR   284      -8.223  -0.819  28.460  1.00  0.00
ATOM   4372  HG1 THR   284      -8.801  -0.986  27.711  1.00  0.00
ATOM   4373  C   THR   284      -8.898  -0.654  32.166  1.00  0.00
ATOM   4374  O   THR   284      -9.188   0.347  32.831  1.00  0.00
ATOM   4375  N   GLY   285      -9.243  -1.890  32.536  1.00  0.00
ATOM   4376  H   GLY   285      -8.930  -2.670  31.976  1.00  0.00
ATOM   4377  CA  GLY   285     -10.042  -2.163  33.697  1.00  0.00
ATOM   4378  HA2 GLY   285      -9.501  -1.841  34.586  1.00  0.00
ATOM   4379  HA3 GLY   285     -10.979  -1.610  33.623  1.00  0.00
ATOM   4380  C   GLY   285     -10.349  -3.637  33.815  1.00  0.00
ATOM   4381  O   GLY   285     -10.245  -4.394  32.841  1.00  0.00
ATOM   4382  N   PRO   286     -10.695  -4.083  35.027  1.00  0.00
ATOM   4383  CD  PRO   286     -10.741  -3.329  36.293  1.00  0.00
ATOM   4384  HD2 PRO   286     -11.334  -2.424  36.156  1.00  0.00
ATOM   4385  HD3 PRO   286      -9.729  -3.058  36.592  1.00  0.00
ATOM   4386  CG  PRO   286     -11.394  -4.319  37.267  1.00  0.00
ATOM   4387  HG2 PRO   286     -12.467  -4.133  37.321  1.00  0.00
ATOM   4388  HG3 PRO   286     -10.957  -4.206  38.259  1.00  0.00
ATOM   4389  CB  PRO   286     -11.104  -5.668  36.709  1.00  0.00
ATOM   4390  HB2 PRO   286     -11.900  -6.337  37.039  1.00  0.00
ATOM   4391  HB3 PRO   286     -10.137  -6.105  36.956  1.00  0.00
ATOM   4392  CA  PRO   286     -11.206  -5.444  35.196  1.00  0.00
ATOM   4393  HA  PRO   286     -10.598  -6.132  34.610  1.00  0.00
ATOM   4394  C   PRO   286     -12.646  -5.518  34.726  1.00  0.00
ATOM   4395  O   PRO   286     -13.388  -4.534  34.771  1.00  0.00
ATOM   4396  N   ILE   287     -13.027  -6.689  34.225  1.00  0.00
ATOM   4397  H   ILE   287     -12.342  -7.409  34.048  1.00  0.00
ATOM   4398  CA  ILE   287     -14.418  -6.959  33.880  1.00  0.00
ATOM   4399  HA  ILE   287     -14.910  -6.012  33.657  1.00  0.00
ATOM   4400  CB  ILE   287     -14.544  -7.894  32.677  1.00  0.00
ATOM   4401  HB  ILE   287     -14.115  -8.864  32.928  1.00  0.00
ATOM   4402  CG2 ILE   287     -15.990  -8.066  32.314  1.00  0.00
ATOM   4403 HG21 ILE   287     -16.420  -7.096  32.062  1.00  0.00
ATOM   4404 HG22 ILE   287     -16.073  -8.733  31.456  1.00  0.00
ATOM   4405 HG23 ILE   287     -16.530  -8.493  33.160  1.00  0.00
ATOM   4406  CG1 ILE   287     -13.786  -7.321  31.475  1.00  0.00
ATOM   4407 HG12 ILE   287     -14.179  -6.320  31.297  1.00  0.00
ATOM   4408 HG13 ILE   287     -12.737  -7.254  31.761  1.00  0.00
ATOM   4409  CD1 ILE   287     -13.911  -8.131  30.231  1.00  0.00
ATOM   4410 HD11 ILE   287     -14.961  -8.198  29.944  1.00  0.00
ATOM   4411 HD12 ILE   287     -13.346  -7.656  29.429  1.00  0.00
ATOM   4412 HD13 ILE   287     -13.519  -9.132  30.408  1.00  0.00
ATOM   4413  C   ILE   287     -15.054  -7.566  35.122  1.00  0.00
ATOM   4414  O   ILE   287     -14.912  -8.762  35.361  1.00  0.00
ATOM   4415  N   VAL   288     -15.732  -6.736  35.934  1.00  0.00
ATOM   4416  H   VAL   288     -15.827  -5.754  35.717  1.00  0.00
ATOM   4417  CA  VAL   288     -16.266  -7.220  37.209  1.00  0.00
ATOM   4418  HA  VAL   288     -15.570  -7.846  37.767  1.00  0.00
ATOM   4419  CB  VAL   288     -16.726  -6.061  38.120  1.00  0.00
ATOM   4420  HB  VAL   288     -17.158  -6.487  39.026  1.00  0.00
ATOM   4421  CG1 VAL   288     -15.565  -5.139  38.494  1.00  0.00
ATOM   4422 HG11 VAL   288     -15.134  -4.712  37.589  1.00  0.00
ATOM   4423 HG12 VAL   288     -15.930  -4.337  39.135  1.00  0.00
ATOM   4424 HG13 VAL   288     -14.804  -5.710  39.025  1.00  0.00
ATOM   4425  CG2 VAL   288     -17.888  -5.267  37.523  1.00  0.00
ATOM   4426 HG21 VAL   288     -18.741  -5.929  37.370  1.00  0.00
ATOM   4427 HG22 VAL   288     -18.170  -4.465  38.206  1.00  0.00
ATOM   4428 HG23 VAL   288     -17.584  -4.840  36.568  1.00  0.00
ATOM   4429  C   VAL   288     -17.394  -8.212  36.960  1.00  0.00
ATOM   4430  O   VAL   288     -18.178  -8.089  36.005  1.00  0.00
ATOM   4431  N   GLY   289     -17.477  -9.209  37.819  1.00  0.00
ATOM   4432  H   GLY   289     -16.812  -9.288  38.575  1.00  0.00
ATOM   4433  CA  GLY   289     -18.511 -10.212  37.710  1.00  0.00
ATOM   4434  HA2 GLY   289     -19.126  -9.963  36.845  1.00  0.00
ATOM   4435  HA3 GLY   289     -18.026 -11.174  37.546  1.00  0.00
ATOM   4436  C   GLY   289     -19.403 -10.311  38.940  1.00  0.00
ATOM   4437  O   GLY   289     -19.464 -11.356  39.605  1.00  0.00
ATOM   4438  N   PRO   290     -20.118  -9.224  39.256  1.00  0.00
ATOM   4439  CD  PRO   290     -20.273  -7.976  38.490  1.00  0.00
ATOM   4440  HD2 PRO   290     -20.317  -8.199  37.424  1.00  0.00
ATOM   4441  HD3 PRO   290     -19.431  -7.313  38.688  1.00  0.00
ATOM   4442  CG  PRO   290     -21.558  -7.434  39.014  1.00  0.00
ATOM   4443  HG2 PRO   290     -22.387  -7.847  38.439  1.00  0.00
ATOM   4444  HG3 PRO   290     -21.558  -6.348  38.921  1.00  0.00
ATOM   4445  CB  PRO   290     -21.628  -7.838  40.419  1.00  0.00
ATOM   4446  HB2 PRO   290     -22.677  -7.907  40.710  1.00  0.00
ATOM   4447  HB3 PRO   290     -21.104  -7.176  41.108  1.00  0.00
ATOM   4448  CA  PRO   290     -20.988  -9.230  40.442  1.00  0.00
ATOM   4449  HA  PRO   290     -20.369  -9.401  41.322  1.00  0.00
ATOM   4450  C   PRO   290     -22.048 -10.310  40.353  1.00  0.00
ATOM   4451  O   PRO   290     -22.701 -10.482  39.319  1.00  0.00
ATOM   4452  N   ARG   291     -22.228 -11.037  41.453  1.00  0.00
ATOM   4453  H   ARG   291     -21.568 -11.062  42.217  1.00  0.00
ATOM   4454  CA  ARG   291     -23.404 -11.894  41.529  1.00  0.00
ATOM   4455  HA  ARG   291     -23.687 -12.222  40.529  1.00  0.00
ATOM   4456  CB  ARG   291     -23.117 -13.124  42.381  1.00  0.00
ATOM   4457  HB2 ARG   291     -22.078 -13.409  42.222  1.00  0.00
ATOM   4458  HB3 ARG   291     -23.263 -12.852  43.426  1.00  0.00
ATOM   4459  CG  ARG   291     -24.020 -14.291  42.033  1.00  0.00
ATOM   4460  HG2 ARG   291     -24.924 -13.906  41.561  1.00  0.00
ATOM   4461  HG3 ARG   291     -23.496 -14.944  41.335  1.00  0.00
ATOM   4462  CD  ARG   291     -24.390 -15.067  43.260  1.00  0.00
ATOM   4463  HD2 ARG   291     -25.224 -14.569  43.755  1.00  0.00
ATOM   4464  HD3 ARG   291     -24.692 -16.072  42.965  1.00  0.00
ATOM   4465  NE  ARG   291     -23.281 -15.170  44.202  1.00  0.00
ATOM   4466  HE  ARG   291     -22.361 -15.359  43.833  1.00  0.00
ATOM   4467  CZ  ARG   291     -23.418 -15.014  45.517  1.00  0.00
ATOM   4468  NH1 ARG   291     -22.361 -15.112  46.316  1.00  0.00
ATOM   4469 HH11 ARG   291     -21.451 -15.306  45.923  1.00  0.00
ATOM   4470 HH12 ARG   291     -22.473 -14.993  47.313  1.00  0.00
ATOM   4471  NH2 ARG   291     -24.614 -14.745  46.024  1.00  0.00
ATOM   4472 HH21 ARG   291     -25.412 -14.660  45.411  1.00  0.00
ATOM   4473 HH22 ARG   291     -24.722 -14.626  47.021  1.00  0.00
ATOM   4474  C   ARG   291     -24.633 -11.173  42.075  1.00  0.00
ATOM   4475  O   ARG   291     -25.752 -11.535  41.703  1.00  0.00
ATOM   4476  N   THR   292     -24.440 -10.148  42.917  1.00  0.00
ATOM   4477  H   THR   292     -23.482  -9.884  43.097  1.00  0.00
ATOM   4478  CA  THR   292     -25.503  -9.403  43.591  1.00  0.00
ATOM   4479  HA  THR   292     -26.460  -9.665  43.140  1.00  0.00
ATOM   4480  CB  THR   292     -25.557  -9.744  45.089  1.00  0.00
ATOM   4481  HB  THR   292     -26.452  -9.291  45.516  1.00  0.00
ATOM   4482  CG2 THR   292     -25.594 -11.250  45.315  1.00  0.00
ATOM   4483 HG21 THR   292     -24.700 -11.704  44.889  1.00  0.00
ATOM   4484 HG22 THR   292     -25.632 -11.457  46.385  1.00  0.00
ATOM   4485 HG23 THR   292     -26.478 -11.669  44.833  1.00  0.00
ATOM   4486  OG1 THR   292     -24.393  -9.230  45.742  1.00  0.00
ATOM   4487  HG1 THR   292     -24.430  -9.445  46.677  1.00  0.00
ATOM   4488  C   THR   292     -25.263  -7.902  43.437  1.00  0.00
ATOM   4489  O   THR   292     -24.137  -7.459  43.202  1.00  0.00
ATOM   4490  N   ALA   293     -26.326  -7.104  43.590  1.00  0.00
ATOM   4491  H   ALA   293     -27.262  -7.473  43.678  1.00  0.00
ATOM   4492  CA  ALA   293     -26.151  -5.651  43.582  1.00  0.00
ATOM   4493  HA  ALA   293     -25.810  -5.347  42.593  1.00  0.00
ATOM   4494  CB  ALA   293     -27.471  -4.939  43.883  1.00  0.00
ATOM   4495  HB1 ALA   293     -27.822  -5.226  44.874  1.00  0.00
ATOM   4496  HB2 ALA   293     -27.319  -3.860  43.851  1.00  0.00
ATOM   4497  HB3 ALA   293     -28.216  -5.223  43.139  1.00  0.00
ATOM   4498  C   ALA   293     -25.102  -5.222  44.586  1.00  0.00
ATOM   4499  O   ALA   293     -24.332  -4.291  44.329  1.00  0.00
ATOM   4500  N   ASP   294     -25.052  -5.908  45.726  1.00  0.00
ATOM   4501  H   ASP   294     -25.752  -6.613  45.910  1.00  0.00
ATOM   4502  CA  ASP   294     -24.045  -5.651  46.748  1.00  0.00
ATOM   4503  HA  ASP   294     -24.130  -4.631  47.122  1.00  0.00
ATOM   4504  CB  ASP   294     -24.263  -6.616  47.910  1.00  0.00
ATOM   4505  HB2 ASP   294     -25.337  -6.770  48.020  1.00  0.00
ATOM   4506  HB3 ASP   294     -23.787  -7.560  47.647  1.00  0.00
ATOM   4507  CG  ASP   294     -23.699  -6.116  49.195  1.00  0.00
ATOM   4508  OD1 ASP   294     -24.116  -5.017  49.612  1.00  0.00
ATOM   4509  OD2 ASP   294     -22.846  -6.821  49.786  1.00  0.00
ATOM   4510  C   ASP   294     -22.630  -5.799  46.193  1.00  0.00
ATOM   4511  O   ASP   294     -21.765  -4.944  46.429  1.00  0.00
ATOM   4512  N   GLN   295     -22.363  -6.891  45.471  1.00  0.00
ATOM   4513  H   GLN   295     -23.035  -7.636  45.352  1.00  0.00
ATOM   4514  CA  GLN   295     -21.019  -7.077  44.931  1.00  0.00
ATOM   4515  HA  GLN   295     -20.276  -6.966  45.720  1.00  0.00
ATOM   4516  CB  GLN   295     -20.898  -8.480  44.341  1.00  0.00
ATOM   4517  HB2 GLN   295     -21.832  -8.727  43.835  1.00  0.00
ATOM   4518  HB3 GLN   295     -20.082  -8.486  43.619  1.00  0.00
ATOM   4519  CG  GLN   295     -20.622  -9.510  45.427  1.00  0.00
ATOM   4520  HG2 GLN   295     -19.610  -9.336  45.790  1.00  0.00
ATOM   4521  HG3 GLN   295     -21.331  -9.358  46.241  1.00  0.00
ATOM   4522  CD  GLN   295     -20.726 -10.933  44.961  1.00  0.00
ATOM   4523  OE1 GLN   295     -21.058 -11.206  43.808  1.00  0.00
ATOM   4524  NE2 GLN   295     -20.458 -11.865  45.866  1.00  0.00
ATOM   4525 HE21 GLN   295     -20.512 -12.841  45.612  1.00  0.00
ATOM   4526 HE22 GLN   295     -20.203 -11.594  46.805  1.00  0.00
ATOM   4527  C   GLN   295     -20.650  -5.983  43.920  1.00  0.00
ATOM   4528  O   GLN   295     -19.490  -5.533  43.888  1.00  0.00
ATOM   4529  N   LEU   296     -21.628  -5.497  43.141  1.00  0.00
ATOM   4530  H   LEU   296     -22.538  -5.936  43.120  1.00  0.00
ATOM   4531  CA  LEU   296     -21.392  -4.348  42.266  1.00  0.00
ATOM   4532  HA  LEU   296     -20.630  -4.596  41.527  1.00  0.00
ATOM   4533  CB  LEU   296     -22.668  -3.966  41.537  1.00  0.00
ATOM   4534  HB2 LEU   296     -23.021  -4.847  41.001  1.00  0.00
ATOM   4535  HB3 LEU   296     -23.427  -3.649  42.253  1.00  0.00
ATOM   4536  CG  LEU   296     -22.404  -2.836  40.541  1.00  0.00
ATOM   4537  HG  LEU   296     -22.178  -1.923  41.092  1.00  0.00
ATOM   4538  CD1 LEU   296     -21.238  -3.184  39.641  1.00  0.00
ATOM   4539 HD11 LEU   296     -21.465  -4.096  39.089  1.00  0.00
ATOM   4540 HD12 LEU   296     -21.065  -2.369  38.939  1.00  0.00
ATOM   4541 HD13 LEU   296     -20.345  -3.338  40.246  1.00  0.00
ATOM   4542  CD2 LEU   296     -23.624  -2.570  39.699  1.00  0.00
ATOM   4543 HD21 LEU   296     -24.456  -2.283  40.343  1.00  0.00
ATOM   4544 HD22 LEU   296     -23.414  -1.763  38.998  1.00  0.00
ATOM   4545 HD23 LEU   296     -23.888  -3.471  39.146  1.00  0.00
ATOM   4546  C   LEU   296     -20.871  -3.145  43.038  1.00  0.00
ATOM   4547  O   LEU   296     -19.868  -2.535  42.648  1.00  0.00
ATOM   4548  N   ALA   297     -21.549  -2.774  44.135  1.00  0.00
ATOM   4549  H   ALA   297     -22.370  -3.278  44.440  1.00  0.00
ATOM   4550  CA  ALA   297     -21.148  -1.581  44.885  1.00  0.00
ATOM   4551  HA  ALA   297     -21.075  -0.752  44.181  1.00  0.00
ATOM   4552  CB  ALA   297     -22.188  -1.225  45.955  1.00  0.00
ATOM   4553  HB1 ALA   297     -22.267  -2.042  46.673  1.00  0.00
ATOM   4554  HB2 ALA   297     -21.882  -0.316  46.472  1.00  0.00
ATOM   4555  HB3 ALA   297     -23.157  -1.064  45.482  1.00  0.00
ATOM   4556  C   ALA   297     -19.789  -1.759  45.531  1.00  0.00
ATOM   4557  O   ALA   297     -19.055  -0.775  45.702  1.00  0.00
ATOM   4558  N   SER   298     -19.466  -2.994  45.926  1.00  0.00
ATOM   4559  H   SER   298     -20.177  -3.710  45.970  1.00  0.00
ATOM   4560  CA  SER   298     -18.106  -3.339  46.344  1.00  0.00
ATOM   4561  HA  SER   298     -17.828  -2.782  47.238  1.00  0.00
ATOM   4562  CB  SER   298     -18.047  -4.835  46.662  1.00  0.00
ATOM   4563  HB2 SER   298     -18.792  -5.030  47.434  1.00  0.00
ATOM   4564  HB3 SER   298     -18.320  -5.369  45.752  1.00  0.00
ATOM   4565  OG  SER   298     -16.782  -5.277  47.106  1.00  0.00
ATOM   4566  HG  SER   298     -16.818  -6.219  47.286  1.00  0.00
ATOM   4567  C   SER   298     -17.089  -2.983  45.261  1.00  0.00
ATOM   4568  O   SER   298     -16.036  -2.388  45.533  1.00  0.00
ATOM   4569  N   ALA   299     -17.373  -3.375  44.018  1.00  0.00
ATOM   4570  H   ALA   299     -18.189  -3.933  43.808  1.00  0.00
ATOM   4571  CA  ALA   299     -16.452  -3.066  42.936  1.00  0.00
ATOM   4572  HA  ALA   299     -15.463  -3.452  43.180  1.00  0.00
ATOM   4573  CB  ALA   299     -16.932  -3.732  41.645  1.00  0.00
ATOM   4574  HB1 ALA   299     -17.918  -3.348  41.383  1.00  0.00
ATOM   4575  HB2 ALA   299     -16.231  -3.512  40.840  1.00  0.00
ATOM   4576  HB3 ALA   299     -16.990  -4.811  41.792  1.00  0.00
ATOM   4577  C   ALA   299     -16.308  -1.560  42.772  1.00  0.00
ATOM   4578  O   ALA   299     -15.201  -1.055  42.549  1.00  0.00
ATOM   4579  N   VAL   300     -17.408  -0.818  42.916  1.00  0.00
ATOM   4580  H   VAL   300     -18.323  -1.228  43.045  1.00  0.00
ATOM   4581  CA  VAL   300     -17.312   0.631  42.783  1.00  0.00
ATOM   4582  HA  VAL   300     -16.814   0.916  41.856  1.00  0.00
ATOM   4583  CB  VAL   300     -18.708   1.275  42.809  1.00  0.00
ATOM   4584  HB  VAL   300     -19.243   0.930  43.694  1.00  0.00
ATOM   4585  CG1 VAL   300     -18.589   2.810  42.848  1.00  0.00
ATOM   4586 HG11 VAL   300     -18.055   3.156  41.963  1.00  0.00
ATOM   4587 HG12 VAL   300     -19.586   3.252  42.866  1.00  0.00
ATOM   4588 HG13 VAL   300     -18.043   3.110  43.742  1.00  0.00
ATOM   4589  CG2 VAL   300     -19.498   0.828  41.601  1.00  0.00
ATOM   4590 HG21 VAL   300     -19.601  -0.257  41.615  1.00  0.00
ATOM   4591 HG22 VAL   300     -20.487   1.286  41.623  1.00  0.00
ATOM   4592 HG23 VAL   300     -18.978   1.132  40.693  1.00  0.00
ATOM   4593  C   VAL   300     -16.401   1.194  43.862  1.00  0.00
ATOM   4594  O   VAL   300     -15.577   2.079  43.597  1.00  0.00
ATOM   4595  N   ARG   301     -16.504   0.660  45.085  1.00  0.00
ATOM   4596  H   ARG   301     -17.264   0.033  45.309  1.00  0.00
ATOM   4597  CA  ARG   301     -15.556   1.012  46.148  1.00  0.00
ATOM   4598  HA  ARG   301     -15.560   2.092  46.293  1.00  0.00
ATOM   4599  CB  ARG   301     -15.933   0.333  47.484  1.00  0.00
ATOM   4600  HB2 ARG   301     -16.292  -0.665  47.232  1.00  0.00
ATOM   4601  HB3 ARG   301     -15.011   0.253  48.060  1.00  0.00
ATOM   4602  CG  ARG   301     -17.006   1.070  48.327  1.00  0.00
ATOM   4603  HG2 ARG   301     -16.799   2.139  48.283  1.00  0.00
ATOM   4604  HG3 ARG   301     -17.983   0.871  47.885  1.00  0.00
ATOM   4605  CD  ARG   301     -17.005   0.607  49.797  1.00  0.00
ATOM   4606  HD2 ARG   301     -16.009   0.760  50.213  1.00  0.00
ATOM   4607  HD3 ARG   301     -17.727   1.205  50.354  1.00  0.00
ATOM   4608  NE  ARG   301     -17.360  -0.808  49.938  1.00  0.00
ATOM   4609  HE  ARG   301     -16.621  -1.441  50.208  1.00  0.00
ATOM   4610  CZ  ARG   301     -18.579  -1.307  49.723  1.00  0.00
ATOM   4611  NH1 ARG   301     -18.785  -2.612  49.859  1.00  0.00
ATOM   4612 HH11 ARG   301     -18.020  -3.216  50.124  1.00  0.00
ATOM   4613 HH12 ARG   301     -19.706  -2.994  49.697  1.00  0.00
ATOM   4614  NH2 ARG   301     -19.592  -0.509  49.360  1.00  0.00
ATOM   4615 HH21 ARG   301     -19.435   0.482  49.247  1.00  0.00
ATOM   4616 HH22 ARG   301     -20.509  -0.902  49.201  1.00  0.00
ATOM   4617  C   ARG   301     -14.139   0.627  45.752  1.00  0.00
ATOM   4618  O   ARG   301     -13.203   1.416  45.911  1.00  0.00
ATOM   4619  N   ALA   302     -13.967  -0.589  45.221  1.00  0.00
ATOM   4620  H   ALA   302     -14.736  -1.242  45.169  1.00  0.00
ATOM   4621  CA  ALA   302     -12.647  -1.036  44.778  1.00  0.00
ATOM   4622  HA  ALA   302     -12.001  -1.111  45.652  1.00  0.00
ATOM   4623  CB  ALA   302     -12.754  -2.418  44.129  1.00  0.00
ATOM   4624  HB1 ALA   302     -13.392  -2.357  43.247  1.00  0.00
ATOM   4625  HB2 ALA   302     -11.762  -2.760  43.837  1.00  0.00
ATOM   4626  HB3 ALA   302     -13.186  -3.122  44.841  1.00  0.00
ATOM   4627  C   ALA   302     -12.001  -0.031  43.825  1.00  0.00
ATOM   4628  O   ALA   302     -10.804   0.246  43.938  1.00  0.00
ATOM   4629  N   ALA   303     -12.790   0.557  42.909  1.00  0.00
ATOM   4630  H   ALA   303     -13.760   0.288  42.825  1.00  0.00
ATOM   4631  CA  ALA   303     -12.263   1.555  41.974  1.00  0.00
ATOM   4632  HA  ALA   303     -11.465   1.089  41.397  1.00  0.00
ATOM   4633  CB  ALA   303     -13.357   2.012  41.013  1.00  0.00
ATOM   4634  HB1 ALA   303     -14.160   2.489  41.576  1.00  0.00
ATOM   4635  HB2 ALA   303     -12.941   2.724  40.300  1.00  0.00
ATOM   4636  HB3 ALA   303     -13.753   1.150  40.476  1.00  0.00
ATOM   4637  C   ALA   303     -11.675   2.764  42.691  1.00  0.00
ATOM   4638  O   ALA   303     -10.722   3.369  42.195  1.00  0.00
ATOM   4639  N   GLU   304     -12.210   3.126  43.859  1.00  0.00
ATOM   4640  H   GLU   304     -13.001   2.604  44.209  1.00  0.00
ATOM   4641  CA  GLU   304     -11.733   4.270  44.640  1.00  0.00
ATOM   4642  HA  GLU   304     -11.321   5.028  43.974  1.00  0.00
ATOM   4643  CB  GLU   304     -12.890   4.891  45.434  1.00  0.00
ATOM   4644  HB2 GLU   304     -13.121   4.220  46.262  1.00  0.00
ATOM   4645  HB3 GLU   304     -12.546   5.848  45.827  1.00  0.00
ATOM   4646  CG  GLU   304     -14.132   5.107  44.600  1.00  0.00
ATOM   4647  HG2 GLU   304     -13.899   4.807  43.579  1.00  0.00
ATOM   4648  HG3 GLU   304     -14.926   4.471  44.993  1.00  0.00
ATOM   4649  CD  GLU   304     -14.594   6.557  44.609  1.00  0.00
ATOM   4650  OE1 GLU   304     -15.797   6.785  44.897  1.00  0.00
ATOM   4651  OE2 GLU   304     -13.761   7.457  44.320  1.00  0.00
ATOM   4652  C   GLU   304     -10.614   3.922  45.613  1.00  0.00
ATOM   4653  O   GLU   304     -10.020   4.826  46.212  1.00  0.00
ATOM   4654  N   LEU   305     -10.337   2.646  45.809  1.00  0.00
ATOM   4655  H   LEU   305     -10.876   1.930  45.342  1.00  0.00
ATOM   4656  CA  LEU   305      -9.269   2.230  46.709  1.00  0.00
ATOM   4657  HA  LEU   305      -9.412   2.657  47.702  1.00  0.00
ATOM   4658  CB  LEU   305      -9.298   0.719  46.823  1.00  0.00
ATOM   4659  HB2 LEU   305     -10.054   0.356  46.126  1.00  0.00
ATOM   4660  HB3 LEU   305      -8.313   0.387  46.496  1.00  0.00
ATOM   4661  CG  LEU   305      -9.580   0.174  48.194  1.00  0.00
ATOM   4662  HG  LEU   305     -10.581   0.438  48.535  1.00  0.00
ATOM   4663  CD1 LEU   305      -9.479  -1.321  48.046  1.00  0.00
ATOM   4664 HD11 LEU   305      -8.479  -1.586  47.706  1.00  0.00
ATOM   4665 HD12 LEU   305      -9.673  -1.796  49.008  1.00  0.00
ATOM   4666 HD13 LEU   305     -10.214  -1.665  47.317  1.00  0.00
ATOM   4667  CD2 LEU   305      -8.509   0.714  49.126  1.00  0.00
ATOM   4668 HD21 LEU   305      -8.549   1.803  49.133  1.00  0.00
ATOM   4669 HD22 LEU   305      -8.682   0.338  50.135  1.00  0.00
ATOM   4670 HD23 LEU   305      -7.528   0.388  48.780  1.00  0.00
ATOM   4671  C   LEU   305      -7.898   2.676  46.206  1.00  0.00
ATOM   4672  O   LEU   305      -7.558   2.469  45.034  1.00  0.00
ATOM   4673  N   THR   306      -7.094   3.265  47.090  1.00  0.00
ATOM   4674  H   THR   306      -7.478   3.625  47.952  1.00  0.00
ATOM   4675  CA  THR   306      -5.667   3.444  46.839  1.00  0.00
ATOM   4676  HA  THR   306      -5.491   3.324  45.770  1.00  0.00
ATOM   4677  CB  THR   306      -5.179   4.829  47.262  1.00  0.00
ATOM   4678  HB  THR   306      -5.330   4.954  48.334  1.00  0.00
ATOM   4679  CG2 THR   306      -3.692   4.973  46.936  1.00  0.00
ATOM   4680 HG21 THR   306      -3.541   4.849  45.864  1.00  0.00
ATOM   4681 HG22 THR   306      -3.348   5.962  47.239  1.00  0.00
ATOM   4682 HG23 THR   306      -3.127   4.211  47.473  1.00  0.00
ATOM   4683  OG1 THR   306      -5.899   5.841  46.545  1.00  0.00
ATOM   4684  HG1 THR   306      -5.588   6.708  46.816  1.00  0.00
ATOM   4685  C   THR   306      -4.897   2.369  47.597  1.00  0.00
ATOM   4686  O   THR   306      -5.014   2.272  48.819  1.00  0.00
ATOM   4687  N   LEU   307      -4.118   1.556  46.886  1.00  0.00
ATOM   4688  H   LEU   307      -4.120   1.582  45.876  1.00  0.00
ATOM   4689  CA  LEU   307      -3.275   0.568  47.551  1.00  0.00
ATOM   4690  HA  LEU   307      -3.729   0.287  48.501  1.00  0.00
ATOM   4691  CB  LEU   307      -3.111  -0.689  46.697  1.00  0.00
ATOM   4692  HB2 LEU   307      -2.594  -0.254  45.842  1.00  0.00
ATOM   4693  HB3 LEU   307      -2.424  -1.328  47.251  1.00  0.00
ATOM   4694  CG  LEU   307      -4.305  -1.528  46.201  1.00  0.00
ATOM   4695  HG  LEU   307      -4.985  -0.904  45.621  1.00  0.00
ATOM   4696  CD1 LEU   307      -3.771  -2.650  45.322  1.00  0.00
ATOM   4697 HD11 LEU   307      -3.092  -3.275  45.902  1.00  0.00
ATOM   4698 HD12 LEU   307      -4.602  -3.256  44.961  1.00  0.00
ATOM   4699 HD13 LEU   307      -3.237  -2.224  44.473  1.00  0.00
ATOM   4700  CD2 LEU   307      -5.208  -2.088  47.359  1.00  0.00
ATOM   4701 HD21 LEU   307      -5.614  -1.258  47.938  1.00  0.00
ATOM   4702 HD22 LEU   307      -6.028  -2.668  46.934  1.00  0.00
ATOM   4703 HD23 LEU   307      -4.611  -2.727  48.010  1.00  0.00
ATOM   4704  C   LEU   307      -1.910   1.179  47.857  1.00  0.00
ATOM   4705  O   LEU   307      -1.309   1.833  46.998  1.00  0.00
ATOM   4706  N   THR   308      -1.424   0.960  49.079  1.00  0.00
ATOM   4707  H   THR   308      -1.956   0.429  49.754  1.00  0.00
ATOM   4708  CA  THR   308      -0.133   1.492  49.483  1.00  0.00
ATOM   4709  HA  THR   308      -0.050   2.527  49.151  1.00  0.00
ATOM   4710  CB  THR   308       0.030   1.452  51.003  1.00  0.00
ATOM   4711  HB  THR   308       0.951   1.968  51.272  1.00  0.00
ATOM   4712  CG2 THR   308      -1.148   2.127  51.691  1.00  0.00
ATOM   4713 HG21 THR   308      -2.071   1.611  51.423  1.00  0.00
ATOM   4714 HG22 THR   308      -1.011   2.086  52.772  1.00  0.00
ATOM   4715 HG23 THR   308      -1.209   3.167  51.372  1.00  0.00
ATOM   4716  OG1 THR   308       0.095   0.089  51.424  1.00  0.00
ATOM   4717  HG1 THR   308       0.197   0.053  52.378  1.00  0.00
ATOM   4718  C   THR   308       1.001   0.693  48.847  1.00  0.00
ATOM   4719  O   THR   308       0.813  -0.417  48.335  1.00  0.00
ATOM   4720  N   ASP   309       2.204   1.268  48.891  1.00  0.00
ATOM   4721  H   ASP   309       2.339   2.227  49.178  1.00  0.00
ATOM   4722  CA  ASP   309       3.365   0.505  48.467  1.00  0.00
ATOM   4723  HA  ASP   309       3.215   0.156  47.445  1.00  0.00
ATOM   4724  CB  ASP   309       4.629   1.349  48.512  1.00  0.00
ATOM   4725  HB2 ASP   309       4.687   1.832  49.487  1.00  0.00
ATOM   4726  HB3 ASP   309       5.482   0.683  48.385  1.00  0.00
ATOM   4727  CG  ASP   309       4.645   2.388  47.440  1.00  0.00
ATOM   4728  OD1 ASP   309       3.661   2.444  46.646  1.00  0.00
ATOM   4729  OD2 ASP   309       5.639   3.152  47.396  1.00  0.00
ATOM   4730  C   ASP   309       3.544  -0.720  49.334  1.00  0.00
ATOM   4731  O   ASP   309       3.871  -1.802  48.827  1.00  0.00
ATOM   4732  N   GLU   310       3.338  -0.578  50.645  1.00  0.00
ATOM   4733  H   GLU   310       3.115   0.308  51.075  1.00  0.00
ATOM   4734  CA  GLU   310       3.517  -1.738  51.507  1.00  0.00
ATOM   4735  HA  GLU   310       4.549  -2.081  51.445  1.00  0.00
ATOM   4736  CB  GLU   310       3.203  -1.398  52.961  1.00  0.00
ATOM   4737  HB2 GLU   310       3.677  -0.446  53.199  1.00  0.00
ATOM   4738  HB3 GLU   310       2.122  -1.300  53.063  1.00  0.00
ATOM   4739  CG  GLU   310       3.710  -2.475  53.923  1.00  0.00
ATOM   4740  HG2 GLU   310       3.365  -3.441  53.553  1.00  0.00
ATOM   4741  HG3 GLU   310       4.799  -2.448  53.905  1.00  0.00
ATOM   4742  CD  GLU   310       3.219  -2.274  55.358  1.00  0.00
ATOM   4743  OE1 GLU   310       1.998  -2.059  55.573  1.00  0.00
ATOM   4744  OE2 GLU   310       4.063  -2.334  56.274  1.00  0.00
ATOM   4745  C   GLU   310       2.659  -2.897  51.029  1.00  0.00
ATOM   4746  O   GLU   310       3.141  -4.037  50.950  1.00  0.00
ATOM   4747  N   VAL   311       1.412  -2.612  50.634  1.00  0.00
ATOM   4748  H   VAL   311       1.048  -1.671  50.686  1.00  0.00
ATOM   4749  CA  VAL   311       0.511  -3.680  50.211  1.00  0.00
ATOM   4750  HA  VAL   311       0.606  -4.566  50.839  1.00  0.00
ATOM   4751  CB  VAL   311      -0.947  -3.203  50.255  1.00  0.00
ATOM   4752  HB  VAL   311      -1.049  -2.283  49.680  1.00  0.00
ATOM   4753  CG1 VAL   311      -1.835  -4.265  49.662  1.00  0.00
ATOM   4754 HG11 VAL   311      -1.735  -5.186  50.237  1.00  0.00
ATOM   4755 HG12 VAL   311      -2.872  -3.930  49.691  1.00  0.00
ATOM   4756 HG13 VAL   311      -1.543  -4.449  48.628  1.00  0.00
ATOM   4757  CG2 VAL   311      -1.345  -2.878  51.699  1.00  0.00
ATOM   4758 HG21 VAL   311      -0.698  -2.092  52.087  1.00  0.00
ATOM   4759 HG22 VAL   311      -2.381  -2.540  51.724  1.00  0.00
ATOM   4760 HG23 VAL   311      -1.240  -3.771  52.315  1.00  0.00
ATOM   4761  C   VAL   311       0.891  -4.204  48.827  1.00  0.00
ATOM   4762  O   VAL   311       0.963  -5.424  48.611  1.00  0.00
ATOM   4763  N   LEU   312       1.151  -3.303  47.868  1.00  0.00
ATOM   4764  H   LEU   312       1.047  -2.308  48.010  1.00  0.00
ATOM   4765  CA  LEU   312       1.535  -3.777  46.540  1.00  0.00
ATOM   4766  HA  LEU   312       0.748  -4.416  46.140  1.00  0.00
ATOM   4767  CB  LEU   312       1.749  -2.608  45.581  1.00  0.00
ATOM   4768  HB2 LEU   312       2.371  -1.925  46.159  1.00  0.00
ATOM   4769  HB3 LEU   312       2.328  -3.013  44.751  1.00  0.00
ATOM   4770  CG  LEU   312       0.536  -1.853  45.035  1.00  0.00
ATOM   4771  HG  LEU   312      -0.116  -1.552  45.855  1.00  0.00
ATOM   4772  CD1 LEU   312       1.021  -0.637  44.311  1.00  0.00
ATOM   4773 HD11 LEU   312       1.672  -0.938  43.490  1.00  0.00
ATOM   4774 HD12 LEU   312       0.168  -0.086  43.914  1.00  0.00
ATOM   4775 HD13 LEU   312       1.576  -0.001  45.000  1.00  0.00
ATOM   4776  CD2 LEU   312      -0.306  -2.710  44.102  1.00  0.00
ATOM   4777 HD21 LEU   312      -0.669  -3.586  44.640  1.00  0.00
ATOM   4778 HD22 LEU   312      -1.155  -2.129  43.741  1.00  0.00
ATOM   4779 HD23 LEU   312       0.300  -3.030  43.255  1.00  0.00
ATOM   4780  C   LEU   312       2.786  -4.637  46.605  1.00  0.00
ATOM   4781  O   LEU   312       2.904  -5.615  45.863  1.00  0.00
ATOM   4782  N   THR   313       3.704  -4.324  47.522  1.00  0.00
ATOM   4783  H   THR   313       3.596  -3.508  48.107  1.00  0.00
ATOM   4784  CA  THR   313       4.918  -5.125  47.666  1.00  0.00
ATOM   4785  HA  THR   313       5.364  -5.302  46.688  1.00  0.00
ATOM   4786  CB  THR   313       5.931  -4.378  48.539  1.00  0.00
ATOM   4787  HB  THR   313       5.529  -4.274  49.547  1.00  0.00
ATOM   4788  CG2 THR   313       7.226  -5.144  48.592  1.00  0.00
ATOM   4789 HG21 THR   313       7.628  -5.248  47.585  1.00  0.00
ATOM   4790 HG22 THR   313       7.941  -4.607  49.215  1.00  0.00
ATOM   4791 HG23 THR   313       7.047  -6.132  49.016  1.00  0.00
ATOM   4792  OG1 THR   313       6.187  -3.074  47.989  1.00  0.00
ATOM   4793  HG1 THR   313       6.822  -2.613  48.542  1.00  0.00
ATOM   4794  C   THR   313       4.614  -6.493  48.262  1.00  0.00
ATOM   4795  O   THR   313       5.215  -7.500  47.876  1.00  0.00
ATOM   4796  N   ALA   314       3.704  -6.545  49.228  1.00  0.00
ATOM   4797  H   ALA   314       3.274  -5.709  49.598  1.00  0.00
ATOM   4798  CA  ALA   314       3.341  -7.825  49.816  1.00  0.00
ATOM   4799  HA  ALA   314       4.251  -8.363  50.081  1.00  0.00
ATOM   4800  CB  ALA   314       2.503  -7.624  51.085  1.00  0.00
ATOM   4801  HB1 ALA   314       1.584  -7.094  50.834  1.00  0.00
ATOM   4802  HB2 ALA   314       2.256  -8.595  51.516  1.00  0.00
ATOM   4803  HB3 ALA   314       3.072  -7.040  51.808  1.00  0.00
ATOM   4804  C   ALA   314       2.580  -8.674  48.824  1.00  0.00
ATOM   4805  O   ALA   314       2.725  -9.900  48.830  1.00  0.00
ATOM   4806  N   LEU   315       1.765  -8.047  47.968  1.00  0.00
ATOM   4807  H   LEU   315       1.598  -7.053  48.031  1.00  0.00
ATOM   4808  CA  LEU   315       1.033  -8.810  46.960  1.00  0.00
ATOM   4809  HA  LEU   315       0.484  -9.626  47.431  1.00  0.00
ATOM   4810  CB  LEU   315       0.042  -7.904  46.252  1.00  0.00
ATOM   4811  HB2 LEU   315       0.597  -7.028  45.916  1.00  0.00
ATOM   4812  HB3 LEU   315      -0.361  -8.432  45.387  1.00  0.00
ATOM   4813  CG  LEU   315      -1.106  -7.462  47.158  1.00  0.00
ATOM   4814  HG  LEU   315      -0.690  -7.003  48.055  1.00  0.00
ATOM   4815  CD1 LEU   315      -2.003  -6.459  46.445  1.00  0.00
ATOM   4816 HD11 LEU   315      -2.421  -6.917  45.548  1.00  0.00
ATOM   4817 HD12 LEU   315      -2.814  -6.159  47.110  1.00  0.00
ATOM   4818 HD13 LEU   315      -1.419  -5.582  46.166  1.00  0.00
ATOM   4819  CD2 LEU   315      -1.907  -8.669  47.563  1.00  0.00
ATOM   4820 HD21 LEU   315      -1.266  -9.368  48.100  1.00  0.00
ATOM   4821 HD22 LEU   315      -2.729  -8.360  48.210  1.00  0.00
ATOM   4822 HD23 LEU   315      -2.309  -9.154  46.674  1.00  0.00
ATOM   4823  C   LEU   315       1.981  -9.466  45.967  1.00  0.00
ATOM   4824  O   LEU   315       1.796 -10.633  45.601  1.00  0.00
ATOM   4825  N   ASP   316       3.025  -8.748  45.546  1.00  0.00
ATOM   4826  H   ASP   316       3.153  -7.784  45.817  1.00  0.00
ATOM   4827  CA  ASP   316       3.988  -9.341  44.633  1.00  0.00
ATOM   4828  HA  ASP   316       3.463  -9.794  43.792  1.00  0.00
ATOM   4829  CB  ASP   316       4.941  -8.298  44.102  1.00  0.00
ATOM   4830  HB2 ASP   316       5.092  -7.609  44.933  1.00  0.00
ATOM   4831  HB3 ASP   316       5.898  -8.728  43.808  1.00  0.00
ATOM   4832  CG  ASP   316       4.363  -7.577  42.971  1.00  0.00
ATOM   4833  OD1 ASP   316       3.127  -7.333  43.019  1.00  0.00
ATOM   4834  OD2 ASP   316       5.106  -7.332  42.007  1.00  0.00
ATOM   4835  C   ASP   316       4.787 -10.449  45.277  1.00  0.00
ATOM   4836  O   ASP   316       5.315 -11.310  44.559  1.00  0.00
ATOM   4837  N   GLU   317       4.920 -10.424  46.604  1.00  0.00
ATOM   4838  H   GLU   317       4.618  -9.630  47.150  1.00  0.00
ATOM   4839  CA  GLU   317       5.558 -11.533  47.294  1.00  0.00
ATOM   4840  HA  GLU   317       6.527 -11.749  46.845  1.00  0.00
ATOM   4841  CB  GLU   317       5.769 -11.171  48.755  1.00  0.00
ATOM   4842  HB2 GLU   317       4.930 -10.541  49.050  1.00  0.00
ATOM   4843  HB3 GLU   317       5.738 -12.103  49.320  1.00  0.00
ATOM   4844  CG  GLU   317       7.071 -10.447  49.043  1.00  0.00
ATOM   4845  HG2 GLU   317       7.752 -10.565  48.201  1.00  0.00
ATOM   4846  HG3 GLU   317       6.831  -9.391  49.172  1.00  0.00
ATOM   4847  CD  GLU   317       7.736 -10.977  50.314  1.00  0.00
ATOM   4848  OE1 GLU   317       7.608 -10.346  51.401  1.00  0.00
ATOM   4849  OE2 GLU   317       8.367 -12.054  50.221  1.00  0.00
ATOM   4850  C   GLU   317       4.721 -12.794  47.168  1.00  0.00
ATOM   4851  O   GLU   317       5.253 -13.885  46.941  1.00  0.00
ATOM   4852  N   ILE   318       3.404 -12.656  47.301  1.00  0.00
ATOM   4853  H   ILE   318       3.002 -11.747  47.483  1.00  0.00
ATOM   4854  CA  ILE   318       2.515 -13.807  47.262  1.00  0.00
ATOM   4855  HA  ILE   318       2.957 -14.712  47.678  1.00  0.00
ATOM   4856  CB  ILE   318       1.214 -13.477  48.019  1.00  0.00
ATOM   4857  HB  ILE   318       0.735 -12.625  47.536  1.00  0.00
ATOM   4858  CG2 ILE   318       0.262 -14.664  48.014  1.00  0.00
ATOM   4859 HG21 ILE   318       0.740 -15.516  48.498  1.00  0.00
ATOM   4860 HG22 ILE   318      -0.648 -14.403  48.555  1.00  0.00
ATOM   4861 HG23 ILE   318       0.010 -14.924  46.986  1.00  0.00
ATOM   4862  CG1 ILE   318       1.506 -12.994  49.449  1.00  0.00
ATOM   4863 HG12 ILE   318       1.843 -13.856  50.024  1.00  0.00
ATOM   4864 HG13 ILE   318       2.309 -12.260  49.390  1.00  0.00
ATOM   4865  CD1 ILE   318       0.287 -12.363  50.140  1.00  0.00
ATOM   4866 HD11 ILE   318      -0.518 -13.096  50.200  1.00  0.00
ATOM   4867 HD12 ILE   318       0.563 -12.044  51.145  1.00  0.00
ATOM   4868 HD13 ILE   318      -0.051 -11.500  49.566  1.00  0.00
ATOM   4869  C   ILE   318       2.239 -14.214  45.825  1.00  0.00
ATOM   4870  O   ILE   318       2.152 -15.405  45.511  1.00  0.00
ATOM   4871  N   PHE   319       2.108 -13.231  44.931  1.00  0.00
ATOM   4872  H   PHE   319       2.294 -12.286  45.234  1.00  0.00
ATOM   4873  CA  PHE   319       1.669 -13.443  43.552  1.00  0.00
ATOM   4874  HA  PHE   319       1.558 -14.509  43.351  1.00  0.00
ATOM   4875  CB  PHE   319       0.321 -12.764  43.333  1.00  0.00
ATOM   4876  HB2 PHE   319       0.424 -11.707  43.578  1.00  0.00
ATOM   4877  HB3 PHE   319      -0.003 -12.867  42.297  1.00  0.00
ATOM   4878  CG  PHE   319      -0.801 -13.299  44.191  1.00  0.00
ATOM   4879  CD1 PHE   319      -1.382 -14.505  43.909  1.00  0.00
ATOM   4880  HD1 PHE   319      -1.016 -15.087  43.063  1.00  0.00
ATOM   4881  CE1 PHE   319      -2.414 -14.984  44.676  1.00  0.00
ATOM   4882  HE1 PHE   319      -2.858 -15.950  44.435  1.00  0.00
ATOM   4883  CZ  PHE   319      -2.894 -14.249  45.751  1.00  0.00
ATOM   4884  HZ  PHE   319      -3.714 -14.631  46.360  1.00  0.00
ATOM   4885  CE2 PHE   319      -2.332 -13.039  46.044  1.00  0.00
ATOM   4886  HE2 PHE   319      -2.697 -12.446  46.883  1.00  0.00
ATOM   4887  CD2 PHE   319      -1.288 -12.566  45.262  1.00  0.00
ATOM   4888  HD2 PHE   319      -0.835 -11.600  45.485  1.00  0.00
ATOM   4889  C   PHE   319       2.689 -12.910  42.544  1.00  0.00
ATOM   4890  O   PHE   319       2.371 -12.015  41.746  1.00  0.00
ATOM   4891  N   PRO   320       3.924 -13.431  42.540  1.00  0.00
ATOM   4892  CD  PRO   320       4.446 -14.569  43.322  1.00  0.00
ATOM   4893  HD2 PRO   320       3.689 -15.353  43.367  1.00  0.00
ATOM   4894  HD3 PRO   320       4.682 -14.234  44.332  1.00  0.00
ATOM   4895  CG  PRO   320       5.669 -14.991  42.557  1.00  0.00
ATOM   4896  HG2 PRO   320       5.398 -15.779  41.854  1.00  0.00
ATOM   4897  HG3 PRO   320       6.416 -15.368  43.255  1.00  0.00
ATOM   4898  CB  PRO   320       6.169 -13.771  41.846  1.00  0.00
ATOM   4899  HB2 PRO   320       6.607 -14.089  40.900  1.00  0.00
ATOM   4900  HB3 PRO   320       6.902 -13.194  42.410  1.00  0.00
ATOM   4901  CA  PRO   320       4.919 -12.915  41.582  1.00  0.00
ATOM   4902  HA  PRO   320       5.088 -11.858  41.789  1.00  0.00
ATOM   4903  C   PRO   320       4.433 -13.079  40.147  1.00  0.00
ATOM   4904  O   PRO   320       3.709 -14.025  39.818  1.00  0.00
ATOM   4905  N   GLY   321       4.806 -12.110  39.308  1.00  0.00
ATOM   4906  H   GLY   321       5.284 -11.303  39.681  1.00  0.00
ATOM   4907  CA  GLY   321       4.556 -12.162  37.887  1.00  0.00
ATOM   4908  HA2 GLY   321       3.845 -12.967  37.695  1.00  0.00
ATOM   4909  HA3 GLY   321       4.117 -11.211  37.583  1.00  0.00
ATOM   4910  C   GLY   321       5.820 -12.410  37.069  1.00  0.00
ATOM   4911  O   GLY   321       6.952 -12.232  37.535  1.00  0.00
ATOM   4912  N   PRO   322       5.642 -12.809  35.809  1.00  0.00
ATOM   4913  CD  PRO   322       4.375 -12.949  35.070  1.00  0.00
ATOM   4914  HD2 PRO   322       3.900 -11.973  34.967  1.00  0.00
ATOM   4915  HD3 PRO   322       3.708 -13.621  35.610  1.00  0.00
ATOM   4916  CG  PRO   322       4.822 -13.524  33.736  1.00  0.00
ATOM   4917  HG2 PRO   322       4.863 -12.722  32.999  1.00  0.00
ATOM   4918  HG3 PRO   322       4.102 -14.276  33.414  1.00  0.00
ATOM   4919  CB  PRO   322       6.165 -14.132  33.955  1.00  0.00
ATOM   4920  HB2 PRO   322       6.765 -14.123  33.046  1.00  0.00
ATOM   4921  HB3 PRO   322       6.102 -15.151  34.338  1.00  0.00
ATOM   4922  CA  PRO   322       6.797 -13.217  35.005  1.00  0.00
ATOM   4923  HA  PRO   322       7.469 -13.761  35.668  1.00  0.00
ATOM   4924  C   PRO   322       7.551 -12.064  34.351  1.00  0.00
ATOM   4925  O   PRO   322       8.726 -12.231  33.995  1.00  0.00
ATOM   4926  N   GLY   323       6.946 -10.902  34.182  1.00  0.00
ATOM   4927  H   GLY   323       6.044 -10.705  34.593  1.00  0.00
ATOM   4928  CA  GLY   323       7.576  -9.875  33.391  1.00  0.00
ATOM   4929  HA2 GLY   323       7.112  -8.916  33.623  1.00  0.00
ATOM   4930  HA3 GLY   323       8.635  -9.836  33.643  1.00  0.00
ATOM   4931  C   GLY   323       7.431 -10.147  31.901  1.00  0.00
ATOM   4932  O   GLY   323       6.872 -11.166  31.474  1.00  0.00
ATOM   4933  N   PRO   324       7.932  -9.241  31.072  1.00  0.00
ATOM   4934  CD  PRO   324       8.631  -7.990  31.421  1.00  0.00
ATOM   4935  HD2 PRO   324       9.427  -8.200  32.135  1.00  0.00
ATOM   4936  HD3 PRO   324       7.926  -7.285  31.861  1.00  0.00
ATOM   4937  CG  PRO   324       9.152  -7.526  30.101  1.00  0.00
ATOM   4938  HG2 PRO   324      10.147  -7.934  29.929  1.00  0.00
ATOM   4939  HG3 PRO   324       9.197  -6.437  30.081  1.00  0.00
ATOM   4940  CB  PRO   324       8.136  -8.056  29.060  1.00  0.00
ATOM   4941  HB2 PRO   324       8.604  -8.149  28.081  1.00  0.00
ATOM   4942  HB3 PRO   324       7.217  -7.476  28.969  1.00  0.00
ATOM   4943  CA  PRO   324       7.823  -9.442  29.620  1.00  0.00
ATOM   4944  HA  PRO   324       6.806  -9.769  29.401  1.00  0.00
ATOM   4945  C   PRO   324       8.813 -10.479  29.099  1.00  0.00
ATOM   4946  O   PRO   324       9.895 -10.694  29.658  1.00  0.00
ATOM   4947  N   SER   325       8.402 -11.160  28.029  1.00  0.00
ATOM   4948  H   SER   325       7.421 -11.171  27.786  1.00  0.00
ATOM   4949  CA  SER   325       9.328 -11.902  27.191  1.00  0.00
ATOM   4950  HA  SER   325      10.014 -12.471  27.818  1.00  0.00
ATOM   4951  CB  SER   325       8.577 -12.874  26.281  1.00  0.00
ATOM   4952  HB2 SER   325       7.693 -12.372  25.886  1.00  0.00
ATOM   4953  HB3 SER   325       9.231 -13.158  25.457  1.00  0.00
ATOM   4954  OG  SER   325       8.180 -14.040  26.995  1.00  0.00
ATOM   4955  HG  SER   325       7.711 -14.633  26.404  1.00  0.00
ATOM   4956  C   SER   325      10.111 -10.911  26.340  1.00  0.00
ATOM   4957  O   SER   325       9.554  -9.895  25.921  1.00  0.00
ATOM   4958  N   PRO   326      11.395 -11.193  26.041  1.00  0.00
ATOM   4959  CD  PRO   326      12.271 -10.243  25.327  1.00  0.00
ATOM   4960  HD2 PRO   326      12.408  -9.354  25.943  1.00  0.00
ATOM   4961  HD3 PRO   326      11.799  -9.962  24.385  1.00  0.00
ATOM   4962  CG  PRO   326      13.558 -11.013  25.121  1.00  0.00
ATOM   4963  HG2 PRO   326      14.289 -10.699  25.866  1.00  0.00
ATOM   4964  HG3 PRO   326      13.945 -10.807  24.123  1.00  0.00
ATOM   4965  CB  PRO   326      13.219 -12.434  25.269  1.00  0.00
ATOM   4966  HB2 PRO   326      14.087 -12.982  25.634  1.00  0.00
ATOM   4967  HB3 PRO   326      12.852 -12.901  24.355  1.00  0.00
ATOM   4968  CA  PRO   326      12.115 -12.435  26.337  1.00  0.00
ATOM   4969  HA  PRO   326      11.403 -13.256  26.247  1.00  0.00
ATOM   4970  C   PRO   326      12.736 -12.455  27.719  1.00  0.00
ATOM   4971  O   PRO   326      13.283 -13.475  28.138  1.00  0.00
ATOM   4972  N   GLU   327      12.684 -11.331  28.427  1.00  0.00
ATOM   4973  H   GLU   327      12.285 -10.478  28.062  1.00  0.00
ATOM   4974  CA  GLU   327      13.323 -11.290  29.733  1.00  0.00
ATOM   4975  HA  GLU   327      14.379 -11.544  29.642  1.00  0.00
ATOM   4976  CB  GLU   327      13.208  -9.887  30.322  1.00  0.00
ATOM   4977  HB2 GLU   327      12.189  -9.526  30.182  1.00  0.00
ATOM   4978  HB3 GLU   327      13.433  -9.931  31.388  1.00  0.00
ATOM   4979  CG  GLU   327      14.182  -8.937  29.635  1.00  0.00
ATOM   4980  HG2 GLU   327      14.519  -8.197  30.361  1.00  0.00
ATOM   4981  HG3 GLU   327      15.030  -9.539  29.309  1.00  0.00
ATOM   4982  CD  GLU   327      13.562  -8.216  28.414  1.00  0.00
ATOM   4983  OE1 GLU   327      12.437  -8.568  27.956  1.00  0.00
ATOM   4984  OE2 GLU   327      14.200  -7.266  27.919  1.00  0.00
ATOM   4985  C   GLU   327      12.760 -12.357  30.672  1.00  0.00
ATOM   4986  O   GLU   327      13.496 -12.884  31.511  1.00  0.00
ATOM   4987  N   ALA   328      11.492 -12.739  30.498  1.00  0.00
ATOM   4988  H   ALA   328      10.929 -12.334  29.764  1.00  0.00
ATOM   4989  CA  ALA   328      10.865 -13.713  31.396  1.00  0.00
ATOM   4990  HA  ALA   328      10.904 -13.305  32.406  1.00  0.00
ATOM   4991  CB  ALA   328       9.408 -13.923  31.013  1.00  0.00
ATOM   4992  HB1 ALA   328       9.352 -14.339  30.007  1.00  0.00
ATOM   4993  HB2 ALA   328       8.942 -14.612  31.717  1.00  0.00
ATOM   4994  HB3 ALA   328       8.883 -12.968  31.040  1.00  0.00
ATOM   4995  C   ALA   328      11.578 -15.059  31.403  1.00  0.00
ATOM   4996  O   ALA   328      11.478 -15.784  32.390  1.00  0.00
ATOM   4997  N   PHE   329      12.281 -15.435  30.319  1.00  0.00
ATOM   4998  H   PHE   329      12.315 -14.862  29.488  1.00  0.00
ATOM   4999  CA  PHE   329      12.959 -16.731  30.296  1.00  0.00
ATOM   5000  HA  PHE   329      13.126 -17.075  31.317  1.00  0.00
ATOM   5001  CB  PHE   329      12.113 -17.777  29.559  1.00  0.00
ATOM   5002  HB2 PHE   329      12.588 -18.757  29.597  1.00  0.00
ATOM   5003  HB3 PHE   329      11.126 -17.834  30.019  1.00  0.00
ATOM   5004  CG  PHE   329      11.891 -17.460  28.098  1.00  0.00
ATOM   5005  CD1 PHE   329      10.824 -16.646  27.699  1.00  0.00
ATOM   5006  HD1 PHE   329      10.157 -16.246  28.463  1.00  0.00
ATOM   5007  CE1 PHE   329      10.606 -16.345  26.359  1.00  0.00
ATOM   5008  HE1 PHE   329       9.759 -15.723  26.068  1.00  0.00
ATOM   5009  CZ  PHE   329      11.474 -16.841  25.387  1.00  0.00
ATOM   5010  HZ  PHE   329      11.318 -16.598  24.336  1.00  0.00
ATOM   5011  CE2 PHE   329      12.549 -17.654  25.766  1.00  0.00
ATOM   5012  HE2 PHE   329      13.225 -18.052  25.010  1.00  0.00
ATOM   5013  CD2 PHE   329      12.755 -17.956  27.119  1.00  0.00
ATOM   5014  HD2 PHE   329      13.595 -18.583  27.416  1.00  0.00
ATOM   5015  C   PHE   329      14.353 -16.737  29.679  1.00  0.00
ATOM   5016  O   PHE   329      15.040 -17.748  29.826  1.00  0.00
ATOM   5017  N   ALA   330      14.799 -15.683  28.979  1.00  0.00
ATOM   5018  H   ALA   330      14.175 -14.914  28.778  1.00  0.00
ATOM   5019  CA  ALA   330      16.136 -15.660  28.395  1.00  0.00
ATOM   5020  HA  ALA   330      16.633 -16.612  28.582  1.00  0.00
ATOM   5021  CB  ALA   330      16.092 -15.419  26.877  1.00  0.00
ATOM   5022  HB1 ALA   330      15.604 -14.465  26.674  1.00  0.00
ATOM   5023  HB2 ALA   330      17.107 -15.399  26.482  1.00  0.00
ATOM   5024  HB3 ALA   330      15.532 -16.222  26.397  1.00  0.00
ATOM   5025  C   ALA   330      16.936 -14.619  29.158  1.00  0.00
ATOM   5026  O   ALA   330      17.405 -14.907  30.274  1.00  0.00
ATOM   5027  N   TRP   331      17.130 -13.408  28.618  1.00  0.00
ATOM   5028  H   TRP   331      16.860 -13.254  27.657  1.00  0.00
ATOM   5029  CA  TRP   331      17.791 -12.321  29.334  1.00  0.00
ATOM   5030  HA  TRP   331      17.488 -12.327  30.381  1.00  0.00
ATOM   5031  CB  TRP   331      19.313 -12.489  29.263  1.00  0.00
ATOM   5032  HB2 TRP   331      19.779 -11.631  29.747  1.00  0.00
ATOM   5033  HB3 TRP   331      19.616 -13.403  29.774  1.00  0.00
ATOM   5034  CG  TRP   331      19.884 -12.563  27.873  1.00  0.00
ATOM   5035  CD1 TRP   331      20.132 -13.688  27.151  1.00  0.00
ATOM   5036  HD1 TRP   331      19.880 -14.639  27.621  1.00  0.00
ATOM   5037  NE1 TRP   331      20.673 -13.358  25.924  1.00  0.00
ATOM   5038  HE1 TRP   331      20.943 -14.017  25.208  1.00  0.00
ATOM   5039  CE2 TRP   331      20.782 -11.993  25.833  1.00  0.00
ATOM   5040  CZ2 TRP   331      21.269 -11.182  24.773  1.00  0.00
ATOM   5041  HZ2 TRP   331      21.616 -11.677  23.866  1.00  0.00
ATOM   5042  CH2 TRP   331      21.273  -9.818  24.955  1.00  0.00
ATOM   5043  HH2 TRP   331      21.653  -9.161  24.173  1.00  0.00
ATOM   5044  CZ3 TRP   331      20.789  -9.249  26.148  1.00  0.00
ATOM   5045  HZ3 TRP   331      20.780  -8.168  26.287  1.00  0.00
ATOM   5046  CE3 TRP   331      20.296 -10.065  27.211  1.00  0.00
ATOM   5047  HE3 TRP   331      19.922  -9.575  28.110  1.00  0.00
ATOM   5048  CD2 TRP   331      20.299 -11.453  27.046  1.00  0.00
ATOM   5049  C   TRP   331      17.344 -10.950  28.777  1.00  0.00
ATOM   5050  O   TRP   331      16.447 -10.902  27.901  1.00  0.00
ATOM   5051  OXT TRP   331      17.845  -9.911  29.201  1.00  0.00
TER   
ATOM   5052  N   MET   332      24.743 -36.110   7.080  1.00  0.00
ATOM   5053  H1  MET   332      24.087 -36.308   6.338  1.00  0.00
ATOM   5054  H2  MET   332      24.741 -36.884   7.729  1.00  0.00
ATOM   5055  H3  MET   332      25.611 -35.796   6.671  1.00  0.00
ATOM   5056  CA  MET   332      24.232 -34.954   7.849  1.00  0.00
ATOM   5057  HA  MET   332      24.073 -35.244   8.888  1.00  0.00
ATOM   5058  CB  MET   332      25.233 -33.797   7.811  1.00  0.00
ATOM   5059  HB2 MET   332      26.031 -34.040   8.512  1.00  0.00
ATOM   5060  HB3 MET   332      25.638 -33.756   6.800  1.00  0.00
ATOM   5061  CG  MET   332      24.629 -32.432   8.176  1.00  0.00
ATOM   5062  HG2 MET   332      25.385 -31.682   7.947  1.00  0.00
ATOM   5063  HG3 MET   332      23.765 -32.287   7.528  1.00  0.00
ATOM   5064  SD  MET   332      24.109 -32.248   9.921  1.00  0.00
ATOM   5065  CE  MET   332      25.513 -32.974  10.759  1.00  0.00
ATOM   5066  HE1 MET   332      26.414 -32.415  10.509  1.00  0.00
ATOM   5067  HE2 MET   332      25.351 -32.939  11.837  1.00  0.00
ATOM   5068  HE3 MET   332      25.629 -34.011  10.443  1.00  0.00
ATOM   5069  C   MET   332      22.865 -34.460   7.346  1.00  0.00
ATOM   5070  O   MET   332      22.671 -34.297   6.143  1.00  0.00
ATOM   5071  N   GLU   333      21.909 -34.230   8.245  1.00  0.00
ATOM   5072  H   GLU   333      22.060 -34.380   9.232  1.00  0.00
ATOM   5073  CA  GLU   333      20.580 -33.825   7.803  1.00  0.00
ATOM   5074  HA  GLU   333      20.348 -34.305   6.852  1.00  0.00
ATOM   5075  CB  GLU   333      19.526 -34.228   8.820  1.00  0.00
ATOM   5076  HB2 GLU   333      19.829 -35.168   9.282  1.00  0.00
ATOM   5077  HB3 GLU   333      19.463 -33.452   9.583  1.00  0.00
ATOM   5078  CG  GLU   333      18.163 -34.403   8.162  1.00  0.00
ATOM   5079  HG2 GLU   333      17.989 -33.536   7.524  1.00  0.00
ATOM   5080  HG3 GLU   333      18.206 -35.302   7.548  1.00  0.00
ATOM   5081  CD  GLU   333      17.027 -34.529   9.165  1.00  0.00
ATOM   5082  OE1 GLU   333      17.294 -34.384  10.400  1.00  0.00
ATOM   5083  OE2 GLU   333      15.872 -34.772   8.709  1.00  0.00
ATOM   5084  C   GLU   333      20.501 -32.317   7.527  1.00  0.00
ATOM   5085  O   GLU   333      21.114 -31.500   8.216  1.00  0.00
ATOM   5086  N   TYR   334      19.754 -31.954   6.492  1.00  0.00
ATOM   5087  H   TYR   334      19.233 -32.656   5.985  1.00  0.00
ATOM   5088  CA  TYR   334      19.678 -30.579   6.037  1.00  0.00
ATOM   5089  HA  TYR   334      20.180 -29.938   6.761  1.00  0.00
ATOM   5090  CB  TYR   334      20.342 -30.386   4.667  1.00  0.00
ATOM   5091  HB2 TYR   334      19.903 -31.143   4.017  1.00  0.00
ATOM   5092  HB3 TYR   334      20.068 -29.395   4.305  1.00  0.00
ATOM   5093  CG  TYR   334      21.841 -30.527   4.660  1.00  0.00
ATOM   5094  CD1 TYR   334      22.669 -29.450   4.963  1.00  0.00
ATOM   5095  HD1 TYR   334      22.213 -28.496   5.228  1.00  0.00
ATOM   5096  CE1 TYR   334      24.065 -29.576   4.932  1.00  0.00
ATOM   5097  HE1 TYR   334      24.701 -28.723   5.167  1.00  0.00
ATOM   5098  CZ  TYR   334      24.640 -30.804   4.584  1.00  0.00
ATOM   5099  OH  TYR   334      26.015 -30.986   4.538  1.00  0.00
ATOM   5100  HH  TYR   334      26.506 -30.193   4.766  1.00  0.00
ATOM   5101  CE2 TYR   334      23.827 -31.882   4.286  1.00  0.00
ATOM   5102  HE2 TYR   334      24.267 -32.843   4.022  1.00  0.00
ATOM   5103  CD2 TYR   334      22.436 -31.737   4.324  1.00  0.00
ATOM   5104  HD2 TYR   334      21.793 -32.585   4.087  1.00  0.00
ATOM   5105  C   TYR   334      18.225 -30.150   5.951  1.00  0.00
ATOM   5106  O   TYR   334      17.318 -30.972   5.802  1.00  0.00
ATOM   5107  N   THR   335      18.013 -28.841   6.036  1.00  0.00
ATOM   5108  H   THR   335      18.765 -28.199   6.239  1.00  0.00
ATOM   5109  CA  THR   335      16.668 -28.310   5.920  1.00  0.00
ATOM   5110  HA  THR   335      16.100 -28.905   5.204  1.00  0.00
ATOM   5111  CB  THR   335      15.940 -28.348   7.280  1.00  0.00
ATOM   5112  HB  THR   335      15.957 -29.370   7.658  1.00  0.00
ATOM   5113  CG2 THR   335      16.612 -27.428   8.280  1.00  0.00
ATOM   5114 HG21 THR   335      16.594 -26.406   7.903  1.00  0.00
ATOM   5115 HG22 THR   335      16.080 -27.473   9.230  1.00  0.00
ATOM   5116 HG23 THR   335      17.645 -27.743   8.427  1.00  0.00
ATOM   5117  OG1 THR   335      14.584 -27.931   7.122  1.00  0.00
ATOM   5118  HG1 THR   335      14.139 -27.958   7.973  1.00  0.00
ATOM   5119  C   THR   335      16.720 -26.895   5.351  1.00  0.00
ATOM   5120  O   THR   335      17.763 -26.228   5.356  1.00  0.00
ATOM   5121  N   GLN   336      15.574 -26.458   4.834  1.00  0.00
ATOM   5122  H   GLN   336      14.827 -27.093   4.590  1.00  0.00
ATOM   5123  CA  GLN   336      15.384 -25.043   4.578  1.00  0.00
ATOM   5124  HA  GLN   336      16.218 -24.658   3.992  1.00  0.00
ATOM   5125  CB  GLN   336      14.095 -24.810   3.800  1.00  0.00
ATOM   5126  HB2 GLN   336      13.267 -25.168   4.412  1.00  0.00
ATOM   5127  HB3 GLN   336      13.991 -23.737   3.642  1.00  0.00
ATOM   5128  CG  GLN   336      14.078 -25.521   2.462  1.00  0.00
ATOM   5129  HG2 GLN   336      14.058 -26.598   2.627  1.00  0.00
ATOM   5130  HG3 GLN   336      13.183 -25.222   1.916  1.00  0.00
ATOM   5131  CD  GLN   336      15.291 -25.182   1.626  1.00  0.00
ATOM   5132  OE1 GLN   336      15.916 -26.070   1.052  1.00  0.00
ATOM   5133  NE2 GLN   336      15.633 -23.879   1.546  1.00  0.00
ATOM   5134 HE21 GLN   336      16.436 -23.604   0.999  1.00  0.00
ATOM   5135 HE22 GLN   336      15.084 -23.185   2.034  1.00  0.00
ATOM   5136  C   GLN   336      15.342 -24.292   5.902  1.00  0.00
ATOM   5137  O   GLN   336      14.700 -24.737   6.858  1.00  0.00
ATOM   5138  N   LEU   337      16.041 -23.150   5.951  1.00  0.00
ATOM   5139  H   LEU   337      16.676 -22.928   5.198  1.00  0.00
ATOM   5140  CA  LEU   337      15.950 -22.221   7.081  1.00  0.00
ATOM   5141  HA  LEU   337      16.027 -22.778   8.015  1.00  0.00
ATOM   5142  CB  LEU   337      17.071 -21.182   7.037  1.00  0.00
ATOM   5143  HB2 LEU   337      17.991 -21.762   6.980  1.00  0.00
ATOM   5144  HB3 LEU   337      16.945 -20.610   6.118  1.00  0.00
ATOM   5145  CG  LEU   337      17.145 -20.223   8.229  1.00  0.00
ATOM   5146  HG  LEU   337      16.267 -19.576   8.235  1.00  0.00
ATOM   5147  CD1 LEU   337      17.186 -21.016   9.492  1.00  0.00
ATOM   5148 HD11 LEU   337      18.063 -21.663   9.487  1.00  0.00
ATOM   5149 HD12 LEU   337      17.238 -20.339  10.345  1.00  0.00
ATOM   5150 HD13 LEU   337      16.285 -21.626   9.568  1.00  0.00
ATOM   5151  CD2 LEU   337      18.342 -19.317   8.181  1.00  0.00
ATOM   5152 HD21 LEU   337      18.305 -18.714   7.274  1.00  0.00
ATOM   5153 HD22 LEU   337      18.337 -18.662   9.052  1.00  0.00
ATOM   5154 HD23 LEU   337      19.252 -19.917   8.182  1.00  0.00
ATOM   5155  C   LEU   337      14.580 -21.550   7.021  1.00  0.00
ATOM   5156  O   LEU   337      14.377 -20.593   6.269  1.00  0.00
ATOM   5157  N   GLY   338      13.633 -22.053   7.813  1.00  0.00
ATOM   5158  H   GLY   338      13.856 -22.717   8.541  1.00  0.00
ATOM   5159  CA  GLY   338      12.252 -21.657   7.647  1.00  0.00
ATOM   5160  HA2 GLY   338      11.633 -22.384   8.173  1.00  0.00
ATOM   5161  HA3 GLY   338      12.130 -20.677   8.107  1.00  0.00
ATOM   5162  C   GLY   338      11.804 -21.582   6.201  1.00  0.00
ATOM   5163  O   GLY   338      12.043 -22.505   5.419  1.00  0.00
ATOM   5164  N   ARG   339      11.173 -20.464   5.834  1.00  0.00
ATOM   5165  H   ARG   339      11.094 -19.714   6.506  1.00  0.00
ATOM   5166  CA  ARG   339      10.561 -20.285   4.528  1.00  0.00
ATOM   5167  HA  ARG   339      10.105 -21.215   4.188  1.00  0.00
ATOM   5168  CB  ARG   339       9.474 -19.219   4.634  1.00  0.00
ATOM   5169  HB2 ARG   339       8.736 -19.405   3.853  1.00  0.00
ATOM   5170  HB3 ARG   339       8.999 -19.312   5.611  1.00  0.00
ATOM   5171  CG  ARG   339      10.048 -17.788   4.473  1.00  0.00
ATOM   5172  HG2 ARG   339      10.948 -17.728   5.084  1.00  0.00
ATOM   5173  HG3 ARG   339      10.312 -17.660   3.424  1.00  0.00
ATOM   5174  CD  ARG   339       9.090 -16.703   4.884  1.00  0.00
ATOM   5175  HD2 ARG   339       8.262 -16.674   4.175  1.00  0.00
ATOM   5176  HD3 ARG   339       8.707 -16.927   5.880  1.00  0.00
ATOM   5177  NE  ARG   339       9.730 -15.384   4.913  1.00  0.00
ATOM   5178  HE  ARG   339       9.582 -14.797   4.104  1.00  0.00
ATOM   5179  CZ  ARG   339      10.483 -14.917   5.909  1.00  0.00
ATOM   5180  NH1 ARG   339      11.013 -13.691   5.831  1.00  0.00
ATOM   5181 HH11 ARG   339      10.840 -13.121   5.015  1.00  0.00
ATOM   5182 HH12 ARG   339      11.582 -13.341   6.588  1.00  0.00
ATOM   5183  NH2 ARG   339      10.719 -15.668   6.983  1.00  0.00
ATOM   5184 HH21 ARG   339      10.325 -16.596   7.043  1.00  0.00
ATOM   5185 HH22 ARG   339      11.290 -15.306   7.733  1.00  0.00
ATOM   5186  C   ARG   339      11.546 -19.879   3.430  1.00  0.00
ATOM   5187  O   ARG   339      11.126 -19.726   2.283  1.00  0.00
ATOM   5188  N   ILE   340      12.830 -19.662   3.726  1.00  0.00
ATOM   5189  H   ILE   340      13.230 -19.844   4.635  1.00  0.00
ATOM   5190  CA  ILE   340      13.663 -19.006   2.721  1.00  0.00
ATOM   5191  HA  ILE   340      13.070 -18.590   1.906  1.00  0.00
ATOM   5192  CB  ILE   340      14.584 -17.904   3.305  1.00  0.00
ATOM   5193  HB  ILE   340      15.231 -17.540   2.507  1.00  0.00
ATOM   5194  CG2 ILE   340      13.785 -16.748   3.875  1.00  0.00
ATOM   5195 HG21 ILE   340      13.137 -17.112   4.673  1.00  0.00
ATOM   5196 HG22 ILE   340      14.466 -15.997   4.275  1.00  0.00
ATOM   5197 HG23 ILE   340      13.175 -16.304   3.088  1.00  0.00
ATOM   5198  CG1 ILE   340      15.587 -18.412   4.334  1.00  0.00
ATOM   5199 HG12 ILE   340      15.102 -18.467   5.309  1.00  0.00
ATOM   5200 HG13 ILE   340      15.927 -19.405   4.042  1.00  0.00
ATOM   5201  CD1 ILE   340      16.776 -17.473   4.413  1.00  0.00
ATOM   5202 HD11 ILE   340      16.436 -16.480   4.706  1.00  0.00
ATOM   5203 HD12 ILE   340      17.485 -17.846   5.151  1.00  0.00
ATOM   5204 HD13 ILE   340      17.261 -17.418   3.439  1.00  0.00
ATOM   5205  C   ILE   340      14.464 -20.033   1.934  1.00  0.00
ATOM   5206  O   ILE   340      14.359 -21.250   2.164  1.00  0.00
ATOM   5207  N   GLY   341      15.229 -19.541   0.957  1.00  0.00
ATOM   5208  H   GLY   341      15.368 -18.545   0.869  1.00  0.00
ATOM   5209  CA  GLY   341      15.878 -20.412   0.001  1.00  0.00
ATOM   5210  HA2 GLY   341      15.167 -21.192  -0.273  1.00  0.00
ATOM   5211  HA3 GLY   341      16.120 -19.817  -0.879  1.00  0.00
ATOM   5212  C   GLY   341      17.132 -21.053   0.518  1.00  0.00
ATOM   5213  O   GLY   341      17.664 -21.973  -0.121  1.00  0.00
ATOM   5214  N   LEU   342      17.578 -20.591   1.685  1.00  0.00
ATOM   5215  H   LEU   342      17.062 -19.861   2.156  1.00  0.00
ATOM   5216  CA  LEU   342      18.814 -21.054   2.283  1.00  0.00
ATOM   5217  HA  LEU   342      19.601 -21.103   1.531  1.00  0.00
ATOM   5218  CB  LEU   342      19.247 -20.082   3.383  1.00  0.00
ATOM   5219  HB2 LEU   342      18.948 -19.108   2.996  1.00  0.00
ATOM   5220  HB3 LEU   342      18.686 -20.298   4.292  1.00  0.00
ATOM   5221  CG  LEU   342      20.744 -20.068   3.699  1.00  0.00
ATOM   5222  HG  LEU   342      21.041 -21.073   3.999  1.00  0.00
ATOM   5223  CD1 LEU   342      21.574 -19.631   2.489  1.00  0.00
ATOM   5224 HD11 LEU   342      21.277 -18.626   2.188  1.00  0.00
ATOM   5225 HD12 LEU   342      22.631 -19.634   2.753  1.00  0.00
ATOM   5226 HD13 LEU   342      21.404 -20.322   1.663  1.00  0.00
ATOM   5227  CD2 LEU   342      20.987 -19.175   4.884  1.00  0.00
ATOM   5228 HD21 LEU   342      20.434 -19.553   5.744  1.00  0.00
ATOM   5229 HD22 LEU   342      22.052 -19.160   5.116  1.00  0.00
ATOM   5230 HD23 LEU   342      20.651 -18.164   4.653  1.00  0.00
ATOM   5231  C   LEU   342      18.643 -22.469   2.832  1.00  0.00
ATOM   5232  O   LEU   342      17.670 -22.777   3.542  1.00  0.00
ATOM   5233  N   LYS   343      19.575 -23.341   2.460  1.00  0.00
ATOM   5234  H   LYS   343      20.236 -23.074   1.746  1.00  0.00
ATOM   5235  CA  LYS   343      19.660 -24.676   3.008  1.00  0.00
ATOM   5236  HA  LYS   343      18.717 -24.925   3.496  1.00  0.00
ATOM   5237  CB  LYS   343      19.936 -25.712   1.923  1.00  0.00
ATOM   5238  HB2 LYS   343      19.275 -25.505   1.081  1.00  0.00
ATOM   5239  HB3 LYS   343      20.973 -25.602   1.606  1.00  0.00
ATOM   5240  CG  LYS   343      19.703 -27.134   2.412  1.00  0.00
ATOM   5241  HG2 LYS   343      20.006 -27.188   3.457  1.00  0.00
ATOM   5242  HG3 LYS   343      18.637 -27.351   2.332  1.00  0.00
ATOM   5243  CD  LYS   343      20.482 -28.143   1.610  1.00  0.00
ATOM   5244  HD2 LYS   343      21.540 -27.884   1.652  1.00  0.00
ATOM   5245  HD3 LYS   343      20.332 -29.130   2.047  1.00  0.00
ATOM   5246  CE  LYS   343      20.029 -28.155   0.186  1.00  0.00
ATOM   5247  HE2 LYS   343      19.544 -27.209  -0.055  1.00  0.00
ATOM   5248  HE3 LYS   343      20.885 -28.302  -0.472  1.00  0.00
ATOM   5249  NZ  LYS   343      19.065 -29.265  -0.003  1.00  0.00
ATOM   5250  HZ1 LYS   343      18.271 -29.129   0.606  1.00  0.00
ATOM   5251  HZ2 LYS   343      18.753 -29.280  -0.964  1.00  0.00
ATOM   5252  HZ3 LYS   343      19.513 -30.142   0.220  1.00  0.00
ATOM   5253  C   LYS   343      20.763 -24.685   4.050  1.00  0.00
ATOM   5254  O   LYS   343      21.899 -24.266   3.765  1.00  0.00
ATOM   5255  N   VAL   344      20.418 -25.138   5.261  1.00  0.00
ATOM   5256  H   VAL   344      19.459 -25.407   5.434  1.00  0.00
ATOM   5257  CA  VAL   344      21.363 -25.210   6.363  1.00  0.00
ATOM   5258  HA  VAL   344      22.392 -25.084   6.028  1.00  0.00
ATOM   5259  CB  VAL   344      21.066 -24.157   7.452  1.00  0.00
ATOM   5260  HB  VAL   344      21.804 -24.257   8.248  1.00  0.00
ATOM   5261  CG1 VAL   344      21.127 -22.761   6.883  1.00  0.00
ATOM   5262 HG11 VAL   344      20.388 -22.660   6.088  1.00  0.00
ATOM   5263 HG12 VAL   344      20.914 -22.038   7.670  1.00  0.00
ATOM   5264 HG13 VAL   344      22.122 -22.576   6.480  1.00  0.00
ATOM   5265  CG2 VAL   344      19.695 -24.432   8.114  1.00  0.00
ATOM   5266 HG21 VAL   344      19.703 -25.421   8.572  1.00  0.00
ATOM   5267 HG22 VAL   344      19.502 -23.680   8.879  1.00  0.00
ATOM   5268 HG23 VAL   344      18.910 -24.389   7.358  1.00  0.00
ATOM   5269  C   VAL   344      21.334 -26.612   6.966  1.00  0.00
ATOM   5270  O   VAL   344      20.319 -27.321   6.928  1.00  0.00
ATOM   5271  N   SER   345      22.472 -27.012   7.523  1.00  0.00
ATOM   5272  H   SER   345      23.329 -26.497   7.385  1.00  0.00
ATOM   5273  CA  SER   345      22.520 -28.227   8.312  1.00  0.00
ATOM   5274  HA  SER   345      22.114 -29.063   7.743  1.00  0.00
ATOM   5275  CB  SER   345      23.955 -28.539   8.674  1.00  0.00
ATOM   5276  HB2 SER   345      23.971 -29.385   9.362  1.00  0.00
ATOM   5277  HB3 SER   345      24.501 -28.798   7.767  1.00  0.00
ATOM   5278  OG  SER   345      24.567 -27.417   9.290  1.00  0.00
ATOM   5279  HG  SER   345      25.475 -27.631   9.513  1.00  0.00
ATOM   5280  C   SER   345      21.672 -28.082   9.575  1.00  0.00
ATOM   5281  O   SER   345      21.559 -26.998  10.142  1.00  0.00
ATOM   5282  N   ARG   346      21.090 -29.197  10.033  1.00  0.00
ATOM   5283  H   ARG   346      21.177 -30.069   9.530  1.00  0.00
ATOM   5284  CA  ARG   346      20.251 -29.168  11.228  1.00  0.00
ATOM   5285  HA  ARG   346      19.638 -28.267  11.224  1.00  0.00
ATOM   5286  CB  ARG   346      19.326 -30.389  11.273  1.00  0.00
ATOM   5287  HB2 ARG   346      19.958 -31.274  11.197  1.00  0.00
ATOM   5288  HB3 ARG   346      18.829 -30.380  12.244  1.00  0.00
ATOM   5289  CG  ARG   346      18.273 -30.417  10.162  1.00  0.00
ATOM   5290  HG2 ARG   346      17.938 -29.393   9.995  1.00  0.00
ATOM   5291  HG3 ARG   346      18.752 -30.794   9.259  1.00  0.00
ATOM   5292  CD  ARG   346      17.068 -31.298  10.506  1.00  0.00
ATOM   5293  HD2 ARG   346      16.559 -31.592   9.588  1.00  0.00
ATOM   5294  HD3 ARG   346      17.408 -32.189  11.034  1.00  0.00
ATOM   5295  NE  ARG   346      16.129 -30.589  11.350  1.00  0.00
ATOM   5296  HE  ARG   346      16.073 -29.588  11.224  1.00  0.00
ATOM   5297  CZ  ARG   346      15.344 -31.158  12.256  1.00  0.00
ATOM   5298  NH1 ARG   346      14.533 -30.417  12.988  1.00  0.00
ATOM   5299 HH11 ARG   346      14.511 -29.416  12.856  1.00  0.00
ATOM   5300 HH12 ARG   346      13.937 -30.855  13.676  1.00  0.00
ATOM   5301  NH2 ARG   346      15.358 -32.469  12.429  1.00  0.00
ATOM   5302 HH21 ARG   346      15.970 -33.043  11.868  1.00  0.00
ATOM   5303 HH22 ARG   346      14.755 -32.890  13.122  1.00  0.00
ATOM   5304  C   ARG   346      21.055 -29.089  12.511  1.00  0.00
ATOM   5305  O   ARG   346      20.460 -29.058  13.590  1.00  0.00
ATOM   5306  N   LEU   347      22.380 -29.104  12.430  1.00  0.00
ATOM   5307  H   LEU   347      22.808 -29.410  11.568  1.00  0.00
ATOM   5308  CA  LEU   347      23.248 -28.715  13.531  1.00  0.00
ATOM   5309  HA  LEU   347      22.644 -28.577  14.428  1.00  0.00
ATOM   5310  CB  LEU   347      24.318 -29.771  13.819  1.00  0.00
ATOM   5311  HB2 LEU   347      24.805 -29.850  12.848  1.00  0.00
ATOM   5312  HB3 LEU   347      24.975 -29.247  14.513  1.00  0.00
ATOM   5313  CG  LEU   347      24.021 -31.178  14.359  1.00  0.00
ATOM   5314  HG  LEU   347      23.507 -31.774  13.604  1.00  0.00
ATOM   5315  CD1 LEU   347      25.341 -31.828  14.701  1.00  0.00
ATOM   5316 HD11 LEU   347      25.854 -31.233  15.457  1.00  0.00
ATOM   5317 HD12 LEU   347      25.163 -32.831  15.088  1.00  0.00
ATOM   5318 HD13 LEU   347      25.959 -31.889  13.806  1.00  0.00
ATOM   5319  CD2 LEU   347      23.138 -31.160  15.595  1.00  0.00
ATOM   5320 HD21 LEU   347      22.185 -30.688  15.355  1.00  0.00
ATOM   5321 HD22 LEU   347      22.962 -32.182  15.931  1.00  0.00
ATOM   5322 HD23 LEU   347      23.632 -30.597  16.387  1.00  0.00
ATOM   5323  C   LEU   347      23.906 -27.400  13.140  1.00  0.00
ATOM   5324  O   LEU   347      24.381 -27.258  12.004  1.00  0.00
ATOM   5325  N   VAL   348      23.921 -26.445  14.060  1.00  0.00
ATOM   5326  H   VAL   348      23.465 -26.629  14.943  1.00  0.00
ATOM   5327  CA  VAL   348      24.512 -25.127  13.848  1.00  0.00
ATOM   5328  HA  VAL   348      24.906 -24.985  12.842  1.00  0.00
ATOM   5329  CB  VAL   348      23.484 -24.010  14.137  1.00  0.00
ATOM   5330  HB  VAL   348      23.217 -24.050  15.193  1.00  0.00
ATOM   5331  CG1 VAL   348      24.057 -22.617  13.804  1.00  0.00
ATOM   5332 HG11 VAL   348      24.323 -22.576  12.748  1.00  0.00
ATOM   5333 HG12 VAL   348      23.308 -21.855  14.019  1.00  0.00
ATOM   5334 HG13 VAL   348      24.944 -22.435  14.410  1.00  0.00
ATOM   5335  CG2 VAL   348      22.148 -24.252  13.392  1.00  0.00
ATOM   5336 HG21 VAL   348      21.719 -25.202  13.712  1.00  0.00
ATOM   5337 HG22 VAL   348      21.452 -23.445  13.621  1.00  0.00
ATOM   5338 HG23 VAL   348      22.330 -24.280  12.318  1.00  0.00
ATOM   5339  C   VAL   348      25.736 -25.015  14.752  1.00  0.00
ATOM   5340  O   VAL   348      25.657 -25.326  15.942  1.00  0.00
ATOM   5341  N   LEU   349      26.865 -24.585  14.203  1.00  0.00
ATOM   5342  H   LEU   349      26.922 -24.330  13.228  1.00  0.00
ATOM   5343  CA  LEU   349      28.080 -24.519  15.008  1.00  0.00
ATOM   5344  HA  LEU   349      28.093 -25.361  15.701  1.00  0.00
ATOM   5345  CB  LEU   349      29.337 -24.574  14.152  1.00  0.00
ATOM   5346  HB2 LEU   349      29.252 -25.452  13.511  1.00  0.00
ATOM   5347  HB3 LEU   349      29.430 -23.681  13.534  1.00  0.00
ATOM   5348  CG  LEU   349      30.579 -24.710  15.044  1.00  0.00
ATOM   5349  HG  LEU   349      30.643 -23.855  15.716  1.00  0.00
ATOM   5350  CD1 LEU   349      30.469 -25.987  15.859  1.00  0.00
ATOM   5351 HD11 LEU   349      30.405 -26.843  15.187  1.00  0.00
ATOM   5352 HD12 LEU   349      31.348 -26.090  16.495  1.00  0.00
ATOM   5353 HD13 LEU   349      29.574 -25.946  16.481  1.00  0.00
ATOM   5354  CD2 LEU   349      31.868 -24.712  14.244  1.00  0.00
ATOM   5355 HD21 LEU   349      31.953 -23.778  13.689  1.00  0.00
ATOM   5356 HD22 LEU   349      32.716 -24.810  14.921  1.00  0.00
ATOM   5357 HD23 LEU   349      31.861 -25.549  13.546  1.00  0.00
ATOM   5358  C   LEU   349      28.070 -23.241  15.833  1.00  0.00
ATOM   5359  O   LEU   349      28.238 -22.140  15.289  1.00  0.00
ATOM   5360  N   GLY   350      27.879 -23.383  17.143  1.00  0.00
ATOM   5361  H   GLY   350      27.571 -24.260  17.540  1.00  0.00
ATOM   5362  CA  GLY   350      28.111 -22.269  18.037  1.00  0.00
ATOM   5363  HA2 GLY   350      27.639 -21.374  17.632  1.00  0.00
ATOM   5364  HA3 GLY   350      27.684 -22.493  19.015  1.00  0.00
ATOM   5365  C   GLY   350      29.595 -22.016  18.194  1.00  0.00
ATOM   5366  O   GLY   350      30.418 -22.921  18.092  1.00  0.00
ATOM   5367  N   THR   351      29.954 -20.751  18.385  1.00  0.00
ATOM   5368  H   THR   351      29.264 -20.015  18.442  1.00  0.00
ATOM   5369  CA  THR   351      31.359 -20.388  18.481  1.00  0.00
ATOM   5370  HA  THR   351      31.987 -21.278  18.525  1.00  0.00
ATOM   5371  CB  THR   351      31.780 -19.554  17.278  1.00  0.00
ATOM   5372  HB  THR   351      32.852 -19.370  17.334  1.00  0.00
ATOM   5373  CG2 THR   351      31.453 -20.291  15.965  1.00  0.00
ATOM   5374 HG21 THR   351      30.380 -20.475  15.909  1.00  0.00
ATOM   5375 HG22 THR   351      31.761 -19.679  15.118  1.00  0.00
ATOM   5376 HG23 THR   351      31.985 -21.242  15.939  1.00  0.00
ATOM   5377  OG1 THR   351      31.092 -18.295  17.331  1.00  0.00
ATOM   5378  HG1 THR   351      31.348 -17.758  16.578  1.00  0.00
ATOM   5379  C   THR   351      31.659 -19.607  19.753  1.00  0.00
ATOM   5380  O   THR   351      32.770 -19.095  19.895  1.00  0.00
ATOM   5381  N   MET   352      30.686 -19.494  20.663  1.00  0.00
ATOM   5382  H   MET   352      29.797 -19.953  20.522  1.00  0.00
ATOM   5383  CA  MET   352      30.853 -18.664  21.846  1.00  0.00
ATOM   5384  HA  MET   352      31.118 -17.645  21.565  1.00  0.00
ATOM   5385  CB  MET   352      29.542 -18.630  22.613  1.00  0.00
ATOM   5386  HB2 MET   352      28.757 -18.474  21.873  1.00  0.00
ATOM   5387  HB3 MET   352      29.424 -19.615  23.064  1.00  0.00
ATOM   5388  CG  MET   352      29.441 -17.567  23.688  1.00  0.00
ATOM   5389  HG2 MET   352      30.333 -17.538  24.313  1.00  0.00
ATOM   5390  HG3 MET   352      29.262 -16.579  23.264  1.00  0.00
ATOM   5391  SD  MET   352      28.026 -18.043  24.698  1.00  0.00
ATOM   5392  CE  MET   352      27.133 -16.575  24.594  1.00  0.00
ATOM   5393  HE1 MET   352      26.896 -16.366  23.551  1.00  0.00
ATOM   5394  HE2 MET   352      26.208 -16.670  25.164  1.00  0.00
ATOM   5395  HE3 MET   352      27.727 -15.758  25.002  1.00  0.00
ATOM   5396  C   MET   352      31.987 -19.156  22.747  1.00  0.00
ATOM   5397  O   MET   352      32.604 -18.340  23.451  1.00  0.00
ATOM   5398  N   ASN   353      32.279 -20.477  22.735  1.00  0.00
ATOM   5399  H   ASN   353      31.693 -21.133  22.238  1.00  0.00
ATOM   5400  CA  ASN   353      33.419 -20.998  23.490  1.00  0.00
ATOM   5401  HA  ASN   353      33.407 -20.579  24.496  1.00  0.00
ATOM   5402  CB  ASN   353      33.370 -22.529  23.595  1.00  0.00
ATOM   5403  HB2 ASN   353      33.115 -22.965  22.629  1.00  0.00
ATOM   5404  HB3 ASN   353      34.360 -22.869  23.897  1.00  0.00
ATOM   5405  CG  ASN   353      32.368 -23.002  24.615  1.00  0.00
ATOM   5406  OD1 ASN   353      32.048 -22.279  25.555  1.00  0.00
ATOM   5407  ND2 ASN   353      31.836 -24.206  24.423  1.00  0.00
ATOM   5408 HD21 ASN   353      31.159 -24.566  25.081  1.00  0.00
ATOM   5409 HD22 ASN   353      32.111 -24.754  23.621  1.00  0.00
ATOM   5410  C   ASN   353      34.759 -20.593  22.892  1.00  0.00
ATOM   5411  O   ASN   353      35.761 -20.587  23.622  1.00  0.00
ATOM   5412  N   PHE   354      34.812 -20.268  21.593  1.00  0.00
ATOM   5413  H   PHE   354      33.965 -20.202  21.047  1.00  0.00
ATOM   5414  CA  PHE   354      36.095 -20.050  20.916  1.00  0.00
ATOM   5415  HA  PHE   354      36.781 -20.854  21.181  1.00  0.00
ATOM   5416  CB  PHE   354      35.935 -20.026  19.395  1.00  0.00
ATOM   5417  HB2 PHE   354      35.304 -19.186  19.104  1.00  0.00
ATOM   5418  HB3 PHE   354      36.915 -19.922  18.930  1.00  0.00
ATOM   5419  CG  PHE   354      35.300 -21.274  18.799  1.00  0.00
ATOM   5420  CD1 PHE   354      35.066 -22.406  19.567  1.00  0.00
ATOM   5421  HD1 PHE   354      35.362 -22.410  20.616  1.00  0.00
ATOM   5422  CE1 PHE   354      34.456 -23.535  19.007  1.00  0.00
ATOM   5423  HE1 PHE   354      34.258 -24.411  19.625  1.00  0.00
ATOM   5424  CZ  PHE   354      34.099 -23.538  17.652  1.00  0.00
ATOM   5425  HZ  PHE   354      33.637 -24.421  17.211  1.00  0.00
ATOM   5426  CE2 PHE   354      34.332 -22.423  16.877  1.00  0.00
ATOM   5427  HE2 PHE   354      34.052 -22.412  15.824  1.00  0.00
ATOM   5428  CD2 PHE   354      34.934 -21.297  17.454  1.00  0.00
ATOM   5429  HD2 PHE   354      35.126 -20.411  16.848  1.00  0.00
ATOM   5430  C   PHE   354      36.704 -18.739  21.406  1.00  0.00
ATOM   5431  O   PHE   354      36.217 -17.649  21.066  1.00  0.00
ATOM   5432  N   GLY   355      37.771 -18.839  22.205  1.00  0.00
ATOM   5433  H   GLY   355      38.165 -19.749  22.396  1.00  0.00
ATOM   5434  CA  GLY   355      38.388 -17.686  22.811  1.00  0.00
ATOM   5435  HA2 GLY   355      39.384 -17.559  22.389  1.00  0.00
ATOM   5436  HA3 GLY   355      37.784 -16.807  22.587  1.00  0.00
ATOM   5437  C   GLY   355      38.505 -17.834  24.316  1.00  0.00
ATOM   5438  O   GLY   355      39.584 -18.092  24.852  1.00  0.00
ATOM   5439  N   PRO   356      37.391 -17.672  25.033  1.00  0.00
ATOM   5440  CD  PRO   356      36.060 -17.262  24.534  1.00  0.00
ATOM   5441  HD2 PRO   356      35.685 -18.012  23.838  1.00  0.00
ATOM   5442  HD3 PRO   356      36.142 -16.303  24.023  1.00  0.00
ATOM   5443  CG  PRO   356      35.218 -17.173  25.814  1.00  0.00
ATOM   5444  HG2 PRO   356      34.678 -18.108  25.968  1.00  0.00
ATOM   5445  HG3 PRO   356      34.505 -16.352  25.732  1.00  0.00
ATOM   5446  CB  PRO   356      36.218 -16.916  26.937  1.00  0.00
ATOM   5447  HB2 PRO   356      35.854 -17.285  27.896  1.00  0.00
ATOM   5448  HB3 PRO   356      36.469 -15.859  27.026  1.00  0.00
ATOM   5449  CA  PRO   356      37.456 -17.715  26.506  1.00  0.00
ATOM   5450  HA  PRO   356      38.386 -17.225  26.794  1.00  0.00
ATOM   5451  C   PRO   356      37.412 -19.106  27.106  1.00  0.00
ATOM   5452  O   PRO   356      37.781 -19.256  28.284  1.00  0.00
ATOM   5453  N   THR   357      36.943 -20.110  26.366  1.00  0.00
ATOM   5454  H   THR   357      36.589 -19.903  25.443  1.00  0.00
ATOM   5455  CA  THR   357      36.852 -21.483  26.850  1.00  0.00
ATOM   5456  HA  THR   357      37.247 -21.564  27.863  1.00  0.00
ATOM   5457  CB  THR   357      35.386 -21.914  26.862  1.00  0.00
ATOM   5458  HB  THR   357      34.977 -21.773  25.862  1.00  0.00
ATOM   5459  CG2 THR   357      35.237 -23.347  27.264  1.00  0.00
ATOM   5460 HG21 THR   357      35.645 -23.489  28.265  1.00  0.00
ATOM   5461 HG22 THR   357      34.181 -23.618  27.261  1.00  0.00
ATOM   5462 HG23 THR   357      35.775 -23.981  26.560  1.00  0.00
ATOM   5463  OG1 THR   357      34.655 -21.098  27.786  1.00  0.00
ATOM   5464  HG1 THR   357      33.734 -21.369  27.793  1.00  0.00
ATOM   5465  C   THR   357      37.682 -22.467  26.037  1.00  0.00
ATOM   5466  O   THR   357      38.273 -23.383  26.607  1.00  0.00
ATOM   5467  N   THR   358      37.756 -22.275  24.720  1.00  0.00
ATOM   5468  H   THR   358      37.218 -21.496  24.368  1.00  0.00
ATOM   5469  CA  THR   358      38.534 -23.063  23.771  1.00  0.00
ATOM   5470  HA  THR   358      39.075 -23.875  24.256  1.00  0.00
ATOM   5471  CB  THR   358      37.601 -23.655  22.732  1.00  0.00
ATOM   5472  HB  THR   358      37.157 -22.840  22.160  1.00  0.00
ATOM   5473  CG2 THR   358      38.336 -24.584  21.796  1.00  0.00
ATOM   5474 HG21 THR   358      38.779 -25.400  22.367  1.00  0.00
ATOM   5475 HG22 THR   358      37.637 -24.991  21.064  1.00  0.00
ATOM   5476 HG23 THR   358      39.122 -24.033  21.280  1.00  0.00
ATOM   5477  OG1 THR   358      36.551 -24.345  23.408  1.00  0.00
ATOM   5478  HG1 THR   358      35.951 -24.726  22.763  1.00  0.00
ATOM   5479  C   THR   358      39.541 -22.145  23.089  1.00  0.00
ATOM   5480  O   THR   358      39.201 -21.006  22.767  1.00  0.00
ATOM   5481  N   ASP   359      40.779 -22.602  22.866  1.00  0.00
ATOM   5482  H   ASP   359      41.099 -23.519  23.142  1.00  0.00
ATOM   5483  CA  ASP   359      41.757 -21.658  22.336  1.00  0.00
ATOM   5484  HA  ASP   359      41.461 -20.645  22.607  1.00  0.00
ATOM   5485  CB  ASP   359      43.163 -21.926  22.895  1.00  0.00
ATOM   5486  HB2 ASP   359      43.797 -21.071  22.662  1.00  0.00
ATOM   5487  HB3 ASP   359      43.035 -21.999  23.975  1.00  0.00
ATOM   5488  CG  ASP   359      43.825 -23.216  22.367  1.00  0.00
ATOM   5489  OD1 ASP   359      43.371 -23.852  21.394  1.00  0.00
ATOM   5490  OD2 ASP   359      44.869 -23.583  22.935  1.00  0.00
ATOM   5491  C   ASP   359      41.688 -21.655  20.805  1.00  0.00
ATOM   5492  O   ASP   359      40.959 -22.451  20.194  1.00  0.00
ATOM   5493  N   GLU   360      42.449 -20.750  20.170  1.00  0.00
ATOM   5494  H   GLU   360      43.092 -20.160  20.678  1.00  0.00
ATOM   5495  CA  GLU   360      42.316 -20.550  18.725  1.00  0.00
ATOM   5496  HA  GLU   360      41.303 -20.225  18.486  1.00  0.00
ATOM   5497  CB  GLU   360      43.295 -19.482  18.249  1.00  0.00
ATOM   5498  HB2 GLU   360      43.132 -18.595  18.862  1.00  0.00
ATOM   5499  HB3 GLU   360      44.301 -19.863  18.421  1.00  0.00
ATOM   5500  CG  GLU   360      43.134 -19.119  16.777  1.00  0.00
ATOM   5501  HG2 GLU   360      43.495 -19.956  16.180  1.00  0.00
ATOM   5502  HG3 GLU   360      42.071 -18.970  16.586  1.00  0.00
ATOM   5503  CD  GLU   360      43.896 -17.864  16.400  1.00  0.00
ATOM   5504  OE1 GLU   360      44.228 -17.692  15.216  1.00  0.00
ATOM   5505  OE2 GLU   360      44.174 -17.025  17.274  1.00  0.00
ATOM   5506  C   GLU   360      42.533 -21.848  17.947  1.00  0.00
ATOM   5507  O   GLU   360      41.706 -22.237  17.109  1.00  0.00
ATOM   5508  N   ALA   361      43.646 -22.537  18.214  1.00  0.00
ATOM   5509  H   ALA   361      44.296 -22.244  18.929  1.00  0.00
ATOM   5510  CA  ALA   361      43.990 -23.697  17.399  1.00  0.00
ATOM   5511  HA  ALA   361      43.999 -23.394  16.352  1.00  0.00
ATOM   5512  CB  ALA   361      45.388 -24.191  17.778  1.00  0.00
ATOM   5513  HB1 ALA   361      45.392 -24.506  18.822  1.00  0.00
ATOM   5514  HB2 ALA   361      45.660 -25.034  17.143  1.00  0.00
ATOM   5515  HB3 ALA   361      46.108 -23.385  17.640  1.00  0.00
ATOM   5516  C   ALA   361      42.944 -24.811  17.531  1.00  0.00
ATOM   5517  O   ALA   361      42.545 -25.424  16.525  1.00  0.00
ATOM   5518  N   GLU   362      42.473 -25.076  18.753  1.00  0.00
ATOM   5519  H   GLU   362      42.885 -24.680  19.585  1.00  0.00
ATOM   5520  CA  GLU   362      41.405 -26.052  18.910  1.00  0.00
ATOM   5521  HA  GLU   362      41.646 -26.970  18.375  1.00  0.00
ATOM   5522  CB  GLU   362      41.237 -26.383  20.405  1.00  0.00
ATOM   5523  HB2 GLU   362      42.209 -26.759  20.722  1.00  0.00
ATOM   5524  HB3 GLU   362      41.043 -25.424  20.887  1.00  0.00
ATOM   5525  CG  GLU   362      40.146 -27.386  20.806  1.00  0.00
ATOM   5526  HG2 GLU   362      40.110 -27.403  21.895  1.00  0.00
ATOM   5527  HG3 GLU   362      39.207 -26.988  20.419  1.00  0.00
ATOM   5528  CD  GLU   362      40.351 -28.800  20.283  1.00  0.00
ATOM   5529  OE1 GLU   362      39.516 -29.689  20.641  1.00  0.00
ATOM   5530  OE2 GLU   362      41.329 -29.025  19.513  1.00  0.00
ATOM   5531  C   GLU   362      40.105 -25.558  18.259  1.00  0.00
ATOM   5532  O   GLU   362      39.350 -26.367  17.699  1.00  0.00
ATOM   5533  N   SER   363      39.847 -24.239  18.267  1.00  0.00
ATOM   5534  H   SER   363      40.442 -23.578  18.745  1.00  0.00
ATOM   5535  CA  SER   363      38.639 -23.738  17.613  1.00  0.00
ATOM   5536  HA  SER   363      37.775 -24.297  17.974  1.00  0.00
ATOM   5537  CB  SER   363      38.418 -22.255  17.906  1.00  0.00
ATOM   5538  HB2 SER   363      39.098 -21.675  17.282  1.00  0.00
ATOM   5539  HB3 SER   363      37.388 -22.003  17.652  1.00  0.00
ATOM   5540  OG  SER   363      38.654 -21.953  19.264  1.00  0.00
ATOM   5541  HG  SER   363      38.506 -21.016  19.414  1.00  0.00
ATOM   5542  C   SER   363      38.697 -23.954  16.113  1.00  0.00
ATOM   5543  O   SER   363      37.683 -24.309  15.503  1.00  0.00
ATOM   5544  N   HIE   364      39.863 -23.723  15.499  1.00  0.00
ATOM   5545  H   HIE   364      40.646 -23.324  15.995  1.00  0.00
ATOM   5546  CA  HIE   364      40.015 -24.001  14.071  1.00  0.00
ATOM   5547  HA  HIE   364      39.257 -23.457  13.507  1.00  0.00
ATOM   5548  CB  HIE   364      41.390 -23.564  13.586  1.00  0.00
ATOM   5549  HB2 HIE   364      42.167 -23.962  14.238  1.00  0.00
ATOM   5550  HB3 HIE   364      41.555 -23.916  12.568  1.00  0.00
ATOM   5551  CG  HIE   364      41.572 -22.081  13.560  1.00  0.00
ATOM   5552  ND1 HIE   364      42.782 -21.487  13.283  1.00  0.00
ATOM   5553  CE1 HIE   364      42.646 -20.176  13.327  1.00  0.00
ATOM   5554  HE1 HIE   364      43.495 -19.522  13.127  1.00  0.00
ATOM   5555  NE2 HIE   364      41.392 -19.898  13.633  1.00  0.00
ATOM   5556  HE2 HIE   364      40.998 -18.974  13.743  1.00  0.00
ATOM   5557  CD2 HIE   364      40.698 -21.072  13.781  1.00  0.00
ATOM   5558  HD2 HIE   364      39.637 -21.050  14.032  1.00  0.00
ATOM   5559  C   HIE   364      39.811 -25.476  13.771  1.00  0.00
ATOM   5560  O   HIE   364      39.242 -25.840  12.727  1.00  0.00
ATOM   5561  N   ALA   365      40.295 -26.347  14.665  1.00  0.00
ATOM   5562  H   ALA   365      40.820 -26.046  15.473  1.00  0.00
ATOM   5563  CA  ALA   365      40.126 -27.778  14.445  1.00  0.00
ATOM   5564  HA  ALA   365      40.486 -28.040  13.450  1.00  0.00
ATOM   5565  CB  ALA   365      40.937 -28.553  15.477  1.00  0.00
ATOM   5566  HB1 ALA   365      40.581 -28.308  16.478  1.00  0.00
ATOM   5567  HB2 ALA   365      40.820 -29.623  15.302  1.00  0.00
ATOM   5568  HB3 ALA   365      41.989 -28.283  15.390  1.00  0.00
ATOM   5569  C   ALA   365      38.652 -28.161  14.500  1.00  0.00
ATOM   5570  O   ALA   365      38.170 -28.944  13.660  1.00  0.00
ATOM   5571  N   ILE   366      37.919 -27.601  15.476  1.00  0.00
ATOM   5572  H   ILE   366      38.352 -27.039  16.195  1.00  0.00
ATOM   5573  CA  ILE   366      36.486 -27.860  15.570  1.00  0.00
ATOM   5574  HA  ILE   366      36.272 -28.929  15.599  1.00  0.00
ATOM   5575  CB  ILE   366      35.913 -27.190  16.827  1.00  0.00
ATOM   5576  HB  ILE   366      36.178 -26.133  16.823  1.00  0.00
ATOM   5577  CG2 ILE   366      34.404 -27.331  16.848  1.00  0.00
ATOM   5578 HG21 ILE   366      34.137 -28.388  16.852  1.00  0.00
ATOM   5579 HG22 ILE   366      34.006 -26.853  17.743  1.00  0.00
ATOM   5580 HG23 ILE   366      33.981 -26.854  15.964  1.00  0.00
ATOM   5581  CG1 ILE   366      36.547 -27.803  18.081  1.00  0.00
ATOM   5582 HG12 ILE   366      36.366 -28.877  18.044  1.00  0.00
ATOM   5583 HG13 ILE   366      37.619 -27.614  18.028  1.00  0.00
ATOM   5584  CD1 ILE   366      35.986 -27.230  19.408  1.00  0.00
ATOM   5585 HD11 ILE   366      34.913 -27.419  19.462  1.00  0.00
ATOM   5586 HD12 ILE   366      36.482 -27.711  20.251  1.00  0.00
ATOM   5587 HD13 ILE   366      36.167 -26.156  19.446  1.00  0.00
ATOM   5588  C   ILE   366      35.780 -27.387  14.305  1.00  0.00
ATOM   5589  O   ILE   366      34.917 -28.081  13.751  1.00  0.00
ATOM   5590  N   MET   367      36.169 -26.218  13.806  1.00  0.00
ATOM   5591  H   MET   367      36.862 -25.653  14.275  1.00  0.00
ATOM   5592  CA  MET   367      35.526 -25.677  12.620  1.00  0.00
ATOM   5593  HA  MET   367      34.441 -25.727  12.719  1.00  0.00
ATOM   5594  CB  MET   367      35.934 -24.211  12.448  1.00  0.00
ATOM   5595  HB2 MET   367      37.011 -24.134  12.590  1.00  0.00
ATOM   5596  HB3 MET   367      35.677 -23.898  11.436  1.00  0.00
ATOM   5597  CG  MET   367      35.223 -23.310  13.454  1.00  0.00
ATOM   5598  HG2 MET   367      34.159 -23.543  13.405  1.00  0.00
ATOM   5599  HG3 MET   367      35.604 -23.562  14.444  1.00  0.00
ATOM   5600  SD  MET   367      35.459 -21.544  13.158  1.00  0.00
ATOM   5601  CE  MET   367      37.228 -21.350  13.497  1.00  0.00
ATOM   5602  HE1 MET   367      37.800 -21.980  12.816  1.00  0.00
ATOM   5603  HE2 MET   367      37.513 -20.308  13.354  1.00  0.00
ATOM   5604  HE3 MET   367      37.435 -21.645  14.526  1.00  0.00
ATOM   5605  C   MET   367      35.843 -26.514  11.382  1.00  0.00
ATOM   5606  O   MET   367      34.945 -26.786  10.574  1.00  0.00
ATOM   5607  N   ASP   368      37.102 -26.948  11.214  1.00  0.00
ATOM   5608  H   ASP   368      37.862 -26.641  11.804  1.00  0.00
ATOM   5609  CA  ASP   368      37.409 -27.836  10.093  1.00  0.00
ATOM   5610  HA  ASP   368      37.059 -27.388   9.163  1.00  0.00
ATOM   5611  CB  ASP   368      38.922 -28.070   9.987  1.00  0.00
ATOM   5612  HB2 ASP   368      39.308 -28.050  11.006  1.00  0.00
ATOM   5613  HB3 ASP   368      39.093 -29.055   9.553  1.00  0.00
ATOM   5614  CG  ASP   368      39.655 -26.990   9.132  1.00  0.00
ATOM   5615  OD1 ASP   368      39.018 -26.278   8.309  1.00  0.00
ATOM   5616  OD2 ASP   368      40.890 -26.872   9.267  1.00  0.00
ATOM   5617  C   ASP   368      36.655 -29.154  10.240  1.00  0.00
ATOM   5618  O   ASP   368      36.128 -29.697   9.260  1.00  0.00
ATOM   5619  N   ALA   369      36.540 -29.658  11.474  1.00  0.00
ATOM   5620  H   ALA   369      37.001 -29.239  12.269  1.00  0.00
ATOM   5621  CA  ALA   369      35.813 -30.904  11.675  1.00  0.00
ATOM   5622  HA  ALA   369      36.149 -31.634  10.939  1.00  0.00
ATOM   5623  CB  ALA   369      36.117 -31.444  13.072  1.00  0.00
ATOM   5624  HB1 ALA   369      35.777 -30.728  13.821  1.00  0.00
ATOM   5625  HB2 ALA   369      35.599 -32.392  13.216  1.00  0.00
ATOM   5626  HB3 ALA   369      37.191 -31.597  13.177  1.00  0.00
ATOM   5627  C   ALA   369      34.307 -30.708  11.437  1.00  0.00
ATOM   5628  O   ALA   369      33.636 -31.586  10.866  1.00  0.00
ATOM   5629  N   ALA   370      33.770 -29.546  11.828  1.00  0.00
ATOM   5630  H   ALA   370      34.310 -28.890  12.374  1.00  0.00
ATOM   5631  CA  ALA   370      32.379 -29.220  11.533  1.00  0.00
ATOM   5632  HA  ALA   370      31.728 -29.979  11.968  1.00  0.00
ATOM   5633  CB  ALA   370      32.033 -27.867  12.152  1.00  0.00
ATOM   5634  HB1 ALA   370      32.669 -27.095  11.720  1.00  0.00
ATOM   5635  HB2 ALA   370      30.988 -27.631  11.950  1.00  0.00
ATOM   5636  HB3 ALA   370      32.193 -27.908  13.229  1.00  0.00
ATOM   5637  C   ALA   370      32.119 -29.211  10.028  1.00  0.00
ATOM   5638  O   ALA   370      31.162 -29.834   9.536  1.00  0.00
ATOM   5639  N   LEU   371      32.964 -28.497   9.278  1.00  0.00
ATOM   5640  H   LEU   371      33.689 -27.937   9.703  1.00  0.00
ATOM   5641  CA  LEU   371      32.811 -28.445   7.830  1.00  0.00
ATOM   5642  HA  LEU   371      31.803 -28.124   7.567  1.00  0.00
ATOM   5643  CB  LEU   371      33.810 -27.443   7.249  1.00  0.00
ATOM   5644  HB2 LEU   371      33.772 -26.602   7.941  1.00  0.00
ATOM   5645  HB3 LEU   371      34.803 -27.890   7.274  1.00  0.00
ATOM   5646  CG  LEU   371      33.507 -26.950   5.828  1.00  0.00
ATOM   5647  HG  LEU   371      33.532 -27.811   5.160  1.00  0.00
ATOM   5648  CD1 LEU   371      32.144 -26.267   5.726  1.00  0.00
ATOM   5649 HD11 LEU   371      32.117 -25.406   6.393  1.00  0.00
ATOM   5650 HD12 LEU   371      31.978 -25.937   4.701  1.00  0.00
ATOM   5651 HD13 LEU   371      31.362 -26.971   6.011  1.00  0.00
ATOM   5652  CD2 LEU   371      34.604 -26.021   5.408  1.00  0.00
ATOM   5653 HD21 LEU   371      35.556 -26.552   5.424  1.00  0.00
ATOM   5654 HD22 LEU   371      34.407 -25.659   4.399  1.00  0.00
ATOM   5655 HD23 LEU   371      34.648 -25.176   6.095  1.00  0.00
ATOM   5656  C   LEU   371      32.981 -29.830   7.212  1.00  0.00
ATOM   5657  O   LEU   371      32.273 -30.185   6.257  1.00  0.00
ATOM   5658  N   ASP   372      33.865 -30.652   7.786  1.00  0.00
ATOM   5659  H   ASP   372      34.452 -30.338   8.546  1.00  0.00
ATOM   5660  CA  ASP   372      34.059 -32.005   7.275  1.00  0.00
ATOM   5661  HA  ASP   372      34.220 -31.976   6.197  1.00  0.00
ATOM   5662  CB  ASP   372      35.271 -32.644   7.930  1.00  0.00
ATOM   5663  HB2 ASP   372      35.920 -31.837   8.271  1.00  0.00
ATOM   5664  HB3 ASP   372      34.951 -33.238   8.786  1.00  0.00
ATOM   5665  CG  ASP   372      36.016 -33.511   6.974  1.00  0.00
ATOM   5666  OD1 ASP   372      35.960 -33.210   5.759  1.00  0.00
ATOM   5667  OD2 ASP   372      36.635 -34.502   7.416  1.00  0.00
ATOM   5668  C   ASP   372      32.825 -32.876   7.473  1.00  0.00
ATOM   5669  O   ASP   372      32.521 -33.727   6.631  1.00  0.00
ATOM   5670  N   ALA   373      32.102 -32.689   8.571  1.00  0.00
ATOM   5671  H   ALA   373      32.423 -32.048   9.282  1.00  0.00
ATOM   5672  CA  ALA   373      30.866 -33.424   8.810  1.00  0.00
ATOM   5673  HA  ALA   373      31.002 -34.434   8.423  1.00  0.00
ATOM   5674  CB  ALA   373      30.587 -33.510  10.312  1.00  0.00
ATOM   5675  HB1 ALA   373      30.438 -32.507  10.713  1.00  0.00
ATOM   5676  HB2 ALA   373      29.689 -34.105  10.482  1.00  0.00
ATOM   5677  HB3 ALA   373      31.433 -33.980  10.813  1.00  0.00
ATOM   5678  C   ALA   373      29.654 -32.810   8.118  1.00  0.00
ATOM   5679  O   ALA   373      28.530 -33.261   8.376  1.00  0.00
ATOM   5680  N   GLY   374      29.835 -31.771   7.298  1.00  0.00
ATOM   5681  H   GLY   374      30.754 -31.375   7.165  1.00  0.00
ATOM   5682  CA  GLY   374      28.724 -31.183   6.578  1.00  0.00
ATOM   5683  HA2 GLY   374      29.127 -30.837   5.626  1.00  0.00
ATOM   5684  HA3 GLY   374      28.015 -31.991   6.399  1.00  0.00
ATOM   5685  C   GLY   374      28.002 -30.034   7.255  1.00  0.00
ATOM   5686  O   GLY   374      26.961 -29.605   6.752  1.00  0.00
ATOM   5687  N   ILE   375      28.502 -29.529   8.377  1.00  0.00
ATOM   5688  H   ILE   375      29.283 -29.978   8.833  1.00  0.00
ATOM   5689  CA  ILE   375      27.912 -28.355   9.012  1.00  0.00
ATOM   5690  HA  ILE   375      26.826 -28.351   8.911  1.00  0.00
ATOM   5691  CB  ILE   375      28.286 -28.291  10.496  1.00  0.00
ATOM   5692  HB  ILE   375      29.367 -28.382  10.601  1.00  0.00
ATOM   5693  CG2 ILE   375      27.831 -26.969  11.081  1.00  0.00
ATOM   5694 HG21 ILE   375      26.749 -26.878  10.977  1.00  0.00
ATOM   5695 HG22 ILE   375      28.098 -26.927  12.137  1.00  0.00
ATOM   5696 HG23 ILE   375      28.316 -26.150  10.551  1.00  0.00
ATOM   5697  CG1 ILE   375      27.665 -29.497  11.239  1.00  0.00
ATOM   5698 HG12 ILE   375      26.617 -29.252  11.413  1.00  0.00
ATOM   5699 HG13 ILE   375      27.730 -30.349  10.563  1.00  0.00
ATOM   5700  CD1 ILE   375      28.327 -29.846  12.555  1.00  0.00
ATOM   5701 HD11 ILE   375      28.261 -28.995  13.232  1.00  0.00
ATOM   5702 HD12 ILE   375      27.822 -30.703  13.000  1.00  0.00
ATOM   5703 HD13 ILE   375      29.374 -30.092  12.381  1.00  0.00
ATOM   5704  C   ILE   375      28.387 -27.113   8.266  1.00  0.00
ATOM   5705  O   ILE   375      29.589 -26.855   8.175  1.00  0.00
ATOM   5706  N   ASN   376      27.441 -26.342   7.735  1.00  0.00
ATOM   5707  H   ASN   376      26.479 -26.558   7.956  1.00  0.00
ATOM   5708  CA  ASN   376      27.712 -25.198   6.872  1.00  0.00
ATOM   5709  HA  ASN   376      28.785 -25.087   6.722  1.00  0.00
ATOM   5710  CB  ASN   376      27.050 -25.407   5.517  1.00  0.00
ATOM   5711  HB2 ASN   376      27.449 -24.694   4.796  1.00  0.00
ATOM   5712  HB3 ASN   376      27.260 -26.422   5.179  1.00  0.00
ATOM   5713  CG  ASN   376      25.544 -25.225   5.597  1.00  0.00
ATOM   5714  OD1 ASN   376      24.954 -25.578   6.614  1.00  0.00
ATOM   5715  ND2 ASN   376      24.913 -24.665   4.546  1.00  0.00
ATOM   5716 HD21 ASN   376      23.912 -24.533   4.574  1.00  0.00
ATOM   5717 HD22 ASN   376      25.443 -24.380   3.735  1.00  0.00
ATOM   5718  C   ASN   376      27.170 -23.893   7.430  1.00  0.00
ATOM   5719  O   ASN   376      27.031 -22.934   6.664  1.00  0.00
ATOM   5720  N   PHE   377      26.773 -23.860   8.705  1.00  0.00
ATOM   5721  H   PHE   377      26.997 -24.658   9.282  1.00  0.00
ATOM   5722  CA  PHE   377      26.008 -22.764   9.303  1.00  0.00
ATOM   5723  HA  PHE   377      26.057 -21.883   8.663  1.00  0.00
ATOM   5724  CB  PHE   377      24.546 -23.169   9.462  1.00  0.00
ATOM   5725  HB2 PHE   377      24.186 -23.579   8.518  1.00  0.00
ATOM   5726  HB3 PHE   377      24.455 -23.923  10.244  1.00  0.00
ATOM   5727  CG  PHE   377      23.597 -22.039   9.835  1.00  0.00
ATOM   5728  CD1 PHE   377      23.965 -20.702   9.718  1.00  0.00
ATOM   5729  HD1 PHE   377      24.962 -20.464   9.350  1.00  0.00
ATOM   5730  CE1 PHE   377      23.068 -19.656  10.068  1.00  0.00
ATOM   5731  HE1 PHE   377      23.370 -18.613   9.977  1.00  0.00
ATOM   5732  CZ  PHE   377      21.798 -19.973  10.529  1.00  0.00
ATOM   5733  HZ  PHE   377      21.089 -19.187  10.790  1.00  0.00
ATOM   5734  CE2 PHE   377      21.434 -21.305  10.656  1.00  0.00
ATOM   5735  HE2 PHE   377      20.438 -21.550  11.025  1.00  0.00
ATOM   5736  CD2 PHE   377      22.328 -22.331  10.317  1.00  0.00
ATOM   5737  HD2 PHE   377      22.029 -23.373  10.431  1.00  0.00
ATOM   5738  C   PHE   377      26.661 -22.450  10.647  1.00  0.00
ATOM   5739  O   PHE   377      26.498 -23.199  11.618  1.00  0.00
ATOM   5740  N   PHE   378      27.401 -21.349  10.701  1.00  0.00
ATOM   5741  H   PHE   378      27.428 -20.745   9.892  1.00  0.00
ATOM   5742  CA  PHE   378      28.166 -20.961  11.878  1.00  0.00
ATOM   5743  HA  PHE   378      28.210 -21.803  12.569  1.00  0.00
ATOM   5744  CB  PHE   378      29.607 -20.545  11.515  1.00  0.00
ATOM   5745  HB2 PHE   378      29.595 -19.866  10.663  1.00  0.00
ATOM   5746  HB3 PHE   378      30.048 -20.041  12.375  1.00  0.00
ATOM   5747  CG  PHE   378      30.543 -21.682  11.151  1.00  0.00
ATOM   5748  CD1 PHE   378      30.066 -22.949  10.845  1.00  0.00
ATOM   5749  HD1 PHE   378      28.992 -23.138  10.871  1.00  0.00
ATOM   5750  CE1 PHE   378      30.957 -23.987  10.502  1.00  0.00
ATOM   5751  HE1 PHE   378      30.571 -24.983  10.282  1.00  0.00
ATOM   5752  CZ  PHE   378      32.329 -23.742  10.444  1.00  0.00
ATOM   5753  HZ  PHE   378      33.016 -24.543  10.170  1.00  0.00
ATOM   5754  CE2 PHE   378      32.820 -22.474  10.736  1.00  0.00
ATOM   5755  HE2 PHE   378      33.889 -22.272  10.683  1.00  0.00
ATOM   5756  CD2 PHE   378      31.930 -21.452  11.100  1.00  0.00
ATOM   5757  HD2 PHE   378      32.310 -20.461  11.349  1.00  0.00
ATOM   5758  C   PHE   378      27.486 -19.772  12.539  1.00  0.00
ATOM   5759  O   PHE   378      27.052 -18.838  11.852  1.00  0.00
ATOM   5760  N   ASP   379      27.436 -19.770  13.868  1.00  0.00
ATOM   5761  H   ASP   379      27.745 -20.582  14.384  1.00  0.00
ATOM   5762  CA  ASP   379      26.890 -18.647  14.613  1.00  0.00
ATOM   5763  HA  ASP   379      26.534 -17.889  13.915  1.00  0.00
ATOM   5764  CB  ASP   379      25.720 -19.080  15.502  1.00  0.00
ATOM   5765  HB2 ASP   379      24.916 -19.445  14.863  1.00  0.00
ATOM   5766  HB3 ASP   379      26.077 -19.892  16.135  1.00  0.00
ATOM   5767  CG  ASP   379      25.196 -17.943  16.379  1.00  0.00
ATOM   5768  OD1 ASP   379      24.514 -17.024  15.887  1.00  0.00
ATOM   5769  OD2 ASP   379      25.454 -17.967  17.588  1.00  0.00
ATOM   5770  C   ASP   379      27.978 -17.997  15.454  1.00  0.00
ATOM   5771  O   ASP   379      28.738 -18.685  16.149  1.00  0.00
ATOM   5772  N   THR   380      28.044 -16.672  15.400  1.00  0.00
ATOM   5773  H   THR   380      27.541 -16.142  14.703  1.00  0.00
ATOM   5774  CA  THR   380      28.967 -15.967  16.266  1.00  0.00
ATOM   5775  HA  THR   380      29.079 -16.453  17.235  1.00  0.00
ATOM   5776  CB  THR   380      30.352 -15.858  15.608  1.00  0.00
ATOM   5777  HB  THR   380      30.639 -16.849  15.257  1.00  0.00
ATOM   5778  CG2 THR   380      30.358 -14.895  14.452  1.00  0.00
ATOM   5779 HG21 THR   380      30.071 -13.904  14.803  1.00  0.00
ATOM   5780 HG22 THR   380      31.357 -14.852  14.020  1.00  0.00
ATOM   5781 HG23 THR   380      29.649 -15.231  13.695  1.00  0.00
ATOM   5782  OG1 THR   380      31.310 -15.470  16.611  1.00  0.00
ATOM   5783  HG1 THR   380      32.180 -15.399  16.212  1.00  0.00
ATOM   5784  C   THR   380      28.338 -14.636  16.649  1.00  0.00
ATOM   5785  O   THR   380      27.134 -14.427  16.474  1.00  0.00
ATOM   5786  N   ALA   381      29.140 -13.754  17.236  1.00  0.00
ATOM   5787  H   ALA   381      30.116 -13.965  17.384  1.00  0.00
ATOM   5788  CA  ALA   381      28.632 -12.478  17.708  1.00  0.00
ATOM   5789  HA  ALA   381      27.982 -12.022  16.961  1.00  0.00
ATOM   5790  CB  ALA   381      27.852 -12.614  19.015  1.00  0.00
ATOM   5791  HB1 ALA   381      28.491 -13.061  19.776  1.00  0.00
ATOM   5792  HB2 ALA   381      27.525 -11.629  19.348  1.00  0.00
ATOM   5793  HB3 ALA   381      26.980 -13.249  18.855  1.00  0.00
ATOM   5794  C   ALA   381      29.819 -11.561  17.898  1.00  0.00
ATOM   5795  O   ALA   381      30.957 -12.020  18.096  1.00  0.00
ATOM   5796  N   ASN   382      29.556 -10.253  17.827  1.00  0.00
ATOM   5797  H   ASN   382      28.649  -9.869  17.600  1.00  0.00
ATOM   5798  CA  ASN   382      30.676  -9.333  17.988  1.00  0.00
ATOM   5799  HA  ASN   382      31.500  -9.656  17.353  1.00  0.00
ATOM   5800  CB  ASN   382      30.292  -7.904  17.601  1.00  0.00
ATOM   5801  HB2 ASN   382      31.114  -7.244  17.877  1.00  0.00
ATOM   5802  HB3 ASN   382      30.147  -7.871  16.521  1.00  0.00
ATOM   5803  CG  ASN   382      29.034  -7.412  18.271  1.00  0.00
ATOM   5804  OD1 ASN   382      28.321  -8.148  18.943  1.00  0.00
ATOM   5805  ND2 ASN   382      28.757  -6.129  18.080  1.00  0.00
ATOM   5806 HD21 ASN   382      27.930  -5.726  18.498  1.00  0.00
ATOM   5807 HD22 ASN   382      29.374  -5.561  17.518  1.00  0.00
ATOM   5808  C   ASN   382      31.217  -9.398  19.407  1.00  0.00
ATOM   5809  O   ASN   382      32.438  -9.351  19.610  1.00  0.00
ATOM   5810  N   VAL   383      30.325  -9.587  20.385  1.00  0.00
ATOM   5811  H   VAL   383      29.348  -9.720  20.164  1.00  0.00
ATOM   5812  CA  VAL   383      30.715  -9.546  21.786  1.00  0.00
ATOM   5813  HA  VAL   383      31.435  -8.752  21.983  1.00  0.00
ATOM   5814  CB  VAL   383      29.489  -9.332  22.688  1.00  0.00
ATOM   5815  HB  VAL   383      29.799  -9.361  23.733  1.00  0.00
ATOM   5816  CG1 VAL   383      28.857  -7.982  22.385  1.00  0.00
ATOM   5817 HG11 VAL   383      28.545  -7.952  21.341  1.00  0.00
ATOM   5818 HG12 VAL   383      27.988  -7.835  23.027  1.00  0.00
ATOM   5819 HG13 VAL   383      29.583  -7.191  22.570  1.00  0.00
ATOM   5820  CG2 VAL   383      28.489 -10.468  22.487  1.00  0.00
ATOM   5821 HG21 VAL   383      28.960 -11.417  22.742  1.00  0.00
ATOM   5822 HG22 VAL   383      27.623 -10.309  23.130  1.00  0.00
ATOM   5823 HG23 VAL   383      28.168 -10.490  21.446  1.00  0.00
ATOM   5824  C   VAL   383      31.447 -10.793  22.232  1.00  0.00
ATOM   5825  O   VAL   383      32.121 -10.755  23.266  1.00  0.00
ATOM   5826  N   TYR   384      31.352 -11.891  21.488  1.00  0.00
ATOM   5827  H   TYR   384      30.862 -11.887  20.605  1.00  0.00
ATOM   5828  CA  TYR   384      31.904 -13.156  21.968  1.00  0.00
ATOM   5829  HA  TYR   384      31.500 -13.385  22.954  1.00  0.00
ATOM   5830  CB  TYR   384      31.538 -14.296  21.013  1.00  0.00
ATOM   5831  HB2 TYR   384      31.777 -13.971  20.001  1.00  0.00
ATOM   5832  HB3 TYR   384      32.158 -15.153  21.276  1.00  0.00
ATOM   5833  CG  TYR   384      30.073 -14.691  21.084  1.00  0.00
ATOM   5834  CD1 TYR   384      29.237 -14.170  22.061  1.00  0.00
ATOM   5835  HD1 TYR   384      29.657 -13.483  22.795  1.00  0.00
ATOM   5836  CE1 TYR   384      27.893 -14.506  22.116  1.00  0.00
ATOM   5837  HE1 TYR   384      27.256 -14.074  22.888  1.00  0.00
ATOM   5838  CZ  TYR   384      27.365 -15.387  21.204  1.00  0.00
ATOM   5839  OH  TYR   384      26.026 -15.738  21.256  1.00  0.00
ATOM   5840  HH  TYR   384      25.552 -15.307  21.972  1.00  0.00
ATOM   5841  CE2 TYR   384      28.176 -15.919  20.226  1.00  0.00
ATOM   5842  HE2 TYR   384      27.763 -16.608  19.489  1.00  0.00
ATOM   5843  CD2 TYR   384      29.529 -15.574  20.179  1.00  0.00
ATOM   5844  HD2 TYR   384      30.175 -16.006  19.415  1.00  0.00
ATOM   5845  C   TYR   384      33.417 -13.041  22.127  1.00  0.00
ATOM   5846  O   TYR   384      34.095 -12.391  21.331  1.00  0.00
ATOM   5847  N   GLY   385      33.945 -13.658  23.186  1.00  0.00
ATOM   5848  H   GLY   385      33.371 -14.319  23.690  1.00  0.00
ATOM   5849  CA  GLY   385      35.306 -13.428  23.653  1.00  0.00
ATOM   5850  HA2 GLY   385      35.831 -14.383  23.651  1.00  0.00
ATOM   5851  HA3 GLY   385      35.792 -12.745  22.957  1.00  0.00
ATOM   5852  C   GLY   385      35.365 -12.837  25.045  1.00  0.00
ATOM   5853  O   GLY   385      36.317 -13.110  25.788  1.00  0.00
ATOM   5854  N   TRP   386      34.360 -12.020  25.400  1.00  0.00
ATOM   5855  H   TRP   386      33.791 -11.727  24.619  1.00  0.00
ATOM   5856  CA  TRP   386      34.060 -11.466  26.725  1.00  0.00
ATOM   5857  HA  TRP   386      33.132 -10.896  26.673  1.00  0.00
ATOM   5858  CB  TRP   386      33.898 -12.576  27.787  1.00  0.00
ATOM   5859  HB2 TRP   386      34.835 -13.124  27.879  1.00  0.00
ATOM   5860  HB3 TRP   386      33.620 -12.168  28.759  1.00  0.00
ATOM   5861  CG  TRP   386      32.849 -13.579  27.429  1.00  0.00
ATOM   5862  CD1 TRP   386      32.928 -14.929  27.590  1.00  0.00
ATOM   5863  HD1 TRP   386      33.839 -15.316  28.045  1.00  0.00
ATOM   5864  NE1 TRP   386      31.776 -15.537  27.116  1.00  0.00
ATOM   5865  HE1 TRP   386      31.582 -16.528  27.155  1.00  0.00
ATOM   5866  CE2 TRP   386      30.928 -14.580  26.628  1.00  0.00
ATOM   5867  CZ2 TRP   386      29.648 -14.707  26.072  1.00  0.00
ATOM   5868  HZ2 TRP   386      29.225 -15.707  25.973  1.00  0.00
ATOM   5869  CH2 TRP   386      29.002 -13.558  25.685  1.00  0.00
ATOM   5870  HH2 TRP   386      28.002 -13.625  25.255  1.00  0.00
ATOM   5871  CZ3 TRP   386      29.601 -12.288  25.830  1.00  0.00
ATOM   5872  HZ3 TRP   386      29.088 -11.383  25.504  1.00  0.00
ATOM   5873  CE3 TRP   386      30.879 -12.154  26.401  1.00  0.00
ATOM   5874  HE3 TRP   386      31.301 -11.154  26.502  1.00  0.00
ATOM   5875  CD2 TRP   386      31.559 -13.322  26.814  1.00  0.00
ATOM   5876  C   TRP   386      35.067 -10.451  27.246  1.00  0.00
ATOM   5877  O   TRP   386      36.243 -10.461  26.870  1.00  0.00
ATOM   5878  N   GLY   387      34.598  -9.593  28.151  1.00  0.00
ATOM   5879  H   GLY   387      33.608  -9.548  28.349  1.00  0.00
ATOM   5880  CA  GLY   387      35.486  -8.703  28.875  1.00  0.00
ATOM   5881  HA2 GLY   387      34.900  -8.035  29.506  1.00  0.00
ATOM   5882  HA3 GLY   387      36.163  -9.288  29.497  1.00  0.00
ATOM   5883  C   GLY   387      36.295  -7.880  27.908  1.00  0.00
ATOM   5884  O   GLY   387      35.811  -7.496  26.841  1.00  0.00
ATOM   5885  N   GLU   388      37.562  -7.638  28.249  1.00  0.00
ATOM   5886  H   GLU   388      37.977  -7.925  29.124  1.00  0.00
ATOM   5887  CA  GLU   388      38.354  -6.813  27.346  1.00  0.00
ATOM   5888  HA  GLU   388      37.747  -5.986  26.975  1.00  0.00
ATOM   5889  CB  GLU   388      39.575  -6.238  28.072  1.00  0.00
ATOM   5890  HB2 GLU   388      40.189  -5.743  27.319  1.00  0.00
ATOM   5891  HB3 GLU   388      39.204  -5.498  28.781  1.00  0.00
ATOM   5892  CG  GLU   388      40.397  -7.253  28.796  1.00  0.00
ATOM   5893  HG2 GLU   388      40.273  -8.211  28.292  1.00  0.00
ATOM   5894  HG3 GLU   388      41.439  -6.942  28.732  1.00  0.00
ATOM   5895  CD  GLU   388      40.000  -7.394  30.255  1.00  0.00
ATOM   5896  OE1 GLU   388      40.288  -8.472  30.842  1.00  0.00
ATOM   5897  OE2 GLU   388      39.408  -6.432  30.815  1.00  0.00
ATOM   5898  C   GLU   388      38.764  -7.565  26.084  1.00  0.00
ATOM   5899  O   GLU   388      39.485  -7.003  25.246  1.00  0.00
ATOM   5900  N   ASN   389      38.266  -8.786  25.902  1.00  0.00
ATOM   5901  H   ASN   389      37.717  -9.212  26.635  1.00  0.00
ATOM   5902  CA  ASN   389      38.546  -9.565  24.713  1.00  0.00
ATOM   5903  HA  ASN   389      39.345  -9.100  24.137  1.00  0.00
ATOM   5904  CB  ASN   389      38.985 -10.962  25.113  1.00  0.00
ATOM   5905  HB2 ASN   389      38.217 -11.462  25.704  1.00  0.00
ATOM   5906  HB3 ASN   389      39.165 -11.528  24.199  1.00  0.00
ATOM   5907  CG  ASN   389      40.243 -10.924  25.904  1.00  0.00
ATOM   5908  OD1 ASN   389      41.166 -10.159  25.574  1.00  0.00
ATOM   5909  ND2 ASN   389      40.294 -11.707  26.981  1.00  0.00
ATOM   5910 HD21 ASN   389      41.125 -11.719  27.554  1.00  0.00
ATOM   5911 HD22 ASN   389      39.500 -12.285  27.220  1.00  0.00
ATOM   5912  C   ASN   389      37.383  -9.647  23.744  1.00  0.00
ATOM   5913  O   ASN   389      37.439 -10.465  22.824  1.00  0.00
ATOM   5914  N   LYS   390      36.339  -8.838  23.926  1.00  0.00
ATOM   5915  H   LYS   390      36.266  -8.272  24.759  1.00  0.00
ATOM   5916  CA  LYS   390      35.250  -8.789  22.961  1.00  0.00
ATOM   5917  HA  LYS   390      34.713  -9.738  22.953  1.00  0.00
ATOM   5918  CB  LYS   390      34.271  -7.677  23.340  1.00  0.00
ATOM   5919  HB2 LYS   390      34.862  -6.823  23.670  1.00  0.00
ATOM   5920  HB3 LYS   390      33.718  -7.410  22.439  1.00  0.00
ATOM   5921  CG  LYS   390      33.289  -8.070  24.440  1.00  0.00
ATOM   5922  HG2 LYS   390      32.753  -8.970  24.137  1.00  0.00
ATOM   5923  HG3 LYS   390      33.841  -8.269  25.358  1.00  0.00
ATOM   5924  CD  LYS   390      32.307  -6.961  24.678  1.00  0.00
ATOM   5925  HD2 LYS   390      31.905  -6.630  23.720  1.00  0.00
ATOM   5926  HD3 LYS   390      31.495  -7.334  25.303  1.00  0.00
ATOM   5927  CE  LYS   390      32.970  -5.818  25.358  1.00  0.00
ATOM   5928  HE2 LYS   390      34.032  -6.040  25.453  1.00  0.00
ATOM   5929  HE3 LYS   390      32.839  -4.927  24.745  1.00  0.00
ATOM   5930  NZ  LYS   390      32.397  -5.583  26.692  1.00  0.00
ATOM   5931  HZ1 LYS   390      32.518  -6.409  27.261  1.00  0.00
ATOM   5932  HZ2 LYS   390      32.867  -4.802  27.128  1.00  0.00
ATOM   5933  HZ3 LYS   390      31.412  -5.377  26.604  1.00  0.00
ATOM   5934  C   LYS   390      35.779  -8.575  21.542  1.00  0.00
ATOM   5935  O   LYS   390      36.606  -7.691  21.291  1.00  0.00
ATOM   5936  N   GLY   391      35.310  -9.409  20.615  1.00  0.00
ATOM   5937  H   GLY   391      34.596 -10.074  20.876  1.00  0.00
ATOM   5938  CA  GLY   391      35.778  -9.407  19.244  1.00  0.00
ATOM   5939  HA2 GLY   391      34.906  -9.456  18.591  1.00  0.00
ATOM   5940  HA3 GLY   391      36.309  -8.471  19.071  1.00  0.00
ATOM   5941  C   GLY   391      36.699 -10.563  18.923  1.00  0.00
ATOM   5942  O   GLY   391      36.911 -10.870  17.729  1.00  0.00
ATOM   5943  N   ARG   392      37.222 -11.229  19.959  1.00  0.00
ATOM   5944  H   ARG   392      36.981 -10.975  20.907  1.00  0.00
ATOM   5945  CA  ARG   392      38.216 -12.272  19.755  1.00  0.00
ATOM   5946  HA  ARG   392      39.065 -11.885  19.192  1.00  0.00
ATOM   5947  CB  ARG   392      38.718 -12.766  21.125  1.00  0.00
ATOM   5948  HB2 ARG   392      39.211 -11.917  21.599  1.00  0.00
ATOM   5949  HB3 ARG   392      37.832 -13.039  21.700  1.00  0.00
ATOM   5950  CG  ARG   392      39.674 -13.945  21.078  1.00  0.00
ATOM   5951  HG2 ARG   392      39.795 -14.350  22.083  1.00  0.00
ATOM   5952  HG3 ARG   392      39.264 -14.715  20.424  1.00  0.00
ATOM   5953  CD  ARG   392      41.016 -13.497  20.550  1.00  0.00
ATOM   5954  HD2 ARG   392      40.890 -13.059  19.560  1.00  0.00
ATOM   5955  HD3 ARG   392      41.443 -12.754  21.224  1.00  0.00
ATOM   5956  NE  ARG   392      41.943 -14.627  20.449  1.00  0.00
ATOM   5957  HE  ARG   392      41.988 -15.242  21.249  1.00  0.00
ATOM   5958  CZ  ARG   392      42.713 -14.898  19.392  1.00  0.00
ATOM   5959  NH1 ARG   392      42.704 -14.116  18.310  1.00  0.00
ATOM   5960 HH11 ARG   392      42.106 -13.303  18.284  1.00  0.00
ATOM   5961 HH12 ARG   392      43.295 -14.342  17.523  1.00  0.00
ATOM   5962  NH2 ARG   392      43.503 -15.961  19.426  1.00  0.00
ATOM   5963 HH21 ARG   392      43.514 -16.552  20.245  1.00  0.00
ATOM   5964 HH22 ARG   392      44.089 -16.176  18.633  1.00  0.00
ATOM   5965  C   ARG   392      37.655 -13.416  18.902  1.00  0.00
ATOM   5966  O   ARG   392      38.319 -13.886  17.967  1.00  0.00
ATOM   5967  N   THR   393      36.421 -13.845  19.188  1.00  0.00
ATOM   5968  H   THR   393      35.890 -13.412  19.931  1.00  0.00
[truncated: 16,650,313 more chars]
