# Supplementary material for: A three-level regulatory mechanism of the aldo-keto reductase subfamily AKR12D
Source: Nat Commun. 2024 Mar 8;15:2128. doi: 10.1038/s41467-024-46363-z (PMC10923870; doi:10.1038/s41467-024-46363-z)
Supplement: Supplementary file 5 — Supplementary Data 2 [file 41467_2024_46363_MOESM5_ESM.zip › 2_initial_and_representative_conformations/octamer-allosteric_tylosin/octamer-tyk_innerFolded_traj0_G_frame2587_x2.2_y2.7.pdb]

REMARK AtomGroup tmp Selection 'chain G'
HETATM    1  N4  NDP G1990      25.506  29.392  32.150  1.00  0.00           N  
HETATM    2  H6  NDP G1990      25.981  28.807  31.475  1.00  0.00           H  
HETATM    3  H7  NDP G1990      24.898  28.977  32.844  1.00  0.00           H  
HETATM    4  C18 NDP G1990      25.147  30.646  31.771  1.00  0.00           C  
HETATM    5  N1  NDP G1990      24.589  31.355  32.782  1.00  0.00           N  
HETATM    6  C3  NDP G1990      24.201  32.634  32.469  1.00  0.00           C  
HETATM    7  H24 NDP G1990      23.782  33.229  33.278  1.00  0.00           H  
HETATM    8  N3  NDP G1990      24.244  33.199  31.215  1.00  0.00           N  
HETATM    9  C10 NDP G1990      24.633  32.394  30.315  1.00  0.00           C  
HETATM   10  C14 NDP G1990      25.139  31.174  30.538  1.00  0.00           C  
HETATM   11  N5  NDP G1990      25.428  30.448  29.426  1.00  0.00           N  
HETATM   12  C21 NDP G1990      25.023  31.267  28.426  1.00  0.00           C  
HETATM   13  H14 NDP G1990      25.330  31.228  27.390  1.00  0.00           H  
HETATM   14  N7  NDP G1990      24.564  32.483  28.890  1.00  0.00           N  
HETATM   15  C1  NDP G1990      24.247  33.663  28.192  1.00  0.00           C  
HETATM   16  O13 NDP G1990      23.241  33.492  27.218  1.00  0.00           O  
HETATM   17  H26 NDP G1990      23.877  34.298  29.005  1.00  0.00           H  
HETATM   18  C4  NDP G1990      25.465  34.182  27.451  1.00  0.00           C  
HETATM   19  O5  NDP G1990      25.444  35.608  27.455  1.00  0.00           O  
HETATM   20  P1  NDP G1990      26.770  36.461  27.199  1.00  0.00           P  
HETATM   21  O3  NDP G1990      27.760  36.186  28.258  1.00  0.00           O1-
HETATM   22  O8  NDP G1990      27.456  36.274  25.874  1.00  0.00           O  
HETATM   23  O12 NDP G1990      26.464  37.954  27.224  1.00  0.00           O1-
HETATM   24  H23 NDP G1990      26.416  33.796  27.838  1.00  0.00           H  
HETATM   25  C7  NDP G1990      25.258  33.619  26.004  1.00  0.00           C  
HETATM   26  O10 NDP G1990      25.662  34.560  25.042  1.00  0.00           O  
HETATM   27  H2  NDP G1990      26.307  35.206  25.379  1.00  0.00           H  
HETATM   28  H20 NDP G1990      25.798  32.664  25.978  1.00  0.00           H  
HETATM   29  C11 NDP G1990      23.752  33.433  25.873  1.00  0.00           C  
HETATM   30  H18 NDP G1990      23.397  34.341  25.370  1.00  0.00           H  
HETATM   31  C15 NDP G1990      23.184  32.137  25.272  1.00  0.00           C  
HETATM   32  H9  NDP G1990      23.537  31.264  25.835  1.00  0.00           H  
HETATM   33  H11 NDP G1990      23.564  32.020  24.249  1.00  0.00           H  
HETATM   34  O15 NDP G1990      21.768  32.124  25.182  1.00  0.00           O  
HETATM   35  P2  NDP G1990      20.916  32.827  24.035  1.00  0.00           P  
HETATM   36  O1  NDP G1990      19.460  32.966  24.349  1.00  0.00           O1-
HETATM   37  O4  NDP G1990      21.416  34.204  23.700  1.00  0.00           O  
HETATM   38  O9  NDP G1990      21.203  31.772  22.922  1.00  0.00           O  
HETATM   39  P3  NDP G1990      21.254  32.063  21.376  1.00  0.00           P  
HETATM   40  O2  NDP G1990      22.612  32.548  20.897  1.00  0.00           O1-
HETATM   41  O7  NDP G1990      20.273  33.043  20.919  1.00  0.00           O  
HETATM   42  O16 NDP G1990      20.909  30.587  20.866  1.00  0.00           O  
HETATM   43  C16 NDP G1990      21.629  29.379  21.351  1.00  0.00           C  
HETATM   44  H8  NDP G1990      22.588  29.647  21.811  1.00  0.00           H  
HETATM   45  H10 NDP G1990      20.995  28.944  22.134  1.00  0.00           H  
HETATM   46  C12 NDP G1990      21.941  28.327  20.280  1.00  0.00           C  
HETATM   47  O14 NDP G1990      20.711  27.951  19.563  1.00  0.00           O  
HETATM   48  H17 NDP G1990      22.354  27.443  20.782  1.00  0.00           H  
HETATM   49  C8  NDP G1990      22.953  28.855  19.245  1.00  0.00           C  
HETATM   50  O11 NDP G1990      24.364  28.780  19.645  1.00  0.00           O  
HETATM   51  H1  NDP G1990      24.525  27.838  19.462  1.00  0.00           H  
HETATM   52  H19 NDP G1990      22.722  29.890  18.966  1.00  0.00           H  
HETATM   53  C5  NDP G1990      22.667  27.957  18.076  1.00  0.00           C  
HETATM   54  O6  NDP G1990      23.518  26.807  18.205  1.00  0.00           O  
HETATM   55  H3  NDP G1990      23.111  26.056  17.739  1.00  0.00           H  
HETATM   56  H22 NDP G1990      22.903  28.423  17.111  1.00  0.00           H  
HETATM   57  C2  NDP G1990      21.141  27.616  18.177  1.00  0.00           C  
HETATM   58  H25 NDP G1990      20.979  26.543  18.024  1.00  0.00           H  
HETATM   59  N2  NDP G1990      20.266  28.475  17.339  1.00  0.00           N  
HETATM   60  C6  NDP G1990      19.453  27.953  16.391  1.00  0.00           C  
HETATM   61  H21 NDP G1990      19.172  26.918  16.567  1.00  0.00           H  
HETATM   62  C9  NDP G1990      18.935  28.605  15.306  1.00  0.00           C  
HETATM   63  C20 NDP G1990      18.004  27.882  14.395  1.00  0.00           C  
HETATM   64  N6  NDP G1990      18.052  26.513  14.449  1.00  0.00           N  
HETATM   65  H4  NDP G1990      17.504  26.148  13.679  1.00  0.00           H  
HETATM   66  H5  NDP G1990      18.852  26.014  14.820  1.00  0.00           H  
HETATM   67  O17 NDP G1990      17.216  28.409  13.614  1.00  0.00           O  
HETATM   68  C13 NDP G1990      19.276  30.094  15.049  1.00  0.00           C  
HETATM   69  H12 NDP G1990      19.987  30.146  14.216  1.00  0.00           H  
HETATM   70  H13 NDP G1990      18.358  30.611  14.740  1.00  0.00           H  
HETATM   71  C17 NDP G1990      19.935  30.697  16.357  1.00  0.00           C  
HETATM   72  H16 NDP G1990      19.931  31.785  16.383  1.00  0.00           H  
HETATM   73  C19 NDP G1990      20.301  29.868  17.446  1.00  0.00           C  
HETATM   74  H15 NDP G1990      20.595  30.308  18.395  1.00  0.00           H  
TER
ATOM     75  N   MET G1991      24.807  13.549  34.299  1.00  0.00           N1+
ATOM     76  H1  MET G1991      24.335  13.870  35.133  1.00  0.00           H  
ATOM     77  H2  MET G1991      25.711  13.941  34.076  1.00  0.00           H  
ATOM     78  H3  MET G1991      24.829  12.550  34.444  1.00  0.00           H  
ATOM     79  CA  MET G1991      23.928  13.839  33.149  1.00  0.00           C  
ATOM     80  HA  MET G1991      23.601  14.874  33.246  1.00  0.00           H  
ATOM     81  CB  MET G1991      24.705  13.749  31.768  1.00  0.00           C  
ATOM     82  HB2 MET G1991      25.659  14.269  31.860  1.00  0.00           H  
ATOM     83  HB3 MET G1991      24.880  12.686  31.603  1.00  0.00           H  
ATOM     84  CG  MET G1991      23.986  14.292  30.578  1.00  0.00           C  
ATOM     85  HG2 MET G1991      24.742  14.587  29.851  1.00  0.00           H  
ATOM     86  HG3 MET G1991      23.245  13.620  30.146  1.00  0.00           H  
ATOM     87  SD  MET G1991      23.097  15.855  30.867  1.00  0.00           S  
ATOM     88  CE  MET G1991      24.514  17.059  30.944  1.00  0.00           C  
ATOM     89  HE1 MET G1991      24.059  18.008  31.225  1.00  0.00           H  
ATOM     90  HE2 MET G1991      25.330  16.612  31.512  1.00  0.00           H  
ATOM     91  HE3 MET G1991      24.969  17.369  30.003  1.00  0.00           H  
ATOM     92  C   MET G1991      22.680  12.880  33.074  1.00  0.00           C  
ATOM     93  O   MET G1991      22.810  11.673  33.473  1.00  0.00           O  
ATOM     94  N   GLU G1992      21.619  13.310  32.432  1.00  0.00           N  
ATOM     95  H   GLU G1992      21.571  14.239  32.039  1.00  0.00           H  
ATOM     96  CA  GLU G1992      20.512  12.401  32.106  1.00  0.00           C  
ATOM     97  HA  GLU G1992      20.650  11.428  32.578  1.00  0.00           H  
ATOM     98  CB  GLU G1992      19.168  12.960  32.651  1.00  0.00           C  
ATOM     99  HB2 GLU G1992      19.025  14.014  32.414  1.00  0.00           H  
ATOM    100  HB3 GLU G1992      18.305  12.461  32.213  1.00  0.00           H  
ATOM    101  CG  GLU G1992      19.203  12.953  34.174  1.00  0.00           C  
ATOM    102  HG2 GLU G1992      19.976  13.661  34.475  1.00  0.00           H  
ATOM    103  HG3 GLU G1992      18.331  13.491  34.544  1.00  0.00           H  
ATOM    104  CD  GLU G1992      19.254  11.682  34.988  1.00  0.00           C  
ATOM    105  OE1 GLU G1992      19.717  11.721  36.126  1.00  0.00           O  
ATOM    106  OE2 GLU G1992      19.004  10.643  34.350  1.00  0.00           O  
ATOM    107  C   GLU G1992      20.380  12.343  30.589  1.00  0.00           C  
ATOM    108  O   GLU G1992      20.770  13.264  29.841  1.00  0.00           O  
ATOM    109  N   TYR G1993      19.812  11.314  30.098  1.00  0.00           N  
ATOM    110  H   TYR G1993      19.342  10.660  30.708  1.00  0.00           H  
ATOM    111  CA  TYR G1993      19.750  10.953  28.737  1.00  0.00           C  
ATOM    112  HA  TYR G1993      19.919  11.903  28.230  1.00  0.00           H  
ATOM    113  CB  TYR G1993      20.876   9.959  28.328  1.00  0.00           C  
ATOM    114  HB2 TYR G1993      20.582   9.009  28.775  1.00  0.00           H  
ATOM    115  HB3 TYR G1993      20.891   9.791  27.251  1.00  0.00           H  
ATOM    116  CG  TYR G1993      22.298  10.343  28.718  1.00  0.00           C  
ATOM    117  CD1 TYR G1993      23.145  10.948  27.756  1.00  0.00           C  
ATOM    118  HD1 TYR G1993      22.713  11.098  26.777  1.00  0.00           H  
ATOM    119  CE1 TYR G1993      24.491  11.290  28.048  1.00  0.00           C  
ATOM    120  HE1 TYR G1993      25.179  11.740  27.349  1.00  0.00           H  
ATOM    121  CZ  TYR G1993      24.980  11.035  29.367  1.00  0.00           C  
ATOM    122  OH  TYR G1993      26.199  11.482  29.740  1.00  0.00           O  
ATOM    123  HH  TYR G1993      26.588  12.038  29.060  1.00  0.00           H  
ATOM    124  CE2 TYR G1993      24.090  10.520  30.325  1.00  0.00           C  
ATOM    125  HE2 TYR G1993      24.437  10.328  31.330  1.00  0.00           H  
ATOM    126  CD2 TYR G1993      22.769  10.170  30.010  1.00  0.00           C  
ATOM    127  HD2 TYR G1993      22.041   9.958  30.779  1.00  0.00           H  
ATOM    128  C   TYR G1993      18.416  10.506  28.260  1.00  0.00           C  
ATOM    129  O   TYR G1993      17.817   9.757  28.984  1.00  0.00           O  
ATOM    130  N   THR G1994      17.922  10.972  27.118  1.00  0.00           N  
ATOM    131  H   THR G1994      18.457  11.692  26.653  1.00  0.00           H  
ATOM    132  CA  THR G1994      16.582  10.763  26.585  1.00  0.00           C  
ATOM    133  HA  THR G1994      16.153   9.906  27.105  1.00  0.00           H  
ATOM    134  CB  THR G1994      15.744  12.010  26.780  1.00  0.00           C  
ATOM    135  HB  THR G1994      15.766  12.242  27.845  1.00  0.00           H  
ATOM    136  CG2 THR G1994      16.157  13.234  25.946  1.00  0.00           C  
ATOM    137 1HG2 THR G1994      17.009  13.602  26.518  1.00  0.00           H  
ATOM    138 2HG2 THR G1994      16.569  13.170  24.939  1.00  0.00           H  
ATOM    139 3HG2 THR G1994      15.339  13.955  25.956  1.00  0.00           H  
ATOM    140  OG1 THR G1994      14.343  11.887  26.385  1.00  0.00           O  
ATOM    141  HG1 THR G1994      14.027  11.061  26.760  1.00  0.00           H  
ATOM    142  C   THR G1994      16.560  10.207  25.182  1.00  0.00           C  
ATOM    143  O   THR G1994      17.514  10.480  24.383  1.00  0.00           O  
ATOM    144  N   GLN G1995      15.459   9.549  24.772  1.00  0.00           N  
ATOM    145  H   GLN G1995      14.644   9.473  25.363  1.00  0.00           H  
ATOM    146  CA  GLN G1995      15.287   9.221  23.356  1.00  0.00           C  
ATOM    147  HA  GLN G1995      16.226   8.850  22.945  1.00  0.00           H  
ATOM    148  CB  GLN G1995      14.277   8.181  23.110  1.00  0.00           C  
ATOM    149  HB2 GLN G1995      13.305   8.572  23.414  1.00  0.00           H  
ATOM    150  HB3 GLN G1995      14.147   8.013  22.041  1.00  0.00           H  
ATOM    151  CG  GLN G1995      14.482   6.901  23.895  1.00  0.00           C  
ATOM    152  HG2 GLN G1995      14.466   7.157  24.954  1.00  0.00           H  
ATOM    153  HG3 GLN G1995      13.596   6.298  23.695  1.00  0.00           H  
ATOM    154  CD  GLN G1995      15.730   6.088  23.519  1.00  0.00           C  
ATOM    155  OE1 GLN G1995      16.423   5.436  24.272  1.00  0.00           O  
ATOM    156  NE2 GLN G1995      15.942   5.961  22.242  1.00  0.00           N  
ATOM    157 1HE2 GLN G1995      16.745   5.439  21.920  1.00  0.00           H  
ATOM    158 2HE2 GLN G1995      15.362   6.352  21.514  1.00  0.00           H  
ATOM    159  C   GLN G1995      14.990  10.437  22.534  1.00  0.00           C  
ATOM    160  O   GLN G1995      14.358  11.368  23.005  1.00  0.00           O  
ATOM    161  N   LEU G1996      15.450  10.452  21.284  1.00  0.00           N  
ATOM    162  H   LEU G1996      16.040   9.717  20.921  1.00  0.00           H  
ATOM    163  CA  LEU G1996      15.286  11.621  20.365  1.00  0.00           C  
ATOM    164  HA  LEU G1996      15.302  12.536  20.957  1.00  0.00           H  
ATOM    165  CB  LEU G1996      16.470  11.582  19.386  1.00  0.00           C  
ATOM    166  HB2 LEU G1996      17.243  11.677  20.149  1.00  0.00           H  
ATOM    167  HB3 LEU G1996      16.504  10.702  18.743  1.00  0.00           H  
ATOM    168  CG  LEU G1996      16.581  12.837  18.472  1.00  0.00           C  
ATOM    169  HG  LEU G1996      15.831  12.807  17.682  1.00  0.00           H  
ATOM    170  CD1 LEU G1996      16.396  14.188  19.210  1.00  0.00           C  
ATOM    171 1HD1 LEU G1996      17.194  14.294  19.945  1.00  0.00           H  
ATOM    172 2HD1 LEU G1996      16.625  14.887  18.406  1.00  0.00           H  
ATOM    173 3HD1 LEU G1996      15.391  14.400  19.575  1.00  0.00           H  
ATOM    174  CD2 LEU G1996      17.997  12.957  17.851  1.00  0.00           C  
ATOM    175 1HD2 LEU G1996      18.156  11.995  17.363  1.00  0.00           H  
ATOM    176 2HD2 LEU G1996      17.925  13.796  17.158  1.00  0.00           H  
ATOM    177 3HD2 LEU G1996      18.758  13.077  18.622  1.00  0.00           H  
ATOM    178  C   LEU G1996      13.871  11.720  19.644  1.00  0.00           C  
ATOM    179  O   LEU G1996      13.757  11.350  18.485  1.00  0.00           O  
ATOM    180  N   GLY G1997      12.924  12.139  20.511  1.00  0.00           N  
ATOM    181  H   GLY G1997      13.092  12.197  21.505  1.00  0.00           H  
ATOM    182  CA  GLY G1997      11.524  11.941  20.101  1.00  0.00           C  
ATOM    183  HA2 GLY G1997      10.782  12.396  20.756  1.00  0.00           H  
ATOM    184  HA3 GLY G1997      11.455  12.322  19.082  1.00  0.00           H  
ATOM    185  C   GLY G1997      11.270  10.389  20.113  1.00  0.00           C  
ATOM    186  O   GLY G1997      11.442   9.703  21.169  1.00  0.00           O  
ATOM    187  N   ARG G1998      10.726   9.805  19.034  1.00  0.00           N  
ATOM    188  H   ARG G1998      10.561  10.434  18.262  1.00  0.00           H  
ATOM    189  CA  ARG G1998      10.373   8.403  18.933  1.00  0.00           C  
ATOM    190  HA  ARG G1998      10.209   8.027  19.942  1.00  0.00           H  
ATOM    191  CB  ARG G1998       9.163   8.293  17.928  1.00  0.00           C  
ATOM    192  HB2 ARG G1998       8.730   7.296  18.006  1.00  0.00           H  
ATOM    193  HB3 ARG G1998       8.335   8.935  18.227  1.00  0.00           H  
ATOM    194  CG  ARG G1998       9.648   8.552  16.469  1.00  0.00           C  
ATOM    195  HG2 ARG G1998      10.344   9.379  16.328  1.00  0.00           H  
ATOM    196  HG3 ARG G1998      10.092   7.613  16.141  1.00  0.00           H  
ATOM    197  CD  ARG G1998       8.472   8.849  15.464  1.00  0.00           C  
ATOM    198  HD2 ARG G1998       7.700   8.102  15.646  1.00  0.00           H  
ATOM    199  HD3 ARG G1998       7.950   9.768  15.728  1.00  0.00           H  
ATOM    200  NE  ARG G1998       8.985   8.833  14.141  1.00  0.00           N  
ATOM    201  HE  ARG G1998       8.815   8.116  13.451  1.00  0.00           H  
ATOM    202  CZ  ARG G1998       9.690   9.829  13.621  1.00  0.00           C  
ATOM    203  NH1 ARG G1998      10.069   9.747  12.405  1.00  0.00           N  
ATOM    204 1HH1 ARG G1998       9.741   8.966  11.855  1.00  0.00           H  
ATOM    205 2HH1 ARG G1998      10.496  10.519  11.913  1.00  0.00           H  
ATOM    206  NH2 ARG G1998       9.972  10.962  14.166  1.00  0.00           N  
ATOM    207 1HH2 ARG G1998       9.712  11.143  15.126  1.00  0.00           H  
ATOM    208 2HH2 ARG G1998      10.478  11.659  13.639  1.00  0.00           H  
ATOM    209  C   ARG G1998      11.508   7.483  18.486  1.00  0.00           C  
ATOM    210  O   ARG G1998      11.390   6.278  18.705  1.00  0.00           O  
ATOM    211  N   ILE G1999      12.542   8.039  17.859  1.00  0.00           N  
ATOM    212  H   ILE G1999      12.716   9.033  17.818  1.00  0.00           H  
ATOM    213  CA  ILE G1999      13.739   7.247  17.446  1.00  0.00           C  
ATOM    214  HA  ILE G1999      13.229   6.434  16.929  1.00  0.00           H  
ATOM    215  CB  ILE G1999      14.593   7.768  16.311  1.00  0.00           C  
ATOM    216  HB  ILE G1999      15.028   6.902  15.811  1.00  0.00           H  
ATOM    217  CG2 ILE G1999      13.724   8.279  15.136  1.00  0.00           C  
ATOM    218 1HG2 ILE G1999      12.876   7.608  14.997  1.00  0.00           H  
ATOM    219 2HG2 ILE G1999      13.430   9.312  15.323  1.00  0.00           H  
ATOM    220 3HG2 ILE G1999      14.275   8.302  14.196  1.00  0.00           H  
ATOM    221  CG1 ILE G1999      15.762   8.635  16.720  1.00  0.00           C  
ATOM    222 2HG1 ILE G1999      15.393   9.644  16.906  1.00  0.00           H  
ATOM    223 3HG1 ILE G1999      16.100   8.306  17.703  1.00  0.00           H  
ATOM    224  CD1 ILE G1999      16.951   8.681  15.725  1.00  0.00           C  
ATOM    225 1HD1 ILE G1999      17.547   7.771  15.788  1.00  0.00           H  
ATOM    226 2HD1 ILE G1999      16.586   8.875  14.717  1.00  0.00           H  
ATOM    227 3HD1 ILE G1999      17.549   9.557  15.975  1.00  0.00           H  
ATOM    228  C   ILE G1999      14.526   6.531  18.589  1.00  0.00           C  
ATOM    229  O   ILE G1999      14.457   6.887  19.749  1.00  0.00           O  
ATOM    230  N   GLY G2000      15.307   5.555  18.191  1.00  0.00           N  
ATOM    231  H   GLY G2000      15.385   5.392  17.197  1.00  0.00           H  
ATOM    232  CA  GLY G2000      16.083   4.719  19.143  1.00  0.00           C  
ATOM    233  HA2 GLY G2000      15.478   4.474  20.016  1.00  0.00           H  
ATOM    234  HA3 GLY G2000      16.217   3.797  18.578  1.00  0.00           H  
ATOM    235  C   GLY G2000      17.433   5.260  19.665  1.00  0.00           C  
ATOM    236  O   GLY G2000      18.095   4.670  20.556  1.00  0.00           O  
ATOM    237  N   LEU G2001      17.955   6.295  19.033  1.00  0.00           N  
ATOM    238  H   LEU G2001      17.379   6.627  18.273  1.00  0.00           H  
ATOM    239  CA  LEU G2001      19.136   6.960  19.548  1.00  0.00           C  
ATOM    240  HA  LEU G2001      19.925   6.228  19.721  1.00  0.00           H  
ATOM    241  CB  LEU G2001      19.532   7.851  18.405  1.00  0.00           C  
ATOM    242  HB2 LEU G2001      19.757   7.279  17.505  1.00  0.00           H  
ATOM    243  HB3 LEU G2001      18.619   8.417  18.217  1.00  0.00           H  
ATOM    244  CG  LEU G2001      20.747   8.767  18.617  1.00  0.00           C  
ATOM    245  HG  LEU G2001      20.900   9.065  19.654  1.00  0.00           H  
ATOM    246  CD1 LEU G2001      22.056   8.125  18.156  1.00  0.00           C  
ATOM    247 1HD1 LEU G2001      22.299   7.133  18.538  1.00  0.00           H  
ATOM    248 2HD1 LEU G2001      22.029   8.090  17.067  1.00  0.00           H  
ATOM    249 3HD1 LEU G2001      22.893   8.781  18.395  1.00  0.00           H  
ATOM    250  CD2 LEU G2001      20.653  10.149  17.865  1.00  0.00           C  
ATOM    251 1HD2 LEU G2001      19.656  10.434  18.203  1.00  0.00           H  
ATOM    252 2HD2 LEU G2001      21.389  10.861  18.239  1.00  0.00           H  
ATOM    253 3HD2 LEU G2001      20.644  10.169  16.775  1.00  0.00           H  
ATOM    254  C   LEU G2001      18.880   7.794  20.850  1.00  0.00           C  
ATOM    255  O   LEU G2001      17.821   8.507  20.936  1.00  0.00           O  
ATOM    256  N   LYS G2002      19.815   7.723  21.803  1.00  0.00           N  
ATOM    257  H   LYS G2002      20.650   7.199  21.585  1.00  0.00           H  
ATOM    258  CA  LYS G2002      19.729   8.451  23.070  1.00  0.00           C  
ATOM    259  HA  LYS G2002      18.709   8.792  23.249  1.00  0.00           H  
ATOM    260  CB  LYS G2002      20.280   7.598  24.280  1.00  0.00           C  
ATOM    261  HB2 LYS G2002      20.035   6.610  23.889  1.00  0.00           H  
ATOM    262  HB3 LYS G2002      21.306   7.685  24.637  1.00  0.00           H  
ATOM    263  CG  LYS G2002      19.456   7.720  25.514  1.00  0.00           C  
ATOM    264  HG2 LYS G2002      19.352   8.765  25.805  1.00  0.00           H  
ATOM    265  HG3 LYS G2002      18.432   7.526  25.191  1.00  0.00           H  
ATOM    266  CD  LYS G2002      19.861   6.779  26.691  1.00  0.00           C  
ATOM    267  HD2 LYS G2002      20.929   6.892  26.880  1.00  0.00           H  
ATOM    268  HD3 LYS G2002      19.491   7.191  27.629  1.00  0.00           H  
ATOM    269  CE  LYS G2002      19.563   5.282  26.405  1.00  0.00           C  
ATOM    270  HE2 LYS G2002      18.493   5.161  26.233  1.00  0.00           H  
ATOM    271  HE3 LYS G2002      20.053   4.845  25.535  1.00  0.00           H  
ATOM    272  NZ  LYS G2002      19.934   4.568  27.677  1.00  0.00           N1+
ATOM    273  HZ1 LYS G2002      20.929   4.429  27.570  1.00  0.00           H  
ATOM    274  HZ2 LYS G2002      19.700   5.046  28.535  1.00  0.00           H  
ATOM    275  HZ3 LYS G2002      19.544   3.637  27.638  1.00  0.00           H  
ATOM    276  C   LYS G2002      20.592   9.686  22.952  1.00  0.00           C  
ATOM    277  O   LYS G2002      21.638   9.696  22.362  1.00  0.00           O  
ATOM    278  N   VAL G2003      20.137  10.767  23.601  1.00  0.00           N  
ATOM    279  H   VAL G2003      19.195  10.727  23.964  1.00  0.00           H  
ATOM    280  CA  VAL G2003      20.797  12.084  23.595  1.00  0.00           C  
ATOM    281  HA  VAL G2003      21.808  11.893  23.235  1.00  0.00           H  
ATOM    282  CB  VAL G2003      20.119  13.122  22.706  1.00  0.00           C  
ATOM    283  HB  VAL G2003      20.630  14.079  22.808  1.00  0.00           H  
ATOM    284  CG1 VAL G2003      20.099  12.833  21.259  1.00  0.00           C  
ATOM    285 1HG1 VAL G2003      20.129  13.753  20.676  1.00  0.00           H  
ATOM    286 2HG1 VAL G2003      21.023  12.304  21.029  1.00  0.00           H  
ATOM    287 3HG1 VAL G2003      19.222  12.246  20.986  1.00  0.00           H  
ATOM    288  CG2 VAL G2003      18.734  13.387  23.230  1.00  0.00           C  
ATOM    289 1HG2 VAL G2003      18.160  12.468  23.341  1.00  0.00           H  
ATOM    290 2HG2 VAL G2003      18.799  13.999  24.130  1.00  0.00           H  
ATOM    291 3HG2 VAL G2003      18.256  14.006  22.470  1.00  0.00           H  
ATOM    292  C   VAL G2003      20.920  12.554  24.987  1.00  0.00           C  
ATOM    293  O   VAL G2003      20.233  12.096  25.872  1.00  0.00           O  
ATOM    294  N   SER G2004      21.947  13.336  25.252  1.00  0.00           N  
ATOM    295  H   SER G2004      22.530  13.526  24.449  1.00  0.00           H  
ATOM    296  CA  SER G2004      22.183  14.014  26.457  1.00  0.00           C  
ATOM    297  HA  SER G2004      22.058  13.304  27.274  1.00  0.00           H  
ATOM    298  CB  SER G2004      23.647  14.517  26.564  1.00  0.00           C  
ATOM    299  HB2 SER G2004      23.902  14.899  27.552  1.00  0.00           H  
ATOM    300  HB3 SER G2004      24.315  13.661  26.460  1.00  0.00           H  
ATOM    301  OG  SER G2004      23.873  15.466  25.540  1.00  0.00           O  
ATOM    302  HG  SER G2004      23.435  16.307  25.691  1.00  0.00           H  
ATOM    303  C   SER G2004      21.130  15.074  26.673  1.00  0.00           C  
ATOM    304  O   SER G2004      20.881  15.852  25.739  1.00  0.00           O  
ATOM    305  N   ARG G2005      20.535  15.268  27.876  1.00  0.00           N  
ATOM    306  H   ARG G2005      20.798  14.569  28.556  1.00  0.00           H  
ATOM    307  CA  ARG G2005      19.453  16.300  28.106  1.00  0.00           C  
ATOM    308  HA  ARG G2005      18.639  16.086  27.414  1.00  0.00           H  
ATOM    309  CB  ARG G2005      18.995  16.272  29.595  1.00  0.00           C  
ATOM    310  HB2 ARG G2005      19.866  16.125  30.234  1.00  0.00           H  
ATOM    311  HB3 ARG G2005      18.605  17.264  29.826  1.00  0.00           H  
ATOM    312  CG  ARG G2005      17.851  15.355  29.935  1.00  0.00           C  
ATOM    313  HG2 ARG G2005      18.231  14.336  29.866  1.00  0.00           H  
ATOM    314  HG3 ARG G2005      17.525  15.543  30.958  1.00  0.00           H  
ATOM    315  CD  ARG G2005      16.655  15.375  28.982  1.00  0.00           C  
ATOM    316  HD2 ARG G2005      16.807  16.200  28.285  1.00  0.00           H  
ATOM    317  HD3 ARG G2005      16.675  14.409  28.478  1.00  0.00           H  
ATOM    318  NE  ARG G2005      15.377  15.517  29.733  1.00  0.00           N  
ATOM    319  HE  ARG G2005      15.325  15.133  30.666  1.00  0.00           H  
ATOM    320  CZ  ARG G2005      14.219  16.038  29.215  1.00  0.00           C  
ATOM    321  NH1 ARG G2005      13.146  16.108  29.997  1.00  0.00           N  
ATOM    322 1HH1 ARG G2005      13.248  15.977  30.994  1.00  0.00           H  
ATOM    323 2HH1 ARG G2005      12.292  16.476  29.602  1.00  0.00           H  
ATOM    324  NH2 ARG G2005      13.970  16.448  28.016  1.00  0.00           N  
ATOM    325 1HH2 ARG G2005      14.683  16.501  27.301  1.00  0.00           H  
ATOM    326 2HH2 ARG G2005      13.006  16.608  27.761  1.00  0.00           H  
ATOM    327  C   ARG G2005      19.728  17.755  27.740  1.00  0.00           C  
ATOM    328  O   ARG G2005      18.834  18.556  27.422  1.00  0.00           O  
ATOM    329  N   LEU G2006      20.968  18.169  27.643  1.00  0.00           N  
ATOM    330  H   LEU G2006      21.681  17.492  27.876  1.00  0.00           H  
ATOM    331  CA  LEU G2006      21.472  19.438  27.089  1.00  0.00           C  
ATOM    332  HA  LEU G2006      20.667  20.110  26.790  1.00  0.00           H  
ATOM    333  CB  LEU G2006      22.251  20.285  28.160  1.00  0.00           C  
ATOM    334  HB2 LEU G2006      23.117  19.721  28.506  1.00  0.00           H  
ATOM    335  HB3 LEU G2006      22.597  21.176  27.635  1.00  0.00           H  
ATOM    336  CG  LEU G2006      21.416  20.778  29.355  1.00  0.00           C  
ATOM    337  HG  LEU G2006      20.387  20.918  29.024  1.00  0.00           H  
ATOM    338  CD1 LEU G2006      21.312  19.892  30.561  1.00  0.00           C  
ATOM    339 1HD1 LEU G2006      21.044  18.911  30.168  1.00  0.00           H  
ATOM    340 2HD1 LEU G2006      22.228  19.889  31.151  1.00  0.00           H  
ATOM    341 3HD1 LEU G2006      20.486  20.216  31.193  1.00  0.00           H  
ATOM    342  CD2 LEU G2006      22.036  22.088  29.793  1.00  0.00           C  
ATOM    343 1HD2 LEU G2006      22.161  22.795  28.973  1.00  0.00           H  
ATOM    344 2HD2 LEU G2006      21.293  22.499  30.476  1.00  0.00           H  
ATOM    345 3HD2 LEU G2006      22.989  21.921  30.295  1.00  0.00           H  
ATOM    346  C   LEU G2006      22.291  19.254  25.805  1.00  0.00           C  
ATOM    347  O   LEU G2006      23.072  18.300  25.687  1.00  0.00           O  
ATOM    348  N   VAL G2007      22.011  20.171  24.798  1.00  0.00           N  
ATOM    349  H   VAL G2007      21.348  20.914  24.971  1.00  0.00           H  
ATOM    350  CA  VAL G2007      22.723  20.137  23.506  1.00  0.00           C  
ATOM    351  HA  VAL G2007      23.227  19.191  23.310  1.00  0.00           H  
ATOM    352  CB  VAL G2007      21.549  20.372  22.398  1.00  0.00           C  
ATOM    353  HB  VAL G2007      21.201  21.405  22.405  1.00  0.00           H  
ATOM    354  CG1 VAL G2007      22.012  20.128  20.932  1.00  0.00           C  
ATOM    355 1HG1 VAL G2007      21.251  20.513  20.253  1.00  0.00           H  
ATOM    356 2HG1 VAL G2007      22.898  20.732  20.738  1.00  0.00           H  
ATOM    357 3HG1 VAL G2007      22.096  19.056  20.756  1.00  0.00           H  
ATOM    358  CG2 VAL G2007      20.327  19.497  22.682  1.00  0.00           C  
ATOM    359 1HG2 VAL G2007      20.643  18.455  22.638  1.00  0.00           H  
ATOM    360 2HG2 VAL G2007      19.886  19.701  23.658  1.00  0.00           H  
ATOM    361 3HG2 VAL G2007      19.569  19.616  21.907  1.00  0.00           H  
ATOM    362  C   VAL G2007      23.733  21.287  23.454  1.00  0.00           C  
ATOM    363  O   VAL G2007      23.477  22.399  23.948  1.00  0.00           O  
ATOM    364  N   LEU G2008      24.878  21.009  22.859  1.00  0.00           N  
ATOM    365  H   LEU G2008      24.866  20.152  22.325  1.00  0.00           H  
ATOM    366  CA  LEU G2008      25.870  22.014  22.520  1.00  0.00           C  
ATOM    367  HA  LEU G2008      25.798  22.650  23.402  1.00  0.00           H  
ATOM    368  CB  LEU G2008      27.314  21.382  22.596  1.00  0.00           C  
ATOM    369  HB2 LEU G2008      27.497  20.989  23.596  1.00  0.00           H  
ATOM    370  HB3 LEU G2008      27.442  20.621  21.827  1.00  0.00           H  
ATOM    371  CG  LEU G2008      28.325  22.517  22.442  1.00  0.00           C  
ATOM    372  HG  LEU G2008      28.152  23.193  21.604  1.00  0.00           H  
ATOM    373  CD1 LEU G2008      28.332  23.364  23.749  1.00  0.00           C  
ATOM    374 1HD1 LEU G2008      29.172  24.057  23.783  1.00  0.00           H  
ATOM    375 2HD1 LEU G2008      27.465  24.016  23.850  1.00  0.00           H  
ATOM    376 3HD1 LEU G2008      28.325  22.772  24.665  1.00  0.00           H  
ATOM    377  CD2 LEU G2008      29.604  21.826  22.284  1.00  0.00           C  
ATOM    378 1HD2 LEU G2008      30.455  22.486  22.116  1.00  0.00           H  
ATOM    379 2HD2 LEU G2008      29.785  21.194  23.154  1.00  0.00           H  
ATOM    380 3HD2 LEU G2008      29.652  21.192  21.399  1.00  0.00           H  
ATOM    381  C   LEU G2008      25.548  22.848  21.250  1.00  0.00           C  
ATOM    382  O   LEU G2008      25.610  22.412  20.150  1.00  0.00           O  
ATOM    383  N   GLY G2009      25.150  24.096  21.418  1.00  0.00           N  
ATOM    384  H   GLY G2009      25.179  24.600  22.292  1.00  0.00           H  
ATOM    385  CA  GLY G2009      24.851  24.995  20.333  1.00  0.00           C  
ATOM    386  HA2 GLY G2009      24.449  24.405  19.509  1.00  0.00           H  
ATOM    387  HA3 GLY G2009      24.056  25.649  20.693  1.00  0.00           H  
ATOM    388  C   GLY G2009      26.024  25.839  19.912  1.00  0.00           C  
ATOM    389  O   GLY G2009      26.541  26.666  20.705  1.00  0.00           O  
ATOM    390  N   THR G2010      26.577  25.467  18.734  1.00  0.00           N  
ATOM    391  H   THR G2010      26.132  24.816  18.103  1.00  0.00           H  
ATOM    392  CA  THR G2010      28.007  25.771  18.435  1.00  0.00           C  
ATOM    393  HA  THR G2010      28.545  25.795  19.383  1.00  0.00           H  
ATOM    394  CB  THR G2010      28.648  24.818  17.388  1.00  0.00           C  
ATOM    395  HB  THR G2010      29.653  25.160  17.143  1.00  0.00           H  
ATOM    396  CG2 THR G2010      28.726  23.348  17.918  1.00  0.00           C  
ATOM    397 1HG2 THR G2010      29.484  23.400  18.700  1.00  0.00           H  
ATOM    398 2HG2 THR G2010      27.804  23.073  18.430  1.00  0.00           H  
ATOM    399 3HG2 THR G2010      28.938  22.653  17.105  1.00  0.00           H  
ATOM    400  OG1 THR G2010      27.909  24.849  16.199  1.00  0.00           O  
ATOM    401  HG1 THR G2010      27.085  24.415  16.434  1.00  0.00           H  
ATOM    402  C   THR G2010      28.224  27.172  17.809  1.00  0.00           C  
ATOM    403  O   THR G2010      29.372  27.618  17.555  1.00  0.00           O  
ATOM    404  N   MET G2011      27.106  27.881  17.483  1.00  0.00           N  
ATOM    405  H   MET G2011      26.222  27.446  17.703  1.00  0.00           H  
ATOM    406  CA  MET G2011      26.995  29.093  16.687  1.00  0.00           C  
ATOM    407  HA  MET G2011      27.141  28.746  15.664  1.00  0.00           H  
ATOM    408  CB  MET G2011      25.612  29.754  16.820  1.00  0.00           C  
ATOM    409  HB2 MET G2011      24.842  29.006  16.628  1.00  0.00           H  
ATOM    410  HB3 MET G2011      25.454  30.091  17.844  1.00  0.00           H  
ATOM    411  CG  MET G2011      25.434  30.882  15.761  1.00  0.00           C  
ATOM    412  HG2 MET G2011      26.051  31.720  16.085  1.00  0.00           H  
ATOM    413  HG3 MET G2011      25.804  30.551  14.791  1.00  0.00           H  
ATOM    414  SD  MET G2011      23.711  31.476  15.668  1.00  0.00           S  
ATOM    415  CE  MET G2011      23.749  32.410  17.203  1.00  0.00           C  
ATOM    416  HE1 MET G2011      24.435  33.258  17.213  1.00  0.00           H  
ATOM    417  HE2 MET G2011      22.748  32.810  17.361  1.00  0.00           H  
ATOM    418  HE3 MET G2011      23.941  31.731  18.033  1.00  0.00           H  
ATOM    419  C   MET G2011      28.071  30.260  16.898  1.00  0.00           C  
ATOM    420  O   MET G2011      28.579  30.827  15.934  1.00  0.00           O  
ATOM    421  N   ASN G2012      28.421  30.591  18.197  1.00  0.00           N  
ATOM    422  H   ASN G2012      28.123  30.058  19.001  1.00  0.00           H  
ATOM    423  CA  ASN G2012      29.394  31.717  18.477  1.00  0.00           C  
ATOM    424  HA  ASN G2012      29.150  32.620  17.917  1.00  0.00           H  
ATOM    425  CB  ASN G2012      29.197  32.219  19.968  1.00  0.00           C  
ATOM    426  HB2 ASN G2012      29.151  33.303  20.074  1.00  0.00           H  
ATOM    427  HB3 ASN G2012      28.136  32.076  20.175  1.00  0.00           H  
ATOM    428  CG  ASN G2012      30.085  31.535  20.980  1.00  0.00           C  
ATOM    429  OD1 ASN G2012      31.073  32.121  21.338  1.00  0.00           O  
ATOM    430  ND2 ASN G2012      29.745  30.336  21.438  1.00  0.00           N  
ATOM    431 1HD2 ASN G2012      30.151  30.097  22.332  1.00  0.00           H  
ATOM    432 2HD2 ASN G2012      28.771  30.117  21.285  1.00  0.00           H  
ATOM    433  C   ASN G2012      30.876  31.348  18.063  1.00  0.00           C  
ATOM    434  O   ASN G2012      31.812  32.222  18.021  1.00  0.00           O  
ATOM    435  N   PHE G2013      31.158  30.094  17.791  1.00  0.00           N  
ATOM    436  H   PHE G2013      30.445  29.396  17.948  1.00  0.00           H  
ATOM    437  CA  PHE G2013      32.474  29.644  17.327  1.00  0.00           C  
ATOM    438  HA  PHE G2013      33.309  29.934  17.963  1.00  0.00           H  
ATOM    439  CB  PHE G2013      32.569  28.060  17.344  1.00  0.00           C  
ATOM    440  HB2 PHE G2013      31.739  27.793  16.690  1.00  0.00           H  
ATOM    441  HB3 PHE G2013      33.505  27.804  16.848  1.00  0.00           H  
ATOM    442  CG  PHE G2013      32.357  27.378  18.667  1.00  0.00           C  
ATOM    443  CD1 PHE G2013      32.405  28.043  19.873  1.00  0.00           C  
ATOM    444  HD1 PHE G2013      32.628  29.097  19.942  1.00  0.00           H  
ATOM    445  CE1 PHE G2013      32.007  27.401  21.028  1.00  0.00           C  
ATOM    446  HE1 PHE G2013      32.060  27.976  21.941  1.00  0.00           H  
ATOM    447  CZ  PHE G2013      31.665  26.061  21.050  1.00  0.00           C  
ATOM    448  HZ  PHE G2013      31.372  25.551  21.956  1.00  0.00           H  
ATOM    449  CE2 PHE G2013      31.726  25.317  19.839  1.00  0.00           C  
ATOM    450  HE2 PHE G2013      31.662  24.241  19.772  1.00  0.00           H  
ATOM    451  CD2 PHE G2013      32.062  25.997  18.626  1.00  0.00           C  
ATOM    452  HD2 PHE G2013      32.030  25.412  17.719  1.00  0.00           H  
ATOM    453  C   PHE G2013      32.853  30.200  15.936  1.00  0.00           C  
ATOM    454  O   PHE G2013      32.079  30.006  15.014  1.00  0.00           O  
ATOM    455  N   GLY G2014      33.947  30.858  15.683  1.00  0.00           N  
ATOM    456  H   GLY G2014      34.472  31.020  16.531  1.00  0.00           H  
ATOM    457  CA  GLY G2014      34.314  31.641  14.551  1.00  0.00           C  
ATOM    458  HA2 GLY G2014      35.326  31.394  14.232  1.00  0.00           H  
ATOM    459  HA3 GLY G2014      33.633  31.538  13.707  1.00  0.00           H  
ATOM    460  C   GLY G2014      34.411  33.083  15.074  1.00  0.00           C  
ATOM    461  O   GLY G2014      35.432  33.527  15.565  1.00  0.00           O  
ATOM    462  N   PRO G2015      33.305  33.860  14.932  1.00  0.00           N  
ATOM    463  CD  PRO G2015      31.833  33.504  14.629  1.00  0.00           C  
ATOM    464  HD2 PRO G2015      31.436  32.725  15.280  1.00  0.00           H  
ATOM    465  HD3 PRO G2015      31.682  33.141  13.612  1.00  0.00           H  
ATOM    466  CG  PRO G2015      30.982  34.713  14.850  1.00  0.00           C  
ATOM    467  HG2 PRO G2015      30.527  34.581  15.831  1.00  0.00           H  
ATOM    468  HG3 PRO G2015      30.210  34.825  14.088  1.00  0.00           H  
ATOM    469  CB  PRO G2015      32.001  35.835  14.596  1.00  0.00           C  
ATOM    470  HB2 PRO G2015      31.742  36.804  15.023  1.00  0.00           H  
ATOM    471  HB3 PRO G2015      32.224  35.997  13.542  1.00  0.00           H  
ATOM    472  CA  PRO G2015      33.370  35.333  15.178  1.00  0.00           C  
ATOM    473  HA  PRO G2015      34.235  35.829  14.737  1.00  0.00           H  
ATOM    474  C   PRO G2015      33.384  35.717  16.678  1.00  0.00           C  
ATOM    475  O   PRO G2015      34.050  36.691  17.037  1.00  0.00           O  
ATOM    476  N   THR G2016      32.866  34.888  17.638  1.00  0.00           N  
ATOM    477  H   THR G2016      32.587  33.967  17.331  1.00  0.00           H  
ATOM    478  CA  THR G2016      32.815  35.185  19.051  1.00  0.00           C  
ATOM    479  HA  THR G2016      32.945  36.254  19.216  1.00  0.00           H  
ATOM    480  CB  THR G2016      31.469  34.953  19.692  1.00  0.00           C  
ATOM    481  HB  THR G2016      31.248  33.886  19.694  1.00  0.00           H  
ATOM    482  CG2 THR G2016      31.321  35.362  21.173  1.00  0.00           C  
ATOM    483 1HG2 THR G2016      31.590  36.419  21.186  1.00  0.00           H  
ATOM    484 2HG2 THR G2016      30.371  35.062  21.614  1.00  0.00           H  
ATOM    485 3HG2 THR G2016      32.068  34.810  21.743  1.00  0.00           H  
ATOM    486  OG1 THR G2016      30.478  35.702  18.980  1.00  0.00           O  
ATOM    487  HG1 THR G2016      30.734  36.616  18.834  1.00  0.00           H  
ATOM    488  C   THR G2016      34.031  34.525  19.832  1.00  0.00           C  
ATOM    489  O   THR G2016      34.812  35.145  20.484  1.00  0.00           O  
ATOM    490  N   THR G2017      34.078  33.194  19.656  1.00  0.00           N  
ATOM    491  H   THR G2017      33.384  32.704  19.110  1.00  0.00           H  
ATOM    492  CA  THR G2017      35.017  32.287  20.395  1.00  0.00           C  
ATOM    493  HA  THR G2017      35.615  32.828  21.129  1.00  0.00           H  
ATOM    494  CB  THR G2017      34.293  31.308  21.267  1.00  0.00           C  
ATOM    495  HB  THR G2017      33.571  30.720  20.701  1.00  0.00           H  
ATOM    496  CG2 THR G2017      35.227  30.339  22.027  1.00  0.00           C  
ATOM    497 1HG2 THR G2017      35.972  29.916  21.353  1.00  0.00           H  
ATOM    498 2HG2 THR G2017      35.756  30.928  22.777  1.00  0.00           H  
ATOM    499 3HG2 THR G2017      34.608  29.673  22.629  1.00  0.00           H  
ATOM    500  OG1 THR G2017      33.554  32.095  22.169  1.00  0.00           O  
ATOM    501  HG1 THR G2017      32.647  31.971  21.881  1.00  0.00           H  
ATOM    502  C   THR G2017      35.949  31.708  19.364  1.00  0.00           C  
ATOM    503  O   THR G2017      35.493  31.364  18.232  1.00  0.00           O  
ATOM    504  N   ASP G2018      37.281  31.685  19.570  1.00  0.00           N  
ATOM    505  H   ASP G2018      37.621  32.096  20.428  1.00  0.00           H  
ATOM    506  CA  ASP G2018      38.287  31.287  18.614  1.00  0.00           C  
ATOM    507  HA  ASP G2018      37.935  31.567  17.621  1.00  0.00           H  
ATOM    508  CB  ASP G2018      39.541  32.072  18.824  1.00  0.00           C  
ATOM    509  HB2 ASP G2018      39.268  33.126  18.870  1.00  0.00           H  
ATOM    510  HB3 ASP G2018      39.989  31.865  19.796  1.00  0.00           H  
ATOM    511  CG  ASP G2018      40.542  31.998  17.692  1.00  0.00           C  
ATOM    512  OD1 ASP G2018      41.791  32.146  17.947  1.00  0.00           O  
ATOM    513  OD2 ASP G2018      40.152  31.660  16.563  1.00  0.00           O  
ATOM    514  C   ASP G2018      38.465  29.785  18.584  1.00  0.00           C  
ATOM    515  O   ASP G2018      37.950  29.037  19.477  1.00  0.00           O  
ATOM    516  N   GLU G2019      39.202  29.281  17.591  1.00  0.00           N  
ATOM    517  H   GLU G2019      39.568  29.922  16.902  1.00  0.00           H  
ATOM    518  CA  GLU G2019      39.273  27.806  17.317  1.00  0.00           C  
ATOM    519  HA  GLU G2019      38.281  27.436  17.060  1.00  0.00           H  
ATOM    520  CB  GLU G2019      40.197  27.605  16.117  1.00  0.00           C  
ATOM    521  HB2 GLU G2019      39.850  28.181  15.259  1.00  0.00           H  
ATOM    522  HB3 GLU G2019      41.229  27.804  16.406  1.00  0.00           H  
ATOM    523  CG  GLU G2019      40.143  26.099  15.724  1.00  0.00           C  
ATOM    524  HG2 GLU G2019      40.512  25.496  16.554  1.00  0.00           H  
ATOM    525  HG3 GLU G2019      39.084  25.856  15.638  1.00  0.00           H  
ATOM    526  CD  GLU G2019      40.837  25.803  14.440  1.00  0.00           C  
ATOM    527  OE1 GLU G2019      40.561  26.477  13.407  1.00  0.00           O  
ATOM    528  OE2 GLU G2019      41.658  24.866  14.352  1.00  0.00           O  
ATOM    529  C   GLU G2019      39.675  27.008  18.575  1.00  0.00           C  
ATOM    530  O   GLU G2019      38.863  26.254  19.134  1.00  0.00           O  
ATOM    531  N   ALA G2020      40.935  27.117  19.076  1.00  0.00           N  
ATOM    532  H   ALA G2020      41.489  27.789  18.564  1.00  0.00           H  
ATOM    533  CA  ALA G2020      41.398  26.289  20.146  1.00  0.00           C  
ATOM    534  HA  ALA G2020      41.158  25.277  19.819  1.00  0.00           H  
ATOM    535  CB  ALA G2020      42.908  26.388  20.407  1.00  0.00           C  
ATOM    536  HB1 ALA G2020      43.284  25.594  21.053  1.00  0.00           H  
ATOM    537  HB2 ALA G2020      43.411  26.219  19.455  1.00  0.00           H  
ATOM    538  HB3 ALA G2020      43.185  27.366  20.801  1.00  0.00           H  
ATOM    539  C   ALA G2020      40.627  26.513  21.518  1.00  0.00           C  
ATOM    540  O   ALA G2020      40.482  25.530  22.251  1.00  0.00           O  
ATOM    541  N   GLU G2021      40.065  27.675  21.790  1.00  0.00           N  
ATOM    542  H   GLU G2021      40.237  28.443  21.157  1.00  0.00           H  
ATOM    543  CA  GLU G2021      39.002  27.941  22.822  1.00  0.00           C  
ATOM    544  HA  GLU G2021      39.282  27.430  23.744  1.00  0.00           H  
ATOM    545  CB  GLU G2021      38.836  29.472  23.042  1.00  0.00           C  
ATOM    546  HB2 GLU G2021      38.742  29.892  22.040  1.00  0.00           H  
ATOM    547  HB3 GLU G2021      37.988  29.697  23.689  1.00  0.00           H  
ATOM    548  CG  GLU G2021      40.123  30.051  23.586  1.00  0.00           C  
ATOM    549  HG2 GLU G2021      40.846  30.039  22.771  1.00  0.00           H  
ATOM    550  HG3 GLU G2021      39.966  31.120  23.731  1.00  0.00           H  
ATOM    551  CD  GLU G2021      40.687  29.461  24.878  1.00  0.00           C  
ATOM    552  OE1 GLU G2021      39.987  28.761  25.676  1.00  0.00           O  
ATOM    553  OE2 GLU G2021      41.827  29.726  25.196  1.00  0.00           O  
ATOM    554  C   GLU G2021      37.679  27.222  22.624  1.00  0.00           C  
ATOM    555  O   GLU G2021      37.056  26.717  23.551  1.00  0.00           O  
ATOM    556  N   SER G2022      37.275  26.973  21.369  1.00  0.00           N  
ATOM    557  H   SER G2022      37.893  27.234  20.615  1.00  0.00           H  
ATOM    558  CA  SER G2022      36.031  26.233  21.064  1.00  0.00           C  
ATOM    559  HA  SER G2022      35.202  26.555  21.694  1.00  0.00           H  
ATOM    560  CB  SER G2022      35.761  26.415  19.638  1.00  0.00           C  
ATOM    561  HB2 SER G2022      36.597  25.928  19.138  1.00  0.00           H  
ATOM    562  HB3 SER G2022      34.790  25.935  19.513  1.00  0.00           H  
ATOM    563  OG  SER G2022      35.680  27.827  19.267  1.00  0.00           O  
ATOM    564  HG  SER G2022      36.500  28.251  19.531  1.00  0.00           H  
ATOM    565  C   SER G2022      36.347  24.750  21.251  1.00  0.00           C  
ATOM    566  O   SER G2022      35.504  23.963  21.705  1.00  0.00           O  
HETATM  567  N   HIE G2023      37.575  24.265  20.890  1.00  0.00           N  
HETATM  568  H   HIE G2023      38.224  24.950  20.529  1.00  0.00           H  
HETATM  569  CA  HIE G2023      37.981  22.863  21.033  1.00  0.00           C  
HETATM  570  HA  HIE G2023      37.361  22.264  20.365  1.00  0.00           H  
HETATM  571  CB  HIE G2023      39.433  22.680  20.554  1.00  0.00           C  
HETATM  572  HB2 HIE G2023      40.199  23.299  21.021  1.00  0.00           H  
HETATM  573  HB3 HIE G2023      39.689  21.650  20.802  1.00  0.00           H  
HETATM  574  CG  HIE G2023      39.649  22.642  19.070  1.00  0.00           C  
HETATM  575  ND1 HIE G2023      40.681  21.989  18.543  1.00  0.00           N  
HETATM  576  CE1 HIE G2023      40.481  22.026  17.207  1.00  0.00           C  
HETATM  577  HE1 HIE G2023      41.103  21.497  16.501  1.00  0.00           H  
HETATM  578  NE2 HIE G2023      39.259  22.652  16.943  1.00  0.00           N  
HETATM  579  HE2 HIE G2023      38.873  22.689  16.010  1.00  0.00           H  
HETATM  580  CD2 HIE G2023      38.783  23.120  18.092  1.00  0.00           C  
HETATM  581  HD2 HIE G2023      37.867  23.670  18.246  1.00  0.00           H  
HETATM  582  C   HIE G2023      37.968  22.435  22.491  1.00  0.00           C  
HETATM  583  O   HIE G2023      37.636  21.287  22.848  1.00  0.00           O  
ATOM    584  N   ALA G2024      38.429  23.353  23.341  1.00  0.00           N  
ATOM    585  H   ALA G2024      38.846  24.173  22.924  1.00  0.00           H  
ATOM    586  CA  ALA G2024      38.385  23.184  24.799  1.00  0.00           C  
ATOM    587  HA  ALA G2024      38.812  22.204  25.013  1.00  0.00           H  
ATOM    588  CB  ALA G2024      39.250  24.291  25.315  1.00  0.00           C  
ATOM    589  HB1 ALA G2024      38.696  25.188  25.036  1.00  0.00           H  
ATOM    590  HB2 ALA G2024      39.335  24.205  26.398  1.00  0.00           H  
ATOM    591  HB3 ALA G2024      40.238  24.186  24.867  1.00  0.00           H  
ATOM    592  C   ALA G2024      36.964  23.159  25.402  1.00  0.00           C  
ATOM    593  O   ALA G2024      36.774  22.309  26.283  1.00  0.00           O  
ATOM    594  N   ILE G2025      36.063  23.902  24.800  1.00  0.00           N  
ATOM    595  H   ILE G2025      36.423  24.612  24.179  1.00  0.00           H  
ATOM    596  CA  ILE G2025      34.604  23.883  25.154  1.00  0.00           C  
ATOM    597  HA  ILE G2025      34.427  23.786  26.226  1.00  0.00           H  
ATOM    598  CB  ILE G2025      33.880  25.130  24.519  1.00  0.00           C  
ATOM    599  HB  ILE G2025      34.180  25.344  23.493  1.00  0.00           H  
ATOM    600  CG2 ILE G2025      32.326  25.154  24.584  1.00  0.00           C  
ATOM    601 1HG2 ILE G2025      32.010  24.914  25.599  1.00  0.00           H  
ATOM    602 2HG2 ILE G2025      31.983  26.131  24.242  1.00  0.00           H  
ATOM    603 3HG2 ILE G2025      31.922  24.359  23.958  1.00  0.00           H  
ATOM    604  CG1 ILE G2025      34.296  26.291  25.437  1.00  0.00           C  
ATOM    605 2HG1 ILE G2025      33.759  26.116  26.370  1.00  0.00           H  
ATOM    606 3HG1 ILE G2025      35.380  26.285  25.552  1.00  0.00           H  
ATOM    607  CD1 ILE G2025      34.049  27.694  24.923  1.00  0.00           C  
ATOM    608 1HD1 ILE G2025      34.793  28.357  25.363  1.00  0.00           H  
ATOM    609 2HD1 ILE G2025      34.016  27.742  23.834  1.00  0.00           H  
ATOM    610 3HD1 ILE G2025      33.078  28.008  25.305  1.00  0.00           H  
ATOM    611  C   ILE G2025      33.942  22.539  24.746  1.00  0.00           C  
ATOM    612  O   ILE G2025      33.113  21.913  25.473  1.00  0.00           O  
ATOM    613  N   MET G2026      34.355  22.117  23.602  1.00  0.00           N  
ATOM    614  H   MET G2026      35.115  22.529  23.080  1.00  0.00           H  
ATOM    615  CA  MET G2026      33.910  20.843  23.021  1.00  0.00           C  
ATOM    616  HA  MET G2026      32.829  20.754  23.132  1.00  0.00           H  
ATOM    617  CB  MET G2026      34.125  20.778  21.532  1.00  0.00           C  
ATOM    618  HB2 MET G2026      35.175  21.004  21.344  1.00  0.00           H  
ATOM    619  HB3 MET G2026      33.902  19.756  21.223  1.00  0.00           H  
ATOM    620  CG  MET G2026      33.178  21.741  20.761  1.00  0.00           C  
ATOM    621  HG2 MET G2026      32.130  21.497  20.937  1.00  0.00           H  
ATOM    622  HG3 MET G2026      33.476  22.748  21.053  1.00  0.00           H  
ATOM    623  SD  MET G2026      33.307  21.837  19.003  1.00  0.00           S  
ATOM    624  CE  MET G2026      34.825  22.746  18.771  1.00  0.00           C  
ATOM    625  HE1 MET G2026      35.578  22.076  19.186  1.00  0.00           H  
ATOM    626  HE2 MET G2026      35.051  22.848  17.710  1.00  0.00           H  
ATOM    627  HE3 MET G2026      34.673  23.709  19.258  1.00  0.00           H  
ATOM    628  C   MET G2026      34.413  19.598  23.730  1.00  0.00           C  
ATOM    629  O   MET G2026      33.647  18.675  23.937  1.00  0.00           O  
ATOM    630  N   ASP G2027      35.692  19.673  24.149  1.00  0.00           N  
ATOM    631  H   ASP G2027      36.253  20.489  23.948  1.00  0.00           H  
ATOM    632  CA  ASP G2027      36.247  18.783  25.148  1.00  0.00           C  
ATOM    633  HA  ASP G2027      35.991  17.773  24.831  1.00  0.00           H  
ATOM    634  CB  ASP G2027      37.764  18.918  25.355  1.00  0.00           C  
ATOM    635  HB2 ASP G2027      38.032  19.973  25.417  1.00  0.00           H  
ATOM    636  HB3 ASP G2027      38.081  18.527  26.321  1.00  0.00           H  
ATOM    637  CG  ASP G2027      38.645  18.333  24.240  1.00  0.00           C  
ATOM    638  OD1 ASP G2027      38.230  17.460  23.455  1.00  0.00           O  
ATOM    639  OD2 ASP G2027      39.827  18.794  24.161  1.00  0.00           O  
ATOM    640  C   ASP G2027      35.471  18.889  26.482  1.00  0.00           C  
ATOM    641  O   ASP G2027      35.183  17.813  27.016  1.00  0.00           O  
ATOM    642  N   ALA G2028      35.124  20.044  26.987  1.00  0.00           N  
ATOM    643  H   ALA G2028      35.447  20.875  26.512  1.00  0.00           H  
ATOM    644  CA  ALA G2028      34.361  20.199  28.239  1.00  0.00           C  
ATOM    645  HA  ALA G2028      34.946  19.705  29.015  1.00  0.00           H  
ATOM    646  CB  ALA G2028      34.233  21.704  28.673  1.00  0.00           C  
ATOM    647  HB1 ALA G2028      33.872  22.396  27.912  1.00  0.00           H  
ATOM    648  HB2 ALA G2028      33.565  21.704  29.535  1.00  0.00           H  
ATOM    649  HB3 ALA G2028      35.248  21.960  28.975  1.00  0.00           H  
ATOM    650  C   ALA G2028      32.948  19.487  28.205  1.00  0.00           C  
ATOM    651  O   ALA G2028      32.513  18.910  29.194  1.00  0.00           O  
ATOM    652  N   ALA G2029      32.248  19.612  27.064  1.00  0.00           N  
ATOM    653  H   ALA G2029      32.665  20.078  26.271  1.00  0.00           H  
ATOM    654  CA  ALA G2029      31.045  18.863  26.788  1.00  0.00           C  
ATOM    655  HA  ALA G2029      30.388  19.244  27.570  1.00  0.00           H  
ATOM    656  CB  ALA G2029      30.577  19.432  25.397  1.00  0.00           C  
ATOM    657  HB1 ALA G2029      30.377  20.503  25.379  1.00  0.00           H  
ATOM    658  HB2 ALA G2029      31.419  19.231  24.735  1.00  0.00           H  
ATOM    659  HB3 ALA G2029      29.683  18.939  25.014  1.00  0.00           H  
ATOM    660  C   ALA G2029      31.216  17.273  26.918  1.00  0.00           C  
ATOM    661  O   ALA G2029      30.512  16.724  27.783  1.00  0.00           O  
ATOM    662  N   LEU G2030      32.066  16.674  26.112  1.00  0.00           N  
ATOM    663  H   LEU G2030      32.313  17.228  25.305  1.00  0.00           H  
ATOM    664  CA  LEU G2030      32.408  15.259  26.209  1.00  0.00           C  
ATOM    665  HA  LEU G2030      31.517  14.689  25.947  1.00  0.00           H  
ATOM    666  CB  LEU G2030      33.581  14.897  25.292  1.00  0.00           C  
ATOM    667  HB2 LEU G2030      34.152  15.807  25.111  1.00  0.00           H  
ATOM    668  HB3 LEU G2030      34.170  14.137  25.806  1.00  0.00           H  
ATOM    669  CG  LEU G2030      33.146  14.357  23.852  1.00  0.00           C  
ATOM    670  HG  LEU G2030      32.656  15.197  23.360  1.00  0.00           H  
ATOM    671  CD1 LEU G2030      34.442  13.842  23.132  1.00  0.00           C  
ATOM    672 1HD1 LEU G2030      35.223  14.602  23.171  1.00  0.00           H  
ATOM    673 2HD1 LEU G2030      34.745  12.894  23.575  1.00  0.00           H  
ATOM    674 3HD1 LEU G2030      34.168  13.866  22.077  1.00  0.00           H  
ATOM    675  CD2 LEU G2030      32.219  13.101  24.004  1.00  0.00           C  
ATOM    676 1HD2 LEU G2030      32.606  12.358  24.701  1.00  0.00           H  
ATOM    677 2HD2 LEU G2030      31.254  13.452  24.370  1.00  0.00           H  
ATOM    678 3HD2 LEU G2030      32.172  12.607  23.034  1.00  0.00           H  
ATOM    679  C   LEU G2030      32.750  14.910  27.698  1.00  0.00           C  
ATOM    680  O   LEU G2030      32.306  13.856  28.243  1.00  0.00           O  
ATOM    681  N   ASP G2031      33.410  15.863  28.415  1.00  0.00           N  
ATOM    682  H   ASP G2031      33.652  16.694  27.895  1.00  0.00           H  
ATOM    683  CA  ASP G2031      33.809  15.670  29.841  1.00  0.00           C  
ATOM    684  HA  ASP G2031      34.279  14.687  29.853  1.00  0.00           H  
ATOM    685  CB  ASP G2031      34.866  16.765  30.202  1.00  0.00           C  
ATOM    686  HB2 ASP G2031      34.730  17.694  29.649  1.00  0.00           H  
ATOM    687  HB3 ASP G2031      34.803  17.045  31.254  1.00  0.00           H  
ATOM    688  CG  ASP G2031      36.309  16.346  29.833  1.00  0.00           C  
ATOM    689  OD1 ASP G2031      36.596  15.188  29.459  1.00  0.00           O  
ATOM    690  OD2 ASP G2031      37.192  17.211  29.858  1.00  0.00           O  
ATOM    691  C   ASP G2031      32.656  15.687  30.852  1.00  0.00           C  
ATOM    692  O   ASP G2031      32.813  14.895  31.775  1.00  0.00           O  
ATOM    693  N   ALA G2032      31.560  16.413  30.719  1.00  0.00           N  
ATOM    694  H   ALA G2032      31.608  16.986  29.889  1.00  0.00           H  
ATOM    695  CA  ALA G2032      30.297  16.395  31.422  1.00  0.00           C  
ATOM    696  HA  ALA G2032      30.527  16.152  32.460  1.00  0.00           H  
ATOM    697  CB  ALA G2032      29.791  17.844  31.458  1.00  0.00           C  
ATOM    698  HB1 ALA G2032      29.078  17.970  32.272  1.00  0.00           H  
ATOM    699  HB2 ALA G2032      30.627  18.497  31.711  1.00  0.00           H  
ATOM    700  HB3 ALA G2032      29.378  18.196  30.512  1.00  0.00           H  
ATOM    701  C   ALA G2032      29.224  15.499  30.794  1.00  0.00           C  
ATOM    702  O   ALA G2032      28.067  15.510  31.202  1.00  0.00           O  
ATOM    703  N   GLY G2033      29.669  14.697  29.847  1.00  0.00           N  
ATOM    704  H   GLY G2033      30.521  15.018  29.410  1.00  0.00           H  
ATOM    705  CA  GLY G2033      28.910  13.577  29.176  1.00  0.00           C  
ATOM    706  HA2 GLY G2033      29.598  12.934  28.628  1.00  0.00           H  
ATOM    707  HA3 GLY G2033      28.391  12.960  29.909  1.00  0.00           H  
ATOM    708  C   GLY G2033      27.907  14.035  28.087  1.00  0.00           C  
ATOM    709  O   GLY G2033      27.050  13.248  27.642  1.00  0.00           O  
ATOM    710  N   ILE G2034      28.037  15.258  27.538  1.00  0.00           N  
ATOM    711  H   ILE G2034      28.784  15.859  27.855  1.00  0.00           H  
ATOM    712  CA  ILE G2034      27.239  15.727  26.428  1.00  0.00           C  
ATOM    713  HA  ILE G2034      26.258  15.502  26.847  1.00  0.00           H  
ATOM    714  CB  ILE G2034      27.381  17.225  26.219  1.00  0.00           C  
ATOM    715  HB  ILE G2034      28.439  17.452  26.093  1.00  0.00           H  
ATOM    716  CG2 ILE G2034      26.854  17.644  24.822  1.00  0.00           C  
ATOM    717 1HG2 ILE G2034      27.209  16.867  24.146  1.00  0.00           H  
ATOM    718 2HG2 ILE G2034      25.772  17.771  24.855  1.00  0.00           H  
ATOM    719 3HG2 ILE G2034      27.425  18.486  24.429  1.00  0.00           H  
ATOM    720  CG1 ILE G2034      26.736  18.063  27.363  1.00  0.00           C  
ATOM    721 2HG1 ILE G2034      25.751  17.638  27.558  1.00  0.00           H  
ATOM    722 3HG1 ILE G2034      27.361  17.867  28.235  1.00  0.00           H  
ATOM    723  CD1 ILE G2034      26.522  19.536  27.155  1.00  0.00           C  
ATOM    724 1HD1 ILE G2034      26.328  19.943  28.148  1.00  0.00           H  
ATOM    725 2HD1 ILE G2034      27.348  20.120  26.751  1.00  0.00           H  
ATOM    726 3HD1 ILE G2034      25.657  19.764  26.531  1.00  0.00           H  
ATOM    727  C   ILE G2034      27.624  14.804  25.170  1.00  0.00           C  
ATOM    728  O   ILE G2034      28.829  14.708  24.823  1.00  0.00           O  
ATOM    729  N   ASN G2035      26.600  14.196  24.613  1.00  0.00           N  
ATOM    730  H   ASN G2035      25.689  14.360  25.017  1.00  0.00           H  
ATOM    731  CA  ASN G2035      26.808  13.330  23.405  1.00  0.00           C  
ATOM    732  HA  ASN G2035      27.893  13.262  23.332  1.00  0.00           H  
ATOM    733  CB  ASN G2035      26.362  11.845  23.594  1.00  0.00           C  
ATOM    734  HB2 ASN G2035      26.850  11.209  22.855  1.00  0.00           H  
ATOM    735  HB3 ASN G2035      26.572  11.524  24.614  1.00  0.00           H  
ATOM    736  CG  ASN G2035      24.841  11.710  23.373  1.00  0.00           C  
ATOM    737  OD1 ASN G2035      24.024  12.565  23.710  1.00  0.00           O  
ATOM    738  ND2 ASN G2035      24.417  10.583  22.815  1.00  0.00           N  
ATOM    739 1HD2 ASN G2035      23.439  10.334  22.782  1.00  0.00           H  
ATOM    740 2HD2 ASN G2035      25.106   9.852  22.719  1.00  0.00           H  
ATOM    741  C   ASN G2035      26.365  13.959  22.049  1.00  0.00           C  
ATOM    742  O   ASN G2035      26.660  13.357  21.012  1.00  0.00           O  
ATOM    743  N   PHE G2036      25.626  15.088  22.041  1.00  0.00           N  
ATOM    744  H   PHE G2036      25.511  15.540  22.936  1.00  0.00           H  
ATOM    745  CA  PHE G2036      24.797  15.698  21.036  1.00  0.00           C  
ATOM    746  HA  PHE G2036      24.890  15.049  20.166  1.00  0.00           H  
ATOM    747  CB  PHE G2036      23.346  15.521  21.556  1.00  0.00           C  
ATOM    748  HB2 PHE G2036      23.232  14.441  21.653  1.00  0.00           H  
ATOM    749  HB3 PHE G2036      23.095  15.866  22.559  1.00  0.00           H  
ATOM    750  CG  PHE G2036      22.193  15.967  20.601  1.00  0.00           C  
ATOM    751  CD1 PHE G2036      20.928  16.241  21.102  1.00  0.00           C  
ATOM    752  HD1 PHE G2036      20.810  16.260  22.176  1.00  0.00           H  
ATOM    753  CE1 PHE G2036      19.840  16.577  20.260  1.00  0.00           C  
ATOM    754  HE1 PHE G2036      18.863  16.802  20.661  1.00  0.00           H  
ATOM    755  CZ  PHE G2036      20.009  16.669  18.878  1.00  0.00           C  
ATOM    756  HZ  PHE G2036      19.167  16.698  18.202  1.00  0.00           H  
ATOM    757  CE2 PHE G2036      21.262  16.346  18.336  1.00  0.00           C  
ATOM    758  HE2 PHE G2036      21.426  16.362  17.269  1.00  0.00           H  
ATOM    759  CD2 PHE G2036      22.335  16.108  19.205  1.00  0.00           C  
ATOM    760  HD2 PHE G2036      23.301  15.946  18.750  1.00  0.00           H  
ATOM    761  C   PHE G2036      25.084  17.152  20.676  1.00  0.00           C  
ATOM    762  O   PHE G2036      24.929  18.050  21.494  1.00  0.00           O  
ATOM    763  N   PHE G2037      25.590  17.411  19.431  1.00  0.00           N  
ATOM    764  H   PHE G2037      25.733  16.622  18.817  1.00  0.00           H  
ATOM    765  CA  PHE G2037      25.976  18.845  19.016  1.00  0.00           C  
ATOM    766  HA  PHE G2037      25.923  19.511  19.877  1.00  0.00           H  
ATOM    767  CB  PHE G2037      27.411  18.781  18.387  1.00  0.00           C  
ATOM    768  HB2 PHE G2037      27.480  17.940  17.698  1.00  0.00           H  
ATOM    769  HB3 PHE G2037      27.529  19.725  17.855  1.00  0.00           H  
ATOM    770  CG  PHE G2037      28.626  18.589  19.321  1.00  0.00           C  
ATOM    771  CD1 PHE G2037      28.453  18.088  20.603  1.00  0.00           C  
ATOM    772  HD1 PHE G2037      27.443  17.839  20.890  1.00  0.00           H  
ATOM    773  CE1 PHE G2037      29.575  17.725  21.374  1.00  0.00           C  
ATOM    774  HE1 PHE G2037      29.409  17.183  22.293  1.00  0.00           H  
ATOM    775  CZ  PHE G2037      30.842  18.141  20.964  1.00  0.00           C  
ATOM    776  HZ  PHE G2037      31.736  18.038  21.561  1.00  0.00           H  
ATOM    777  CE2 PHE G2037      31.000  18.882  19.786  1.00  0.00           C  
ATOM    778  HE2 PHE G2037      32.000  19.166  19.492  1.00  0.00           H  
ATOM    779  CD2 PHE G2037      29.884  19.088  18.951  1.00  0.00           C  
ATOM    780  HD2 PHE G2037      29.987  19.737  18.094  1.00  0.00           H  
ATOM    781  C   PHE G2037      25.018  19.340  17.877  1.00  0.00           C  
ATOM    782  O   PHE G2037      24.623  18.558  17.032  1.00  0.00           O  
ATOM    783  N   ASP G2038      24.964  20.713  17.859  1.00  0.00           N  
ATOM    784  H   ASP G2038      25.288  21.201  18.682  1.00  0.00           H  
ATOM    785  CA  ASP G2038      24.219  21.521  16.892  1.00  0.00           C  
ATOM    786  HA  ASP G2038      23.726  20.864  16.176  1.00  0.00           H  
ATOM    787  CB  ASP G2038      23.129  22.325  17.613  1.00  0.00           C  
ATOM    788  HB2 ASP G2038      22.223  21.755  17.822  1.00  0.00           H  
ATOM    789  HB3 ASP G2038      23.594  22.681  18.532  1.00  0.00           H  
ATOM    790  CG  ASP G2038      22.650  23.476  16.771  1.00  0.00           C  
ATOM    791  OD1 ASP G2038      21.968  23.265  15.718  1.00  0.00           O  
ATOM    792  OD2 ASP G2038      22.743  24.664  17.163  1.00  0.00           O  
ATOM    793  C   ASP G2038      25.197  22.404  16.069  1.00  0.00           C  
ATOM    794  O   ASP G2038      25.842  23.332  16.608  1.00  0.00           O  
ATOM    795  N   THR G2039      25.096  22.361  14.741  1.00  0.00           N  
ATOM    796  H   THR G2039      24.590  21.583  14.342  1.00  0.00           H  
ATOM    797  CA  THR G2039      25.815  23.194  13.732  1.00  0.00           C  
ATOM    798  HA  THR G2039      25.966  24.135  14.262  1.00  0.00           H  
ATOM    799  CB  THR G2039      27.263  22.671  13.667  1.00  0.00           C  
ATOM    800  HB  THR G2039      27.469  22.026  14.522  1.00  0.00           H  
ATOM    801  CG2 THR G2039      27.731  21.891  12.433  1.00  0.00           C  
ATOM    802 1HG2 THR G2039      27.263  20.908  12.485  1.00  0.00           H  
ATOM    803 2HG2 THR G2039      27.488  22.398  11.499  1.00  0.00           H  
ATOM    804 3HG2 THR G2039      28.808  21.846  12.596  1.00  0.00           H  
ATOM    805  OG1 THR G2039      28.171  23.785  13.678  1.00  0.00           O  
ATOM    806  HG1 THR G2039      28.176  24.319  14.475  1.00  0.00           H  
ATOM    807  C   THR G2039      25.065  23.357  12.400  1.00  0.00           C  
ATOM    808  O   THR G2039      23.925  22.927  12.297  1.00  0.00           O  
ATOM    809  N   ALA G2040      25.506  24.147  11.429  1.00  0.00           N  
ATOM    810  H   ALA G2040      26.399  24.619  11.443  1.00  0.00           H  
ATOM    811  CA  ALA G2040      24.755  24.549  10.270  1.00  0.00           C  
ATOM    812  HA  ALA G2040      24.230  23.672   9.891  1.00  0.00           H  
ATOM    813  CB  ALA G2040      23.677  25.659  10.669  1.00  0.00           C  
ATOM    814  HB1 ALA G2040      24.133  26.428  11.293  1.00  0.00           H  
ATOM    815  HB2 ALA G2040      23.309  26.061   9.725  1.00  0.00           H  
ATOM    816  HB3 ALA G2040      22.752  25.269  11.091  1.00  0.00           H  
ATOM    817  C   ALA G2040      25.861  25.167   9.257  1.00  0.00           C  
ATOM    818  O   ALA G2040      26.756  25.757   9.731  1.00  0.00           O  
ATOM    819  N   ASN G2041      25.656  25.058   7.923  1.00  0.00           N  
ATOM    820  H   ASN G2041      24.811  24.563   7.676  1.00  0.00           H  
ATOM    821  CA  ASN G2041      26.536  25.688   6.871  1.00  0.00           C  
ATOM    822  HA  ASN G2041      27.508  25.201   6.953  1.00  0.00           H  
ATOM    823  CB  ASN G2041      25.991  25.324   5.526  1.00  0.00           C  
ATOM    824  HB2 ASN G2041      26.665  25.615   4.721  1.00  0.00           H  
ATOM    825  HB3 ASN G2041      25.872  24.248   5.395  1.00  0.00           H  
ATOM    826  CG  ASN G2041      24.730  25.981   5.214  1.00  0.00           C  
ATOM    827  OD1 ASN G2041      23.864  26.114   6.089  1.00  0.00           O  
ATOM    828  ND2 ASN G2041      24.438  26.351   3.963  1.00  0.00           N  
ATOM    829 1HD2 ASN G2041      23.488  26.571   3.702  1.00  0.00           H  
ATOM    830 2HD2 ASN G2041      25.140  26.166   3.261  1.00  0.00           H  
ATOM    831  C   ASN G2041      26.714  27.197   7.045  1.00  0.00           C  
ATOM    832  O   ASN G2041      27.644  27.784   6.545  1.00  0.00           O  
ATOM    833  N   VAL G2042      25.823  27.847   7.752  1.00  0.00           N  
ATOM    834  H   VAL G2042      25.116  27.203   8.076  1.00  0.00           H  
ATOM    835  CA  VAL G2042      25.730  29.305   7.823  1.00  0.00           C  
ATOM    836  HA  VAL G2042      26.395  29.733   7.072  1.00  0.00           H  
ATOM    837  CB  VAL G2042      24.344  29.844   7.293  1.00  0.00           C  
ATOM    838  HB  VAL G2042      24.224  30.875   7.626  1.00  0.00           H  
ATOM    839  CG1 VAL G2042      24.184  29.843   5.818  1.00  0.00           C  
ATOM    840 1HG1 VAL G2042      24.265  28.810   5.482  1.00  0.00           H  
ATOM    841 2HG1 VAL G2042      23.185  30.141   5.501  1.00  0.00           H  
ATOM    842 3HG1 VAL G2042      25.048  30.360   5.399  1.00  0.00           H  
ATOM    843  CG2 VAL G2042      23.317  28.958   7.921  1.00  0.00           C  
ATOM    844 1HG2 VAL G2042      23.368  29.103   9.000  1.00  0.00           H  
ATOM    845 2HG2 VAL G2042      22.299  29.298   7.728  1.00  0.00           H  
ATOM    846 3HG2 VAL G2042      23.368  27.914   7.611  1.00  0.00           H  
ATOM    847  C   VAL G2042      25.962  29.903   9.165  1.00  0.00           C  
ATOM    848  O   VAL G2042      26.122  31.118   9.309  1.00  0.00           O  
ATOM    849  N   TYR G2043      26.163  29.053  10.146  1.00  0.00           N  
ATOM    850  H   TYR G2043      26.156  28.075   9.894  1.00  0.00           H  
ATOM    851  CA  TYR G2043      26.534  29.457  11.533  1.00  0.00           C  
ATOM    852  HA  TYR G2043      25.811  30.178  11.915  1.00  0.00           H  
ATOM    853  CB  TYR G2043      26.606  28.290  12.498  1.00  0.00           C  
ATOM    854  HB2 TYR G2043      27.096  27.437  12.029  1.00  0.00           H  
ATOM    855  HB3 TYR G2043      27.282  28.671  13.263  1.00  0.00           H  
ATOM    856  CG  TYR G2043      25.354  27.833  13.105  1.00  0.00           C  
ATOM    857  CD1 TYR G2043      24.083  28.397  12.877  1.00  0.00           C  
ATOM    858  HD1 TYR G2043      23.960  29.338  12.362  1.00  0.00           H  
ATOM    859  CE1 TYR G2043      22.975  27.839  13.520  1.00  0.00           C  
ATOM    860  HE1 TYR G2043      22.022  28.331  13.391  1.00  0.00           H  
ATOM    861  CZ  TYR G2043      23.122  26.710  14.399  1.00  0.00           C  
ATOM    862  OH  TYR G2043      22.031  26.264  15.097  1.00  0.00           O  
ATOM    863  HH  TYR G2043      22.365  25.665  15.769  1.00  0.00           H  
ATOM    864  CE2 TYR G2043      24.375  26.243  14.788  1.00  0.00           C  
ATOM    865  HE2 TYR G2043      24.464  25.414  15.474  1.00  0.00           H  
ATOM    866  CD2 TYR G2043      25.439  26.778  14.068  1.00  0.00           C  
ATOM    867  HD2 TYR G2043      26.400  26.302  14.191  1.00  0.00           H  
ATOM    868  C   TYR G2043      27.957  30.049  11.417  1.00  0.00           C  
ATOM    869  O   TYR G2043      28.788  29.706  10.565  1.00  0.00           O  
ATOM    870  N   GLY G2044      28.308  31.101  12.193  1.00  0.00           N  
ATOM    871  H   GLY G2044      27.746  31.339  12.998  1.00  0.00           H  
ATOM    872  CA  GLY G2044      29.436  32.028  12.012  1.00  0.00           C  
ATOM    873  HA2 GLY G2044      29.939  32.348  12.924  1.00  0.00           H  
ATOM    874  HA3 GLY G2044      30.212  31.541  11.420  1.00  0.00           H  
ATOM    875  C   GLY G2044      29.065  33.279  11.217  1.00  0.00           C  
ATOM    876  O   GLY G2044      29.498  34.394  11.488  1.00  0.00           O  
ATOM    877  N   TRP G2045      28.038  33.171  10.380  1.00  0.00           N  
ATOM    878  H   TRP G2045      27.657  32.252  10.208  1.00  0.00           H  
ATOM    879  CA  TRP G2045      27.264  34.236   9.789  1.00  0.00           C  
ATOM    880  HA  TRP G2045      26.591  33.765   9.072  1.00  0.00           H  
ATOM    881  CB  TRP G2045      26.197  34.798  10.676  1.00  0.00           C  
ATOM    882  HB2 TRP G2045      26.598  35.457  11.446  1.00  0.00           H  
ATOM    883  HB3 TRP G2045      25.490  35.353  10.059  1.00  0.00           H  
ATOM    884  CG  TRP G2045      25.255  33.815  11.289  1.00  0.00           C  
ATOM    885  CD1 TRP G2045      25.284  33.289  12.539  1.00  0.00           C  
ATOM    886  HD1 TRP G2045      26.013  33.330  13.334  1.00  0.00           H  
ATOM    887  NE1 TRP G2045      24.174  32.440  12.686  1.00  0.00           N  
ATOM    888  HE1 TRP G2045      24.037  31.868  13.507  1.00  0.00           H  
ATOM    889  CE2 TRP G2045      23.365  32.391  11.626  1.00  0.00           C  
ATOM    890  CZ2 TRP G2045      22.249  31.637  11.339  1.00  0.00           C  
ATOM    891  HZ2 TRP G2045      21.765  31.123  12.156  1.00  0.00           H  
ATOM    892  CH2 TRP G2045      21.580  31.795  10.056  1.00  0.00           C  
ATOM    893  HH2 TRP G2045      20.615  31.333   9.907  1.00  0.00           H  
ATOM    894  CZ3 TRP G2045      22.142  32.705   9.123  1.00  0.00           C  
ATOM    895  HZ3 TRP G2045      21.809  32.798   8.100  1.00  0.00           H  
ATOM    896  CE3 TRP G2045      23.307  33.385   9.412  1.00  0.00           C  
ATOM    897  HE3 TRP G2045      23.845  33.892   8.625  1.00  0.00           H  
ATOM    898  CD2 TRP G2045      24.025  33.278  10.682  1.00  0.00           C  
ATOM    899  C   TRP G2045      27.993  35.352   8.956  1.00  0.00           C  
ATOM    900  O   TRP G2045      29.181  35.715   9.190  1.00  0.00           O  
ATOM    901  N   GLY G2046      27.272  35.920   8.014  1.00  0.00           N  
ATOM    902  H   GLY G2046      26.324  35.578   7.951  1.00  0.00           H  
ATOM    903  CA  GLY G2046      27.711  37.052   7.213  1.00  0.00           C  
ATOM    904  HA2 GLY G2046      26.964  37.304   6.460  1.00  0.00           H  
ATOM    905  HA3 GLY G2046      27.840  37.913   7.869  1.00  0.00           H  
ATOM    906  C   GLY G2046      29.056  36.908   6.438  1.00  0.00           C  
ATOM    907  O   GLY G2046      29.036  36.345   5.383  1.00  0.00           O  
ATOM    908  N   GLU G2047      30.127  37.455   6.940  1.00  0.00           N  
ATOM    909  H   GLU G2047      30.089  37.788   7.892  1.00  0.00           H  
ATOM    910  CA  GLU G2047      31.449  37.205   6.316  1.00  0.00           C  
ATOM    911  HA  GLU G2047      31.348  37.324   5.237  1.00  0.00           H  
ATOM    912  CB  GLU G2047      32.522  38.189   6.815  1.00  0.00           C  
ATOM    913  HB2 GLU G2047      32.675  37.954   7.868  1.00  0.00           H  
ATOM    914  HB3 GLU G2047      33.397  37.913   6.226  1.00  0.00           H  
ATOM    915  CG  GLU G2047      32.146  39.666   6.511  1.00  0.00           C  
ATOM    916  HG2 GLU G2047      31.298  40.008   7.104  1.00  0.00           H  
ATOM    917  HG3 GLU G2047      32.939  40.358   6.796  1.00  0.00           H  
ATOM    918  CD  GLU G2047      31.930  40.087   5.071  1.00  0.00           C  
ATOM    919  OE1 GLU G2047      31.464  41.235   4.843  1.00  0.00           O  
ATOM    920  OE2 GLU G2047      32.261  39.324   4.161  1.00  0.00           O  
ATOM    921  C   GLU G2047      31.935  35.818   6.630  1.00  0.00           C  
ATOM    922  O   GLU G2047      32.537  35.193   5.791  1.00  0.00           O  
ATOM    923  N   ASN G2048      31.723  35.366   7.914  1.00  0.00           N  
ATOM    924  H   ASN G2048      31.262  36.028   8.520  1.00  0.00           H  
ATOM    925  CA  ASN G2048      32.445  34.169   8.426  1.00  0.00           C  
ATOM    926  HA  ASN G2048      33.244  33.840   7.762  1.00  0.00           H  
ATOM    927  CB  ASN G2048      33.098  34.559   9.743  1.00  0.00           C  
ATOM    928  HB2 ASN G2048      32.409  34.719  10.572  1.00  0.00           H  
ATOM    929  HB3 ASN G2048      33.719  33.746  10.119  1.00  0.00           H  
ATOM    930  CG  ASN G2048      34.054  35.759   9.505  1.00  0.00           C  
ATOM    931  OD1 ASN G2048      35.022  35.644   8.744  1.00  0.00           O  
ATOM    932  ND2 ASN G2048      33.790  36.916  10.016  1.00  0.00           N  
ATOM    933 1HD2 ASN G2048      34.541  37.581   9.896  1.00  0.00           H  
ATOM    934 2HD2 ASN G2048      33.046  37.079  10.680  1.00  0.00           H  
ATOM    935  C   ASN G2048      31.504  33.006   8.634  1.00  0.00           C  
ATOM    936  O   ASN G2048      31.696  32.169   9.486  1.00  0.00           O  
ATOM    937  N   LYS G2049      30.402  32.922   7.895  1.00  0.00           N  
ATOM    938  H   LYS G2049      30.387  33.581   7.130  1.00  0.00           H  
ATOM    939  CA  LYS G2049      29.551  31.776   7.804  1.00  0.00           C  
ATOM    940  HA  LYS G2049      29.125  31.564   8.785  1.00  0.00           H  
ATOM    941  CB  LYS G2049      28.398  32.156   6.886  1.00  0.00           C  
ATOM    942  HB2 LYS G2049      27.658  31.361   6.989  1.00  0.00           H  
ATOM    943  HB3 LYS G2049      27.981  33.137   7.111  1.00  0.00           H  
ATOM    944  CG  LYS G2049      28.787  32.253   5.419  1.00  0.00           C  
ATOM    945  HG2 LYS G2049      29.513  33.047   5.242  1.00  0.00           H  
ATOM    946  HG3 LYS G2049      29.177  31.306   5.044  1.00  0.00           H  
ATOM    947  CD  LYS G2049      27.617  32.690   4.586  1.00  0.00           C  
ATOM    948  HD2 LYS G2049      26.872  31.895   4.628  1.00  0.00           H  
ATOM    949  HD3 LYS G2049      27.302  33.681   4.914  1.00  0.00           H  
ATOM    950  CE  LYS G2049      27.892  32.872   3.064  1.00  0.00           C  
ATOM    951  HE2 LYS G2049      28.751  33.538   2.977  1.00  0.00           H  
ATOM    952  HE3 LYS G2049      28.191  31.892   2.691  1.00  0.00           H  
ATOM    953  NZ  LYS G2049      26.668  33.305   2.363  1.00  0.00           N1+
ATOM    954  HZ1 LYS G2049      26.245  34.114   2.796  1.00  0.00           H  
ATOM    955  HZ2 LYS G2049      26.839  33.611   1.416  1.00  0.00           H  
ATOM    956  HZ3 LYS G2049      25.979  32.568   2.316  1.00  0.00           H  
ATOM    957  C   LYS G2049      30.175  30.377   7.419  1.00  0.00           C  
ATOM    958  O   LYS G2049      30.919  30.420   6.441  1.00  0.00           O  
ATOM    959  N   GLY G2050      29.884  29.302   8.144  1.00  0.00           N  
ATOM    960  H   GLY G2050      29.354  29.421   8.996  1.00  0.00           H  
ATOM    961  CA  GLY G2050      30.476  28.009   7.924  1.00  0.00           C  
ATOM    962  HA2 GLY G2050      29.830  27.254   8.374  1.00  0.00           H  
ATOM    963  HA3 GLY G2050      30.551  27.618   6.910  1.00  0.00           H  
ATOM    964  C   GLY G2050      31.796  27.882   8.652  1.00  0.00           C  
ATOM    965  O   GLY G2050      32.342  26.811   8.765  1.00  0.00           O  
ATOM    966  N   ARG G2051      32.360  28.950   9.264  1.00  0.00           N  
ATOM    967  H   ARG G2051      32.052  29.886   9.042  1.00  0.00           H  
ATOM    968  CA  ARG G2051      33.554  28.853  10.108  1.00  0.00           C  
ATOM    969  HA  ARG G2051      34.356  28.416   9.514  1.00  0.00           H  
ATOM    970  CB  ARG G2051      34.113  30.191  10.739  1.00  0.00           C  
ATOM    971  HB2 ARG G2051      34.229  30.937   9.953  1.00  0.00           H  
ATOM    972  HB3 ARG G2051      33.430  30.630  11.467  1.00  0.00           H  
ATOM    973  CG  ARG G2051      35.493  30.154  11.425  1.00  0.00           C  
ATOM    974  HG2 ARG G2051      35.680  31.177  11.750  1.00  0.00           H  
ATOM    975  HG3 ARG G2051      35.492  29.476  12.279  1.00  0.00           H  
ATOM    976  CD  ARG G2051      36.713  29.757  10.551  1.00  0.00           C  
ATOM    977  HD2 ARG G2051      36.548  28.789  10.078  1.00  0.00           H  
ATOM    978  HD3 ARG G2051      36.760  30.470   9.728  1.00  0.00           H  
ATOM    979  NE  ARG G2051      37.899  29.845  11.425  1.00  0.00           N  
ATOM    980  HE  ARG G2051      37.984  30.663  12.012  1.00  0.00           H  
ATOM    981  CZ  ARG G2051      38.709  28.896  11.650  1.00  0.00           C  
ATOM    982  NH1 ARG G2051      38.697  27.806  10.964  1.00  0.00           N  
ATOM    983 1HH1 ARG G2051      37.984  27.803  10.249  1.00  0.00           H  
ATOM    984 2HH1 ARG G2051      39.328  27.044  11.168  1.00  0.00           H  
ATOM    985  NH2 ARG G2051      39.537  28.897  12.614  1.00  0.00           N  
ATOM    986 1HH2 ARG G2051      39.631  29.722  13.189  1.00  0.00           H  
ATOM    987 2HH2 ARG G2051      40.106  28.084  12.804  1.00  0.00           H  
ATOM    988  C   ARG G2051      33.339  27.845  11.311  1.00  0.00           C  
ATOM    989  O   ARG G2051      34.229  27.105  11.649  1.00  0.00           O  
ATOM    990  N   THR G2052      32.081  27.926  11.754  1.00  0.00           N  
ATOM    991  H   THR G2052      31.447  28.632  11.408  1.00  0.00           H  
ATOM    992  CA  THR G2052      31.588  26.929  12.727  1.00  0.00           C  
ATOM    993  HA  THR G2052      32.163  27.065  13.643  1.00  0.00           H  
ATOM    994  CB  THR G2052      30.110  27.171  13.044  1.00  0.00           C  
ATOM    995  HB  THR G2052      29.547  26.800  12.188  1.00  0.00           H  
ATOM    996  CG2 THR G2052      29.587  26.511  14.309  1.00  0.00           C  
ATOM    997 1HG2 THR G2052      28.504  26.463  14.418  1.00  0.00           H  
ATOM    998 2HG2 THR G2052      29.968  25.507  14.498  1.00  0.00           H  
ATOM    999 3HG2 THR G2052      29.936  27.106  15.153  1.00  0.00           H  
ATOM   1000  OG1 THR G2052      29.905  28.574  13.245  1.00  0.00           O  
ATOM   1001  HG1 THR G2052      30.525  28.954  13.871  1.00  0.00           H  
ATOM   1002  C   THR G2052      31.837  25.453  12.343  1.00  0.00           C  
ATOM   1003  O   THR G2052      32.289  24.692  13.191  1.00  0.00           O  
ATOM   1004  N   GLU G2053      31.535  25.090  11.086  1.00  0.00           N  
ATOM   1005  H   GLU G2053      31.320  25.783  10.384  1.00  0.00           H  
ATOM   1006  CA  GLU G2053      31.899  23.665  10.642  1.00  0.00           C  
ATOM   1007  HA  GLU G2053      31.348  23.078  11.376  1.00  0.00           H  
ATOM   1008  CB  GLU G2053      31.241  23.471   9.351  1.00  0.00           C  
ATOM   1009  HB2 GLU G2053      31.749  24.158   8.674  1.00  0.00           H  
ATOM   1010  HB3 GLU G2053      31.407  22.455   8.994  1.00  0.00           H  
ATOM   1011  CG  GLU G2053      29.757  23.460   9.311  1.00  0.00           C  
ATOM   1012  HG2 GLU G2053      29.378  22.808  10.099  1.00  0.00           H  
ATOM   1013  HG3 GLU G2053      29.473  24.469   9.611  1.00  0.00           H  
ATOM   1014  CD  GLU G2053      29.082  23.105   7.937  1.00  0.00           C  
ATOM   1015  OE1 GLU G2053      28.025  22.437   7.995  1.00  0.00           O  
ATOM   1016  OE2 GLU G2053      29.671  23.476   6.913  1.00  0.00           O  
ATOM   1017  C   GLU G2053      33.368  23.334  10.629  1.00  0.00           C  
ATOM   1018  O   GLU G2053      33.775  22.195  10.915  1.00  0.00           O  
ATOM   1019  N   GLU G2054      34.190  24.239  10.140  1.00  0.00           N  
ATOM   1020  H   GLU G2054      33.800  25.168  10.062  1.00  0.00           H  
ATOM   1021  CA  GLU G2054      35.644  24.073  10.089  1.00  0.00           C  
ATOM   1022  HA  GLU G2054      35.976  23.235   9.476  1.00  0.00           H  
ATOM   1023  CB  GLU G2054      36.284  25.363   9.531  1.00  0.00           C  
ATOM   1024  HB2 GLU G2054      36.184  26.217  10.201  1.00  0.00           H  
ATOM   1025  HB3 GLU G2054      37.336  25.080   9.574  1.00  0.00           H  
ATOM   1026  CG  GLU G2054      35.884  25.818   8.199  1.00  0.00           C  
ATOM   1027  HG2 GLU G2054      36.031  24.965   7.537  1.00  0.00           H  
ATOM   1028  HG3 GLU G2054      34.829  26.092   8.176  1.00  0.00           H  
ATOM   1029  CD  GLU G2054      36.711  27.026   7.676  1.00  0.00           C  
ATOM   1030  OE1 GLU G2054      37.509  27.645   8.382  1.00  0.00           O  
ATOM   1031  OE2 GLU G2054      36.510  27.356   6.522  1.00  0.00           O  
ATOM   1032  C   GLU G2054      36.194  23.851  11.527  1.00  0.00           C  
ATOM   1033  O   GLU G2054      37.089  22.957  11.664  1.00  0.00           O  
ATOM   1034  N   ILE G2055      35.810  24.730  12.491  1.00  0.00           N  
ATOM   1035  H   ILE G2055      35.072  25.381  12.267  1.00  0.00           H  
ATOM   1036  CA  ILE G2055      36.328  24.657  13.842  1.00  0.00           C  
ATOM   1037  HA  ILE G2055      37.412  24.759  13.782  1.00  0.00           H  
ATOM   1038  CB  ILE G2055      35.863  25.868  14.607  1.00  0.00           C  
ATOM   1039  HB  ILE G2055      34.835  26.130  14.355  1.00  0.00           H  
ATOM   1040  CG2 ILE G2055      35.804  25.646  16.122  1.00  0.00           C  
ATOM   1041 1HG2 ILE G2055      36.807  25.406  16.476  1.00  0.00           H  
ATOM   1042 2HG2 ILE G2055      35.473  26.599  16.534  1.00  0.00           H  
ATOM   1043 3HG2 ILE G2055      35.055  24.883  16.332  1.00  0.00           H  
ATOM   1044  CG1 ILE G2055      36.802  27.061  14.150  1.00  0.00           C  
ATOM   1045 2HG1 ILE G2055      37.831  26.910  14.477  1.00  0.00           H  
ATOM   1046 3HG1 ILE G2055      36.689  27.131  13.068  1.00  0.00           H  
ATOM   1047  CD1 ILE G2055      36.349  28.415  14.701  1.00  0.00           C  
ATOM   1048 1HD1 ILE G2055      35.265  28.527  14.724  1.00  0.00           H  
ATOM   1049 2HD1 ILE G2055      36.789  28.482  15.696  1.00  0.00           H  
ATOM   1050 3HD1 ILE G2055      36.872  29.207  14.165  1.00  0.00           H  
ATOM   1051  C   ILE G2055      36.013  23.327  14.575  1.00  0.00           C  
ATOM   1052  O   ILE G2055      36.837  22.744  15.282  1.00  0.00           O  
ATOM   1053  N   LEU G2056      34.840  22.755  14.115  1.00  0.00           N  
ATOM   1054  H   LEU G2056      34.303  23.290  13.447  1.00  0.00           H  
ATOM   1055  CA  LEU G2056      34.365  21.412  14.592  1.00  0.00           C  
ATOM   1056  HA  LEU G2056      34.656  21.260  15.631  1.00  0.00           H  
ATOM   1057  CB  LEU G2056      32.838  21.435  14.403  1.00  0.00           C  
ATOM   1058  HB2 LEU G2056      32.284  22.176  14.978  1.00  0.00           H  
ATOM   1059  HB3 LEU G2056      32.759  21.764  13.367  1.00  0.00           H  
ATOM   1060  CG  LEU G2056      32.020  20.100  14.506  1.00  0.00           C  
ATOM   1061  HG  LEU G2056      32.319  19.294  13.835  1.00  0.00           H  
ATOM   1062  CD1 LEU G2056      32.005  19.728  16.014  1.00  0.00           C  
ATOM   1063 1HD1 LEU G2056      31.513  18.764  16.142  1.00  0.00           H  
ATOM   1064 2HD1 LEU G2056      32.947  19.822  16.554  1.00  0.00           H  
ATOM   1065 3HD1 LEU G2056      31.476  20.549  16.499  1.00  0.00           H  
ATOM   1066  CD2 LEU G2056      30.545  20.446  14.111  1.00  0.00           C  
ATOM   1067 1HD2 LEU G2056      30.491  20.516  13.024  1.00  0.00           H  
ATOM   1068 2HD2 LEU G2056      29.811  19.684  14.374  1.00  0.00           H  
ATOM   1069 3HD2 LEU G2056      30.214  21.332  14.652  1.00  0.00           H  
ATOM   1070  C   LEU G2056      35.080  20.299  13.882  1.00  0.00           C  
ATOM   1071  O   LEU G2056      35.469  19.347  14.516  1.00  0.00           O  
ATOM   1072  N   GLY G2057      35.330  20.351  12.580  1.00  0.00           N  
ATOM   1073  H   GLY G2057      34.836  21.064  12.062  1.00  0.00           H  
ATOM   1074  CA  GLY G2057      36.232  19.571  11.803  1.00  0.00           C  
ATOM   1075  HA2 GLY G2057      35.878  18.571  11.551  1.00  0.00           H  
ATOM   1076  HA3 GLY G2057      36.351  20.036  10.824  1.00  0.00           H  
ATOM   1077  C   GLY G2057      37.647  19.533  12.324  1.00  0.00           C  
ATOM   1078  O   GLY G2057      38.191  18.423  12.370  1.00  0.00           O  
ATOM   1079  N   SER G2058      38.279  20.617  12.799  1.00  0.00           N  
ATOM   1080  H   SER G2058      37.670  21.422  12.806  1.00  0.00           H  
ATOM   1081  CA  SER G2058      39.557  20.560  13.440  1.00  0.00           C  
ATOM   1082  HA  SER G2058      40.263  20.081  12.762  1.00  0.00           H  
ATOM   1083  CB  SER G2058      39.943  21.998  13.682  1.00  0.00           C  
ATOM   1084  HB2 SER G2058      39.732  22.517  12.748  1.00  0.00           H  
ATOM   1085  HB3 SER G2058      39.257  22.416  14.418  1.00  0.00           H  
ATOM   1086  OG  SER G2058      41.236  22.050  14.162  1.00  0.00           O  
ATOM   1087  HG  SER G2058      41.439  22.987  14.111  1.00  0.00           H  
ATOM   1088  C   SER G2058      39.499  19.837  14.771  1.00  0.00           C  
ATOM   1089  O   SER G2058      40.427  19.139  15.252  1.00  0.00           O  
ATOM   1090  N   TRP G2059      38.405  19.942  15.511  1.00  0.00           N  
ATOM   1091  H   TRP G2059      37.716  20.546  15.087  1.00  0.00           H  
ATOM   1092  CA  TRP G2059      38.116  19.220  16.751  1.00  0.00           C  
ATOM   1093  HA  TRP G2059      38.986  19.251  17.407  1.00  0.00           H  
ATOM   1094  CB  TRP G2059      36.867  19.822  17.548  1.00  0.00           C  
ATOM   1095  HB2 TRP G2059      36.920  20.911  17.566  1.00  0.00           H  
ATOM   1096  HB3 TRP G2059      36.017  19.522  16.934  1.00  0.00           H  
ATOM   1097  CG  TRP G2059      36.770  19.352  18.917  1.00  0.00           C  
ATOM   1098  CD1 TRP G2059      37.711  19.582  19.864  1.00  0.00           C  
ATOM   1099  HD1 TRP G2059      38.609  20.164  19.720  1.00  0.00           H  
ATOM   1100  NE1 TRP G2059      37.403  18.857  20.983  1.00  0.00           N  
ATOM   1101  HE1 TRP G2059      37.926  18.811  21.846  1.00  0.00           H  
ATOM   1102  CE2 TRP G2059      36.269  18.098  20.800  1.00  0.00           C  
ATOM   1103  CZ2 TRP G2059      35.636  17.082  21.544  1.00  0.00           C  
ATOM   1104  HZ2 TRP G2059      35.938  16.802  22.542  1.00  0.00           H  
ATOM   1105  CH2 TRP G2059      34.497  16.518  20.991  1.00  0.00           C  
ATOM   1106  HH2 TRP G2059      33.856  15.834  21.528  1.00  0.00           H  
ATOM   1107  CZ3 TRP G2059      34.108  16.843  19.719  1.00  0.00           C  
ATOM   1108  HZ3 TRP G2059      33.155  16.414  19.447  1.00  0.00           H  
ATOM   1109  CE3 TRP G2059      34.765  17.697  18.892  1.00  0.00           C  
ATOM   1110  HE3 TRP G2059      34.535  17.859  17.849  1.00  0.00           H  
ATOM   1111  CD2 TRP G2059      35.881  18.377  19.463  1.00  0.00           C  
ATOM   1112  C   TRP G2059      38.020  17.663  16.544  1.00  0.00           C  
ATOM   1113  O   TRP G2059      38.537  16.904  17.417  1.00  0.00           O  
ATOM   1114  N   PHE G2060      37.334  17.220  15.479  1.00  0.00           N  
ATOM   1115  H   PHE G2060      36.764  17.850  14.933  1.00  0.00           H  
ATOM   1116  CA  PHE G2060      37.443  15.869  15.000  1.00  0.00           C  
ATOM   1117  HA  PHE G2060      37.274  15.231  15.868  1.00  0.00           H  
ATOM   1118  CB  PHE G2060      36.303  15.521  14.082  1.00  0.00           C  
ATOM   1119  HB2 PHE G2060      36.397  16.045  13.131  1.00  0.00           H  
ATOM   1120  HB3 PHE G2060      36.491  14.486  13.797  1.00  0.00           H  
ATOM   1121  CG  PHE G2060      34.875  15.580  14.664  1.00  0.00           C  
ATOM   1122  CD1 PHE G2060      34.596  14.789  15.787  1.00  0.00           C  
ATOM   1123  HD1 PHE G2060      35.447  14.244  16.169  1.00  0.00           H  
ATOM   1124  CE1 PHE G2060      33.258  14.837  16.340  1.00  0.00           C  
ATOM   1125  HE1 PHE G2060      33.189  14.401  17.325  1.00  0.00           H  
ATOM   1126  CZ  PHE G2060      32.238  15.673  15.828  1.00  0.00           C  
ATOM   1127  HZ  PHE G2060      31.271  15.719  16.306  1.00  0.00           H  
ATOM   1128  CE2 PHE G2060      32.625  16.530  14.799  1.00  0.00           C  
ATOM   1129  HE2 PHE G2060      31.863  17.079  14.265  1.00  0.00           H  
ATOM   1130  CD2 PHE G2060      33.882  16.416  14.136  1.00  0.00           C  
ATOM   1131  HD2 PHE G2060      34.107  17.066  13.304  1.00  0.00           H  
ATOM   1132  C   PHE G2060      38.851  15.403  14.548  1.00  0.00           C  
ATOM   1133  O   PHE G2060      39.275  14.335  14.869  1.00  0.00           O  
ATOM   1134  N   ALA G2061      39.633  16.233  13.785  1.00  0.00           N  
ATOM   1135  H   ALA G2061      39.282  17.158  13.582  1.00  0.00           H  
ATOM   1136  CA  ALA G2061      40.829  15.763  13.076  1.00  0.00           C  
ATOM   1137  HA  ALA G2061      40.523  14.956  12.412  1.00  0.00           H  
ATOM   1138  CB  ALA G2061      41.264  16.890  12.198  1.00  0.00           C  
ATOM   1139  HB1 ALA G2061      41.580  17.775  12.750  1.00  0.00           H  
ATOM   1140  HB2 ALA G2061      42.039  16.582  11.495  1.00  0.00           H  
ATOM   1141  HB3 ALA G2061      40.457  17.159  11.516  1.00  0.00           H  
ATOM   1142  C   ALA G2061      41.941  15.317  14.038  1.00  0.00           C  
ATOM   1143  O   ALA G2061      42.699  14.421  13.734  1.00  0.00           O  
ATOM   1144  N   GLN G2062      41.994  15.878  15.209  1.00  0.00           N  
ATOM   1145  H   GLN G2062      41.314  16.605  15.381  1.00  0.00           H  
ATOM   1146  CA  GLN G2062      42.908  15.417  16.291  1.00  0.00           C  
ATOM   1147  HA  GLN G2062      43.892  15.303  15.837  1.00  0.00           H  
ATOM   1148  CB  GLN G2062      43.087  16.426  17.388  1.00  0.00           C  
ATOM   1149  HB2 GLN G2062      43.808  15.977  18.071  1.00  0.00           H  
ATOM   1150  HB3 GLN G2062      43.631  17.281  16.986  1.00  0.00           H  
ATOM   1151  CG  GLN G2062      41.761  16.834  18.047  1.00  0.00           C  
ATOM   1152  HG2 GLN G2062      41.153  17.259  17.249  1.00  0.00           H  
ATOM   1153  HG3 GLN G2062      41.293  15.954  18.488  1.00  0.00           H  
ATOM   1154  CD  GLN G2062      42.026  17.911  19.071  1.00  0.00           C  
ATOM   1155  OE1 GLN G2062      43.143  18.378  19.368  1.00  0.00           O  
ATOM   1156  NE2 GLN G2062      40.924  18.398  19.567  1.00  0.00           N  
ATOM   1157 1HE2 GLN G2062      41.019  18.949  20.408  1.00  0.00           H  
ATOM   1158 2HE2 GLN G2062      40.072  17.948  19.267  1.00  0.00           H  
ATOM   1159  C   GLN G2062      42.530  14.079  16.903  1.00  0.00           C  
ATOM   1160  O   GLN G2062      43.186  13.457  17.784  1.00  0.00           O  
ATOM   1161  N   GLY G2063      41.308  13.573  16.658  1.00  0.00           N  
ATOM   1162  H   GLY G2063      40.662  14.024  16.028  1.00  0.00           H  
ATOM   1163  CA  GLY G2063      40.929  12.243  17.033  1.00  0.00           C  
ATOM   1164  HA2 GLY G2063      40.082  11.936  16.418  1.00  0.00           H  
ATOM   1165  HA3 GLY G2063      41.730  11.552  16.769  1.00  0.00           H  
ATOM   1166  C   GLY G2063      40.432  11.927  18.500  1.00  0.00           C  
ATOM   1167  O   GLY G2063      39.715  12.798  19.088  1.00  0.00           O  
ATOM   1168  N   GLY G2064      40.812  10.812  19.027  1.00  0.00           N  
ATOM   1169  H   GLY G2064      41.460  10.246  18.498  1.00  0.00           H  
ATOM   1170  CA  GLY G2064      40.549  10.420  20.405  1.00  0.00           C  
ATOM   1171  HA2 GLY G2064      41.245   9.632  20.693  1.00  0.00           H  
ATOM   1172  HA3 GLY G2064      40.863  11.272  21.009  1.00  0.00           H  
ATOM   1173  C   GLY G2064      39.116  10.034  20.636  1.00  0.00           C  
ATOM   1174  O   GLY G2064      38.502  10.407  21.616  1.00  0.00           O  
ATOM   1175  N   ASP G2065      38.528   9.203  19.752  1.00  0.00           N  
ATOM   1176  H   ASP G2065      39.021   8.905  18.922  1.00  0.00           H  
ATOM   1177  CA  ASP G2065      37.124   8.650  19.875  1.00  0.00           C  
ATOM   1178  HA  ASP G2065      37.006   8.114  18.933  1.00  0.00           H  
ATOM   1179  CB  ASP G2065      37.048   7.617  20.974  1.00  0.00           C  
ATOM   1180  HB2 ASP G2065      36.913   8.197  21.887  1.00  0.00           H  
ATOM   1181  HB3 ASP G2065      36.112   7.059  20.952  1.00  0.00           H  
ATOM   1182  CG  ASP G2065      38.286   6.784  21.201  1.00  0.00           C  
ATOM   1183  OD1 ASP G2065      38.879   6.836  22.333  1.00  0.00           O  
ATOM   1184  OD2 ASP G2065      38.700   5.991  20.267  1.00  0.00           O  
ATOM   1185  C   ASP G2065      36.029   9.792  19.858  1.00  0.00           C  
ATOM   1186  O   ASP G2065      34.848   9.466  19.879  1.00  0.00           O  
ATOM   1187  N   ARG G2066      36.439  11.056  19.632  1.00  0.00           N  
ATOM   1188  H   ARG G2066      37.428  11.230  19.742  1.00  0.00           H  
ATOM   1189  CA  ARG G2066      35.618  12.314  19.580  1.00  0.00           C  
ATOM   1190  HA  ARG G2066      35.080  12.367  20.526  1.00  0.00           H  
ATOM   1191  CB  ARG G2066      36.503  13.606  19.353  1.00  0.00           C  
ATOM   1192  HB2 ARG G2066      37.169  13.560  18.491  1.00  0.00           H  
ATOM   1193  HB3 ARG G2066      35.764  14.344  19.039  1.00  0.00           H  
ATOM   1194  CG  ARG G2066      37.293  14.050  20.532  1.00  0.00           C  
ATOM   1195  HG2 ARG G2066      36.505  14.382  21.208  1.00  0.00           H  
ATOM   1196  HG3 ARG G2066      37.926  13.281  20.974  1.00  0.00           H  
ATOM   1197  CD  ARG G2066      38.190  15.208  20.091  1.00  0.00           C  
ATOM   1198  HD2 ARG G2066      38.964  15.040  19.343  1.00  0.00           H  
ATOM   1199  HD3 ARG G2066      37.698  16.112  19.730  1.00  0.00           H  
ATOM   1200  NE  ARG G2066      38.936  15.600  21.290  1.00  0.00           N  
ATOM   1201  HE  ARG G2066      38.550  16.244  21.967  1.00  0.00           H  
ATOM   1202  CZ  ARG G2066      40.202  15.558  21.455  1.00  0.00           C  
ATOM   1203  NH1 ARG G2066      40.769  16.198  22.429  1.00  0.00           N  
ATOM   1204 1HH1 ARG G2066      40.286  16.835  23.045  1.00  0.00           H  
ATOM   1205 2HH1 ARG G2066      41.718  15.975  22.696  1.00  0.00           H  
ATOM   1206  NH2 ARG G2066      40.936  14.718  20.781  1.00  0.00           N  
ATOM   1207 1HH2 ARG G2066      40.573  13.977  20.199  1.00  0.00           H  
ATOM   1208 2HH2 ARG G2066      41.936  14.616  20.880  1.00  0.00           H  
ATOM   1209  C   ARG G2066      34.443  12.234  18.556  1.00  0.00           C  
ATOM   1210  O   ARG G2066      33.325  12.343  19.051  1.00  0.00           O  
ATOM   1211  N   ARG G2067      34.769  11.750  17.317  1.00  0.00           N  
ATOM   1212  H   ARG G2067      35.740  11.687  17.049  1.00  0.00           H  
ATOM   1213  CA  ARG G2067      33.672  11.411  16.339  1.00  0.00           C  
ATOM   1214  HA  ARG G2067      32.879  12.158  16.350  1.00  0.00           H  
ATOM   1215  CB  ARG G2067      34.307  11.371  14.928  1.00  0.00           C  
ATOM   1216  HB2 ARG G2067      34.973  12.226  14.808  1.00  0.00           H  
ATOM   1217  HB3 ARG G2067      34.847  10.430  14.819  1.00  0.00           H  
ATOM   1218  CG  ARG G2067      33.302  11.314  13.690  1.00  0.00           C  
ATOM   1219  HG2 ARG G2067      33.876  11.458  12.775  1.00  0.00           H  
ATOM   1220  HG3 ARG G2067      32.889  10.305  13.701  1.00  0.00           H  
ATOM   1221  CD  ARG G2067      32.200  12.407  13.659  1.00  0.00           C  
ATOM   1222  HD2 ARG G2067      31.636  12.333  14.588  1.00  0.00           H  
ATOM   1223  HD3 ARG G2067      32.593  13.421  13.578  1.00  0.00           H  
ATOM   1224  NE  ARG G2067      31.239  12.164  12.594  1.00  0.00           N  
ATOM   1225  HE  ARG G2067      31.394  12.493  11.651  1.00  0.00           H  
ATOM   1226  CZ  ARG G2067      30.034  11.595  12.797  1.00  0.00           C  
ATOM   1227  NH1 ARG G2067      29.200  11.632  11.819  1.00  0.00           N  
ATOM   1228 1HH1 ARG G2067      29.453  11.996  10.911  1.00  0.00           H  
ATOM   1229 2HH1 ARG G2067      28.280  11.217  11.858  1.00  0.00           H  
ATOM   1230  NH2 ARG G2067      29.596  11.168  13.947  1.00  0.00           N  
ATOM   1231 1HH2 ARG G2067      30.068  11.361  14.819  1.00  0.00           H  
ATOM   1232 2HH2 ARG G2067      28.616  10.941  13.853  1.00  0.00           H  
ATOM   1233  C   ARG G2067      32.853  10.105  16.651  1.00  0.00           C  
ATOM   1234  O   ARG G2067      31.651  10.078  16.482  1.00  0.00           O  
ATOM   1235  N   ASP G2068      33.413   9.018  17.265  1.00  0.00           N  
ATOM   1236  H   ASP G2068      34.371   8.968  17.579  1.00  0.00           H  
ATOM   1237  CA  ASP G2068      32.644   7.853  17.694  1.00  0.00           C  
ATOM   1238  HA  ASP G2068      32.008   7.605  16.844  1.00  0.00           H  
ATOM   1239  CB  ASP G2068      33.593   6.717  18.020  1.00  0.00           C  
ATOM   1240  HB2 ASP G2068      34.221   6.414  17.183  1.00  0.00           H  
ATOM   1241  HB3 ASP G2068      34.202   6.832  18.917  1.00  0.00           H  
ATOM   1242  CG  ASP G2068      32.839   5.360  18.131  1.00  0.00           C  
ATOM   1243  OD1 ASP G2068      32.122   4.945  17.151  1.00  0.00           O  
ATOM   1244  OD2 ASP G2068      33.015   4.598  19.105  1.00  0.00           O  
ATOM   1245  C   ASP G2068      31.682   8.055  18.855  1.00  0.00           C  
ATOM   1246  O   ASP G2068      30.579   7.600  18.745  1.00  0.00           O  
ATOM   1247  N   LYS G2069      32.096   8.830  19.833  1.00  0.00           N  
ATOM   1248  H   LYS G2069      33.092   8.989  19.778  1.00  0.00           H  
ATOM   1249  CA  LYS G2069      31.259   9.245  20.978  1.00  0.00           C  
ATOM   1250  HA  LYS G2069      30.715   8.378  21.354  1.00  0.00           H  
ATOM   1251  CB  LYS G2069      32.241   9.897  22.026  1.00  0.00           C  
ATOM   1252  HB2 LYS G2069      32.993  10.522  21.544  1.00  0.00           H  
ATOM   1253  HB3 LYS G2069      31.735  10.450  22.817  1.00  0.00           H  
ATOM   1254  CG  LYS G2069      32.984   8.802  22.751  1.00  0.00           C  
ATOM   1255  HG2 LYS G2069      32.245   8.222  23.304  1.00  0.00           H  
ATOM   1256  HG3 LYS G2069      33.601   8.255  22.038  1.00  0.00           H  
ATOM   1257  CD  LYS G2069      34.027   9.506  23.665  1.00  0.00           C  
ATOM   1258  HD2 LYS G2069      34.790  10.009  23.071  1.00  0.00           H  
ATOM   1259  HD3 LYS G2069      33.471  10.227  24.264  1.00  0.00           H  
ATOM   1260  CE  LYS G2069      34.753   8.463  24.556  1.00  0.00           C  
ATOM   1261  HE2 LYS G2069      34.042   7.862  25.123  1.00  0.00           H  
ATOM   1262  HE3 LYS G2069      35.271   7.818  23.846  1.00  0.00           H  
ATOM   1263  NZ  LYS G2069      35.780   9.089  25.433  1.00  0.00           N1+
ATOM   1264  HZ1 LYS G2069      36.423   9.612  24.856  1.00  0.00           H  
ATOM   1265  HZ2 LYS G2069      35.317   9.753  26.038  1.00  0.00           H  
ATOM   1266  HZ3 LYS G2069      36.272   8.373  25.948  1.00  0.00           H  
ATOM   1267  C   LYS G2069      30.205  10.328  20.542  1.00  0.00           C  
ATOM   1268  O   LYS G2069      29.122  10.198  21.080  1.00  0.00           O  
ATOM   1269  N   VAL G2070      30.370  11.267  19.583  1.00  0.00           N  
ATOM   1270  H   VAL G2070      31.247  11.264  19.083  1.00  0.00           H  
ATOM   1271  CA  VAL G2070      29.393  12.412  19.470  1.00  0.00           C  
ATOM   1272  HA  VAL G2070      28.759  12.333  20.353  1.00  0.00           H  
ATOM   1273  CB  VAL G2070      30.244  13.754  19.461  1.00  0.00           C  
ATOM   1274  HB  VAL G2070      31.001  13.877  18.687  1.00  0.00           H  
ATOM   1275  CG1 VAL G2070      29.494  15.106  19.318  1.00  0.00           C  
ATOM   1276 1HG1 VAL G2070      28.997  15.187  18.351  1.00  0.00           H  
ATOM   1277 2HG1 VAL G2070      28.778  15.257  20.126  1.00  0.00           H  
ATOM   1278 3HG1 VAL G2070      30.176  15.950  19.420  1.00  0.00           H  
ATOM   1279  CG2 VAL G2070      30.903  13.951  20.823  1.00  0.00           C  
ATOM   1280 1HG2 VAL G2070      31.638  13.150  20.906  1.00  0.00           H  
ATOM   1281 2HG2 VAL G2070      31.362  14.911  21.060  1.00  0.00           H  
ATOM   1282 3HG2 VAL G2070      30.145  13.814  21.594  1.00  0.00           H  
ATOM   1283  C   VAL G2070      28.494  12.278  18.217  1.00  0.00           C  
ATOM   1284  O   VAL G2070      28.994  11.891  17.147  1.00  0.00           O  
ATOM   1285  N   VAL G2071      27.209  12.596  18.396  1.00  0.00           N  
ATOM   1286  H   VAL G2071      27.150  13.067  19.287  1.00  0.00           H  
ATOM   1287  CA  VAL G2071      26.095  12.783  17.424  1.00  0.00           C  
ATOM   1288  HA  VAL G2071      26.185  11.989  16.682  1.00  0.00           H  
ATOM   1289  CB  VAL G2071      24.712  12.797  18.261  1.00  0.00           C  
ATOM   1290  HB  VAL G2071      24.897  13.611  18.962  1.00  0.00           H  
ATOM   1291  CG1 VAL G2071      23.409  13.198  17.456  1.00  0.00           C  
ATOM   1292 1HG1 VAL G2071      23.338  12.610  16.541  1.00  0.00           H  
ATOM   1293 2HG1 VAL G2071      22.538  12.948  18.061  1.00  0.00           H  
ATOM   1294 3HG1 VAL G2071      23.450  14.249  17.171  1.00  0.00           H  
ATOM   1295  CG2 VAL G2071      24.418  11.436  18.968  1.00  0.00           C  
ATOM   1296 1HG2 VAL G2071      25.277  11.116  19.558  1.00  0.00           H  
ATOM   1297 2HG2 VAL G2071      23.645  11.613  19.717  1.00  0.00           H  
ATOM   1298 3HG2 VAL G2071      24.085  10.722  18.215  1.00  0.00           H  
ATOM   1299  C   VAL G2071      26.303  14.196  16.708  1.00  0.00           C  
ATOM   1300  O   VAL G2071      26.140  15.249  17.299  1.00  0.00           O  
ATOM   1301  N   LEU G2072      26.637  14.210  15.440  1.00  0.00           N  
ATOM   1302  H   LEU G2072      26.678  13.265  15.087  1.00  0.00           H  
ATOM   1303  CA  LEU G2072      26.893  15.355  14.515  1.00  0.00           C  
ATOM   1304  HA  LEU G2072      27.308  16.214  15.042  1.00  0.00           H  
ATOM   1305  CB  LEU G2072      27.979  14.863  13.479  1.00  0.00           C  
ATOM   1306  HB2 LEU G2072      28.708  14.545  14.224  1.00  0.00           H  
ATOM   1307  HB3 LEU G2072      27.697  13.962  12.935  1.00  0.00           H  
ATOM   1308  CG  LEU G2072      28.530  16.016  12.547  1.00  0.00           C  
ATOM   1309  HG  LEU G2072      27.772  16.345  11.837  1.00  0.00           H  
ATOM   1310  CD1 LEU G2072      28.929  17.384  13.304  1.00  0.00           C  
ATOM   1311 1HD1 LEU G2072      29.555  17.074  14.140  1.00  0.00           H  
ATOM   1312 2HD1 LEU G2072      29.518  18.002  12.627  1.00  0.00           H  
ATOM   1313 3HD1 LEU G2072      28.107  17.992  13.682  1.00  0.00           H  
ATOM   1314  CD2 LEU G2072      29.749  15.462  11.832  1.00  0.00           C  
ATOM   1315 1HD2 LEU G2072      30.587  15.146  12.452  1.00  0.00           H  
ATOM   1316 2HD2 LEU G2072      29.460  14.520  11.367  1.00  0.00           H  
ATOM   1317 3HD2 LEU G2072      30.073  16.245  11.145  1.00  0.00           H  
ATOM   1318  C   LEU G2072      25.644  15.798  13.714  1.00  0.00           C  
ATOM   1319  O   LEU G2072      25.279  15.035  12.808  1.00  0.00           O  
ATOM   1320  N   ALA G2073      25.206  16.999  13.920  1.00  0.00           N  
ATOM   1321  H   ALA G2073      25.566  17.529  14.701  1.00  0.00           H  
ATOM   1322  CA  ALA G2073      24.065  17.566  13.092  1.00  0.00           C  
ATOM   1323  HA  ALA G2073      23.663  16.777  12.457  1.00  0.00           H  
ATOM   1324  CB  ALA G2073      22.995  18.016  14.082  1.00  0.00           C  
ATOM   1325  HB1 ALA G2073      23.420  18.836  14.662  1.00  0.00           H  
ATOM   1326  HB2 ALA G2073      22.087  18.324  13.562  1.00  0.00           H  
ATOM   1327  HB3 ALA G2073      22.721  17.219  14.773  1.00  0.00           H  
ATOM   1328  C   ALA G2073      24.462  18.782  12.215  1.00  0.00           C  
ATOM   1329  O   ALA G2073      25.017  19.724  12.779  1.00  0.00           O  
ATOM   1330  N   THR G2074      24.208  18.853  10.912  1.00  0.00           N  
ATOM   1331  H   THR G2074      23.522  18.189  10.584  1.00  0.00           H  
ATOM   1332  CA  THR G2074      24.234  20.223  10.212  1.00  0.00           C  
ATOM   1333  HA  THR G2074      24.189  21.011  10.963  1.00  0.00           H  
ATOM   1334  CB  THR G2074      25.606  20.437   9.534  1.00  0.00           C  
ATOM   1335  HB  THR G2074      26.495  20.216  10.124  1.00  0.00           H  
ATOM   1336  CG2 THR G2074      25.725  19.643   8.208  1.00  0.00           C  
ATOM   1337 1HG2 THR G2074      25.407  18.614   8.376  1.00  0.00           H  
ATOM   1338 2HG2 THR G2074      24.992  19.996   7.483  1.00  0.00           H  
ATOM   1339 3HG2 THR G2074      26.737  19.581   7.806  1.00  0.00           H  
ATOM   1340  OG1 THR G2074      25.769  21.798   9.228  1.00  0.00           O  
ATOM   1341  HG1 THR G2074      26.617  21.936   8.799  1.00  0.00           H  
ATOM   1342  C   THR G2074      22.975  20.481   9.350  1.00  0.00           C  
ATOM   1343  O   THR G2074      22.048  19.667   9.397  1.00  0.00           O  
ATOM   1344  N   LYS G2075      22.924  21.495   8.526  1.00  0.00           N  
ATOM   1345  H   LYS G2075      23.788  21.969   8.306  1.00  0.00           H  
ATOM   1346  CA  LYS G2075      21.722  22.054   7.915  1.00  0.00           C  
ATOM   1347  HA  LYS G2075      21.017  21.240   7.743  1.00  0.00           H  
ATOM   1348  CB  LYS G2075      21.124  23.093   8.895  1.00  0.00           C  
ATOM   1349  HB2 LYS G2075      21.736  23.994   8.919  1.00  0.00           H  
ATOM   1350  HB3 LYS G2075      20.119  23.386   8.590  1.00  0.00           H  
ATOM   1351  CG  LYS G2075      21.000  22.624  10.403  1.00  0.00           C  
ATOM   1352  HG2 LYS G2075      20.513  21.653  10.308  1.00  0.00           H  
ATOM   1353  HG3 LYS G2075      22.016  22.465  10.763  1.00  0.00           H  
ATOM   1354  CD  LYS G2075      20.212  23.550  11.260  1.00  0.00           C  
ATOM   1355  HD2 LYS G2075      20.276  24.535  10.797  1.00  0.00           H  
ATOM   1356  HD3 LYS G2075      19.178  23.214  11.345  1.00  0.00           H  
ATOM   1357  CE  LYS G2075      20.791  23.737  12.635  1.00  0.00           C  
ATOM   1358  HE2 LYS G2075      21.684  24.362  12.646  1.00  0.00           H  
ATOM   1359  HE3 LYS G2075      20.108  24.231  13.326  1.00  0.00           H  
ATOM   1360  NZ  LYS G2075      21.305  22.474  13.305  1.00  0.00           N1+
ATOM   1361  HZ1 LYS G2075      21.505  22.635  14.282  1.00  0.00           H  
ATOM   1362  HZ2 LYS G2075      20.616  21.742  13.403  1.00  0.00           H  
ATOM   1363  HZ3 LYS G2075      22.135  22.150  12.829  1.00  0.00           H  
ATOM   1364  C   LYS G2075      22.015  22.713   6.563  1.00  0.00           C  
ATOM   1365  O   LYS G2075      23.202  23.072   6.255  1.00  0.00           O  
ATOM   1366  N   VAL G2076      20.896  23.060   5.866  1.00  0.00           N  
ATOM   1367  H   VAL G2076      20.074  22.984   6.449  1.00  0.00           H  
ATOM   1368  CA  VAL G2076      20.771  23.741   4.564  1.00  0.00           C  
ATOM   1369  HA  VAL G2076      21.535  24.515   4.484  1.00  0.00           H  
ATOM   1370  CB  VAL G2076      20.886  22.568   3.511  1.00  0.00           C  
ATOM   1371  HB  VAL G2076      21.811  22.032   3.727  1.00  0.00           H  
ATOM   1372  CG1 VAL G2076      19.802  21.483   3.492  1.00  0.00           C  
ATOM   1373 1HG1 VAL G2076      20.032  20.723   2.746  1.00  0.00           H  
ATOM   1374 2HG1 VAL G2076      19.798  20.988   4.463  1.00  0.00           H  
ATOM   1375 3HG1 VAL G2076      18.855  21.934   3.196  1.00  0.00           H  
ATOM   1376  CG2 VAL G2076      20.989  23.174   2.043  1.00  0.00           C  
ATOM   1377 1HG2 VAL G2076      21.118  22.326   1.371  1.00  0.00           H  
ATOM   1378 2HG2 VAL G2076      20.018  23.642   1.883  1.00  0.00           H  
ATOM   1379 3HG2 VAL G2076      21.859  23.824   1.950  1.00  0.00           H  
ATOM   1380  C   VAL G2076      19.390  24.401   4.471  1.00  0.00           C  
ATOM   1381  O   VAL G2076      18.294  23.762   4.597  1.00  0.00           O  
ATOM   1382  N   TYR G2077      19.444  25.771   4.291  1.00  0.00           N  
ATOM   1383  H   TYR G2077      20.390  26.111   4.389  1.00  0.00           H  
ATOM   1384  CA  TYR G2077      18.472  26.793   3.776  1.00  0.00           C  
ATOM   1385  HA  TYR G2077      17.915  26.325   2.964  1.00  0.00           H  
ATOM   1386  CB  TYR G2077      17.389  27.130   4.827  1.00  0.00           C  
ATOM   1387  HB2 TYR G2077      16.999  26.164   5.150  1.00  0.00           H  
ATOM   1388  HB3 TYR G2077      17.935  27.701   5.578  1.00  0.00           H  
ATOM   1389  CG  TYR G2077      16.211  27.850   4.296  1.00  0.00           C  
ATOM   1390  CD1 TYR G2077      16.209  29.278   4.306  1.00  0.00           C  
ATOM   1391  HD1 TYR G2077      17.100  29.759   4.681  1.00  0.00           H  
ATOM   1392  CE1 TYR G2077      15.010  29.938   3.954  1.00  0.00           C  
ATOM   1393  HE1 TYR G2077      14.903  31.012   3.976  1.00  0.00           H  
ATOM   1394  CZ  TYR G2077      13.968  29.265   3.380  1.00  0.00           C  
ATOM   1395  OH  TYR G2077      12.765  29.827   3.037  1.00  0.00           O  
ATOM   1396  HH  TYR G2077      12.945  30.580   2.470  1.00  0.00           H  
ATOM   1397  CE2 TYR G2077      14.076  27.855   3.241  1.00  0.00           C  
ATOM   1398  HE2 TYR G2077      13.165  27.393   2.893  1.00  0.00           H  
ATOM   1399  CD2 TYR G2077      15.140  27.122   3.815  1.00  0.00           C  
ATOM   1400  HD2 TYR G2077      15.106  26.047   3.914  1.00  0.00           H  
ATOM   1401  C   TYR G2077      19.054  28.092   3.213  1.00  0.00           C  
ATOM   1402  O   TYR G2077      18.479  28.651   2.292  1.00  0.00           O  
ATOM   1403  N   GLY G2078      19.939  28.708   3.928  1.00  0.00           N  
ATOM   1404  H   GLY G2078      20.271  28.276   4.778  1.00  0.00           H  
ATOM   1405  CA  GLY G2078      20.363  29.990   3.765  1.00  0.00           C  
ATOM   1406  HA2 GLY G2078      19.509  30.639   3.573  1.00  0.00           H  
ATOM   1407  HA3 GLY G2078      20.848  30.310   4.687  1.00  0.00           H  
ATOM   1408  C   GLY G2078      21.295  30.005   2.482  1.00  0.00           C  
ATOM   1409  O   GLY G2078      21.938  29.023   2.150  1.00  0.00           O  
ATOM   1410  N   ASN G2079      21.471  31.149   1.830  1.00  0.00           N  
ATOM   1411  H   ASN G2079      20.917  31.937   2.136  1.00  0.00           H  
ATOM   1412  CA  ASN G2079      22.290  31.409   0.708  1.00  0.00           C  
ATOM   1413  HA  ASN G2079      21.865  30.712  -0.014  1.00  0.00           H  
ATOM   1414  CB  ASN G2079      22.132  32.855   0.171  1.00  0.00           C  
ATOM   1415  HB2 ASN G2079      21.077  32.958  -0.083  1.00  0.00           H  
ATOM   1416  HB3 ASN G2079      22.343  33.672   0.860  1.00  0.00           H  
ATOM   1417  CG  ASN G2079      22.936  33.231  -1.107  1.00  0.00           C  
ATOM   1418  OD1 ASN G2079      22.932  32.448  -1.951  1.00  0.00           O  
ATOM   1419  ND2 ASN G2079      23.979  34.002  -0.939  1.00  0.00           N  
ATOM   1420 1HD2 ASN G2079      24.551  34.106  -1.765  1.00  0.00           H  
ATOM   1421 2HD2 ASN G2079      24.205  34.543  -0.117  1.00  0.00           H  
ATOM   1422  C   ASN G2079      23.756  31.141   1.010  1.00  0.00           C  
ATOM   1423  O   ASN G2079      24.468  31.878   1.690  1.00  0.00           O  
ATOM   1424  N   MET G2080      24.290  30.097   0.394  1.00  0.00           N  
ATOM   1425  H   MET G2080      23.709  29.553  -0.227  1.00  0.00           H  
ATOM   1426  CA  MET G2080      25.678  29.680   0.687  1.00  0.00           C  
ATOM   1427  HA  MET G2080      25.754  29.727   1.773  1.00  0.00           H  
ATOM   1428  CB  MET G2080      25.799  28.208   0.283  1.00  0.00           C  
ATOM   1429  HB2 MET G2080      26.740  27.863   0.712  1.00  0.00           H  
ATOM   1430  HB3 MET G2080      25.028  27.595   0.750  1.00  0.00           H  
ATOM   1431  CG  MET G2080      25.627  27.975  -1.279  1.00  0.00           C  
ATOM   1432  HG2 MET G2080      24.771  28.439  -1.769  1.00  0.00           H  
ATOM   1433  HG3 MET G2080      26.524  28.418  -1.713  1.00  0.00           H  
ATOM   1434  SD  MET G2080      25.494  26.276  -1.672  1.00  0.00           S  
ATOM   1435  CE  MET G2080      27.262  25.873  -1.335  1.00  0.00           C  
ATOM   1436  HE1 MET G2080      27.463  24.849  -1.649  1.00  0.00           H  
ATOM   1437  HE2 MET G2080      28.027  26.494  -1.801  1.00  0.00           H  
ATOM   1438  HE3 MET G2080      27.387  25.935  -0.254  1.00  0.00           H  
ATOM   1439  C   MET G2080      26.731  30.583  -0.037  1.00  0.00           C  
ATOM   1440  O   MET G2080      27.882  30.411   0.195  1.00  0.00           O  
ATOM   1441  N   GLY G2081      26.278  31.617  -0.866  1.00  0.00           N  
ATOM   1442  H   GLY G2081      25.298  31.864  -0.894  1.00  0.00           H  
ATOM   1443  CA  GLY G2081      27.253  32.475  -1.595  1.00  0.00           C  
ATOM   1444  HA2 GLY G2081      28.081  31.793  -1.789  1.00  0.00           H  
ATOM   1445  HA3 GLY G2081      26.902  32.865  -2.551  1.00  0.00           H  
ATOM   1446  C   GLY G2081      27.748  33.673  -0.833  1.00  0.00           C  
ATOM   1447  O   GLY G2081      26.977  34.421  -0.173  1.00  0.00           O  
ATOM   1448  N   LEU G2082      29.023  33.976  -1.023  1.00  0.00           N  
ATOM   1449  H   LEU G2082      29.644  33.334  -1.495  1.00  0.00           H  
ATOM   1450  CA  LEU G2082      29.605  35.178  -0.336  1.00  0.00           C  
ATOM   1451  HA  LEU G2082      29.337  35.034   0.710  1.00  0.00           H  
ATOM   1452  CB  LEU G2082      31.122  35.209  -0.613  1.00  0.00           C  
ATOM   1453  HB2 LEU G2082      31.290  35.005  -1.670  1.00  0.00           H  
ATOM   1454  HB3 LEU G2082      31.519  36.170  -0.287  1.00  0.00           H  
ATOM   1455  CG  LEU G2082      32.006  34.211   0.219  1.00  0.00           C  
ATOM   1456  HG  LEU G2082      31.932  33.155  -0.039  1.00  0.00           H  
ATOM   1457  CD1 LEU G2082      33.456  34.713  -0.035  1.00  0.00           C  
ATOM   1458 1HD1 LEU G2082      33.598  35.758   0.240  1.00  0.00           H  
ATOM   1459 2HD1 LEU G2082      34.059  33.983   0.504  1.00  0.00           H  
ATOM   1460 3HD1 LEU G2082      33.718  34.644  -1.091  1.00  0.00           H  
ATOM   1461  CD2 LEU G2082      31.779  34.264   1.725  1.00  0.00           C  
ATOM   1462 1HD2 LEU G2082      31.852  35.292   2.079  1.00  0.00           H  
ATOM   1463 2HD2 LEU G2082      30.792  33.874   1.974  1.00  0.00           H  
ATOM   1464 3HD2 LEU G2082      32.603  33.728   2.195  1.00  0.00           H  
ATOM   1465  C   LEU G2082      28.934  36.548  -0.689  1.00  0.00           C  
ATOM   1466  O   LEU G2082      28.739  36.890  -1.862  1.00  0.00           O  
ATOM   1467  N   ASP G2083      28.767  37.461   0.256  1.00  0.00           N  
ATOM   1468  H   ASP G2083      29.084  37.273   1.196  1.00  0.00           H  
ATOM   1469  CA  ASP G2083      28.220  38.869   0.049  1.00  0.00           C  
ATOM   1470  HA  ASP G2083      27.990  39.255   1.042  1.00  0.00           H  
ATOM   1471  CB  ASP G2083      29.350  39.799  -0.482  1.00  0.00           C  
ATOM   1472  HB2 ASP G2083      29.785  39.377  -1.388  1.00  0.00           H  
ATOM   1473  HB3 ASP G2083      29.023  40.801  -0.760  1.00  0.00           H  
ATOM   1474  CG  ASP G2083      30.367  40.052   0.661  1.00  0.00           C  
ATOM   1475  OD1 ASP G2083      29.957  40.494   1.775  1.00  0.00           O  
ATOM   1476  OD2 ASP G2083      31.541  39.992   0.334  1.00  0.00           O  
ATOM   1477  C   ASP G2083      26.856  39.080  -0.643  1.00  0.00           C  
ATOM   1478  O   ASP G2083      26.296  40.146  -0.578  1.00  0.00           O  
ATOM   1479  N   GLY G2084      26.262  37.947  -1.056  1.00  0.00           N  
ATOM   1480  H   GLY G2084      26.876  37.165  -1.231  1.00  0.00           H  
ATOM   1481  CA  GLY G2084      24.811  37.795  -1.178  1.00  0.00           C  
ATOM   1482  HA2 GLY G2084      24.416  37.537  -0.195  1.00  0.00           H  
ATOM   1483  HA3 GLY G2084      24.338  38.739  -1.448  1.00  0.00           H  
ATOM   1484  C   GLY G2084      24.400  36.751  -2.291  1.00  0.00           C  
ATOM   1485  O   GLY G2084      25.278  36.101  -2.908  1.00  0.00           O  
ATOM   1486  N   PRO G2085      23.121  36.510  -2.500  1.00  0.00           N  
ATOM   1487  CD  PRO G2085      21.970  37.081  -1.715  1.00  0.00           C  
ATOM   1488  HD2 PRO G2085      22.268  38.123  -1.601  1.00  0.00           H  
ATOM   1489  HD3 PRO G2085      21.792  36.544  -0.784  1.00  0.00           H  
ATOM   1490  CG  PRO G2085      20.701  36.927  -2.588  1.00  0.00           C  
ATOM   1491  HG2 PRO G2085      20.597  37.753  -3.291  1.00  0.00           H  
ATOM   1492  HG3 PRO G2085      19.860  36.704  -1.932  1.00  0.00           H  
ATOM   1493  CB  PRO G2085      21.080  35.732  -3.406  1.00  0.00           C  
ATOM   1494  HB2 PRO G2085      20.521  35.671  -4.340  1.00  0.00           H  
ATOM   1495  HB3 PRO G2085      20.844  34.817  -2.863  1.00  0.00           H  
ATOM   1496  CA  PRO G2085      22.561  35.832  -3.633  1.00  0.00           C  
ATOM   1497  HA  PRO G2085      23.013  34.840  -3.617  1.00  0.00           H  
ATOM   1498  C   PRO G2085      22.952  36.628  -4.913  1.00  0.00           C  
ATOM   1499  O   PRO G2085      22.428  37.715  -5.181  1.00  0.00           O  
ATOM   1500  N   ALA G2086      23.849  36.073  -5.715  1.00  0.00           N  
ATOM   1501  H   ALA G2086      24.047  35.109  -5.491  1.00  0.00           H  
ATOM   1502  CA  ALA G2086      24.335  36.608  -6.947  1.00  0.00           C  
ATOM   1503  HA  ALA G2086      23.841  37.539  -7.225  1.00  0.00           H  
ATOM   1504  CB  ALA G2086      25.872  36.787  -6.854  1.00  0.00           C  
ATOM   1505  HB1 ALA G2086      26.358  37.129  -7.767  1.00  0.00           H  
ATOM   1506  HB2 ALA G2086      26.042  37.555  -6.099  1.00  0.00           H  
ATOM   1507  HB3 ALA G2086      26.356  35.852  -6.571  1.00  0.00           H  
ATOM   1508  C   ALA G2086      24.016  35.622  -8.151  1.00  0.00           C  
ATOM   1509  O   ALA G2086      23.984  36.065  -9.310  1.00  0.00           O  
ATOM   1510  N   TRP G2087      23.701  34.354  -7.826  1.00  0.00           N  
ATOM   1511  H   TRP G2087      23.855  34.074  -6.868  1.00  0.00           H  
ATOM   1512  CA  TRP G2087      23.305  33.328  -8.785  1.00  0.00           C  
ATOM   1513  HA  TRP G2087      22.934  33.783  -9.703  1.00  0.00           H  
ATOM   1514  CB  TRP G2087      24.585  32.534  -9.066  1.00  0.00           C  
ATOM   1515  HB2 TRP G2087      25.422  33.224  -9.180  1.00  0.00           H  
ATOM   1516  HB3 TRP G2087      24.831  31.782  -8.315  1.00  0.00           H  
ATOM   1517  CG  TRP G2087      24.571  31.743 -10.379  1.00  0.00           C  
ATOM   1518  CD1 TRP G2087      24.531  30.381 -10.459  1.00  0.00           C  
ATOM   1519  HD1 TRP G2087      24.363  29.694  -9.643  1.00  0.00           H  
ATOM   1520  NE1 TRP G2087      24.608  30.023 -11.837  1.00  0.00           N  
ATOM   1521  HE1 TRP G2087      24.380  29.117 -12.222  1.00  0.00           H  
ATOM   1522  CE2 TRP G2087      24.797  31.189 -12.568  1.00  0.00           C  
ATOM   1523  CZ2 TRP G2087      24.807  31.360 -13.963  1.00  0.00           C  
ATOM   1524  HZ2 TRP G2087      24.766  30.494 -14.607  1.00  0.00           H  
ATOM   1525  CH2 TRP G2087      24.848  32.644 -14.494  1.00  0.00           C  
ATOM   1526  HH2 TRP G2087      24.837  32.793 -15.564  1.00  0.00           H  
ATOM   1527  CZ3 TRP G2087      24.852  33.723 -13.596  1.00  0.00           C  
ATOM   1528  HZ3 TRP G2087      24.752  34.714 -14.014  1.00  0.00           H  
ATOM   1529  CE3 TRP G2087      24.714  33.596 -12.189  1.00  0.00           C  
ATOM   1530  HE3 TRP G2087      24.641  34.477 -11.569  1.00  0.00           H  
ATOM   1531  CD2 TRP G2087      24.683  32.272 -11.693  1.00  0.00           C  
ATOM   1532  C   TRP G2087      22.170  32.413  -8.329  1.00  0.00           C  
ATOM   1533  O   TRP G2087      22.086  32.087  -7.140  1.00  0.00           O  
ATOM   1534  N   PRO G2088      21.252  31.954  -9.269  1.00  0.00           N  
ATOM   1535  CD  PRO G2088      21.114  32.431 -10.631  1.00  0.00           C  
ATOM   1536  HD2 PRO G2088      21.723  31.873 -11.342  1.00  0.00           H  
ATOM   1537  HD3 PRO G2088      21.143  33.521 -10.629  1.00  0.00           H  
ATOM   1538  CG  PRO G2088      19.667  32.054 -11.025  1.00  0.00           C  
ATOM   1539  HG2 PRO G2088      19.610  31.918 -12.105  1.00  0.00           H  
ATOM   1540  HG3 PRO G2088      19.078  32.921 -10.726  1.00  0.00           H  
ATOM   1541  CB  PRO G2088      19.340  30.799 -10.164  1.00  0.00           C  
ATOM   1542  HB2 PRO G2088      19.520  29.868 -10.702  1.00  0.00           H  
ATOM   1543  HB3 PRO G2088      18.318  30.919  -9.803  1.00  0.00           H  
ATOM   1544  CA  PRO G2088      20.163  30.998  -8.971  1.00  0.00           C  
ATOM   1545  HA  PRO G2088      19.579  31.496  -8.198  1.00  0.00           H  
ATOM   1546  C   PRO G2088      20.697  29.645  -8.437  1.00  0.00           C  
ATOM   1547  O   PRO G2088      21.773  29.165  -8.768  1.00  0.00           O  
ATOM   1548  N   ASN G2089      19.910  29.087  -7.532  1.00  0.00           N  
ATOM   1549  H   ASN G2089      19.182  29.673  -7.149  1.00  0.00           H  
ATOM   1550  CA  ASN G2089      20.018  27.772  -6.957  1.00  0.00           C  
ATOM   1551  HA  ASN G2089      19.123  27.647  -6.346  1.00  0.00           H  
ATOM   1552  CB  ASN G2089      19.991  26.690  -8.106  1.00  0.00           C  
ATOM   1553  HB2 ASN G2089      20.996  26.615  -8.521  1.00  0.00           H  
ATOM   1554  HB3 ASN G2089      19.777  25.723  -7.651  1.00  0.00           H  
ATOM   1555  CG  ASN G2089      18.973  26.877  -9.225  1.00  0.00           C  
ATOM   1556  OD1 ASN G2089      17.809  27.113  -8.915  1.00  0.00           O  
ATOM   1557  ND2 ASN G2089      19.402  26.767 -10.458  1.00  0.00           N  
ATOM   1558 1HD2 ASN G2089      18.693  27.022 -11.131  1.00  0.00           H  
ATOM   1559 2HD2 ASN G2089      20.382  26.792 -10.702  1.00  0.00           H  
ATOM   1560  C   ASN G2089      21.129  27.566  -5.943  1.00  0.00           C  
ATOM   1561  O   ASN G2089      21.874  26.565  -5.933  1.00  0.00           O  
HETATM 1562  N   HIE G2090      21.277  28.508  -4.974  1.00  0.00           N  
HETATM 1563  H   HIE G2090      20.678  29.315  -5.078  1.00  0.00           H  
HETATM 1564  CA  HIE G2090      22.186  28.494  -3.824  1.00  0.00           C  
HETATM 1565  HA  HIE G2090      22.552  27.469  -3.765  1.00  0.00           H  
HETATM 1566  CB  HIE G2090      23.396  29.428  -3.873  1.00  0.00           C  
HETATM 1567  HB2 HIE G2090      22.933  30.292  -4.350  1.00  0.00           H  
HETATM 1568  HB3 HIE G2090      23.790  29.761  -2.913  1.00  0.00           H  
HETATM 1569  CG  HIE G2090      24.545  29.095  -4.898  1.00  0.00           C  
HETATM 1570  ND1 HIE G2090      25.767  28.496  -4.496  1.00  0.00           N  
HETATM 1571  CE1 HIE G2090      26.427  28.216  -5.609  1.00  0.00           C  
HETATM 1572  HE1 HIE G2090      27.453  27.880  -5.630  1.00  0.00           H  
HETATM 1573  NE2 HIE G2090      25.647  28.495  -6.648  1.00  0.00           N  
HETATM 1574  HE2 HIE G2090      25.992  28.452  -7.596  1.00  0.00           H  
HETATM 1575  CD2 HIE G2090      24.550  29.202  -6.225  1.00  0.00           C  
HETATM 1576  HD2 HIE G2090      23.696  29.516  -6.806  1.00  0.00           H  
HETATM 1577  C   HIE G2090      21.486  28.687  -2.460  1.00  0.00           C  
HETATM 1578  O   HIE G2090      22.100  28.554  -1.456  1.00  0.00           O  
ATOM   1579  N   ASP G2091      20.136  28.924  -2.386  1.00  0.00           N  
ATOM   1580  H   ASP G2091      19.550  28.942  -3.208  1.00  0.00           H  
ATOM   1581  CA  ASP G2091      19.325  28.855  -1.141  1.00  0.00           C  
ATOM   1582  HA  ASP G2091      19.884  28.455  -0.295  1.00  0.00           H  
ATOM   1583  CB  ASP G2091      18.891  30.285  -0.699  1.00  0.00           C  
ATOM   1584  HB2 ASP G2091      18.215  30.299   0.155  1.00  0.00           H  
ATOM   1585  HB3 ASP G2091      19.749  30.887  -0.400  1.00  0.00           H  
ATOM   1586  CG  ASP G2091      18.180  31.134  -1.705  1.00  0.00           C  
ATOM   1587  OD1 ASP G2091      17.887  32.306  -1.428  1.00  0.00           O  
ATOM   1588  OD2 ASP G2091      17.908  30.686  -2.839  1.00  0.00           O  
ATOM   1589  C   ASP G2091      18.174  27.914  -1.328  1.00  0.00           C  
ATOM   1590  O   ASP G2091      17.846  27.484  -2.413  1.00  0.00           O  
ATOM   1591  N   LYS G2092      17.410  27.633  -0.247  1.00  0.00           N  
ATOM   1592  H   LYS G2092      17.765  28.077   0.588  1.00  0.00           H  
ATOM   1593  CA  LYS G2092      16.246  26.724  -0.177  1.00  0.00           C  
ATOM   1594  HA  LYS G2092      15.992  26.679   0.882  1.00  0.00           H  
ATOM   1595  CB  LYS G2092      15.071  27.345  -0.920  1.00  0.00           C  
ATOM   1596  HB2 LYS G2092      15.160  27.335  -2.006  1.00  0.00           H  
ATOM   1597  HB3 LYS G2092      14.299  26.665  -0.560  1.00  0.00           H  
ATOM   1598  CG  LYS G2092      14.744  28.813  -0.417  1.00  0.00           C  
ATOM   1599  HG2 LYS G2092      15.060  28.764   0.625  1.00  0.00           H  
ATOM   1600  HG3 LYS G2092      15.397  29.467  -0.995  1.00  0.00           H  
ATOM   1601  CD  LYS G2092      13.235  29.283  -0.399  1.00  0.00           C  
ATOM   1602  HD2 LYS G2092      12.822  28.410   0.107  1.00  0.00           H  
ATOM   1603  HD3 LYS G2092      13.100  30.169   0.221  1.00  0.00           H  
ATOM   1604  CE  LYS G2092      12.663  29.472  -1.767  1.00  0.00           C  
ATOM   1605  HE2 LYS G2092      12.966  30.405  -2.242  1.00  0.00           H  
ATOM   1606  HE3 LYS G2092      13.020  28.701  -2.450  1.00  0.00           H  
ATOM   1607  NZ  LYS G2092      11.165  29.477  -1.659  1.00  0.00           N1+
ATOM   1608  HZ1 LYS G2092      10.921  30.353  -1.219  1.00  0.00           H  
ATOM   1609  HZ2 LYS G2092      10.643  29.524  -2.523  1.00  0.00           H  
ATOM   1610  HZ3 LYS G2092      10.885  28.733  -1.036  1.00  0.00           H  
ATOM   1611  C   LYS G2092      16.500  25.269  -0.618  1.00  0.00           C  
ATOM   1612  O   LYS G2092      17.708  24.940  -0.530  1.00  0.00           O  
ATOM   1613  N   LEU G2093      15.476  24.490  -0.913  1.00  0.00           N  
ATOM   1614  H   LEU G2093      14.581  24.957  -0.939  1.00  0.00           H  
ATOM   1615  CA  LEU G2093      15.566  23.058  -0.740  1.00  0.00           C  
ATOM   1616  HA  LEU G2093      16.482  22.750  -0.237  1.00  0.00           H  
ATOM   1617  CB  LEU G2093      14.501  22.680   0.309  1.00  0.00           C  
ATOM   1618  HB2 LEU G2093      13.525  22.791  -0.163  1.00  0.00           H  
ATOM   1619  HB3 LEU G2093      14.603  21.608   0.480  1.00  0.00           H  
ATOM   1620  CG  LEU G2093      14.404  23.468   1.652  1.00  0.00           C  
ATOM   1621  HG  LEU G2093      14.178  24.513   1.436  1.00  0.00           H  
ATOM   1622  CD1 LEU G2093      13.175  22.953   2.491  1.00  0.00           C  
ATOM   1623 1HD1 LEU G2093      13.446  21.993   2.929  1.00  0.00           H  
ATOM   1624 2HD1 LEU G2093      12.878  23.662   3.264  1.00  0.00           H  
ATOM   1625 3HD1 LEU G2093      12.298  22.963   1.843  1.00  0.00           H  
ATOM   1626  CD2 LEU G2093      15.693  23.448   2.459  1.00  0.00           C  
ATOM   1627 1HD2 LEU G2093      16.501  23.903   1.888  1.00  0.00           H  
ATOM   1628 2HD2 LEU G2093      15.507  23.939   3.414  1.00  0.00           H  
ATOM   1629 3HD2 LEU G2093      16.091  22.456   2.673  1.00  0.00           H  
ATOM   1630  C   LEU G2093      15.546  22.221  -2.048  1.00  0.00           C  
ATOM   1631  O   LEU G2093      15.299  21.018  -1.915  1.00  0.00           O  
ATOM   1632  N   SER G2094      15.704  22.682  -3.219  1.00  0.00           N  
ATOM   1633  H   SER G2094      16.068  23.619  -3.318  1.00  0.00           H  
ATOM   1634  CA  SER G2094      15.842  21.891  -4.399  1.00  0.00           C  
ATOM   1635  HA  SER G2094      15.039  21.165  -4.269  1.00  0.00           H  
ATOM   1636  CB  SER G2094      15.665  22.726  -5.708  1.00  0.00           C  
ATOM   1637  HB2 SER G2094      14.629  22.987  -5.925  1.00  0.00           H  
ATOM   1638  HB3 SER G2094      16.026  23.735  -5.509  1.00  0.00           H  
ATOM   1639  OG  SER G2094      16.201  22.060  -6.866  1.00  0.00           O  
ATOM   1640  HG  SER G2094      15.607  21.339  -7.086  1.00  0.00           H  
ATOM   1641  C   SER G2094      17.081  20.986  -4.454  1.00  0.00           C  
ATOM   1642  O   SER G2094      18.193  21.292  -4.011  1.00  0.00           O  
ATOM   1643  N   ALA G2095      16.964  19.717  -4.992  1.00  0.00           N  
ATOM   1644  H   ALA G2095      16.131  19.388  -5.460  1.00  0.00           H  
ATOM   1645  CA  ALA G2095      18.135  18.883  -5.048  1.00  0.00           C  
ATOM   1646  HA  ALA G2095      18.356  18.612  -4.016  1.00  0.00           H  
ATOM   1647  CB  ALA G2095      17.850  17.582  -5.777  1.00  0.00           C  
ATOM   1648  HB1 ALA G2095      17.060  17.131  -5.177  1.00  0.00           H  
ATOM   1649  HB2 ALA G2095      17.515  17.724  -6.805  1.00  0.00           H  
ATOM   1650  HB3 ALA G2095      18.728  16.937  -5.764  1.00  0.00           H  
ATOM   1651  C   ALA G2095      19.394  19.470  -5.727  1.00  0.00           C  
ATOM   1652  O   ALA G2095      20.487  19.091  -5.318  1.00  0.00           O  
ATOM   1653  N   LEU G2096      19.254  20.259  -6.819  1.00  0.00           N  
ATOM   1654  H   LEU G2096      18.488  20.128  -7.464  1.00  0.00           H  
ATOM   1655  CA  LEU G2096      20.560  20.858  -7.322  1.00  0.00           C  
ATOM   1656  HA  LEU G2096      21.194  20.014  -7.593  1.00  0.00           H  
ATOM   1657  CB  LEU G2096      20.196  21.523  -8.634  1.00  0.00           C  
ATOM   1658  HB2 LEU G2096      19.751  20.729  -9.233  1.00  0.00           H  
ATOM   1659  HB3 LEU G2096      19.499  22.352  -8.509  1.00  0.00           H  
ATOM   1660  CG  LEU G2096      21.414  21.917  -9.535  1.00  0.00           C  
ATOM   1661  HG  LEU G2096      22.373  21.516  -9.207  1.00  0.00           H  
ATOM   1662  CD1 LEU G2096      21.166  21.422 -10.945  1.00  0.00           C  
ATOM   1663 1HD1 LEU G2096      20.193  21.756 -11.307  1.00  0.00           H  
ATOM   1664 2HD1 LEU G2096      22.068  21.606 -11.528  1.00  0.00           H  
ATOM   1665 3HD1 LEU G2096      21.180  20.332 -10.923  1.00  0.00           H  
ATOM   1666  CD2 LEU G2096      21.553  23.447  -9.614  1.00  0.00           C  
ATOM   1667 1HD2 LEU G2096      22.263  23.810 -10.358  1.00  0.00           H  
ATOM   1668 2HD2 LEU G2096      20.665  24.047  -9.811  1.00  0.00           H  
ATOM   1669 3HD2 LEU G2096      21.920  23.772  -8.640  1.00  0.00           H  
ATOM   1670  C   LEU G2096      21.294  21.771  -6.405  1.00  0.00           C  
ATOM   1671  O   LEU G2096      22.456  21.948  -6.581  1.00  0.00           O  
ATOM   1672  N   ASN G2097      20.566  22.330  -5.452  1.00  0.00           N  
ATOM   1673  H   ASN G2097      19.563  22.220  -5.395  1.00  0.00           H  
ATOM   1674  CA  ASN G2097      21.176  23.054  -4.287  1.00  0.00           C  
ATOM   1675  HA  ASN G2097      21.945  23.703  -4.707  1.00  0.00           H  
ATOM   1676  CB  ASN G2097      20.097  23.872  -3.551  1.00  0.00           C  
ATOM   1677  HB2 ASN G2097      19.558  24.495  -4.265  1.00  0.00           H  
ATOM   1678  HB3 ASN G2097      19.353  23.341  -2.957  1.00  0.00           H  
ATOM   1679  CG  ASN G2097      20.767  24.906  -2.641  1.00  0.00           C  
ATOM   1680  OD1 ASN G2097      21.880  25.347  -2.849  1.00  0.00           O  
ATOM   1681  ND2 ASN G2097      20.071  25.474  -1.677  1.00  0.00           N  
ATOM   1682 1HD2 ASN G2097      20.607  26.145  -1.145  1.00  0.00           H  
ATOM   1683 2HD2 ASN G2097      19.131  25.190  -1.442  1.00  0.00           H  
ATOM   1684  C   ASN G2097      21.785  22.069  -3.242  1.00  0.00           C  
ATOM   1685  O   ASN G2097      22.970  22.185  -2.854  1.00  0.00           O  
ATOM   1686  N   ILE G2098      20.931  21.097  -2.771  1.00  0.00           N  
ATOM   1687  H   ILE G2098      20.025  21.082  -3.217  1.00  0.00           H  
ATOM   1688  CA  ILE G2098      21.328  20.192  -1.678  1.00  0.00           C  
ATOM   1689  HA  ILE G2098      21.538  20.915  -0.889  1.00  0.00           H  
ATOM   1690  CB  ILE G2098      20.160  19.318  -1.179  1.00  0.00           C  
ATOM   1691  HB  ILE G2098      19.842  18.620  -1.954  1.00  0.00           H  
ATOM   1692  CG2 ILE G2098      20.577  18.558   0.064  1.00  0.00           C  
ATOM   1693 1HG2 ILE G2098      21.492  18.035  -0.213  1.00  0.00           H  
ATOM   1694 2HG2 ILE G2098      20.974  19.219   0.834  1.00  0.00           H  
ATOM   1695 3HG2 ILE G2098      19.752  17.942   0.422  1.00  0.00           H  
ATOM   1696  CG1 ILE G2098      18.900  20.138  -0.784  1.00  0.00           C  
ATOM   1697 2HG1 ILE G2098      19.306  20.791  -0.011  1.00  0.00           H  
ATOM   1698 3HG1 ILE G2098      18.706  20.803  -1.625  1.00  0.00           H  
ATOM   1699  CD1 ILE G2098      17.622  19.453  -0.338  1.00  0.00           C  
ATOM   1700 1HD1 ILE G2098      17.338  18.724  -1.097  1.00  0.00           H  
ATOM   1701 2HD1 ILE G2098      17.598  19.059   0.678  1.00  0.00           H  
ATOM   1702 3HD1 ILE G2098      16.819  20.188  -0.280  1.00  0.00           H  
ATOM   1703  C   ILE G2098      22.655  19.448  -1.884  1.00  0.00           C  
ATOM   1704  O   ILE G2098      23.496  19.646  -1.036  1.00  0.00           O  
ATOM   1705  N   ARG G2099      22.933  18.752  -2.943  1.00  0.00           N  
ATOM   1706  H   ARG G2099      22.231  18.944  -3.642  1.00  0.00           H  
ATOM   1707  CA  ARG G2099      24.231  18.075  -3.227  1.00  0.00           C  
ATOM   1708  HA  ARG G2099      24.474  17.491  -2.339  1.00  0.00           H  
ATOM   1709  CB  ARG G2099      24.237  17.246  -4.519  1.00  0.00           C  
ATOM   1710  HB2 ARG G2099      25.115  16.610  -4.637  1.00  0.00           H  
ATOM   1711  HB3 ARG G2099      23.351  16.616  -4.445  1.00  0.00           H  
ATOM   1712  CG  ARG G2099      24.147  18.248  -5.703  1.00  0.00           C  
ATOM   1713  HG2 ARG G2099      23.191  18.768  -5.651  1.00  0.00           H  
ATOM   1714  HG3 ARG G2099      25.019  18.901  -5.665  1.00  0.00           H  
ATOM   1715  CD  ARG G2099      24.288  17.501  -7.091  1.00  0.00           C  
ATOM   1716  HD2 ARG G2099      23.618  16.649  -6.976  1.00  0.00           H  
ATOM   1717  HD3 ARG G2099      23.953  18.189  -7.866  1.00  0.00           H  
ATOM   1718  NE  ARG G2099      25.635  16.900  -7.152  1.00  0.00           N  
ATOM   1719  HE  ARG G2099      25.644  15.939  -6.841  1.00  0.00           H  
ATOM   1720  CZ  ARG G2099      26.756  17.500  -7.456  1.00  0.00           C  
ATOM   1721  NH1 ARG G2099      26.801  18.794  -7.746  1.00  0.00           N  
ATOM   1722 1HH1 ARG G2099      26.052  19.459  -7.616  1.00  0.00           H  
ATOM   1723 2HH1 ARG G2099      27.698  19.172  -8.018  1.00  0.00           H  
ATOM   1724  NH2 ARG G2099      27.866  16.897  -7.446  1.00  0.00           N  
ATOM   1725 1HH2 ARG G2099      27.861  15.965  -7.057  1.00  0.00           H  
ATOM   1726 2HH2 ARG G2099      28.690  17.349  -7.817  1.00  0.00           H  
ATOM   1727  C   ARG G2099      25.396  19.113  -3.206  1.00  0.00           C  
ATOM   1728  O   ARG G2099      26.532  18.781  -2.806  1.00  0.00           O  
ATOM   1729  N   ARG G2100      25.179  20.367  -3.595  1.00  0.00           N  
ATOM   1730  H   ARG G2100      24.259  20.705  -3.840  1.00  0.00           H  
ATOM   1731  CA  ARG G2100      26.313  21.326  -3.540  1.00  0.00           C  
ATOM   1732  HA  ARG G2100      27.183  20.784  -3.912  1.00  0.00           H  
ATOM   1733  CB  ARG G2100      26.036  22.469  -4.436  1.00  0.00           C  
ATOM   1734  HB2 ARG G2100      25.595  22.138  -5.376  1.00  0.00           H  
ATOM   1735  HB3 ARG G2100      25.238  23.101  -4.047  1.00  0.00           H  
ATOM   1736  CG  ARG G2100      27.294  23.243  -4.804  1.00  0.00           C  
ATOM   1737  HG2 ARG G2100      28.026  23.292  -3.998  1.00  0.00           H  
ATOM   1738  HG3 ARG G2100      27.744  22.699  -5.635  1.00  0.00           H  
ATOM   1739  CD  ARG G2100      27.173  24.715  -5.227  1.00  0.00           C  
ATOM   1740  HD2 ARG G2100      26.785  25.189  -4.326  1.00  0.00           H  
ATOM   1741  HD3 ARG G2100      28.151  25.138  -5.455  1.00  0.00           H  
ATOM   1742  NE  ARG G2100      26.210  24.822  -6.384  1.00  0.00           N  
ATOM   1743  HE  ARG G2100      26.460  24.337  -7.234  1.00  0.00           H  
ATOM   1744  CZ  ARG G2100      24.937  25.260  -6.294  1.00  0.00           C  
ATOM   1745  NH1 ARG G2100      24.131  24.984  -7.244  1.00  0.00           N  
ATOM   1746 1HH1 ARG G2100      24.280  24.424  -8.071  1.00  0.00           H  
ATOM   1747 2HH1 ARG G2100      23.344  25.604  -7.113  1.00  0.00           H  
ATOM   1748  NH2 ARG G2100      24.460  25.694  -5.193  1.00  0.00           N  
ATOM   1749 1HH2 ARG G2100      25.171  25.955  -4.525  1.00  0.00           H  
ATOM   1750 2HH2 ARG G2100      23.472  25.830  -5.032  1.00  0.00           H  
ATOM   1751  C   ARG G2100      26.572  21.783  -2.075  1.00  0.00           C  
ATOM   1752  O   ARG G2100      27.738  21.981  -1.701  1.00  0.00           O  
ATOM   1753  N   SER G2101      25.528  21.821  -1.271  1.00  0.00           N  
ATOM   1754  H   SER G2101      24.597  21.778  -1.658  1.00  0.00           H  
ATOM   1755  CA  SER G2101      25.711  22.181   0.164  1.00  0.00           C  
ATOM   1756  HA  SER G2101      26.415  23.011   0.217  1.00  0.00           H  
ATOM   1757  CB  SER G2101      24.343  22.579   0.801  1.00  0.00           C  
ATOM   1758  HB2 SER G2101      23.898  23.352   0.175  1.00  0.00           H  
ATOM   1759  HB3 SER G2101      23.685  21.711   0.843  1.00  0.00           H  
ATOM   1760  OG  SER G2101      24.453  23.048   2.130  1.00  0.00           O  
ATOM   1761  HG  SER G2101      24.622  22.383   2.802  1.00  0.00           H  
ATOM   1762  C   SER G2101      26.383  21.071   0.982  1.00  0.00           C  
ATOM   1763  O   SER G2101      27.324  21.340   1.676  1.00  0.00           O  
ATOM   1764  N   VAL G2102      25.874  19.845   0.908  1.00  0.00           N  
ATOM   1765  H   VAL G2102      25.087  19.677   0.298  1.00  0.00           H  
ATOM   1766  CA  VAL G2102      26.323  18.728   1.724  1.00  0.00           C  
ATOM   1767  HA  VAL G2102      26.359  18.997   2.779  1.00  0.00           H  
ATOM   1768  CB  VAL G2102      25.526  17.461   1.515  1.00  0.00           C  
ATOM   1769  HB  VAL G2102      24.482  17.760   1.425  1.00  0.00           H  
ATOM   1770  CG1 VAL G2102      25.883  16.672   0.242  1.00  0.00           C  
ATOM   1771 1HG1 VAL G2102      25.067  16.002  -0.030  1.00  0.00           H  
ATOM   1772 2HG1 VAL G2102      25.980  17.339  -0.615  1.00  0.00           H  
ATOM   1773 3HG1 VAL G2102      26.745  16.031   0.424  1.00  0.00           H  
ATOM   1774  CG2 VAL G2102      25.628  16.502   2.735  1.00  0.00           C  
ATOM   1775 1HG2 VAL G2102      25.131  15.545   2.578  1.00  0.00           H  
ATOM   1776 2HG2 VAL G2102      26.695  16.352   2.900  1.00  0.00           H  
ATOM   1777 3HG2 VAL G2102      25.129  16.849   3.641  1.00  0.00           H  
ATOM   1778  C   VAL G2102      27.835  18.439   1.470  1.00  0.00           C  
ATOM   1779  O   VAL G2102      28.663  18.192   2.407  1.00  0.00           O  
ATOM   1780  N   ASP G2103      28.245  18.539   0.221  1.00  0.00           N  
ATOM   1781  H   ASP G2103      27.606  18.735  -0.537  1.00  0.00           H  
ATOM   1782  CA  ASP G2103      29.708  18.482  -0.201  1.00  0.00           C  
ATOM   1783  HA  ASP G2103      30.193  17.528   0.003  1.00  0.00           H  
ATOM   1784  CB  ASP G2103      29.653  18.509  -1.709  1.00  0.00           C  
ATOM   1785  HB2 ASP G2103      29.011  17.761  -2.174  1.00  0.00           H  
ATOM   1786  HB3 ASP G2103      29.210  19.454  -2.020  1.00  0.00           H  
ATOM   1787  CG  ASP G2103      31.006  18.400  -2.385  1.00  0.00           C  
ATOM   1788  OD1 ASP G2103      31.729  19.414  -2.378  1.00  0.00           O  
ATOM   1789  OD2 ASP G2103      31.352  17.366  -2.906  1.00  0.00           O  
ATOM   1790  C   ASP G2103      30.550  19.633   0.377  1.00  0.00           C  
ATOM   1791  O   ASP G2103      31.687  19.366   0.679  1.00  0.00           O  
ATOM   1792  N   ALA G2104      30.002  20.849   0.701  1.00  0.00           N  
ATOM   1793  H   ALA G2104      29.111  21.075   0.283  1.00  0.00           H  
ATOM   1794  CA  ALA G2104      30.736  21.852   1.477  1.00  0.00           C  
ATOM   1795  HA  ALA G2104      31.717  22.056   1.048  1.00  0.00           H  
ATOM   1796  CB  ALA G2104      30.025  23.253   1.180  1.00  0.00           C  
ATOM   1797  HB1 ALA G2104      30.788  23.981   1.454  1.00  0.00           H  
ATOM   1798  HB2 ALA G2104      29.662  23.231   0.152  1.00  0.00           H  
ATOM   1799  HB3 ALA G2104      29.158  23.527   1.782  1.00  0.00           H  
ATOM   1800  C   ALA G2104      30.782  21.617   3.029  1.00  0.00           C  
ATOM   1801  O   ALA G2104      31.870  21.721   3.574  1.00  0.00           O  
ATOM   1802  N   SER G2105      29.716  21.057   3.515  1.00  0.00           N  
ATOM   1803  H   SER G2105      28.897  21.084   2.924  1.00  0.00           H  
ATOM   1804  CA  SER G2105      29.632  20.634   4.956  1.00  0.00           C  
ATOM   1805  HA  SER G2105      29.967  21.544   5.453  1.00  0.00           H  
ATOM   1806  CB  SER G2105      28.223  20.269   5.403  1.00  0.00           C  
ATOM   1807  HB2 SER G2105      27.826  19.459   4.791  1.00  0.00           H  
ATOM   1808  HB3 SER G2105      28.293  19.924   6.435  1.00  0.00           H  
ATOM   1809  OG  SER G2105      27.404  21.441   5.323  1.00  0.00           O  
ATOM   1810  HG  SER G2105      27.695  22.006   6.043  1.00  0.00           H  
ATOM   1811  C   SER G2105      30.724  19.521   5.117  1.00  0.00           C  
ATOM   1812  O   SER G2105      31.615  19.713   5.918  1.00  0.00           O  
ATOM   1813  N   LEU G2106      30.771  18.507   4.238  1.00  0.00           N  
ATOM   1814  H   LEU G2106      30.014  18.461   3.572  1.00  0.00           H  
ATOM   1815  CA  LEU G2106      31.699  17.442   4.126  1.00  0.00           C  
ATOM   1816  HA  LEU G2106      31.736  16.881   5.060  1.00  0.00           H  
ATOM   1817  CB  LEU G2106      31.397  16.437   2.970  1.00  0.00           C  
ATOM   1818  HB2 LEU G2106      31.169  16.972   2.048  1.00  0.00           H  
ATOM   1819  HB3 LEU G2106      32.290  15.851   2.751  1.00  0.00           H  
ATOM   1820  CG  LEU G2106      30.222  15.397   3.229  1.00  0.00           C  
ATOM   1821  HG  LEU G2106      29.487  15.901   3.857  1.00  0.00           H  
ATOM   1822  CD1 LEU G2106      29.617  14.945   1.936  1.00  0.00           C  
ATOM   1823 1HD1 LEU G2106      29.049  15.753   1.476  1.00  0.00           H  
ATOM   1824 2HD1 LEU G2106      30.400  14.653   1.237  1.00  0.00           H  
ATOM   1825 3HD1 LEU G2106      28.933  14.100   2.010  1.00  0.00           H  
ATOM   1826  CD2 LEU G2106      30.848  14.230   4.007  1.00  0.00           C  
ATOM   1827 1HD2 LEU G2106      31.168  14.638   4.966  1.00  0.00           H  
ATOM   1828 2HD2 LEU G2106      30.076  13.526   4.319  1.00  0.00           H  
ATOM   1829 3HD2 LEU G2106      31.713  13.776   3.523  1.00  0.00           H  
ATOM   1830  C   LEU G2106      33.090  18.009   3.973  1.00  0.00           C  
ATOM   1831  O   LEU G2106      34.055  17.517   4.575  1.00  0.00           O  
ATOM   1832  N   LYS G2107      33.332  19.076   3.266  1.00  0.00           N  
ATOM   1833  H   LYS G2107      32.639  19.444   2.631  1.00  0.00           H  
ATOM   1834  CA  LYS G2107      34.624  19.749   3.194  1.00  0.00           C  
ATOM   1835  HA  LYS G2107      35.397  18.995   3.044  1.00  0.00           H  
ATOM   1836  CB  LYS G2107      34.708  20.715   2.041  1.00  0.00           C  
ATOM   1837  HB2 LYS G2107      33.722  21.162   1.915  1.00  0.00           H  
ATOM   1838  HB3 LYS G2107      35.491  21.445   2.243  1.00  0.00           H  
ATOM   1839  CG  LYS G2107      35.044  19.993   0.760  1.00  0.00           C  
ATOM   1840  HG2 LYS G2107      36.126  19.871   0.814  1.00  0.00           H  
ATOM   1841  HG3 LYS G2107      34.573  19.011   0.728  1.00  0.00           H  
ATOM   1842  CD  LYS G2107      34.664  20.692  -0.586  1.00  0.00           C  
ATOM   1843  HD2 LYS G2107      33.585  20.844  -0.612  1.00  0.00           H  
ATOM   1844  HD3 LYS G2107      35.090  21.693  -0.513  1.00  0.00           H  
ATOM   1845  CE  LYS G2107      35.154  20.077  -1.916  1.00  0.00           C  
ATOM   1846  HE2 LYS G2107      34.918  20.696  -2.782  1.00  0.00           H  
ATOM   1847  HE3 LYS G2107      36.236  19.973  -1.837  1.00  0.00           H  
ATOM   1848  NZ  LYS G2107      34.452  18.743  -2.148  1.00  0.00           N1+
ATOM   1849  HZ1 LYS G2107      34.772  17.961  -1.595  1.00  0.00           H  
ATOM   1850  HZ2 LYS G2107      33.450  18.870  -2.125  1.00  0.00           H  
ATOM   1851  HZ3 LYS G2107      34.627  18.446  -3.097  1.00  0.00           H  
ATOM   1852  C   LYS G2107      35.110  20.405   4.477  1.00  0.00           C  
ATOM   1853  O   LYS G2107      36.322  20.238   4.728  1.00  0.00           O  
ATOM   1854  N   ARG G2108      34.273  21.173   5.179  1.00  0.00           N  
ATOM   1855  H   ARG G2108      33.342  21.286   4.804  1.00  0.00           H  
ATOM   1856  CA  ARG G2108      34.686  21.924   6.371  1.00  0.00           C  
ATOM   1857  HA  ARG G2108      35.664  22.401   6.312  1.00  0.00           H  
ATOM   1858  CB  ARG G2108      33.705  23.070   6.572  1.00  0.00           C  
ATOM   1859  HB2 ARG G2108      32.690  22.673   6.599  1.00  0.00           H  
ATOM   1860  HB3 ARG G2108      33.932  23.605   7.494  1.00  0.00           H  
ATOM   1861  CG  ARG G2108      33.857  24.159   5.477  1.00  0.00           C  
ATOM   1862  HG2 ARG G2108      34.896  24.479   5.396  1.00  0.00           H  
ATOM   1863  HG3 ARG G2108      33.587  23.785   4.489  1.00  0.00           H  
ATOM   1864  CD  ARG G2108      33.036  25.415   5.693  1.00  0.00           C  
ATOM   1865  HD2 ARG G2108      33.341  25.892   6.624  1.00  0.00           H  
ATOM   1866  HD3 ARG G2108      33.297  26.016   4.822  1.00  0.00           H  
ATOM   1867  NE  ARG G2108      31.614  25.180   5.663  1.00  0.00           N  
ATOM   1868  HE  ARG G2108      31.320  24.500   6.350  1.00  0.00           H  
ATOM   1869  CZ  ARG G2108      30.751  25.641   4.828  1.00  0.00           C  
ATOM   1870  NH1 ARG G2108      29.547  25.256   4.864  1.00  0.00           N  
ATOM   1871 1HH1 ARG G2108      29.309  24.599   5.593  1.00  0.00           H  
ATOM   1872 2HH1 ARG G2108      28.991  25.406   4.034  1.00  0.00           H  
ATOM   1873  NH2 ARG G2108      30.979  26.506   3.901  1.00  0.00           N  
ATOM   1874 1HH2 ARG G2108      31.878  26.966   3.895  1.00  0.00           H  
ATOM   1875 2HH2 ARG G2108      30.237  26.721   3.250  1.00  0.00           H  
ATOM   1876  C   ARG G2108      34.674  20.972   7.542  1.00  0.00           C  
ATOM   1877  O   ARG G2108      35.541  21.072   8.486  1.00  0.00           O  
ATOM   1878  N   LEU G2109      33.761  20.002   7.627  1.00  0.00           N  
ATOM   1879  H   LEU G2109      33.067  20.033   6.894  1.00  0.00           H  
ATOM   1880  CA  LEU G2109      33.767  18.977   8.682  1.00  0.00           C  
ATOM   1881  HA  LEU G2109      34.091  19.559   9.545  1.00  0.00           H  
ATOM   1882  CB  LEU G2109      32.365  18.301   8.794  1.00  0.00           C  
ATOM   1883  HB2 LEU G2109      32.210  17.579   7.992  1.00  0.00           H  
ATOM   1884  HB3 LEU G2109      32.483  17.695   9.693  1.00  0.00           H  
ATOM   1885  CG  LEU G2109      31.237  19.337   9.057  1.00  0.00           C  
ATOM   1886  HG  LEU G2109      31.256  20.212   8.407  1.00  0.00           H  
ATOM   1887  CD1 LEU G2109      29.846  18.771   8.806  1.00  0.00           C  
ATOM   1888 1HD1 LEU G2109      29.739  17.867   9.405  1.00  0.00           H  
ATOM   1889 2HD1 LEU G2109      29.071  19.448   9.165  1.00  0.00           H  
ATOM   1890 3HD1 LEU G2109      29.782  18.615   7.729  1.00  0.00           H  
ATOM   1891  CD2 LEU G2109      31.284  19.780  10.556  1.00  0.00           C  
ATOM   1892 1HD2 LEU G2109      30.496  20.388  11.000  1.00  0.00           H  
ATOM   1893 2HD2 LEU G2109      31.226  18.925  11.229  1.00  0.00           H  
ATOM   1894 3HD2 LEU G2109      32.294  20.146  10.742  1.00  0.00           H  
ATOM   1895  C   LEU G2109      34.864  17.932   8.494  1.00  0.00           C  
ATOM   1896  O   LEU G2109      35.465  17.457   9.448  1.00  0.00           O  
ATOM   1897  N   GLY G2110      35.201  17.531   7.260  1.00  0.00           N  
ATOM   1898  H   GLY G2110      34.726  17.986   6.494  1.00  0.00           H  
ATOM   1899  CA  GLY G2110      36.154  16.485   6.868  1.00  0.00           C  
ATOM   1900  HA2 GLY G2110      36.258  16.552   5.785  1.00  0.00           H  
ATOM   1901  HA3 GLY G2110      37.163  16.659   7.242  1.00  0.00           H  
ATOM   1902  C   GLY G2110      35.658  15.067   7.131  1.00  0.00           C  
ATOM   1903  O   GLY G2110      36.143  14.184   6.445  1.00  0.00           O  
ATOM   1904  N   THR G2111      34.738  14.815   8.047  1.00  0.00           N  
ATOM   1905  H   THR G2111      34.312  15.616   8.490  1.00  0.00           H  
ATOM   1906  CA  THR G2111      34.231  13.421   8.399  1.00  0.00           C  
ATOM   1907  HA  THR G2111      35.151  12.841   8.475  1.00  0.00           H  
ATOM   1908  CB  THR G2111      33.515  13.516   9.812  1.00  0.00           C  
ATOM   1909  HB  THR G2111      33.384  12.506  10.202  1.00  0.00           H  
ATOM   1910  CG2 THR G2111      34.283  14.314  10.887  1.00  0.00           C  
ATOM   1911 1HG2 THR G2111      34.420  15.362  10.620  1.00  0.00           H  
ATOM   1912 2HG2 THR G2111      33.748  14.324  11.836  1.00  0.00           H  
ATOM   1913 3HG2 THR G2111      35.326  14.004  10.953  1.00  0.00           H  
ATOM   1914  OG1 THR G2111      32.265  14.216   9.728  1.00  0.00           O  
ATOM   1915  HG1 THR G2111      31.567  13.738   9.273  1.00  0.00           H  
ATOM   1916  C   THR G2111      33.413  12.738   7.377  1.00  0.00           C  
ATOM   1917  O   THR G2111      32.661  13.364   6.663  1.00  0.00           O  
ATOM   1918  N   ASP G2112      33.520  11.409   7.277  1.00  0.00           N  
ATOM   1919  H   ASP G2112      34.011  10.861   7.969  1.00  0.00           H  
ATOM   1920  CA  ASP G2112      32.953  10.691   6.125  1.00  0.00           C  
ATOM   1921  HA  ASP G2112      33.259  11.247   5.238  1.00  0.00           H  
ATOM   1922  CB  ASP G2112      33.422   9.217   5.937  1.00  0.00           C  
ATOM   1923  HB2 ASP G2112      33.094   8.661   6.815  1.00  0.00           H  
ATOM   1924  HB3 ASP G2112      33.000   8.752   5.046  1.00  0.00           H  
ATOM   1925  CG  ASP G2112      34.921   9.068   5.726  1.00  0.00           C  
ATOM   1926  OD1 ASP G2112      35.616  10.011   5.343  1.00  0.00           O  
ATOM   1927  OD2 ASP G2112      35.402   7.939   5.757  1.00  0.00           O  
ATOM   1928  C   ASP G2112      31.406  10.717   6.151  1.00  0.00           C  
ATOM   1929  O   ASP G2112      30.765  10.575   5.095  1.00  0.00           O  
HETATM 1930  N   HIE G2113      30.729  10.977   7.275  1.00  0.00           N  
HETATM 1931  H   HIE G2113      31.239  11.033   8.145  1.00  0.00           H  
HETATM 1932  CA  HIE G2113      29.281  11.111   7.371  1.00  0.00           C  
HETATM 1933  HA  HIE G2113      28.878  11.407   6.403  1.00  0.00           H  
HETATM 1934  CB  HIE G2113      28.632   9.716   7.542  1.00  0.00           C  
HETATM 1935  HB2 HIE G2113      27.586   9.826   7.829  1.00  0.00           H  
HETATM 1936  HB3 HIE G2113      28.711   9.156   6.610  1.00  0.00           H  
HETATM 1937  CG  HIE G2113      29.315   8.974   8.641  1.00  0.00           C  
HETATM 1938  ND1 HIE G2113      29.070   9.237   9.969  1.00  0.00           N  
HETATM 1939  CE1 HIE G2113      29.813   8.372  10.687  1.00  0.00           C  
HETATM 1940  HE1 HIE G2113      29.999   8.466  11.747  1.00  0.00           H  
HETATM 1941  NE2 HIE G2113      30.385   7.443   9.934  1.00  0.00           N  
HETATM 1942  HE2 HIE G2113      30.922   6.644  10.239  1.00  0.00           H  
HETATM 1943  CD2 HIE G2113      30.071   7.847   8.607  1.00  0.00           C  
HETATM 1944  HD2 HIE G2113      30.496   7.362   7.740  1.00  0.00           H  
HETATM 1945  C   HIE G2113      28.875  12.199   8.448  1.00  0.00           C  
HETATM 1946  O   HIE G2113      29.720  12.692   9.218  1.00  0.00           O  
ATOM   1947  N   ILE G2114      27.602  12.504   8.414  1.00  0.00           N  
ATOM   1948  H   ILE G2114      27.089  12.042   7.677  1.00  0.00           H  
ATOM   1949  CA  ILE G2114      26.816  13.465   9.190  1.00  0.00           C  
ATOM   1950  HA  ILE G2114      27.445  13.897   9.968  1.00  0.00           H  
ATOM   1951  CB  ILE G2114      26.342  14.656   8.344  1.00  0.00           C  
ATOM   1952  HB  ILE G2114      25.735  14.361   7.488  1.00  0.00           H  
ATOM   1953  CG2 ILE G2114      25.350  15.550   9.163  1.00  0.00           C  
ATOM   1954 1HG2 ILE G2114      25.020  16.371   8.527  1.00  0.00           H  
ATOM   1955 2HG2 ILE G2114      24.438  14.976   9.331  1.00  0.00           H  
ATOM   1956 3HG2 ILE G2114      25.739  16.000  10.076  1.00  0.00           H  
ATOM   1957  CG1 ILE G2114      27.568  15.551   7.976  1.00  0.00           C  
ATOM   1958 2HG1 ILE G2114      27.348  16.610   7.843  1.00  0.00           H  
ATOM   1959 3HG1 ILE G2114      28.364  15.504   8.720  1.00  0.00           H  
ATOM   1960  CD1 ILE G2114      28.135  15.113   6.670  1.00  0.00           C  
ATOM   1961 1HD1 ILE G2114      27.326  14.676   6.083  1.00  0.00           H  
ATOM   1962 2HD1 ILE G2114      28.616  15.973   6.204  1.00  0.00           H  
ATOM   1963 3HD1 ILE G2114      28.828  14.290   6.839  1.00  0.00           H  
ATOM   1964  C   ILE G2114      25.634  12.631   9.789  1.00  0.00           C  
ATOM   1965  O   ILE G2114      25.093  11.824   9.025  1.00  0.00           O  
ATOM   1966  N   ASP G2115      25.440  12.808  11.089  1.00  0.00           N  
ATOM   1967  H   ASP G2115      25.817  13.658  11.484  1.00  0.00           H  
ATOM   1968  CA  ASP G2115      24.501  11.912  11.765  1.00  0.00           C  
ATOM   1969  HA  ASP G2115      24.435  10.966  11.227  1.00  0.00           H  
ATOM   1970  CB  ASP G2115      24.850  11.652  13.276  1.00  0.00           C  
ATOM   1971  HB2 ASP G2115      24.644  12.512  13.914  1.00  0.00           H  
ATOM   1972  HB3 ASP G2115      24.178  10.917  13.719  1.00  0.00           H  
ATOM   1973  CG  ASP G2115      26.240  11.060  13.487  1.00  0.00           C  
ATOM   1974  OD1 ASP G2115      26.752  10.256  12.641  1.00  0.00           O  
ATOM   1975  OD2 ASP G2115      26.912  11.498  14.452  1.00  0.00           O  
ATOM   1976  C   ASP G2115      23.032  12.426  11.508  1.00  0.00           C  
ATOM   1977  O   ASP G2115      22.122  11.662  11.139  1.00  0.00           O  
ATOM   1978  N   LEU G2116      22.798  13.738  11.584  1.00  0.00           N  
ATOM   1979  H   LEU G2116      23.549  14.400  11.713  1.00  0.00           H  
ATOM   1980  CA  LEU G2116      21.486  14.451  11.481  1.00  0.00           C  
ATOM   1981  HA  LEU G2116      20.663  13.854  11.090  1.00  0.00           H  
ATOM   1982  CB  LEU G2116      21.062  14.915  12.905  1.00  0.00           C  
ATOM   1983  HB2 LEU G2116      20.794  13.992  13.420  1.00  0.00           H  
ATOM   1984  HB3 LEU G2116      21.939  15.352  13.384  1.00  0.00           H  
ATOM   1985  CG  LEU G2116      19.808  15.765  13.031  1.00  0.00           C  
ATOM   1986  HG  LEU G2116      19.995  16.725  12.550  1.00  0.00           H  
ATOM   1987  CD1 LEU G2116      18.560  15.300  12.363  1.00  0.00           C  
ATOM   1988 1HD1 LEU G2116      17.953  16.110  11.958  1.00  0.00           H  
ATOM   1989 2HD1 LEU G2116      18.830  14.702  11.493  1.00  0.00           H  
ATOM   1990 3HD1 LEU G2116      17.998  14.665  13.048  1.00  0.00           H  
ATOM   1991  CD2 LEU G2116      19.475  16.118  14.491  1.00  0.00           C  
ATOM   1992 1HD2 LEU G2116      19.018  15.263  14.990  1.00  0.00           H  
ATOM   1993 2HD2 LEU G2116      20.423  16.395  14.951  1.00  0.00           H  
ATOM   1994 3HD2 LEU G2116      18.803  16.971  14.588  1.00  0.00           H  
ATOM   1995  C   LEU G2116      21.552  15.686  10.561  1.00  0.00           C  
ATOM   1996  O   LEU G2116      22.371  16.544  10.718  1.00  0.00           O  
ATOM   1997  N   TYR G2117      20.754  15.821   9.544  1.00  0.00           N  
ATOM   1998  H   TYR G2117      20.212  15.005   9.298  1.00  0.00           H  
ATOM   1999  CA  TYR G2117      20.749  16.874   8.520  1.00  0.00           C  
ATOM   2000  HA  TYR G2117      21.560  17.581   8.696  1.00  0.00           H  
ATOM   2001  CB  TYR G2117      21.188  16.067   7.208  1.00  0.00           C  
ATOM   2002  HB2 TYR G2117      22.004  15.372   7.409  1.00  0.00           H  
ATOM   2003  HB3 TYR G2117      20.358  15.440   6.884  1.00  0.00           H  
ATOM   2004  CG  TYR G2117      21.621  16.966   6.130  1.00  0.00           C  
ATOM   2005  CD1 TYR G2117      22.923  17.507   6.312  1.00  0.00           C  
ATOM   2006  HD1 TYR G2117      23.466  17.113   7.159  1.00  0.00           H  
ATOM   2007  CE1 TYR G2117      23.405  18.496   5.404  1.00  0.00           C  
ATOM   2008  HE1 TYR G2117      24.396  18.924   5.416  1.00  0.00           H  
ATOM   2009  CZ  TYR G2117      22.709  18.789   4.254  1.00  0.00           C  
ATOM   2010  OH  TYR G2117      23.107  19.710   3.328  1.00  0.00           O  
ATOM   2011  HH  TYR G2117      23.708  20.350   3.719  1.00  0.00           H  
ATOM   2012  CE2 TYR G2117      21.354  18.218   4.076  1.00  0.00           C  
ATOM   2013  HE2 TYR G2117      20.727  18.409   3.217  1.00  0.00           H  
ATOM   2014  CD2 TYR G2117      20.842  17.336   5.051  1.00  0.00           C  
ATOM   2015  HD2 TYR G2117      19.860  16.891   5.105  1.00  0.00           H  
ATOM   2016  C   TYR G2117      19.403  17.532   8.426  1.00  0.00           C  
ATOM   2017  O   TYR G2117      18.412  16.928   7.957  1.00  0.00           O  
ATOM   2018  N   GLN G2118      19.363  18.873   8.780  1.00  0.00           N  
ATOM   2019  H   GLN G2118      20.186  19.292   9.190  1.00  0.00           H  
ATOM   2020  CA  GLN G2118      18.113  19.555   8.949  1.00  0.00           C  
ATOM   2021  HA  GLN G2118      17.303  18.849   8.764  1.00  0.00           H  
ATOM   2022  CB  GLN G2118      17.840  20.041  10.383  1.00  0.00           C  
ATOM   2023  HB2 GLN G2118      18.287  21.024  10.537  1.00  0.00           H  
ATOM   2024  HB3 GLN G2118      16.768  20.233  10.436  1.00  0.00           H  
ATOM   2025  CG  GLN G2118      18.117  19.175  11.620  1.00  0.00           C  
ATOM   2026  HG2 GLN G2118      17.276  18.632  12.053  1.00  0.00           H  
ATOM   2027  HG3 GLN G2118      18.885  18.448  11.358  1.00  0.00           H  
ATOM   2028  CD  GLN G2118      18.706  19.965  12.724  1.00  0.00           C  
ATOM   2029  OE1 GLN G2118      19.909  20.058  12.894  1.00  0.00           O  
ATOM   2030  NE2 GLN G2118      17.892  20.522  13.509  1.00  0.00           N  
ATOM   2031 1HE2 GLN G2118      18.337  21.028  14.261  1.00  0.00           H  
ATOM   2032 2HE2 GLN G2118      16.890  20.539  13.386  1.00  0.00           H  
ATOM   2033  C   GLN G2118      17.828  20.740   7.954  1.00  0.00           C  
ATOM   2034  O   GLN G2118      18.702  21.514   7.583  1.00  0.00           O  
ATOM   2035  N   PHE G2119      16.512  20.888   7.600  1.00  0.00           N  
ATOM   2036  H   PHE G2119      15.866  20.237   8.023  1.00  0.00           H  
ATOM   2037  CA  PHE G2119      16.023  21.956   6.760  1.00  0.00           C  
ATOM   2038  HA  PHE G2119      16.785  22.120   5.998  1.00  0.00           H  
ATOM   2039  CB  PHE G2119      14.713  21.535   5.966  1.00  0.00           C  
ATOM   2040  HB2 PHE G2119      13.844  21.540   6.624  1.00  0.00           H  
ATOM   2041  HB3 PHE G2119      14.497  22.196   5.126  1.00  0.00           H  
ATOM   2042  CG  PHE G2119      14.865  20.148   5.330  1.00  0.00           C  
ATOM   2043  CD1 PHE G2119      15.839  19.847   4.352  1.00  0.00           C  
ATOM   2044  HD1 PHE G2119      16.423  20.690   4.013  1.00  0.00           H  
ATOM   2045  CE1 PHE G2119      15.917  18.538   3.911  1.00  0.00           C  
ATOM   2046  HE1 PHE G2119      16.473  18.234   3.036  1.00  0.00           H  
ATOM   2047  CZ  PHE G2119      15.134  17.496   4.469  1.00  0.00           C  
ATOM   2048  HZ  PHE G2119      15.052  16.464   4.160  1.00  0.00           H  
ATOM   2049  CE2 PHE G2119      14.278  17.839   5.503  1.00  0.00           C  
ATOM   2050  HE2 PHE G2119      13.732  17.054   6.005  1.00  0.00           H  
ATOM   2051  CD2 PHE G2119      14.110  19.119   5.923  1.00  0.00           C  
ATOM   2052  HD2 PHE G2119      13.460  19.317   6.762  1.00  0.00           H  
ATOM   2053  C   PHE G2119      15.863  23.178   7.621  1.00  0.00           C  
ATOM   2054  O   PHE G2119      15.016  23.180   8.532  1.00  0.00           O  
HETATM 2055  N   HIE G2120      16.674  24.222   7.301  1.00  0.00           N  
HETATM 2056  H   HIE G2120      17.248  24.189   6.471  1.00  0.00           H  
HETATM 2057  CA  HIE G2120      16.758  25.365   8.207  1.00  0.00           C  
HETATM 2058  HA  HIE G2120      16.689  24.993   9.229  1.00  0.00           H  
HETATM 2059  CB  HIE G2120      18.229  25.964   8.117  1.00  0.00           C  
HETATM 2060  HB2 HIE G2120      18.918  25.120   8.162  1.00  0.00           H  
HETATM 2061  HB3 HIE G2120      18.359  26.521   7.189  1.00  0.00           H  
HETATM 2062  CG  HIE G2120      18.685  26.845   9.259  1.00  0.00           C  
HETATM 2063  ND1 HIE G2120      19.868  27.609   9.228  1.00  0.00           N  
HETATM 2064  CE1 HIE G2120      19.954  28.331  10.372  1.00  0.00           C  
HETATM 2065  HE1 HIE G2120      20.738  29.042  10.587  1.00  0.00           H  
HETATM 2066  NE2 HIE G2120      18.946  27.952  11.168  1.00  0.00           N  
HETATM 2067  HE2 HIE G2120      18.717  28.339  12.073  1.00  0.00           H  
HETATM 2068  CD2 HIE G2120      18.114  27.024  10.421  1.00  0.00           C  
HETATM 2069  HD2 HIE G2120      17.169  26.569  10.677  1.00  0.00           H  
HETATM 2070  C   HIE G2120      15.667  26.473   8.195  1.00  0.00           C  
HETATM 2071  O   HIE G2120      15.698  27.409   8.945  1.00  0.00           O  
HETATM 2072  N   HIE G2121      14.661  26.332   7.282  1.00  0.00           N  
HETATM 2073  H   HIE G2121      14.750  25.527   6.679  1.00  0.00           H  
HETATM 2074  CA  HIE G2121      13.364  27.017   7.282  1.00  0.00           C  
HETATM 2075  HA  HIE G2121      12.793  26.997   8.210  1.00  0.00           H  
HETATM 2076  CB  HIE G2121      13.431  28.495   6.899  1.00  0.00           C  
HETATM 2077  HB2 HIE G2121      14.413  28.642   6.450  1.00  0.00           H  
HETATM 2078  HB3 HIE G2121      12.689  28.731   6.136  1.00  0.00           H  
HETATM 2079  CG  HIE G2121      13.339  29.474   8.021  1.00  0.00           C  
HETATM 2080  ND1 HIE G2121      12.299  29.570   8.994  1.00  0.00           N  
HETATM 2081  CE1 HIE G2121      12.489  30.727   9.653  1.00  0.00           C  
HETATM 2082  HE1 HIE G2121      11.983  31.042  10.553  1.00  0.00           H  
HETATM 2083  NE2 HIE G2121      13.584  31.369   9.141  1.00  0.00           N  
HETATM 2084  HE2 HIE G2121      14.058  32.143   9.583  1.00  0.00           H  
HETATM 2085  CD2 HIE G2121      14.081  30.586   8.132  1.00  0.00           C  
HETATM 2086  HD2 HIE G2121      15.010  30.647   7.586  1.00  0.00           H  
HETATM 2087  C   HIE G2121      12.466  26.261   6.286  1.00  0.00           C  
HETATM 2088  O   HIE G2121      12.936  25.559   5.400  1.00  0.00           O  
ATOM   2089  N   VAL G2122      11.132  26.369   6.447  1.00  0.00           N  
ATOM   2090  H   VAL G2122      10.781  27.055   7.100  1.00  0.00           H  
ATOM   2091  CA  VAL G2122      10.216  25.889   5.355  1.00  0.00           C  
ATOM   2092  HA  VAL G2122      10.453  24.843   5.161  1.00  0.00           H  
ATOM   2093  CB  VAL G2122       8.757  25.798   5.895  1.00  0.00           C  
ATOM   2094  HB  VAL G2122       8.768  25.023   6.661  1.00  0.00           H  
ATOM   2095  CG1 VAL G2122       8.332  26.945   6.742  1.00  0.00           C  
ATOM   2096 1HG1 VAL G2122       8.995  26.974   7.607  1.00  0.00           H  
ATOM   2097 2HG1 VAL G2122       8.397  27.900   6.220  1.00  0.00           H  
ATOM   2098 3HG1 VAL G2122       7.290  26.897   7.056  1.00  0.00           H  
ATOM   2099  CG2 VAL G2122       7.580  25.724   4.926  1.00  0.00           C  
ATOM   2100 1HG2 VAL G2122       6.772  25.490   5.619  1.00  0.00           H  
ATOM   2101 2HG2 VAL G2122       7.535  26.665   4.377  1.00  0.00           H  
ATOM   2102 3HG2 VAL G2122       7.845  24.880   4.289  1.00  0.00           H  
ATOM   2103  C   VAL G2122      10.292  26.651   4.012  1.00  0.00           C  
ATOM   2104  O   VAL G2122       9.874  27.823   3.948  1.00  0.00           O  
ATOM   2105  N   ASP G2123      10.602  25.877   3.005  1.00  0.00           N  
ATOM   2106  H   ASP G2123      10.828  24.924   3.250  1.00  0.00           H  
ATOM   2107  CA  ASP G2123      10.254  26.204   1.680  1.00  0.00           C  
ATOM   2108  HA  ASP G2123      10.601  27.223   1.509  1.00  0.00           H  
ATOM   2109  CB  ASP G2123      11.023  25.262   0.693  1.00  0.00           C  
ATOM   2110  HB2 ASP G2123      11.978  24.999   1.149  1.00  0.00           H  
ATOM   2111  HB3 ASP G2123      10.595  24.262   0.619  1.00  0.00           H  
ATOM   2112  CG  ASP G2123      11.307  26.006  -0.611  1.00  0.00           C  
ATOM   2113  OD1 ASP G2123      12.233  25.672  -1.352  1.00  0.00           O  
ATOM   2114  OD2 ASP G2123      10.519  26.855  -0.965  1.00  0.00           O  
ATOM   2115  C   ASP G2123       8.709  26.149   1.393  1.00  0.00           C  
ATOM   2116  O   ASP G2123       7.990  25.228   1.822  1.00  0.00           O  
ATOM   2117  N   ARG G2124       8.214  26.998   0.498  1.00  0.00           N  
ATOM   2118  H   ARG G2124       8.895  27.686   0.209  1.00  0.00           H  
ATOM   2119  CA  ARG G2124       6.920  27.033  -0.107  1.00  0.00           C  
ATOM   2120  HA  ARG G2124       6.295  26.279   0.371  1.00  0.00           H  
ATOM   2121  CB  ARG G2124       6.117  28.280   0.297  1.00  0.00           C  
ATOM   2122  HB2 ARG G2124       6.685  29.139  -0.060  1.00  0.00           H  
ATOM   2123  HB3 ARG G2124       5.075  28.222  -0.016  1.00  0.00           H  
ATOM   2124  CG  ARG G2124       5.948  28.524   1.855  1.00  0.00           C  
ATOM   2125  HG2 ARG G2124       6.910  28.772   2.302  1.00  0.00           H  
ATOM   2126  HG3 ARG G2124       5.351  29.414   2.053  1.00  0.00           H  
ATOM   2127  CD  ARG G2124       5.246  27.409   2.534  1.00  0.00           C  
ATOM   2128  HD2 ARG G2124       5.802  26.472   2.551  1.00  0.00           H  
ATOM   2129  HD3 ARG G2124       5.296  27.636   3.599  1.00  0.00           H  
ATOM   2130  NE  ARG G2124       3.800  27.188   2.093  1.00  0.00           N  
ATOM   2131  HE  ARG G2124       3.622  26.271   1.709  1.00  0.00           H  
ATOM   2132  CZ  ARG G2124       2.713  27.717   2.623  1.00  0.00           C  
ATOM   2133  NH1 ARG G2124       1.566  27.237   2.169  1.00  0.00           N  
ATOM   2134 1HH1 ARG G2124       1.506  26.357   1.677  1.00  0.00           H  
ATOM   2135 2HH1 ARG G2124       0.696  27.571   2.559  1.00  0.00           H  
ATOM   2136  NH2 ARG G2124       2.816  28.782   3.390  1.00  0.00           N  
ATOM   2137 1HH2 ARG G2124       3.728  29.198   3.511  1.00  0.00           H  
ATOM   2138 2HH2 ARG G2124       1.986  29.178   3.808  1.00  0.00           H  
ATOM   2139  C   ARG G2124       6.701  26.660  -1.561  1.00  0.00           C  
ATOM   2140  O   ARG G2124       5.610  26.332  -1.891  1.00  0.00           O  
ATOM   2141  N   ASP G2125       7.857  26.652  -2.315  1.00  0.00           N  
ATOM   2142  H   ASP G2125       8.616  26.810  -1.667  1.00  0.00           H  
ATOM   2143  CA  ASP G2125       8.046  26.335  -3.707  1.00  0.00           C  
ATOM   2144  HA  ASP G2125       7.159  26.627  -4.269  1.00  0.00           H  
ATOM   2145  CB  ASP G2125       9.222  27.211  -4.232  1.00  0.00           C  
ATOM   2146  HB2 ASP G2125      10.173  26.944  -3.770  1.00  0.00           H  
ATOM   2147  HB3 ASP G2125       9.337  27.035  -5.301  1.00  0.00           H  
ATOM   2148  CG  ASP G2125       9.086  28.700  -4.054  1.00  0.00           C  
ATOM   2149  OD1 ASP G2125       7.927  29.173  -3.918  1.00  0.00           O  
ATOM   2150  OD2 ASP G2125      10.105  29.425  -4.146  1.00  0.00           O  
ATOM   2151  C   ASP G2125       8.293  24.862  -3.927  1.00  0.00           C  
ATOM   2152  O   ASP G2125       7.523  24.215  -4.625  1.00  0.00           O  
ATOM   2153  N   THR G2126       9.450  24.333  -3.472  1.00  0.00           N  
ATOM   2154  H   THR G2126      10.126  24.866  -2.944  1.00  0.00           H  
ATOM   2155  CA  THR G2126       9.866  22.987  -3.718  1.00  0.00           C  
ATOM   2156  HA  THR G2126      10.037  22.882  -4.789  1.00  0.00           H  
ATOM   2157  CB  THR G2126      11.327  22.759  -3.161  1.00  0.00           C  
ATOM   2158  HB  THR G2126      11.173  22.811  -2.083  1.00  0.00           H  
ATOM   2159  CG2 THR G2126      11.883  21.365  -3.620  1.00  0.00           C  
ATOM   2160 1HG2 THR G2126      11.214  20.571  -3.287  1.00  0.00           H  
ATOM   2161 2HG2 THR G2126      11.890  21.321  -4.710  1.00  0.00           H  
ATOM   2162 3HG2 THR G2126      12.855  21.205  -3.154  1.00  0.00           H  
ATOM   2163  OG1 THR G2126      12.126  23.820  -3.428  1.00  0.00           O  
ATOM   2164  HG1 THR G2126      12.058  24.446  -2.704  1.00  0.00           H  
ATOM   2165  C   THR G2126       8.969  21.928  -3.057  1.00  0.00           C  
ATOM   2166  O   THR G2126       8.848  21.936  -1.831  1.00  0.00           O  
ATOM   2167  N   PRO G2127       8.439  20.931  -3.800  1.00  0.00           N  
ATOM   2168  CD  PRO G2127       8.781  20.595  -5.215  1.00  0.00           C  
ATOM   2169  HD2 PRO G2127       9.840  20.820  -5.342  1.00  0.00           H  
ATOM   2170  HD3 PRO G2127       8.199  21.217  -5.894  1.00  0.00           H  
ATOM   2171  CG  PRO G2127       8.399  19.175  -5.389  1.00  0.00           C  
ATOM   2172  HG2 PRO G2127       9.216  18.544  -5.038  1.00  0.00           H  
ATOM   2173  HG3 PRO G2127       8.296  18.928  -6.446  1.00  0.00           H  
ATOM   2174  CB  PRO G2127       7.210  18.965  -4.463  1.00  0.00           C  
ATOM   2175  HB2 PRO G2127       7.131  17.902  -4.237  1.00  0.00           H  
ATOM   2176  HB3 PRO G2127       6.329  19.437  -4.899  1.00  0.00           H  
ATOM   2177  CA  PRO G2127       7.671  19.803  -3.292  1.00  0.00           C  
ATOM   2178  HA  PRO G2127       6.732  20.093  -2.820  1.00  0.00           H  
ATOM   2179  C   PRO G2127       8.469  18.961  -2.334  1.00  0.00           C  
ATOM   2180  O   PRO G2127       9.652  18.776  -2.431  1.00  0.00           O  
ATOM   2181  N   TRP G2128       7.769  18.307  -1.388  1.00  0.00           N  
ATOM   2182  H   TRP G2128       6.761  18.261  -1.346  1.00  0.00           H  
ATOM   2183  CA  TRP G2128       8.451  17.328  -0.570  1.00  0.00           C  
ATOM   2184  HA  TRP G2128       9.361  17.755  -0.148  1.00  0.00           H  
ATOM   2185  CB  TRP G2128       7.616  16.974   0.642  1.00  0.00           C  
ATOM   2186  HB2 TRP G2128       6.557  16.846   0.419  1.00  0.00           H  
ATOM   2187  HB3 TRP G2128       7.978  16.023   1.033  1.00  0.00           H  
ATOM   2188  CG  TRP G2128       7.766  17.985   1.774  1.00  0.00           C  
ATOM   2189  CD1 TRP G2128       6.926  19.009   2.166  1.00  0.00           C  
ATOM   2190  HD1 TRP G2128       6.055  19.398   1.659  1.00  0.00           H  
ATOM   2191  NE1 TRP G2128       7.412  19.544   3.350  1.00  0.00           N  
ATOM   2192  HE1 TRP G2128       6.968  20.316   3.826  1.00  0.00           H  
ATOM   2193  CE2 TRP G2128       8.657  19.026   3.641  1.00  0.00           C  
ATOM   2194  CZ2 TRP G2128       9.544  19.290   4.690  1.00  0.00           C  
ATOM   2195  HZ2 TRP G2128       9.270  20.092   5.361  1.00  0.00           H  
ATOM   2196  CH2 TRP G2128      10.761  18.580   4.772  1.00  0.00           C  
ATOM   2197  HH2 TRP G2128      11.489  18.914   5.496  1.00  0.00           H  
ATOM   2198  CZ3 TRP G2128      11.004  17.571   3.838  1.00  0.00           C  
ATOM   2199  HZ3 TRP G2128      11.926  17.042   4.029  1.00  0.00           H  
ATOM   2200  CE3 TRP G2128      10.022  17.199   2.841  1.00  0.00           C  
ATOM   2201  HE3 TRP G2128      10.191  16.408   2.126  1.00  0.00           H  
ATOM   2202  CD2 TRP G2128       8.857  17.936   2.718  1.00  0.00           C  
ATOM   2203  C   TRP G2128       8.987  16.075  -1.359  1.00  0.00           C  
ATOM   2204  O   TRP G2128      10.041  15.534  -1.015  1.00  0.00           O  
ATOM   2205  N   ASP G2129       8.288  15.654  -2.367  1.00  0.00           N  
ATOM   2206  H   ASP G2129       7.471  16.174  -2.653  1.00  0.00           H  
ATOM   2207  CA  ASP G2129       8.741  14.605  -3.240  1.00  0.00           C  
ATOM   2208  HA  ASP G2129       8.826  13.750  -2.570  1.00  0.00           H  
ATOM   2209  CB  ASP G2129       7.744  14.492  -4.423  1.00  0.00           C  
ATOM   2210  HB2 ASP G2129       7.624  15.509  -4.796  1.00  0.00           H  
ATOM   2211  HB3 ASP G2129       8.162  13.994  -5.298  1.00  0.00           H  
ATOM   2212  CG  ASP G2129       6.394  13.878  -4.047  1.00  0.00           C  
ATOM   2213  OD1 ASP G2129       5.297  14.491  -4.106  1.00  0.00           O  
ATOM   2214  OD2 ASP G2129       6.462  12.722  -3.578  1.00  0.00           O  
ATOM   2215  C   ASP G2129      10.149  14.843  -3.794  1.00  0.00           C  
ATOM   2216  O   ASP G2129      10.855  13.865  -4.065  1.00  0.00           O  
ATOM   2217  N   GLU G2130      10.535  16.111  -4.007  1.00  0.00           N  
ATOM   2218  H   GLU G2130       9.914  16.880  -3.797  1.00  0.00           H  
ATOM   2219  CA  GLU G2130      11.861  16.420  -4.490  1.00  0.00           C  
ATOM   2220  HA  GLU G2130      12.037  15.728  -5.314  1.00  0.00           H  
ATOM   2221  CB  GLU G2130      11.848  17.839  -5.159  1.00  0.00           C  
ATOM   2222  HB2 GLU G2130      11.180  17.755  -6.016  1.00  0.00           H  
ATOM   2223  HB3 GLU G2130      11.443  18.571  -4.461  1.00  0.00           H  
ATOM   2224  CG  GLU G2130      13.301  18.195  -5.573  1.00  0.00           C  
ATOM   2225  HG2 GLU G2130      13.940  18.330  -4.700  1.00  0.00           H  
ATOM   2226  HG3 GLU G2130      13.610  17.396  -6.247  1.00  0.00           H  
ATOM   2227  CD  GLU G2130      13.386  19.409  -6.449  1.00  0.00           C  
ATOM   2228  OE1 GLU G2130      12.296  19.961  -6.760  1.00  0.00           O  
ATOM   2229  OE2 GLU G2130      14.546  19.784  -6.818  1.00  0.00           O  
ATOM   2230  C   GLU G2130      12.896  16.254  -3.305  1.00  0.00           C  
ATOM   2231  O   GLU G2130      14.010  15.652  -3.369  1.00  0.00           O  
ATOM   2232  N   ILE G2131      12.475  16.808  -2.162  1.00  0.00           N  
ATOM   2233  H   ILE G2131      11.608  17.327  -2.149  1.00  0.00           H  
ATOM   2234  CA  ILE G2131      13.345  16.930  -0.984  1.00  0.00           C  
ATOM   2235  HA  ILE G2131      14.298  17.237  -1.414  1.00  0.00           H  
ATOM   2236  CB  ILE G2131      12.675  17.886   0.093  1.00  0.00           C  
ATOM   2237  HB  ILE G2131      11.629  17.590   0.174  1.00  0.00           H  
ATOM   2238  CG2 ILE G2131      13.399  17.763   1.504  1.00  0.00           C  
ATOM   2239 1HG2 ILE G2131      13.171  16.818   1.997  1.00  0.00           H  
ATOM   2240 2HG2 ILE G2131      14.484  17.847   1.439  1.00  0.00           H  
ATOM   2241 3HG2 ILE G2131      13.064  18.534   2.197  1.00  0.00           H  
ATOM   2242  CG1 ILE G2131      12.570  19.309  -0.400  1.00  0.00           C  
ATOM   2243 2HG1 ILE G2131      13.547  19.782  -0.305  1.00  0.00           H  
ATOM   2244 3HG1 ILE G2131      12.131  19.299  -1.398  1.00  0.00           H  
ATOM   2245  CD1 ILE G2131      11.600  20.173   0.310  1.00  0.00           C  
ATOM   2246 1HD1 ILE G2131      11.911  20.422   1.324  1.00  0.00           H  
ATOM   2247 2HD1 ILE G2131      11.585  21.108  -0.251  1.00  0.00           H  
ATOM   2248 3HD1 ILE G2131      10.576  19.802   0.349  1.00  0.00           H  
ATOM   2249  C   ILE G2131      13.606  15.582  -0.341  1.00  0.00           C  
ATOM   2250  O   ILE G2131      14.732  15.195   0.055  1.00  0.00           O  
ATOM   2251  N   TRP G2132      12.666  14.656  -0.376  1.00  0.00           N  
ATOM   2252  H   TRP G2132      11.698  14.857  -0.584  1.00  0.00           H  
ATOM   2253  CA  TRP G2132      12.932  13.213  -0.101  1.00  0.00           C  
ATOM   2254  HA  TRP G2132      13.635  13.153   0.730  1.00  0.00           H  
ATOM   2255  CB  TRP G2132      11.685  12.542   0.387  1.00  0.00           C  
ATOM   2256  HB2 TRP G2132      10.875  12.817  -0.289  1.00  0.00           H  
ATOM   2257  HB3 TRP G2132      11.760  11.455   0.379  1.00  0.00           H  
ATOM   2258  CG  TRP G2132      11.148  12.874   1.767  1.00  0.00           C  
ATOM   2259  CD1 TRP G2132      10.014  13.492   2.008  1.00  0.00           C  
ATOM   2260  HD1 TRP G2132       9.366  13.886   1.239  1.00  0.00           H  
ATOM   2261  NE1 TRP G2132       9.813  13.727   3.360  1.00  0.00           N  
ATOM   2262  HE1 TRP G2132       9.160  14.430   3.677  1.00  0.00           H  
ATOM   2263  CE2 TRP G2132      10.879  13.217   4.054  1.00  0.00           C  
ATOM   2264  CZ2 TRP G2132      11.077  13.148   5.469  1.00  0.00           C  
ATOM   2265  HZ2 TRP G2132      10.296  13.490   6.131  1.00  0.00           H  
ATOM   2266  CH2 TRP G2132      12.406  12.644   5.860  1.00  0.00           C  
ATOM   2267  HH2 TRP G2132      12.697  12.580   6.898  1.00  0.00           H  
ATOM   2268  CZ3 TRP G2132      13.219  12.063   4.923  1.00  0.00           C  
ATOM   2269  HZ3 TRP G2132      14.121  11.622   5.319  1.00  0.00           H  
ATOM   2270  CE3 TRP G2132      12.984  12.089   3.492  1.00  0.00           C  
ATOM   2271  HE3 TRP G2132      13.729  11.600   2.882  1.00  0.00           H  
ATOM   2272  CD2 TRP G2132      11.781  12.690   3.065  1.00  0.00           C  
ATOM   2273  C   TRP G2132      13.695  12.398  -1.182  1.00  0.00           C  
ATOM   2274  O   TRP G2132      14.496  11.574  -0.678  1.00  0.00           O  
ATOM   2275  N   GLN G2133      13.611  12.597  -2.470  1.00  0.00           N  
ATOM   2276  H   GLN G2133      12.944  13.228  -2.889  1.00  0.00           H  
ATOM   2277  CA  GLN G2133      14.580  11.986  -3.435  1.00  0.00           C  
ATOM   2278  HA  GLN G2133      14.591  10.897  -3.384  1.00  0.00           H  
ATOM   2279  CB  GLN G2133      14.129  12.462  -4.785  1.00  0.00           C  
ATOM   2280  HB2 GLN G2133      13.497  11.697  -5.235  1.00  0.00           H  
ATOM   2281  HB3 GLN G2133      13.608  13.416  -4.704  1.00  0.00           H  
ATOM   2282  CG  GLN G2133      15.332  12.614  -5.784  1.00  0.00           C  
ATOM   2283  HG2 GLN G2133      15.877  13.499  -5.457  1.00  0.00           H  
ATOM   2284  HG3 GLN G2133      15.958  11.721  -5.784  1.00  0.00           H  
ATOM   2285  CD  GLN G2133      14.999  13.027  -7.217  1.00  0.00           C  
ATOM   2286  OE1 GLN G2133      13.976  12.636  -7.796  1.00  0.00           O  
ATOM   2287  NE2 GLN G2133      16.051  13.659  -7.817  1.00  0.00           N  
ATOM   2288 1HE2 GLN G2133      16.042  13.833  -8.811  1.00  0.00           H  
ATOM   2289 2HE2 GLN G2133      16.955  13.750  -7.376  1.00  0.00           H  
ATOM   2290  C   GLN G2133      16.028  12.416  -3.085  1.00  0.00           C  
ATOM   2291  O   GLN G2133      16.882  11.555  -3.058  1.00  0.00           O  
ATOM   2292  N   ALA G2134      16.169  13.668  -2.578  1.00  0.00           N  
ATOM   2293  H   ALA G2134      15.391  14.311  -2.574  1.00  0.00           H  
ATOM   2294  CA  ALA G2134      17.484  14.219  -2.335  1.00  0.00           C  
ATOM   2295  HA  ALA G2134      18.057  14.053  -3.247  1.00  0.00           H  
ATOM   2296  CB  ALA G2134      17.435  15.800  -2.345  1.00  0.00           C  
ATOM   2297  HB1 ALA G2134      16.660  16.014  -3.082  1.00  0.00           H  
ATOM   2298  HB2 ALA G2134      17.066  16.242  -1.419  1.00  0.00           H  
ATOM   2299  HB3 ALA G2134      18.339  16.302  -2.688  1.00  0.00           H  
ATOM   2300  C   ALA G2134      18.222  13.534  -1.155  1.00  0.00           C  
ATOM   2301  O   ALA G2134      19.408  13.144  -1.245  1.00  0.00           O  
ATOM   2302  N   MET G2135      17.484  13.385  -0.107  1.00  0.00           N  
ATOM   2303  H   MET G2135      16.492  13.526  -0.237  1.00  0.00           H  
ATOM   2304  CA  MET G2135      17.925  12.720   1.051  1.00  0.00           C  
ATOM   2305  HA  MET G2135      18.816  13.212   1.443  1.00  0.00           H  
ATOM   2306  CB  MET G2135      16.859  12.860   2.055  1.00  0.00           C  
ATOM   2307  HB2 MET G2135      15.881  12.514   1.720  1.00  0.00           H  
ATOM   2308  HB3 MET G2135      17.086  12.258   2.935  1.00  0.00           H  
ATOM   2309  CG  MET G2135      16.628  14.329   2.534  1.00  0.00           C  
ATOM   2310  HG2 MET G2135      16.451  14.971   1.670  1.00  0.00           H  
ATOM   2311  HG3 MET G2135      15.795  14.292   3.236  1.00  0.00           H  
ATOM   2312  SD  MET G2135      17.964  15.035   3.550  1.00  0.00           S  
ATOM   2313  CE  MET G2135      18.880  15.970   2.318  1.00  0.00           C  
ATOM   2314  HE1 MET G2135      18.420  15.879   1.334  1.00  0.00           H  
ATOM   2315  HE2 MET G2135      18.833  17.003   2.664  1.00  0.00           H  
ATOM   2316  HE3 MET G2135      19.940  15.716   2.337  1.00  0.00           H  
ATOM   2317  C   MET G2135      18.117  11.161   0.735  1.00  0.00           C  
ATOM   2318  O   MET G2135      19.067  10.609   1.227  1.00  0.00           O  
ATOM   2319  N   ASP G2136      17.252  10.568  -0.067  1.00  0.00           N  
ATOM   2320  H   ASP G2136      16.586  11.177  -0.521  1.00  0.00           H  
ATOM   2321  CA  ASP G2136      17.414   9.198  -0.572  1.00  0.00           C  
ATOM   2322  HA  ASP G2136      17.303   8.528   0.281  1.00  0.00           H  
ATOM   2323  CB  ASP G2136      16.158   8.848  -1.355  1.00  0.00           C  
ATOM   2324  HB2 ASP G2136      15.329   9.028  -0.670  1.00  0.00           H  
ATOM   2325  HB3 ASP G2136      16.031   9.525  -2.200  1.00  0.00           H  
ATOM   2326  CG  ASP G2136      16.067   7.386  -1.729  1.00  0.00           C  
ATOM   2327  OD1 ASP G2136      16.384   7.000  -2.902  1.00  0.00           O  
ATOM   2328  OD2 ASP G2136      15.788   6.580  -0.827  1.00  0.00           O  
ATOM   2329  C   ASP G2136      18.693   8.790  -1.337  1.00  0.00           C  
ATOM   2330  O   ASP G2136      19.309   7.740  -1.075  1.00  0.00           O  
ATOM   2331  N   VAL G2137      19.252   9.656  -2.170  1.00  0.00           N  
ATOM   2332  H   VAL G2137      18.700  10.489  -2.318  1.00  0.00           H  
ATOM   2333  CA  VAL G2137      20.622   9.547  -2.713  1.00  0.00           C  
ATOM   2334  HA  VAL G2137      20.754   8.659  -3.332  1.00  0.00           H  
ATOM   2335  CB  VAL G2137      20.902  10.755  -3.716  1.00  0.00           C  
ATOM   2336  HB  VAL G2137      21.119  11.701  -3.220  1.00  0.00           H  
ATOM   2337  CG1 VAL G2137      22.247  10.366  -4.302  1.00  0.00           C  
ATOM   2338 1HG1 VAL G2137      22.936  10.019  -3.531  1.00  0.00           H  
ATOM   2339 2HG1 VAL G2137      22.233   9.416  -4.835  1.00  0.00           H  
ATOM   2340 3HG1 VAL G2137      22.662  11.129  -4.960  1.00  0.00           H  
ATOM   2341  CG2 VAL G2137      19.958  10.766  -4.912  1.00  0.00           C  
ATOM   2342 1HG2 VAL G2137      20.180  11.463  -5.720  1.00  0.00           H  
ATOM   2343 2HG2 VAL G2137      19.904   9.763  -5.334  1.00  0.00           H  
ATOM   2344 3HG2 VAL G2137      18.931  10.981  -4.615  1.00  0.00           H  
ATOM   2345  C   VAL G2137      21.705   9.480  -1.595  1.00  0.00           C  
ATOM   2346  O   VAL G2137      22.527   8.539  -1.600  1.00  0.00           O  
ATOM   2347  N   LEU G2138      21.601  10.380  -0.615  1.00  0.00           N  
ATOM   2348  H   LEU G2138      20.770  10.953  -0.594  1.00  0.00           H  
ATOM   2349  CA  LEU G2138      22.669  10.633   0.385  1.00  0.00           C  
ATOM   2350  HA  LEU G2138      23.642  10.634  -0.106  1.00  0.00           H  
ATOM   2351  CB  LEU G2138      22.456  12.039   0.948  1.00  0.00           C  
ATOM   2352  HB2 LEU G2138      21.466  12.032   1.405  1.00  0.00           H  
ATOM   2353  HB3 LEU G2138      23.237  12.177   1.696  1.00  0.00           H  
ATOM   2354  CG  LEU G2138      22.454  13.165  -0.069  1.00  0.00           C  
ATOM   2355  HG  LEU G2138      21.732  12.780  -0.789  1.00  0.00           H  
ATOM   2356  CD1 LEU G2138      21.901  14.500   0.521  1.00  0.00           C  
ATOM   2357 1HD1 LEU G2138      22.538  14.660   1.391  1.00  0.00           H  
ATOM   2358 2HD1 LEU G2138      21.959  15.263  -0.254  1.00  0.00           H  
ATOM   2359 3HD1 LEU G2138      20.840  14.435   0.762  1.00  0.00           H  
ATOM   2360  CD2 LEU G2138      23.740  13.421  -0.910  1.00  0.00           C  
ATOM   2361 1HD2 LEU G2138      24.493  13.764  -0.201  1.00  0.00           H  
ATOM   2362 2HD2 LEU G2138      24.033  12.412  -1.200  1.00  0.00           H  
ATOM   2363 3HD2 LEU G2138      23.747  14.072  -1.784  1.00  0.00           H  
ATOM   2364  C   LEU G2138      22.503   9.538   1.422  1.00  0.00           C  
ATOM   2365  O   LEU G2138      23.538   9.095   1.810  1.00  0.00           O  
ATOM   2366  N   VAL G2139      21.356   8.963   1.795  1.00  0.00           N  
ATOM   2367  H   VAL G2139      20.467   9.345   1.506  1.00  0.00           H  
ATOM   2368  CA  VAL G2139      21.277   7.804   2.723  1.00  0.00           C  
ATOM   2369  HA  VAL G2139      21.819   8.057   3.634  1.00  0.00           H  
ATOM   2370  CB  VAL G2139      19.824   7.513   3.190  1.00  0.00           C  
ATOM   2371  HB  VAL G2139      19.182   7.289   2.338  1.00  0.00           H  
ATOM   2372  CG1 VAL G2139      19.655   6.297   4.147  1.00  0.00           C  
ATOM   2373 1HG1 VAL G2139      20.034   5.404   3.649  1.00  0.00           H  
ATOM   2374 2HG1 VAL G2139      20.119   6.412   5.126  1.00  0.00           H  
ATOM   2375 3HG1 VAL G2139      18.588   6.130   4.289  1.00  0.00           H  
ATOM   2376  CG2 VAL G2139      19.278   8.702   3.972  1.00  0.00           C  
ATOM   2377 1HG2 VAL G2139      19.897   8.879   4.852  1.00  0.00           H  
ATOM   2378 2HG2 VAL G2139      19.305   9.640   3.417  1.00  0.00           H  
ATOM   2379 3HG2 VAL G2139      18.257   8.439   4.251  1.00  0.00           H  
ATOM   2380  C   VAL G2139      21.850   6.628   2.000  1.00  0.00           C  
ATOM   2381  O   VAL G2139      22.796   6.036   2.516  1.00  0.00           O  
ATOM   2382  N   ARG G2140      21.447   6.352   0.781  1.00  0.00           N  
ATOM   2383  H   ARG G2140      20.920   7.018   0.234  1.00  0.00           H  
ATOM   2384  CA  ARG G2140      21.938   5.163   0.048  1.00  0.00           C  
ATOM   2385  HA  ARG G2140      21.659   4.337   0.702  1.00  0.00           H  
ATOM   2386  CB  ARG G2140      21.113   4.904  -1.271  1.00  0.00           C  
ATOM   2387  HB2 ARG G2140      21.113   5.673  -2.043  1.00  0.00           H  
ATOM   2388  HB3 ARG G2140      21.461   3.963  -1.697  1.00  0.00           H  
ATOM   2389  CG  ARG G2140      19.671   4.551  -0.897  1.00  0.00           C  
ATOM   2390  HG2 ARG G2140      19.733   3.563  -0.439  1.00  0.00           H  
ATOM   2391  HG3 ARG G2140      19.234   5.246  -0.179  1.00  0.00           H  
ATOM   2392  CD  ARG G2140      18.763   4.251  -2.113  1.00  0.00           C  
ATOM   2393  HD2 ARG G2140      19.093   5.010  -2.823  1.00  0.00           H  
ATOM   2394  HD3 ARG G2140      18.973   3.247  -2.480  1.00  0.00           H  
ATOM   2395  NE  ARG G2140      17.295   4.469  -1.744  1.00  0.00           N  
ATOM   2396  HE  ARG G2140      16.860   5.354  -1.964  1.00  0.00           H  
ATOM   2397  CZ  ARG G2140      16.516   3.564  -1.182  1.00  0.00           C  
ATOM   2398  NH1 ARG G2140      15.234   3.814  -0.958  1.00  0.00           N  
ATOM   2399 1HH1 ARG G2140      14.881   4.755  -1.050  1.00  0.00           H  
ATOM   2400 2HH1 ARG G2140      14.639   3.044  -0.686  1.00  0.00           H  
ATOM   2401  NH2 ARG G2140      16.855   2.296  -1.056  1.00  0.00           N  
ATOM   2402 1HH2 ARG G2140      17.823   2.041  -1.187  1.00  0.00           H  
ATOM   2403 2HH2 ARG G2140      16.185   1.647  -0.669  1.00  0.00           H  
ATOM   2404  C   ARG G2140      23.478   5.152  -0.193  1.00  0.00           C  
ATOM   2405  O   ARG G2140      24.059   4.087  -0.089  1.00  0.00           O  
ATOM   2406  N   GLN G2141      24.087   6.306  -0.581  1.00  0.00           N  
ATOM   2407  H   GLN G2141      23.508   7.115  -0.757  1.00  0.00           H  
ATOM   2408  CA  GLN G2141      25.591   6.449  -0.669  1.00  0.00           C  
ATOM   2409  HA  GLN G2141      25.973   5.529  -1.111  1.00  0.00           H  
ATOM   2410  CB  GLN G2141      25.963   7.632  -1.589  1.00  0.00           C  
ATOM   2411  HB2 GLN G2141      25.167   8.366  -1.461  1.00  0.00           H  
ATOM   2412  HB3 GLN G2141      26.954   8.048  -1.411  1.00  0.00           H  
ATOM   2413  CG  GLN G2141      25.992   7.284  -3.037  1.00  0.00           C  
ATOM   2414  HG2 GLN G2141      26.723   6.475  -3.042  1.00  0.00           H  
ATOM   2415  HG3 GLN G2141      25.039   6.875  -3.374  1.00  0.00           H  
ATOM   2416  CD  GLN G2141      26.255   8.496  -3.947  1.00  0.00           C  
ATOM   2417  OE1 GLN G2141      26.162   9.663  -3.624  1.00  0.00           O  
ATOM   2418  NE2 GLN G2141      26.827   8.193  -5.083  1.00  0.00           N  
ATOM   2419 1HE2 GLN G2141      26.782   8.869  -5.833  1.00  0.00           H  
ATOM   2420 2HE2 GLN G2141      27.044   7.220  -5.240  1.00  0.00           H  
ATOM   2421  C   GLN G2141      26.263   6.561   0.681  1.00  0.00           C  
ATOM   2422  O   GLN G2141      27.485   6.672   0.710  1.00  0.00           O  
ATOM   2423  N   GLY G2142      25.553   6.571   1.845  1.00  0.00           N  
ATOM   2424  H   GLY G2142      24.549   6.664   1.790  1.00  0.00           H  
ATOM   2425  CA  GLY G2142      26.165   6.352   3.163  1.00  0.00           C  
ATOM   2426  HA2 GLY G2142      25.528   5.824   3.872  1.00  0.00           H  
ATOM   2427  HA3 GLY G2142      27.080   5.767   3.057  1.00  0.00           H  
ATOM   2428  C   GLY G2142      26.508   7.701   3.826  1.00  0.00           C  
ATOM   2429  O   GLY G2142      27.177   7.708   4.813  1.00  0.00           O  
ATOM   2430  N   LYS G2143      26.033   8.827   3.270  1.00  0.00           N  
ATOM   2431  H   LYS G2143      25.415   8.710   2.479  1.00  0.00           H  
ATOM   2432  CA  LYS G2143      26.466  10.204   3.704  1.00  0.00           C  
ATOM   2433  HA  LYS G2143      27.496  10.104   4.048  1.00  0.00           H  
ATOM   2434  CB  LYS G2143      26.242  11.189   2.482  1.00  0.00           C  
ATOM   2435  HB2 LYS G2143      25.168  11.339   2.379  1.00  0.00           H  
ATOM   2436  HB3 LYS G2143      26.519  12.202   2.776  1.00  0.00           H  
ATOM   2437  CG  LYS G2143      26.913  10.725   1.149  1.00  0.00           C  
ATOM   2438  HG2 LYS G2143      26.346   9.854   0.823  1.00  0.00           H  
ATOM   2439  HG3 LYS G2143      26.757  11.513   0.412  1.00  0.00           H  
ATOM   2440  CD  LYS G2143      28.366  10.447   1.219  1.00  0.00           C  
ATOM   2441  HD2 LYS G2143      28.786  11.448   1.311  1.00  0.00           H  
ATOM   2442  HD3 LYS G2143      28.512   9.782   2.069  1.00  0.00           H  
ATOM   2443  CE  LYS G2143      28.873   9.744  -0.068  1.00  0.00           C  
ATOM   2444  HE2 LYS G2143      28.262   8.841  -0.086  1.00  0.00           H  
ATOM   2445  HE3 LYS G2143      28.651  10.357  -0.941  1.00  0.00           H  
ATOM   2446  NZ  LYS G2143      30.335   9.461   0.091  1.00  0.00           N1+
ATOM   2447  HZ1 LYS G2143      30.835   9.526  -0.784  1.00  0.00           H  
ATOM   2448  HZ2 LYS G2143      30.735  10.158   0.703  1.00  0.00           H  
ATOM   2449  HZ3 LYS G2143      30.493   8.551   0.499  1.00  0.00           H  
ATOM   2450  C   LYS G2143      25.706  10.711   4.915  1.00  0.00           C  
ATOM   2451  O   LYS G2143      26.233  11.374   5.779  1.00  0.00           O  
ATOM   2452  N   ILE G2144      24.378  10.457   4.949  1.00  0.00           N  
ATOM   2453  H   ILE G2144      23.989   9.739   4.355  1.00  0.00           H  
ATOM   2454  CA  ILE G2144      23.487  10.957   6.062  1.00  0.00           C  
ATOM   2455  HA  ILE G2144      24.062  11.454   6.843  1.00  0.00           H  
ATOM   2456  CB  ILE G2144      22.478  12.011   5.568  1.00  0.00           C  
ATOM   2457  HB  ILE G2144      21.868  11.593   4.767  1.00  0.00           H  
ATOM   2458  CG2 ILE G2144      21.433  12.435   6.654  1.00  0.00           C  
ATOM   2459 1HG2 ILE G2144      20.696  13.140   6.268  1.00  0.00           H  
ATOM   2460 2HG2 ILE G2144      20.806  11.593   6.946  1.00  0.00           H  
ATOM   2461 3HG2 ILE G2144      21.949  12.939   7.471  1.00  0.00           H  
ATOM   2462  CG1 ILE G2144      23.244  13.243   4.964  1.00  0.00           C  
ATOM   2463 2HG1 ILE G2144      23.667  13.734   5.840  1.00  0.00           H  
ATOM   2464 3HG1 ILE G2144      24.058  12.908   4.321  1.00  0.00           H  
ATOM   2465  CD1 ILE G2144      22.383  14.221   4.207  1.00  0.00           C  
ATOM   2466 1HD1 ILE G2144      22.934  15.078   3.821  1.00  0.00           H  
ATOM   2467 2HD1 ILE G2144      21.930  13.716   3.353  1.00  0.00           H  
ATOM   2468 3HD1 ILE G2144      21.576  14.661   4.792  1.00  0.00           H  
ATOM   2469  C   ILE G2144      22.750   9.752   6.641  1.00  0.00           C  
ATOM   2470  O   ILE G2144      22.221   8.956   5.839  1.00  0.00           O  
ATOM   2471  N   LEU G2145      22.594   9.775   8.004  1.00  0.00           N  
ATOM   2472  H   LEU G2145      23.152  10.439   8.521  1.00  0.00           H  
ATOM   2473  CA  LEU G2145      21.814   8.777   8.766  1.00  0.00           C  
ATOM   2474  HA  LEU G2145      21.676   7.875   8.169  1.00  0.00           H  
ATOM   2475  CB  LEU G2145      22.629   8.370  10.031  1.00  0.00           C  
ATOM   2476  HB2 LEU G2145      23.631   8.073   9.721  1.00  0.00           H  
ATOM   2477  HB3 LEU G2145      22.713   9.298  10.597  1.00  0.00           H  
ATOM   2478  CG  LEU G2145      22.123   7.176  10.809  1.00  0.00           C  
ATOM   2479  HG  LEU G2145      21.066   7.339  11.020  1.00  0.00           H  
ATOM   2480  CD1 LEU G2145      22.215   5.878  10.026  1.00  0.00           C  
ATOM   2481 1HD1 LEU G2145      21.601   6.087   9.150  1.00  0.00           H  
ATOM   2482 2HD1 LEU G2145      23.256   5.758   9.728  1.00  0.00           H  
ATOM   2483 3HD1 LEU G2145      21.825   5.039  10.602  1.00  0.00           H  
ATOM   2484  CD2 LEU G2145      22.925   6.928  12.125  1.00  0.00           C  
ATOM   2485 1HD2 LEU G2145      22.811   7.870  12.661  1.00  0.00           H  
ATOM   2486 2HD2 LEU G2145      22.431   6.095  12.625  1.00  0.00           H  
ATOM   2487 3HD2 LEU G2145      23.970   6.678  11.943  1.00  0.00           H  
ATOM   2488  C   LEU G2145      20.318   9.168   8.990  1.00  0.00           C  
ATOM   2489  O   LEU G2145      19.483   8.323   8.746  1.00  0.00           O  
ATOM   2490  N   TYR G2146      20.082  10.416   9.422  1.00  0.00           N  
ATOM   2491  H   TYR G2146      20.882  10.972   9.687  1.00  0.00           H  
ATOM   2492  CA  TYR G2146      18.770  10.832   9.846  1.00  0.00           C  
ATOM   2493  HA  TYR G2146      18.103  10.043   9.499  1.00  0.00           H  
ATOM   2494  CB  TYR G2146      18.767  11.001  11.352  1.00  0.00           C  
ATOM   2495  HB2 TYR G2146      19.361  11.883  11.593  1.00  0.00           H  
ATOM   2496  HB3 TYR G2146      17.728  11.282  11.522  1.00  0.00           H  
ATOM   2497  CG  TYR G2146      19.045   9.686  12.154  1.00  0.00           C  
ATOM   2498  CD1 TYR G2146      18.220   8.533  12.149  1.00  0.00           C  
ATOM   2499  HD1 TYR G2146      17.426   8.521  11.418  1.00  0.00           H  
ATOM   2500  CE1 TYR G2146      18.497   7.432  13.003  1.00  0.00           C  
ATOM   2501  HE1 TYR G2146      17.927   6.518  12.929  1.00  0.00           H  
ATOM   2502  CZ  TYR G2146      19.595   7.516  13.856  1.00  0.00           C  
ATOM   2503  OH  TYR G2146      19.800   6.403  14.662  1.00  0.00           O  
ATOM   2504  HH  TYR G2146      19.106   5.746  14.751  1.00  0.00           H  
ATOM   2505  CE2 TYR G2146      20.320   8.687  13.990  1.00  0.00           C  
ATOM   2506  HE2 TYR G2146      21.102   8.702  14.735  1.00  0.00           H  
ATOM   2507  CD2 TYR G2146      20.117   9.737  13.066  1.00  0.00           C  
ATOM   2508  HD2 TYR G2146      20.801  10.569  12.989  1.00  0.00           H  
ATOM   2509  C   TYR G2146      18.501  12.127   9.202  1.00  0.00           C  
ATOM   2510  O   TYR G2146      19.333  13.022   9.117  1.00  0.00           O  
ATOM   2511  N   VAL G2147      17.179  12.414   9.035  1.00  0.00           N  
ATOM   2512  H   VAL G2147      16.544  11.636   9.136  1.00  0.00           H  
ATOM   2513  CA  VAL G2147      16.715  13.726   8.537  1.00  0.00           C  
ATOM   2514  HA  VAL G2147      17.559  14.353   8.249  1.00  0.00           H  
ATOM   2515  CB  VAL G2147      15.942  13.537   7.221  1.00  0.00           C  
ATOM   2516  HB  VAL G2147      15.071  12.934   7.479  1.00  0.00           H  
ATOM   2517  CG1 VAL G2147      15.640  14.894   6.512  1.00  0.00           C  
ATOM   2518 1HG1 VAL G2147      16.648  15.246   6.291  1.00  0.00           H  
ATOM   2519 2HG1 VAL G2147      15.004  14.676   5.653  1.00  0.00           H  
ATOM   2520 3HG1 VAL G2147      15.195  15.602   7.211  1.00  0.00           H  
ATOM   2521  CG2 VAL G2147      16.707  12.606   6.285  1.00  0.00           C  
ATOM   2522 1HG2 VAL G2147      17.753  12.913   6.273  1.00  0.00           H  
ATOM   2523 2HG2 VAL G2147      16.627  11.585   6.657  1.00  0.00           H  
ATOM   2524 3HG2 VAL G2147      16.313  12.561   5.269  1.00  0.00           H  
ATOM   2525  C   VAL G2147      15.970  14.506   9.551  1.00  0.00           C  
ATOM   2526  O   VAL G2147      15.219  13.886  10.282  1.00  0.00           O  
ATOM   2527  N   GLY G2148      16.047  15.847   9.704  1.00  0.00           N  
ATOM   2528  H   GLY G2148      16.647  16.284   9.018  1.00  0.00           H  
ATOM   2529  CA  GLY G2148      15.122  16.567  10.591  1.00  0.00           C  
ATOM   2530  HA2 GLY G2148      14.316  15.839  10.682  1.00  0.00           H  
ATOM   2531  HA3 GLY G2148      15.564  16.701  11.578  1.00  0.00           H  
ATOM   2532  C   GLY G2148      14.636  17.971  10.155  1.00  0.00           C  
ATOM   2533  O   GLY G2148      14.792  18.199   8.934  1.00  0.00           O  
ATOM   2534  N   SER G2149      14.112  18.878  10.969  1.00  0.00           N  
ATOM   2535  H   SER G2149      13.894  18.623  11.922  1.00  0.00           H  
ATOM   2536  CA  SER G2149      13.609  20.179  10.569  1.00  0.00           C  
ATOM   2537  HA  SER G2149      13.974  20.476   9.586  1.00  0.00           H  
ATOM   2538  CB  SER G2149      12.099  20.122  10.475  1.00  0.00           C  
ATOM   2539  HB2 SER G2149      11.754  21.140  10.295  1.00  0.00           H  
ATOM   2540  HB3 SER G2149      11.904  19.515   9.591  1.00  0.00           H  
ATOM   2541  OG  SER G2149      11.572  19.452  11.579  1.00  0.00           O  
ATOM   2542  HG  SER G2149      11.292  20.109  12.220  1.00  0.00           H  
ATOM   2543  C   SER G2149      14.096  21.261  11.561  1.00  0.00           C  
ATOM   2544  O   SER G2149      14.748  20.865  12.554  1.00  0.00           O  
ATOM   2545  N   SER G2150      13.764  22.510  11.254  1.00  0.00           N  
ATOM   2546  H   SER G2150      13.193  22.691  10.441  1.00  0.00           H  
ATOM   2547  CA  SER G2150      14.132  23.692  11.959  1.00  0.00           C  
ATOM   2548  HA  SER G2150      13.786  23.407  12.953  1.00  0.00           H  
ATOM   2549  CB  SER G2150      15.604  23.960  11.837  1.00  0.00           C  
ATOM   2550  HB2 SER G2150      16.256  23.137  12.131  1.00  0.00           H  
ATOM   2551  HB3 SER G2150      15.785  24.250  10.802  1.00  0.00           H  
ATOM   2552  OG  SER G2150      15.919  25.067  12.597  1.00  0.00           O  
ATOM   2553  HG  SER G2150      15.576  24.875  13.472  1.00  0.00           H  
ATOM   2554  C   SER G2150      13.210  24.828  11.576  1.00  0.00           C  
ATOM   2555  O   SER G2150      13.115  25.188  10.401  1.00  0.00           O  
ATOM   2556  N   ASN G2151      12.496  25.437  12.516  1.00  0.00           N  
ATOM   2557  H   ASN G2151      12.500  24.988  13.421  1.00  0.00           H  
ATOM   2558  CA  ASN G2151      11.508  26.527  12.380  1.00  0.00           C  
ATOM   2559  HA  ASN G2151      11.022  26.497  13.355  1.00  0.00           H  
ATOM   2560  CB  ASN G2151      12.219  27.817  12.045  1.00  0.00           C  
ATOM   2561  HB2 ASN G2151      12.550  27.889  11.009  1.00  0.00           H  
ATOM   2562  HB3 ASN G2151      11.457  28.579  12.207  1.00  0.00           H  
ATOM   2563  CG  ASN G2151      13.402  28.120  12.860  1.00  0.00           C  
ATOM   2564  OD1 ASN G2151      13.397  28.765  13.913  1.00  0.00           O  
ATOM   2565  ND2 ASN G2151      14.511  27.770  12.308  1.00  0.00           N  
ATOM   2566 1HD2 ASN G2151      15.328  27.772  12.903  1.00  0.00           H  
ATOM   2567 2HD2 ASN G2151      14.445  27.209  11.471  1.00  0.00           H  
ATOM   2568  C   ASN G2151      10.407  26.244  11.345  1.00  0.00           C  
ATOM   2569  O   ASN G2151       9.838  27.097  10.684  1.00  0.00           O  
ATOM   2570  N   PHE G2152       9.968  24.955  11.221  1.00  0.00           N  
ATOM   2571  H   PHE G2152      10.565  24.261  11.647  1.00  0.00           H  
ATOM   2572  CA  PHE G2152       8.728  24.578  10.531  1.00  0.00           C  
ATOM   2573  HA  PHE G2152       8.828  25.187   9.633  1.00  0.00           H  
ATOM   2574  CB  PHE G2152       8.719  23.125  10.192  1.00  0.00           C  
ATOM   2575  HB2 PHE G2152       9.061  22.619  11.094  1.00  0.00           H  
ATOM   2576  HB3 PHE G2152       7.660  22.889  10.092  1.00  0.00           H  
ATOM   2577  CG  PHE G2152       9.674  22.589   9.129  1.00  0.00           C  
ATOM   2578  CD1 PHE G2152      10.687  23.356   8.431  1.00  0.00           C  
ATOM   2579  HD1 PHE G2152      10.986  24.330   8.790  1.00  0.00           H  
ATOM   2580  CE1 PHE G2152      11.408  22.763   7.375  1.00  0.00           C  
ATOM   2581  HE1 PHE G2152      12.143  23.319   6.812  1.00  0.00           H  
ATOM   2582  CZ  PHE G2152      11.288  21.428   7.051  1.00  0.00           C  
ATOM   2583  HZ  PHE G2152      11.860  20.930   6.283  1.00  0.00           H  
ATOM   2584  CE2 PHE G2152      10.234  20.661   7.673  1.00  0.00           C  
ATOM   2585  HE2 PHE G2152      10.087  19.639   7.357  1.00  0.00           H  
ATOM   2586  CD2 PHE G2152       9.454  21.200   8.684  1.00  0.00           C  
ATOM   2587  HD2 PHE G2152       8.653  20.601   9.090  1.00  0.00           H  
ATOM   2588  C   PHE G2152       7.471  25.107  11.140  1.00  0.00           C  
ATOM   2589  O   PHE G2152       7.340  25.064  12.316  1.00  0.00           O  
ATOM   2590  N   ALA G2153       6.479  25.469  10.272  1.00  0.00           N  
ATOM   2591  H   ALA G2153       6.712  25.385   9.293  1.00  0.00           H  
ATOM   2592  CA  ALA G2153       5.030  25.561  10.769  1.00  0.00           C  
ATOM   2593  HA  ALA G2153       5.007  26.136  11.696  1.00  0.00           H  
ATOM   2594  CB  ALA G2153       4.244  26.141   9.605  1.00  0.00           C  
ATOM   2595  HB1 ALA G2153       3.183  26.144   9.854  1.00  0.00           H  
ATOM   2596  HB2 ALA G2153       4.613  27.144   9.387  1.00  0.00           H  
ATOM   2597  HB3 ALA G2153       4.437  25.445   8.789  1.00  0.00           H  
ATOM   2598  C   ALA G2153       4.576  24.128  11.088  1.00  0.00           C  
ATOM   2599  O   ALA G2153       4.832  23.175  10.388  1.00  0.00           O  
ATOM   2600  N   GLY G2154       3.583  24.020  11.979  1.00  0.00           N  
ATOM   2601  H   GLY G2154       3.241  24.892  12.357  1.00  0.00           H  
ATOM   2602  CA  GLY G2154       2.917  22.723  12.356  1.00  0.00           C  
ATOM   2603  HA2 GLY G2154       3.682  22.036  12.716  1.00  0.00           H  
ATOM   2604  HA3 GLY G2154       2.073  22.937  13.013  1.00  0.00           H  
ATOM   2605  C   GLY G2154       2.389  21.905  11.127  1.00  0.00           C  
ATOM   2606  O   GLY G2154       2.768  20.757  11.033  1.00  0.00           O  
ATOM   2607  N   TRP G2155       1.579  22.525  10.270  1.00  0.00           N  
ATOM   2608  H   TRP G2155       0.985  23.273  10.600  1.00  0.00           H  
ATOM   2609  CA  TRP G2155       1.138  21.780   9.084  1.00  0.00           C  
ATOM   2610  HA  TRP G2155       0.548  20.912   9.378  1.00  0.00           H  
ATOM   2611  CB  TRP G2155       0.289  22.795   8.350  1.00  0.00           C  
ATOM   2612  HB2 TRP G2155       0.038  22.292   7.417  1.00  0.00           H  
ATOM   2613  HB3 TRP G2155      -0.578  23.030   8.967  1.00  0.00           H  
ATOM   2614  CG  TRP G2155       0.866  24.123   7.870  1.00  0.00           C  
ATOM   2615  CD1 TRP G2155       0.881  25.256   8.501  1.00  0.00           C  
ATOM   2616  HD1 TRP G2155       0.406  25.389   9.461  1.00  0.00           H  
ATOM   2617  NE1 TRP G2155       1.471  26.205   7.767  1.00  0.00           N  
ATOM   2618  HE1 TRP G2155       1.752  27.056   8.232  1.00  0.00           H  
ATOM   2619  CE2 TRP G2155       2.062  25.741   6.659  1.00  0.00           C  
ATOM   2620  CZ2 TRP G2155       3.075  26.144   5.751  1.00  0.00           C  
ATOM   2621  HZ2 TRP G2155       3.534  27.121   5.775  1.00  0.00           H  
ATOM   2622  CH2 TRP G2155       3.455  25.244   4.726  1.00  0.00           C  
ATOM   2623  HH2 TRP G2155       4.206  25.492   3.990  1.00  0.00           H  
ATOM   2624  CZ3 TRP G2155       2.904  24.020   4.730  1.00  0.00           C  
ATOM   2625  HZ3 TRP G2155       3.238  23.304   3.993  1.00  0.00           H  
ATOM   2626  CE3 TRP G2155       2.039  23.478   5.720  1.00  0.00           C  
ATOM   2627  HE3 TRP G2155       1.815  22.422   5.706  1.00  0.00           H  
ATOM   2628  CD2 TRP G2155       1.640  24.357   6.677  1.00  0.00           C  
ATOM   2629  C   TRP G2155       2.270  21.269   8.143  1.00  0.00           C  
ATOM   2630  O   TRP G2155       2.065  20.174   7.613  1.00  0.00           O  
ATOM   2631  N   ASN G2156       3.465  21.906   8.059  1.00  0.00           N  
ATOM   2632  H   ASN G2156       3.561  22.832   8.449  1.00  0.00           H  
ATOM   2633  CA  ASN G2156       4.523  21.413   7.201  1.00  0.00           C  
ATOM   2634  HA  ASN G2156       4.096  21.015   6.280  1.00  0.00           H  
ATOM   2635  CB  ASN G2156       5.495  22.592   6.856  1.00  0.00           C  
ATOM   2636  HB2 ASN G2156       4.867  23.429   6.551  1.00  0.00           H  
ATOM   2637  HB3 ASN G2156       6.007  22.801   7.795  1.00  0.00           H  
ATOM   2638  CG  ASN G2156       6.552  22.289   5.837  1.00  0.00           C  
ATOM   2639  OD1 ASN G2156       6.276  22.159   4.640  1.00  0.00           O  
ATOM   2640  ND2 ASN G2156       7.839  22.171   6.127  1.00  0.00           N  
ATOM   2641 1HD2 ASN G2156       8.393  22.012   5.297  1.00  0.00           H  
ATOM   2642 2HD2 ASN G2156       8.211  22.198   7.065  1.00  0.00           H  
ATOM   2643  C   ASN G2156       5.222  20.183   7.805  1.00  0.00           C  
ATOM   2644  O   ASN G2156       5.832  19.389   7.107  1.00  0.00           O  
ATOM   2645  N   ILE G2157       5.231  20.155   9.127  1.00  0.00           N  
ATOM   2646  H   ILE G2157       4.785  20.898   9.645  1.00  0.00           H  
ATOM   2647  CA  ILE G2157       5.815  18.977   9.862  1.00  0.00           C  
ATOM   2648  HA  ILE G2157       6.824  18.663   9.595  1.00  0.00           H  
ATOM   2649  CB  ILE G2157       5.880  19.125  11.386  1.00  0.00           C  
ATOM   2650  HB  ILE G2157       4.894  19.506  11.653  1.00  0.00           H  
ATOM   2651  CG2 ILE G2157       6.017  17.864  12.248  1.00  0.00           C  
ATOM   2652 1HG2 ILE G2157       6.003  18.088  13.314  1.00  0.00           H  
ATOM   2653 2HG2 ILE G2157       5.205  17.156  12.081  1.00  0.00           H  
ATOM   2654 3HG2 ILE G2157       6.983  17.380  12.104  1.00  0.00           H  
ATOM   2655  CG1 ILE G2157       7.012  20.095  11.857  1.00  0.00           C  
ATOM   2656 2HG1 ILE G2157       7.994  19.667  11.656  1.00  0.00           H  
ATOM   2657 3HG1 ILE G2157       6.850  21.044  11.346  1.00  0.00           H  
ATOM   2658  CD1 ILE G2157       6.905  20.526  13.329  1.00  0.00           C  
ATOM   2659 1HD1 ILE G2157       7.001  19.739  14.078  1.00  0.00           H  
ATOM   2660 2HD1 ILE G2157       7.637  21.286  13.601  1.00  0.00           H  
ATOM   2661 3HD1 ILE G2157       6.003  21.124  13.459  1.00  0.00           H  
ATOM   2662  C   ILE G2157       4.926  17.751   9.446  1.00  0.00           C  
ATOM   2663  O   ILE G2157       5.453  16.714   9.024  1.00  0.00           O  
ATOM   2664  N   ALA G2158       3.588  17.793   9.582  1.00  0.00           N  
ATOM   2665  H   ALA G2158       3.134  18.596   9.992  1.00  0.00           H  
ATOM   2666  CA  ALA G2158       2.735  16.726   8.997  1.00  0.00           C  
ATOM   2667  HA  ALA G2158       2.889  15.769   9.496  1.00  0.00           H  
ATOM   2668  CB  ALA G2158       1.275  17.039   9.218  1.00  0.00           C  
ATOM   2669  HB1 ALA G2158       0.956  17.363  10.209  1.00  0.00           H  
ATOM   2670  HB2 ALA G2158       0.971  17.848   8.554  1.00  0.00           H  
ATOM   2671  HB3 ALA G2158       0.658  16.213   8.865  1.00  0.00           H  
ATOM   2672  C   ALA G2158       3.071  16.444   7.536  1.00  0.00           C  
ATOM   2673  O   ALA G2158       3.346  15.330   7.291  1.00  0.00           O  
ATOM   2674  N   GLN G2159       3.034  17.382   6.617  1.00  0.00           N  
ATOM   2675  H   GLN G2159       2.683  18.238   7.023  1.00  0.00           H  
ATOM   2676  CA  GLN G2159       3.143  17.165   5.159  1.00  0.00           C  
ATOM   2677  HA  GLN G2159       2.284  16.563   4.861  1.00  0.00           H  
ATOM   2678  CB  GLN G2159       2.938  18.478   4.448  1.00  0.00           C  
ATOM   2679  HB2 GLN G2159       1.902  18.711   4.694  1.00  0.00           H  
ATOM   2680  HB3 GLN G2159       3.731  19.184   4.694  1.00  0.00           H  
ATOM   2681  CG  GLN G2159       2.900  18.381   2.933  1.00  0.00           C  
ATOM   2682  HG2 GLN G2159       3.869  18.037   2.571  1.00  0.00           H  
ATOM   2683  HG3 GLN G2159       2.218  17.589   2.624  1.00  0.00           H  
ATOM   2684  CD  GLN G2159       2.580  19.730   2.223  1.00  0.00           C  
ATOM   2685  OE1 GLN G2159       3.339  20.228   1.454  1.00  0.00           O  
ATOM   2686  NE2 GLN G2159       1.501  20.366   2.492  1.00  0.00           N  
ATOM   2687 1HE2 GLN G2159       1.451  21.325   2.177  1.00  0.00           H  
ATOM   2688 2HE2 GLN G2159       0.776  20.066   3.129  1.00  0.00           H  
ATOM   2689  C   GLN G2159       4.384  16.324   4.786  1.00  0.00           C  
ATOM   2690  O   GLN G2159       4.369  15.445   3.910  1.00  0.00           O  
ATOM   2691  N   ALA G2160       5.463  16.560   5.518  1.00  0.00           N  
ATOM   2692  H   ALA G2160       5.463  17.446   6.002  1.00  0.00           H  
ATOM   2693  CA  ALA G2160       6.716  15.831   5.344  1.00  0.00           C  
ATOM   2694  HA  ALA G2160       7.110  15.800   4.328  1.00  0.00           H  
ATOM   2695  CB  ALA G2160       7.803  16.646   6.054  1.00  0.00           C  
ATOM   2696  HB1 ALA G2160       8.849  16.430   5.839  1.00  0.00           H  
ATOM   2697  HB2 ALA G2160       7.614  17.706   5.882  1.00  0.00           H  
ATOM   2698  HB3 ALA G2160       7.722  16.537   7.136  1.00  0.00           H  
ATOM   2699  C   ALA G2160       6.751  14.452   5.921  1.00  0.00           C  
ATOM   2700  O   ALA G2160       7.343  13.587   5.242  1.00  0.00           O  
ATOM   2701  N   ASN G2161       6.313  14.196   7.156  1.00  0.00           N  
ATOM   2702  H   ASN G2161       5.951  14.965   7.702  1.00  0.00           H  
ATOM   2703  CA  ASN G2161       6.354  12.849   7.689  1.00  0.00           C  
ATOM   2704  HA  ASN G2161       7.315  12.400   7.438  1.00  0.00           H  
ATOM   2705  CB  ASN G2161       6.089  12.977   9.149  1.00  0.00           C  
ATOM   2706  HB2 ASN G2161       5.066  13.310   9.328  1.00  0.00           H  
ATOM   2707  HB3 ASN G2161       6.039  11.931   9.453  1.00  0.00           H  
ATOM   2708  CG  ASN G2161       7.186  13.593   9.940  1.00  0.00           C  
ATOM   2709  OD1 ASN G2161       8.227  13.029  10.068  1.00  0.00           O  
ATOM   2710  ND2 ASN G2161       7.149  14.874  10.214  1.00  0.00           N  
ATOM   2711 1HD2 ASN G2161       7.990  15.248  10.631  1.00  0.00           H  
ATOM   2712 2HD2 ASN G2161       6.354  15.464  10.014  1.00  0.00           H  
ATOM   2713  C   ASN G2161       5.256  11.976   7.022  1.00  0.00           C  
ATOM   2714  O   ASN G2161       5.534  10.789   6.684  1.00  0.00           O  
ATOM   2715  N   GLU G2162       4.093  12.519   6.626  1.00  0.00           N  
ATOM   2716  H   GLU G2162       3.927  13.446   6.992  1.00  0.00           H  
ATOM   2717  CA  GLU G2162       3.130  11.824   5.746  1.00  0.00           C  
ATOM   2718  HA  GLU G2162       2.962  10.822   6.141  1.00  0.00           H  
ATOM   2719  CB  GLU G2162       1.919  12.723   5.502  1.00  0.00           C  
ATOM   2720  HB2 GLU G2162       2.236  13.717   5.188  1.00  0.00           H  
ATOM   2721  HB3 GLU G2162       1.325  12.201   4.751  1.00  0.00           H  
ATOM   2722  CG  GLU G2162       1.092  12.845   6.833  1.00  0.00           C  
ATOM   2723  HG2 GLU G2162       1.533  13.511   7.575  1.00  0.00           H  
ATOM   2724  HG3 GLU G2162       0.224  13.456   6.584  1.00  0.00           H  
ATOM   2725  CD  GLU G2162       0.595  11.530   7.376  1.00  0.00           C  
ATOM   2726  OE1 GLU G2162       0.065  10.660   6.634  1.00  0.00           O  
ATOM   2727  OE2 GLU G2162       0.780  11.220   8.601  1.00  0.00           O  
ATOM   2728  C   GLU G2162       3.634  11.496   4.390  1.00  0.00           C  
ATOM   2729  O   GLU G2162       3.342  10.433   3.890  1.00  0.00           O  
ATOM   2730  N   THR G2163       4.528  12.338   3.803  1.00  0.00           N  
ATOM   2731  H   THR G2163       4.571  13.294   4.126  1.00  0.00           H  
ATOM   2732  CA  THR G2163       5.207  12.049   2.526  1.00  0.00           C  
ATOM   2733  HA  THR G2163       4.509  11.548   1.856  1.00  0.00           H  
ATOM   2734  CB  THR G2163       5.694  13.405   1.834  1.00  0.00           C  
ATOM   2735  HB  THR G2163       6.422  13.850   2.512  1.00  0.00           H  
ATOM   2736  CG2 THR G2163       6.402  13.053   0.511  1.00  0.00           C  
ATOM   2737 1HG2 THR G2163       7.310  12.528   0.808  1.00  0.00           H  
ATOM   2738 2HG2 THR G2163       5.981  12.381  -0.237  1.00  0.00           H  
ATOM   2739 3HG2 THR G2163       6.739  13.940  -0.025  1.00  0.00           H  
ATOM   2740  OG1 THR G2163       4.591  14.327   1.578  1.00  0.00           O  
ATOM   2741  HG1 THR G2163       4.299  14.804   2.357  1.00  0.00           H  
ATOM   2742  C   THR G2163       6.359  11.042   2.595  1.00  0.00           C  
ATOM   2743  O   THR G2163       6.497  10.200   1.715  1.00  0.00           O  
ATOM   2744  N   ALA G2164       7.079  11.019   3.785  1.00  0.00           N  
ATOM   2745  H   ALA G2164       7.024  11.827   4.387  1.00  0.00           H  
ATOM   2746  CA  ALA G2164       8.039   9.941   4.149  1.00  0.00           C  
ATOM   2747  HA  ALA G2164       8.827   9.971   3.397  1.00  0.00           H  
ATOM   2748  CB  ALA G2164       8.691  10.295   5.529  1.00  0.00           C  
ATOM   2749  HB1 ALA G2164       9.281  11.205   5.418  1.00  0.00           H  
ATOM   2750  HB2 ALA G2164       7.796  10.396   6.143  1.00  0.00           H  
ATOM   2751  HB3 ALA G2164       9.300   9.524   6.000  1.00  0.00           H  
ATOM   2752  C   ALA G2164       7.274   8.577   4.206  1.00  0.00           C  
ATOM   2753  O   ALA G2164       7.603   7.673   3.462  1.00  0.00           O  
ATOM   2754  N   ALA G2165       6.111   8.529   4.915  1.00  0.00           N  
ATOM   2755  H   ALA G2165       5.902   9.278   5.559  1.00  0.00           H  
ATOM   2756  CA  ALA G2165       5.349   7.252   5.103  1.00  0.00           C  
ATOM   2757  HA  ALA G2165       6.078   6.545   5.498  1.00  0.00           H  
ATOM   2758  CB  ALA G2165       4.434   7.482   6.242  1.00  0.00           C  
ATOM   2759  HB1 ALA G2165       3.763   8.277   5.917  1.00  0.00           H  
ATOM   2760  HB2 ALA G2165       3.859   6.563   6.355  1.00  0.00           H  
ATOM   2761  HB3 ALA G2165       4.950   7.779   7.155  1.00  0.00           H  
ATOM   2762  C   ALA G2165       4.791   6.725   3.777  1.00  0.00           C  
ATOM   2763  O   ALA G2165       4.904   5.536   3.491  1.00  0.00           O  
ATOM   2764  N   ARG G2166       4.303   7.610   2.941  1.00  0.00           N  
ATOM   2765  H   ARG G2166       4.318   8.546   3.321  1.00  0.00           H  
ATOM   2766  CA  ARG G2166       3.944   7.362   1.494  1.00  0.00           C  
ATOM   2767  HA  ARG G2166       3.137   6.633   1.572  1.00  0.00           H  
ATOM   2768  CB  ARG G2166       3.405   8.685   0.765  1.00  0.00           C  
ATOM   2769  HB2 ARG G2166       2.416   8.846   1.192  1.00  0.00           H  
ATOM   2770  HB3 ARG G2166       4.062   9.502   1.060  1.00  0.00           H  
ATOM   2771  CG  ARG G2166       3.339   8.582  -0.686  1.00  0.00           C  
ATOM   2772  HG2 ARG G2166       4.306   8.768  -1.154  1.00  0.00           H  
ATOM   2773  HG3 ARG G2166       3.046   7.547  -0.865  1.00  0.00           H  
ATOM   2774  CD  ARG G2166       2.328   9.523  -1.340  1.00  0.00           C  
ATOM   2775  HD2 ARG G2166       2.318   9.228  -2.389  1.00  0.00           H  
ATOM   2776  HD3 ARG G2166       1.321   9.449  -0.930  1.00  0.00           H  
ATOM   2777  NE  ARG G2166       2.674  10.971  -1.323  1.00  0.00           N  
ATOM   2778  HE  ARG G2166       1.994  11.548  -0.850  1.00  0.00           H  
ATOM   2779  CZ  ARG G2166       3.574  11.610  -2.127  1.00  0.00           C  
ATOM   2780  NH1 ARG G2166       4.387  11.063  -2.969  1.00  0.00           N  
ATOM   2781 1HH1 ARG G2166       4.319  10.071  -3.144  1.00  0.00           H  
ATOM   2782 2HH1 ARG G2166       5.156  11.609  -3.331  1.00  0.00           H  
ATOM   2783  NH2 ARG G2166       3.554  12.944  -2.095  1.00  0.00           N  
ATOM   2784 1HH2 ARG G2166       2.815  13.435  -1.612  1.00  0.00           H  
ATOM   2785 2HH2 ARG G2166       4.244  13.367  -2.699  1.00  0.00           H  
ATOM   2786  C   ARG G2166       5.074   6.745   0.702  1.00  0.00           C  
ATOM   2787  O   ARG G2166       4.885   5.748   0.025  1.00  0.00           O  
HETATM 2788  N   HIE G2167       6.301   7.262   0.845  1.00  0.00           N  
HETATM 2789  H   HIE G2167       6.451   8.063   1.442  1.00  0.00           H  
HETATM 2790  CA  HIE G2167       7.543   6.797   0.044  1.00  0.00           C  
HETATM 2791  HA  HIE G2167       7.282   6.525  -0.979  1.00  0.00           H  
HETATM 2792  CB  HIE G2167       8.704   7.810  -0.079  1.00  0.00           C  
HETATM 2793  HB2 HIE G2167       9.043   8.062   0.926  1.00  0.00           H  
HETATM 2794  HB3 HIE G2167       9.575   7.320  -0.516  1.00  0.00           H  
HETATM 2795  CG  HIE G2167       8.529   9.067  -0.963  1.00  0.00           C  
HETATM 2796  ND1 HIE G2167       9.620   9.795  -1.409  1.00  0.00           N  
HETATM 2797  CE1 HIE G2167       9.161  10.845  -2.132  1.00  0.00           C  
HETATM 2798  HE1 HIE G2167       9.706  11.642  -2.615  1.00  0.00           H  
HETATM 2799  NE2 HIE G2167       7.839  10.746  -2.204  1.00  0.00           N  
HETATM 2800  HE2 HIE G2167       7.204  11.348  -2.708  1.00  0.00           H  
HETATM 2801  CD2 HIE G2167       7.404   9.575  -1.485  1.00  0.00           C  
HETATM 2802  HD2 HIE G2167       6.402   9.183  -1.392  1.00  0.00           H  
HETATM 2803  C   HIE G2167       8.124   5.541   0.728  1.00  0.00           C  
HETATM 2804  O   HIE G2167       9.078   4.923   0.233  1.00  0.00           O  
ATOM   2805  N   GLY G2168       7.562   5.248   1.911  1.00  0.00           N  
ATOM   2806  H   GLY G2168       6.758   5.744   2.270  1.00  0.00           H  
ATOM   2807  CA  GLY G2168       7.712   4.008   2.713  1.00  0.00           C  
ATOM   2808  HA2 GLY G2168       6.793   3.938   3.296  1.00  0.00           H  
ATOM   2809  HA3 GLY G2168       7.719   3.154   2.035  1.00  0.00           H  
ATOM   2810  C   GLY G2168       8.965   3.968   3.637  1.00  0.00           C  
ATOM   2811  O   GLY G2168       9.481   2.916   4.010  1.00  0.00           O  
ATOM   2812  N   ARG G2169       9.587   5.163   3.899  1.00  0.00           N  
ATOM   2813  H   ARG G2169       9.084   6.016   3.700  1.00  0.00           H  
ATOM   2814  CA  ARG G2169      10.890   5.323   4.655  1.00  0.00           C  
ATOM   2815  HA  ARG G2169      11.425   4.378   4.755  1.00  0.00           H  
ATOM   2816  CB  ARG G2169      11.753   6.284   3.770  1.00  0.00           C  
ATOM   2817  HB2 ARG G2169      12.762   6.329   4.181  1.00  0.00           H  
ATOM   2818  HB3 ARG G2169      11.953   5.805   2.811  1.00  0.00           H  
ATOM   2819  CG  ARG G2169      11.108   7.696   3.587  1.00  0.00           C  
ATOM   2820  HG2 ARG G2169      10.058   7.646   3.297  1.00  0.00           H  
ATOM   2821  HG3 ARG G2169      10.990   8.142   4.575  1.00  0.00           H  
ATOM   2822  CD  ARG G2169      11.867   8.798   2.792  1.00  0.00           C  
ATOM   2823  HD2 ARG G2169      11.814   8.425   1.769  1.00  0.00           H  
ATOM   2824  HD3 ARG G2169      11.354   9.744   2.965  1.00  0.00           H  
ATOM   2825  NE  ARG G2169      13.329   8.783   3.121  1.00  0.00           N  
ATOM   2826  HE  ARG G2169      13.606   9.321   3.929  1.00  0.00           H  
ATOM   2827  CZ  ARG G2169      14.345   8.197   2.457  1.00  0.00           C  
ATOM   2828  NH1 ARG G2169      15.470   8.018   3.052  1.00  0.00           N  
ATOM   2829 1HH1 ARG G2169      15.557   8.231   4.036  1.00  0.00           H  
ATOM   2830 2HH1 ARG G2169      16.174   7.467   2.583  1.00  0.00           H  
ATOM   2831  NH2 ARG G2169      14.162   7.696   1.272  1.00  0.00           N  
ATOM   2832 1HH2 ARG G2169      13.407   8.089   0.729  1.00  0.00           H  
ATOM   2833 2HH2 ARG G2169      14.932   7.271   0.777  1.00  0.00           H  
ATOM   2834  C   ARG G2169      10.694   5.899   6.066  1.00  0.00           C  
ATOM   2835  O   ARG G2169       9.721   6.571   6.348  1.00  0.00           O  
ATOM   2836  N   LEU G2170      11.737   5.821   6.881  1.00  0.00           N  
ATOM   2837  H   LEU G2170      12.492   5.348   6.406  1.00  0.00           H  
ATOM   2838  CA  LEU G2170      11.910   6.503   8.173  1.00  0.00           C  
ATOM   2839  HA  LEU G2170      11.040   6.278   8.790  1.00  0.00           H  
ATOM   2840  CB  LEU G2170      13.175   5.921   8.780  1.00  0.00           C  
ATOM   2841  HB2 LEU G2170      13.082   4.840   8.884  1.00  0.00           H  
ATOM   2842  HB3 LEU G2170      13.984   6.075   8.066  1.00  0.00           H  
ATOM   2843  CG  LEU G2170      13.597   6.373  10.162  1.00  0.00           C  
ATOM   2844  HG  LEU G2170      13.351   7.433  10.220  1.00  0.00           H  
ATOM   2845  CD1 LEU G2170      12.772   5.682  11.301  1.00  0.00           C  
ATOM   2846 1HD1 LEU G2170      12.723   4.606  11.132  1.00  0.00           H  
ATOM   2847 2HD1 LEU G2170      13.175   5.872  12.296  1.00  0.00           H  
ATOM   2848 3HD1 LEU G2170      11.777   6.120  11.229  1.00  0.00           H  
ATOM   2849  CD2 LEU G2170      15.084   6.240  10.310  1.00  0.00           C  
ATOM   2850 1HD2 LEU G2170      15.506   7.033   9.693  1.00  0.00           H  
ATOM   2851 2HD2 LEU G2170      15.388   6.617  11.287  1.00  0.00           H  
ATOM   2852 3HD2 LEU G2170      15.549   5.291  10.043  1.00  0.00           H  
ATOM   2853  C   LEU G2170      11.890   8.020   8.108  1.00  0.00           C  
ATOM   2854  O   LEU G2170      12.826   8.590   7.419  1.00  0.00           O  
ATOM   2855  N   GLY G2171      10.881   8.634   8.704  1.00  0.00           N  
ATOM   2856  H   GLY G2171      10.332   8.132   9.387  1.00  0.00           H  
ATOM   2857  CA  GLY G2171      10.677  10.103   8.641  1.00  0.00           C  
ATOM   2858  HA2 GLY G2171      10.883  10.527   7.658  1.00  0.00           H  
ATOM   2859  HA3 GLY G2171       9.610  10.251   8.807  1.00  0.00           H  
ATOM   2860  C   GLY G2171      11.460  11.038   9.534  1.00  0.00           C  
ATOM   2861  O   GLY G2171      12.348  10.584  10.205  1.00  0.00           O  
ATOM   2862  N   LEU G2172      11.090  12.317   9.549  1.00  0.00           N  
ATOM   2863  H   LEU G2172      10.260  12.592   9.044  1.00  0.00           H  
ATOM   2864  CA  LEU G2172      11.834  13.367  10.200  1.00  0.00           C  
ATOM   2865  HA  LEU G2172      12.802  13.669   9.800  1.00  0.00           H  
ATOM   2866  CB  LEU G2172      11.101  14.704  10.195  1.00  0.00           C  
ATOM   2867  HB2 LEU G2172      10.203  14.594  10.802  1.00  0.00           H  
ATOM   2868  HB3 LEU G2172      11.759  15.354  10.773  1.00  0.00           H  
ATOM   2869  CG  LEU G2172      10.736  15.364   8.832  1.00  0.00           C  
ATOM   2870  HG  LEU G2172      10.002  14.742   8.321  1.00  0.00           H  
ATOM   2871  CD1 LEU G2172      10.020  16.679   9.070  1.00  0.00           C  
ATOM   2872 1HD1 LEU G2172      10.679  17.304   9.673  1.00  0.00           H  
ATOM   2873 2HD1 LEU G2172       9.924  17.213   8.124  1.00  0.00           H  
ATOM   2874 3HD1 LEU G2172       8.996  16.473   9.382  1.00  0.00           H  
ATOM   2875  CD2 LEU G2172      12.045  15.553   8.018  1.00  0.00           C  
ATOM   2876 1HD2 LEU G2172      12.723  16.234   8.531  1.00  0.00           H  
ATOM   2877 2HD2 LEU G2172      12.601  14.633   7.835  1.00  0.00           H  
ATOM   2878 3HD2 LEU G2172      11.831  15.971   7.034  1.00  0.00           H  
ATOM   2879  C   LEU G2172      12.115  13.004  11.635  1.00  0.00           C  
ATOM   2880  O   LEU G2172      11.266  12.377  12.298  1.00  0.00           O  
ATOM   2881  N   VAL G2173      13.307  13.194  12.206  1.00  0.00           N  
ATOM   2882  H   VAL G2173      14.057  13.610  11.673  1.00  0.00           H  
ATOM   2883  CA  VAL G2173      13.624  12.730  13.631  1.00  0.00           C  
ATOM   2884  HA  VAL G2173      12.769  12.152  13.981  1.00  0.00           H  
ATOM   2885  CB  VAL G2173      14.952  11.879  13.758  1.00  0.00           C  
ATOM   2886  HB  VAL G2173      14.922  11.359  14.716  1.00  0.00           H  
ATOM   2887  CG1 VAL G2173      15.159  10.851  12.666  1.00  0.00           C  
ATOM   2888 1HG1 VAL G2173      15.340  11.438  11.766  1.00  0.00           H  
ATOM   2889 2HG1 VAL G2173      15.951  10.141  12.904  1.00  0.00           H  
ATOM   2890 3HG1 VAL G2173      14.288  10.199  12.600  1.00  0.00           H  
ATOM   2891  CG2 VAL G2173      16.184  12.809  13.780  1.00  0.00           C  
ATOM   2892 1HG2 VAL G2173      16.161  13.287  12.801  1.00  0.00           H  
ATOM   2893 2HG2 VAL G2173      16.110  13.519  14.604  1.00  0.00           H  
ATOM   2894 3HG2 VAL G2173      17.098  12.249  13.980  1.00  0.00           H  
ATOM   2895  C   VAL G2173      13.480  13.863  14.606  1.00  0.00           C  
ATOM   2896  O   VAL G2173      13.136  13.595  15.755  1.00  0.00           O  
ATOM   2897  N   SER G2174      13.843  15.099  14.330  1.00  0.00           N  
ATOM   2898  H   SER G2174      13.946  15.397  13.371  1.00  0.00           H  
ATOM   2899  CA  SER G2174      14.116  16.196  15.276  1.00  0.00           C  
ATOM   2900  HA  SER G2174      13.336  16.048  16.024  1.00  0.00           H  
ATOM   2901  CB  SER G2174      15.532  16.181  15.896  1.00  0.00           C  
ATOM   2902  HB2 SER G2174      15.531  15.322  16.567  1.00  0.00           H  
ATOM   2903  HB3 SER G2174      16.189  16.002  15.045  1.00  0.00           H  
ATOM   2904  OG  SER G2174      15.982  17.359  16.584  1.00  0.00           O  
ATOM   2905  HG  SER G2174      15.603  17.322  17.466  1.00  0.00           H  
ATOM   2906  C   SER G2174      13.852  17.570  14.616  1.00  0.00           C  
ATOM   2907  O   SER G2174      14.005  17.650  13.393  1.00  0.00           O  
ATOM   2908  N   GLU G2175      13.399  18.548  15.449  1.00  0.00           N  
ATOM   2909  H   GLU G2175      13.423  18.413  16.449  1.00  0.00           H  
ATOM   2910  CA  GLU G2175      12.887  19.880  15.090  1.00  0.00           C  
ATOM   2911  HA  GLU G2175      13.214  20.112  14.076  1.00  0.00           H  
ATOM   2912  CB  GLU G2175      11.342  19.909  15.094  1.00  0.00           C  
ATOM   2913  HB2 GLU G2175      11.036  19.345  14.213  1.00  0.00           H  
ATOM   2914  HB3 GLU G2175      10.926  19.209  15.818  1.00  0.00           H  
ATOM   2915  CG  GLU G2175      10.670  21.283  15.146  1.00  0.00           C  
ATOM   2916  HG2 GLU G2175       9.596  21.131  15.041  1.00  0.00           H  
ATOM   2917  HG3 GLU G2175      10.926  21.693  16.123  1.00  0.00           H  
ATOM   2918  CD  GLU G2175      11.115  22.147  13.986  1.00  0.00           C  
ATOM   2919  OE1 GLU G2175      11.184  21.718  12.843  1.00  0.00           O  
ATOM   2920  OE2 GLU G2175      11.547  23.274  14.377  1.00  0.00           O  
ATOM   2921  C   GLU G2175      13.637  20.907  15.992  1.00  0.00           C  
ATOM   2922  O   GLU G2175      13.921  20.671  17.225  1.00  0.00           O  
ATOM   2923  N   GLN G2176      13.731  22.203  15.601  1.00  0.00           N  
ATOM   2924  H   GLN G2176      13.134  22.542  14.861  1.00  0.00           H  
ATOM   2925  CA  GLN G2176      14.646  23.160  16.114  1.00  0.00           C  
ATOM   2926  HA  GLN G2176      14.703  23.102  17.201  1.00  0.00           H  
ATOM   2927  CB  GLN G2176      16.019  22.914  15.538  1.00  0.00           C  
ATOM   2928  HB2 GLN G2176      16.402  21.912  15.728  1.00  0.00           H  
ATOM   2929  HB3 GLN G2176      15.929  23.181  14.485  1.00  0.00           H  
ATOM   2930  CG  GLN G2176      17.052  23.826  16.269  1.00  0.00           C  
ATOM   2931  HG2 GLN G2176      16.672  24.847  16.225  1.00  0.00           H  
ATOM   2932  HG3 GLN G2176      17.129  23.522  17.313  1.00  0.00           H  
ATOM   2933  CD  GLN G2176      18.515  23.715  15.723  1.00  0.00           C  
ATOM   2934  OE1 GLN G2176      18.793  22.831  14.890  1.00  0.00           O  
ATOM   2935  NE2 GLN G2176      19.464  24.489  16.171  1.00  0.00           N  
ATOM   2936 1HE2 GLN G2176      20.414  24.309  15.880  1.00  0.00           H  
ATOM   2937 2HE2 GLN G2176      19.260  25.092  16.955  1.00  0.00           H  
ATOM   2938  C   GLN G2176      14.078  24.529  15.856  1.00  0.00           C  
ATOM   2939  O   GLN G2176      14.502  25.245  14.980  1.00  0.00           O  
ATOM   2940  N   CYS G2177      13.056  24.936  16.584  1.00  0.00           N  
ATOM   2941  H   CYS G2177      12.790  24.332  17.349  1.00  0.00           H  
ATOM   2942  CA  CYS G2177      12.371  26.275  16.508  1.00  0.00           C  
ATOM   2943  HA  CYS G2177      12.688  26.902  15.674  1.00  0.00           H  
ATOM   2944  CB  CYS G2177      10.906  26.025  16.240  1.00  0.00           C  
ATOM   2945  HB2 CYS G2177      10.748  25.254  15.486  1.00  0.00           H  
ATOM   2946  HB3 CYS G2177      10.422  25.581  17.109  1.00  0.00           H  
ATOM   2947  SG  CYS G2177       9.918  27.529  15.705  1.00  0.00           S  
ATOM   2948  HG  CYS G2177       8.838  26.824  16.054  1.00  0.00           H  
ATOM   2949  C   CYS G2177      12.637  27.070  17.766  1.00  0.00           C  
ATOM   2950  O   CYS G2177      13.146  26.519  18.711  1.00  0.00           O  
ATOM   2951  N   LEU G2178      12.293  28.369  17.795  1.00  0.00           N  
ATOM   2952  H   LEU G2178      11.775  28.783  17.034  1.00  0.00           H  
ATOM   2953  CA  LEU G2178      12.543  29.251  18.943  1.00  0.00           C  
ATOM   2954  HA  LEU G2178      13.594  29.186  19.225  1.00  0.00           H  
ATOM   2955  CB  LEU G2178      12.334  30.658  18.380  1.00  0.00           C  
ATOM   2956  HB2 LEU G2178      12.943  30.780  17.484  1.00  0.00           H  
ATOM   2957  HB3 LEU G2178      11.285  30.845  18.150  1.00  0.00           H  
ATOM   2958  CG  LEU G2178      12.794  31.858  19.220  1.00  0.00           C  
ATOM   2959  HG  LEU G2178      12.155  32.080  20.074  1.00  0.00           H  
ATOM   2960  CD1 LEU G2178      14.211  31.596  19.864  1.00  0.00           C  
ATOM   2961 1HD1 LEU G2178      14.116  30.894  20.692  1.00  0.00           H  
ATOM   2962 2HD1 LEU G2178      14.963  31.298  19.133  1.00  0.00           H  
ATOM   2963 3HD1 LEU G2178      14.468  32.551  20.323  1.00  0.00           H  
ATOM   2964  CD2 LEU G2178      12.977  32.964  18.271  1.00  0.00           C  
ATOM   2965 1HD2 LEU G2178      12.372  32.851  17.372  1.00  0.00           H  
ATOM   2966 2HD2 LEU G2178      12.585  33.843  18.783  1.00  0.00           H  
ATOM   2967 3HD2 LEU G2178      14.056  32.977  18.119  1.00  0.00           H  
ATOM   2968  C   LEU G2178      11.624  28.917  20.080  1.00  0.00           C  
ATOM   2969  O   LEU G2178      10.427  28.834  19.845  1.00  0.00           O  
ATOM   2970  N   TYR G2179      12.078  28.587  21.282  1.00  0.00           N  
ATOM   2971  H   TYR G2179      13.067  28.500  21.465  1.00  0.00           H  
ATOM   2972  CA  TYR G2179      11.175  28.407  22.407  1.00  0.00           C  
ATOM   2973  HA  TYR G2179      10.385  29.155  22.342  1.00  0.00           H  
ATOM   2974  CB  TYR G2179      10.584  26.965  22.240  1.00  0.00           C  
ATOM   2975  HB2 TYR G2179      10.093  26.882  21.270  1.00  0.00           H  
ATOM   2976  HB3 TYR G2179      11.335  26.175  22.260  1.00  0.00           H  
ATOM   2977  CG  TYR G2179       9.534  26.573  23.322  1.00  0.00           C  
ATOM   2978  CD1 TYR G2179       8.470  27.412  23.604  1.00  0.00           C  
ATOM   2979  HD1 TYR G2179       8.385  28.268  22.950  1.00  0.00           H  
ATOM   2980  CE1 TYR G2179       7.604  27.275  24.638  1.00  0.00           C  
ATOM   2981  HE1 TYR G2179       6.733  27.882  24.836  1.00  0.00           H  
ATOM   2982  CZ  TYR G2179       7.652  26.009  25.382  1.00  0.00           C  
ATOM   2983  OH  TYR G2179       6.746  25.790  26.348  1.00  0.00           O  
ATOM   2984  HH  TYR G2179       5.913  26.268  26.341  1.00  0.00           H  
ATOM   2985  CE2 TYR G2179       8.677  25.124  25.068  1.00  0.00           C  
ATOM   2986  HE2 TYR G2179       8.591  24.150  25.526  1.00  0.00           H  
ATOM   2987  CD2 TYR G2179       9.608  25.394  24.045  1.00  0.00           C  
ATOM   2988  HD2 TYR G2179      10.452  24.734  23.906  1.00  0.00           H  
ATOM   2989  C   TYR G2179      11.814  28.627  23.777  1.00  0.00           C  
ATOM   2990  O   TYR G2179      12.857  28.109  24.046  1.00  0.00           O  
ATOM   2991  N   ASN G2180      11.221  29.462  24.541  1.00  0.00           N  
ATOM   2992  H   ASN G2180      10.326  29.737  24.161  1.00  0.00           H  
ATOM   2993  CA  ASN G2180      11.584  29.948  25.909  1.00  0.00           C  
ATOM   2994  HA  ASN G2180      11.777  29.076  26.534  1.00  0.00           H  
ATOM   2995  CB  ASN G2180      12.848  30.772  25.855  1.00  0.00           C  
ATOM   2996  HB2 ASN G2180      13.137  31.017  26.877  1.00  0.00           H  
ATOM   2997  HB3 ASN G2180      13.688  30.209  25.449  1.00  0.00           H  
ATOM   2998  CG  ASN G2180      12.736  32.017  24.951  1.00  0.00           C  
ATOM   2999  OD1 ASN G2180      12.221  33.022  25.400  1.00  0.00           O  
ATOM   3000  ND2 ASN G2180      13.366  32.045  23.785  1.00  0.00           N  
ATOM   3001 1HD2 ASN G2180      13.415  32.908  23.263  1.00  0.00           H  
ATOM   3002 2HD2 ASN G2180      13.739  31.207  23.363  1.00  0.00           H  
ATOM   3003  C   ASN G2180      10.392  30.677  26.595  1.00  0.00           C  
ATOM   3004  O   ASN G2180       9.244  30.654  26.036  1.00  0.00           O  
ATOM   3005  N   LEU G2181      10.651  31.231  27.759  1.00  0.00           N  
ATOM   3006  H   LEU G2181      11.556  31.043  28.165  1.00  0.00           H  
ATOM   3007  CA  LEU G2181       9.640  32.009  28.513  1.00  0.00           C  
ATOM   3008  HA  LEU G2181       8.790  31.328  28.464  1.00  0.00           H  
ATOM   3009  CB  LEU G2181      10.177  32.267  29.945  1.00  0.00           C  
ATOM   3010  HB2 LEU G2181      11.002  32.979  29.970  1.00  0.00           H  
ATOM   3011  HB3 LEU G2181       9.368  32.704  30.530  1.00  0.00           H  
ATOM   3012  CG  LEU G2181      10.589  31.065  30.843  1.00  0.00           C  
ATOM   3013  HG  LEU G2181      11.356  30.446  30.377  1.00  0.00           H  
ATOM   3014  CD1 LEU G2181      11.247  31.751  32.102  1.00  0.00           C  
ATOM   3015 1HD1 LEU G2181      12.197  32.191  31.799  1.00  0.00           H  
ATOM   3016 2HD1 LEU G2181      10.587  32.452  32.613  1.00  0.00           H  
ATOM   3017 3HD1 LEU G2181      11.511  30.999  32.846  1.00  0.00           H  
ATOM   3018  CD2 LEU G2181       9.371  30.185  31.157  1.00  0.00           C  
ATOM   3019 1HD2 LEU G2181       8.881  29.731  30.296  1.00  0.00           H  
ATOM   3020 2HD2 LEU G2181       9.728  29.419  31.846  1.00  0.00           H  
ATOM   3021 3HD2 LEU G2181       8.478  30.628  31.597  1.00  0.00           H  
ATOM   3022  C   LEU G2181       9.336  33.320  27.779  1.00  0.00           C  
ATOM   3023  O   LEU G2181       8.177  33.723  27.746  1.00  0.00           O  
ATOM   3024  N   CYS G2182      10.330  34.067  27.250  1.00  0.00           N  
ATOM   3025  H   CYS G2182      11.185  33.545  27.125  1.00  0.00           H  
ATOM   3026  CA  CYS G2182      10.136  35.277  26.457  1.00  0.00           C  
ATOM   3027  HA  CYS G2182       9.510  35.957  27.036  1.00  0.00           H  
ATOM   3028  CB  CYS G2182      11.470  35.973  26.242  1.00  0.00           C  
ATOM   3029  HB2 CYS G2182      12.161  35.207  25.891  1.00  0.00           H  
ATOM   3030  HB3 CYS G2182      11.325  36.732  25.474  1.00  0.00           H  
ATOM   3031  SG  CYS G2182      12.235  36.697  27.682  1.00  0.00           S  
ATOM   3032  HG  CYS G2182      11.071  37.281  27.981  1.00  0.00           H  
ATOM   3033  C   CYS G2182       9.470  35.046  25.110  1.00  0.00           C  
ATOM   3034  O   CYS G2182       8.942  36.065  24.538  1.00  0.00           O  
ATOM   3035  N   GLU G2183       9.469  33.796  24.602  1.00  0.00           N  
ATOM   3036  H   GLU G2183       9.891  33.037  25.118  1.00  0.00           H  
ATOM   3037  CA  GLU G2183       8.950  33.494  23.278  1.00  0.00           C  
ATOM   3038  HA  GLU G2183       8.189  34.223  22.999  1.00  0.00           H  
ATOM   3039  CB  GLU G2183       9.999  33.741  22.081  1.00  0.00           C  
ATOM   3040  HB2 GLU G2183      10.505  34.707  22.102  1.00  0.00           H  
ATOM   3041  HB3 GLU G2183      10.798  32.999  22.065  1.00  0.00           H  
ATOM   3042  CG  GLU G2183       9.279  33.637  20.690  1.00  0.00           C  
ATOM   3043  HG2 GLU G2183       9.985  33.760  19.869  1.00  0.00           H  
ATOM   3044  HG3 GLU G2183       8.767  32.680  20.587  1.00  0.00           H  
ATOM   3045  CD  GLU G2183       8.275  34.784  20.594  1.00  0.00           C  
ATOM   3046  OE1 GLU G2183       8.614  35.944  20.378  1.00  0.00           O  
ATOM   3047  OE2 GLU G2183       7.042  34.556  20.811  1.00  0.00           O  
ATOM   3048  C   GLU G2183       8.228  32.128  23.312  1.00  0.00           C  
ATOM   3049  O   GLU G2183       8.572  31.243  22.529  1.00  0.00           O  
ATOM   3050  N   ARG G2184       7.186  32.018  24.125  1.00  0.00           N  
ATOM   3051  H   ARG G2184       6.901  32.771  24.735  1.00  0.00           H  
ATOM   3052  CA  ARG G2184       6.393  30.767  24.218  1.00  0.00           C  
ATOM   3053  HA  ARG G2184       7.138  29.973  24.274  1.00  0.00           H  
ATOM   3054  CB  ARG G2184       5.398  30.937  25.425  1.00  0.00           C  
ATOM   3055  HB2 ARG G2184       4.786  31.838  25.467  1.00  0.00           H  
ATOM   3056  HB3 ARG G2184       4.684  30.118  25.341  1.00  0.00           H  
ATOM   3057  CG  ARG G2184       6.131  30.784  26.757  1.00  0.00           C  
ATOM   3058  HG2 ARG G2184       6.625  29.814  26.813  1.00  0.00           H  
ATOM   3059  HG3 ARG G2184       6.881  31.553  26.942  1.00  0.00           H  
ATOM   3060  CD  ARG G2184       5.147  30.758  27.853  1.00  0.00           C  
ATOM   3061  HD2 ARG G2184       5.709  31.005  28.754  1.00  0.00           H  
ATOM   3062  HD3 ARG G2184       4.314  31.447  27.715  1.00  0.00           H  
ATOM   3063  NE  ARG G2184       4.478  29.435  28.052  1.00  0.00           N  
ATOM   3064  HE  ARG G2184       4.567  28.690  27.376  1.00  0.00           H  
ATOM   3065  CZ  ARG G2184       4.150  28.929  29.227  1.00  0.00           C  
ATOM   3066  NH1 ARG G2184       4.281  29.517  30.367  1.00  0.00           N  
ATOM   3067 1HH1 ARG G2184       4.400  30.518  30.426  1.00  0.00           H  
ATOM   3068 2HH1 ARG G2184       4.126  28.924  31.170  1.00  0.00           H  
ATOM   3069  NH2 ARG G2184       3.824  27.651  29.248  1.00  0.00           N  
ATOM   3070 1HH2 ARG G2184       3.595  27.070  28.455  1.00  0.00           H  
ATOM   3071 2HH2 ARG G2184       3.459  27.249  30.100  1.00  0.00           H  
ATOM   3072  C   ARG G2184       5.645  30.523  22.901  1.00  0.00           C  
ATOM   3073  O   ARG G2184       5.198  29.399  22.720  1.00  0.00           O  
ATOM   3074  N   ARG G2185       5.655  31.326  21.888  1.00  0.00           N  
ATOM   3075  H   ARG G2185       6.188  32.184  21.876  1.00  0.00           H  
ATOM   3076  CA  ARG G2185       4.851  31.013  20.619  1.00  0.00           C  
ATOM   3077  HA  ARG G2185       3.806  30.909  20.910  1.00  0.00           H  
ATOM   3078  CB  ARG G2185       4.928  32.174  19.577  1.00  0.00           C  
ATOM   3079  HB2 ARG G2185       5.961  32.501  19.454  1.00  0.00           H  
ATOM   3080  HB3 ARG G2185       4.590  31.785  18.616  1.00  0.00           H  
ATOM   3081  CG  ARG G2185       3.981  33.279  19.899  1.00  0.00           C  
ATOM   3082  HG2 ARG G2185       2.982  32.876  19.731  1.00  0.00           H  
ATOM   3083  HG3 ARG G2185       4.110  33.705  20.893  1.00  0.00           H  
ATOM   3084  CD  ARG G2185       4.073  34.456  18.852  1.00  0.00           C  
ATOM   3085  HD2 ARG G2185       3.847  34.013  17.882  1.00  0.00           H  
ATOM   3086  HD3 ARG G2185       3.260  35.182  18.869  1.00  0.00           H  
ATOM   3087  NE  ARG G2185       5.395  35.168  18.774  1.00  0.00           N  
ATOM   3088  HE  ARG G2185       6.050  34.876  19.485  1.00  0.00           H  
ATOM   3089  CZ  ARG G2185       5.618  36.394  18.235  1.00  0.00           C  
ATOM   3090  NH1 ARG G2185       6.706  37.047  18.537  1.00  0.00           N  
ATOM   3091 1HH1 ARG G2185       7.339  36.629  19.204  1.00  0.00           H  
ATOM   3092 2HH1 ARG G2185       6.910  37.873  17.993  1.00  0.00           H  
ATOM   3093  NH2 ARG G2185       4.896  36.847  17.299  1.00  0.00           N  
ATOM   3094 1HH2 ARG G2185       3.996  36.410  17.165  1.00  0.00           H  
ATOM   3095 2HH2 ARG G2185       5.031  37.797  16.984  1.00  0.00           H  
ATOM   3096  C   ARG G2185       5.051  29.649  19.973  1.00  0.00           C  
ATOM   3097  O   ARG G2185       4.136  29.233  19.196  1.00  0.00           O  
ATOM   3098  N   ALA G2186       6.201  28.996  20.055  1.00  0.00           N  
ATOM   3099  H   ALA G2186       7.025  29.481  20.382  1.00  0.00           H  
ATOM   3100  CA  ALA G2186       6.295  27.610  19.495  1.00  0.00           C  
ATOM   3101  HA  ALA G2186       6.055  27.555  18.433  1.00  0.00           H  
ATOM   3102  CB  ALA G2186       7.804  27.269  19.551  1.00  0.00           C  
ATOM   3103  HB1 ALA G2186       8.190  27.361  20.566  1.00  0.00           H  
ATOM   3104  HB2 ALA G2186       7.994  26.242  19.239  1.00  0.00           H  
ATOM   3105  HB3 ALA G2186       8.434  27.876  18.901  1.00  0.00           H  
ATOM   3106  C   ALA G2186       5.405  26.629  20.272  1.00  0.00           C  
ATOM   3107  O   ALA G2186       5.068  25.556  19.723  1.00  0.00           O  
ATOM   3108  N   GLU G2187       4.984  26.975  21.492  1.00  0.00           N  
ATOM   3109  H   GLU G2187       5.310  27.854  21.867  1.00  0.00           H  
ATOM   3110  CA  GLU G2187       4.059  26.126  22.283  1.00  0.00           C  
ATOM   3111  HA  GLU G2187       4.512  25.136  22.330  1.00  0.00           H  
ATOM   3112  CB  GLU G2187       3.943  26.766  23.617  1.00  0.00           C  
ATOM   3113  HB2 GLU G2187       4.962  26.821  23.999  1.00  0.00           H  
ATOM   3114  HB3 GLU G2187       3.443  27.731  23.538  1.00  0.00           H  
ATOM   3115  CG  GLU G2187       3.189  26.010  24.679  1.00  0.00           C  
ATOM   3116  HG2 GLU G2187       2.124  25.970  24.452  1.00  0.00           H  
ATOM   3117  HG3 GLU G2187       3.479  24.974  24.856  1.00  0.00           H  
ATOM   3118  CD  GLU G2187       3.381  26.692  26.035  1.00  0.00           C  
ATOM   3119  OE1 GLU G2187       2.447  26.772  26.841  1.00  0.00           O  
ATOM   3120  OE2 GLU G2187       4.516  27.096  26.348  1.00  0.00           O  
ATOM   3121  C   GLU G2187       2.696  25.871  21.717  1.00  0.00           C  
ATOM   3122  O   GLU G2187       2.101  24.787  21.848  1.00  0.00           O  
ATOM   3123  N   MET G2188       2.184  26.838  20.912  1.00  0.00           N  
ATOM   3124  H   MET G2188       2.817  27.583  20.658  1.00  0.00           H  
ATOM   3125  CA  MET G2188       0.833  26.934  20.323  1.00  0.00           C  
ATOM   3126  HA  MET G2188       0.069  26.841  21.095  1.00  0.00           H  
ATOM   3127  CB  MET G2188       0.706  28.335  19.660  1.00  0.00           C  
ATOM   3128  HB2 MET G2188       0.565  29.159  20.360  1.00  0.00           H  
ATOM   3129  HB3 MET G2188       1.556  28.624  19.041  1.00  0.00           H  
ATOM   3130  CG  MET G2188      -0.534  28.325  18.763  1.00  0.00           C  
ATOM   3131  HG2 MET G2188      -0.209  27.837  17.844  1.00  0.00           H  
ATOM   3132  HG3 MET G2188      -1.442  27.911  19.201  1.00  0.00           H  
ATOM   3133  SD  MET G2188      -0.832  30.024  18.293  1.00  0.00           S  
ATOM   3134  CE  MET G2188       0.616  30.311  17.222  1.00  0.00           C  
ATOM   3135  HE1 MET G2188       1.529  30.595  17.747  1.00  0.00           H  
ATOM   3136  HE2 MET G2188       0.858  29.430  16.628  1.00  0.00           H  
ATOM   3137  HE3 MET G2188       0.287  31.162  16.625  1.00  0.00           H  
ATOM   3138  C   MET G2188       0.465  25.803  19.232  1.00  0.00           C  
ATOM   3139  O   MET G2188      -0.608  25.212  19.326  1.00  0.00           O  
ATOM   3140  N   GLU G2189       1.404  25.462  18.322  1.00  0.00           N  
ATOM   3141  H   GLU G2189       2.188  26.097  18.354  1.00  0.00           H  
ATOM   3142  CA  GLU G2189       1.114  24.637  17.147  1.00  0.00           C  
ATOM   3143  HA  GLU G2189       0.438  23.834  17.441  1.00  0.00           H  
ATOM   3144  CB  GLU G2189       0.505  25.510  15.984  1.00  0.00           C  
ATOM   3145  HB2 GLU G2189       1.122  26.405  15.904  1.00  0.00           H  
ATOM   3146  HB3 GLU G2189       0.689  25.075  15.002  1.00  0.00           H  
ATOM   3147  CG  GLU G2189      -1.051  25.739  16.005  1.00  0.00           C  
ATOM   3148  HG2 GLU G2189      -1.458  25.102  16.790  1.00  0.00           H  
ATOM   3149  HG3 GLU G2189      -1.179  26.784  16.289  1.00  0.00           H  
ATOM   3150  CD  GLU G2189      -1.926  25.431  14.798  1.00  0.00           C  
ATOM   3151  OE1 GLU G2189      -1.489  24.904  13.734  1.00  0.00           O  
ATOM   3152  OE2 GLU G2189      -3.193  25.706  14.957  1.00  0.00           O  
ATOM   3153  C   GLU G2189       2.402  23.847  16.734  1.00  0.00           C  
ATOM   3154  O   GLU G2189       2.266  22.774  16.224  1.00  0.00           O  
ATOM   3155  N   VAL G2190       3.630  24.360  16.967  1.00  0.00           N  
ATOM   3156  H   VAL G2190       3.644  25.298  17.340  1.00  0.00           H  
ATOM   3157  CA  VAL G2190       4.779  23.716  16.361  1.00  0.00           C  
ATOM   3158  HA  VAL G2190       4.476  23.327  15.389  1.00  0.00           H  
ATOM   3159  CB  VAL G2190       5.873  24.689  16.005  1.00  0.00           C  
ATOM   3160  HB  VAL G2190       6.077  25.330  16.862  1.00  0.00           H  
ATOM   3161  CG1 VAL G2190       7.238  24.193  15.461  1.00  0.00           C  
ATOM   3162 1HG1 VAL G2190       7.700  25.114  15.105  1.00  0.00           H  
ATOM   3163 2HG1 VAL G2190       7.803  23.569  16.154  1.00  0.00           H  
ATOM   3164 3HG1 VAL G2190       7.040  23.529  14.620  1.00  0.00           H  
ATOM   3165  CG2 VAL G2190       5.285  25.551  14.863  1.00  0.00           C  
ATOM   3166 1HG2 VAL G2190       5.864  26.449  14.645  1.00  0.00           H  
ATOM   3167 2HG2 VAL G2190       5.210  24.912  13.984  1.00  0.00           H  
ATOM   3168 3HG2 VAL G2190       4.269  25.915  15.013  1.00  0.00           H  
ATOM   3169  C   VAL G2190       5.336  22.585  17.244  1.00  0.00           C  
ATOM   3170  O   VAL G2190       5.706  21.501  16.702  1.00  0.00           O  
ATOM   3171  N   VAL G2191       5.457  22.810  18.560  1.00  0.00           N  
ATOM   3172  H   VAL G2191       5.275  23.739  18.912  1.00  0.00           H  
ATOM   3173  CA  VAL G2191       5.789  21.748  19.480  1.00  0.00           C  
ATOM   3174  HA  VAL G2191       6.724  21.282  19.169  1.00  0.00           H  
ATOM   3175  CB  VAL G2191       6.106  22.296  20.872  1.00  0.00           C  
ATOM   3176  HB  VAL G2191       5.256  22.838  21.286  1.00  0.00           H  
ATOM   3177  CG1 VAL G2191       6.536  21.286  21.918  1.00  0.00           C  
ATOM   3178 1HG1 VAL G2191       6.454  21.691  22.927  1.00  0.00           H  
ATOM   3179 2HG1 VAL G2191       6.133  20.280  21.798  1.00  0.00           H  
ATOM   3180 3HG1 VAL G2191       7.598  21.152  21.717  1.00  0.00           H  
ATOM   3181  CG2 VAL G2191       7.099  23.450  20.847  1.00  0.00           C  
ATOM   3182 1HG2 VAL G2191       6.901  24.190  20.071  1.00  0.00           H  
ATOM   3183 2HG2 VAL G2191       7.043  23.977  21.799  1.00  0.00           H  
ATOM   3184 3HG2 VAL G2191       8.116  23.073  20.741  1.00  0.00           H  
ATOM   3185  C   VAL G2191       4.691  20.636  19.432  1.00  0.00           C  
ATOM   3186  O   VAL G2191       5.087  19.470  19.360  1.00  0.00           O  
ATOM   3187  N   PRO G2192       3.375  20.953  19.509  1.00  0.00           N  
ATOM   3188  CD  PRO G2192       2.783  22.250  19.834  1.00  0.00           C  
ATOM   3189  HD2 PRO G2192       2.712  22.878  18.947  1.00  0.00           H  
ATOM   3190  HD3 PRO G2192       3.357  22.789  20.589  1.00  0.00           H  
ATOM   3191  CG  PRO G2192       1.443  21.908  20.495  1.00  0.00           C  
ATOM   3192  HG2 PRO G2192       0.759  22.702  20.194  1.00  0.00           H  
ATOM   3193  HG3 PRO G2192       1.555  21.797  21.573  1.00  0.00           H  
ATOM   3194  CB  PRO G2192       1.018  20.615  19.744  1.00  0.00           C  
ATOM   3195  HB2 PRO G2192       0.459  20.919  18.860  1.00  0.00           H  
ATOM   3196  HB3 PRO G2192       0.414  20.004  20.415  1.00  0.00           H  
ATOM   3197  CA  PRO G2192       2.353  19.900  19.453  1.00  0.00           C  
ATOM   3198  HA  PRO G2192       2.458  19.230  20.307  1.00  0.00           H  
ATOM   3199  C   PRO G2192       2.473  19.089  18.152  1.00  0.00           C  
ATOM   3200  O   PRO G2192       2.373  17.909  18.252  1.00  0.00           O  
ATOM   3201  N   ALA G2193       2.707  19.735  16.976  1.00  0.00           N  
ATOM   3202  H   ALA G2193       2.693  20.745  16.975  1.00  0.00           H  
ATOM   3203  CA  ALA G2193       2.777  19.045  15.704  1.00  0.00           C  
ATOM   3204  HA  ALA G2193       1.910  18.431  15.460  1.00  0.00           H  
ATOM   3205  CB  ALA G2193       2.913  19.955  14.478  1.00  0.00           C  
ATOM   3206  HB1 ALA G2193       3.935  20.304  14.330  1.00  0.00           H  
ATOM   3207  HB2 ALA G2193       2.466  19.442  13.627  1.00  0.00           H  
ATOM   3208  HB3 ALA G2193       2.350  20.876  14.626  1.00  0.00           H  
ATOM   3209  C   ALA G2193       3.977  18.187  15.733  1.00  0.00           C  
ATOM   3210  O   ALA G2193       3.804  17.062  15.237  1.00  0.00           O  
ATOM   3211  N   ALA G2194       5.152  18.627  16.256  1.00  0.00           N  
ATOM   3212  H   ALA G2194       5.224  19.582  16.578  1.00  0.00           H  
ATOM   3213  CA  ALA G2194       6.362  17.736  16.349  1.00  0.00           C  
ATOM   3214  HA  ALA G2194       6.720  17.400  15.376  1.00  0.00           H  
ATOM   3215  CB  ALA G2194       7.440  18.571  16.942  1.00  0.00           C  
ATOM   3216  HB1 ALA G2194       8.393  18.054  17.053  1.00  0.00           H  
ATOM   3217  HB2 ALA G2194       7.493  19.452  16.303  1.00  0.00           H  
ATOM   3218  HB3 ALA G2194       7.160  18.867  17.953  1.00  0.00           H  
ATOM   3219  C   ALA G2194       6.058  16.526  17.222  1.00  0.00           C  
ATOM   3220  O   ALA G2194       6.333  15.363  16.866  1.00  0.00           O  
ATOM   3221  N   ARG G2195       5.464  16.691  18.398  1.00  0.00           N  
ATOM   3222  H   ARG G2195       5.186  17.626  18.659  1.00  0.00           H  
ATOM   3223  CA  ARG G2195       5.119  15.652  19.359  1.00  0.00           C  
ATOM   3224  HA  ARG G2195       6.029  15.130  19.656  1.00  0.00           H  
ATOM   3225  CB  ARG G2195       4.592  16.345  20.578  1.00  0.00           C  
ATOM   3226  HB2 ARG G2195       5.355  17.086  20.818  1.00  0.00           H  
ATOM   3227  HB3 ARG G2195       3.660  16.819  20.272  1.00  0.00           H  
ATOM   3228  CG  ARG G2195       4.357  15.358  21.754  1.00  0.00           C  
ATOM   3229  HG2 ARG G2195       3.513  14.699  21.550  1.00  0.00           H  
ATOM   3230  HG3 ARG G2195       5.260  14.810  22.024  1.00  0.00           H  
ATOM   3231  CD  ARG G2195       4.211  16.049  23.099  1.00  0.00           C  
ATOM   3232  HD2 ARG G2195       5.091  16.654  23.319  1.00  0.00           H  
ATOM   3233  HD3 ARG G2195       3.333  16.690  23.022  1.00  0.00           H  
ATOM   3234  NE  ARG G2195       4.047  15.034  24.181  1.00  0.00           N  
ATOM   3235  HE  ARG G2195       4.941  14.714  24.527  1.00  0.00           H  
ATOM   3236  CZ  ARG G2195       2.930  14.584  24.682  1.00  0.00           C  
ATOM   3237  NH1 ARG G2195       3.044  13.674  25.620  1.00  0.00           N  
ATOM   3238 1HH1 ARG G2195       3.954  13.388  25.951  1.00  0.00           H  
ATOM   3239 2HH1 ARG G2195       2.227  13.326  26.102  1.00  0.00           H  
ATOM   3240  NH2 ARG G2195       1.743  14.970  24.401  1.00  0.00           N  
ATOM   3241 1HH2 ARG G2195       1.656  15.821  23.865  1.00  0.00           H  
ATOM   3242 2HH2 ARG G2195       0.941  14.431  24.696  1.00  0.00           H  
ATOM   3243  C   ARG G2195       4.105  14.664  18.826  1.00  0.00           C  
ATOM   3244  O   ARG G2195       4.135  13.445  19.099  1.00  0.00           O  
ATOM   3245  N   GLU G2196       3.122  15.120  18.053  1.00  0.00           N  
ATOM   3246  H   GLU G2196       3.004  16.122  17.994  1.00  0.00           H  
ATOM   3247  CA  GLU G2196       2.218  14.307  17.248  1.00  0.00           C  
ATOM   3248  HA  GLU G2196       1.666  13.716  17.980  1.00  0.00           H  
ATOM   3249  CB  GLU G2196       1.175  15.271  16.572  1.00  0.00           C  
ATOM   3250  HB2 GLU G2196       0.563  15.796  17.305  1.00  0.00           H  
ATOM   3251  HB3 GLU G2196       1.752  15.996  15.998  1.00  0.00           H  
ATOM   3252  CG  GLU G2196       0.124  14.585  15.689  1.00  0.00           C  
ATOM   3253  HG2 GLU G2196      -0.604  15.309  15.324  1.00  0.00           H  
ATOM   3254  HG3 GLU G2196       0.712  14.272  14.826  1.00  0.00           H  
ATOM   3255  CD  GLU G2196      -0.501  13.389  16.316  1.00  0.00           C  
ATOM   3256  OE1 GLU G2196      -0.702  13.361  17.543  1.00  0.00           O  
ATOM   3257  OE2 GLU G2196      -0.673  12.354  15.622  1.00  0.00           O  
ATOM   3258  C   GLU G2196       2.850  13.416  16.131  1.00  0.00           C  
ATOM   3259  O   GLU G2196       2.465  12.270  15.810  1.00  0.00           O  
ATOM   3260  N   TYR G2197       3.973  13.865  15.616  1.00  0.00           N  
ATOM   3261  H   TYR G2197       4.217  14.839  15.730  1.00  0.00           H  
ATOM   3262  CA  TYR G2197       4.871  12.960  14.769  1.00  0.00           C  
ATOM   3263  HA  TYR G2197       4.365  12.044  14.462  1.00  0.00           H  
ATOM   3264  CB  TYR G2197       5.228  13.742  13.485  1.00  0.00           C  
ATOM   3265  HB2 TYR G2197       5.550  14.733  13.806  1.00  0.00           H  
ATOM   3266  HB3 TYR G2197       6.037  13.242  12.953  1.00  0.00           H  
ATOM   3267  CG  TYR G2197       3.994  13.649  12.583  1.00  0.00           C  
ATOM   3268  CD1 TYR G2197       2.906  14.525  12.848  1.00  0.00           C  
ATOM   3269  HD1 TYR G2197       2.916  15.223  13.672  1.00  0.00           H  
ATOM   3270  CE1 TYR G2197       1.759  14.503  12.037  1.00  0.00           C  
ATOM   3271  HE1 TYR G2197       1.054  15.300  12.223  1.00  0.00           H  
ATOM   3272  CZ  TYR G2197       1.700  13.666  10.886  1.00  0.00           C  
ATOM   3273  OH  TYR G2197       0.640  13.709  10.138  1.00  0.00           O  
ATOM   3274  HH  TYR G2197       0.575  12.900   9.625  1.00  0.00           H  
ATOM   3275  CE2 TYR G2197       2.693  12.671  10.707  1.00  0.00           C  
ATOM   3276  HE2 TYR G2197       2.683  11.919   9.932  1.00  0.00           H  
ATOM   3277  CD2 TYR G2197       3.810  12.658  11.547  1.00  0.00           C  
ATOM   3278  HD2 TYR G2197       4.627  11.972  11.376  1.00  0.00           H  
ATOM   3279  C   TYR G2197       6.137  12.466  15.437  1.00  0.00           C  
ATOM   3280  O   TYR G2197       6.987  11.837  14.799  1.00  0.00           O  
ATOM   3281  N   GLY G2198       6.282  12.593  16.768  1.00  0.00           N  
ATOM   3282  H   GLY G2198       5.686  13.310  17.156  1.00  0.00           H  
ATOM   3283  CA  GLY G2198       7.328  11.957  17.519  1.00  0.00           C  
ATOM   3284  HA2 GLY G2198       7.152  12.206  18.565  1.00  0.00           H  
ATOM   3285  HA3 GLY G2198       7.076  10.918  17.309  1.00  0.00           H  
ATOM   3286  C   GLY G2198       8.683  12.433  17.136  1.00  0.00           C  
ATOM   3287  O   GLY G2198       9.624  11.627  17.067  1.00  0.00           O  
ATOM   3288  N   LEU G2199       8.724  13.769  16.916  1.00  0.00           N  
ATOM   3289  H   LEU G2199       7.864  14.282  16.785  1.00  0.00           H  
ATOM   3290  CA  LEU G2199      10.008  14.467  16.634  1.00  0.00           C  
ATOM   3291  HA  LEU G2199      10.786  13.919  16.101  1.00  0.00           H  
ATOM   3292  CB  LEU G2199       9.701  15.570  15.604  1.00  0.00           C  
ATOM   3293  HB2 LEU G2199       8.766  16.061  15.873  1.00  0.00           H  
ATOM   3294  HB3 LEU G2199      10.503  16.291  15.767  1.00  0.00           H  
ATOM   3295  CG  LEU G2199       9.926  15.179  14.084  1.00  0.00           C  
ATOM   3296  HG  LEU G2199      10.773  14.515  13.910  1.00  0.00           H  
ATOM   3297  CD1 LEU G2199       8.788  14.311  13.588  1.00  0.00           C  
ATOM   3298 1HD1 LEU G2199       8.630  13.405  14.173  1.00  0.00           H  
ATOM   3299 2HD1 LEU G2199       7.827  14.807  13.458  1.00  0.00           H  
ATOM   3300 3HD1 LEU G2199       9.154  13.994  12.612  1.00  0.00           H  
ATOM   3301  CD2 LEU G2199      10.164  16.526  13.298  1.00  0.00           C  
ATOM   3302 1HD2 LEU G2199      11.231  16.720  13.193  1.00  0.00           H  
ATOM   3303 2HD2 LEU G2199       9.676  16.326  12.344  1.00  0.00           H  
ATOM   3304 3HD2 LEU G2199       9.542  17.298  13.750  1.00  0.00           H  
ATOM   3305  C   LEU G2199      10.584  15.107  17.903  1.00  0.00           C  
ATOM   3306  O   LEU G2199       9.797  15.769  18.634  1.00  0.00           O  
ATOM   3307  N   GLY G2200      11.861  14.824  18.170  1.00  0.00           N  
ATOM   3308  H   GLY G2200      12.324  14.219  17.507  1.00  0.00           H  
ATOM   3309  CA  GLY G2200      12.509  15.466  19.327  1.00  0.00           C  
ATOM   3310  HA2 GLY G2200      11.844  15.336  20.181  1.00  0.00           H  
ATOM   3311  HA3 GLY G2200      13.459  14.985  19.560  1.00  0.00           H  
ATOM   3312  C   GLY G2200      12.754  16.966  19.045  1.00  0.00           C  
ATOM   3313  O   GLY G2200      13.570  17.226  18.233  1.00  0.00           O  
ATOM   3314  N   VAL G2201      12.055  17.774  19.795  1.00  0.00           N  
ATOM   3315  H   VAL G2201      11.410  17.347  20.445  1.00  0.00           H  
ATOM   3316  CA  VAL G2201      12.183  19.167  19.645  1.00  0.00           C  
ATOM   3317  HA  VAL G2201      12.402  19.341  18.591  1.00  0.00           H  
ATOM   3318  CB  VAL G2201      10.807  19.891  20.004  1.00  0.00           C  
ATOM   3319  HB  VAL G2201      10.334  19.550  20.925  1.00  0.00           H  
ATOM   3320  CG1 VAL G2201      11.010  21.491  20.064  1.00  0.00           C  
ATOM   3321 1HG1 VAL G2201      10.075  21.989  20.317  1.00  0.00           H  
ATOM   3322 2HG1 VAL G2201      11.698  21.867  20.821  1.00  0.00           H  
ATOM   3323 3HG1 VAL G2201      11.481  21.831  19.142  1.00  0.00           H  
ATOM   3324  CG2 VAL G2201       9.786  19.535  18.937  1.00  0.00           C  
ATOM   3325 1HG2 VAL G2201      10.018  19.893  17.934  1.00  0.00           H  
ATOM   3326 2HG2 VAL G2201       9.632  18.463  18.808  1.00  0.00           H  
ATOM   3327 3HG2 VAL G2201       8.806  19.906  19.239  1.00  0.00           H  
ATOM   3328  C   VAL G2201      13.329  19.717  20.538  1.00  0.00           C  
ATOM   3329  O   VAL G2201      13.345  19.405  21.743  1.00  0.00           O  
ATOM   3330  N   ILE G2202      14.248  20.479  19.992  1.00  0.00           N  
ATOM   3331  H   ILE G2202      14.213  20.643  18.997  1.00  0.00           H  
ATOM   3332  CA  ILE G2202      15.460  21.018  20.645  1.00  0.00           C  
ATOM   3333  HA  ILE G2202      15.394  20.786  21.709  1.00  0.00           H  
ATOM   3334  CB  ILE G2202      16.784  20.306  20.203  1.00  0.00           C  
ATOM   3335  HB  ILE G2202      17.572  20.800  20.772  1.00  0.00           H  
ATOM   3336  CG2 ILE G2202      16.663  18.804  20.601  1.00  0.00           C  
ATOM   3337 1HG2 ILE G2202      17.510  18.191  20.293  1.00  0.00           H  
ATOM   3338 2HG2 ILE G2202      16.505  18.641  21.667  1.00  0.00           H  
ATOM   3339 3HG2 ILE G2202      15.803  18.333  20.126  1.00  0.00           H  
ATOM   3340  CG1 ILE G2202      16.917  20.439  18.706  1.00  0.00           C  
ATOM   3341 2HG1 ILE G2202      16.164  19.865  18.166  1.00  0.00           H  
ATOM   3342 3HG1 ILE G2202      16.992  21.460  18.331  1.00  0.00           H  
ATOM   3343  CD1 ILE G2202      18.232  19.909  18.087  1.00  0.00           C  
ATOM   3344 1HD1 ILE G2202      18.494  18.915  18.451  1.00  0.00           H  
ATOM   3345 2HD1 ILE G2202      17.973  19.794  17.035  1.00  0.00           H  
ATOM   3346 3HD1 ILE G2202      19.088  20.569  18.223  1.00  0.00           H  
ATOM   3347  C   ILE G2202      15.503  22.589  20.628  1.00  0.00           C  
ATOM   3348  O   ILE G2202      15.837  23.254  19.613  1.00  0.00           O  
ATOM   3349  N   ALA G2203      14.949  23.157  21.757  1.00  0.00           N  
ATOM   3350  H   ALA G2203      14.778  22.502  22.506  1.00  0.00           H  
ATOM   3351  CA  ALA G2203      14.678  24.558  21.863  1.00  0.00           C  
ATOM   3352  HA  ALA G2203      13.898  24.776  21.134  1.00  0.00           H  
ATOM   3353  CB  ALA G2203      14.008  24.773  23.266  1.00  0.00           C  
ATOM   3354  HB1 ALA G2203      13.147  24.104  23.257  1.00  0.00           H  
ATOM   3355  HB2 ALA G2203      14.680  24.492  24.077  1.00  0.00           H  
ATOM   3356  HB3 ALA G2203      13.656  25.795  23.404  1.00  0.00           H  
ATOM   3357  C   ALA G2203      15.905  25.555  21.730  1.00  0.00           C  
ATOM   3358  O   ALA G2203      16.970  25.258  22.324  1.00  0.00           O  
ATOM   3359  N   TRP G2204      15.840  26.628  20.967  1.00  0.00           N  
ATOM   3360  H   TRP G2204      15.037  26.807  20.381  1.00  0.00           H  
ATOM   3361  CA  TRP G2204      16.988  27.568  20.715  1.00  0.00           C  
ATOM   3362  HA  TRP G2204      17.881  27.144  21.175  1.00  0.00           H  
ATOM   3363  CB  TRP G2204      17.408  27.594  19.274  1.00  0.00           C  
ATOM   3364  HB2 TRP G2204      18.335  28.167  19.263  1.00  0.00           H  
ATOM   3365  HB3 TRP G2204      17.629  26.550  19.049  1.00  0.00           H  
ATOM   3366  CG  TRP G2204      16.560  28.259  18.239  1.00  0.00           C  
ATOM   3367  CD1 TRP G2204      15.630  27.631  17.492  1.00  0.00           C  
ATOM   3368  HD1 TRP G2204      15.349  26.590  17.544  1.00  0.00           H  
ATOM   3369  NE1 TRP G2204      15.203  28.477  16.441  1.00  0.00           N  
ATOM   3370  HE1 TRP G2204      14.643  28.177  15.656  1.00  0.00           H  
ATOM   3371  CE2 TRP G2204      15.700  29.774  16.561  1.00  0.00           C  
ATOM   3372  CZ2 TRP G2204      15.462  30.981  15.892  1.00  0.00           C  
ATOM   3373  HZ2 TRP G2204      14.626  30.966  15.208  1.00  0.00           H  
ATOM   3374  CH2 TRP G2204      16.186  32.106  16.358  1.00  0.00           C  
ATOM   3375  HH2 TRP G2204      16.037  33.070  15.896  1.00  0.00           H  
ATOM   3376  CZ3 TRP G2204      17.034  32.068  17.460  1.00  0.00           C  
ATOM   3377  HZ3 TRP G2204      17.651  32.921  17.698  1.00  0.00           H  
ATOM   3378  CE3 TRP G2204      17.245  30.831  18.072  1.00  0.00           C  
ATOM   3379  HE3 TRP G2204      18.006  30.779  18.837  1.00  0.00           H  
ATOM   3380  CD2 TRP G2204      16.550  29.672  17.741  1.00  0.00           C  
ATOM   3381  C   TRP G2204      16.758  28.887  21.324  1.00  0.00           C  
ATOM   3382  O   TRP G2204      15.623  29.290  21.647  1.00  0.00           O  
ATOM   3383  N   SER G2205      17.774  29.626  21.701  1.00  0.00           N  
ATOM   3384  H   SER G2205      18.696  29.318  21.426  1.00  0.00           H  
ATOM   3385  CA  SER G2205      17.730  30.838  22.557  1.00  0.00           C  
ATOM   3386  HA  SER G2205      18.776  31.074  22.749  1.00  0.00           H  
ATOM   3387  CB  SER G2205      17.179  32.066  21.844  1.00  0.00           C  
ATOM   3388  HB2 SER G2205      17.807  32.295  20.982  1.00  0.00           H  
ATOM   3389  HB3 SER G2205      16.112  32.062  21.625  1.00  0.00           H  
ATOM   3390  OG  SER G2205      17.348  33.159  22.738  1.00  0.00           O  
ATOM   3391  HG  SER G2205      18.179  33.049  23.204  1.00  0.00           H  
ATOM   3392  C   SER G2205      17.060  30.478  23.866  1.00  0.00           C  
ATOM   3393  O   SER G2205      15.983  31.018  24.159  1.00  0.00           O  
ATOM   3394  N   PRO G2206      17.583  29.482  24.669  1.00  0.00           N  
ATOM   3395  CD  PRO G2206      18.769  28.747  24.431  1.00  0.00           C  
ATOM   3396  HD2 PRO G2206      19.597  29.426  24.227  1.00  0.00           H  
ATOM   3397  HD3 PRO G2206      18.634  27.920  23.734  1.00  0.00           H  
ATOM   3398  CG  PRO G2206      19.048  28.184  25.830  1.00  0.00           C  
ATOM   3399  HG2 PRO G2206      19.543  28.954  26.422  1.00  0.00           H  
ATOM   3400  HG3 PRO G2206      19.663  27.284  25.822  1.00  0.00           H  
ATOM   3401  CB  PRO G2206      17.588  27.904  26.316  1.00  0.00           C  
ATOM   3402  HB2 PRO G2206      17.647  27.857  27.403  1.00  0.00           H  
ATOM   3403  HB3 PRO G2206      17.115  27.043  25.843  1.00  0.00           H  
ATOM   3404  CA  PRO G2206      16.856  29.136  25.863  1.00  0.00           C  
ATOM   3405  HA  PRO G2206      15.799  28.943  25.677  1.00  0.00           H  
ATOM   3406  C   PRO G2206      16.860  30.239  26.887  1.00  0.00           C  
ATOM   3407  O   PRO G2206      16.053  30.124  27.810  1.00  0.00           O  
ATOM   3408  N   LEU G2207      17.681  31.234  26.626  1.00  0.00           N  
ATOM   3409  H   LEU G2207      18.204  31.290  25.764  1.00  0.00           H  
ATOM   3410  CA  LEU G2207      17.893  32.357  27.579  1.00  0.00           C  
ATOM   3411  HA  LEU G2207      17.255  32.076  28.417  1.00  0.00           H  
ATOM   3412  CB  LEU G2207      19.310  32.451  28.114  1.00  0.00           C  
ATOM   3413  HB2 LEU G2207      19.993  32.700  27.301  1.00  0.00           H  
ATOM   3414  HB3 LEU G2207      19.361  33.310  28.782  1.00  0.00           H  
ATOM   3415  CG  LEU G2207      19.864  31.238  28.852  1.00  0.00           C  
ATOM   3416  HG  LEU G2207      19.816  30.317  28.272  1.00  0.00           H  
ATOM   3417  CD1 LEU G2207      21.277  31.530  29.180  1.00  0.00           C  
ATOM   3418 1HD1 LEU G2207      21.795  30.832  29.837  1.00  0.00           H  
ATOM   3419 2HD1 LEU G2207      21.826  31.620  28.242  1.00  0.00           H  
ATOM   3420 3HD1 LEU G2207      21.282  32.570  29.506  1.00  0.00           H  
ATOM   3421  CD2 LEU G2207      19.256  30.936  30.195  1.00  0.00           C  
ATOM   3422 1HD2 LEU G2207      18.196  30.683  30.159  1.00  0.00           H  
ATOM   3423 2HD2 LEU G2207      19.824  30.166  30.717  1.00  0.00           H  
ATOM   3424 3HD2 LEU G2207      19.389  31.852  30.771  1.00  0.00           H  
ATOM   3425  C   LEU G2207      17.384  33.710  27.017  1.00  0.00           C  
ATOM   3426  O   LEU G2207      17.623  34.727  27.738  1.00  0.00           O  
HETATM 3427  N   HIE G2208      16.872  33.739  25.763  1.00  0.00           N  
HETATM 3428  H   HIE G2208      16.743  32.852  25.299  1.00  0.00           H  
HETATM 3429  CA  HIE G2208      16.351  34.963  25.103  1.00  0.00           C  
HETATM 3430  HA  HIE G2208      16.171  34.528  24.120  1.00  0.00           H  
HETATM 3431  CB  HIE G2208      14.979  35.435  25.697  1.00  0.00           C  
HETATM 3432  HB2 HIE G2208      14.470  34.510  25.968  1.00  0.00           H  
HETATM 3433  HB3 HIE G2208      15.121  36.099  26.549  1.00  0.00           H  
HETATM 3434  CG  HIE G2208      14.221  36.175  24.668  1.00  0.00           C  
HETATM 3435  ND1 HIE G2208      13.934  35.729  23.390  1.00  0.00           N  
HETATM 3436  CE1 HIE G2208      13.451  36.729  22.683  1.00  0.00           C  
HETATM 3437  HE1 HIE G2208      13.172  36.650  21.643  1.00  0.00           H  
HETATM 3438  NE2 HIE G2208      13.430  37.830  23.432  1.00  0.00           N  
HETATM 3439  HE2 HIE G2208      12.971  38.674  23.121  1.00  0.00           H  
HETATM 3440  CD2 HIE G2208      13.850  37.508  24.707  1.00  0.00           C  
HETATM 3441  HD2 HIE G2208      13.865  38.087  25.618  1.00  0.00           H  
HETATM 3442  C   HIE G2208      17.433  36.090  24.979  1.00  0.00           C  
HETATM 3443  O   HIE G2208      17.222  37.235  25.477  1.00  0.00           O  
ATOM   3444  N   GLY G2209      18.631  35.760  24.570  1.00  0.00           N  
ATOM   3445  H   GLY G2209      18.774  34.763  24.494  1.00  0.00           H  
ATOM   3446  CA  GLY G2209      19.662  36.750  24.452  1.00  0.00           C  
ATOM   3447  HA2 GLY G2209      20.265  36.437  23.599  1.00  0.00           H  
ATOM   3448  HA3 GLY G2209      19.194  37.671  24.106  1.00  0.00           H  
ATOM   3449  C   GLY G2209      20.520  36.946  25.750  1.00  0.00           C  
ATOM   3450  O   GLY G2209      21.057  38.016  25.893  1.00  0.00           O  
ATOM   3451  N   GLY G2210      20.656  36.003  26.641  1.00  0.00           N  
ATOM   3452  H   GLY G2210      20.226  35.113  26.432  1.00  0.00           H  
ATOM   3453  CA  GLY G2210      21.253  36.203  28.016  1.00  0.00           C  
ATOM   3454  HA2 GLY G2210      21.525  35.214  28.384  1.00  0.00           H  
ATOM   3455  HA3 GLY G2210      22.091  36.893  27.926  1.00  0.00           H  
ATOM   3456  C   GLY G2210      20.341  36.918  29.039  1.00  0.00           C  
ATOM   3457  O   GLY G2210      20.739  37.153  30.197  1.00  0.00           O  
ATOM   3458  N   LEU G2211      19.191  37.410  28.585  1.00  0.00           N  
ATOM   3459  H   LEU G2211      19.043  37.368  27.587  1.00  0.00           H  
ATOM   3460  CA  LEU G2211      18.213  38.111  29.380  1.00  0.00           C  
ATOM   3461  HA  LEU G2211      18.690  39.045  29.677  1.00  0.00           H  
ATOM   3462  CB  LEU G2211      17.072  38.413  28.455  1.00  0.00           C  
ATOM   3463  HB2 LEU G2211      17.363  39.098  27.658  1.00  0.00           H  
ATOM   3464  HB3 LEU G2211      16.669  37.538  27.945  1.00  0.00           H  
ATOM   3465  CG  LEU G2211      15.874  39.070  29.169  1.00  0.00           C  
ATOM   3466  HG  LEU G2211      15.491  38.343  29.885  1.00  0.00           H  
ATOM   3467  CD1 LEU G2211      16.302  40.349  29.902  1.00  0.00           C  
ATOM   3468 1HD1 LEU G2211      15.474  40.960  30.261  1.00  0.00           H  
ATOM   3469 2HD1 LEU G2211      16.804  39.999  30.804  1.00  0.00           H  
ATOM   3470 3HD1 LEU G2211      17.018  40.863  29.261  1.00  0.00           H  
ATOM   3471  CD2 LEU G2211      14.699  39.322  28.199  1.00  0.00           C  
ATOM   3472 1HD2 LEU G2211      15.079  39.940  27.385  1.00  0.00           H  
ATOM   3473 2HD2 LEU G2211      14.372  38.386  27.745  1.00  0.00           H  
ATOM   3474 3HD2 LEU G2211      13.951  39.822  28.814  1.00  0.00           H  
ATOM   3475  C   LEU G2211      17.791  37.262  30.658  1.00  0.00           C  
ATOM   3476  O   LEU G2211      17.653  37.785  31.771  1.00  0.00           O  
ATOM   3477  N   LEU G2212      17.296  36.089  30.411  1.00  0.00           N  
ATOM   3478  H   LEU G2212      17.328  35.688  29.484  1.00  0.00           H  
ATOM   3479  CA  LEU G2212      16.842  35.176  31.506  1.00  0.00           C  
ATOM   3480  HA  LEU G2212      16.256  35.641  32.298  1.00  0.00           H  
ATOM   3481  CB  LEU G2212      16.081  34.052  30.741  1.00  0.00           C  
ATOM   3482  HB2 LEU G2212      16.711  33.723  29.914  1.00  0.00           H  
ATOM   3483  HB3 LEU G2212      15.934  33.229  31.440  1.00  0.00           H  
ATOM   3484  CG  LEU G2212      14.761  34.316  30.122  1.00  0.00           C  
ATOM   3485  HG  LEU G2212      14.873  35.157  29.438  1.00  0.00           H  
ATOM   3486  CD1 LEU G2212      14.284  33.104  29.322  1.00  0.00           C  
ATOM   3487 1HD1 LEU G2212      13.310  33.339  28.893  1.00  0.00           H  
ATOM   3488 2HD1 LEU G2212      14.976  32.901  28.504  1.00  0.00           H  
ATOM   3489 3HD1 LEU G2212      14.336  32.175  29.889  1.00  0.00           H  
ATOM   3490  CD2 LEU G2212      13.819  34.750  31.177  1.00  0.00           C  
ATOM   3491 1HD2 LEU G2212      14.202  35.573  31.780  1.00  0.00           H  
ATOM   3492 2HD2 LEU G2212      12.855  34.974  30.721  1.00  0.00           H  
ATOM   3493 3HD2 LEU G2212      13.728  33.926  31.884  1.00  0.00           H  
ATOM   3494  C   LEU G2212      18.103  34.575  32.201  1.00  0.00           C  
ATOM   3495  O   LEU G2212      17.948  34.013  33.286  1.00  0.00           O  
ATOM   3496  N   GLY G2213      19.330  34.777  31.701  1.00  0.00           N  
ATOM   3497  H   GLY G2213      19.349  35.446  30.944  1.00  0.00           H  
ATOM   3498  CA  GLY G2213      20.543  34.541  32.264  1.00  0.00           C  
ATOM   3499  HA2 GLY G2213      20.490  33.483  32.523  1.00  0.00           H  
ATOM   3500  HA3 GLY G2213      21.194  34.625  31.394  1.00  0.00           H  
ATOM   3501  C   GLY G2213      21.057  35.431  33.451  1.00  0.00           C  
ATOM   3502  O   GLY G2213      22.264  35.647  33.545  1.00  0.00           O  
ATOM   3503  N   GLY G2214      20.167  36.051  34.230  1.00  0.00           N  
ATOM   3504  H   GLY G2214      19.215  35.716  34.198  1.00  0.00           H  
ATOM   3505  CA  GLY G2214      20.424  37.205  35.170  1.00  0.00           C  
ATOM   3506  HA2 GLY G2214      19.492  37.382  35.708  1.00  0.00           H  
ATOM   3507  HA3 GLY G2214      21.134  36.829  35.906  1.00  0.00           H  
ATOM   3508  C   GLY G2214      21.016  38.461  34.535  1.00  0.00           C  
ATOM   3509  O   GLY G2214      22.090  38.967  35.027  1.00  0.00           O  
ATOM   3510  N   ALA G2215      20.466  38.977  33.441  1.00  0.00           N  
ATOM   3511  H   ALA G2215      19.599  38.597  33.089  1.00  0.00           H  
ATOM   3512  CA  ALA G2215      21.065  40.077  32.600  1.00  0.00           C  
ATOM   3513  HA  ALA G2215      22.033  39.650  32.338  1.00  0.00           H  
ATOM   3514  CB  ALA G2215      20.236  40.349  31.340  1.00  0.00           C  
ATOM   3515  HB1 ALA G2215      20.758  39.977  30.459  1.00  0.00           H  
ATOM   3516  HB2 ALA G2215      19.186  40.060  31.317  1.00  0.00           H  
ATOM   3517  HB3 ALA G2215      20.165  41.432  31.232  1.00  0.00           H  
ATOM   3518  C   ALA G2215      21.404  41.381  33.378  1.00  0.00           C  
ATOM   3519  O   ALA G2215      22.406  42.031  33.079  1.00  0.00           O  
ATOM   3520  N   ILE G2216      20.651  41.785  34.410  1.00  0.00           N  
ATOM   3521  H   ILE G2216      19.749  41.352  34.549  1.00  0.00           H  
ATOM   3522  CA  ILE G2216      20.968  43.053  35.231  1.00  0.00           C  
ATOM   3523  HA  ILE G2216      21.081  43.902  34.557  1.00  0.00           H  
ATOM   3524  CB  ILE G2216      19.704  43.362  36.160  1.00  0.00           C  
ATOM   3525  HB  ILE G2216      19.442  42.504  36.779  1.00  0.00           H  
ATOM   3526  CG2 ILE G2216      20.053  44.499  37.183  1.00  0.00           C  
ATOM   3527 1HG2 ILE G2216      20.369  45.425  36.702  1.00  0.00           H  
ATOM   3528 2HG2 ILE G2216      19.190  44.670  37.826  1.00  0.00           H  
ATOM   3529 3HG2 ILE G2216      20.786  44.134  37.902  1.00  0.00           H  
ATOM   3530  CG1 ILE G2216      18.418  43.656  35.356  1.00  0.00           C  
ATOM   3531 2HG1 ILE G2216      18.596  44.452  34.633  1.00  0.00           H  
ATOM   3532 3HG1 ILE G2216      18.105  42.767  34.809  1.00  0.00           H  
ATOM   3533  CD1 ILE G2216      17.160  44.107  36.195  1.00  0.00           C  
ATOM   3534 1HD1 ILE G2216      17.320  45.012  36.781  1.00  0.00           H  
ATOM   3535 2HD1 ILE G2216      16.289  44.336  35.581  1.00  0.00           H  
ATOM   3536 3HD1 ILE G2216      16.997  43.287  36.895  1.00  0.00           H  
ATOM   3537  C   ILE G2216      22.253  42.821  36.086  1.00  0.00           C  
ATOM   3538  O   ILE G2216      23.054  43.765  36.343  1.00  0.00           O  
ATOM   3539  N   ARG G2217      22.629  41.601  36.443  1.00  0.00           N  
ATOM   3540  H   ARG G2217      21.990  40.841  36.259  1.00  0.00           H  
ATOM   3541  CA  ARG G2217      23.911  41.217  37.064  1.00  0.00           C  
ATOM   3542  HA  ARG G2217      24.249  42.002  37.740  1.00  0.00           H  
ATOM   3543  CB  ARG G2217      23.774  39.938  37.942  1.00  0.00           C  
ATOM   3544  HB2 ARG G2217      23.140  39.131  37.574  1.00  0.00           H  
ATOM   3545  HB3 ARG G2217      24.802  39.666  38.183  1.00  0.00           H  
ATOM   3546  CG  ARG G2217      23.204  40.452  39.270  1.00  0.00           C  
ATOM   3547  HG2 ARG G2217      23.902  41.155  39.725  1.00  0.00           H  
ATOM   3548  HG3 ARG G2217      22.278  41.003  39.105  1.00  0.00           H  
ATOM   3549  CD  ARG G2217      23.018  39.226  40.260  1.00  0.00           C  
ATOM   3550  HD2 ARG G2217      24.033  38.831  40.315  1.00  0.00           H  
ATOM   3551  HD3 ARG G2217      22.809  39.704  41.217  1.00  0.00           H  
ATOM   3552  NE  ARG G2217      21.915  38.217  39.889  1.00  0.00           N  
ATOM   3553  HE  ARG G2217      20.972  38.502  40.112  1.00  0.00           H  
ATOM   3554  CZ  ARG G2217      21.967  36.922  39.571  1.00  0.00           C  
ATOM   3555  NH1 ARG G2217      20.860  36.264  39.602  1.00  0.00           N  
ATOM   3556 1HH1 ARG G2217      20.004  36.672  39.952  1.00  0.00           H  
ATOM   3557 2HH1 ARG G2217      20.887  35.258  39.512  1.00  0.00           H  
ATOM   3558  NH2 ARG G2217      23.023  36.314  39.121  1.00  0.00           N  
ATOM   3559 1HH2 ARG G2217      23.819  36.919  38.977  1.00  0.00           H  
ATOM   3560 2HH2 ARG G2217      22.962  35.330  38.901  1.00  0.00           H  
ATOM   3561  C   ARG G2217      25.021  41.074  36.033  1.00  0.00           C  
ATOM   3562  O   ARG G2217      25.972  41.717  36.108  1.00  0.00           O  
ATOM   3563  N   LYS G2218      24.770  40.295  34.985  1.00  0.00           N  
ATOM   3564  H   LYS G2218      23.887  39.812  34.896  1.00  0.00           H  
ATOM   3565  CA  LYS G2218      25.752  40.205  33.875  1.00  0.00           C  
ATOM   3566  HA  LYS G2218      26.654  39.776  34.311  1.00  0.00           H  
ATOM   3567  CB  LYS G2218      25.236  39.275  32.820  1.00  0.00           C  
ATOM   3568  HB2 LYS G2218      24.186  39.480  32.614  1.00  0.00           H  
ATOM   3569  HB3 LYS G2218      25.707  39.468  31.856  1.00  0.00           H  
ATOM   3570  CG  LYS G2218      25.290  37.823  33.252  1.00  0.00           C  
ATOM   3571  HG2 LYS G2218      26.344  37.609  33.430  1.00  0.00           H  
ATOM   3572  HG3 LYS G2218      24.760  37.753  34.202  1.00  0.00           H  
ATOM   3573  CD  LYS G2218      24.784  36.646  32.320  1.00  0.00           C  
ATOM   3574  HD2 LYS G2218      24.897  35.660  32.771  1.00  0.00           H  
ATOM   3575  HD3 LYS G2218      23.725  36.840  32.147  1.00  0.00           H  
ATOM   3576  CE  LYS G2218      25.520  36.572  30.943  1.00  0.00           C  
ATOM   3577  HE2 LYS G2218      24.944  35.786  30.454  1.00  0.00           H  
ATOM   3578  HE3 LYS G2218      25.337  37.503  30.405  1.00  0.00           H  
ATOM   3579  NZ  LYS G2218      26.941  36.257  30.973  1.00  0.00           N1+
ATOM   3580  HZ1 LYS G2218      27.174  36.165  29.994  1.00  0.00           H  
ATOM   3581  HZ2 LYS G2218      27.415  37.061  31.358  1.00  0.00           H  
ATOM   3582  HZ3 LYS G2218      27.094  35.462  31.577  1.00  0.00           H  
ATOM   3583  C   LYS G2218      26.086  41.576  33.205  1.00  0.00           C  
ATOM   3584  O   LYS G2218      27.230  41.774  32.732  1.00  0.00           O  
ATOM   3585  N   GLU G2219      25.167  42.609  33.172  1.00  0.00           N  
ATOM   3586  H   GLU G2219      24.193  42.511  33.423  1.00  0.00           H  
ATOM   3587  CA  GLU G2219      25.598  44.021  32.891  1.00  0.00           C  
ATOM   3588  HA  GLU G2219      26.116  44.009  31.932  1.00  0.00           H  
ATOM   3589  CB  GLU G2219      24.271  44.780  32.718  1.00  0.00           C  
ATOM   3590  HB2 GLU G2219      23.822  44.653  31.733  1.00  0.00           H  
ATOM   3591  HB3 GLU G2219      23.542  44.552  33.495  1.00  0.00           H  
ATOM   3592  CG  GLU G2219      24.582  46.362  32.655  1.00  0.00           C  
ATOM   3593  HG2 GLU G2219      24.639  46.760  33.668  1.00  0.00           H  
ATOM   3594  HG3 GLU G2219      25.534  46.516  32.148  1.00  0.00           H  
ATOM   3595  CD  GLU G2219      23.535  47.228  31.918  1.00  0.00           C  
ATOM   3596  OE1 GLU G2219      24.034  48.051  31.066  1.00  0.00           O  
ATOM   3597  OE2 GLU G2219      22.315  46.928  32.101  1.00  0.00           O  
ATOM   3598  C   GLU G2219      26.538  44.707  33.936  1.00  0.00           C  
ATOM   3599  O   GLU G2219      27.628  45.122  33.573  1.00  0.00           O  
ATOM   3600  N   GLN G2220      26.175  44.838  35.255  1.00  0.00           N  
ATOM   3601  H   GLN G2220      25.362  44.365  35.625  1.00  0.00           H  
ATOM   3602  CA  GLN G2220      27.090  45.476  36.248  1.00  0.00           C  
ATOM   3603  HA  GLN G2220      27.314  46.446  35.803  1.00  0.00           H  
ATOM   3604  CB  GLN G2220      26.214  45.761  37.501  1.00  0.00           C  
ATOM   3605  HB2 GLN G2220      26.772  46.496  38.081  1.00  0.00           H  
ATOM   3606  HB3 GLN G2220      25.255  46.199  37.224  1.00  0.00           H  
ATOM   3607  CG  GLN G2220      25.869  44.603  38.440  1.00  0.00           C  
ATOM   3608  HG2 GLN G2220      25.224  43.838  38.009  1.00  0.00           H  
ATOM   3609  HG3 GLN G2220      26.812  44.134  38.724  1.00  0.00           H  
ATOM   3610  CD  GLN G2220      25.157  45.047  39.717  1.00  0.00           C  
ATOM   3611  OE1 GLN G2220      24.614  46.089  39.801  1.00  0.00           O  
ATOM   3612  NE2 GLN G2220      25.143  44.279  40.842  1.00  0.00           N  
ATOM   3613 1HE2 GLN G2220      24.772  44.654  41.703  1.00  0.00           H  
ATOM   3614 2HE2 GLN G2220      25.480  43.330  40.765  1.00  0.00           H  
ATOM   3615  C   GLN G2220      28.424  44.712  36.584  1.00  0.00           C  
ATOM   3616  O   GLN G2220      29.396  45.291  36.948  1.00  0.00           O  
ATOM   3617  N   GLU G2221      28.464  43.361  36.452  1.00  0.00           N  
ATOM   3618  H   GLU G2221      27.591  42.857  36.504  1.00  0.00           H  
ATOM   3619  CA  GLU G2221      29.756  42.622  36.361  1.00  0.00           C  
ATOM   3620  HA  GLU G2221      30.327  42.829  37.266  1.00  0.00           H  
ATOM   3621  CB  GLU G2221      29.429  41.102  36.354  1.00  0.00           C  
ATOM   3622  HB2 GLU G2221      28.585  40.916  37.017  1.00  0.00           H  
ATOM   3623  HB3 GLU G2221      29.088  40.818  35.358  1.00  0.00           H  
ATOM   3624  CG  GLU G2221      30.566  40.115  36.702  1.00  0.00           C  
ATOM   3625  HG2 GLU G2221      30.226  39.091  36.857  1.00  0.00           H  
ATOM   3626  HG3 GLU G2221      31.165  40.001  35.798  1.00  0.00           H  
ATOM   3627  CD  GLU G2221      31.358  40.571  37.943  1.00  0.00           C  
ATOM   3628  OE1 GLU G2221      32.585  40.530  37.886  1.00  0.00           O  
ATOM   3629  OE2 GLU G2221      30.815  40.731  39.045  1.00  0.00           O  
ATOM   3630  C   GLU G2221      30.753  42.925  35.193  1.00  0.00           C  
ATOM   3631  O   GLU G2221      31.958  42.641  35.320  1.00  0.00           O  
ATOM   3632  N   GLY G2222      30.286  43.362  34.029  1.00  0.00           N  
ATOM   3633  H   GLY G2222      29.313  43.634  34.003  1.00  0.00           H  
ATOM   3634  CA  GLY G2222      30.895  43.097  32.769  1.00  0.00           C  
ATOM   3635  HA2 GLY G2222      30.338  43.634  32.001  1.00  0.00           H  
ATOM   3636  HA3 GLY G2222      31.927  43.427  32.893  1.00  0.00           H  
ATOM   3637  C   GLY G2222      30.924  41.644  32.168  1.00  0.00           C  
ATOM   3638  O   GLY G2222      31.448  41.403  31.047  1.00  0.00           O  
ATOM   3639  N   GLY G2223      30.363  40.709  32.964  1.00  0.00           N  
ATOM   3640  H   GLY G2223      30.126  40.901  33.927  1.00  0.00           H  
ATOM   3641  CA  GLY G2223      30.414  39.268  32.509  1.00  0.00           C  
ATOM   3642  HA2 GLY G2223      31.396  39.101  32.065  1.00  0.00           H  
ATOM   3643  HA3 GLY G2223      30.412  38.645  33.403  1.00  0.00           H  
ATOM   3644  C   GLY G2223      29.377  38.986  31.448  1.00  0.00           C  
ATOM   3645  O   GLY G2223      28.386  38.288  31.639  1.00  0.00           O  
ATOM   3646  N   ASN G2224      29.733  39.496  30.293  1.00  0.00           N  
ATOM   3647  H   ASN G2224      30.637  39.912  30.122  1.00  0.00           H  
ATOM   3648  CA  ASN G2224      28.815  39.592  29.153  1.00  0.00           C  
ATOM   3649  HA  ASN G2224      28.183  38.710  29.257  1.00  0.00           H  
ATOM   3650  CB  ASN G2224      27.789  40.671  29.398  1.00  0.00           C  
ATOM   3651  HB2 ASN G2224      27.078  40.673  28.572  1.00  0.00           H  
ATOM   3652  HB3 ASN G2224      27.400  40.721  30.415  1.00  0.00           H  
ATOM   3653  CG  ASN G2224      28.326  42.131  29.230  1.00  0.00           C  
ATOM   3654  OD1 ASN G2224      28.583  42.561  28.098  1.00  0.00           O  
ATOM   3655  ND2 ASN G2224      28.466  42.924  30.232  1.00  0.00           N  
ATOM   3656 1HD2 ASN G2224      28.791  43.825  29.913  1.00  0.00           H  
ATOM   3657 2HD2 ASN G2224      28.268  42.595  31.166  1.00  0.00           H  
ATOM   3658  C   ASN G2224      29.568  39.593  27.812  1.00  0.00           C  
ATOM   3659  O   ASN G2224      30.736  39.898  27.792  1.00  0.00           O  
ATOM   3660  N   ARG G2225      28.923  39.322  26.669  1.00  0.00           N  
ATOM   3661  H   ARG G2225      28.124  38.743  26.886  1.00  0.00           H  
ATOM   3662  CA  ARG G2225      29.147  39.822  25.300  1.00  0.00           C  
ATOM   3663  HA  ARG G2225      29.705  40.758  25.260  1.00  0.00           H  
ATOM   3664  CB  ARG G2225      30.004  38.835  24.446  1.00  0.00           C  
ATOM   3665  HB2 ARG G2225      31.043  38.805  24.773  1.00  0.00           H  
ATOM   3666  HB3 ARG G2225      29.572  37.834  24.462  1.00  0.00           H  
ATOM   3667  CG  ARG G2225      30.076  39.189  22.948  1.00  0.00           C  
ATOM   3668  HG2 ARG G2225      30.561  38.320  22.502  1.00  0.00           H  
ATOM   3669  HG3 ARG G2225      29.008  39.249  22.739  1.00  0.00           H  
ATOM   3670  CD  ARG G2225      30.845  40.522  22.687  1.00  0.00           C  
ATOM   3671  HD2 ARG G2225      30.295  41.277  23.247  1.00  0.00           H  
ATOM   3672  HD3 ARG G2225      31.826  40.389  23.144  1.00  0.00           H  
ATOM   3673  NE  ARG G2225      30.937  40.938  21.257  1.00  0.00           N  
ATOM   3674  HE  ARG G2225      30.091  41.395  20.949  1.00  0.00           H  
ATOM   3675  CZ  ARG G2225      31.904  40.513  20.454  1.00  0.00           C  
ATOM   3676  NH1 ARG G2225      32.840  39.734  20.817  1.00  0.00           N  
ATOM   3677 1HH1 ARG G2225      32.998  39.344  21.736  1.00  0.00           H  
ATOM   3678 2HH1 ARG G2225      33.488  39.511  20.076  1.00  0.00           H  
ATOM   3679  NH2 ARG G2225      31.988  40.891  19.236  1.00  0.00           N  
ATOM   3680 1HH2 ARG G2225      31.146  41.306  18.863  1.00  0.00           H  
ATOM   3681 2HH2 ARG G2225      32.520  40.331  18.586  1.00  0.00           H  
ATOM   3682  C   ARG G2225      27.812  40.170  24.626  1.00  0.00           C  
ATOM   3683  O   ARG G2225      27.847  40.905  23.657  1.00  0.00           O  
ATOM   3684  N   ARG G2226      26.630  39.792  25.158  1.00  0.00           N  
ATOM   3685  H   ARG G2226      26.648  39.261  26.017  1.00  0.00           H  
ATOM   3686  CA  ARG G2226      25.283  39.988  24.641  1.00  0.00           C  
ATOM   3687  HA  ARG G2226      25.195  40.882  24.023  1.00  0.00           H  
ATOM   3688  CB  ARG G2226      24.864  38.750  23.769  1.00  0.00           C  
ATOM   3689  HB2 ARG G2226      24.971  37.836  24.354  1.00  0.00           H  
ATOM   3690  HB3 ARG G2226      23.809  38.787  23.499  1.00  0.00           H  
ATOM   3691  CG  ARG G2226      25.664  38.682  22.409  1.00  0.00           C  
ATOM   3692  HG2 ARG G2226      25.642  39.712  22.053  1.00  0.00           H  
ATOM   3693  HG3 ARG G2226      26.710  38.479  22.638  1.00  0.00           H  
ATOM   3694  CD  ARG G2226      25.189  37.643  21.352  1.00  0.00           C  
ATOM   3695  HD2 ARG G2226      24.139  37.848  21.144  1.00  0.00           H  
ATOM   3696  HD3 ARG G2226      25.872  37.708  20.504  1.00  0.00           H  
ATOM   3697  NE  ARG G2226      25.128  36.277  22.000  1.00  0.00           N  
ATOM   3698  HE  ARG G2226      25.857  36.018  22.649  1.00  0.00           H  
ATOM   3699  CZ  ARG G2226      24.366  35.277  21.646  1.00  0.00           C  
ATOM   3700  NH1 ARG G2226      23.495  35.216  20.621  1.00  0.00           N  
ATOM   3701 1HH1 ARG G2226      23.342  35.969  19.966  1.00  0.00           H  
ATOM   3702 2HH1 ARG G2226      23.290  34.260  20.368  1.00  0.00           H  
ATOM   3703  NH2 ARG G2226      24.331  34.250  22.363  1.00  0.00           N  
ATOM   3704 1HH2 ARG G2226      25.004  34.115  23.104  1.00  0.00           H  
ATOM   3705 2HH2 ARG G2226      23.801  33.422  22.129  1.00  0.00           H  
ATOM   3706  C   ARG G2226      24.267  40.357  25.703  1.00  0.00           C  
ATOM   3707  O   ARG G2226      23.396  41.125  25.445  1.00  0.00           O  
ATOM   3708  N   ALA G2227      24.436  39.876  26.965  1.00  0.00           N  
ATOM   3709  H   ALA G2227      25.100  39.134  27.132  1.00  0.00           H  
ATOM   3710  CA  ALA G2227      23.467  40.041  28.117  1.00  0.00           C  
ATOM   3711  HA  ALA G2227      22.467  39.813  27.747  1.00  0.00           H  
ATOM   3712  CB  ALA G2227      23.804  38.948  29.094  1.00  0.00           C  
ATOM   3713  HB1 ALA G2227      24.750  39.191  29.579  1.00  0.00           H  
ATOM   3714  HB2 ALA G2227      23.071  38.911  29.899  1.00  0.00           H  
ATOM   3715  HB3 ALA G2227      23.902  37.958  28.648  1.00  0.00           H  
ATOM   3716  C   ALA G2227      23.361  41.422  28.671  1.00  0.00           C  
ATOM   3717  O   ALA G2227      22.347  41.738  29.293  1.00  0.00           O  
ATOM   3718  N   ALA G2228      24.229  42.354  28.291  1.00  0.00           N  
ATOM   3719  H   ALA G2228      24.997  42.088  27.692  1.00  0.00           H  
ATOM   3720  CA  ALA G2228      24.170  43.824  28.466  1.00  0.00           C  
ATOM   3721  HA  ALA G2228      23.381  44.079  29.174  1.00  0.00           H  
ATOM   3722  CB  ALA G2228      25.460  44.389  29.090  1.00  0.00           C  
ATOM   3723  HB1 ALA G2228      25.353  45.414  29.447  1.00  0.00           H  
ATOM   3724  HB2 ALA G2228      25.749  43.768  29.937  1.00  0.00           H  
ATOM   3725  HB3 ALA G2228      26.222  44.502  28.318  1.00  0.00           H  
ATOM   3726  C   ALA G2228      23.811  44.532  27.087  1.00  0.00           C  
ATOM   3727  O   ALA G2228      23.861  45.750  27.012  1.00  0.00           O  
ATOM   3728  N   SER G2229      23.611  43.780  25.968  1.00  0.00           N  
ATOM   3729  H   SER G2229      23.499  42.776  25.930  1.00  0.00           H  
ATOM   3730  CA  SER G2229      23.476  44.353  24.622  1.00  0.00           C  
ATOM   3731  HA  SER G2229      23.383  45.436  24.706  1.00  0.00           H  
ATOM   3732  CB  SER G2229      24.775  44.051  23.858  1.00  0.00           C  
ATOM   3733  HB2 SER G2229      25.523  44.360  24.588  1.00  0.00           H  
ATOM   3734  HB3 SER G2229      24.782  42.985  23.629  1.00  0.00           H  
ATOM   3735  OG  SER G2229      24.685  44.881  22.783  1.00  0.00           O  
ATOM   3736  HG  SER G2229      24.900  45.795  22.981  1.00  0.00           H  
ATOM   3737  C   SER G2229      22.219  43.847  23.898  1.00  0.00           C  
ATOM   3738  O   SER G2229      21.395  43.160  24.501  1.00  0.00           O  
ATOM   3739  N   GLY G2230      21.996  44.152  22.626  1.00  0.00           N  
ATOM   3740  H   GLY G2230      22.641  44.825  22.239  1.00  0.00           H  
ATOM   3741  CA  GLY G2230      21.066  43.451  21.720  1.00  0.00           C  
ATOM   3742  HA2 GLY G2230      21.115  43.873  20.716  1.00  0.00           H  
ATOM   3743  HA3 GLY G2230      21.446  42.433  21.640  1.00  0.00           H  
ATOM   3744  C   GLY G2230      19.676  43.190  22.305  1.00  0.00           C  
ATOM   3745  O   GLY G2230      18.913  44.094  22.636  1.00  0.00           O  
ATOM   3746  N   ARG G2231      19.298  41.902  22.302  1.00  0.00           N  
ATOM   3747  H   ARG G2231      19.955  41.186  22.029  1.00  0.00           H  
ATOM   3748  CA  ARG G2231      17.899  41.564  22.724  1.00  0.00           C  
ATOM   3749  HA  ARG G2231      17.188  42.144  22.134  1.00  0.00           H  
ATOM   3750  CB  ARG G2231      17.696  40.086  22.403  1.00  0.00           C  
ATOM   3751  HB2 ARG G2231      18.575  39.579  22.800  1.00  0.00           H  
ATOM   3752  HB3 ARG G2231      16.762  39.722  22.831  1.00  0.00           H  
ATOM   3753  CG  ARG G2231      17.664  39.624  20.918  1.00  0.00           C  
ATOM   3754  HG2 ARG G2231      16.809  40.117  20.455  1.00  0.00           H  
ATOM   3755  HG3 ARG G2231      18.492  40.067  20.363  1.00  0.00           H  
ATOM   3756  CD  ARG G2231      17.698  38.135  20.711  1.00  0.00           C  
ATOM   3757  HD2 ARG G2231      16.935  37.529  21.201  1.00  0.00           H  
ATOM   3758  HD3 ARG G2231      17.640  38.178  19.624  1.00  0.00           H  
ATOM   3759  NE  ARG G2231      19.061  37.498  20.927  1.00  0.00           N  
ATOM   3760  HE  ARG G2231      19.861  38.108  20.843  1.00  0.00           H  
ATOM   3761  CZ  ARG G2231      19.303  36.206  20.979  1.00  0.00           C  
ATOM   3762  NH1 ARG G2231      18.466  35.309  20.898  1.00  0.00           N  
ATOM   3763 1HH1 ARG G2231      17.523  35.519  20.603  1.00  0.00           H  
ATOM   3764 2HH1 ARG G2231      18.738  34.336  20.883  1.00  0.00           H  
ATOM   3765  NH2 ARG G2231      20.503  35.844  21.200  1.00  0.00           N  
ATOM   3766 1HH2 ARG G2231      21.173  36.477  21.613  1.00  0.00           H  
ATOM   3767 2HH2 ARG G2231      20.692  34.869  21.382  1.00  0.00           H  
ATOM   3768  C   ARG G2231      17.580  41.785  24.193  1.00  0.00           C  
ATOM   3769  O   ARG G2231      16.459  42.180  24.401  1.00  0.00           O  
ATOM   3770  N   ALA G2232      18.489  41.502  25.065  1.00  0.00           N  
ATOM   3771  H   ALA G2232      19.321  41.065  24.695  1.00  0.00           H  
ATOM   3772  CA  ALA G2232      18.312  41.608  26.530  1.00  0.00           C  
ATOM   3773  HA  ALA G2232      17.383  41.089  26.766  1.00  0.00           H  
ATOM   3774  CB  ALA G2232      19.483  40.942  27.193  1.00  0.00           C  
ATOM   3775  HB1 ALA G2232      19.357  39.860  27.163  1.00  0.00           H  
ATOM   3776  HB2 ALA G2232      20.456  41.271  26.826  1.00  0.00           H  
ATOM   3777  HB3 ALA G2232      19.420  41.191  28.252  1.00  0.00           H  
ATOM   3778  C   ALA G2232      18.210  43.051  26.948  1.00  0.00           C  
ATOM   3779  O   ALA G2232      17.226  43.494  27.587  1.00  0.00           O  
ATOM   3780  N   ALA G2233      19.198  43.884  26.546  1.00  0.00           N  
ATOM   3781  H   ALA G2233      19.926  43.562  25.924  1.00  0.00           H  
ATOM   3782  CA  ALA G2233      19.192  45.258  26.883  1.00  0.00           C  
ATOM   3783  HA  ALA G2233      19.146  45.376  27.965  1.00  0.00           H  
ATOM   3784  CB  ALA G2233      20.614  45.738  26.498  1.00  0.00           C  
ATOM   3785  HB1 ALA G2233      20.873  46.745  26.827  1.00  0.00           H  
ATOM   3786  HB2 ALA G2233      21.355  45.003  26.813  1.00  0.00           H  
ATOM   3787  HB3 ALA G2233      20.580  45.879  25.417  1.00  0.00           H  
ATOM   3788  C   ALA G2233      17.988  45.995  26.236  1.00  0.00           C  
ATOM   3789  O   ALA G2233      17.292  46.778  26.915  1.00  0.00           O  
ATOM   3790  N   ASP G2234      17.639  45.703  24.988  1.00  0.00           N  
ATOM   3791  H   ASP G2234      18.309  45.211  24.414  1.00  0.00           H  
ATOM   3792  CA  ASP G2234      16.364  46.115  24.376  1.00  0.00           C  
ATOM   3793  HA  ASP G2234      16.355  47.203  24.325  1.00  0.00           H  
ATOM   3794  CB  ASP G2234      16.321  45.692  22.918  1.00  0.00           C  
ATOM   3795  HB2 ASP G2234      17.088  46.193  22.327  1.00  0.00           H  
ATOM   3796  HB3 ASP G2234      16.416  44.608  22.864  1.00  0.00           H  
ATOM   3797  CG  ASP G2234      15.001  45.969  22.211  1.00  0.00           C  
ATOM   3798  OD1 ASP G2234      14.191  45.098  21.914  1.00  0.00           O  
ATOM   3799  OD2 ASP G2234      14.725  47.135  21.902  1.00  0.00           O  
ATOM   3800  C   ASP G2234      15.123  45.646  25.148  1.00  0.00           C  
ATOM   3801  O   ASP G2234      14.160  46.468  25.308  1.00  0.00           O  
ATOM   3802  N   ALA G2235      15.123  44.415  25.743  1.00  0.00           N  
ATOM   3803  H   ALA G2235      15.886  43.753  25.760  1.00  0.00           H  
ATOM   3804  CA  ALA G2235      14.029  43.967  26.563  1.00  0.00           C  
ATOM   3805  HA  ALA G2235      13.145  44.133  25.947  1.00  0.00           H  
ATOM   3806  CB  ALA G2235      14.001  42.412  26.684  1.00  0.00           C  
ATOM   3807  HB1 ALA G2235      14.036  41.875  25.736  1.00  0.00           H  
ATOM   3808  HB2 ALA G2235      14.779  42.089  27.376  1.00  0.00           H  
ATOM   3809  HB3 ALA G2235      13.092  42.027  27.148  1.00  0.00           H  
ATOM   3810  C   ALA G2235      13.904  44.663  27.863  1.00  0.00           C  
ATOM   3811  O   ALA G2235      12.809  45.117  28.152  1.00  0.00           O  
ATOM   3812  N   LEU G2236      14.954  44.935  28.563  1.00  0.00           N  
ATOM   3813  H   LEU G2236      15.772  44.396  28.316  1.00  0.00           H  
ATOM   3814  CA  LEU G2236      14.983  45.830  29.704  1.00  0.00           C  
ATOM   3815  HA  LEU G2236      14.228  45.417  30.372  1.00  0.00           H  
ATOM   3816  CB  LEU G2236      16.343  45.500  30.483  1.00  0.00           C  
ATOM   3817  HB2 LEU G2236      17.184  45.880  29.902  1.00  0.00           H  
ATOM   3818  HB3 LEU G2236      16.407  46.151  31.355  1.00  0.00           H  
ATOM   3819  CG  LEU G2236      16.661  44.088  30.965  1.00  0.00           C  
ATOM   3820  HG  LEU G2236      16.652  43.357  30.157  1.00  0.00           H  
ATOM   3821  CD1 LEU G2236      18.091  44.184  31.500  1.00  0.00           C  
ATOM   3822 1HD1 LEU G2236      18.379  43.253  31.988  1.00  0.00           H  
ATOM   3823 2HD1 LEU G2236      18.771  44.292  30.655  1.00  0.00           H  
ATOM   3824 3HD1 LEU G2236      18.165  44.998  32.220  1.00  0.00           H  
ATOM   3825  CD2 LEU G2236      15.657  43.711  32.077  1.00  0.00           C  
ATOM   3826 1HD2 LEU G2236      14.645  43.810  31.686  1.00  0.00           H  
ATOM   3827 2HD2 LEU G2236      15.819  42.677  32.382  1.00  0.00           H  
ATOM   3828 3HD2 LEU G2236      15.742  44.374  32.938  1.00  0.00           H  
ATOM   3829  C   LEU G2236      14.898  47.344  29.273  1.00  0.00           C  
ATOM   3830  O   LEU G2236      14.839  48.145  30.193  1.00  0.00           O  
ATOM   3831  N   LYS G2237      14.616  47.729  28.001  1.00  0.00           N  
ATOM   3832  H   LYS G2237      14.654  47.004  27.298  1.00  0.00           H  
ATOM   3833  CA  LYS G2237      14.056  49.051  27.497  1.00  0.00           C  
ATOM   3834  HA  LYS G2237      14.465  49.804  28.170  1.00  0.00           H  
ATOM   3835  CB  LYS G2237      14.495  49.464  26.127  1.00  0.00           C  
ATOM   3836  HB2 LYS G2237      15.565  49.260  26.107  1.00  0.00           H  
ATOM   3837  HB3 LYS G2237      13.962  48.876  25.379  1.00  0.00           H  
ATOM   3838  CG  LYS G2237      14.332  50.920  25.643  1.00  0.00           C  
ATOM   3839  HG2 LYS G2237      14.503  50.965  24.567  1.00  0.00           H  
ATOM   3840  HG3 LYS G2237      13.300  51.143  25.914  1.00  0.00           H  
ATOM   3841  CD  LYS G2237      15.341  51.899  26.318  1.00  0.00           C  
ATOM   3842  HD2 LYS G2237      15.115  52.139  27.357  1.00  0.00           H  
ATOM   3843  HD3 LYS G2237      16.379  51.565  26.325  1.00  0.00           H  
ATOM   3844  CE  LYS G2237      15.515  53.211  25.582  1.00  0.00           C  
ATOM   3845  HE2 LYS G2237      16.199  53.896  26.084  1.00  0.00           H  
ATOM   3846  HE3 LYS G2237      15.892  52.991  24.583  1.00  0.00           H  
ATOM   3847  NZ  LYS G2237      14.209  53.859  25.250  1.00  0.00           N1+
ATOM   3848  HZ1 LYS G2237      14.340  54.717  24.733  1.00  0.00           H  
ATOM   3849  HZ2 LYS G2237      13.627  53.236  24.709  1.00  0.00           H  
ATOM   3850  HZ3 LYS G2237      13.665  54.028  26.084  1.00  0.00           H  
ATOM   3851  C   LYS G2237      12.572  49.212  27.714  1.00  0.00           C  
ATOM   3852  O   LYS G2237      12.126  50.329  28.115  1.00  0.00           O  
ATOM   3853  N   ASP G2238      11.708  48.236  27.343  1.00  0.00           N  
ATOM   3854  H   ASP G2238      12.055  47.298  27.207  1.00  0.00           H  
ATOM   3855  CA  ASP G2238      10.267  48.276  27.738  1.00  0.00           C  
ATOM   3856  HA  ASP G2238       9.835  49.138  27.230  1.00  0.00           H  
ATOM   3857  CB  ASP G2238       9.673  47.078  27.027  1.00  0.00           C  
ATOM   3858  HB2 ASP G2238       9.698  47.330  25.966  1.00  0.00           H  
ATOM   3859  HB3 ASP G2238      10.216  46.156  27.235  1.00  0.00           H  
ATOM   3860  CG  ASP G2238       8.202  46.811  27.498  1.00  0.00           C  
ATOM   3861  OD1 ASP G2238       7.691  47.558  28.340  1.00  0.00           O  
ATOM   3862  OD2 ASP G2238       7.673  45.738  27.139  1.00  0.00           O  
ATOM   3863  C   ASP G2238      10.219  48.145  29.297  1.00  0.00           C  
ATOM   3864  O   ASP G2238      10.638  47.139  29.878  1.00  0.00           O  
ATOM   3865  N   PRO G2239       9.743  49.202  30.049  1.00  0.00           N  
ATOM   3866  CD  PRO G2239       9.160  50.427  29.474  1.00  0.00           C  
ATOM   3867  HD2 PRO G2239       8.115  50.189  29.278  1.00  0.00           H  
ATOM   3868  HD3 PRO G2239       9.754  50.711  28.605  1.00  0.00           H  
ATOM   3869  CG  PRO G2239       9.333  51.456  30.599  1.00  0.00           C  
ATOM   3870  HG2 PRO G2239       8.672  52.317  30.503  1.00  0.00           H  
ATOM   3871  HG3 PRO G2239      10.346  51.857  30.586  1.00  0.00           H  
ATOM   3872  CB  PRO G2239       8.919  50.626  31.826  1.00  0.00           C  
ATOM   3873  HB2 PRO G2239       7.829  50.609  31.855  1.00  0.00           H  
ATOM   3874  HB3 PRO G2239       9.309  51.102  32.726  1.00  0.00           H  
ATOM   3875  CA  PRO G2239       9.515  49.247  31.476  1.00  0.00           C  
ATOM   3876  HA  PRO G2239      10.540  49.238  31.846  1.00  0.00           H  
ATOM   3877  C   PRO G2239       8.680  48.106  31.987  1.00  0.00           C  
ATOM   3878  O   PRO G2239       8.895  47.642  33.134  1.00  0.00           O  
ATOM   3879  N   GLN G2240       7.791  47.521  31.185  1.00  0.00           N  
ATOM   3880  H   GLN G2240       7.737  47.853  30.233  1.00  0.00           H  
ATOM   3881  CA  GLN G2240       6.874  46.447  31.552  1.00  0.00           C  
ATOM   3882  HA  GLN G2240       6.552  46.722  32.556  1.00  0.00           H  
ATOM   3883  CB  GLN G2240       5.689  46.479  30.557  1.00  0.00           C  
ATOM   3884  HB2 GLN G2240       5.423  47.528  30.424  1.00  0.00           H  
ATOM   3885  HB3 GLN G2240       5.887  45.985  29.606  1.00  0.00           H  
ATOM   3886  CG  GLN G2240       4.499  45.633  31.025  1.00  0.00           C  
ATOM   3887  HG2 GLN G2240       3.703  45.479  30.296  1.00  0.00           H  
ATOM   3888  HG3 GLN G2240       4.836  44.609  31.183  1.00  0.00           H  
ATOM   3889  CD  GLN G2240       3.866  46.032  32.301  1.00  0.00           C  
ATOM   3890  OE1 GLN G2240       4.075  47.122  32.847  1.00  0.00           O  
ATOM   3891  NE2 GLN G2240       3.062  45.283  32.858  1.00  0.00           N  
ATOM   3892 1HE2 GLN G2240       2.823  45.486  33.818  1.00  0.00           H  
ATOM   3893 2HE2 GLN G2240       2.806  44.362  32.531  1.00  0.00           H  
ATOM   3894  C   GLN G2240       7.540  45.072  31.647  1.00  0.00           C  
ATOM   3895  O   GLN G2240       7.389  44.269  32.606  1.00  0.00           O  
ATOM   3896  N   GLN G2241       8.346  44.841  30.600  1.00  0.00           N  
ATOM   3897  H   GLN G2241       8.497  45.616  29.970  1.00  0.00           H  
ATOM   3898  CA  GLN G2241       9.200  43.681  30.444  1.00  0.00           C  
ATOM   3899  HA  GLN G2241       8.679  42.782  30.774  1.00  0.00           H  
ATOM   3900  CB  GLN G2241       9.665  43.595  28.942  1.00  0.00           C  
ATOM   3901  HB2 GLN G2241       8.747  43.845  28.411  1.00  0.00           H  
ATOM   3902  HB3 GLN G2241      10.364  44.407  28.738  1.00  0.00           H  
ATOM   3903  CG  GLN G2241      10.321  42.248  28.617  1.00  0.00           C  
ATOM   3904  HG2 GLN G2241      11.359  42.258  28.949  1.00  0.00           H  
ATOM   3905  HG3 GLN G2241       9.762  41.474  29.144  1.00  0.00           H  
ATOM   3906  CD  GLN G2241      10.338  41.847  27.148  1.00  0.00           C  
ATOM   3907  OE1 GLN G2241      10.508  42.642  26.257  1.00  0.00           O  
ATOM   3908  NE2 GLN G2241      10.197  40.624  26.883  1.00  0.00           N  
ATOM   3909 1HE2 GLN G2241      10.312  40.385  25.908  1.00  0.00           H  
ATOM   3910 2HE2 GLN G2241      10.083  39.905  27.584  1.00  0.00           H  
ATOM   3911  C   GLN G2241      10.368  43.778  31.376  1.00  0.00           C  
ATOM   3912  O   GLN G2241      10.693  42.762  31.937  1.00  0.00           O  
ATOM   3913  N   ARG G2242      10.911  44.997  31.695  1.00  0.00           N  
ATOM   3914  H   ARG G2242      10.745  45.724  31.014  1.00  0.00           H  
ATOM   3915  CA  ARG G2242      11.778  45.272  32.912  1.00  0.00           C  
ATOM   3916  HA  ARG G2242      12.676  44.675  32.754  1.00  0.00           H  
ATOM   3917  CB  ARG G2242      12.304  46.759  32.912  1.00  0.00           C  
ATOM   3918  HB2 ARG G2242      12.558  47.030  31.887  1.00  0.00           H  
ATOM   3919  HB3 ARG G2242      11.474  47.403  33.204  1.00  0.00           H  
ATOM   3920  CG  ARG G2242      13.576  46.839  33.765  1.00  0.00           C  
ATOM   3921  HG2 ARG G2242      13.474  46.398  34.757  1.00  0.00           H  
ATOM   3922  HG3 ARG G2242      14.396  46.386  33.207  1.00  0.00           H  
ATOM   3923  CD  ARG G2242      14.046  48.293  33.988  1.00  0.00           C  
ATOM   3924  HD2 ARG G2242      14.026  48.864  33.060  1.00  0.00           H  
ATOM   3925  HD3 ARG G2242      13.386  48.892  34.615  1.00  0.00           H  
ATOM   3926  NE  ARG G2242      15.403  48.335  34.576  1.00  0.00           N  
ATOM   3927  HE  ARG G2242      15.516  48.165  35.565  1.00  0.00           H  
ATOM   3928  CZ  ARG G2242      16.473  48.437  33.827  1.00  0.00           C  
ATOM   3929  NH1 ARG G2242      16.576  48.713  32.588  1.00  0.00           N  
ATOM   3930 1HH1 ARG G2242      15.704  48.794  32.084  1.00  0.00           H  
ATOM   3931 2HH1 ARG G2242      17.471  48.445  32.206  1.00  0.00           H  
ATOM   3932  NH2 ARG G2242      17.661  48.409  34.414  1.00  0.00           N  
ATOM   3933 1HH2 ARG G2242      17.901  48.102  35.345  1.00  0.00           H  
ATOM   3934 2HH2 ARG G2242      18.449  48.750  33.881  1.00  0.00           H  
ATOM   3935  C   ARG G2242      11.168  44.808  34.265  1.00  0.00           C  
ATOM   3936  O   ARG G2242      11.892  44.362  35.218  1.00  0.00           O  
ATOM   3937  N   GLU G2243       9.851  44.941  34.326  1.00  0.00           N  
ATOM   3938  H   GLU G2243       9.354  45.366  33.556  1.00  0.00           H  
ATOM   3939  CA  GLU G2243       9.012  44.548  35.535  1.00  0.00           C  
ATOM   3940  HA  GLU G2243       9.580  44.848  36.415  1.00  0.00           H  
ATOM   3941  CB  GLU G2243       7.646  45.249  35.646  1.00  0.00           C  
ATOM   3942  HB2 GLU G2243       7.666  46.290  35.325  1.00  0.00           H  
ATOM   3943  HB3 GLU G2243       6.890  44.775  35.019  1.00  0.00           H  
ATOM   3944  CG  GLU G2243       7.043  45.310  37.066  1.00  0.00           C  
ATOM   3945  HG2 GLU G2243       5.964  45.209  36.952  1.00  0.00           H  
ATOM   3946  HG3 GLU G2243       7.445  44.494  37.666  1.00  0.00           H  
ATOM   3947  CD  GLU G2243       7.399  46.581  37.876  1.00  0.00           C  
ATOM   3948  OE1 GLU G2243       7.112  46.599  39.072  1.00  0.00           O  
ATOM   3949  OE2 GLU G2243       8.138  47.480  37.435  1.00  0.00           O  
ATOM   3950  C   GLU G2243       8.980  42.965  35.476  1.00  0.00           C  
ATOM   3951  O   GLU G2243       9.084  42.255  36.532  1.00  0.00           O  
ATOM   3952  N   GLN G2244       8.759  42.400  34.303  1.00  0.00           N  
ATOM   3953  H   GLN G2244       8.498  42.996  33.531  1.00  0.00           H  
ATOM   3954  CA  GLN G2244       8.531  40.944  34.135  1.00  0.00           C  
ATOM   3955  HA  GLN G2244       7.668  40.644  34.730  1.00  0.00           H  
ATOM   3956  CB  GLN G2244       8.307  40.690  32.637  1.00  0.00           C  
ATOM   3957  HB2 GLN G2244       7.627  41.429  32.212  1.00  0.00           H  
ATOM   3958  HB3 GLN G2244       9.217  40.703  32.038  1.00  0.00           H  
ATOM   3959  CG  GLN G2244       7.645  39.275  32.385  1.00  0.00           C  
ATOM   3960  HG2 GLN G2244       8.212  38.415  32.741  1.00  0.00           H  
ATOM   3961  HG3 GLN G2244       6.682  39.318  32.895  1.00  0.00           H  
ATOM   3962  CD  GLN G2244       7.374  39.029  30.927  1.00  0.00           C  
ATOM   3963  OE1 GLN G2244       7.901  39.659  30.033  1.00  0.00           O  
ATOM   3964  NE2 GLN G2244       6.395  38.223  30.617  1.00  0.00           N  
ATOM   3965 1HE2 GLN G2244       6.335  38.130  29.613  1.00  0.00           H  
ATOM   3966 2HE2 GLN G2244       6.013  37.605  31.318  1.00  0.00           H  
ATOM   3967  C   GLN G2244       9.869  40.183  34.565  1.00  0.00           C  
ATOM   3968  O   GLN G2244       9.819  39.228  35.252  1.00  0.00           O  
ATOM   3969  N   ILE G2245      11.043  40.688  34.202  1.00  0.00           N  
ATOM   3970  H   ILE G2245      11.037  41.567  33.705  1.00  0.00           H  
ATOM   3971  CA  ILE G2245      12.365  40.072  34.606  1.00  0.00           C  
ATOM   3972  HA  ILE G2245      12.260  38.988  34.552  1.00  0.00           H  
ATOM   3973  CB  ILE G2245      13.433  40.353  33.534  1.00  0.00           C  
ATOM   3974  HB  ILE G2245      13.540  41.437  33.583  1.00  0.00           H  
ATOM   3975  CG2 ILE G2245      14.878  39.803  33.752  1.00  0.00           C  
ATOM   3976 1HG2 ILE G2245      15.638  40.083  33.023  1.00  0.00           H  
ATOM   3977 2HG2 ILE G2245      15.332  40.117  34.692  1.00  0.00           H  
ATOM   3978 3HG2 ILE G2245      14.684  38.731  33.793  1.00  0.00           H  
ATOM   3979  CG1 ILE G2245      12.939  39.927  32.133  1.00  0.00           C  
ATOM   3980 2HG1 ILE G2245      12.152  40.515  31.660  1.00  0.00           H  
ATOM   3981 3HG1 ILE G2245      13.748  40.029  31.410  1.00  0.00           H  
ATOM   3982  CD1 ILE G2245      12.467  38.467  31.920  1.00  0.00           C  
ATOM   3983 1HD1 ILE G2245      11.580  38.272  32.522  1.00  0.00           H  
ATOM   3984 2HD1 ILE G2245      12.287  38.272  30.863  1.00  0.00           H  
ATOM   3985 3HD1 ILE G2245      13.166  37.745  32.343  1.00  0.00           H  
ATOM   3986  C   ILE G2245      12.747  40.307  36.097  1.00  0.00           C  
ATOM   3987  O   ILE G2245      13.362  39.457  36.727  1.00  0.00           O  
ATOM   3988  N   GLN G2246      12.345  41.417  36.700  1.00  0.00           N  
ATOM   3989  H   GLN G2246      11.896  42.136  36.151  1.00  0.00           H  
ATOM   3990  CA  GLN G2246      12.394  41.552  38.132  1.00  0.00           C  
ATOM   3991  HA  GLN G2246      13.282  41.187  38.648  1.00  0.00           H  
ATOM   3992  CB  GLN G2246      12.147  42.977  38.461  1.00  0.00           C  
ATOM   3993  HB2 GLN G2246      11.343  43.406  37.862  1.00  0.00           H  
ATOM   3994  HB3 GLN G2246      11.815  43.004  39.499  1.00  0.00           H  
ATOM   3995  CG  GLN G2246      13.490  43.821  38.288  1.00  0.00           C  
ATOM   3996  HG2 GLN G2246      14.278  43.457  38.948  1.00  0.00           H  
ATOM   3997  HG3 GLN G2246      13.785  43.738  37.242  1.00  0.00           H  
ATOM   3998  CD  GLN G2246      13.352  45.318  38.561  1.00  0.00           C  
ATOM   3999  OE1 GLN G2246      13.646  45.749  39.653  1.00  0.00           O  
ATOM   4000  NE2 GLN G2246      12.790  46.164  37.699  1.00  0.00           N  
ATOM   4001 1HE2 GLN G2246      13.152  47.106  37.753  1.00  0.00           H  
ATOM   4002 2HE2 GLN G2246      12.535  45.824  36.783  1.00  0.00           H  
ATOM   4003  C   GLN G2246      11.369  40.660  38.815  1.00  0.00           C  
ATOM   4004  O   GLN G2246      11.781  40.060  39.810  1.00  0.00           O  
ATOM   4005  N   ARG G2247      10.140  40.450  38.352  1.00  0.00           N  
ATOM   4006  H   ARG G2247       9.862  41.026  37.570  1.00  0.00           H  
ATOM   4007  CA  ARG G2247       9.232  39.407  38.900  1.00  0.00           C  
ATOM   4008  HA  ARG G2247       9.036  39.527  39.966  1.00  0.00           H  
ATOM   4009  CB  ARG G2247       7.882  39.584  38.099  1.00  0.00           C  
ATOM   4010  HB2 ARG G2247       8.059  39.686  37.028  1.00  0.00           H  
ATOM   4011  HB3 ARG G2247       7.339  38.645  38.208  1.00  0.00           H  
ATOM   4012  CG  ARG G2247       6.981  40.564  38.795  1.00  0.00           C  
ATOM   4013  HG2 ARG G2247       6.864  40.419  39.869  1.00  0.00           H  
ATOM   4014  HG3 ARG G2247       7.420  41.551  38.644  1.00  0.00           H  
ATOM   4015  CD  ARG G2247       5.650  40.582  38.063  1.00  0.00           C  
ATOM   4016  HD2 ARG G2247       4.999  41.390  38.395  1.00  0.00           H  
ATOM   4017  HD3 ARG G2247       5.862  40.679  36.998  1.00  0.00           H  
ATOM   4018  NE  ARG G2247       4.928  39.339  38.339  1.00  0.00           N  
ATOM   4019  HE  ARG G2247       5.030  38.776  39.171  1.00  0.00           H  
ATOM   4020  CZ  ARG G2247       3.846  38.964  37.708  1.00  0.00           C  
ATOM   4021  NH1 ARG G2247       3.120  37.947  38.165  1.00  0.00           N  
ATOM   4022 1HH1 ARG G2247       3.344  37.556  39.069  1.00  0.00           H  
ATOM   4023 2HH1 ARG G2247       2.448  37.446  37.602  1.00  0.00           H  
ATOM   4024  NH2 ARG G2247       3.339  39.558  36.614  1.00  0.00           N  
ATOM   4025 1HH2 ARG G2247       3.620  40.520  36.488  1.00  0.00           H  
ATOM   4026 2HH2 ARG G2247       2.371  39.359  36.404  1.00  0.00           H  
ATOM   4027  C   ARG G2247       9.790  38.021  38.767  1.00  0.00           C  
ATOM   4028  O   ARG G2247       9.588  37.159  39.651  1.00  0.00           O  
ATOM   4029  N   TYR G2248      10.528  37.674  37.662  1.00  0.00           N  
ATOM   4030  H   TYR G2248      10.754  38.364  36.961  1.00  0.00           H  
ATOM   4031  CA  TYR G2248      11.158  36.323  37.443  1.00  0.00           C  
ATOM   4032  HA  TYR G2248      10.326  35.621  37.501  1.00  0.00           H  
ATOM   4033  CB  TYR G2248      11.777  36.237  36.066  1.00  0.00           C  
ATOM   4034  HB2 TYR G2248      10.978  36.315  35.329  1.00  0.00           H  
ATOM   4035  HB3 TYR G2248      12.454  37.089  35.989  1.00  0.00           H  
ATOM   4036  CG  TYR G2248      12.537  34.980  35.791  1.00  0.00           C  
ATOM   4037  CD1 TYR G2248      11.987  33.687  35.912  1.00  0.00           C  
ATOM   4038  HD1 TYR G2248      11.080  33.631  36.496  1.00  0.00           H  
ATOM   4039  CE1 TYR G2248      12.558  32.528  35.444  1.00  0.00           C  
ATOM   4040  HE1 TYR G2248      12.079  31.562  35.510  1.00  0.00           H  
ATOM   4041  CZ  TYR G2248      13.753  32.657  34.733  1.00  0.00           C  
ATOM   4042  OH  TYR G2248      14.318  31.547  34.174  1.00  0.00           O  
ATOM   4043  HH  TYR G2248      15.234  31.337  34.372  1.00  0.00           H  
ATOM   4044  CE2 TYR G2248      14.322  33.883  34.489  1.00  0.00           C  
ATOM   4045  HE2 TYR G2248      15.249  33.929  33.938  1.00  0.00           H  
ATOM   4046  CD2 TYR G2248      13.734  35.076  35.024  1.00  0.00           C  
ATOM   4047  HD2 TYR G2248      14.154  36.057  34.857  1.00  0.00           H  
ATOM   4048  C   TYR G2248      12.183  35.995  38.555  1.00  0.00           C  
ATOM   4049  O   TYR G2248      12.096  34.963  39.278  1.00  0.00           O  
ATOM   4050  N   GLU G2249      13.192  36.857  38.809  1.00  0.00           N  
ATOM   4051  H   GLU G2249      13.284  37.661  38.204  1.00  0.00           H  
ATOM   4052  CA  GLU G2249      14.175  36.757  39.884  1.00  0.00           C  
ATOM   4053  HA  GLU G2249      14.569  35.741  39.862  1.00  0.00           H  
ATOM   4054  CB  GLU G2249      15.249  37.852  39.668  1.00  0.00           C  
ATOM   4055  HB2 GLU G2249      15.654  37.883  38.656  1.00  0.00           H  
ATOM   4056  HB3 GLU G2249      14.745  38.797  39.870  1.00  0.00           H  
ATOM   4057  CG  GLU G2249      16.452  37.798  40.643  1.00  0.00           C  
ATOM   4058  HG2 GLU G2249      16.074  38.101  41.619  1.00  0.00           H  
ATOM   4059  HG3 GLU G2249      16.703  36.739  40.575  1.00  0.00           H  
ATOM   4060  CD  GLU G2249      17.616  38.659  40.174  1.00  0.00           C  
ATOM   4061  OE1 GLU G2249      17.498  39.793  39.637  1.00  0.00           O  
ATOM   4062  OE2 GLU G2249      18.738  38.143  40.300  1.00  0.00           O  
ATOM   4063  C   GLU G2249      13.631  36.815  41.300  1.00  0.00           C  
ATOM   4064  O   GLU G2249      14.180  36.101  42.159  1.00  0.00           O  
ATOM   4065  N   ASP G2250      12.625  37.600  41.552  1.00  0.00           N  
ATOM   4066  H   ASP G2250      12.252  38.150  40.792  1.00  0.00           H  
ATOM   4067  CA  ASP G2250      11.861  37.813  42.778  1.00  0.00           C  
ATOM   4068  HA  ASP G2250      12.512  38.119  43.597  1.00  0.00           H  
ATOM   4069  CB  ASP G2250      10.943  38.980  42.584  1.00  0.00           C  
ATOM   4070  HB2 ASP G2250      11.666  39.791  42.496  1.00  0.00           H  
ATOM   4071  HB3 ASP G2250      10.444  38.787  41.635  1.00  0.00           H  
ATOM   4072  CG  ASP G2250      10.048  39.189  43.820  1.00  0.00           C  
ATOM   4073  OD1 ASP G2250       8.812  39.300  43.625  1.00  0.00           O  
ATOM   4074  OD2 ASP G2250      10.541  39.530  44.912  1.00  0.00           O  
ATOM   4075  C   ASP G2250      11.071  36.509  43.161  1.00  0.00           C  
ATOM   4076  O   ASP G2250      10.875  36.239  44.341  1.00  0.00           O  
ATOM   4077  N   LEU G2251      10.484  35.716  42.227  1.00  0.00           N  
ATOM   4078  H   LEU G2251      10.345  36.075  41.294  1.00  0.00           H  
ATOM   4079  CA  LEU G2251       9.784  34.447  42.492  1.00  0.00           C  
ATOM   4080  HA  LEU G2251       9.052  34.660  43.272  1.00  0.00           H  
ATOM   4081  CB  LEU G2251       9.145  34.090  41.169  1.00  0.00           C  
ATOM   4082  HB2 LEU G2251       8.374  34.772  40.812  1.00  0.00           H  
ATOM   4083  HB3 LEU G2251       9.888  34.169  40.375  1.00  0.00           H  
ATOM   4084  CG  LEU G2251       8.642  32.674  41.108  1.00  0.00           C  
ATOM   4085  HG  LEU G2251       9.436  32.008  41.445  1.00  0.00           H  
ATOM   4086  CD1 LEU G2251       7.453  32.553  41.991  1.00  0.00           C  
ATOM   4087 1HD1 LEU G2251       6.595  33.121  41.630  1.00  0.00           H  
ATOM   4088 2HD1 LEU G2251       7.207  31.498  42.114  1.00  0.00           H  
ATOM   4089 3HD1 LEU G2251       7.529  32.924  43.013  1.00  0.00           H  
ATOM   4090  CD2 LEU G2251       8.200  32.285  39.743  1.00  0.00           C  
ATOM   4091 1HD2 LEU G2251       7.801  31.271  39.731  1.00  0.00           H  
ATOM   4092 2HD2 LEU G2251       7.540  33.053  39.337  1.00  0.00           H  
ATOM   4093 3HD2 LEU G2251       9.007  32.185  39.017  1.00  0.00           H  
ATOM   4094  C   LEU G2251      10.829  33.358  42.944  1.00  0.00           C  
ATOM   4095  O   LEU G2251      10.396  32.440  43.709  1.00  0.00           O  
ATOM   4096  N   LEU G2252      12.049  33.389  42.457  1.00  0.00           N  
ATOM   4097  H   LEU G2252      12.283  34.004  41.691  1.00  0.00           H  
ATOM   4098  CA  LEU G2252      13.135  32.436  42.791  1.00  0.00           C  
ATOM   4099  HA  LEU G2252      12.671  31.494  43.083  1.00  0.00           H  
ATOM   4100  CB  LEU G2252      14.012  32.323  41.565  1.00  0.00           C  
ATOM   4101  HB2 LEU G2252      14.392  33.308  41.291  1.00  0.00           H  
ATOM   4102  HB3 LEU G2252      14.832  31.641  41.789  1.00  0.00           H  
ATOM   4103  CG  LEU G2252      13.293  31.811  40.348  1.00  0.00           C  
ATOM   4104  HG  LEU G2252      12.489  32.444  39.973  1.00  0.00           H  
ATOM   4105  CD1 LEU G2252      14.353  31.861  39.179  1.00  0.00           C  
ATOM   4106 1HD1 LEU G2252      15.069  31.061  39.366  1.00  0.00           H  
ATOM   4107 2HD1 LEU G2252      13.806  31.735  38.244  1.00  0.00           H  
ATOM   4108 3HD1 LEU G2252      14.874  32.815  39.097  1.00  0.00           H  
ATOM   4109  CD2 LEU G2252      12.698  30.420  40.490  1.00  0.00           C  
ATOM   4110 1HD2 LEU G2252      13.431  29.619  40.575  1.00  0.00           H  
ATOM   4111 2HD2 LEU G2252      11.960  30.416  41.292  1.00  0.00           H  
ATOM   4112 3HD2 LEU G2252      12.184  30.256  39.543  1.00  0.00           H  
ATOM   4113  C   LEU G2252      13.844  32.939  44.072  1.00  0.00           C  
ATOM   4114  O   LEU G2252      14.541  32.140  44.664  1.00  0.00           O  
ATOM   4115  N   ASP G2253      13.564  34.147  44.653  1.00  0.00           N  
ATOM   4116  H   ASP G2253      13.030  34.767  44.062  1.00  0.00           H  
ATOM   4117  CA  ASP G2253      14.340  34.819  45.730  1.00  0.00           C  
ATOM   4118  HA  ASP G2253      15.389  34.681  45.469  1.00  0.00           H  
ATOM   4119  CB  ASP G2253      13.980  36.324  45.676  1.00  0.00           C  
ATOM   4120  HB2 ASP G2253      14.011  36.675  44.644  1.00  0.00           H  
ATOM   4121  HB3 ASP G2253      13.009  36.543  46.120  1.00  0.00           H  
ATOM   4122  CG  ASP G2253      14.964  37.168  46.539  1.00  0.00           C  
ATOM   4123  OD1 ASP G2253      14.462  38.065  47.278  1.00  0.00           O  
ATOM   4124  OD2 ASP G2253      16.173  37.167  46.244  1.00  0.00           O  
ATOM   4125  C   ASP G2253      14.189  34.283  47.188  1.00  0.00           C  
ATOM   4126  O   ASP G2253      15.169  33.845  47.723  1.00  0.00           O  
ATOM   4127  N   LYS G2254      12.970  33.920  47.518  1.00  0.00           N  
ATOM   4128  H   LYS G2254      12.238  34.055  46.835  1.00  0.00           H  
ATOM   4129  CA  LYS G2254      12.667  32.905  48.566  1.00  0.00           C  
ATOM   4130  HA  LYS G2254      13.003  33.159  49.571  1.00  0.00           H  
ATOM   4131  CB  LYS G2254      11.153  33.011  48.860  1.00  0.00           C  
ATOM   4132  HB2 LYS G2254      10.870  34.062  48.805  1.00  0.00           H  
ATOM   4133  HB3 LYS G2254      10.670  32.610  47.969  1.00  0.00           H  
ATOM   4134  CG  LYS G2254      10.716  32.359  50.185  1.00  0.00           C  
ATOM   4135  HG2 LYS G2254      10.315  31.369  49.969  1.00  0.00           H  
ATOM   4136  HG3 LYS G2254      11.570  32.289  50.859  1.00  0.00           H  
ATOM   4137  CD  LYS G2254       9.510  33.006  50.850  1.00  0.00           C  
ATOM   4138  HD2 LYS G2254       9.822  34.043  50.978  1.00  0.00           H  
ATOM   4139  HD3 LYS G2254       8.705  32.973  50.116  1.00  0.00           H  
ATOM   4140  CE  LYS G2254       9.136  32.307  52.172  1.00  0.00           C  
ATOM   4141  HE2 LYS G2254       9.054  31.229  52.036  1.00  0.00           H  
ATOM   4142  HE3 LYS G2254       9.997  32.428  52.830  1.00  0.00           H  
ATOM   4143  NZ  LYS G2254       7.894  32.910  52.761  1.00  0.00           N1+
ATOM   4144  HZ1 LYS G2254       8.097  33.869  53.002  1.00  0.00           H  
ATOM   4145  HZ2 LYS G2254       7.134  32.917  52.096  1.00  0.00           H  
ATOM   4146  HZ3 LYS G2254       7.516  32.296  53.468  1.00  0.00           H  
ATOM   4147  C   LYS G2254      13.220  31.461  48.373  1.00  0.00           C  
ATOM   4148  O   LYS G2254      13.499  30.821  49.382  1.00  0.00           O  
HETATM 4149  N   HIE G2255      13.441  31.131  47.076  1.00  0.00           N  
HETATM 4150  H   HIE G2255      13.141  31.836  46.418  1.00  0.00           H  
HETATM 4151  CA  HIE G2255      13.958  29.793  46.747  1.00  0.00           C  
HETATM 4152  HA  HIE G2255      13.704  29.138  47.580  1.00  0.00           H  
HETATM 4153  CB  HIE G2255      13.241  29.222  45.579  1.00  0.00           C  
HETATM 4154  HB2 HIE G2255      13.125  29.812  44.670  1.00  0.00           H  
HETATM 4155  HB3 HIE G2255      13.642  28.298  45.162  1.00  0.00           H  
HETATM 4156  CG  HIE G2255      11.793  28.912  45.921  1.00  0.00           C  
HETATM 4157  ND1 HIE G2255      11.296  27.782  46.444  1.00  0.00           N  
HETATM 4158  CE1 HIE G2255      10.001  28.106  46.812  1.00  0.00           C  
HETATM 4159  HE1 HIE G2255       9.326  27.385  47.249  1.00  0.00           H  
HETATM 4160  NE2 HIE G2255       9.655  29.340  46.413  1.00  0.00           N  
HETATM 4161  HE2 HIE G2255       8.896  29.827  46.868  1.00  0.00           H  
HETATM 4162  CD2 HIE G2255      10.839  29.901  45.926  1.00  0.00           C  
HETATM 4163  HD2 HIE G2255      11.022  30.850  45.443  1.00  0.00           H  
HETATM 4164  C   HIE G2255      15.496  29.700  46.613  1.00  0.00           C  
HETATM 4165  O   HIE G2255      16.057  28.639  46.635  1.00  0.00           O  
ATOM   4166  N   GLY G2256      16.233  30.861  46.587  1.00  0.00           N  
ATOM   4167  H   GLY G2256      15.678  31.699  46.686  1.00  0.00           H  
ATOM   4168  CA  GLY G2256      17.687  31.000  46.339  1.00  0.00           C  
ATOM   4169  HA2 GLY G2256      18.045  32.027  46.396  1.00  0.00           H  
ATOM   4170  HA3 GLY G2256      18.256  30.521  47.136  1.00  0.00           H  
ATOM   4171  C   GLY G2256      18.157  30.402  45.024  1.00  0.00           C  
ATOM   4172  O   GLY G2256      19.373  30.232  44.876  1.00  0.00           O  
ATOM   4173  N   LEU G2257      17.285  30.223  44.032  1.00  0.00           N  
ATOM   4174  H   LEU G2257      16.312  30.395  44.242  1.00  0.00           H  
ATOM   4175  CA  LEU G2257      17.658  29.606  42.734  1.00  0.00           C  
ATOM   4176  HA  LEU G2257      18.508  28.935  42.852  1.00  0.00           H  
ATOM   4177  CB  LEU G2257      16.527  28.876  41.988  1.00  0.00           C  
ATOM   4178  HB2 LEU G2257      15.878  29.615  41.517  1.00  0.00           H  
ATOM   4179  HB3 LEU G2257      16.934  28.276  41.174  1.00  0.00           H  
ATOM   4180  CG  LEU G2257      15.694  27.951  42.878  1.00  0.00           C  
ATOM   4181  HG  LEU G2257      15.077  28.546  43.552  1.00  0.00           H  
ATOM   4182  CD1 LEU G2257      14.811  27.076  42.035  1.00  0.00           C  
ATOM   4183 1HD1 LEU G2257      14.151  27.658  41.393  1.00  0.00           H  
ATOM   4184 2HD1 LEU G2257      15.327  26.430  41.324  1.00  0.00           H  
ATOM   4185 3HD1 LEU G2257      14.114  26.429  42.568  1.00  0.00           H  
ATOM   4186  CD2 LEU G2257      16.488  27.014  43.689  1.00  0.00           C  
ATOM   4187 1HD2 LEU G2257      15.851  26.280  44.182  1.00  0.00           H  
ATOM   4188 2HD2 LEU G2257      17.201  26.540  43.015  1.00  0.00           H  
ATOM   4189 3HD2 LEU G2257      17.029  27.611  44.424  1.00  0.00           H  
ATOM   4190  C   LEU G2257      18.294  30.671  41.816  1.00  0.00           C  
ATOM   4191  O   LEU G2257      17.932  31.835  41.978  1.00  0.00           O  
ATOM   4192  N   GLU G2258      19.170  30.199  40.909  1.00  0.00           N  
ATOM   4193  H   GLU G2258      19.227  29.209  40.717  1.00  0.00           H  
ATOM   4194  CA  GLU G2258      19.739  31.027  39.839  1.00  0.00           C  
ATOM   4195  HA  GLU G2258      19.966  32.035  40.186  1.00  0.00           H  
ATOM   4196  CB  GLU G2258      21.133  30.409  39.413  1.00  0.00           C  
ATOM   4197  HB2 GLU G2258      21.781  30.117  40.239  1.00  0.00           H  
ATOM   4198  HB3 GLU G2258      21.029  29.492  38.832  1.00  0.00           H  
ATOM   4199  CG  GLU G2258      21.970  31.305  38.604  1.00  0.00           C  
ATOM   4200  HG2 GLU G2258      22.758  30.672  38.195  1.00  0.00           H  
ATOM   4201  HG3 GLU G2258      21.359  31.711  37.798  1.00  0.00           H  
ATOM   4202  CD  GLU G2258      22.436  32.560  39.323  1.00  0.00           C  
ATOM   4203  OE1 GLU G2258      21.851  33.645  39.139  1.00  0.00           O  
ATOM   4204  OE2 GLU G2258      23.463  32.453  40.066  1.00  0.00           O  
ATOM   4205  C   GLU G2258      18.856  31.140  38.613  1.00  0.00           C  
ATOM   4206  O   GLU G2258      18.582  30.185  37.916  1.00  0.00           O  
ATOM   4207  N   PRO G2259      18.294  32.337  38.301  1.00  0.00           N  
ATOM   4208  CD  PRO G2259      18.320  33.587  39.026  1.00  0.00           C  
ATOM   4209  HD2 PRO G2259      19.324  33.979  38.864  1.00  0.00           H  
ATOM   4210  HD3 PRO G2259      18.155  33.449  40.095  1.00  0.00           H  
ATOM   4211  CG  PRO G2259      17.334  34.530  38.341  1.00  0.00           C  
ATOM   4212  HG2 PRO G2259      17.732  35.535  38.483  1.00  0.00           H  
ATOM   4213  HG3 PRO G2259      16.389  34.348  38.853  1.00  0.00           H  
ATOM   4214  CB  PRO G2259      17.215  34.060  36.895  1.00  0.00           C  
ATOM   4215  HB2 PRO G2259      18.060  34.489  36.358  1.00  0.00           H  
ATOM   4216  HB3 PRO G2259      16.285  34.277  36.369  1.00  0.00           H  
ATOM   4217  CA  PRO G2259      17.363  32.533  37.122  1.00  0.00           C  
ATOM   4218  HA  PRO G2259      16.369  32.209  37.430  1.00  0.00           H  
ATOM   4219  C   PRO G2259      17.877  31.857  35.819  1.00  0.00           C  
ATOM   4220  O   PRO G2259      17.118  31.065  35.239  1.00  0.00           O  
ATOM   4221  N   GLY G2260      19.173  32.008  35.461  1.00  0.00           N  
ATOM   4222  H   GLY G2260      19.719  32.640  36.029  1.00  0.00           H  
ATOM   4223  CA  GLY G2260      19.909  31.224  34.362  1.00  0.00           C  
ATOM   4224  HA2 GLY G2260      19.532  31.550  33.393  1.00  0.00           H  
ATOM   4225  HA3 GLY G2260      20.972  31.455  34.411  1.00  0.00           H  
ATOM   4226  C   GLY G2260      19.781  29.673  34.408  1.00  0.00           C  
ATOM   4227  O   GLY G2260      19.639  29.134  33.323  1.00  0.00           O  
ATOM   4228  N   GLU G2261      19.810  28.981  35.502  1.00  0.00           N  
ATOM   4229  H   GLU G2261      19.791  29.422  36.410  1.00  0.00           H  
ATOM   4230  CA  GLU G2261      19.713  27.535  35.575  1.00  0.00           C  
ATOM   4231  HA  GLU G2261      20.140  27.075  34.685  1.00  0.00           H  
ATOM   4232  CB  GLU G2261      20.520  27.182  36.862  1.00  0.00           C  
ATOM   4233  HB2 GLU G2261      20.150  27.735  37.726  1.00  0.00           H  
ATOM   4234  HB3 GLU G2261      20.302  26.136  37.075  1.00  0.00           H  
ATOM   4235  CG  GLU G2261      22.111  27.341  36.695  1.00  0.00           C  
ATOM   4236  HG2 GLU G2261      22.405  26.592  35.960  1.00  0.00           H  
ATOM   4237  HG3 GLU G2261      22.245  28.312  36.218  1.00  0.00           H  
ATOM   4238  CD  GLU G2261      22.952  27.265  38.043  1.00  0.00           C  
ATOM   4239  OE1 GLU G2261      24.118  27.695  37.978  1.00  0.00           O  
ATOM   4240  OE2 GLU G2261      22.378  26.854  39.107  1.00  0.00           O  
ATOM   4241  C   GLU G2261      18.237  27.045  35.638  1.00  0.00           C  
ATOM   4242  O   GLU G2261      17.850  25.983  35.141  1.00  0.00           O  
ATOM   4243  N   VAL G2262      17.309  27.876  36.221  1.00  0.00           N  
ATOM   4244  H   VAL G2262      17.612  28.723  36.680  1.00  0.00           H  
ATOM   4245  CA  VAL G2262      15.823  27.637  36.198  1.00  0.00           C  
ATOM   4246  HA  VAL G2262      15.509  26.645  36.524  1.00  0.00           H  
ATOM   4247  CB  VAL G2262      15.175  28.597  37.134  1.00  0.00           C  
ATOM   4248  HB  VAL G2262      15.557  29.612  37.026  1.00  0.00           H  
ATOM   4249  CG1 VAL G2262      13.634  28.674  36.920  1.00  0.00           C  
ATOM   4250 1HG1 VAL G2262      13.167  27.717  37.150  1.00  0.00           H  
ATOM   4251 2HG1 VAL G2262      13.205  29.314  37.691  1.00  0.00           H  
ATOM   4252 3HG1 VAL G2262      13.293  28.993  35.935  1.00  0.00           H  
ATOM   4253  CG2 VAL G2262      15.506  28.161  38.592  1.00  0.00           C  
ATOM   4254 1HG2 VAL G2262      14.729  27.479  38.936  1.00  0.00           H  
ATOM   4255 2HG2 VAL G2262      16.528  27.802  38.712  1.00  0.00           H  
ATOM   4256 3HG2 VAL G2262      15.410  29.008  39.271  1.00  0.00           H  
ATOM   4257  C   VAL G2262      15.254  27.831  34.749  1.00  0.00           C  
ATOM   4258  O   VAL G2262      14.323  27.176  34.409  1.00  0.00           O  
ATOM   4259  N   ALA G2263      15.878  28.674  33.926  1.00  0.00           N  
ATOM   4260  H   ALA G2263      16.653  29.244  34.234  1.00  0.00           H  
ATOM   4261  CA  ALA G2263      15.385  28.829  32.578  1.00  0.00           C  
ATOM   4262  HA  ALA G2263      14.320  29.058  32.540  1.00  0.00           H  
ATOM   4263  CB  ALA G2263      16.264  30.065  32.019  1.00  0.00           C  
ATOM   4264  HB1 ALA G2263      17.345  29.954  32.108  1.00  0.00           H  
ATOM   4265  HB2 ALA G2263      16.103  30.226  30.953  1.00  0.00           H  
ATOM   4266  HB3 ALA G2263      16.015  31.021  32.479  1.00  0.00           H  
ATOM   4267  C   ALA G2263      15.616  27.532  31.696  1.00  0.00           C  
ATOM   4268  O   ALA G2263      14.647  27.082  31.082  1.00  0.00           O  
ATOM   4269  N   LEU G2264      16.767  26.834  31.829  1.00  0.00           N  
ATOM   4270  H   LEU G2264      17.549  27.375  32.169  1.00  0.00           H  
ATOM   4271  CA  LEU G2264      17.077  25.562  31.177  1.00  0.00           C  
ATOM   4272  HA  LEU G2264      16.807  25.578  30.121  1.00  0.00           H  
ATOM   4273  CB  LEU G2264      18.551  25.312  31.324  1.00  0.00           C  
ATOM   4274  HB2 LEU G2264      18.782  25.180  32.381  1.00  0.00           H  
ATOM   4275  HB3 LEU G2264      18.797  24.351  30.873  1.00  0.00           H  
ATOM   4276  CG  LEU G2264      19.512  26.385  30.791  1.00  0.00           C  
ATOM   4277  HG  LEU G2264      19.427  27.261  31.434  1.00  0.00           H  
ATOM   4278  CD1 LEU G2264      20.897  25.811  30.842  1.00  0.00           C  
ATOM   4279 1HD1 LEU G2264      21.129  25.525  31.868  1.00  0.00           H  
ATOM   4280 2HD1 LEU G2264      20.936  24.903  30.240  1.00  0.00           H  
ATOM   4281 3HD1 LEU G2264      21.601  26.556  30.473  1.00  0.00           H  
ATOM   4282  CD2 LEU G2264      19.113  26.761  29.407  1.00  0.00           C  
ATOM   4283 1HD2 LEU G2264      19.785  27.506  28.982  1.00  0.00           H  
ATOM   4284 2HD2 LEU G2264      19.022  25.886  28.764  1.00  0.00           H  
ATOM   4285 3HD2 LEU G2264      18.145  27.259  29.354  1.00  0.00           H  
ATOM   4286  C   LEU G2264      16.178  24.482  31.763  1.00  0.00           C  
ATOM   4287  O   LEU G2264      15.668  23.552  31.125  1.00  0.00           O  
ATOM   4288  N   ALA G2265      15.978  24.559  33.099  1.00  0.00           N  
ATOM   4289  H   ALA G2265      16.430  25.329  33.570  1.00  0.00           H  
ATOM   4290  CA  ALA G2265      15.195  23.562  33.901  1.00  0.00           C  
ATOM   4291  HA  ALA G2265      15.596  22.568  33.700  1.00  0.00           H  
ATOM   4292  CB  ALA G2265      15.264  23.752  35.358  1.00  0.00           C  
ATOM   4293  HB1 ALA G2265      16.281  23.575  35.708  1.00  0.00           H  
ATOM   4294  HB2 ALA G2265      15.051  24.790  35.614  1.00  0.00           H  
ATOM   4295  HB3 ALA G2265      14.551  23.017  35.731  1.00  0.00           H  
ATOM   4296  C   ALA G2265      13.677  23.546  33.429  1.00  0.00           C  
ATOM   4297  O   ALA G2265      12.995  22.465  33.445  1.00  0.00           O  
ATOM   4298  N   TRP G2266      13.102  24.685  33.172  1.00  0.00           N  
ATOM   4299  H   TRP G2266      13.579  25.514  33.496  1.00  0.00           H  
ATOM   4300  CA  TRP G2266      11.759  24.748  32.756  1.00  0.00           C  
ATOM   4301  HA  TRP G2266      11.084  24.239  33.444  1.00  0.00           H  
ATOM   4302  CB  TRP G2266      11.399  26.242  32.888  1.00  0.00           C  
ATOM   4303  HB2 TRP G2266      11.587  26.604  33.898  1.00  0.00           H  
ATOM   4304  HB3 TRP G2266      12.147  26.800  32.325  1.00  0.00           H  
ATOM   4305  CG  TRP G2266       9.899  26.504  32.514  1.00  0.00           C  
ATOM   4306  CD1 TRP G2266       8.788  26.453  33.277  1.00  0.00           C  
ATOM   4307  HD1 TRP G2266       8.764  26.336  34.350  1.00  0.00           H  
ATOM   4308  NE1 TRP G2266       7.637  26.641  32.540  1.00  0.00           N  
ATOM   4309  HE1 TRP G2266       6.743  26.659  33.010  1.00  0.00           H  
ATOM   4310  CE2 TRP G2266       7.884  26.852  31.166  1.00  0.00           C  
ATOM   4311  CZ2 TRP G2266       7.075  27.182  30.090  1.00  0.00           C  
ATOM   4312  HZ2 TRP G2266       6.011  27.215  30.273  1.00  0.00           H  
ATOM   4313  CH2 TRP G2266       7.661  27.522  28.837  1.00  0.00           C  
ATOM   4314  HH2 TRP G2266       6.966  27.742  28.040  1.00  0.00           H  
ATOM   4315  CZ3 TRP G2266       9.055  27.347  28.636  1.00  0.00           C  
ATOM   4316  HZ3 TRP G2266       9.502  27.525  27.669  1.00  0.00           H  
ATOM   4317  CE3 TRP G2266       9.896  27.051  29.763  1.00  0.00           C  
ATOM   4318  HE3 TRP G2266      10.947  26.866  29.595  1.00  0.00           H  
ATOM   4319  CD2 TRP G2266       9.346  26.759  31.107  1.00  0.00           C  
ATOM   4320  C   TRP G2266      11.591  24.198  31.269  1.00  0.00           C  
ATOM   4321  O   TRP G2266      10.709  23.390  31.108  1.00  0.00           O  
ATOM   4322  N   LEU G2267      12.524  24.483  30.366  1.00  0.00           N  
ATOM   4323  H   LEU G2267      13.186  25.211  30.592  1.00  0.00           H  
ATOM   4324  CA  LEU G2267      12.572  23.662  29.156  1.00  0.00           C  
ATOM   4325  HA  LEU G2267      11.645  23.847  28.614  1.00  0.00           H  
ATOM   4326  CB  LEU G2267      13.674  24.336  28.252  1.00  0.00           C  
ATOM   4327  HB2 LEU G2267      14.598  24.268  28.827  1.00  0.00           H  
ATOM   4328  HB3 LEU G2267      13.980  23.676  27.440  1.00  0.00           H  
ATOM   4329  CG  LEU G2267      13.361  25.768  27.728  1.00  0.00           C  
ATOM   4330  HG  LEU G2267      13.124  26.422  28.567  1.00  0.00           H  
ATOM   4331  CD1 LEU G2267      14.452  26.470  27.030  1.00  0.00           C  
ATOM   4332 1HD1 LEU G2267      15.256  26.530  27.763  1.00  0.00           H  
ATOM   4333 2HD1 LEU G2267      14.681  26.015  26.066  1.00  0.00           H  
ATOM   4334 3HD1 LEU G2267      14.256  27.535  26.906  1.00  0.00           H  
ATOM   4335  CD2 LEU G2267      12.197  25.803  26.811  1.00  0.00           C  
ATOM   4336 1HD2 LEU G2267      12.228  25.201  25.902  1.00  0.00           H  
ATOM   4337 2HD2 LEU G2267      11.318  25.394  27.310  1.00  0.00           H  
ATOM   4338 3HD2 LEU G2267      11.927  26.837  26.596  1.00  0.00           H  
ATOM   4339  C   LEU G2267      12.749  22.126  29.380  1.00  0.00           C  
ATOM   4340  O   LEU G2267      12.261  21.259  28.597  1.00  0.00           O  
ATOM   4341  N   LEU G2268      13.460  21.778  30.468  1.00  0.00           N  
ATOM   4342  H   LEU G2268      13.868  22.462  31.089  1.00  0.00           H  
ATOM   4343  CA  LEU G2268      13.677  20.376  30.882  1.00  0.00           C  
ATOM   4344  HA  LEU G2268      13.837  19.758  29.998  1.00  0.00           H  
ATOM   4345  CB  LEU G2268      14.980  20.350  31.582  1.00  0.00           C  
ATOM   4346  HB2 LEU G2268      15.054  21.152  32.316  1.00  0.00           H  
ATOM   4347  HB3 LEU G2268      15.099  19.339  31.973  1.00  0.00           H  
ATOM   4348  CG  LEU G2268      16.167  20.456  30.620  1.00  0.00           C  
ATOM   4349  HG  LEU G2268      16.053  21.286  29.922  1.00  0.00           H  
ATOM   4350  CD1 LEU G2268      17.409  20.760  31.417  1.00  0.00           C  
ATOM   4351 1HD1 LEU G2268      18.336  20.811  30.844  1.00  0.00           H  
ATOM   4352 2HD1 LEU G2268      17.332  21.733  31.903  1.00  0.00           H  
ATOM   4353 3HD1 LEU G2268      17.596  19.978  32.153  1.00  0.00           H  
ATOM   4354  CD2 LEU G2268      16.562  19.121  29.921  1.00  0.00           C  
ATOM   4355 1HD2 LEU G2268      17.469  19.199  29.321  1.00  0.00           H  
ATOM   4356 2HD2 LEU G2268      16.741  18.392  30.712  1.00  0.00           H  
ATOM   4357 3HD2 LEU G2268      15.722  18.816  29.297  1.00  0.00           H  
ATOM   4358  C   LEU G2268      12.496  19.762  31.615  1.00  0.00           C  
ATOM   4359  O   LEU G2268      12.542  18.600  32.026  1.00  0.00           O  
ATOM   4360  N   THR G2269      11.426  20.567  31.901  1.00  0.00           N  
ATOM   4361  H   THR G2269      11.664  21.548  31.908  1.00  0.00           H  
ATOM   4362  CA  THR G2269      10.251  20.125  32.632  1.00  0.00           C  
ATOM   4363  HA  THR G2269      10.278  19.140  33.099  1.00  0.00           H  
ATOM   4364  CB  THR G2269      10.008  21.024  33.912  1.00  0.00           C  
ATOM   4365  HB  THR G2269       9.823  22.058  33.620  1.00  0.00           H  
ATOM   4366  CG2 THR G2269       8.850  20.631  34.831  1.00  0.00           C  
ATOM   4367 1HG2 THR G2269       7.893  20.574  34.313  1.00  0.00           H  
ATOM   4368 2HG2 THR G2269       9.064  19.671  35.300  1.00  0.00           H  
ATOM   4369 3HG2 THR G2269       8.650  21.390  35.587  1.00  0.00           H  
ATOM   4370  OG1 THR G2269      11.169  21.044  34.783  1.00  0.00           O  
ATOM   4371  HG1 THR G2269      11.804  21.503  34.228  1.00  0.00           H  
ATOM   4372  C   THR G2269       8.956  20.123  31.794  1.00  0.00           C  
ATOM   4373  O   THR G2269       8.122  19.316  32.158  1.00  0.00           O  
ATOM   4374  N   ARG G2270       8.860  20.933  30.736  1.00  0.00           N  
ATOM   4375  H   ARG G2270       9.677  21.497  30.551  1.00  0.00           H  
ATOM   4376  CA  ARG G2270       7.709  21.056  29.866  1.00  0.00           C  
ATOM   4377  HA  ARG G2270       6.781  21.282  30.392  1.00  0.00           H  
ATOM   4378  CB  ARG G2270       7.958  22.187  28.816  1.00  0.00           C  
ATOM   4379  HB2 ARG G2270       9.018  22.236  28.567  1.00  0.00           H  
ATOM   4380  HB3 ARG G2270       7.366  21.958  27.930  1.00  0.00           H  
ATOM   4381  CG  ARG G2270       7.523  23.608  29.320  1.00  0.00           C  
ATOM   4382  HG2 ARG G2270       8.138  23.639  30.219  1.00  0.00           H  
ATOM   4383  HG3 ARG G2270       7.907  24.408  28.687  1.00  0.00           H  
ATOM   4384  CD  ARG G2270       6.041  23.839  29.529  1.00  0.00           C  
ATOM   4385  HD2 ARG G2270       5.638  23.066  30.184  1.00  0.00           H  
ATOM   4386  HD3 ARG G2270       5.959  24.703  30.188  1.00  0.00           H  
ATOM   4387  NE  ARG G2270       5.331  23.962  28.271  1.00  0.00           N  
ATOM   4388  HE  ARG G2270       5.758  24.342  27.438  1.00  0.00           H  
ATOM   4389  CZ  ARG G2270       4.054  23.549  28.220  1.00  0.00           C  
ATOM   4390  NH1 ARG G2270       3.207  23.362  29.254  1.00  0.00           N  
ATOM   4391 1HH1 ARG G2270       3.450  23.776  30.142  1.00  0.00           H  
ATOM   4392 2HH1 ARG G2270       2.339  22.858  29.143  1.00  0.00           H  
ATOM   4393  NH2 ARG G2270       3.566  23.176  27.056  1.00  0.00           N  
ATOM   4394 1HH2 ARG G2270       4.281  23.096  26.347  1.00  0.00           H  
ATOM   4395 2HH2 ARG G2270       2.670  22.739  26.892  1.00  0.00           H  
ATOM   4396  C   ARG G2270       7.589  19.783  29.019  1.00  0.00           C  
ATOM   4397  O   ARG G2270       8.577  19.049  28.909  1.00  0.00           O  
ATOM   4398  N   PRO G2271       6.402  19.378  28.476  1.00  0.00           N  
ATOM   4399  CD  PRO G2271       5.104  20.086  28.687  1.00  0.00           C  
ATOM   4400  HD2 PRO G2271       5.235  21.168  28.665  1.00  0.00           H  
ATOM   4401  HD3 PRO G2271       4.570  19.728  29.567  1.00  0.00           H  
ATOM   4402  CG  PRO G2271       4.187  19.636  27.500  1.00  0.00           C  
ATOM   4403  HG2 PRO G2271       4.446  20.214  26.613  1.00  0.00           H  
ATOM   4404  HG3 PRO G2271       3.130  19.776  27.727  1.00  0.00           H  
ATOM   4405  CB  PRO G2271       4.666  18.176  27.439  1.00  0.00           C  
ATOM   4406  HB2 PRO G2271       4.266  17.770  26.510  1.00  0.00           H  
ATOM   4407  HB3 PRO G2271       4.284  17.629  28.302  1.00  0.00           H  
ATOM   4408  CA  PRO G2271       6.169  18.252  27.518  1.00  0.00           C  
ATOM   4409  HA  PRO G2271       6.511  17.287  27.893  1.00  0.00           H  
ATOM   4410  C   PRO G2271       6.822  18.538  26.124  1.00  0.00           C  
ATOM   4411  O   PRO G2271       7.056  19.673  25.802  1.00  0.00           O  
ATOM   4412  N   GLY G2272       7.001  17.577  25.246  1.00  0.00           N  
ATOM   4413  H   GLY G2272       6.750  16.671  25.614  1.00  0.00           H  
ATOM   4414  CA  GLY G2272       7.526  17.699  23.873  1.00  0.00           C  
ATOM   4415  HA2 GLY G2272       7.300  16.814  23.278  1.00  0.00           H  
ATOM   4416  HA3 GLY G2272       6.872  18.433  23.402  1.00  0.00           H  
ATOM   4417  C   GLY G2272       8.963  18.147  23.711  1.00  0.00           C  
ATOM   4418  O   GLY G2272       9.482  17.890  22.598  1.00  0.00           O  
ATOM   4419  N   VAL G2273       9.646  18.687  24.726  1.00  0.00           N  
ATOM   4420  H   VAL G2273       9.313  18.756  25.677  1.00  0.00           H  
ATOM   4421  CA  VAL G2273      11.112  19.105  24.552  1.00  0.00           C  
ATOM   4422  HA  VAL G2273      11.278  19.466  23.537  1.00  0.00           H  
ATOM   4423  CB  VAL G2273      11.619  20.166  25.606  1.00  0.00           C  
ATOM   4424  HB  VAL G2273      11.430  19.719  26.581  1.00  0.00           H  
ATOM   4425  CG1 VAL G2273      13.113  20.566  25.505  1.00  0.00           C  
ATOM   4426 1HG1 VAL G2273      13.509  20.314  24.521  1.00  0.00           H  
ATOM   4427 2HG1 VAL G2273      13.104  21.653  25.589  1.00  0.00           H  
ATOM   4428 3HG1 VAL G2273      13.607  20.005  26.299  1.00  0.00           H  
ATOM   4429  CG2 VAL G2273      10.745  21.427  25.484  1.00  0.00           C  
ATOM   4430 1HG2 VAL G2273      10.995  22.055  26.340  1.00  0.00           H  
ATOM   4431 2HG2 VAL G2273      10.899  22.025  24.586  1.00  0.00           H  
ATOM   4432 3HG2 VAL G2273       9.695  21.150  25.581  1.00  0.00           H  
ATOM   4433  C   VAL G2273      12.077  17.842  24.736  1.00  0.00           C  
ATOM   4434  O   VAL G2273      12.069  17.055  25.704  1.00  0.00           O  
ATOM   4435  N   THR G2274      13.020  17.696  23.829  1.00  0.00           N  
ATOM   4436  H   THR G2274      13.059  18.349  23.059  1.00  0.00           H  
ATOM   4437  CA  THR G2274      14.200  16.815  23.969  1.00  0.00           C  
ATOM   4438  HA  THR G2274      13.825  15.947  24.512  1.00  0.00           H  
ATOM   4439  CB  THR G2274      14.682  16.323  22.588  1.00  0.00           C  
ATOM   4440  HB  THR G2274      14.755  17.177  21.916  1.00  0.00           H  
ATOM   4441  CG2 THR G2274      16.063  15.705  22.619  1.00  0.00           C  
ATOM   4442 1HG2 THR G2274      16.243  15.035  21.778  1.00  0.00           H  
ATOM   4443 2HG2 THR G2274      16.844  16.439  22.820  1.00  0.00           H  
ATOM   4444 3HG2 THR G2274      15.934  15.065  23.492  1.00  0.00           H  
ATOM   4445  OG1 THR G2274      13.844  15.282  22.224  1.00  0.00           O  
ATOM   4446  HG1 THR G2274      12.964  15.640  22.357  1.00  0.00           H  
ATOM   4447  C   THR G2274      15.295  17.417  24.851  1.00  0.00           C  
ATOM   4448  O   THR G2274      15.694  16.818  25.874  1.00  0.00           O  
ATOM   4449  N   GLY G2275      15.630  18.678  24.573  1.00  0.00           N  
ATOM   4450  H   GLY G2275      15.469  18.926  23.607  1.00  0.00           H  
ATOM   4451  CA  GLY G2275      16.443  19.560  25.470  1.00  0.00           C  
ATOM   4452  HA2 GLY G2275      15.991  19.603  26.461  1.00  0.00           H  
ATOM   4453  HA3 GLY G2275      17.484  19.267  25.612  1.00  0.00           H  
ATOM   4454  C   GLY G2275      16.552  21.009  24.974  1.00  0.00           C  
ATOM   4455  O   GLY G2275      16.293  21.369  23.828  1.00  0.00           O  
ATOM   4456  N   PRO G2276      17.209  21.816  25.840  1.00  0.00           N  
ATOM   4457  CD  PRO G2276      17.352  21.716  27.236  1.00  0.00           C  
ATOM   4458  HD2 PRO G2276      18.365  21.399  27.482  1.00  0.00           H  
ATOM   4459  HD3 PRO G2276      16.576  21.046  27.604  1.00  0.00           H  
ATOM   4460  CG  PRO G2276      17.214  23.143  27.780  1.00  0.00           C  
ATOM   4461  HG2 PRO G2276      17.796  23.052  28.698  1.00  0.00           H  
ATOM   4462  HG3 PRO G2276      16.142  23.273  27.929  1.00  0.00           H  
ATOM   4463  CB  PRO G2276      17.827  23.980  26.726  1.00  0.00           C  
ATOM   4464  HB2 PRO G2276      18.865  24.200  26.974  1.00  0.00           H  
ATOM   4465  HB3 PRO G2276      17.263  24.905  26.605  1.00  0.00           H  
ATOM   4466  CA  PRO G2276      17.681  23.160  25.408  1.00  0.00           C  
ATOM   4467  HA  PRO G2276      16.871  23.615  24.838  1.00  0.00           H  
ATOM   4468  C   PRO G2276      19.008  23.125  24.743  1.00  0.00           C  
ATOM   4469  O   PRO G2276      19.921  22.398  25.148  1.00  0.00           O  
ATOM   4470  N   ILE G2277      19.130  23.932  23.695  1.00  0.00           N  
ATOM   4471  H   ILE G2277      18.299  24.429  23.408  1.00  0.00           H  
ATOM   4472  CA  ILE G2277      20.387  24.208  22.978  1.00  0.00           C  
ATOM   4473  HA  ILE G2277      21.015  23.317  22.960  1.00  0.00           H  
ATOM   4474  CB  ILE G2277      20.223  24.415  21.513  1.00  0.00           C  
ATOM   4475  HB  ILE G2277      19.792  25.383  21.255  1.00  0.00           H  
ATOM   4476  CG2 ILE G2277      21.663  24.427  20.948  1.00  0.00           C  
ATOM   4477 1HG2 ILE G2277      21.654  24.746  19.906  1.00  0.00           H  
ATOM   4478 2HG2 ILE G2277      22.277  25.139  21.499  1.00  0.00           H  
ATOM   4479 3HG2 ILE G2277      22.031  23.401  20.938  1.00  0.00           H  
ATOM   4480  CG1 ILE G2277      19.415  23.331  20.668  1.00  0.00           C  
ATOM   4481 2HG1 ILE G2277      19.701  22.322  20.963  1.00  0.00           H  
ATOM   4482 3HG1 ILE G2277      18.398  23.449  21.044  1.00  0.00           H  
ATOM   4483  CD1 ILE G2277      19.392  23.501  19.175  1.00  0.00           C  
ATOM   4484 1HD1 ILE G2277      18.853  22.732  18.622  1.00  0.00           H  
ATOM   4485 2HD1 ILE G2277      19.013  24.493  18.928  1.00  0.00           H  
ATOM   4486 3HD1 ILE G2277      20.433  23.317  18.909  1.00  0.00           H  
ATOM   4487  C   ILE G2277      21.161  25.352  23.691  1.00  0.00           C  
ATOM   4488  O   ILE G2277      20.859  26.536  23.495  1.00  0.00           O  
ATOM   4489  N   VAL G2278      22.167  25.017  24.432  1.00  0.00           N  
ATOM   4490  H   VAL G2278      22.490  24.069  24.559  1.00  0.00           H  
ATOM   4491  CA  VAL G2278      22.959  25.968  25.184  1.00  0.00           C  
ATOM   4492  HA  VAL G2278      22.338  26.823  25.451  1.00  0.00           H  
ATOM   4493  CB  VAL G2278      23.490  25.348  26.462  1.00  0.00           C  
ATOM   4494  HB  VAL G2278      24.048  26.079  27.047  1.00  0.00           H  
ATOM   4495  CG1 VAL G2278      22.308  24.781  27.253  1.00  0.00           C  
ATOM   4496 1HG1 VAL G2278      22.573  24.650  28.302  1.00  0.00           H  
ATOM   4497 2HG1 VAL G2278      21.573  25.584  27.192  1.00  0.00           H  
ATOM   4498 3HG1 VAL G2278      21.983  23.851  26.787  1.00  0.00           H  
ATOM   4499  CG2 VAL G2278      24.635  24.321  26.463  1.00  0.00           C  
ATOM   4500 1HG2 VAL G2278      24.960  24.167  27.492  1.00  0.00           H  
ATOM   4501 2HG2 VAL G2278      24.332  23.382  26.001  1.00  0.00           H  
ATOM   4502 3HG2 VAL G2278      25.456  24.798  25.928  1.00  0.00           H  
ATOM   4503  C   VAL G2278      24.064  26.607  24.292  1.00  0.00           C  
ATOM   4504  O   VAL G2278      24.820  25.871  23.629  1.00  0.00           O  
ATOM   4505  N   GLY G2279      24.228  27.953  24.386  1.00  0.00           N  
ATOM   4506  H   GLY G2279      23.564  28.546  24.863  1.00  0.00           H  
ATOM   4507  CA  GLY G2279      25.196  28.700  23.591  1.00  0.00           C  
ATOM   4508  HA2 GLY G2279      25.754  27.956  23.022  1.00  0.00           H  
ATOM   4509  HA3 GLY G2279      24.679  29.378  22.911  1.00  0.00           H  
ATOM   4510  C   GLY G2279      26.072  29.492  24.462  1.00  0.00           C  
ATOM   4511  O   GLY G2279      25.808  30.671  24.694  1.00  0.00           O  
ATOM   4512  N   PRO G2280      27.125  28.905  25.022  1.00  0.00           N  
ATOM   4513  CD  PRO G2280      27.343  27.459  25.071  1.00  0.00           C  
ATOM   4514  HD2 PRO G2280      27.876  27.123  24.182  1.00  0.00           H  
ATOM   4515  HD3 PRO G2280      26.488  26.950  25.515  1.00  0.00           H  
ATOM   4516  CG  PRO G2280      28.361  27.356  26.148  1.00  0.00           C  
ATOM   4517  HG2 PRO G2280      29.303  27.199  25.621  1.00  0.00           H  
ATOM   4518  HG3 PRO G2280      28.083  26.604  26.887  1.00  0.00           H  
ATOM   4519  CB  PRO G2280      28.341  28.745  26.872  1.00  0.00           C  
ATOM   4520  HB2 PRO G2280      29.340  28.905  27.278  1.00  0.00           H  
ATOM   4521  HB3 PRO G2280      27.647  28.798  27.711  1.00  0.00           H  
ATOM   4522  CA  PRO G2280      28.035  29.702  25.738  1.00  0.00           C  
ATOM   4523  HA  PRO G2280      27.702  30.651  26.158  1.00  0.00           H  
ATOM   4524  C   PRO G2280      29.366  30.041  25.050  1.00  0.00           C  
ATOM   4525  O   PRO G2280      29.820  29.338  24.168  1.00  0.00           O  
ATOM   4526  N   ARG G2281      29.928  31.129  25.537  1.00  0.00           N  
ATOM   4527  H   ARG G2281      29.535  31.570  26.356  1.00  0.00           H  
ATOM   4528  CA  ARG G2281      31.204  31.602  25.072  1.00  0.00           C  
ATOM   4529  HA  ARG G2281      31.329  31.327  24.025  1.00  0.00           H  
ATOM   4530  CB  ARG G2281      31.315  33.104  25.368  1.00  0.00           C  
ATOM   4531  HB2 ARG G2281      31.097  33.341  26.409  1.00  0.00           H  
ATOM   4532  HB3 ARG G2281      32.357  33.377  25.204  1.00  0.00           H  
ATOM   4533  CG  ARG G2281      30.393  33.989  24.533  1.00  0.00           C  
ATOM   4534  HG2 ARG G2281      30.380  33.674  23.490  1.00  0.00           H  
ATOM   4535  HG3 ARG G2281      29.400  34.034  24.981  1.00  0.00           H  
ATOM   4536  CD  ARG G2281      30.892  35.462  24.665  1.00  0.00           C  
ATOM   4537  HD2 ARG G2281      31.966  35.639  24.629  1.00  0.00           H  
ATOM   4538  HD3 ARG G2281      30.588  36.121  23.852  1.00  0.00           H  
ATOM   4539  NE  ARG G2281      30.341  36.007  25.955  1.00  0.00           N  
ATOM   4540  HE  ARG G2281      29.335  36.080  26.013  1.00  0.00           H  
ATOM   4541  CZ  ARG G2281      31.020  36.188  27.084  1.00  0.00           C  
ATOM   4542  NH1 ARG G2281      30.388  36.295  28.213  1.00  0.00           N  
ATOM   4543 1HH1 ARG G2281      29.381  36.249  28.261  1.00  0.00           H  
ATOM   4544 2HH1 ARG G2281      30.802  36.483  29.115  1.00  0.00           H  
ATOM   4545  NH2 ARG G2281      32.364  36.322  27.140  1.00  0.00           N  
ATOM   4546 1HH2 ARG G2281      32.995  36.109  26.381  1.00  0.00           H  
ATOM   4547 2HH2 ARG G2281      32.845  36.496  28.011  1.00  0.00           H  
ATOM   4548  C   ARG G2281      32.416  30.848  25.699  1.00  0.00           C  
ATOM   4549  O   ARG G2281      33.481  30.967  25.090  1.00  0.00           O  
ATOM   4550  N   THR G2282      32.252  30.273  26.860  1.00  0.00           N  
ATOM   4551  H   THR G2282      31.272  30.165  27.082  1.00  0.00           H  
ATOM   4552  CA  THR G2282      33.325  29.824  27.799  1.00  0.00           C  
ATOM   4553  HA  THR G2282      34.214  29.743  27.174  1.00  0.00           H  
ATOM   4554  CB  THR G2282      33.525  30.868  28.944  1.00  0.00           C  
ATOM   4555  HB  THR G2282      34.566  30.714  29.229  1.00  0.00           H  
ATOM   4556  CG2 THR G2282      33.362  32.259  28.500  1.00  0.00           C  
ATOM   4557 1HG2 THR G2282      34.026  32.453  27.658  1.00  0.00           H  
ATOM   4558 2HG2 THR G2282      32.362  32.466  28.117  1.00  0.00           H  
ATOM   4559 3HG2 THR G2282      33.577  32.984  29.285  1.00  0.00           H  
ATOM   4560  OG1 THR G2282      32.762  30.687  30.084  1.00  0.00           O  
ATOM   4561  HG1 THR G2282      33.004  31.329  30.755  1.00  0.00           H  
ATOM   4562  C   THR G2282      32.916  28.462  28.461  1.00  0.00           C  
ATOM   4563  O   THR G2282      31.720  28.061  28.503  1.00  0.00           O  
ATOM   4564  N   ALA G2283      33.917  27.724  28.957  1.00  0.00           N  
ATOM   4565  H   ALA G2283      34.831  28.150  28.914  1.00  0.00           H  
ATOM   4566  CA  ALA G2283      33.706  26.368  29.515  1.00  0.00           C  
ATOM   4567  HA  ALA G2283      33.152  25.704  28.850  1.00  0.00           H  
ATOM   4568  CB  ALA G2283      35.065  25.697  29.667  1.00  0.00           C  
ATOM   4569  HB1 ALA G2283      34.839  24.711  30.072  1.00  0.00           H  
ATOM   4570  HB2 ALA G2283      35.548  25.668  28.690  1.00  0.00           H  
ATOM   4571  HB3 ALA G2283      35.620  26.165  30.480  1.00  0.00           H  
ATOM   4572  C   ALA G2283      33.113  26.470  30.905  1.00  0.00           C  
ATOM   4573  O   ALA G2283      32.306  25.550  31.288  1.00  0.00           O  
ATOM   4574  N   ASP G2284      33.425  27.543  31.626  1.00  0.00           N  
ATOM   4575  H   ASP G2284      34.096  28.185  31.228  1.00  0.00           H  
ATOM   4576  CA  ASP G2284      32.782  27.997  32.850  1.00  0.00           C  
ATOM   4577  HA  ASP G2284      32.955  27.268  33.643  1.00  0.00           H  
ATOM   4578  CB  ASP G2284      33.484  29.201  33.392  1.00  0.00           C  
ATOM   4579  HB2 ASP G2284      34.555  29.003  33.349  1.00  0.00           H  
ATOM   4580  HB3 ASP G2284      33.393  30.130  32.829  1.00  0.00           H  
ATOM   4581  CG  ASP G2284      33.203  29.519  34.858  1.00  0.00           C  
ATOM   4582  OD1 ASP G2284      32.947  30.701  35.137  1.00  0.00           O  
ATOM   4583  OD2 ASP G2284      33.108  28.571  35.698  1.00  0.00           O  
ATOM   4584  C   ASP G2284      31.244  28.231  32.743  1.00  0.00           C  
ATOM   4585  O   ASP G2284      30.498  27.728  33.516  1.00  0.00           O  
ATOM   4586  N   GLN G2285      30.798  28.935  31.710  1.00  0.00           N  
ATOM   4587  H   GLN G2285      31.475  29.089  30.976  1.00  0.00           H  
ATOM   4588  CA  GLN G2285      29.402  28.993  31.306  1.00  0.00           C  
ATOM   4589  HA  GLN G2285      28.848  29.359  32.171  1.00  0.00           H  
ATOM   4590  CB  GLN G2285      29.169  29.997  30.161  1.00  0.00           C  
ATOM   4591  HB2 GLN G2285      29.922  29.846  29.388  1.00  0.00           H  
ATOM   4592  HB3 GLN G2285      28.168  29.894  29.740  1.00  0.00           H  
ATOM   4593  CG  GLN G2285      29.330  31.552  30.417  1.00  0.00           C  
ATOM   4594  HG2 GLN G2285      28.783  31.803  31.326  1.00  0.00           H  
ATOM   4595  HG3 GLN G2285      30.320  31.784  30.810  1.00  0.00           H  
ATOM   4596  CD  GLN G2285      28.999  32.449  29.188  1.00  0.00           C  
ATOM   4597  OE1 GLN G2285      29.064  32.017  28.072  1.00  0.00           O  
ATOM   4598  NE2 GLN G2285      28.813  33.731  29.474  1.00  0.00           N  
ATOM   4599 1HE2 GLN G2285      28.483  34.284  28.695  1.00  0.00           H  
ATOM   4600 2HE2 GLN G2285      29.046  34.212  30.331  1.00  0.00           H  
ATOM   4601  C   GLN G2285      28.793  27.623  31.035  1.00  0.00           C  
ATOM   4602  O   GLN G2285      27.631  27.282  31.565  1.00  0.00           O  
ATOM   4603  N   LEU G2286      29.402  26.721  30.255  1.00  0.00           N  
ATOM   4604  H   LEU G2286      30.208  26.994  29.712  1.00  0.00           H  
ATOM   4605  CA  LEU G2286      28.857  25.401  30.160  1.00  0.00           C  
ATOM   4606  HA  LEU G2286      27.875  25.521  29.704  1.00  0.00           H  
ATOM   4607  CB  LEU G2286      29.706  24.563  29.119  1.00  0.00           C  
ATOM   4608  HB2 LEU G2286      29.896  25.220  28.270  1.00  0.00           H  
ATOM   4609  HB3 LEU G2286      30.588  24.318  29.711  1.00  0.00           H  
ATOM   4610  CG  LEU G2286      29.006  23.254  28.696  1.00  0.00           C  
ATOM   4611  HG  LEU G2286      28.487  22.910  29.590  1.00  0.00           H  
ATOM   4612  CD1 LEU G2286      28.018  23.538  27.545  1.00  0.00           C  
ATOM   4613 1HD1 LEU G2286      28.488  23.554  26.562  1.00  0.00           H  
ATOM   4614 2HD1 LEU G2286      27.215  22.801  27.569  1.00  0.00           H  
ATOM   4615 3HD1 LEU G2286      27.463  24.452  27.754  1.00  0.00           H  
ATOM   4616  CD2 LEU G2286      29.961  22.172  28.284  1.00  0.00           C  
ATOM   4617 1HD2 LEU G2286      29.437  21.218  28.220  1.00  0.00           H  
ATOM   4618 2HD2 LEU G2286      30.460  22.294  27.323  1.00  0.00           H  
ATOM   4619 3HD2 LEU G2286      30.813  22.038  28.950  1.00  0.00           H  
ATOM   4620  C   LEU G2286      28.627  24.662  31.525  1.00  0.00           C  
ATOM   4621  O   LEU G2286      27.709  23.872  31.777  1.00  0.00           O  
ATOM   4622  N   ALA G2287      29.528  24.927  32.510  1.00  0.00           N  
ATOM   4623  H   ALA G2287      30.307  25.502  32.223  1.00  0.00           H  
ATOM   4624  CA  ALA G2287      29.581  24.420  33.895  1.00  0.00           C  
ATOM   4625  HA  ALA G2287      29.530  23.335  33.798  1.00  0.00           H  
ATOM   4626  CB  ALA G2287      30.926  24.794  34.536  1.00  0.00           C  
ATOM   4627  HB1 ALA G2287      31.104  24.091  35.350  1.00  0.00           H  
ATOM   4628  HB2 ALA G2287      31.628  24.866  33.706  1.00  0.00           H  
ATOM   4629  HB3 ALA G2287      30.901  25.789  34.980  1.00  0.00           H  
ATOM   4630  C   ALA G2287      28.418  24.776  34.822  1.00  0.00           C  
ATOM   4631  O   ALA G2287      28.007  24.100  35.771  1.00  0.00           O  
ATOM   4632  N   SER G2288      27.732  25.871  34.460  1.00  0.00           N  
ATOM   4633  H   SER G2288      28.042  26.461  33.701  1.00  0.00           H  
ATOM   4634  CA  SER G2288      26.371  26.254  34.992  1.00  0.00           C  
ATOM   4635  HA  SER G2288      26.306  26.167  36.076  1.00  0.00           H  
ATOM   4636  CB  SER G2288      26.144  27.719  34.708  1.00  0.00           C  
ATOM   4637  HB2 SER G2288      26.763  28.204  35.463  1.00  0.00           H  
ATOM   4638  HB3 SER G2288      26.545  27.906  33.712  1.00  0.00           H  
ATOM   4639  OG  SER G2288      24.767  28.140  34.936  1.00  0.00           O  
ATOM   4640  HG  SER G2288      24.513  27.733  35.768  1.00  0.00           H  
ATOM   4641  C   SER G2288      25.278  25.404  34.395  1.00  0.00           C  
ATOM   4642  O   SER G2288      24.578  24.740  35.126  1.00  0.00           O  
ATOM   4643  N   ALA G2289      25.383  25.214  33.086  1.00  0.00           N  
ATOM   4644  H   ALA G2289      26.145  25.623  32.565  1.00  0.00           H  
ATOM   4645  CA  ALA G2289      24.191  24.837  32.260  1.00  0.00           C  
ATOM   4646  HA  ALA G2289      23.380  25.516  32.524  1.00  0.00           H  
ATOM   4647  CB  ALA G2289      24.405  25.056  30.779  1.00  0.00           C  
ATOM   4648  HB1 ALA G2289      25.067  24.235  30.501  1.00  0.00           H  
ATOM   4649  HB2 ALA G2289      23.466  25.031  30.227  1.00  0.00           H  
ATOM   4650  HB3 ALA G2289      24.873  26.010  30.538  1.00  0.00           H  
ATOM   4651  C   ALA G2289      23.712  23.355  32.586  1.00  0.00           C  
ATOM   4652  O   ALA G2289      22.567  23.065  32.747  1.00  0.00           O  
ATOM   4653  N   VAL G2290      24.662  22.418  32.691  1.00  0.00           N  
ATOM   4654  H   VAL G2290      25.597  22.795  32.637  1.00  0.00           H  
ATOM   4655  CA  VAL G2290      24.516  20.951  32.994  1.00  0.00           C  
ATOM   4656  HA  VAL G2290      23.935  20.395  32.259  1.00  0.00           H  
ATOM   4657  CB  VAL G2290      25.885  20.199  33.009  1.00  0.00           C  
ATOM   4658  HB  VAL G2290      25.706  19.298  33.596  1.00  0.00           H  
ATOM   4659  CG1 VAL G2290      26.355  19.751  31.594  1.00  0.00           C  
ATOM   4660 1HG1 VAL G2290      25.435  19.561  31.041  1.00  0.00           H  
ATOM   4661 2HG1 VAL G2290      26.826  20.549  31.019  1.00  0.00           H  
ATOM   4662 3HG1 VAL G2290      26.949  18.838  31.642  1.00  0.00           H  
ATOM   4663  CG2 VAL G2290      27.046  20.955  33.649  1.00  0.00           C  
ATOM   4664 1HG2 VAL G2290      28.032  20.521  33.481  1.00  0.00           H  
ATOM   4665 2HG2 VAL G2290      27.111  21.946  33.199  1.00  0.00           H  
ATOM   4666 3HG2 VAL G2290      26.892  20.991  34.727  1.00  0.00           H  
ATOM   4667  C   VAL G2290      23.691  20.681  34.308  1.00  0.00           C  
ATOM   4668  O   VAL G2290      23.013  19.687  34.493  1.00  0.00           O  
ATOM   4669  N   ARG G2291      23.739  21.618  35.298  1.00  0.00           N  
ATOM   4670  H   ARG G2291      24.171  22.505  35.079  1.00  0.00           H  
ATOM   4671  CA  ARG G2291      23.119  21.405  36.604  1.00  0.00           C  
ATOM   4672  HA  ARG G2291      23.556  20.521  37.070  1.00  0.00           H  
ATOM   4673  CB  ARG G2291      23.348  22.643  37.507  1.00  0.00           C  
ATOM   4674  HB2 ARG G2291      23.035  23.590  37.068  1.00  0.00           H  
ATOM   4675  HB3 ARG G2291      22.768  22.581  38.428  1.00  0.00           H  
ATOM   4676  CG  ARG G2291      24.862  22.798  37.758  1.00  0.00           C  
ATOM   4677  HG2 ARG G2291      25.197  21.936  38.335  1.00  0.00           H  
ATOM   4678  HG3 ARG G2291      25.361  22.921  36.796  1.00  0.00           H  
ATOM   4679  CD  ARG G2291      25.116  24.093  38.547  1.00  0.00           C  
ATOM   4680  HD2 ARG G2291      24.721  24.913  37.947  1.00  0.00           H  
ATOM   4681  HD3 ARG G2291      24.628  24.154  39.520  1.00  0.00           H  
ATOM   4682  NE  ARG G2291      26.563  24.220  38.718  1.00  0.00           N  
ATOM   4683  HE  ARG G2291      27.195  23.431  38.726  1.00  0.00           H  
ATOM   4684  CZ  ARG G2291      27.086  25.377  39.014  1.00  0.00           C  
ATOM   4685  NH1 ARG G2291      28.324  25.449  39.531  1.00  0.00           N  
ATOM   4686 1HH1 ARG G2291      28.829  24.581  39.633  1.00  0.00           H  
ATOM   4687 2HH1 ARG G2291      28.711  26.325  39.852  1.00  0.00           H  
ATOM   4688  NH2 ARG G2291      26.567  26.543  38.930  1.00  0.00           N  
ATOM   4689 1HH2 ARG G2291      25.628  26.718  38.604  1.00  0.00           H  
ATOM   4690 2HH2 ARG G2291      27.167  27.296  39.235  1.00  0.00           H  
ATOM   4691  C   ARG G2291      21.639  21.204  36.443  1.00  0.00           C  
ATOM   4692  O   ARG G2291      21.077  20.420  37.190  1.00  0.00           O  
ATOM   4693  N   ALA G2292      21.002  21.848  35.420  1.00  0.00           N  
ATOM   4694  H   ALA G2292      21.550  22.477  34.851  1.00  0.00           H  
ATOM   4695  CA  ALA G2292      19.570  21.790  35.142  1.00  0.00           C  
ATOM   4696  HA  ALA G2292      19.079  22.040  36.083  1.00  0.00           H  
ATOM   4697  CB  ALA G2292      19.251  22.917  34.107  1.00  0.00           C  
ATOM   4698  HB1 ALA G2292      19.956  23.721  34.321  1.00  0.00           H  
ATOM   4699  HB2 ALA G2292      19.401  22.557  33.090  1.00  0.00           H  
ATOM   4700  HB3 ALA G2292      18.209  23.192  34.271  1.00  0.00           H  
ATOM   4701  C   ALA G2292      18.942  20.381  34.872  1.00  0.00           C  
ATOM   4702  O   ALA G2292      17.756  20.200  34.960  1.00  0.00           O  
ATOM   4703  N   ALA G2293      19.721  19.369  34.551  1.00  0.00           N  
ATOM   4704  H   ALA G2293      20.694  19.553  34.357  1.00  0.00           H  
ATOM   4705  CA  ALA G2293      19.317  17.955  34.605  1.00  0.00           C  
ATOM   4706  HA  ALA G2293      18.356  17.827  34.107  1.00  0.00           H  
ATOM   4707  CB  ALA G2293      20.311  17.062  33.769  1.00  0.00           C  
ATOM   4708  HB1 ALA G2293      20.552  17.611  32.859  1.00  0.00           H  
ATOM   4709  HB2 ALA G2293      21.158  16.752  34.381  1.00  0.00           H  
ATOM   4710  HB3 ALA G2293      19.841  16.157  33.384  1.00  0.00           H  
ATOM   4711  C   ALA G2293      18.977  17.393  35.997  1.00  0.00           C  
ATOM   4712  O   ALA G2293      18.092  16.545  36.098  1.00  0.00           O  
ATOM   4713  N   GLU G2294      19.594  17.872  37.112  1.00  0.00           N  
ATOM   4714  H   GLU G2294      20.382  18.490  36.980  1.00  0.00           H  
ATOM   4715  CA  GLU G2294      19.258  17.365  38.482  1.00  0.00           C  
ATOM   4716  HA  GLU G2294      18.554  16.532  38.485  1.00  0.00           H  
ATOM   4717  CB  GLU G2294      20.430  16.663  39.189  1.00  0.00           C  
ATOM   4718  HB2 GLU G2294      20.139  16.037  40.032  1.00  0.00           H  
ATOM   4719  HB3 GLU G2294      21.038  16.023  38.549  1.00  0.00           H  
ATOM   4720  CG  GLU G2294      21.471  17.761  39.736  1.00  0.00           C  
ATOM   4721  HG2 GLU G2294      21.804  18.391  38.911  1.00  0.00           H  
ATOM   4722  HG3 GLU G2294      21.066  18.447  40.480  1.00  0.00           H  
ATOM   4723  CD  GLU G2294      22.704  17.066  40.340  1.00  0.00           C  
ATOM   4724  OE1 GLU G2294      22.726  15.866  40.602  1.00  0.00           O  
ATOM   4725  OE2 GLU G2294      23.665  17.844  40.683  1.00  0.00           O  
ATOM   4726  C   GLU G2294      18.486  18.331  39.427  1.00  0.00           C  
ATOM   4727  O   GLU G2294      17.806  17.881  40.336  1.00  0.00           O  
ATOM   4728  N   LEU G2295      18.590  19.682  39.044  1.00  0.00           N  
ATOM   4729  H   LEU G2295      19.190  20.004  38.298  1.00  0.00           H  
ATOM   4730  CA  LEU G2295      17.795  20.700  39.683  1.00  0.00           C  
ATOM   4731  HA  LEU G2295      17.965  20.686  40.760  1.00  0.00           H  
ATOM   4732  CB  LEU G2295      18.221  22.100  39.120  1.00  0.00           C  
ATOM   4733  HB2 LEU G2295      19.303  22.090  39.249  1.00  0.00           H  
ATOM   4734  HB3 LEU G2295      18.105  22.150  38.037  1.00  0.00           H  
ATOM   4735  CG  LEU G2295      17.771  23.416  39.786  1.00  0.00           C  
ATOM   4736  HG  LEU G2295      16.819  23.611  39.293  1.00  0.00           H  
ATOM   4737  CD1 LEU G2295      17.737  23.300  41.280  1.00  0.00           C  
ATOM   4738 1HD1 LEU G2295      17.547  24.326  41.598  1.00  0.00           H  
ATOM   4739 2HD1 LEU G2295      16.870  22.754  41.651  1.00  0.00           H  
ATOM   4740 3HD1 LEU G2295      18.557  22.751  41.744  1.00  0.00           H  
ATOM   4741  CD2 LEU G2295      18.751  24.496  39.476  1.00  0.00           C  
ATOM   4742 1HD2 LEU G2295      18.334  25.470  39.730  1.00  0.00           H  
ATOM   4743 2HD2 LEU G2295      19.638  24.287  40.074  1.00  0.00           H  
ATOM   4744 3HD2 LEU G2295      18.911  24.599  38.402  1.00  0.00           H  
ATOM   4745  C   LEU G2295      16.294  20.443  39.408  1.00  0.00           C  
ATOM   4746  O   LEU G2295      15.809  20.651  38.329  1.00  0.00           O  
ATOM   4747  N   THR G2296      15.577  19.956  40.413  1.00  0.00           N  
ATOM   4748  H   THR G2296      16.083  19.841  41.280  1.00  0.00           H  
ATOM   4749  CA  THR G2296      14.154  19.948  40.419  1.00  0.00           C  
ATOM   4750  HA  THR G2296      13.833  19.720  39.403  1.00  0.00           H  
ATOM   4751  CB  THR G2296      13.570  18.875  41.345  1.00  0.00           C  
ATOM   4752  HB  THR G2296      13.966  19.251  42.288  1.00  0.00           H  
ATOM   4753  CG2 THR G2296      12.049  18.806  41.384  1.00  0.00           C  
ATOM   4754 1HG2 THR G2296      11.626  18.597  40.402  1.00  0.00           H  
ATOM   4755 2HG2 THR G2296      11.623  17.974  41.946  1.00  0.00           H  
ATOM   4756 3HG2 THR G2296      11.609  19.709  41.807  1.00  0.00           H  
ATOM   4757  OG1 THR G2296      14.075  17.678  41.002  1.00  0.00           O  
ATOM   4758  HG1 THR G2296      15.019  17.819  41.100  1.00  0.00           H  
ATOM   4759  C   THR G2296      13.544  21.326  40.802  1.00  0.00           C  
ATOM   4760  O   THR G2296      14.053  22.073  41.670  1.00  0.00           O  
ATOM   4761  N   LEU G2297      12.450  21.689  40.148  1.00  0.00           N  
ATOM   4762  H   LEU G2297      12.210  21.184  39.307  1.00  0.00           H  
ATOM   4763  CA  LEU G2297      11.547  22.823  40.486  1.00  0.00           C  
ATOM   4764  HA  LEU G2297      12.130  23.542  41.062  1.00  0.00           H  
ATOM   4765  CB  LEU G2297      11.114  23.573  39.221  1.00  0.00           C  
ATOM   4766  HB2 LEU G2297      10.466  22.927  38.629  1.00  0.00           H  
ATOM   4767  HB3 LEU G2297      10.410  24.347  39.525  1.00  0.00           H  
ATOM   4768  CG  LEU G2297      12.275  24.075  38.314  1.00  0.00           C  
ATOM   4769  HG  LEU G2297      12.892  23.204  38.093  1.00  0.00           H  
ATOM   4770  CD1 LEU G2297      11.857  24.632  36.958  1.00  0.00           C  
ATOM   4771 1HD1 LEU G2297      11.032  25.337  37.055  1.00  0.00           H  
ATOM   4772 2HD1 LEU G2297      12.742  25.114  36.541  1.00  0.00           H  
ATOM   4773 3HD1 LEU G2297      11.337  23.938  36.298  1.00  0.00           H  
ATOM   4774  CD2 LEU G2297      12.948  25.235  39.016  1.00  0.00           C  
ATOM   4775 1HD2 LEU G2297      13.927  25.374  38.557  1.00  0.00           H  
ATOM   4776 2HD2 LEU G2297      12.325  26.121  38.891  1.00  0.00           H  
ATOM   4777 3HD2 LEU G2297      13.125  24.992  40.063  1.00  0.00           H  
ATOM   4778  C   LEU G2297      10.348  22.448  41.378  1.00  0.00           C  
ATOM   4779  O   LEU G2297       9.617  21.508  41.261  1.00  0.00           O  
ATOM   4780  N   THR G2298      10.029  23.408  42.271  1.00  0.00           N  
ATOM   4781  H   THR G2298      10.677  24.167  42.427  1.00  0.00           H  
ATOM   4782  CA  THR G2298       8.776  23.522  43.038  1.00  0.00           C  
ATOM   4783  HA  THR G2298       8.519  22.574  43.511  1.00  0.00           H  
ATOM   4784  CB  THR G2298       8.859  24.517  44.254  1.00  0.00           C  
ATOM   4785  HB  THR G2298       9.580  24.137  44.977  1.00  0.00           H  
ATOM   4786  CG2 THR G2298       9.321  25.958  43.945  1.00  0.00           C  
ATOM   4787 1HG2 THR G2298      10.313  25.936  43.493  1.00  0.00           H  
ATOM   4788 2HG2 THR G2298       8.514  26.391  43.355  1.00  0.00           H  
ATOM   4789 3HG2 THR G2298       9.359  26.465  44.909  1.00  0.00           H  
ATOM   4790  OG1 THR G2298       7.591  24.555  44.945  1.00  0.00           O  
ATOM   4791  HG1 THR G2298       7.505  23.664  45.291  1.00  0.00           H  
ATOM   4792  C   THR G2298       7.557  23.950  42.228  1.00  0.00           C  
ATOM   4793  O   THR G2298       7.623  24.810  41.360  1.00  0.00           O  
ATOM   4794  N   ASP G2299       6.456  23.243  42.409  1.00  0.00           N  
ATOM   4795  H   ASP G2299       6.376  22.621  43.200  1.00  0.00           H  
ATOM   4796  CA  ASP G2299       5.179  23.456  41.679  1.00  0.00           C  
ATOM   4797  HA  ASP G2299       5.411  23.284  40.628  1.00  0.00           H  
ATOM   4798  CB  ASP G2299       4.163  22.420  42.125  1.00  0.00           C  
ATOM   4799  HB2 ASP G2299       3.304  22.656  41.497  1.00  0.00           H  
ATOM   4800  HB3 ASP G2299       4.745  21.517  41.943  1.00  0.00           H  
ATOM   4801  CG  ASP G2299       3.775  22.382  43.575  1.00  0.00           C  
ATOM   4802  OD1 ASP G2299       2.577  22.342  43.839  1.00  0.00           O  
ATOM   4803  OD2 ASP G2299       4.626  22.439  44.518  1.00  0.00           O  
ATOM   4804  C   ASP G2299       4.700  24.866  41.819  1.00  0.00           C  
ATOM   4805  O   ASP G2299       4.076  25.418  40.881  1.00  0.00           O  
ATOM   4806  N   GLU G2300       5.025  25.457  42.978  1.00  0.00           N  
ATOM   4807  H   GLU G2300       5.600  24.955  43.639  1.00  0.00           H  
ATOM   4808  CA  GLU G2300       4.646  26.816  43.304  1.00  0.00           C  
ATOM   4809  HA  GLU G2300       3.572  26.971  43.207  1.00  0.00           H  
ATOM   4810  CB  GLU G2300       4.984  27.006  44.772  1.00  0.00           C  
ATOM   4811  HB2 GLU G2300       4.365  26.337  45.369  1.00  0.00           H  
ATOM   4812  HB3 GLU G2300       6.035  26.752  44.908  1.00  0.00           H  
ATOM   4813  CG  GLU G2300       4.766  28.377  45.432  1.00  0.00           C  
ATOM   4814  HG2 GLU G2300       5.101  28.354  46.470  1.00  0.00           H  
ATOM   4815  HG3 GLU G2300       5.317  29.174  44.932  1.00  0.00           H  
ATOM   4816  CD  GLU G2300       3.266  28.755  45.449  1.00  0.00           C  
ATOM   4817  OE1 GLU G2300       2.478  27.833  45.817  1.00  0.00           O  
ATOM   4818  OE2 GLU G2300       2.856  29.935  45.182  1.00  0.00           O  
ATOM   4819  C   GLU G2300       5.285  27.885  42.469  1.00  0.00           C  
ATOM   4820  O   GLU G2300       4.810  29.049  42.428  1.00  0.00           O  
ATOM   4821  N   VAL G2301       6.387  27.569  41.850  1.00  0.00           N  
ATOM   4822  H   VAL G2301       6.806  26.657  41.964  1.00  0.00           H  
ATOM   4823  CA  VAL G2301       7.153  28.362  40.862  1.00  0.00           C  
ATOM   4824  HA  VAL G2301       6.911  29.413  41.020  1.00  0.00           H  
ATOM   4825  CB  VAL G2301       8.665  28.157  41.054  1.00  0.00           C  
ATOM   4826  HB  VAL G2301       8.718  27.084  41.237  1.00  0.00           H  
ATOM   4827  CG1 VAL G2301       9.607  28.459  39.869  1.00  0.00           C  
ATOM   4828 1HG1 VAL G2301       9.563  29.477  39.482  1.00  0.00           H  
ATOM   4829 2HG1 VAL G2301      10.566  28.079  40.219  1.00  0.00           H  
ATOM   4830 3HG1 VAL G2301       9.364  27.787  39.046  1.00  0.00           H  
ATOM   4831  CG2 VAL G2301       9.226  28.993  42.241  1.00  0.00           C  
ATOM   4832 1HG2 VAL G2301       9.626  29.972  41.975  1.00  0.00           H  
ATOM   4833 2HG2 VAL G2301       8.534  29.019  43.083  1.00  0.00           H  
ATOM   4834 3HG2 VAL G2301      10.189  28.580  42.541  1.00  0.00           H  
ATOM   4835  C   VAL G2301       6.726  28.057  39.406  1.00  0.00           C  
ATOM   4836  O   VAL G2301       6.339  28.954  38.753  1.00  0.00           O  
ATOM   4837  N   LEU G2302       6.680  26.764  39.026  1.00  0.00           N  
ATOM   4838  H   LEU G2302       6.928  26.058  39.705  1.00  0.00           H  
ATOM   4839  CA  LEU G2302       6.141  26.396  37.683  1.00  0.00           C  
ATOM   4840  HA  LEU G2302       6.815  26.793  36.924  1.00  0.00           H  
ATOM   4841  CB  LEU G2302       6.079  24.833  37.766  1.00  0.00           C  
ATOM   4842  HB2 LEU G2302       5.434  24.536  38.592  1.00  0.00           H  
ATOM   4843  HB3 LEU G2302       5.577  24.560  36.837  1.00  0.00           H  
ATOM   4844  CG  LEU G2302       7.421  24.022  37.787  1.00  0.00           C  
ATOM   4845  HG  LEU G2302       8.009  24.319  38.655  1.00  0.00           H  
ATOM   4846  CD1 LEU G2302       7.216  22.546  37.924  1.00  0.00           C  
ATOM   4847 1HD1 LEU G2302       8.186  22.064  37.799  1.00  0.00           H  
ATOM   4848 2HD1 LEU G2302       6.727  22.209  38.838  1.00  0.00           H  
ATOM   4849 3HD1 LEU G2302       6.546  22.204  37.135  1.00  0.00           H  
ATOM   4850  CD2 LEU G2302       8.437  24.436  36.672  1.00  0.00           C  
ATOM   4851 1HD2 LEU G2302       7.884  24.654  35.759  1.00  0.00           H  
ATOM   4852 2HD2 LEU G2302       8.937  25.336  37.031  1.00  0.00           H  
ATOM   4853 3HD2 LEU G2302       9.190  23.687  36.427  1.00  0.00           H  
ATOM   4854  C   LEU G2302       4.734  26.932  37.458  1.00  0.00           C  
ATOM   4855  O   LEU G2302       4.532  27.500  36.423  1.00  0.00           O  
ATOM   4856  N   THR G2303       3.862  26.881  38.467  1.00  0.00           N  
ATOM   4857  H   THR G2303       4.066  26.293  39.263  1.00  0.00           H  
ATOM   4858  CA  THR G2303       2.454  27.418  38.335  1.00  0.00           C  
ATOM   4859  HA  THR G2303       2.041  26.944  37.444  1.00  0.00           H  
ATOM   4860  CB  THR G2303       1.613  26.991  39.507  1.00  0.00           C  
ATOM   4861  HB  THR G2303       2.043  27.394  40.424  1.00  0.00           H  
ATOM   4862  CG2 THR G2303       0.139  27.416  39.314  1.00  0.00           C  
ATOM   4863 1HG2 THR G2303      -0.545  27.102  40.102  1.00  0.00           H  
ATOM   4864 2HG2 THR G2303       0.138  28.504  39.372  1.00  0.00           H  
ATOM   4865 3HG2 THR G2303      -0.256  27.084  38.354  1.00  0.00           H  
ATOM   4866  OG1 THR G2303       1.587  25.594  39.528  1.00  0.00           O  
ATOM   4867  HG1 THR G2303       2.297  25.351  40.126  1.00  0.00           H  
ATOM   4868  C   THR G2303       2.450  28.916  38.118  1.00  0.00           C  
ATOM   4869  O   THR G2303       1.803  29.465  37.230  1.00  0.00           O  
ATOM   4870  N   ALA G2304       3.288  29.572  38.910  1.00  0.00           N  
ATOM   4871  H   ALA G2304       3.965  29.094  39.488  1.00  0.00           H  
ATOM   4872  CA  ALA G2304       3.479  31.003  38.878  1.00  0.00           C  
ATOM   4873  HA  ALA G2304       2.505  31.491  38.924  1.00  0.00           H  
ATOM   4874  CB  ALA G2304       4.262  31.491  40.035  1.00  0.00           C  
ATOM   4875  HB1 ALA G2304       5.190  30.929  40.144  1.00  0.00           H  
ATOM   4876  HB2 ALA G2304       4.470  32.557  40.128  1.00  0.00           H  
ATOM   4877  HB3 ALA G2304       3.746  31.140  40.928  1.00  0.00           H  
ATOM   4878  C   ALA G2304       4.242  31.441  37.579  1.00  0.00           C  
ATOM   4879  O   ALA G2304       3.759  32.397  36.973  1.00  0.00           O  
ATOM   4880  N   LEU G2305       5.223  30.696  37.007  1.00  0.00           N  
ATOM   4881  H   LEU G2305       5.501  29.881  37.536  1.00  0.00           H  
ATOM   4882  CA  LEU G2305       5.804  30.974  35.675  1.00  0.00           C  
ATOM   4883  HA  LEU G2305       6.223  31.980  35.662  1.00  0.00           H  
ATOM   4884  CB  LEU G2305       6.898  30.000  35.396  1.00  0.00           C  
ATOM   4885  HB2 LEU G2305       6.480  29.034  35.682  1.00  0.00           H  
ATOM   4886  HB3 LEU G2305       7.021  30.004  34.313  1.00  0.00           H  
ATOM   4887  CG  LEU G2305       8.266  30.108  36.126  1.00  0.00           C  
ATOM   4888  HG  LEU G2305       8.003  30.370  37.151  1.00  0.00           H  
ATOM   4889  CD1 LEU G2305       8.982  28.776  36.101  1.00  0.00           C  
ATOM   4890 1HD1 LEU G2305       8.997  28.437  35.065  1.00  0.00           H  
ATOM   4891 2HD1 LEU G2305       9.985  28.940  36.494  1.00  0.00           H  
ATOM   4892 3HD1 LEU G2305       8.594  27.852  36.528  1.00  0.00           H  
ATOM   4893  CD2 LEU G2305       9.153  31.231  35.484  1.00  0.00           C  
ATOM   4894 1HD2 LEU G2305       9.454  30.933  34.480  1.00  0.00           H  
ATOM   4895 2HD2 LEU G2305       8.527  32.120  35.411  1.00  0.00           H  
ATOM   4896 3HD2 LEU G2305      10.040  31.344  36.107  1.00  0.00           H  
ATOM   4897  C   LEU G2305       4.672  31.077  34.616  1.00  0.00           C  
ATOM   4898  O   LEU G2305       4.785  31.908  33.782  1.00  0.00           O  
ATOM   4899  N   ASP G2306       3.661  30.181  34.591  1.00  0.00           N  
ATOM   4900  H   ASP G2306       3.639  29.508  35.344  1.00  0.00           H  
ATOM   4901  CA  ASP G2306       2.469  30.170  33.705  1.00  0.00           C  
ATOM   4902  HA  ASP G2306       2.799  30.289  32.673  1.00  0.00           H  
ATOM   4903  CB  ASP G2306       1.624  28.876  33.827  1.00  0.00           C  
ATOM   4904  HB2 ASP G2306       1.498  28.599  34.873  1.00  0.00           H  
ATOM   4905  HB3 ASP G2306       0.572  29.070  33.619  1.00  0.00           H  
ATOM   4906  CG  ASP G2306       2.100  27.683  32.929  1.00  0.00           C  
ATOM   4907  OD1 ASP G2306       1.366  26.675  32.865  1.00  0.00           O  
ATOM   4908  OD2 ASP G2306       3.138  27.778  32.254  1.00  0.00           O  
ATOM   4909  C   ASP G2306       1.390  31.334  33.995  1.00  0.00           C  
ATOM   4910  O   ASP G2306       0.502  31.583  33.216  1.00  0.00           O  
ATOM   4911  N   GLU G2307       1.636  32.203  35.014  1.00  0.00           N  
ATOM   4912  H   GLU G2307       2.197  31.940  35.812  1.00  0.00           H  
ATOM   4913  CA  GLU G2307       1.077  33.543  35.132  1.00  0.00           C  
ATOM   4914  HA  GLU G2307       0.221  33.680  34.471  1.00  0.00           H  
ATOM   4915  CB  GLU G2307       0.426  33.678  36.513  1.00  0.00           C  
ATOM   4916  HB2 GLU G2307       1.303  33.624  37.157  1.00  0.00           H  
ATOM   4917  HB3 GLU G2307      -0.025  34.661  36.647  1.00  0.00           H  
ATOM   4918  CG  GLU G2307      -0.679  32.692  36.974  1.00  0.00           C  
ATOM   4919  HG2 GLU G2307      -0.239  31.723  37.209  1.00  0.00           H  
ATOM   4920  HG3 GLU G2307      -1.236  33.006  37.857  1.00  0.00           H  
ATOM   4921  CD  GLU G2307      -1.823  32.416  35.904  1.00  0.00           C  
ATOM   4922  OE1 GLU G2307      -2.336  33.355  35.193  1.00  0.00           O  
ATOM   4923  OE2 GLU G2307      -2.341  31.244  35.799  1.00  0.00           O  
ATOM   4924  C   GLU G2307       2.022  34.756  34.755  1.00  0.00           C  
ATOM   4925  O   GLU G2307       1.516  35.732  34.247  1.00  0.00           O  
ATOM   4926  N   ILE G2308       3.331  34.621  35.039  1.00  0.00           N  
ATOM   4927  H   ILE G2308       3.693  33.719  35.314  1.00  0.00           H  
ATOM   4928  CA  ILE G2308       4.337  35.661  34.676  1.00  0.00           C  
ATOM   4929  HA  ILE G2308       3.835  36.607  34.879  1.00  0.00           H  
ATOM   4930  CB  ILE G2308       5.570  35.509  35.594  1.00  0.00           C  
ATOM   4931  HB  ILE G2308       6.032  34.527  35.485  1.00  0.00           H  
ATOM   4932  CG2 ILE G2308       6.678  36.526  35.257  1.00  0.00           C  
ATOM   4933 1HG2 ILE G2308       7.561  36.413  35.886  1.00  0.00           H  
ATOM   4934 2HG2 ILE G2308       6.941  36.485  34.200  1.00  0.00           H  
ATOM   4935 3HG2 ILE G2308       6.278  37.522  35.445  1.00  0.00           H  
ATOM   4936  CG1 ILE G2308       5.193  35.595  37.041  1.00  0.00           C  
ATOM   4937 2HG1 ILE G2308       4.993  36.631  37.317  1.00  0.00           H
[truncated: 15,233 more chars]
