# Supplementary material for: A three-level regulatory mechanism of the aldo-keto reductase subfamily AKR12D
Source: Nat Commun. 2024 Mar 8;15:2128. doi: 10.1038/s41467-024-46363-z (PMC10923870; doi:10.1038/s41467-024-46363-z)
Supplement: Supplementary file 5 — Supplementary Data 2 [file 41467_2024_46363_MOESM5_ESM.zip › 2_initial_and_representative_conformations/octamer-allosteric_tylosin/octamer-tyk_parrtlyOutFolded_traj0_A_frame8518_x4.0_y1.7.pdb]

REMARK AtomGroup tmp Selection 'chain A'
ATOM      1  N   MET A   1     -16.742   7.848  40.248  1.00  0.00           N1+
ATOM      2  H1  MET A   1     -17.503   7.595  40.863  1.00  0.00           H  
ATOM      3  H2  MET A   1     -16.725   8.844  40.078  1.00  0.00           H  
ATOM      4  H3  MET A   1     -15.856   7.570  40.644  1.00  0.00           H  
ATOM      5  CA  MET A   1     -17.007   7.161  39.008  1.00  0.00           C  
ATOM      6  HA  MET A   1     -16.863   6.100  39.213  1.00  0.00           H  
ATOM      7  CB  MET A   1     -18.484   7.284  38.499  1.00  0.00           C  
ATOM      8  HB2 MET A   1     -18.730   6.432  37.866  1.00  0.00           H  
ATOM      9  HB3 MET A   1     -19.016   7.070  39.426  1.00  0.00           H  
ATOM     10  CG  MET A   1     -19.020   8.677  38.048  1.00  0.00           C  
ATOM     11  HG2 MET A   1     -18.981   9.446  38.820  1.00  0.00           H  
ATOM     12  HG3 MET A   1     -18.440   9.147  37.254  1.00  0.00           H  
ATOM     13  SD  MET A   1     -20.744   8.469  37.627  1.00  0.00           S  
ATOM     14  CE  MET A   1     -21.634   8.410  39.190  1.00  0.00           C  
ATOM     15  HE1 MET A   1     -21.365   7.514  39.751  1.00  0.00           H  
ATOM     16  HE2 MET A   1     -21.258   9.225  39.808  1.00  0.00           H  
ATOM     17  HE3 MET A   1     -22.690   8.478  38.927  1.00  0.00           H  
ATOM     18  C   MET A   1     -15.899   7.697  38.110  1.00  0.00           C  
ATOM     19  O   MET A   1     -16.072   8.652  37.345  1.00  0.00           O  
ATOM     20  N   GLU A   2     -14.706   7.009  38.240  1.00  0.00           N  
ATOM     21  H   GLU A   2     -14.603   6.229  38.873  1.00  0.00           H  
ATOM     22  CA  GLU A   2     -13.536   7.367  37.427  1.00  0.00           C  
ATOM     23  HA  GLU A   2     -13.413   8.449  37.475  1.00  0.00           H  
ATOM     24  CB  GLU A   2     -12.308   6.833  38.197  1.00  0.00           C  
ATOM     25  HB2 GLU A   2     -12.159   7.257  39.190  1.00  0.00           H  
ATOM     26  HB3 GLU A   2     -12.405   5.747  38.189  1.00  0.00           H  
ATOM     27  CG  GLU A   2     -10.921   7.158  37.600  1.00  0.00           C  
ATOM     28  HG2 GLU A   2     -10.110   6.708  38.172  1.00  0.00           H  
ATOM     29  HG3 GLU A   2     -10.919   6.810  36.567  1.00  0.00           H  
ATOM     30  CD  GLU A   2     -10.522   8.663  37.485  1.00  0.00           C  
ATOM     31  OE1 GLU A   2      -9.279   8.917  37.536  1.00  0.00           O  
ATOM     32  OE2 GLU A   2     -11.375   9.509  37.304  1.00  0.00           O  
ATOM     33  C   GLU A   2     -13.705   6.707  36.027  1.00  0.00           C  
ATOM     34  O   GLU A   2     -13.960   5.480  35.955  1.00  0.00           O  
ATOM     35  N   TYR A   3     -13.501   7.455  34.937  1.00  0.00           N  
ATOM     36  H   TYR A   3     -13.322   8.434  35.105  1.00  0.00           H  
ATOM     37  CA  TYR A   3     -13.573   6.946  33.613  1.00  0.00           C  
ATOM     38  HA  TYR A   3     -13.860   5.895  33.578  1.00  0.00           H  
ATOM     39  CB  TYR A   3     -14.614   7.770  32.865  1.00  0.00           C  
ATOM     40  HB2 TYR A   3     -14.380   8.825  33.004  1.00  0.00           H  
ATOM     41  HB3 TYR A   3     -14.552   7.505  31.809  1.00  0.00           H  
ATOM     42  CG  TYR A   3     -16.086   7.581  33.262  1.00  0.00           C  
ATOM     43  CD1 TYR A   3     -16.833   6.413  32.854  1.00  0.00           C  
ATOM     44  HD1 TYR A   3     -16.339   5.683  32.229  1.00  0.00           H  
ATOM     45  CE1 TYR A   3     -18.161   6.259  33.222  1.00  0.00           C  
ATOM     46  HE1 TYR A   3     -18.674   5.349  32.946  1.00  0.00           H  
ATOM     47  CZ  TYR A   3     -18.841   7.339  33.820  1.00  0.00           C  
ATOM     48  OH  TYR A   3     -20.207   7.142  34.090  1.00  0.00           O  
ATOM     49  HH  TYR A   3     -20.328   6.202  34.242  1.00  0.00           H  
ATOM     50  CE2 TYR A   3     -18.153   8.472  34.286  1.00  0.00           C  
ATOM     51  HE2 TYR A   3     -18.605   9.205  34.939  1.00  0.00           H  
ATOM     52  CD2 TYR A   3     -16.761   8.634  33.974  1.00  0.00           C  
ATOM     53  HD2 TYR A   3     -16.193   9.457  34.382  1.00  0.00           H  
ATOM     54  C   TYR A   3     -12.191   6.969  33.000  1.00  0.00           C  
ATOM     55  O   TYR A   3     -11.287   7.588  33.575  1.00  0.00           O  
ATOM     56  N   THR A   4     -11.982   6.370  31.808  1.00  0.00           N  
ATOM     57  H   THR A   4     -12.680   5.720  31.476  1.00  0.00           H  
ATOM     58  CA  THR A   4     -10.657   6.436  31.064  1.00  0.00           C  
ATOM     59  HA  THR A   4     -10.185   7.408  31.201  1.00  0.00           H  
ATOM     60  CB  THR A   4      -9.633   5.480  31.656  1.00  0.00           C  
ATOM     61  HB  THR A   4      -9.418   5.713  32.699  1.00  0.00           H  
ATOM     62  CG2 THR A   4      -9.921   4.009  31.739  1.00  0.00           C  
ATOM     63 1HG2 THR A   4     -10.637   3.735  32.515  1.00  0.00           H  
ATOM     64 2HG2 THR A   4     -10.410   3.763  30.797  1.00  0.00           H  
ATOM     65 3HG2 THR A   4      -9.038   3.371  31.768  1.00  0.00           H  
ATOM     66  OG1 THR A   4      -8.435   5.611  30.948  1.00  0.00           O  
ATOM     67  HG1 THR A   4      -7.946   6.340  31.338  1.00  0.00           H  
ATOM     68  C   THR A   4     -10.796   6.107  29.563  1.00  0.00           C  
ATOM     69  O   THR A   4     -11.662   5.378  29.207  1.00  0.00           O  
ATOM     70  N   GLN A   5      -9.801   6.601  28.785  1.00  0.00           N  
ATOM     71  H   GLN A   5      -8.978   6.962  29.246  1.00  0.00           H  
ATOM     72  CA  GLN A   5      -9.759   6.143  27.375  1.00  0.00           C  
ATOM     73  HA  GLN A   5     -10.748   6.255  26.933  1.00  0.00           H  
ATOM     74  CB  GLN A   5      -8.803   6.982  26.537  1.00  0.00           C  
ATOM     75  HB2 GLN A   5      -7.826   7.044  27.017  1.00  0.00           H  
ATOM     76  HB3 GLN A   5      -8.765   6.623  25.508  1.00  0.00           H  
ATOM     77  CG  GLN A   5      -9.314   8.415  26.444  1.00  0.00           C  
ATOM     78  HG2 GLN A   5      -9.216   8.912  27.409  1.00  0.00           H  
ATOM     79  HG3 GLN A   5      -8.520   8.879  25.860  1.00  0.00           H  
ATOM     80  CD  GLN A   5     -10.652   8.812  25.872  1.00  0.00           C  
ATOM     81  OE1 GLN A   5     -11.210   9.808  26.254  1.00  0.00           O  
ATOM     82  NE2 GLN A   5     -11.087   8.196  24.802  1.00  0.00           N  
ATOM     83 1HE2 GLN A   5     -12.052   8.365  24.556  1.00  0.00           H  
ATOM     84 2HE2 GLN A   5     -10.693   7.330  24.463  1.00  0.00           H  
ATOM     85  C   GLN A   5      -9.395   4.623  27.246  1.00  0.00           C  
ATOM     86  O   GLN A   5      -8.418   4.160  27.869  1.00  0.00           O  
ATOM     87  N   LEU A   6     -10.153   3.818  26.430  1.00  0.00           N  
ATOM     88  H   LEU A   6     -10.973   4.197  25.979  1.00  0.00           H  
ATOM     89  CA  LEU A   6      -9.775   2.443  26.150  1.00  0.00           C  
ATOM     90  HA  LEU A   6      -9.390   1.926  27.029  1.00  0.00           H  
ATOM     91  CB  LEU A   6     -11.129   1.719  25.744  1.00  0.00           C  
ATOM     92  HB2 LEU A   6     -11.849   1.809  26.558  1.00  0.00           H  
ATOM     93  HB3 LEU A   6     -11.472   2.358  24.931  1.00  0.00           H  
ATOM     94  CG  LEU A   6     -11.031   0.200  25.470  1.00  0.00           C  
ATOM     95  HG  LEU A   6     -10.217   0.009  24.770  1.00  0.00           H  
ATOM     96  CD1 LEU A   6     -10.824  -0.707  26.675  1.00  0.00           C  
ATOM     97 1HD1 LEU A   6     -10.588  -1.731  26.384  1.00  0.00           H  
ATOM     98 2HD1 LEU A   6      -9.977  -0.300  27.227  1.00  0.00           H  
ATOM     99 3HD1 LEU A   6     -11.645  -0.784  27.388  1.00  0.00           H  
ATOM    100  CD2 LEU A   6     -12.363  -0.263  24.791  1.00  0.00           C  
ATOM    101 1HD2 LEU A   6     -12.486   0.265  23.845  1.00  0.00           H  
ATOM    102 2HD2 LEU A   6     -12.398  -1.341  24.640  1.00  0.00           H  
ATOM    103 3HD2 LEU A   6     -13.176  -0.129  25.504  1.00  0.00           H  
ATOM    104  C   LEU A   6      -8.608   2.341  25.076  1.00  0.00           C  
ATOM    105  O   LEU A   6      -8.812   2.397  23.860  1.00  0.00           O  
ATOM    106  N   GLY A   7      -7.457   2.088  25.654  1.00  0.00           N  
ATOM    107  H   GLY A   7      -7.394   1.957  26.654  1.00  0.00           H  
ATOM    108  CA  GLY A   7      -6.201   2.235  25.009  1.00  0.00           C  
ATOM    109  HA2 GLY A   7      -5.429   2.398  25.762  1.00  0.00           H  
ATOM    110  HA3 GLY A   7      -5.989   1.366  24.387  1.00  0.00           H  
ATOM    111  C   GLY A   7      -6.242   3.506  24.203  1.00  0.00           C  
ATOM    112  O   GLY A   7      -6.568   4.515  24.825  1.00  0.00           O  
ATOM    113  N   ARG A   8      -5.934   3.447  22.892  1.00  0.00           N  
ATOM    114  H   ARG A   8      -5.705   2.522  22.556  1.00  0.00           H  
ATOM    115  CA  ARG A   8      -5.633   4.559  21.954  1.00  0.00           C  
ATOM    116  HA  ARG A   8      -5.205   5.379  22.531  1.00  0.00           H  
ATOM    117  CB  ARG A   8      -4.714   4.082  20.780  1.00  0.00           C  
ATOM    118  HB2 ARG A   8      -4.396   4.949  20.201  1.00  0.00           H  
ATOM    119  HB3 ARG A   8      -3.981   3.534  21.371  1.00  0.00           H  
ATOM    120  CG  ARG A   8      -5.443   3.181  19.863  1.00  0.00           C  
ATOM    121  HG2 ARG A   8      -6.079   2.523  20.454  1.00  0.00           H  
ATOM    122  HG3 ARG A   8      -6.094   3.835  19.282  1.00  0.00           H  
ATOM    123  CD  ARG A   8      -4.544   2.431  18.884  1.00  0.00           C  
ATOM    124  HD2 ARG A   8      -3.982   3.161  18.301  1.00  0.00           H  
ATOM    125  HD3 ARG A   8      -3.857   1.895  19.538  1.00  0.00           H  
ATOM    126  NE  ARG A   8      -5.297   1.519  18.015  1.00  0.00           N  
ATOM    127  HE  ARG A   8      -5.433   1.741  17.039  1.00  0.00           H  
ATOM    128  CZ  ARG A   8      -5.744   0.299  18.236  1.00  0.00           C  
ATOM    129  NH1 ARG A   8      -6.194  -0.417  17.284  1.00  0.00           N  
ATOM    130 1HH1 ARG A   8      -6.314  -0.025  16.361  1.00  0.00           H  
ATOM    131 2HH1 ARG A   8      -6.383  -1.380  17.526  1.00  0.00           H  
ATOM    132  NH2 ARG A   8      -5.758  -0.214  19.441  1.00  0.00           N  
ATOM    133 1HH2 ARG A   8      -5.616   0.411  20.221  1.00  0.00           H  
ATOM    134 2HH2 ARG A   8      -6.167  -1.128  19.576  1.00  0.00           H  
ATOM    135  C   ARG A   8      -6.905   5.275  21.373  1.00  0.00           C  
ATOM    136  O   ARG A   8      -6.783   6.363  20.862  1.00  0.00           O  
ATOM    137  N   ILE A   9      -8.083   4.692  21.394  1.00  0.00           N  
ATOM    138  H   ILE A   9      -8.058   3.873  21.985  1.00  0.00           H  
ATOM    139  CA  ILE A   9      -9.246   5.204  20.716  1.00  0.00           C  
ATOM    140  HA  ILE A   9      -8.861   5.632  19.791  1.00  0.00           H  
ATOM    141  CB  ILE A   9     -10.200   4.064  20.257  1.00  0.00           C  
ATOM    142  HB  ILE A   9     -11.083   4.499  19.787  1.00  0.00           H  
ATOM    143  CG2 ILE A   9      -9.490   3.018  19.291  1.00  0.00           C  
ATOM    144 1HG2 ILE A   9     -10.248   2.294  18.990  1.00  0.00           H  
ATOM    145 2HG2 ILE A   9      -9.138   3.534  18.398  1.00  0.00           H  
ATOM    146 3HG2 ILE A   9      -8.618   2.524  19.720  1.00  0.00           H  
ATOM    147  CG1 ILE A   9     -10.723   3.135  21.378  1.00  0.00           C  
ATOM    148 2HG1 ILE A   9     -10.132   2.222  21.448  1.00  0.00           H  
ATOM    149 3HG1 ILE A   9     -10.648   3.607  22.358  1.00  0.00           H  
ATOM    150  CD1 ILE A   9     -12.134   2.634  20.937  1.00  0.00           C  
ATOM    151 1HD1 ILE A   9     -12.051   2.064  20.012  1.00  0.00           H  
ATOM    152 2HD1 ILE A   9     -12.475   1.997  21.753  1.00  0.00           H  
ATOM    153 3HD1 ILE A   9     -12.834   3.455  20.781  1.00  0.00           H  
ATOM    154  C   ILE A   9     -10.026   6.299  21.522  1.00  0.00           C  
ATOM    155  O   ILE A   9      -9.829   6.518  22.723  1.00  0.00           O  
ATOM    156  N   GLY A  10     -10.959   6.971  20.841  1.00  0.00           N  
ATOM    157  H   GLY A  10     -11.316   6.410  20.080  1.00  0.00           H  
ATOM    158  CA  GLY A  10     -11.844   7.969  21.495  1.00  0.00           C  
ATOM    159  HA2 GLY A  10     -11.293   8.694  22.094  1.00  0.00           H  
ATOM    160  HA3 GLY A  10     -12.225   8.660  20.743  1.00  0.00           H  
ATOM    161  C   GLY A  10     -12.900   7.555  22.512  1.00  0.00           C  
ATOM    162  O   GLY A  10     -13.561   8.361  23.180  1.00  0.00           O  
ATOM    163  N   LEU A  11     -13.064   6.192  22.717  1.00  0.00           N  
ATOM    164  H   LEU A  11     -12.516   5.492  22.239  1.00  0.00           H  
ATOM    165  CA  LEU A  11     -14.133   5.652  23.641  1.00  0.00           C  
ATOM    166  HA  LEU A  11     -15.032   6.246  23.475  1.00  0.00           H  
ATOM    167  CB  LEU A  11     -14.414   4.242  23.042  1.00  0.00           C  
ATOM    168  HB2 LEU A  11     -14.683   4.440  22.005  1.00  0.00           H  
ATOM    169  HB3 LEU A  11     -13.500   3.668  23.200  1.00  0.00           H  
ATOM    170  CG  LEU A  11     -15.519   3.496  23.722  1.00  0.00           C  
ATOM    171  HG  LEU A  11     -15.377   3.724  24.778  1.00  0.00           H  
ATOM    172  CD1 LEU A  11     -16.891   3.856  23.315  1.00  0.00           C  
ATOM    173 1HD1 LEU A  11     -16.835   3.988  22.234  1.00  0.00           H  
ATOM    174 2HD1 LEU A  11     -17.558   3.032  23.569  1.00  0.00           H  
ATOM    175 3HD1 LEU A  11     -17.247   4.760  23.809  1.00  0.00           H  
ATOM    176  CD2 LEU A  11     -15.252   2.000  23.656  1.00  0.00           C  
ATOM    177 1HD2 LEU A  11     -15.968   1.306  24.095  1.00  0.00           H  
ATOM    178 2HD2 LEU A  11     -15.343   1.776  22.593  1.00  0.00           H  
ATOM    179 3HD2 LEU A  11     -14.209   1.883  23.950  1.00  0.00           H  
ATOM    180  C   LEU A  11     -13.595   5.717  25.110  1.00  0.00           C  
ATOM    181  O   LEU A  11     -12.469   5.383  25.398  1.00  0.00           O  
ATOM    182  N   LYS A  12     -14.407   6.396  25.902  1.00  0.00           N  
ATOM    183  H   LYS A  12     -15.293   6.736  25.557  1.00  0.00           H  
ATOM    184  CA  LYS A  12     -14.322   6.426  27.340  1.00  0.00           C  
ATOM    185  HA  LYS A  12     -13.238   6.365  27.441  1.00  0.00           H  
ATOM    186  CB  LYS A  12     -14.622   7.859  27.862  1.00  0.00           C  
ATOM    187  HB2 LYS A  12     -14.455   8.507  27.001  1.00  0.00           H  
ATOM    188  HB3 LYS A  12     -15.669   7.914  28.157  1.00  0.00           H  
ATOM    189  CG  LYS A  12     -13.787   8.389  29.056  1.00  0.00           C  
ATOM    190  HG2 LYS A  12     -13.590   7.497  29.651  1.00  0.00           H  
ATOM    191  HG3 LYS A  12     -12.859   8.829  28.691  1.00  0.00           H  
ATOM    192  CD  LYS A  12     -14.557   9.497  29.839  1.00  0.00           C  
ATOM    193  HD2 LYS A  12     -15.460   9.050  30.255  1.00  0.00           H  
ATOM    194  HD3 LYS A  12     -13.912   9.803  30.663  1.00  0.00           H  
ATOM    195  CE  LYS A  12     -14.846  10.697  28.902  1.00  0.00           C  
ATOM    196  HE2 LYS A  12     -13.860  10.969  28.525  1.00  0.00           H  
ATOM    197  HE3 LYS A  12     -15.369  10.319  28.023  1.00  0.00           H  
ATOM    198  NZ  LYS A  12     -15.528  11.881  29.489  1.00  0.00           N1+
ATOM    199  HZ1 LYS A  12     -15.686  12.612  28.811  1.00  0.00           H  
ATOM    200  HZ2 LYS A  12     -16.491  11.707  29.741  1.00  0.00           H  
ATOM    201  HZ3 LYS A  12     -14.974  12.235  30.255  1.00  0.00           H  
ATOM    202  C   LYS A  12     -15.058   5.346  28.139  1.00  0.00           C  
ATOM    203  O   LYS A  12     -16.291   5.137  28.019  1.00  0.00           O  
ATOM    204  N   VAL A  13     -14.359   4.539  28.883  1.00  0.00           N  
ATOM    205  H   VAL A  13     -13.369   4.711  28.987  1.00  0.00           H  
ATOM    206  CA  VAL A  13     -14.989   3.483  29.747  1.00  0.00           C  
ATOM    207  HA  VAL A  13     -16.072   3.480  29.624  1.00  0.00           H  
ATOM    208  CB  VAL A  13     -14.582   2.053  29.326  1.00  0.00           C  
ATOM    209  HB  VAL A  13     -15.027   1.479  30.139  1.00  0.00           H  
ATOM    210  CG1 VAL A  13     -15.085   1.743  27.941  1.00  0.00           C  
ATOM    211 1HG1 VAL A  13     -16.169   1.844  27.998  1.00  0.00           H  
ATOM    212 2HG1 VAL A  13     -14.816   2.452  27.158  1.00  0.00           H  
ATOM    213 3HG1 VAL A  13     -14.835   0.699  27.750  1.00  0.00           H  
ATOM    214  CG2 VAL A  13     -13.088   1.738  29.570  1.00  0.00           C  
ATOM    215 1HG2 VAL A  13     -12.825   1.832  30.624  1.00  0.00           H  
ATOM    216 2HG2 VAL A  13     -12.927   0.717  29.225  1.00  0.00           H  
ATOM    217 3HG2 VAL A  13     -12.383   2.400  29.067  1.00  0.00           H  
ATOM    218  C   VAL A  13     -14.684   3.642  31.212  1.00  0.00           C  
ATOM    219  O   VAL A  13     -13.626   4.172  31.516  1.00  0.00           O  
ATOM    220  N   SER A  14     -15.491   3.142  32.188  1.00  0.00           N  
ATOM    221  H   SER A  14     -16.352   2.680  31.931  1.00  0.00           H  
ATOM    222  CA  SER A  14     -15.205   3.248  33.595  1.00  0.00           C  
ATOM    223  HA  SER A  14     -14.882   4.203  34.008  1.00  0.00           H  
ATOM    224  CB  SER A  14     -16.406   2.972  34.497  1.00  0.00           C  
ATOM    225  HB2 SER A  14     -16.202   2.596  35.500  1.00  0.00           H  
ATOM    226  HB3 SER A  14     -16.939   3.921  34.560  1.00  0.00           H  
ATOM    227  OG  SER A  14     -17.148   1.902  33.943  1.00  0.00           O  
ATOM    228  HG  SER A  14     -16.745   1.078  34.228  1.00  0.00           H  
ATOM    229  C   SER A  14     -13.985   2.401  33.972  1.00  0.00           C  
ATOM    230  O   SER A  14     -13.670   1.415  33.293  1.00  0.00           O  
ATOM    231  N   ARG A  15     -13.206   2.853  34.984  1.00  0.00           N  
ATOM    232  H   ARG A  15     -13.446   3.745  35.393  1.00  0.00           H  
ATOM    233  CA  ARG A  15     -12.108   2.090  35.580  1.00  0.00           C  
ATOM    234  HA  ARG A  15     -11.488   1.661  34.792  1.00  0.00           H  
ATOM    235  CB  ARG A  15     -11.194   2.917  36.603  1.00  0.00           C  
ATOM    236  HB2 ARG A  15     -11.864   3.445  37.283  1.00  0.00           H  
ATOM    237  HB3 ARG A  15     -10.612   2.209  37.193  1.00  0.00           H  
ATOM    238  CG  ARG A  15     -10.252   3.914  35.878  1.00  0.00           C  
ATOM    239  HG2 ARG A  15     -10.873   4.637  35.350  1.00  0.00           H  
ATOM    240  HG3 ARG A  15      -9.731   4.430  36.684  1.00  0.00           H  
ATOM    241  CD  ARG A  15      -9.210   3.113  35.124  1.00  0.00           C  
ATOM    242  HD2 ARG A  15      -9.698   2.266  34.640  1.00  0.00           H  
ATOM    243  HD3 ARG A  15      -8.825   3.823  34.392  1.00  0.00           H  
ATOM    244  NE  ARG A  15      -8.192   2.630  35.958  1.00  0.00           N  
ATOM    245  HE  ARG A  15      -8.102   3.023  36.883  1.00  0.00           H  
ATOM    246  CZ  ARG A  15      -7.100   1.983  35.619  1.00  0.00           C  
ATOM    247  NH1 ARG A  15      -6.089   1.912  36.473  1.00  0.00           N  
ATOM    248 1HH1 ARG A  15      -6.013   2.152  37.451  1.00  0.00           H  
ATOM    249 2HH1 ARG A  15      -5.316   1.331  36.183  1.00  0.00           H  
ATOM    250  NH2 ARG A  15      -6.968   1.471  34.392  1.00  0.00           N  
ATOM    251 1HH2 ARG A  15      -7.860   1.340  33.936  1.00  0.00           H  
ATOM    252 2HH2 ARG A  15      -6.208   0.854  34.145  1.00  0.00           H  
ATOM    253  C   ARG A  15     -12.566   0.722  36.120  1.00  0.00           C  
ATOM    254  O   ARG A  15     -11.807  -0.287  35.955  1.00  0.00           O  
ATOM    255  N   LEU A  16     -13.813   0.607  36.647  1.00  0.00           N  
ATOM    256  H   LEU A  16     -14.299   1.483  36.771  1.00  0.00           H  
ATOM    257  CA  LEU A  16     -14.515  -0.769  36.773  1.00  0.00           C  
ATOM    258  HA  LEU A  16     -13.799  -1.578  36.917  1.00  0.00           H  
ATOM    259  CB  LEU A  16     -15.346  -0.793  38.017  1.00  0.00           C  
ATOM    260  HB2 LEU A  16     -16.205  -0.152  37.816  1.00  0.00           H  
ATOM    261  HB3 LEU A  16     -15.782  -1.776  38.200  1.00  0.00           H  
ATOM    262  CG  LEU A  16     -14.761  -0.307  39.364  1.00  0.00           C  
ATOM    263  HG  LEU A  16     -14.337   0.678  39.172  1.00  0.00           H  
ATOM    264  CD1 LEU A  16     -15.854   0.013  40.333  1.00  0.00           C  
ATOM    265 1HD1 LEU A  16     -15.448   0.586  41.166  1.00  0.00           H  
ATOM    266 2HD1 LEU A  16     -16.674   0.546  39.851  1.00  0.00           H  
ATOM    267 3HD1 LEU A  16     -16.307  -0.919  40.670  1.00  0.00           H  
ATOM    268  CD2 LEU A  16     -13.649  -1.049  39.979  1.00  0.00           C  
ATOM    269 1HD2 LEU A  16     -12.912  -1.204  39.190  1.00  0.00           H  
ATOM    270 2HD2 LEU A  16     -13.314  -0.500  40.859  1.00  0.00           H  
ATOM    271 3HD2 LEU A  16     -14.105  -2.016  40.193  1.00  0.00           H  
ATOM    272  C   LEU A  16     -15.475  -1.085  35.531  1.00  0.00           C  
ATOM    273  O   LEU A  16     -15.948  -0.115  34.881  1.00  0.00           O  
ATOM    274  N   VAL A  17     -15.687  -2.372  35.314  1.00  0.00           N  
ATOM    275  H   VAL A  17     -15.395  -3.036  36.017  1.00  0.00           H  
ATOM    276  CA  VAL A  17     -16.532  -2.916  34.197  1.00  0.00           C  
ATOM    277  HA  VAL A  17     -16.975  -2.066  33.679  1.00  0.00           H  
ATOM    278  CB  VAL A  17     -15.582  -3.611  33.199  1.00  0.00           C  
ATOM    279  HB  VAL A  17     -15.431  -4.628  33.561  1.00  0.00           H  
ATOM    280  CG1 VAL A  17     -16.406  -3.701  31.910  1.00  0.00           C  
ATOM    281 1HG1 VAL A  17     -15.738  -3.997  31.101  1.00  0.00           H  
ATOM    282 2HG1 VAL A  17     -17.122  -4.522  31.941  1.00  0.00           H  
ATOM    283 3HG1 VAL A  17     -16.878  -2.759  31.631  1.00  0.00           H  
ATOM    284  CG2 VAL A  17     -14.292  -2.799  32.841  1.00  0.00           C  
ATOM    285 1HG2 VAL A  17     -13.799  -3.236  31.972  1.00  0.00           H  
ATOM    286 2HG2 VAL A  17     -14.681  -1.783  32.775  1.00  0.00           H  
ATOM    287 3HG2 VAL A  17     -13.553  -2.785  33.642  1.00  0.00           H  
ATOM    288  C   VAL A  17     -17.465  -4.024  34.793  1.00  0.00           C  
ATOM    289  O   VAL A  17     -17.084  -4.798  35.647  1.00  0.00           O  
ATOM    290  N   LEU A  18     -18.750  -3.940  34.404  1.00  0.00           N  
ATOM    291  H   LEU A  18     -19.042  -3.468  33.560  1.00  0.00           H  
ATOM    292  CA  LEU A  18     -19.769  -4.991  34.854  1.00  0.00           C  
ATOM    293  HA  LEU A  18     -19.568  -5.338  35.867  1.00  0.00           H  
ATOM    294  CB  LEU A  18     -21.170  -4.284  34.748  1.00  0.00           C  
ATOM    295  HB2 LEU A  18     -21.065  -3.435  35.425  1.00  0.00           H  
ATOM    296  HB3 LEU A  18     -21.254  -3.856  33.749  1.00  0.00           H  
ATOM    297  CG  LEU A  18     -22.491  -4.963  35.210  1.00  0.00           C  
ATOM    298  HG  LEU A  18     -23.176  -4.116  35.183  1.00  0.00           H  
ATOM    299  CD1 LEU A  18     -23.092  -6.073  34.357  1.00  0.00           C  
ATOM    300 1HD1 LEU A  18     -24.107  -6.193  34.735  1.00  0.00           H  
ATOM    301 2HD1 LEU A  18     -23.261  -5.763  33.326  1.00  0.00           H  
ATOM    302 3HD1 LEU A  18     -22.459  -6.958  34.286  1.00  0.00           H  
ATOM    303  CD2 LEU A  18     -22.388  -5.456  36.603  1.00  0.00           C  
ATOM    304 1HD2 LEU A  18     -21.764  -6.348  36.663  1.00  0.00           H  
ATOM    305 2HD2 LEU A  18     -21.998  -4.680  37.260  1.00  0.00           H  
ATOM    306 3HD2 LEU A  18     -23.341  -5.881  36.918  1.00  0.00           H  
ATOM    307  C   LEU A  18     -19.674  -6.317  34.104  1.00  0.00           C  
ATOM    308  O   LEU A  18     -19.622  -6.282  32.848  1.00  0.00           O  
ATOM    309  N   GLY A  19     -19.585  -7.453  34.840  1.00  0.00           N  
ATOM    310  H   GLY A  19     -19.549  -7.412  35.848  1.00  0.00           H  
ATOM    311  CA  GLY A  19     -19.504  -8.766  34.226  1.00  0.00           C  
ATOM    312  HA2 GLY A  19     -19.243  -8.843  33.170  1.00  0.00           H  
ATOM    313  HA3 GLY A  19     -18.724  -9.311  34.757  1.00  0.00           H  
ATOM    314  C   GLY A  19     -20.811  -9.480  34.449  1.00  0.00           C  
ATOM    315  O   GLY A  19     -21.616  -9.104  35.319  1.00  0.00           O  
ATOM    316  N   THR A  20     -21.220 -10.332  33.478  1.00  0.00           N  
ATOM    317  H   THR A  20     -20.543 -10.676  32.811  1.00  0.00           H  
ATOM    318  CA  THR A  20     -22.551 -10.980  33.441  1.00  0.00           C  
ATOM    319  HA  THR A  20     -23.186 -10.531  34.204  1.00  0.00           H  
ATOM    320  CB  THR A  20     -23.220 -10.796  32.105  1.00  0.00           C  
ATOM    321  HB  THR A  20     -24.084 -11.460  32.083  1.00  0.00           H  
ATOM    322  CG2 THR A  20     -23.555  -9.364  31.754  1.00  0.00           C  
ATOM    323 1HG2 THR A  20     -22.773  -8.640  31.983  1.00  0.00           H  
ATOM    324 2HG2 THR A  20     -23.744  -9.081  30.718  1.00  0.00           H  
ATOM    325 3HG2 THR A  20     -24.537  -9.134  32.169  1.00  0.00           H  
ATOM    326  OG1 THR A  20     -22.375 -11.152  31.138  1.00  0.00           O  
ATOM    327  HG1 THR A  20     -21.869 -10.402  30.817  1.00  0.00           H  
ATOM    328  C   THR A  20     -22.627 -12.482  33.737  1.00  0.00           C  
ATOM    329  O   THR A  20     -23.713 -13.081  33.693  1.00  0.00           O  
ATOM    330  N   MET A  21     -21.510 -13.154  34.037  1.00  0.00           N  
ATOM    331  H   MET A  21     -20.702 -12.599  34.279  1.00  0.00           H  
ATOM    332  CA  MET A  21     -21.505 -14.592  34.340  1.00  0.00           C  
ATOM    333  HA  MET A  21     -21.724 -15.041  33.371  1.00  0.00           H  
ATOM    334  CB  MET A  21     -20.193 -15.072  34.915  1.00  0.00           C  
ATOM    335  HB2 MET A  21     -19.434 -14.735  34.209  1.00  0.00           H  
ATOM    336  HB3 MET A  21     -19.954 -14.595  35.865  1.00  0.00           H  
ATOM    337  CG  MET A  21     -19.989 -16.597  35.081  1.00  0.00           C  
ATOM    338  HG2 MET A  21     -19.001 -16.796  35.496  1.00  0.00           H  
ATOM    339  HG3 MET A  21     -20.593 -17.109  35.831  1.00  0.00           H  
ATOM    340  SD  MET A  21     -20.070 -17.533  33.556  1.00  0.00           S  
ATOM    341  CE  MET A  21     -18.456 -17.097  32.915  1.00  0.00           C  
ATOM    342  HE1 MET A  21     -17.700 -17.351  33.657  1.00  0.00           H  
ATOM    343  HE2 MET A  21     -18.427 -17.678  31.993  1.00  0.00           H  
ATOM    344  HE3 MET A  21     -18.405 -16.070  32.552  1.00  0.00           H  
ATOM    345  C   MET A  21     -22.590 -15.106  35.343  1.00  0.00           C  
ATOM    346  O   MET A  21     -23.155 -16.234  35.097  1.00  0.00           O  
ATOM    347  N   ASN A  22     -22.948 -14.355  36.422  1.00  0.00           N  
ATOM    348  H   ASN A  22     -22.698 -13.376  36.451  1.00  0.00           H  
ATOM    349  CA  ASN A  22     -23.921 -14.682  37.432  1.00  0.00           C  
ATOM    350  HA  ASN A  22     -23.625 -15.601  37.938  1.00  0.00           H  
ATOM    351  CB  ASN A  22     -24.022 -13.538  38.516  1.00  0.00           C  
ATOM    352  HB2 ASN A  22     -24.142 -12.561  38.049  1.00  0.00           H  
ATOM    353  HB3 ASN A  22     -24.911 -13.686  39.129  1.00  0.00           H  
ATOM    354  CG  ASN A  22     -22.788 -13.585  39.381  1.00  0.00           C  
ATOM    355  OD1 ASN A  22     -22.256 -14.619  39.883  1.00  0.00           O  
ATOM    356  ND2 ASN A  22     -22.134 -12.459  39.571  1.00  0.00           N  
ATOM    357 1HD2 ASN A  22     -21.335 -12.498  40.189  1.00  0.00           H  
ATOM    358 2HD2 ASN A  22     -22.514 -11.588  39.231  1.00  0.00           H  
ATOM    359  C   ASN A  22     -25.397 -14.931  36.903  1.00  0.00           C  
ATOM    360  O   ASN A  22     -26.245 -15.393  37.696  1.00  0.00           O  
ATOM    361  N   PHE A  23     -25.712 -14.452  35.743  1.00  0.00           N  
ATOM    362  H   PHE A  23     -24.957 -14.128  35.155  1.00  0.00           H  
ATOM    363  CA  PHE A  23     -27.140 -14.110  35.441  1.00  0.00           C  
ATOM    364  HA  PHE A  23     -27.706 -13.718  36.286  1.00  0.00           H  
ATOM    365  CB  PHE A  23     -27.055 -12.891  34.535  1.00  0.00           C  
ATOM    366  HB2 PHE A  23     -26.432 -13.131  33.673  1.00  0.00           H  
ATOM    367  HB3 PHE A  23     -28.050 -12.664  34.154  1.00  0.00           H  
ATOM    368  CG  PHE A  23     -26.544 -11.568  35.117  1.00  0.00           C  
ATOM    369  CD1 PHE A  23     -26.207 -11.403  36.500  1.00  0.00           C  
ATOM    370  HD1 PHE A  23     -26.383 -12.182  37.227  1.00  0.00           H  
ATOM    371  CE1 PHE A  23     -25.767 -10.183  36.979  1.00  0.00           C  
ATOM    372  HE1 PHE A  23     -25.603 -10.080  38.042  1.00  0.00           H  
ATOM    373  CZ  PHE A  23     -25.528  -9.134  36.068  1.00  0.00           C  
ATOM    374  HZ  PHE A  23     -25.154  -8.176  36.400  1.00  0.00           H  
ATOM    375  CE2 PHE A  23     -25.683  -9.344  34.718  1.00  0.00           C  
ATOM    376  HE2 PHE A  23     -25.557  -8.443  34.137  1.00  0.00           H  
ATOM    377  CD2 PHE A  23     -26.157 -10.553  34.167  1.00  0.00           C  
ATOM    378  HD2 PHE A  23     -26.372 -10.626  33.111  1.00  0.00           H  
ATOM    379  C   PHE A  23     -27.801 -15.367  34.869  1.00  0.00           C  
ATOM    380  O   PHE A  23     -27.473 -15.977  33.860  1.00  0.00           O  
ATOM    381  N   GLY A  24     -28.907 -15.660  35.539  1.00  0.00           N  
ATOM    382  H   GLY A  24     -28.989 -15.128  36.394  1.00  0.00           H  
ATOM    383  CA  GLY A  24     -29.639 -16.926  35.389  1.00  0.00           C  
ATOM    384  HA2 GLY A  24     -30.702 -16.692  35.442  1.00  0.00           H  
ATOM    385  HA3 GLY A  24     -29.521 -17.406  34.417  1.00  0.00           H  
ATOM    386  C   GLY A  24     -29.245 -17.983  36.493  1.00  0.00           C  
ATOM    387  O   GLY A  24     -29.933 -17.924  37.589  1.00  0.00           O  
ATOM    388  N   PRO A  25     -28.156 -18.731  36.284  1.00  0.00           N  
ATOM    389  CD  PRO A  25     -27.397 -18.926  35.081  1.00  0.00           C  
ATOM    390  HD2 PRO A  25     -26.486 -18.347  35.233  1.00  0.00           H  
ATOM    391  HD3 PRO A  25     -27.983 -18.634  34.209  1.00  0.00           H  
ATOM    392  CG  PRO A  25     -26.990 -20.363  35.134  1.00  0.00           C  
ATOM    393  HG2 PRO A  25     -26.180 -20.589  34.441  1.00  0.00           H  
ATOM    394  HG3 PRO A  25     -27.867 -20.971  34.912  1.00  0.00           H  
ATOM    395  CB  PRO A  25     -26.642 -20.468  36.593  1.00  0.00           C  
ATOM    396  HB2 PRO A  25     -25.732 -19.895  36.767  1.00  0.00           H  
ATOM    397  HB3 PRO A  25     -26.580 -21.498  36.944  1.00  0.00           H  
ATOM    398  CA  PRO A  25     -27.815 -19.729  37.234  1.00  0.00           C  
ATOM    399  HA  PRO A  25     -28.609 -20.467  37.346  1.00  0.00           H  
ATOM    400  C   PRO A  25     -27.473 -19.370  38.633  1.00  0.00           C  
ATOM    401  O   PRO A  25     -27.865 -20.144  39.530  1.00  0.00           O  
ATOM    402  N   THR A  26     -26.823 -18.171  38.819  1.00  0.00           N  
ATOM    403  H   THR A  26     -26.645 -17.601  38.005  1.00  0.00           H  
ATOM    404  CA  THR A  26     -26.502 -17.689  40.199  1.00  0.00           C  
ATOM    405  HA  THR A  26     -26.543 -18.498  40.928  1.00  0.00           H  
ATOM    406  CB  THR A  26     -25.019 -17.158  40.238  1.00  0.00           C  
ATOM    407  HB  THR A  26     -24.980 -16.243  39.647  1.00  0.00           H  
ATOM    408  CG2 THR A  26     -24.568 -16.859  41.713  1.00  0.00           C  
ATOM    409 1HG2 THR A  26     -24.399 -17.764  42.296  1.00  0.00           H  
ATOM    410 2HG2 THR A  26     -23.690 -16.221  41.609  1.00  0.00           H  
ATOM    411 3HG2 THR A  26     -25.315 -16.292  42.269  1.00  0.00           H  
ATOM    412  OG1 THR A  26     -24.194 -18.189  39.695  1.00  0.00           O  
ATOM    413  HG1 THR A  26     -24.110 -18.102  38.743  1.00  0.00           H  
ATOM    414  C   THR A  26     -27.477 -16.659  40.729  1.00  0.00           C  
ATOM    415  O   THR A  26     -27.755 -16.717  41.908  1.00  0.00           O  
ATOM    416  N   THR A  27     -27.993 -15.770  39.903  1.00  0.00           N  
ATOM    417  H   THR A  27     -27.742 -15.800  38.925  1.00  0.00           H  
ATOM    418  CA  THR A  27     -28.932 -14.750  40.263  1.00  0.00           C  
ATOM    419  HA  THR A  27     -29.311 -15.038  41.244  1.00  0.00           H  
ATOM    420  CB  THR A  27     -28.403 -13.387  40.520  1.00  0.00           C  
ATOM    421  HB  THR A  27     -29.208 -12.682  40.729  1.00  0.00           H  
ATOM    422  CG2 THR A  27     -27.456 -13.347  41.697  1.00  0.00           C  
ATOM    423 1HG2 THR A  27     -26.922 -12.397  41.692  1.00  0.00           H  
ATOM    424 2HG2 THR A  27     -28.067 -13.525  42.582  1.00  0.00           H  
ATOM    425 3HG2 THR A  27     -26.702 -14.134  41.678  1.00  0.00           H  
ATOM    426  OG1 THR A  27     -27.770 -12.803  39.404  1.00  0.00           O  
ATOM    427  HG1 THR A  27     -28.408 -12.709  38.693  1.00  0.00           H  
ATOM    428  C   THR A  27     -30.073 -14.732  39.222  1.00  0.00           C  
ATOM    429  O   THR A  27     -29.769 -14.579  37.999  1.00  0.00           O  
ATOM    430  N   ASP A  28     -31.307 -14.916  39.655  1.00  0.00           N  
ATOM    431  H   ASP A  28     -31.516 -15.020  40.638  1.00  0.00           H  
ATOM    432  CA  ASP A  28     -32.432 -14.864  38.717  1.00  0.00           C  
ATOM    433  HA  ASP A  28     -32.276 -15.729  38.073  1.00  0.00           H  
ATOM    434  CB  ASP A  28     -33.711 -15.186  39.429  1.00  0.00           C  
ATOM    435  HB2 ASP A  28     -33.595 -16.140  39.944  1.00  0.00           H  
ATOM    436  HB3 ASP A  28     -34.020 -14.392  40.109  1.00  0.00           H  
ATOM    437  CG  ASP A  28     -34.928 -15.409  38.523  1.00  0.00           C  
ATOM    438  OD1 ASP A  28     -36.042 -14.853  38.852  1.00  0.00           O  
ATOM    439  OD2 ASP A  28     -34.767 -16.112  37.541  1.00  0.00           O  
ATOM    440  C   ASP A  28     -32.466 -13.555  37.859  1.00  0.00           C  
ATOM    441  O   ASP A  28     -32.003 -12.478  38.257  1.00  0.00           O  
ATOM    442  N   GLU A  29     -33.172 -13.549  36.697  1.00  0.00           N  
ATOM    443  H   GLU A  29     -33.720 -14.387  36.566  1.00  0.00           H  
ATOM    444  CA  GLU A  29     -33.272 -12.414  35.722  1.00  0.00           C  
ATOM    445  HA  GLU A  29     -32.290 -12.438  35.249  1.00  0.00           H  
ATOM    446  CB  GLU A  29     -34.303 -12.830  34.600  1.00  0.00           C  
ATOM    447  HB2 GLU A  29     -34.062 -13.801  34.168  1.00  0.00           H  
ATOM    448  HB3 GLU A  29     -35.251 -13.034  35.097  1.00  0.00           H  
ATOM    449  CG  GLU A  29     -34.570 -11.792  33.476  1.00  0.00           C  
ATOM    450  HG2 GLU A  29     -35.150 -10.926  33.793  1.00  0.00           H  
ATOM    451  HG3 GLU A  29     -33.586 -11.366  33.281  1.00  0.00           H  
ATOM    452  CD  GLU A  29     -35.131 -12.430  32.188  1.00  0.00           C  
ATOM    453  OE1 GLU A  29     -35.264 -11.813  31.110  1.00  0.00           O  
ATOM    454  OE2 GLU A  29     -35.520 -13.622  32.276  1.00  0.00           O  
ATOM    455  C   GLU A  29     -33.562 -10.997  36.340  1.00  0.00           C  
ATOM    456  O   GLU A  29     -32.744 -10.052  36.087  1.00  0.00           O  
ATOM    457  N   ALA A  30     -34.571 -10.843  37.248  1.00  0.00           N  
ATOM    458  H   ALA A  30     -35.108 -11.672  37.459  1.00  0.00           H  
ATOM    459  CA  ALA A  30     -34.848  -9.558  37.871  1.00  0.00           C  
ATOM    460  HA  ALA A  30     -34.858  -8.803  37.085  1.00  0.00           H  
ATOM    461  CB  ALA A  30     -36.308  -9.579  38.502  1.00  0.00           C  
ATOM    462  HB1 ALA A  30     -36.977  -9.859  37.688  1.00  0.00           H  
ATOM    463  HB2 ALA A  30     -36.232 -10.258  39.351  1.00  0.00           H  
ATOM    464  HB3 ALA A  30     -36.594  -8.527  38.502  1.00  0.00           H  
ATOM    465  C   ALA A  30     -33.890  -9.150  39.015  1.00  0.00           C  
ATOM    466  O   ALA A  30     -33.622  -7.964  39.213  1.00  0.00           O  
ATOM    467  N   GLU A  31     -33.316 -10.136  39.719  1.00  0.00           N  
ATOM    468  H   GLU A  31     -33.677 -11.056  39.509  1.00  0.00           H  
ATOM    469  CA  GLU A  31     -32.192  -9.923  40.632  1.00  0.00           C  
ATOM    470  HA  GLU A  31     -32.500  -9.256  41.437  1.00  0.00           H  
ATOM    471  CB  GLU A  31     -31.673 -11.230  41.237  1.00  0.00           C  
ATOM    472  HB2 GLU A  31     -31.173 -11.927  40.565  1.00  0.00           H  
ATOM    473  HB3 GLU A  31     -30.919 -10.944  41.971  1.00  0.00           H  
ATOM    474  CG  GLU A  31     -32.645 -12.077  42.134  1.00  0.00           C  
ATOM    475  HG2 GLU A  31     -33.478 -12.338  41.482  1.00  0.00           H  
ATOM    476  HG3 GLU A  31     -32.169 -12.989  42.493  1.00  0.00           H  
ATOM    477  CD  GLU A  31     -33.382 -11.278  43.179  1.00  0.00           C  
ATOM    478  OE1 GLU A  31     -32.900 -10.176  43.582  1.00  0.00           O  
ATOM    479  OE2 GLU A  31     -34.399 -11.734  43.719  1.00  0.00           O  
ATOM    480  C   GLU A  31     -30.960  -9.309  39.893  1.00  0.00           C  
ATOM    481  O   GLU A  31     -30.302  -8.363  40.288  1.00  0.00           O  
ATOM    482  N   SER A  32     -30.739  -9.758  38.660  1.00  0.00           N  
ATOM    483  H   SER A  32     -31.191 -10.634  38.440  1.00  0.00           H  
ATOM    484  CA  SER A  32     -29.735  -9.348  37.739  1.00  0.00           C  
ATOM    485  HA  SER A  32     -28.766  -9.245  38.227  1.00  0.00           H  
ATOM    486  CB  SER A  32     -29.636 -10.398  36.562  1.00  0.00           C  
ATOM    487  HB2 SER A  32     -30.423 -10.288  35.816  1.00  0.00           H  
ATOM    488  HB3 SER A  32     -28.721 -10.263  35.984  1.00  0.00           H  
ATOM    489  OG  SER A  32     -29.480 -11.688  37.056  1.00  0.00           O  
ATOM    490  HG  SER A  32     -30.291 -11.862  37.538  1.00  0.00           H  
ATOM    491  C   SER A  32     -30.062  -7.922  37.210  1.00  0.00           C  
ATOM    492  O   SER A  32     -29.208  -7.099  37.243  1.00  0.00           O  
HETATM  493  N   HIE A  33     -31.299  -7.604  36.816  1.00  0.00           N  
HETATM  494  H   HIE A  33     -31.934  -8.361  36.606  1.00  0.00           H  
HETATM  495  CA  HIE A  33     -31.779  -6.262  36.613  1.00  0.00           C  
HETATM  496  HA  HIE A  33     -31.259  -5.912  35.721  1.00  0.00           H  
HETATM  497  CB  HIE A  33     -33.253  -6.293  36.221  1.00  0.00           C  
HETATM  498  HB2 HIE A  33     -33.683  -7.098  36.817  1.00  0.00           H  
HETATM  499  HB3 HIE A  33     -33.718  -5.309  36.283  1.00  0.00           H  
HETATM  500  CG  HIE A  33     -33.615  -6.877  34.835  1.00  0.00           C  
HETATM  501  ND1 HIE A  33     -34.918  -6.837  34.247  1.00  0.00           N  
HETATM  502  CE1 HIE A  33     -34.860  -7.511  33.103  1.00  0.00           C  
HETATM  503  HE1 HIE A  33     -35.637  -7.892  32.458  1.00  0.00           H  
HETATM  504  NE2 HIE A  33     -33.608  -7.916  32.862  1.00  0.00           N  
HETATM  505  HE2 HIE A  33     -33.342  -8.377  32.003  1.00  0.00           H  
HETATM  506  CD2 HIE A  33     -32.810  -7.532  33.963  1.00  0.00           C  
HETATM  507  HD2 HIE A  33     -31.756  -7.749  34.059  1.00  0.00           H  
HETATM  508  C   HIE A  33     -31.420  -5.373  37.739  1.00  0.00           C  
HETATM  509  O   HIE A  33     -30.943  -4.262  37.492  1.00  0.00           O  
ATOM    510  N   ALA A  34     -31.616  -5.809  38.977  1.00  0.00           N  
ATOM    511  H   ALA A  34     -32.004  -6.732  39.109  1.00  0.00           H  
ATOM    512  CA  ALA A  34     -31.385  -5.018  40.113  1.00  0.00           C  
ATOM    513  HA  ALA A  34     -32.002  -4.139  39.928  1.00  0.00           H  
ATOM    514  CB  ALA A  34     -31.939  -5.680  41.389  1.00  0.00           C  
ATOM    515  HB1 ALA A  34     -32.975  -5.972  41.217  1.00  0.00           H  
ATOM    516  HB2 ALA A  34     -31.276  -6.485  41.707  1.00  0.00           H  
ATOM    517  HB3 ALA A  34     -32.026  -4.917  42.163  1.00  0.00           H  
ATOM    518  C   ALA A  34     -29.953  -4.638  40.313  1.00  0.00           C  
ATOM    519  O   ALA A  34     -29.665  -3.589  40.971  1.00  0.00           O  
ATOM    520  N   ILE A  35     -29.006  -5.492  39.787  1.00  0.00           N  
ATOM    521  H   ILE A  35     -29.370  -6.348  39.393  1.00  0.00           H  
ATOM    522  CA  ILE A  35     -27.631  -5.323  39.986  1.00  0.00           C  
ATOM    523  HA  ILE A  35     -27.454  -4.710  40.870  1.00  0.00           H  
ATOM    524  CB  ILE A  35     -26.935  -6.717  40.074  1.00  0.00           C  
ATOM    525  HB  ILE A  35     -27.386  -7.305  39.275  1.00  0.00           H  
ATOM    526  CG2 ILE A  35     -25.399  -6.610  39.979  1.00  0.00           C  
ATOM    527 1HG2 ILE A  35     -24.897  -7.559  40.168  1.00  0.00           H  
ATOM    528 2HG2 ILE A  35     -25.136  -6.275  38.976  1.00  0.00           H  
ATOM    529 3HG2 ILE A  35     -25.118  -5.781  40.629  1.00  0.00           H  
ATOM    530  CG1 ILE A  35     -27.340  -7.271  41.427  1.00  0.00           C  
ATOM    531 2HG1 ILE A  35     -26.924  -6.605  42.183  1.00  0.00           H  
ATOM    532 3HG1 ILE A  35     -28.417  -7.231  41.587  1.00  0.00           H  
ATOM    533  CD1 ILE A  35     -26.952  -8.728  41.597  1.00  0.00           C  
ATOM    534 1HD1 ILE A  35     -25.934  -8.932  41.264  1.00  0.00           H  
ATOM    535 2HD1 ILE A  35     -26.956  -8.974  42.659  1.00  0.00           H  
ATOM    536 3HD1 ILE A  35     -27.700  -9.437  41.243  1.00  0.00           H  
ATOM    537  C   ILE A  35     -27.128  -4.476  38.745  1.00  0.00           C  
ATOM    538  O   ILE A  35     -26.296  -3.576  38.923  1.00  0.00           O  
ATOM    539  N   MET A  36     -27.679  -4.708  37.559  1.00  0.00           N  
ATOM    540  H   MET A  36     -28.255  -5.537  37.517  1.00  0.00           H  
ATOM    541  CA  MET A  36     -27.478  -3.826  36.396  1.00  0.00           C  
ATOM    542  HA  MET A  36     -26.408  -3.713  36.224  1.00  0.00           H  
ATOM    543  CB  MET A  36     -27.986  -4.570  35.122  1.00  0.00           C  
ATOM    544  HB2 MET A  36     -29.066  -4.714  35.166  1.00  0.00           H  
ATOM    545  HB3 MET A  36     -27.769  -3.905  34.286  1.00  0.00           H  
ATOM    546  CG  MET A  36     -27.221  -5.873  34.851  1.00  0.00           C  
ATOM    547  HG2 MET A  36     -26.201  -5.492  34.808  1.00  0.00           H  
ATOM    548  HG3 MET A  36     -27.215  -6.607  35.656  1.00  0.00           H  
ATOM    549  SD  MET A  36     -27.433  -6.658  33.203  1.00  0.00           S  
ATOM    550  CE  MET A  36     -29.015  -7.475  33.359  1.00  0.00           C  
ATOM    551  HE1 MET A  36     -29.060  -8.206  34.166  1.00  0.00           H  
ATOM    552  HE2 MET A  36     -29.672  -6.673  33.696  1.00  0.00           H  
ATOM    553  HE3 MET A  36     -29.283  -7.864  32.378  1.00  0.00           H  
ATOM    554  C   MET A  36     -27.967  -2.361  36.676  1.00  0.00           C  
ATOM    555  O   MET A  36     -27.276  -1.404  36.405  1.00  0.00           O  
ATOM    556  N   ASP A  37     -29.146  -2.187  37.373  1.00  0.00           N  
ATOM    557  H   ASP A  37     -29.729  -2.984  37.587  1.00  0.00           H  
ATOM    558  CA  ASP A  37     -29.524  -0.826  37.602  1.00  0.00           C  
ATOM    559  HA  ASP A  37     -29.461  -0.235  36.688  1.00  0.00           H  
ATOM    560  CB  ASP A  37     -30.987  -0.738  38.064  1.00  0.00           C  
ATOM    561  HB2 ASP A  37     -31.233  -1.388  38.904  1.00  0.00           H  
ATOM    562  HB3 ASP A  37     -31.174   0.280  38.407  1.00  0.00           H  
ATOM    563  CG  ASP A  37     -31.943  -0.927  36.918  1.00  0.00           C  
ATOM    564  OD1 ASP A  37     -33.041  -1.463  37.168  1.00  0.00           O  
ATOM    565  OD2 ASP A  37     -31.569  -0.515  35.804  1.00  0.00           O  
ATOM    566  C   ASP A  37     -28.546  -0.064  38.614  1.00  0.00           C  
ATOM    567  O   ASP A  37     -28.184   1.062  38.426  1.00  0.00           O  
ATOM    568  N   ALA A  38     -28.103  -0.798  39.643  1.00  0.00           N  
ATOM    569  H   ALA A  38     -28.397  -1.763  39.700  1.00  0.00           H  
ATOM    570  CA  ALA A  38     -27.188  -0.273  40.699  1.00  0.00           C  
ATOM    571  HA  ALA A  38     -27.632   0.663  41.039  1.00  0.00           H  
ATOM    572  CB  ALA A  38     -27.143  -1.217  41.894  1.00  0.00           C  
ATOM    573  HB1 ALA A  38     -26.578  -0.891  42.767  1.00  0.00           H  
ATOM    574  HB2 ALA A  38     -28.130  -1.588  42.174  1.00  0.00           H  
ATOM    575  HB3 ALA A  38     -26.669  -2.138  41.554  1.00  0.00           H  
ATOM    576  C   ALA A  38     -25.792   0.129  40.172  1.00  0.00           C  
ATOM    577  O   ALA A  38     -25.157   1.133  40.523  1.00  0.00           O  
ATOM    578  N   ALA A  39     -25.348  -0.670  39.202  1.00  0.00           N  
ATOM    579  H   ALA A  39     -25.928  -1.376  38.773  1.00  0.00           H  
ATOM    580  CA  ALA A  39     -24.051  -0.521  38.553  1.00  0.00           C  
ATOM    581  HA  ALA A  39     -23.285  -0.498  39.329  1.00  0.00           H  
ATOM    582  CB  ALA A  39     -23.823  -1.772  37.789  1.00  0.00           C  
ATOM    583  HB1 ALA A  39     -24.632  -1.852  37.063  1.00  0.00           H  
ATOM    584  HB2 ALA A  39     -22.811  -1.654  37.403  1.00  0.00           H  
ATOM    585  HB3 ALA A  39     -23.925  -2.638  38.444  1.00  0.00           H  
ATOM    586  C   ALA A  39     -24.037   0.858  37.762  1.00  0.00           C  
ATOM    587  O   ALA A  39     -23.062   1.616  37.767  1.00  0.00           O  
ATOM    588  N   LEU A  40     -25.205   1.149  37.042  1.00  0.00           N  
ATOM    589  H   LEU A  40     -25.819   0.351  36.968  1.00  0.00           H  
ATOM    590  CA  LEU A  40     -25.502   2.362  36.288  1.00  0.00           C  
ATOM    591  HA  LEU A  40     -24.652   2.441  35.610  1.00  0.00           H  
ATOM    592  CB  LEU A  40     -26.766   2.123  35.353  1.00  0.00           C  
ATOM    593  HB2 LEU A  40     -26.462   1.417  34.580  1.00  0.00           H  
ATOM    594  HB3 LEU A  40     -27.583   1.626  35.876  1.00  0.00           H  
ATOM    595  CG  LEU A  40     -27.242   3.442  34.674  1.00  0.00           C  
ATOM    596  HG  LEU A  40     -27.063   4.321  35.294  1.00  0.00           H  
ATOM    597  CD1 LEU A  40     -26.553   3.764  33.265  1.00  0.00           C  
ATOM    598 1HD1 LEU A  40     -26.969   4.742  33.023  1.00  0.00           H  
ATOM    599 2HD1 LEU A  40     -25.480   3.954  33.262  1.00  0.00           H  
ATOM    600 3HD1 LEU A  40     -26.790   3.063  32.465  1.00  0.00           H  
ATOM    601  CD2 LEU A  40     -28.681   3.443  34.464  1.00  0.00           C  
ATOM    602 1HD2 LEU A  40     -29.234   3.506  35.401  1.00  0.00           H  
ATOM    603 2HD2 LEU A  40     -28.972   4.205  33.741  1.00  0.00           H  
ATOM    604 3HD2 LEU A  40     -28.873   2.504  33.945  1.00  0.00           H  
ATOM    605  C   LEU A  40     -25.656   3.533  37.225  1.00  0.00           C  
ATOM    606  O   LEU A  40     -25.048   4.526  36.882  1.00  0.00           O  
ATOM    607  N   ASP A  41     -26.324   3.467  38.375  1.00  0.00           N  
ATOM    608  H   ASP A  41     -26.824   2.616  38.592  1.00  0.00           H  
ATOM    609  CA  ASP A  41     -26.212   4.461  39.410  1.00  0.00           C  
ATOM    610  HA  ASP A  41     -26.680   5.317  38.924  1.00  0.00           H  
ATOM    611  CB  ASP A  41     -27.215   4.216  40.591  1.00  0.00           C  
ATOM    612  HB2 ASP A  41     -28.199   4.070  40.146  1.00  0.00           H  
ATOM    613  HB3 ASP A  41     -26.947   3.345  41.189  1.00  0.00           H  
ATOM    614  CG  ASP A  41     -27.275   5.380  41.605  1.00  0.00           C  
ATOM    615  OD1 ASP A  41     -27.285   6.601  41.213  1.00  0.00           O  
ATOM    616  OD2 ASP A  41     -27.338   5.114  42.796  1.00  0.00           O  
ATOM    617  C   ASP A  41     -24.771   4.832  39.782  1.00  0.00           C  
ATOM    618  O   ASP A  41     -24.469   5.969  39.924  1.00  0.00           O  
ATOM    619  N   ALA A  42     -23.912   3.842  39.871  1.00  0.00           N  
ATOM    620  H   ALA A  42     -24.219   2.914  39.615  1.00  0.00           H  
ATOM    621  CA  ALA A  42     -22.489   4.011  40.152  1.00  0.00           C  
ATOM    622  HA  ALA A  42     -22.406   4.616  41.054  1.00  0.00           H  
ATOM    623  CB  ALA A  42     -22.021   2.657  40.709  1.00  0.00           C  
ATOM    624  HB1 ALA A  42     -22.567   2.375  41.609  1.00  0.00           H  
ATOM    625  HB2 ALA A  42     -22.166   1.830  40.014  1.00  0.00           H  
ATOM    626  HB3 ALA A  42     -20.979   2.779  41.005  1.00  0.00           H  
ATOM    627  C   ALA A  42     -21.656   4.571  39.023  1.00  0.00           C  
ATOM    628  O   ALA A  42     -20.496   4.772  39.156  1.00  0.00           O  
ATOM    629  N   GLY A  43     -22.372   4.636  37.838  1.00  0.00           N  
ATOM    630  H   GLY A  43     -23.328   4.334  37.718  1.00  0.00           H  
ATOM    631  CA  GLY A  43     -21.730   5.187  36.630  1.00  0.00           C  
ATOM    632  HA2 GLY A  43     -22.408   5.788  36.025  1.00  0.00           H  
ATOM    633  HA3 GLY A  43     -20.941   5.871  36.942  1.00  0.00           H  
ATOM    634  C   GLY A  43     -21.037   4.211  35.706  1.00  0.00           C  
ATOM    635  O   GLY A  43     -20.445   4.565  34.661  1.00  0.00           O  
ATOM    636  N   ILE A  44     -21.153   2.869  36.034  1.00  0.00           N  
ATOM    637  H   ILE A  44     -21.640   2.576  36.869  1.00  0.00           H  
ATOM    638  CA  ILE A  44     -20.407   1.834  35.329  1.00  0.00           C  
ATOM    639  HA  ILE A  44     -19.357   2.023  35.104  1.00  0.00           H  
ATOM    640  CB  ILE A  44     -20.293   0.569  36.157  1.00  0.00           C  
ATOM    641  HB  ILE A  44     -21.297   0.150  36.221  1.00  0.00           H  
ATOM    642  CG2 ILE A  44     -19.511  -0.590  35.482  1.00  0.00           C  
ATOM    643 1HG2 ILE A  44     -19.814  -1.594  35.777  1.00  0.00           H  
ATOM    644 2HG2 ILE A  44     -19.705  -0.613  34.409  1.00  0.00           H  
ATOM    645 3HG2 ILE A  44     -18.462  -0.403  35.710  1.00  0.00           H  
ATOM    646  CG1 ILE A  44     -19.689   0.826  37.568  1.00  0.00           C  
ATOM    647 2HG1 ILE A  44     -18.791   1.441  37.511  1.00  0.00           H  
ATOM    648 3HG1 ILE A  44     -20.388   1.428  38.149  1.00  0.00           H  
ATOM    649  CD1 ILE A  44     -19.294  -0.348  38.347  1.00  0.00           C  
ATOM    650 1HD1 ILE A  44     -19.183  -0.112  39.405  1.00  0.00           H  
ATOM    651 2HD1 ILE A  44     -20.100  -1.081  38.375  1.00  0.00           H  
ATOM    652 3HD1 ILE A  44     -18.393  -0.820  37.955  1.00  0.00           H  
ATOM    653  C   ILE A  44     -21.081   1.606  33.973  1.00  0.00           C  
ATOM    654  O   ILE A  44     -22.138   1.018  33.823  1.00  0.00           O  
ATOM    655  N   ASN A  45     -20.452   2.096  32.882  1.00  0.00           N  
ATOM    656  H   ASN A  45     -19.639   2.679  33.023  1.00  0.00           H  
ATOM    657  CA  ASN A  45     -21.083   2.308  31.592  1.00  0.00           C  
ATOM    658  HA  ASN A  45     -22.134   2.227  31.871  1.00  0.00           H  
ATOM    659  CB  ASN A  45     -20.796   3.738  31.072  1.00  0.00           C  
ATOM    660  HB2 ASN A  45     -21.464   3.943  30.235  1.00  0.00           H  
ATOM    661  HB3 ASN A  45     -20.780   4.460  31.888  1.00  0.00           H  
ATOM    662  CG  ASN A  45     -19.347   3.839  30.540  1.00  0.00           C  
ATOM    663  OD1 ASN A  45     -18.490   3.163  31.076  1.00  0.00           O  
ATOM    664  ND2 ASN A  45     -19.135   4.540  29.454  1.00  0.00           N  
ATOM    665 1HD2 ASN A  45     -18.177   4.733  29.199  1.00  0.00           H  
ATOM    666 2HD2 ASN A  45     -19.852   4.938  28.865  1.00  0.00           H  
ATOM    667  C   ASN A  45     -20.659   1.280  30.564  1.00  0.00           C  
ATOM    668  O   ASN A  45     -21.017   1.391  29.374  1.00  0.00           O  
ATOM    669  N   PHE A  46     -19.760   0.373  30.882  1.00  0.00           N  
ATOM    670  H   PHE A  46     -19.435   0.435  31.836  1.00  0.00           H  
ATOM    671  CA  PHE A  46     -19.268  -0.736  30.062  1.00  0.00           C  
ATOM    672  HA  PHE A  46     -19.680  -0.603  29.061  1.00  0.00           H  
ATOM    673  CB  PHE A  46     -17.754  -0.501  29.931  1.00  0.00           C  
ATOM    674  HB2 PHE A  46     -17.661   0.483  29.471  1.00  0.00           H  
ATOM    675  HB3 PHE A  46     -17.218  -0.570  30.878  1.00  0.00           H  
ATOM    676  CG  PHE A  46     -16.989  -1.389  29.000  1.00  0.00           C  
ATOM    677  CD1 PHE A  46     -15.569  -1.561  29.206  1.00  0.00           C  
ATOM    678  HD1 PHE A  46     -15.035  -1.065  30.003  1.00  0.00           H  
ATOM    679  CE1 PHE A  46     -14.857  -2.388  28.290  1.00  0.00           C  
ATOM    680  HE1 PHE A  46     -13.789  -2.548  28.304  1.00  0.00           H  
ATOM    681  CZ  PHE A  46     -15.553  -2.997  27.226  1.00  0.00           C  
ATOM    682  HZ  PHE A  46     -14.940  -3.579  26.553  1.00  0.00           H  
ATOM    683  CE2 PHE A  46     -16.898  -2.720  26.920  1.00  0.00           C  
ATOM    684  HE2 PHE A  46     -17.470  -3.202  26.140  1.00  0.00           H  
ATOM    685  CD2 PHE A  46     -17.596  -1.964  27.898  1.00  0.00           C  
ATOM    686  HD2 PHE A  46     -18.665  -1.918  27.748  1.00  0.00           H  
ATOM    687  C   PHE A  46     -19.643  -2.120  30.556  1.00  0.00           C  
ATOM    688  O   PHE A  46     -19.392  -2.412  31.696  1.00  0.00           O  
ATOM    689  N   PHE A  47     -20.391  -2.930  29.751  1.00  0.00           N  
ATOM    690  H   PHE A  47     -20.756  -2.555  28.887  1.00  0.00           H  
ATOM    691  CA  PHE A  47     -20.829  -4.320  30.170  1.00  0.00           C  
ATOM    692  HA  PHE A  47     -20.563  -4.508  31.210  1.00  0.00           H  
ATOM    693  CB  PHE A  47     -22.358  -4.403  30.157  1.00  0.00           C  
ATOM    694  HB2 PHE A  47     -22.672  -4.113  29.154  1.00  0.00           H  
ATOM    695  HB3 PHE A  47     -22.589  -5.451  30.344  1.00  0.00           H  
ATOM    696  CG  PHE A  47     -23.260  -3.656  31.142  1.00  0.00           C  
ATOM    697  CD1 PHE A  47     -22.858  -2.473  31.952  1.00  0.00           C  
ATOM    698  HD1 PHE A  47     -21.927  -1.958  31.769  1.00  0.00           H  
ATOM    699  CE1 PHE A  47     -23.757  -1.982  32.946  1.00  0.00           C  
ATOM    700  HE1 PHE A  47     -23.444  -1.264  33.690  1.00  0.00           H  
ATOM    701  CZ  PHE A  47     -24.978  -2.598  33.149  1.00  0.00           C  
ATOM    702  HZ  PHE A  47     -25.655  -2.164  33.871  1.00  0.00           H  
ATOM    703  CE2 PHE A  47     -25.260  -3.813  32.481  1.00  0.00           C  
ATOM    704  HE2 PHE A  47     -26.204  -4.248  32.776  1.00  0.00           H  
ATOM    705  CD2 PHE A  47     -24.404  -4.280  31.481  1.00  0.00           C  
ATOM    706  HD2 PHE A  47     -24.689  -5.185  30.965  1.00  0.00           H  
ATOM    707  C   PHE A  47     -20.048  -5.357  29.303  1.00  0.00           C  
ATOM    708  O   PHE A  47     -19.830  -5.081  28.106  1.00  0.00           O  
ATOM    709  N   ASP A  48     -19.762  -6.557  29.877  1.00  0.00           N  
ATOM    710  H   ASP A  48     -19.892  -6.700  30.868  1.00  0.00           H  
ATOM    711  CA  ASP A  48     -19.236  -7.749  29.208  1.00  0.00           C  
ATOM    712  HA  ASP A  48     -18.674  -7.506  28.306  1.00  0.00           H  
ATOM    713  CB  ASP A  48     -18.253  -8.311  30.172  1.00  0.00           C  
ATOM    714  HB2 ASP A  48     -17.445  -7.607  30.372  1.00  0.00           H  
ATOM    715  HB3 ASP A  48     -18.711  -8.639  31.105  1.00  0.00           H  
ATOM    716  CG  ASP A  48     -17.593  -9.589  29.676  1.00  0.00           C  
ATOM    717  OD1 ASP A  48     -17.083  -9.536  28.549  1.00  0.00           O  
ATOM    718  OD2 ASP A  48     -17.637 -10.644  30.348  1.00  0.00           O  
ATOM    719  C   ASP A  48     -20.290  -8.830  28.907  1.00  0.00           C  
ATOM    720  O   ASP A  48     -21.063  -9.188  29.876  1.00  0.00           O  
ATOM    721  N   THR A  49     -20.327  -9.524  27.758  1.00  0.00           N  
ATOM    722  H   THR A  49     -19.799  -9.198  26.961  1.00  0.00           H  
ATOM    723  CA  THR A  49     -20.962 -10.813  27.713  1.00  0.00           C  
ATOM    724  HA  THR A  49     -20.812 -11.200  28.721  1.00  0.00           H  
ATOM    725  CB  THR A  49     -22.477 -10.700  27.559  1.00  0.00           C  
ATOM    726  HB  THR A  49     -22.751  -9.699  27.892  1.00  0.00           H  
ATOM    727  CG2 THR A  49     -22.867 -10.861  26.091  1.00  0.00           C  
ATOM    728 1HG2 THR A  49     -23.887 -10.570  25.841  1.00  0.00           H  
ATOM    729 2HG2 THR A  49     -22.291 -10.315  25.344  1.00  0.00           H  
ATOM    730 3HG2 THR A  49     -22.914 -11.914  25.812  1.00  0.00           H  
ATOM    731  OG1 THR A  49     -22.951 -11.766  28.342  1.00  0.00           O  
ATOM    732  HG1 THR A  49     -22.704 -11.667  29.265  1.00  0.00           H  
ATOM    733  C   THR A  49     -20.302 -11.840  26.733  1.00  0.00           C  
ATOM    734  O   THR A  49     -19.521 -11.452  25.768  1.00  0.00           O  
ATOM    735  N   ALA A  50     -20.681 -13.112  26.766  1.00  0.00           N  
ATOM    736  H   ALA A  50     -21.338 -13.328  27.502  1.00  0.00           H  
ATOM    737  CA  ALA A  50     -20.458 -14.119  25.751  1.00  0.00           C  
ATOM    738  HA  ALA A  50     -20.396 -13.696  24.749  1.00  0.00           H  
ATOM    739  CB  ALA A  50     -19.030 -14.689  26.030  1.00  0.00           C  
ATOM    740  HB1 ALA A  50     -19.054 -14.935  27.091  1.00  0.00           H  
ATOM    741  HB2 ALA A  50     -18.817 -15.596  25.464  1.00  0.00           H  
ATOM    742  HB3 ALA A  50     -18.336 -13.908  25.718  1.00  0.00           H  
ATOM    743  C   ALA A  50     -21.480 -15.176  25.832  1.00  0.00           C  
ATOM    744  O   ALA A  50     -22.087 -15.490  26.882  1.00  0.00           O  
ATOM    745  N   ASN A  51     -21.713 -15.814  24.640  1.00  0.00           N  
ATOM    746  H   ASN A  51     -21.287 -15.454  23.798  1.00  0.00           H  
ATOM    747  CA  ASN A  51     -22.679 -16.878  24.523  1.00  0.00           C  
ATOM    748  HA  ASN A  51     -23.633 -16.429  24.800  1.00  0.00           H  
ATOM    749  CB  ASN A  51     -22.775 -17.294  23.020  1.00  0.00           C  
ATOM    750  HB2 ASN A  51     -23.655 -17.913  22.844  1.00  0.00           H  
ATOM    751  HB3 ASN A  51     -23.070 -16.479  22.358  1.00  0.00           H  
ATOM    752  CG  ASN A  51     -21.499 -17.985  22.580  1.00  0.00           C  
ATOM    753  OD1 ASN A  51     -20.394 -17.623  22.960  1.00  0.00           O  
ATOM    754  ND2 ASN A  51     -21.670 -19.063  21.802  1.00  0.00           N  
ATOM    755 1HD2 ASN A  51     -20.870 -19.661  21.649  1.00  0.00           H  
ATOM    756 2HD2 ASN A  51     -22.610 -19.405  21.666  1.00  0.00           H  
ATOM    757  C   ASN A  51     -22.434 -18.166  25.386  1.00  0.00           C  
ATOM    758  O   ASN A  51     -23.368 -18.758  25.854  1.00  0.00           O  
ATOM    759  N   VAL A  52     -21.190 -18.552  25.731  1.00  0.00           N  
ATOM    760  H   VAL A  52     -20.421 -18.052  25.307  1.00  0.00           H  
ATOM    761  CA  VAL A  52     -20.813 -19.626  26.624  1.00  0.00           C  
ATOM    762  HA  VAL A  52     -21.531 -20.418  26.410  1.00  0.00           H  
ATOM    763  CB  VAL A  52     -19.407 -20.241  26.366  1.00  0.00           C  
ATOM    764  HB  VAL A  52     -19.253 -21.162  26.929  1.00  0.00           H  
ATOM    765  CG1 VAL A  52     -19.204 -20.654  24.899  1.00  0.00           C  
ATOM    766 1HG1 VAL A  52     -18.143 -20.749  24.668  1.00  0.00           H  
ATOM    767 2HG1 VAL A  52     -19.754 -21.558  24.639  1.00  0.00           H  
ATOM    768 3HG1 VAL A  52     -19.604 -19.913  24.207  1.00  0.00           H  
ATOM    769  CG2 VAL A  52     -18.269 -19.308  26.566  1.00  0.00           C  
ATOM    770 1HG2 VAL A  52     -17.340 -19.867  26.447  1.00  0.00           H  
ATOM    771 2HG2 VAL A  52     -18.250 -18.487  25.849  1.00  0.00           H  
ATOM    772 3HG2 VAL A  52     -18.351 -18.872  27.562  1.00  0.00           H  
ATOM    773  C   VAL A  52     -21.014 -19.508  28.121  1.00  0.00           C  
ATOM    774  O   VAL A  52     -20.952 -20.526  28.795  1.00  0.00           O  
ATOM    775  N   TYR A  53     -21.083 -18.316  28.645  1.00  0.00           N  
ATOM    776  H   TYR A  53     -21.087 -17.586  27.947  1.00  0.00           H  
ATOM    777  CA  TYR A  53     -21.294 -17.982  29.998  1.00  0.00           C  
ATOM    778  HA  TYR A  53     -20.455 -18.249  30.640  1.00  0.00           H  
ATOM    779  CB  TYR A  53     -21.473 -16.442  30.125  1.00  0.00           C  
ATOM    780  HB2 TYR A  53     -22.194 -16.092  29.386  1.00  0.00           H  
ATOM    781  HB3 TYR A  53     -21.814 -16.249  31.142  1.00  0.00           H  
ATOM    782  CG  TYR A  53     -20.274 -15.539  29.871  1.00  0.00           C  
ATOM    783  CD1 TYR A  53     -19.065 -16.113  29.482  1.00  0.00           C  
ATOM    784  HD1 TYR A  53     -18.918 -17.151  29.225  1.00  0.00           H  
ATOM    785  CE1 TYR A  53     -17.897 -15.322  29.414  1.00  0.00           C  
ATOM    786  HE1 TYR A  53     -16.940 -15.741  29.142  1.00  0.00           H  
ATOM    787  CZ  TYR A  53     -18.055 -13.927  29.532  1.00  0.00           C  
ATOM    788  OH  TYR A  53     -17.037 -13.064  29.247  1.00  0.00           O  
ATOM    789  HH  TYR A  53     -17.225 -12.162  29.517  1.00  0.00           H  
ATOM    790  CE2 TYR A  53     -19.230 -13.293  29.936  1.00  0.00           C  
ATOM    791  HE2 TYR A  53     -19.346 -12.235  30.121  1.00  0.00           H  
ATOM    792  CD2 TYR A  53     -20.422 -14.131  30.087  1.00  0.00           C  
ATOM    793  HD2 TYR A  53     -21.356 -13.816  30.529  1.00  0.00           H  
ATOM    794  C   TYR A  53     -22.656 -18.521  30.505  1.00  0.00           C  
ATOM    795  O   TYR A  53     -23.528 -18.843  29.719  1.00  0.00           O  
ATOM    796  N   GLY A  54     -22.830 -18.694  31.825  1.00  0.00           N  
ATOM    797  H   GLY A  54     -22.116 -18.281  32.408  1.00  0.00           H  
ATOM    798  CA  GLY A  54     -23.885 -19.498  32.422  1.00  0.00           C  
ATOM    799  HA2 GLY A  54     -23.850 -19.276  33.488  1.00  0.00           H  
ATOM    800  HA3 GLY A  54     -24.864 -19.154  32.088  1.00  0.00           H  
ATOM    801  C   GLY A  54     -23.706 -21.046  32.297  1.00  0.00           C  
ATOM    802  O   GLY A  54     -24.028 -21.729  33.304  1.00  0.00           O  
ATOM    803  N   TRP A  55     -23.156 -21.505  31.208  1.00  0.00           N  
ATOM    804  H   TRP A  55     -22.970 -20.769  30.542  1.00  0.00           H  
ATOM    805  CA  TRP A  55     -22.625 -22.853  30.848  1.00  0.00           C  
ATOM    806  HA  TRP A  55     -22.102 -22.845  29.892  1.00  0.00           H  
ATOM    807  CB  TRP A  55     -21.499 -23.278  31.763  1.00  0.00           C  
ATOM    808  HB2 TRP A  55     -21.906 -23.654  32.701  1.00  0.00           H  
ATOM    809  HB3 TRP A  55     -20.971 -24.067  31.227  1.00  0.00           H  
ATOM    810  CG  TRP A  55     -20.454 -22.220  32.184  1.00  0.00           C  
ATOM    811  CD1 TRP A  55     -20.471 -21.468  33.287  1.00  0.00           C  
ATOM    812  HD1 TRP A  55     -21.235 -21.531  34.048  1.00  0.00           H  
ATOM    813  NE1 TRP A  55     -19.242 -20.769  33.382  1.00  0.00           N  
ATOM    814  HE1 TRP A  55     -18.838 -20.342  34.203  1.00  0.00           H  
ATOM    815  CE2 TRP A  55     -18.530 -20.837  32.173  1.00  0.00           C  
ATOM    816  CZ2 TRP A  55     -17.433 -20.218  31.643  1.00  0.00           C  
ATOM    817  HZ2 TRP A  55     -16.854 -19.560  32.275  1.00  0.00           H  
ATOM    818  CH2 TRP A  55     -17.044 -20.432  30.316  1.00  0.00           C  
ATOM    819  HH2 TRP A  55     -16.211 -19.880  29.906  1.00  0.00           H  
ATOM    820  CZ3 TRP A  55     -17.712 -21.402  29.561  1.00  0.00           C  
ATOM    821  HZ3 TRP A  55     -17.475 -21.529  28.515  1.00  0.00           H  
ATOM    822  CE3 TRP A  55     -18.800 -22.132  30.107  1.00  0.00           C  
ATOM    823  HE3 TRP A  55     -19.345 -22.806  29.462  1.00  0.00           H  
ATOM    824  CD2 TRP A  55     -19.307 -21.822  31.412  1.00  0.00           C  
ATOM    825  C   TRP A  55     -23.657 -24.022  30.972  1.00  0.00           C  
ATOM    826  O   TRP A  55     -24.646 -23.877  31.661  1.00  0.00           O  
ATOM    827  N   GLY A  56     -23.391 -25.205  30.343  1.00  0.00           N  
ATOM    828  H   GLY A  56     -22.471 -25.394  29.972  1.00  0.00           H  
ATOM    829  CA  GLY A  56     -24.312 -26.325  30.281  1.00  0.00           C  
ATOM    830  HA2 GLY A  56     -23.859 -27.131  29.703  1.00  0.00           H  
ATOM    831  HA3 GLY A  56     -24.511 -26.714  31.279  1.00  0.00           H  
ATOM    832  C   GLY A  56     -25.588 -25.929  29.586  1.00  0.00           C  
ATOM    833  O   GLY A  56     -25.571 -25.325  28.554  1.00  0.00           O  
ATOM    834  N   GLU A  57     -26.742 -26.297  30.147  1.00  0.00           N  
ATOM    835  H   GLU A  57     -26.770 -27.035  30.835  1.00  0.00           H  
ATOM    836  CA  GLU A  57     -28.010 -25.869  29.459  1.00  0.00           C  
ATOM    837  HA  GLU A  57     -27.936 -26.124  28.402  1.00  0.00           H  
ATOM    838  CB  GLU A  57     -29.232 -26.610  29.943  1.00  0.00           C  
ATOM    839  HB2 GLU A  57     -29.639 -26.254  30.890  1.00  0.00           H  
ATOM    840  HB3 GLU A  57     -30.002 -26.373  29.208  1.00  0.00           H  
ATOM    841  CG  GLU A  57     -29.169 -28.134  29.901  1.00  0.00           C  
ATOM    842  HG2 GLU A  57     -30.220 -28.373  29.739  1.00  0.00           H  
ATOM    843  HG3 GLU A  57     -28.588 -28.405  29.020  1.00  0.00           H  
ATOM    844  CD  GLU A  57     -28.602 -28.869  31.127  1.00  0.00           C  
ATOM    845  OE1 GLU A  57     -29.184 -29.907  31.490  1.00  0.00           O  
ATOM    846  OE2 GLU A  57     -27.767 -28.345  31.925  1.00  0.00           O  
ATOM    847  C   GLU A  57     -28.308 -24.382  29.621  1.00  0.00           C  
ATOM    848  O   GLU A  57     -29.282 -23.808  29.136  1.00  0.00           O  
ATOM    849  N   ASN A  58     -27.479 -23.600  30.335  1.00  0.00           N  
ATOM    850  H   ASN A  58     -26.690 -24.131  30.675  1.00  0.00           H  
ATOM    851  CA  ASN A  58     -27.605 -22.119  30.494  1.00  0.00           C  
ATOM    852  HA  ASN A  58     -28.675 -21.909  30.470  1.00  0.00           H  
ATOM    853  CB  ASN A  58     -27.208 -21.720  31.922  1.00  0.00           C  
ATOM    854  HB2 ASN A  58     -26.118 -21.741  31.945  1.00  0.00           H  
ATOM    855  HB3 ASN A  58     -27.495 -20.705  32.195  1.00  0.00           H  
ATOM    856  CG  ASN A  58     -27.635 -22.635  33.019  1.00  0.00           C  
ATOM    857  OD1 ASN A  58     -28.773 -22.657  33.314  1.00  0.00           O  
ATOM    858  ND2 ASN A  58     -26.786 -23.376  33.613  1.00  0.00           N  
ATOM    859 1HD2 ASN A  58     -27.027 -23.950  34.408  1.00  0.00           H  
ATOM    860 2HD2 ASN A  58     -25.829 -23.275  33.306  1.00  0.00           H  
ATOM    861  C   ASN A  58     -26.932 -21.294  29.403  1.00  0.00           C  
ATOM    862  O   ASN A  58     -26.836 -20.087  29.498  1.00  0.00           O  
ATOM    863  N   LYS A  59     -26.334 -21.910  28.339  1.00  0.00           N  
ATOM    864  H   LYS A  59     -26.386 -22.919  28.358  1.00  0.00           H  
ATOM    865  CA  LYS A  59     -25.652 -21.137  27.314  1.00  0.00           C  
ATOM    866  HA  LYS A  59     -24.884 -20.519  27.778  1.00  0.00           H  
ATOM    867  CB  LYS A  59     -24.872 -21.999  26.301  1.00  0.00           C  
ATOM    868  HB2 LYS A  59     -25.443 -22.882  26.014  1.00  0.00           H  
ATOM    869  HB3 LYS A  59     -24.603 -21.522  25.358  1.00  0.00           H  
ATOM    870  CG  LYS A  59     -23.608 -22.688  26.828  1.00  0.00           C  
ATOM    871  HG2 LYS A  59     -22.963 -21.959  27.318  1.00  0.00           H  
ATOM    872  HG3 LYS A  59     -23.836 -23.455  27.568  1.00  0.00           H  
ATOM    873  CD  LYS A  59     -22.664 -23.280  25.789  1.00  0.00           C  
ATOM    874  HD2 LYS A  59     -23.106 -24.186  25.375  1.00  0.00           H  
ATOM    875  HD3 LYS A  59     -22.521 -22.604  24.946  1.00  0.00           H  
ATOM    876  CE  LYS A  59     -21.247 -23.683  26.327  1.00  0.00           C  
ATOM    877  HE2 LYS A  59     -20.580 -22.825  26.423  1.00  0.00           H  
ATOM    878  HE3 LYS A  59     -21.352 -24.157  27.302  1.00  0.00           H  
ATOM    879  NZ  LYS A  59     -20.700 -24.791  25.452  1.00  0.00           N1+
ATOM    880  HZ1 LYS A  59     -20.689 -24.392  24.524  1.00  0.00           H  
ATOM    881  HZ2 LYS A  59     -19.765 -25.025  25.756  1.00  0.00           H  
ATOM    882  HZ3 LYS A  59     -21.277 -25.619  25.433  1.00  0.00           H  
ATOM    883  C   LYS A  59     -26.608 -20.106  26.617  1.00  0.00           C  
ATOM    884  O   LYS A  59     -27.833 -20.274  26.469  1.00  0.00           O  
ATOM    885  N   GLY A  60     -26.034 -19.011  26.152  1.00  0.00           N  
ATOM    886  H   GLY A  60     -25.060 -18.799  26.312  1.00  0.00           H  
ATOM    887  CA  GLY A  60     -26.794 -17.780  25.815  1.00  0.00           C  
ATOM    888  HA2 GLY A  60     -26.076 -17.141  25.301  1.00  0.00           H  
ATOM    889  HA3 GLY A  60     -27.506 -17.979  25.014  1.00  0.00           H  
ATOM    890  C   GLY A  60     -27.536 -16.964  26.937  1.00  0.00           C  
ATOM    891  O   GLY A  60     -27.729 -15.734  26.782  1.00  0.00           O  
ATOM    892  N   ARG A  61     -27.868 -17.624  28.082  1.00  0.00           N  
ATOM    893  H   ARG A  61     -27.717 -18.610  28.239  1.00  0.00           H  
ATOM    894  CA  ARG A  61     -28.716 -17.025  29.146  1.00  0.00           C  
ATOM    895  HA  ARG A  61     -29.694 -16.862  28.694  1.00  0.00           H  
ATOM    896  CB  ARG A  61     -28.903 -17.969  30.339  1.00  0.00           C  
ATOM    897  HB2 ARG A  61     -29.132 -18.964  29.957  1.00  0.00           H  
ATOM    898  HB3 ARG A  61     -27.890 -18.032  30.735  1.00  0.00           H  
ATOM    899  CG  ARG A  61     -29.965 -17.596  31.380  1.00  0.00           C  
ATOM    900  HG2 ARG A  61     -30.110 -18.505  31.965  1.00  0.00           H  
ATOM    901  HG3 ARG A  61     -29.602 -16.750  31.963  1.00  0.00           H  
ATOM    902  CD  ARG A  61     -31.298 -17.100  30.781  1.00  0.00           C  
ATOM    903  HD2 ARG A  61     -31.183 -16.238  30.124  1.00  0.00           H  
ATOM    904  HD3 ARG A  61     -31.561 -17.888  30.075  1.00  0.00           H  
ATOM    905  NE  ARG A  61     -32.483 -17.037  31.682  1.00  0.00           N  
ATOM    906  HE  ARG A  61     -32.605 -17.686  32.447  1.00  0.00           H  
ATOM    907  CZ  ARG A  61     -33.485 -16.205  31.570  1.00  0.00           C  
ATOM    908  NH1 ARG A  61     -33.550 -15.359  30.547  1.00  0.00           N  
ATOM    909 1HH1 ARG A  61     -33.204 -15.720  29.670  1.00  0.00           H  
ATOM    910 2HH1 ARG A  61     -34.058 -14.487  30.588  1.00  0.00           H  
ATOM    911  NH2 ARG A  61     -34.325 -16.118  32.527  1.00  0.00           N  
ATOM    912 1HH2 ARG A  61     -34.473 -16.800  33.257  1.00  0.00           H  
ATOM    913 2HH2 ARG A  61     -34.856 -15.258  32.509  1.00  0.00           H  
ATOM    914  C   ARG A  61     -28.317 -15.614  29.620  1.00  0.00           C  
ATOM    915  O   ARG A  61     -29.175 -14.776  29.655  1.00  0.00           O  
ATOM    916  N   THR A  62     -27.020 -15.397  29.898  1.00  0.00           N  
ATOM    917  H   THR A  62     -26.423 -16.161  29.615  1.00  0.00           H  
ATOM    918  CA  THR A  62     -26.495 -14.022  30.275  1.00  0.00           C  
ATOM    919  HA  THR A  62     -27.155 -13.740  31.095  1.00  0.00           H  
ATOM    920  CB  THR A  62     -25.009 -14.124  30.717  1.00  0.00           C  
ATOM    921  HB  THR A  62     -24.811 -13.136  31.131  1.00  0.00           H  
ATOM    922  CG2 THR A  62     -24.835 -15.192  31.745  1.00  0.00           C  
ATOM    923 1HG2 THR A  62     -23.847 -14.975  32.152  1.00  0.00           H  
ATOM    924 2HG2 THR A  62     -25.623 -15.053  32.484  1.00  0.00           H  
ATOM    925 3HG2 THR A  62     -24.831 -16.205  31.342  1.00  0.00           H  
ATOM    926  OG1 THR A  62     -24.260 -14.429  29.584  1.00  0.00           O  
ATOM    927  HG1 THR A  62     -23.817 -13.686  29.169  1.00  0.00           H  
ATOM    928  C   THR A  62     -26.597 -12.944  29.286  1.00  0.00           C  
ATOM    929  O   THR A  62     -26.759 -11.761  29.675  1.00  0.00           O  
ATOM    930  N   GLU A  63     -26.780 -13.343  28.025  1.00  0.00           N  
ATOM    931  H   GLU A  63     -26.863 -14.345  27.930  1.00  0.00           H  
ATOM    932  CA  GLU A  63     -26.862 -12.445  26.867  1.00  0.00           C  
ATOM    933  HA  GLU A  63     -26.301 -11.536  27.084  1.00  0.00           H  
ATOM    934  CB  GLU A  63     -26.222 -13.163  25.708  1.00  0.00           C  
ATOM    935  HB2 GLU A  63     -25.181 -13.366  25.961  1.00  0.00           H  
ATOM    936  HB3 GLU A  63     -26.561 -14.175  25.485  1.00  0.00           H  
ATOM    937  CG  GLU A  63     -26.209 -12.311  24.466  1.00  0.00           C  
ATOM    938  HG2 GLU A  63     -27.110 -12.372  23.856  1.00  0.00           H  
ATOM    939  HG3 GLU A  63     -26.112 -11.240  24.648  1.00  0.00           H  
ATOM    940  CD  GLU A  63     -25.077 -12.611  23.509  1.00  0.00           C  
ATOM    941  OE1 GLU A  63     -24.938 -13.776  23.077  1.00  0.00           O  
ATOM    942  OE2 GLU A  63     -24.331 -11.699  23.061  1.00  0.00           O  
ATOM    943  C   GLU A  63     -28.332 -12.014  26.725  1.00  0.00           C  
ATOM    944  O   GLU A  63     -28.536 -10.794  26.723  1.00  0.00           O  
ATOM    945  N   GLU A  64     -29.342 -12.907  26.654  1.00  0.00           N  
ATOM    946  H   GLU A  64     -29.105 -13.889  26.630  1.00  0.00           H  
ATOM    947  CA  GLU A  64     -30.762 -12.613  26.656  1.00  0.00           C  
ATOM    948  HA  GLU A  64     -30.995 -11.897  25.868  1.00  0.00           H  
ATOM    949  CB  GLU A  64     -31.588 -13.848  26.405  1.00  0.00           C  
ATOM    950  HB2 GLU A  64     -32.635 -13.583  26.254  1.00  0.00           H  
ATOM    951  HB3 GLU A  64     -31.297 -14.246  25.432  1.00  0.00           H  
ATOM    952  CG  GLU A  64     -31.531 -14.888  27.579  1.00  0.00           C  
ATOM    953  HG2 GLU A  64     -30.539 -15.333  27.659  1.00  0.00           H  
ATOM    954  HG3 GLU A  64     -31.789 -14.424  28.531  1.00  0.00           H  
ATOM    955  CD  GLU A  64     -32.407 -16.100  27.260  1.00  0.00           C  
ATOM    956  OE1 GLU A  64     -33.157 -16.610  28.131  1.00  0.00           O  
ATOM    957  OE2 GLU A  64     -32.538 -16.504  26.068  1.00  0.00           O  
ATOM    958  C   GLU A  64     -31.256 -11.856  27.901  1.00  0.00           C  
ATOM    959  O   GLU A  64     -32.145 -11.041  27.870  1.00  0.00           O  
ATOM    960  N   ILE A  65     -30.574 -12.015  29.053  1.00  0.00           N  
ATOM    961  H   ILE A  65     -29.868 -12.736  29.083  1.00  0.00           H  
ATOM    962  CA  ILE A  65     -30.873 -11.209  30.270  1.00  0.00           C  
ATOM    963  HA  ILE A  65     -31.960 -11.194  30.348  1.00  0.00           H  
ATOM    964  CB  ILE A  65     -30.232 -11.866  31.503  1.00  0.00           C  
ATOM    965  HB  ILE A  65     -29.258 -12.193  31.138  1.00  0.00           H  
ATOM    966  CG2 ILE A  65     -29.997 -10.917  32.694  1.00  0.00           C  
ATOM    967 1HG2 ILE A  65     -29.281 -10.124  32.477  1.00  0.00           H  
ATOM    968 2HG2 ILE A  65     -30.975 -10.508  32.945  1.00  0.00           H  
ATOM    969 3HG2 ILE A  65     -29.730 -11.492  33.581  1.00  0.00           H  
ATOM    970  CG1 ILE A  65     -31.064 -13.162  31.736  1.00  0.00           C  
ATOM    971 2HG1 ILE A  65     -32.053 -12.862  32.082  1.00  0.00           H  
ATOM    972 3HG1 ILE A  65     -31.257 -13.780  30.859  1.00  0.00           H  
ATOM    973  CD1 ILE A  65     -30.419 -14.062  32.780  1.00  0.00           C  
ATOM    974 1HD1 ILE A  65     -29.422 -14.339  32.438  1.00  0.00           H  
ATOM    975 2HD1 ILE A  65     -30.240 -13.596  33.749  1.00  0.00           H  
ATOM    976 3HD1 ILE A  65     -31.097 -14.899  32.947  1.00  0.00           H  
ATOM    977  C   ILE A  65     -30.315  -9.777  30.107  1.00  0.00           C  
ATOM    978  O   ILE A  65     -30.976  -8.946  30.735  1.00  0.00           O  
ATOM    979  N   LEU A  66     -29.260  -9.412  29.417  1.00  0.00           N  
ATOM    980  H   LEU A  66     -28.727 -10.170  29.015  1.00  0.00           H  
ATOM    981  CA  LEU A  66     -28.796  -8.099  29.197  1.00  0.00           C  
ATOM    982  HA  LEU A  66     -28.898  -7.450  30.066  1.00  0.00           H  
ATOM    983  CB  LEU A  66     -27.298  -8.256  28.829  1.00  0.00           C  
ATOM    984  HB2 LEU A  66     -26.775  -8.390  29.776  1.00  0.00           H  
ATOM    985  HB3 LEU A  66     -27.074  -9.184  28.302  1.00  0.00           H  
ATOM    986  CG  LEU A  66     -26.550  -7.020  28.185  1.00  0.00           C  
ATOM    987  HG  LEU A  66     -26.897  -6.848  27.166  1.00  0.00           H  
ATOM    988  CD1 LEU A  66     -26.858  -5.776  28.954  1.00  0.00           C  
ATOM    989 1HD1 LEU A  66     -26.168  -4.971  28.698  1.00  0.00           H  
ATOM    990 2HD1 LEU A  66     -27.923  -5.547  28.970  1.00  0.00           H  
ATOM    991 3HD1 LEU A  66     -26.688  -5.917  30.022  1.00  0.00           H  
ATOM    992  CD2 LEU A  66     -25.016  -7.330  28.215  1.00  0.00           C  
ATOM    993 1HD2 LEU A  66     -24.773  -8.306  27.796  1.00  0.00           H  
ATOM    994 2HD2 LEU A  66     -24.389  -6.611  27.688  1.00  0.00           H  
ATOM    995 3HD2 LEU A  66     -24.618  -7.381  29.229  1.00  0.00           H  
ATOM    996  C   LEU A  66     -29.743  -7.475  28.095  1.00  0.00           C  
ATOM    997  O   LEU A  66     -30.169  -6.332  28.196  1.00  0.00           O  
ATOM    998  N   GLY A  67     -30.254  -8.286  27.184  1.00  0.00           N  
ATOM    999  H   GLY A  67     -29.864  -9.214  27.111  1.00  0.00           H  
ATOM   1000  CA  GLY A  67     -31.389  -7.943  26.228  1.00  0.00           C  
ATOM   1001  HA2 GLY A  67     -31.090  -7.120  25.578  1.00  0.00           H  
ATOM   1002  HA3 GLY A  67     -31.542  -8.768  25.532  1.00  0.00           H  
ATOM   1003  C   GLY A  67     -32.668  -7.591  26.961  1.00  0.00           C  
ATOM   1004  O   GLY A  67     -33.375  -6.698  26.474  1.00  0.00           O  
ATOM   1005  N   SER A  68     -33.004  -8.279  28.054  1.00  0.00           N  
ATOM   1006  H   SER A  68     -32.459  -9.056  28.400  1.00  0.00           H  
ATOM   1007  CA  SER A  68     -34.252  -7.858  28.820  1.00  0.00           C  
ATOM   1008  HA  SER A  68     -35.049  -7.495  28.171  1.00  0.00           H  
ATOM   1009  CB  SER A  68     -34.926  -8.953  29.634  1.00  0.00           C  
ATOM   1010  HB2 SER A  68     -35.706  -8.517  30.259  1.00  0.00           H  
ATOM   1011  HB3 SER A  68     -35.393  -9.796  29.124  1.00  0.00           H  
ATOM   1012  OG  SER A  68     -34.046  -9.565  30.558  1.00  0.00           O  
ATOM   1013  HG  SER A  68     -34.399 -10.457  30.592  1.00  0.00           H  
ATOM   1014  C   SER A  68     -33.964  -6.590  29.663  1.00  0.00           C  
ATOM   1015  O   SER A  68     -34.875  -5.830  29.885  1.00  0.00           O  
ATOM   1016  N   TRP A  69     -32.764  -6.420  30.195  1.00  0.00           N  
ATOM   1017  H   TRP A  69     -32.020  -7.102  30.149  1.00  0.00           H  
ATOM   1018  CA  TRP A  69     -32.408  -5.235  30.938  1.00  0.00           C  
ATOM   1019  HA  TRP A  69     -33.226  -5.088  31.643  1.00  0.00           H  
ATOM   1020  CB  TRP A  69     -31.214  -5.418  31.733  1.00  0.00           C  
ATOM   1021  HB2 TRP A  69     -31.310  -6.250  32.432  1.00  0.00           H  
ATOM   1022  HB3 TRP A  69     -30.344  -5.719  31.150  1.00  0.00           H  
ATOM   1023  CG  TRP A  69     -30.910  -4.193  32.563  1.00  0.00           C  
ATOM   1024  CD1 TRP A  69     -31.587  -3.803  33.706  1.00  0.00           C  
ATOM   1025  HD1 TRP A  69     -32.489  -4.343  33.952  1.00  0.00           H  
ATOM   1026  NE1 TRP A  69     -30.903  -2.769  34.374  1.00  0.00           N  
ATOM   1027  HE1 TRP A  69     -31.319  -2.310  35.172  1.00  0.00           H  
ATOM   1028  CE2 TRP A  69     -29.988  -2.250  33.548  1.00  0.00           C  
ATOM   1029  CZ2 TRP A  69     -29.150  -1.184  33.695  1.00  0.00           C  
ATOM   1030  HZ2 TRP A  69     -29.165  -0.621  34.617  1.00  0.00           H  
ATOM   1031  CH2 TRP A  69     -28.185  -0.878  32.675  1.00  0.00           C  
ATOM   1032  HH2 TRP A  69     -27.580   0.012  32.759  1.00  0.00           H  
ATOM   1033  CZ3 TRP A  69     -28.221  -1.650  31.547  1.00  0.00           C  
ATOM   1034  HZ3 TRP A  69     -27.584  -1.288  30.753  1.00  0.00           H  
ATOM   1035  CE3 TRP A  69     -29.062  -2.749  31.383  1.00  0.00           C  
ATOM   1036  HE3 TRP A  69     -29.082  -3.307  30.459  1.00  0.00           H  
ATOM   1037  CD2 TRP A  69     -29.910  -3.130  32.404  1.00  0.00           C  
ATOM   1038  C   TRP A  69     -32.384  -3.991  30.105  1.00  0.00           C  
ATOM   1039  O   TRP A  69     -32.857  -3.007  30.624  1.00  0.00           O  
ATOM   1040  N   PHE A  70     -31.971  -4.087  28.789  1.00  0.00           N  
ATOM   1041  H   PHE A  70     -31.347  -4.827  28.502  1.00  0.00           H  
ATOM   1042  CA  PHE A  70     -32.191  -3.026  27.799  1.00  0.00           C  
ATOM   1043  HA  PHE A  70     -31.879  -2.053  28.179  1.00  0.00           H  
ATOM   1044  CB  PHE A  70     -31.295  -3.444  26.503  1.00  0.00           C  
ATOM   1045  HB2 PHE A  70     -31.684  -4.383  26.110  1.00  0.00           H  
ATOM   1046  HB3 PHE A  70     -31.457  -2.729  25.696  1.00  0.00           H  
ATOM   1047  CG  PHE A  70     -29.786  -3.332  26.555  1.00  0.00           C  
ATOM   1048  CD1 PHE A  70     -29.174  -2.348  27.390  1.00  0.00           C  
ATOM   1049  HD1 PHE A  70     -29.776  -1.804  28.103  1.00  0.00           H  
ATOM   1050  CE1 PHE A  70     -27.771  -2.167  27.342  1.00  0.00           C  
ATOM   1051  HE1 PHE A  70     -27.332  -1.349  27.894  1.00  0.00           H  
ATOM   1052  CZ  PHE A  70     -27.004  -2.994  26.522  1.00  0.00           C  
ATOM   1053  HZ  PHE A  70     -25.945  -2.788  26.469  1.00  0.00           H  
ATOM   1054  CE2 PHE A  70     -27.560  -4.070  25.804  1.00  0.00           C  
ATOM   1055  HE2 PHE A  70     -27.009  -4.845  25.290  1.00  0.00           H  
ATOM   1056  CD2 PHE A  70     -28.994  -4.152  25.732  1.00  0.00           C  
ATOM   1057  HD2 PHE A  70     -29.492  -4.918  25.155  1.00  0.00           H  
ATOM   1058  C   PHE A  70     -33.710  -2.941  27.412  1.00  0.00           C  
ATOM   1059  O   PHE A  70     -34.138  -1.784  27.250  1.00  0.00           O  
ATOM   1060  N   ALA A  71     -34.484  -4.004  27.380  1.00  0.00           N  
ATOM   1061  H   ALA A  71     -34.028  -4.899  27.487  1.00  0.00           H  
ATOM   1062  CA  ALA A  71     -35.939  -3.964  27.221  1.00  0.00           C  
ATOM   1063  HA  ALA A  71     -36.075  -3.471  26.259  1.00  0.00           H  
ATOM   1064  CB  ALA A  71     -36.535  -5.340  26.989  1.00  0.00           C  
ATOM   1065  HB1 ALA A  71     -37.528  -5.292  26.542  1.00  0.00           H  
ATOM   1066  HB2 ALA A  71     -35.803  -5.958  26.470  1.00  0.00           H  
ATOM   1067  HB3 ALA A  71     -36.680  -5.945  27.884  1.00  0.00           H  
ATOM   1068  C   ALA A  71     -36.727  -3.225  28.295  1.00  0.00           C  
ATOM   1069  O   ALA A  71     -37.902  -3.041  28.083  1.00  0.00           O  
ATOM   1070  N   GLN A  72     -36.090  -2.730  29.380  1.00  0.00           N  
ATOM   1071  H   GLN A  72     -35.142  -3.003  29.591  1.00  0.00           H  
ATOM   1072  CA  GLN A  72     -36.768  -1.889  30.311  1.00  0.00           C  
ATOM   1073  HA  GLN A  72     -37.792  -2.236  30.451  1.00  0.00           H  
ATOM   1074  CB  GLN A  72     -35.959  -1.967  31.623  1.00  0.00           C  
ATOM   1075  HB2 GLN A  72     -34.918  -1.645  31.588  1.00  0.00           H  
ATOM   1076  HB3 GLN A  72     -36.434  -1.405  32.428  1.00  0.00           H  
ATOM   1077  CG  GLN A  72     -35.862  -3.346  32.257  1.00  0.00           C  
ATOM   1078  HG2 GLN A  72     -35.319  -4.054  31.630  1.00  0.00           H  
ATOM   1079  HG3 GLN A  72     -35.290  -3.212  33.174  1.00  0.00           H  
ATOM   1080  CD  GLN A  72     -37.224  -3.966  32.729  1.00  0.00           C  
ATOM   1081  OE1 GLN A  72     -38.384  -3.538  32.598  1.00  0.00           O  
ATOM   1082  NE2 GLN A  72     -37.111  -5.173  33.237  1.00  0.00           N  
ATOM   1083 1HE2 GLN A  72     -37.907  -5.302  33.846  1.00  0.00           H  
ATOM   1084 2HE2 GLN A  72     -36.249  -5.659  33.439  1.00  0.00           H  
ATOM   1085  C   GLN A  72     -36.854  -0.401  29.948  1.00  0.00           C  
ATOM   1086  O   GLN A  72     -37.545   0.340  30.623  1.00  0.00           O  
ATOM   1087  N   GLY A  73     -36.124   0.034  28.953  1.00  0.00           N  
ATOM   1088  H   GLY A  73     -35.525  -0.632  28.486  1.00  0.00           H  
ATOM   1089  CA  GLY A  73     -36.164   1.339  28.472  1.00  0.00           C  
ATOM   1090  HA2 GLY A  73     -35.457   1.248  27.647  1.00  0.00           H  
ATOM   1091  HA3 GLY A  73     -37.154   1.639  28.126  1.00  0.00           H  
ATOM   1092  C   GLY A  73     -35.558   2.305  29.507  1.00  0.00           C  
ATOM   1093  O   GLY A  73     -34.660   1.815  30.258  1.00  0.00           O  
ATOM   1094  N   GLY A  74     -35.881   3.607  29.488  1.00  0.00           N  
ATOM   1095  H   GLY A  74     -36.426   3.932  28.703  1.00  0.00           H  
ATOM   1096  CA  GLY A  74     -35.208   4.571  30.414  1.00  0.00           C  
ATOM   1097  HA2 GLY A  74     -35.677   5.554  30.458  1.00  0.00           H  
ATOM   1098  HA3 GLY A  74     -35.402   4.243  31.435  1.00  0.00           H  
ATOM   1099  C   GLY A  74     -33.717   4.812  30.098  1.00  0.00           C  
ATOM   1100  O   GLY A  74     -32.883   4.642  31.044  1.00  0.00           O  
ATOM   1101  N   ASP A  75     -33.413   5.141  28.875  1.00  0.00           N  
ATOM   1102  H   ASP A  75     -34.120   5.069  28.157  1.00  0.00           H  
ATOM   1103  CA  ASP A  75     -32.069   5.437  28.300  1.00  0.00           C  
ATOM   1104  HA  ASP A  75     -32.036   5.401  27.211  1.00  0.00           H  
ATOM   1105  CB  ASP A  75     -31.632   6.909  28.596  1.00  0.00           C  
ATOM   1106  HB2 ASP A  75     -31.281   7.006  29.623  1.00  0.00           H  
ATOM   1107  HB3 ASP A  75     -30.840   7.286  27.948  1.00  0.00           H  
ATOM   1108  CG  ASP A  75     -32.833   7.838  28.404  1.00  0.00           C  
ATOM   1109  OD1 ASP A  75     -33.073   8.754  29.228  1.00  0.00           O  
ATOM   1110  OD2 ASP A  75     -33.565   7.697  27.365  1.00  0.00           O  
ATOM   1111  C   ASP A  75     -30.902   4.542  28.555  1.00  0.00           C  
ATOM   1112  O   ASP A  75     -29.772   4.841  28.273  1.00  0.00           O  
ATOM   1113  N   ARG A  76     -31.137   3.315  29.006  1.00  0.00           N  
ATOM   1114  H   ARG A  76     -32.075   3.134  29.335  1.00  0.00           H  
ATOM   1115  CA  ARG A  76     -30.102   2.436  29.475  1.00  0.00           C  
ATOM   1116  HA  ARG A  76     -29.471   2.945  30.204  1.00  0.00           H  
ATOM   1117  CB  ARG A  76     -30.621   1.055  30.073  1.00  0.00           C  
ATOM   1118  HB2 ARG A  76     -31.411   0.643  29.444  1.00  0.00           H  
ATOM   1119  HB3 ARG A  76     -29.804   0.337  30.145  1.00  0.00           H  
ATOM   1120  CG  ARG A  76     -31.174   1.276  31.475  1.00  0.00           C  
ATOM   1121  HG2 ARG A  76     -30.453   1.305  32.292  1.00  0.00           H  
ATOM   1122  HG3 ARG A  76     -31.615   2.273  31.505  1.00  0.00           H  
ATOM   1123  CD  ARG A  76     -32.130   0.123  31.911  1.00  0.00           C  
ATOM   1124  HD2 ARG A  76     -32.932   0.103  31.173  1.00  0.00           H  
ATOM   1125  HD3 ARG A  76     -31.624  -0.834  31.787  1.00  0.00           H  
ATOM   1126  NE  ARG A  76     -32.669   0.184  33.257  1.00  0.00           N  
ATOM   1127  HE  ARG A  76     -31.948  -0.051  33.924  1.00  0.00           H  
ATOM   1128  CZ  ARG A  76     -33.895   0.498  33.683  1.00  0.00           C  
ATOM   1129  NH1 ARG A  76     -34.264   0.184  34.912  1.00  0.00           N  
ATOM   1130 1HH1 ARG A  76     -33.504  -0.206  35.452  1.00  0.00           H  
ATOM   1131 2HH1 ARG A  76     -35.206   0.355  35.234  1.00  0.00           H  
ATOM   1132  NH2 ARG A  76     -34.843   0.934  32.898  1.00  0.00           N  
ATOM   1133 1HH2 ARG A  76     -34.732   1.071  31.903  1.00  0.00           H  
ATOM   1134 2HH2 ARG A  76     -35.800   1.027  33.206  1.00  0.00           H  
ATOM   1135  C   ARG A  76     -29.116   1.961  28.306  1.00  0.00           C  
ATOM   1136  O   ARG A  76     -27.933   1.972  28.569  1.00  0.00           O  
ATOM   1137  N   ARG A  77     -29.677   1.594  27.164  1.00  0.00           N  
ATOM   1138  H   ARG A  77     -30.678   1.572  27.033  1.00  0.00           H  
ATOM   1139  CA  ARG A  77     -28.933   1.067  25.987  1.00  0.00           C  
ATOM   1140  HA  ARG A  77     -28.286   0.305  26.420  1.00  0.00           H  
ATOM   1141  CB  ARG A  77     -29.823   0.295  24.981  1.00  0.00           C  
ATOM   1142  HB2 ARG A  77     -30.258  -0.548  25.517  1.00  0.00           H  
ATOM   1143  HB3 ARG A  77     -30.640   0.928  24.632  1.00  0.00           H  
ATOM   1144  CG  ARG A  77     -29.104  -0.041  23.557  1.00  0.00           C  
ATOM   1145  HG2 ARG A  77     -29.807  -0.347  22.782  1.00  0.00           H  
ATOM   1146  HG3 ARG A  77     -28.589   0.846  23.188  1.00  0.00           H  
ATOM   1147  CD  ARG A  77     -28.042  -1.146  23.689  1.00  0.00           C  
ATOM   1148  HD2 ARG A  77     -27.495  -0.756  24.547  1.00  0.00           H  
ATOM   1149  HD3 ARG A  77     -28.405  -2.112  24.040  1.00  0.00           H  
ATOM   1150  NE  ARG A  77     -27.069  -1.174  22.571  1.00  0.00           N  
ATOM   1151  HE  ARG A  77     -27.454  -1.512  21.700  1.00  0.00           H  
ATOM   1152  CZ  ARG A  77     -25.801  -0.898  22.494  1.00  0.00           C  
ATOM   1153  NH1 ARG A  77     -25.160  -1.127  21.358  1.00  0.00           N  
ATOM   1154 1HH1 ARG A  77     -25.725  -1.264  20.532  1.00  0.00           H  
ATOM   1155 2HH1 ARG A  77     -24.230  -0.834  21.096  1.00  0.00           H  
ATOM   1156  NH2 ARG A  77     -25.067  -0.376  23.467  1.00  0.00           N  
ATOM   1157 1HH2 ARG A  77     -25.506  -0.081  24.327  1.00  0.00           H  
ATOM   1158 2HH2 ARG A  77     -24.227   0.121  23.206  1.00  0.00           H  
ATOM   1159  C   ARG A  77     -28.166   2.198  25.351  1.00  0.00           C  
ATOM   1160  O   ARG A  77     -27.009   1.974  25.068  1.00  0.00           O  
ATOM   1161  N   ASP A  78     -28.839   3.407  25.228  1.00  0.00           N  
ATOM   1162  H   ASP A  78     -29.783   3.522  25.570  1.00  0.00           H  
ATOM   1163  CA  ASP A  78     -28.140   4.667  24.804  1.00  0.00           C  
ATOM   1164  HA  ASP A  78     -27.792   4.493  23.786  1.00  0.00           H  
ATOM   1165  CB  ASP A  78     -29.217   5.842  24.752  1.00  0.00           C  
ATOM   1166  HB2 ASP A  78     -29.990   5.602  24.022  1.00  0.00           H  
ATOM   1167  HB3 ASP A  78     -29.813   5.875  25.664  1.00  0.00           H  
ATOM   1168  CG  ASP A  78     -28.658   7.224  24.357  1.00  0.00           C  
ATOM   1169  OD1 ASP A  78     -27.891   7.286  23.387  1.00  0.00           O  
ATOM   1170  OD2 ASP A  78     -29.085   8.206  25.009  1.00  0.00           O  
ATOM   1171  C   ASP A  78     -26.951   5.053  25.679  1.00  0.00           C  
ATOM   1172  O   ASP A  78     -26.025   5.696  25.286  1.00  0.00           O  
ATOM   1173  N   LYS A  79     -27.091   4.702  26.965  1.00  0.00           N  
ATOM   1174  H   LYS A  79     -28.000   4.355  27.234  1.00  0.00           H  
ATOM   1175  CA  LYS A  79     -26.080   5.111  27.929  1.00  0.00           C  
ATOM   1176  HA  LYS A  79     -25.578   6.002  27.552  1.00  0.00           H  
ATOM   1177  CB  LYS A  79     -26.702   5.555  29.304  1.00  0.00           C  
ATOM   1178  HB2 LYS A  79     -27.456   4.854  29.661  1.00  0.00           H  
ATOM   1179  HB3 LYS A  79     -25.885   5.406  30.011  1.00  0.00           H  
ATOM   1180  CG  LYS A  79     -27.037   7.074  29.345  1.00  0.00           C  
ATOM   1181  HG2 LYS A  79     -26.181   7.690  29.069  1.00  0.00           H  
ATOM   1182  HG3 LYS A  79     -27.733   7.304  28.539  1.00  0.00           H  
ATOM   1183  CD  LYS A  79     -27.574   7.479  30.719  1.00  0.00           C  
ATOM   1184  HD2 LYS A  79     -26.865   7.267  31.519  1.00  0.00           H  
ATOM   1185  HD3 LYS A  79     -27.630   8.567  30.725  1.00  0.00           H  
ATOM   1186  CE  LYS A  79     -28.879   6.732  31.105  1.00  0.00           C  
ATOM   1187  HE2 LYS A  79     -29.463   6.778  30.186  1.00  0.00           H  
ATOM   1188  HE3 LYS A  79     -28.666   5.687  31.327  1.00  0.00           H  
ATOM   1189  NZ  LYS A  79     -29.540   7.573  32.141  1.00  0.00           N1+
ATOM   1190  HZ1 LYS A  79     -28.931   7.759  32.926  1.00  0.00           H  
ATOM   1191  HZ2 LYS A  79     -29.737   8.507  31.812  1.00  0.00           H  
ATOM   1192  HZ3 LYS A  79     -30.396   7.145  32.463  1.00  0.00           H  
ATOM   1193  C   LYS A  79     -24.978   4.067  28.074  1.00  0.00           C  
ATOM   1194  O   LYS A  79     -23.829   4.484  28.538  1.00  0.00           O  
ATOM   1195  N   VAL A  80     -25.167   2.775  27.899  1.00  0.00           N  
ATOM   1196  H   VAL A  80     -26.049   2.441  27.537  1.00  0.00           H  
ATOM   1197  CA  VAL A  80     -24.112   1.809  28.216  1.00  0.00           C  
ATOM   1198  HA  VAL A  80     -23.282   2.245  28.773  1.00  0.00           H  
ATOM   1199  CB  VAL A  80     -24.834   0.764  29.129  1.00  0.00           C  
ATOM   1200  HB  VAL A  80     -25.539   0.241  28.482  1.00  0.00           H  
ATOM   1201  CG1 VAL A  80     -23.845  -0.323  29.609  1.00  0.00           C  
ATOM   1202 1HG1 VAL A  80     -24.365  -1.068  30.211  1.00  0.00           H  
ATOM   1203 2HG1 VAL A  80     -23.244  -0.765  28.814  1.00  0.00           H  
ATOM   1204 3HG1 VAL A  80     -23.150   0.281  30.192  1.00  0.00           H  
ATOM   1205  CG2 VAL A  80     -25.582   1.268  30.424  1.00  0.00           C  
ATOM   1206 1HG2 VAL A  80     -26.015   0.494  31.057  1.00  0.00           H  
ATOM   1207 2HG2 VAL A  80     -24.858   1.783  31.055  1.00  0.00           H  
ATOM   1208 3HG2 VAL A  80     -26.232   2.124  30.241  1.00  0.00           H  
ATOM   1209  C   VAL A  80     -23.566   1.174  26.897  1.00  0.00           C  
ATOM   1210  O   VAL A  80     -24.266   0.964  25.898  1.00  0.00           O  
ATOM   1211  N   VAL A  81     -22.249   0.901  26.947  1.00  0.00           N  
ATOM   1212  H   VAL A  81     -21.791   1.022  27.839  1.00  0.00           H  
ATOM   1213  CA  VAL A  81     -21.357   0.347  25.967  1.00  0.00           C  
ATOM   1214  HA  VAL A  81     -21.810   0.575  25.003  1.00  0.00           H  
ATOM   1215  CB  VAL A  81     -19.888   1.043  26.067  1.00  0.00           C  
ATOM   1216  HB  VAL A  81     -19.362   0.551  26.885  1.00  0.00           H  
ATOM   1217  CG1 VAL A  81     -19.203   0.807  24.728  1.00  0.00           C  
ATOM   1218 1HG1 VAL A  81     -19.726   1.314  23.917  1.00  0.00           H  
ATOM   1219 2HG1 VAL A  81     -18.166   1.141  24.760  1.00  0.00           H  
ATOM   1220 3HG1 VAL A  81     -19.127  -0.256  24.499  1.00  0.00           H  
ATOM   1221  CG2 VAL A  81     -19.883   2.564  26.318  1.00  0.00           C  
ATOM   1222 1HG2 VAL A  81     -20.193   2.834  27.327  1.00  0.00           H  
ATOM   1223 2HG2 VAL A  81     -18.858   2.935  26.312  1.00  0.00           H  
ATOM   1224 3HG2 VAL A  81     -20.665   2.960  25.670  1.00  0.00           H  
ATOM   1225  C   VAL A  81     -21.442  -1.197  26.100  1.00  0.00           C  
ATOM   1226  O   VAL A  81     -21.661  -1.639  27.223  1.00  0.00           O  
ATOM   1227  N   LEU A  82     -21.333  -1.925  24.990  1.00  0.00           N  
ATOM   1228  H   LEU A  82     -21.018  -1.438  24.163  1.00  0.00           H  
ATOM   1229  CA  LEU A  82     -21.915  -3.299  24.853  1.00  0.00           C  
ATOM   1230  HA  LEU A  82     -22.148  -3.672  25.851  1.00  0.00           H  
ATOM   1231  CB  LEU A  82     -23.210  -3.232  24.130  1.00  0.00           C  
ATOM   1232  HB2 LEU A  82     -23.880  -2.576  24.686  1.00  0.00           H  
ATOM   1233  HB3 LEU A  82     -23.117  -2.774  23.145  1.00  0.00           H  
ATOM   1234  CG  LEU A  82     -23.839  -4.597  23.979  1.00  0.00           C  
ATOM   1235  HG  LEU A  82     -23.255  -5.171  23.259  1.00  0.00           H  
ATOM   1236  CD1 LEU A  82     -24.017  -5.415  25.265  1.00  0.00           C  
ATOM   1237 1HD1 LEU A  82     -24.531  -6.336  24.988  1.00  0.00           H  
ATOM   1238 2HD1 LEU A  82     -23.023  -5.726  25.585  1.00  0.00           H  
ATOM   1239 3HD1 LEU A  82     -24.463  -4.792  26.040  1.00  0.00           H  
ATOM   1240  CD2 LEU A  82     -25.246  -4.365  23.351  1.00  0.00           C  
ATOM   1241 1HD2 LEU A  82     -25.826  -5.287  23.298  1.00  0.00           H  
ATOM   1242 2HD2 LEU A  82     -25.725  -3.532  23.865  1.00  0.00           H  
ATOM   1243 3HD2 LEU A  82     -25.053  -4.156  22.299  1.00  0.00           H  
ATOM   1244  C   LEU A  82     -20.841  -4.180  24.123  1.00  0.00           C  
ATOM   1245  O   LEU A  82     -20.643  -4.146  22.904  1.00  0.00           O  
ATOM   1246  N   ALA A  83     -20.349  -5.171  24.831  1.00  0.00           N  
ATOM   1247  H   ALA A  83     -20.596  -5.271  25.805  1.00  0.00           H  
ATOM   1248  CA  ALA A  83     -19.341  -6.117  24.346  1.00  0.00           C  
ATOM   1249  HA  ALA A  83     -18.978  -5.931  23.335  1.00  0.00           H  
ATOM   1250  CB  ALA A  83     -18.030  -6.050  25.141  1.00  0.00           C  
ATOM   1251  HB1 ALA A  83     -17.203  -6.515  24.605  1.00  0.00           H  
ATOM   1252  HB2 ALA A  83     -17.811  -4.983  25.115  1.00  0.00           H  
ATOM   1253  HB3 ALA A  83     -18.130  -6.407  26.166  1.00  0.00           H  
ATOM   1254  C   ALA A  83     -19.784  -7.568  24.278  1.00  0.00           C  
ATOM   1255  O   ALA A  83     -20.280  -8.067  25.300  1.00  0.00           O  
ATOM   1256  N   THR A  84     -19.618  -8.290  23.141  1.00  0.00           N  
ATOM   1257  H   THR A  84     -19.504  -7.743  22.300  1.00  0.00           H  
ATOM   1258  CA  THR A  84     -19.942  -9.705  22.929  1.00  0.00           C  
ATOM   1259  HA  THR A  84     -19.601 -10.226  23.824  1.00  0.00           H  
ATOM   1260  CB  THR A  84     -21.408  -9.972  22.693  1.00  0.00           C  
ATOM   1261  HB  THR A  84     -22.018  -9.414  23.403  1.00  0.00           H  
ATOM   1262  CG2 THR A  84     -21.828  -9.631  21.276  1.00  0.00           C  
ATOM   1263 1HG2 THR A  84     -21.878  -8.548  21.166  1.00  0.00           H  
ATOM   1264 2HG2 THR A  84     -21.113 -10.084  20.589  1.00  0.00           H  
ATOM   1265 3HG2 THR A  84     -22.813 -10.085  21.172  1.00  0.00           H  
ATOM   1266  OG1 THR A  84     -21.742 -11.322  22.869  1.00  0.00           O  
ATOM   1267  HG1 THR A  84     -22.680 -11.405  23.058  1.00  0.00           H  
ATOM   1268  C   THR A  84     -19.038 -10.374  21.878  1.00  0.00           C  
ATOM   1269  O   THR A  84     -18.405  -9.742  20.976  1.00  0.00           O  
ATOM   1270  N   LYS A  85     -18.988 -11.679  22.002  1.00  0.00           N  
ATOM   1271  H   LYS A  85     -19.572 -12.073  22.725  1.00  0.00           H  
ATOM   1272  CA  LYS A  85     -17.949 -12.521  21.335  1.00  0.00           C  
ATOM   1273  HA  LYS A  85     -17.616 -12.184  20.354  1.00  0.00           H  
ATOM   1274  CB  LYS A  85     -16.643 -12.502  22.224  1.00  0.00           C  
ATOM   1275  HB2 LYS A  85     -15.875 -13.124  21.764  1.00  0.00           H  
ATOM   1276  HB3 LYS A  85     -16.372 -11.448  22.162  1.00  0.00           H  
ATOM   1277  CG  LYS A  85     -16.840 -12.781  23.740  1.00  0.00           C  
ATOM   1278  HG2 LYS A  85     -17.702 -12.256  24.151  1.00  0.00           H  
ATOM   1279  HG3 LYS A  85     -17.049 -13.850  23.798  1.00  0.00           H  
ATOM   1280  CD  LYS A  85     -15.636 -12.305  24.581  1.00  0.00           C  
ATOM   1281  HD2 LYS A  85     -14.940 -13.140  24.492  1.00  0.00           H  
ATOM   1282  HD3 LYS A  85     -15.167 -11.432  24.127  1.00  0.00           H  
ATOM   1283  CE  LYS A  85     -16.008 -11.915  25.978  1.00  0.00           C  
ATOM   1284  HE2 LYS A  85     -16.591 -12.751  26.365  1.00  0.00           H  
ATOM   1285  HE3 LYS A  85     -15.092 -11.946  26.566  1.00  0.00           H  
ATOM   1286  NZ  LYS A  85     -16.726 -10.637  26.028  1.00  0.00           N1+
ATOM   1287  HZ1 LYS A  85     -16.230  -9.891  25.563  1.00  0.00           H  
ATOM   1288  HZ2 LYS A  85     -17.631 -10.739  25.591  1.00  0.00           H  
ATOM   1289  HZ3 LYS A  85     -16.754 -10.235  26.954  1.00  0.00           H  
ATOM   1290  C   LYS A  85     -18.438 -13.983  21.126  1.00  0.00           C  
ATOM   1291  O   LYS A  85     -19.312 -14.532  21.818  1.00  0.00           O  
ATOM   1292  N   VAL A  86     -17.865 -14.658  20.118  1.00  0.00           N  
ATOM   1293  H   VAL A  86     -17.201 -14.163  19.539  1.00  0.00           H  
ATOM   1294  CA  VAL A  86     -18.022 -16.130  19.818  1.00  0.00           C  
ATOM   1295  HA  VAL A  86     -18.679 -16.561  20.574  1.00  0.00           H  
ATOM   1296  CB  VAL A  86     -18.769 -16.346  18.506  1.00  0.00           C  
ATOM   1297  HB  VAL A  86     -19.517 -15.557  18.582  1.00  0.00           H  
ATOM   1298  CG1 VAL A  86     -17.936 -16.106  17.217  1.00  0.00           C  
ATOM   1299 1HG1 VAL A  86     -18.597 -16.047  16.353  1.00  0.00           H  
ATOM   1300 2HG1 VAL A  86     -17.404 -15.174  17.404  1.00  0.00           H  
ATOM   1301 3HG1 VAL A  86     -17.281 -16.971  17.110  1.00  0.00           H  
ATOM   1302  CG2 VAL A  86     -19.587 -17.619  18.560  1.00  0.00           C  
ATOM   1303 1HG2 VAL A  86     -18.852 -18.409  18.404  1.00  0.00           H  
ATOM   1304 2HG2 VAL A  86     -20.063 -17.560  19.539  1.00  0.00           H  
ATOM   1305 3HG2 VAL A  86     -20.384 -17.690  17.820  1.00  0.00           H  
ATOM   1306  C   VAL A  86     -16.588 -16.825  19.831  1.00  0.00           C  
ATOM   1307  O   VAL A  86     -15.583 -16.187  19.556  1.00  0.00           O  
ATOM   1308  N   TYR A  87     -16.623 -18.112  20.126  1.00  0.00           N  
ATOM   1309  H   TYR A  87     -17.442 -18.494  20.578  1.00  0.00           H  
ATOM   1310  CA  TYR A  87     -15.690 -19.147  19.806  1.00  0.00           C  
ATOM   1311  HA  TYR A  87     -15.366 -19.123  18.766  1.00  0.00           H  
ATOM   1312  CB  TYR A  87     -14.486 -18.944  20.624  1.00  0.00           C  
ATOM   1313  HB2 TYR A  87     -14.139 -17.931  20.421  1.00  0.00           H  
ATOM   1314  HB3 TYR A  87     -14.804 -19.170  21.642  1.00  0.00           H  
ATOM   1315  CG  TYR A  87     -13.321 -19.860  20.241  1.00  0.00           C  
ATOM   1316  CD1 TYR A  87     -13.101 -21.092  20.874  1.00  0.00           C  
ATOM   1317  HD1 TYR A  87     -13.836 -21.425  21.592  1.00  0.00           H  
ATOM   1318  CE1 TYR A  87     -12.045 -21.942  20.383  1.00  0.00           C  
ATOM   1319  HE1 TYR A  87     -11.903 -22.842  20.964  1.00  0.00           H  
ATOM   1320  CZ  TYR A  87     -11.180 -21.513  19.316  1.00  0.00           C  
ATOM   1321  OH  TYR A  87     -10.114 -22.257  18.925  1.00  0.00           O  
ATOM   1322  HH  TYR A  87      -9.759 -22.847  19.594  1.00  0.00           H  
ATOM   1323  CE2 TYR A  87     -11.405 -20.269  18.759  1.00  0.00           C  
ATOM   1324  HE2 TYR A  87     -10.720 -19.986  17.973  1.00  0.00           H  
ATOM   1325  CD2 TYR A  87     -12.452 -19.477  19.180  1.00  0.00           C  
ATOM   1326  HD2 TYR A  87     -12.616 -18.530  18.687  1.00  0.00           H  
ATOM   1327  C   TYR A  87     -16.299 -20.569  19.967  1.00  0.00           C  
ATOM   1328  O   TYR A  87     -15.949 -21.593  19.273  1.00  0.00           O  
ATOM   1329  N   GLY A  88     -17.090 -20.709  21.040  1.00  0.00           N  
ATOM   1330  H   GLY A  88     -17.408 -19.914  21.575  1.00  0.00           H  
ATOM   1331  CA  GLY A  88     -17.567 -22.042  21.438  1.00  0.00           C  
ATOM   1332  HA2 GLY A  88     -16.867 -22.843  21.199  1.00  0.00           H  
ATOM   1333  HA3 GLY A  88     -17.547 -21.939  22.523  1.00  0.00           H  
ATOM   1334  C   GLY A  88     -18.931 -22.512  20.888  1.00  0.00           C  
ATOM   1335  O   GLY A  88     -19.739 -21.636  20.522  1.00  0.00           O  
ATOM   1336  N   ASN A  89     -19.205 -23.858  20.915  1.00  0.00           N  
ATOM   1337  H   ASN A  89     -18.527 -24.470  21.346  1.00  0.00           H  
ATOM   1338  CA  ASN A  89     -20.502 -24.416  20.648  1.00  0.00           C  
ATOM   1339  HA  ASN A  89     -20.950 -24.060  19.721  1.00  0.00           H  
ATOM   1340  CB  ASN A  89     -20.334 -25.931  20.608  1.00  0.00           C  
ATOM   1341  HB2 ASN A  89     -19.578 -26.269  19.900  1.00  0.00           H  
ATOM   1342  HB3 ASN A  89     -19.896 -26.261  21.549  1.00  0.00           H  
ATOM   1343  CG  ASN A  89     -21.524 -26.779  20.371  1.00  0.00           C  
ATOM   1344  OD1 ASN A  89     -22.402 -26.435  19.567  1.00  0.00           O  
ATOM   1345  ND2 ASN A  89     -21.661 -27.874  21.174  1.00  0.00           N  
ATOM   1346 1HD2 ASN A  89     -22.510 -28.413  21.086  1.00  0.00           H  
ATOM   1347 2HD2 ASN A  89     -20.926 -28.085  21.835  1.00  0.00           H  
ATOM   1348  C   ASN A  89     -21.601 -24.157  21.765  1.00  0.00           C  
ATOM   1349  O   ASN A  89     -21.207 -23.958  22.889  1.00  0.00           O  
ATOM   1350  N   MET A  90     -22.906 -24.127  21.445  1.00  0.00           N  
ATOM   1351  H   MET A  90     -23.069 -24.140  20.448  1.00  0.00           H  
ATOM   1352  CA  MET A  90     -24.051 -23.855  22.324  1.00  0.00           C  
ATOM   1353  HA  MET A  90     -23.683 -23.158  23.076  1.00  0.00           H  
ATOM   1354  CB  MET A  90     -25.126 -23.122  21.458  1.00  0.00           C  
ATOM   1355  HB2 MET A  90     -25.438 -23.676  20.572  1.00  0.00           H  
ATOM   1356  HB3 MET A  90     -26.040 -22.993  22.037  1.00  0.00           H  
ATOM   1357  CG  MET A  90     -24.705 -21.662  21.221  1.00  0.00           C  
ATOM   1358  HG2 MET A  90     -23.671 -21.650  20.877  1.00  0.00           H  
ATOM   1359  HG3 MET A  90     -25.243 -21.236  20.374  1.00  0.00           H  
ATOM   1360  SD  MET A  90     -24.936 -20.595  22.653  1.00  0.00           S  
ATOM   1361  CE  MET A  90     -26.646 -20.404  22.860  1.00  0.00           C  
ATOM   1362  HE1 MET A  90     -26.920 -19.598  23.542  1.00  0.00           H  
ATOM   1363  HE2 MET A  90     -27.220 -20.220  21.952  1.00  0.00           H  
ATOM   1364  HE3 MET A  90     -26.979 -21.351  23.284  1.00  0.00           H  
ATOM   1365  C   MET A  90     -24.479 -25.129  23.110  1.00  0.00           C  
ATOM   1366  O   MET A  90     -25.199 -25.033  24.129  1.00  0.00           O  
ATOM   1367  N   GLY A  91     -24.111 -26.366  22.713  1.00  0.00           N  
ATOM   1368  H   GLY A  91     -23.640 -26.475  21.827  1.00  0.00           H  
ATOM   1369  CA  GLY A  91     -24.255 -27.614  23.541  1.00  0.00           C  
ATOM   1370  HA2 GLY A  91     -25.323 -27.724  23.726  1.00  0.00           H  
ATOM   1371  HA3 GLY A  91     -23.863 -28.430  22.934  1.00  0.00           H  
ATOM   1372  C   GLY A  91     -23.547 -27.543  24.913  1.00  0.00           C  
ATOM   1373  O   GLY A  91     -22.824 -26.580  25.245  1.00  0.00           O  
ATOM   1374  N   LEU A  92     -23.715 -28.672  25.633  1.00  0.00           N  
ATOM   1375  H   LEU A  92     -24.211 -29.388  25.121  1.00  0.00           H  
ATOM   1376  CA  LEU A  92     -23.105 -28.986  26.925  1.00  0.00           C  
ATOM   1377  HA  LEU A  92     -23.011 -28.166  27.637  1.00  0.00           H  
ATOM   1378  CB  LEU A  92     -23.822 -30.104  27.676  1.00  0.00           C  
ATOM   1379  HB2 LEU A  92     -24.013 -30.862  26.915  1.00  0.00           H  
ATOM   1380  HB3 LEU A  92     -23.086 -30.589  28.317  1.00  0.00           H  
ATOM   1381  CG  LEU A  92     -25.068 -29.722  28.494  1.00  0.00           C  
ATOM   1382  HG  LEU A  92     -25.379 -28.719  28.201  1.00  0.00           H  
ATOM   1383  CD1 LEU A  92     -26.251 -30.645  28.216  1.00  0.00           C  
ATOM   1384 1HD1 LEU A  92     -27.058 -30.453  28.924  1.00  0.00           H  
ATOM   1385 2HD1 LEU A  92     -26.638 -30.378  27.233  1.00  0.00           H  
ATOM   1386 3HD1 LEU A  92     -26.007 -31.706  28.259  1.00  0.00           H  
ATOM   1387  CD2 LEU A  92     -24.899 -29.630  29.997  1.00  0.00           C  
ATOM   1388 1HD2 LEU A  92     -23.997 -29.082  30.270  1.00  0.00           H  
ATOM   1389 2HD2 LEU A  92     -25.725 -29.105  30.477  1.00  0.00           H  
ATOM   1390 3HD2 LEU A  92     -24.973 -30.610  30.470  1.00  0.00           H  
ATOM   1391  C   LEU A  92     -21.682 -29.393  26.721  1.00  0.00           C  
ATOM   1392  O   LEU A  92     -20.688 -28.855  27.307  1.00  0.00           O  
ATOM   1393  N   ASP A  93     -21.459 -30.509  26.014  1.00  0.00           N  
ATOM   1394  H   ASP A  93     -22.330 -30.920  25.712  1.00  0.00           H  
ATOM   1395  CA  ASP A  93     -20.219 -31.362  25.963  1.00  0.00           C  
ATOM   1396  HA  ASP A  93     -19.440 -30.959  26.610  1.00  0.00           H  
ATOM   1397  CB  ASP A  93     -20.631 -32.795  26.326  1.00  0.00           C  
ATOM   1398  HB2 ASP A  93     -19.696 -33.356  26.328  1.00  0.00           H  
ATOM   1399  HB3 ASP A  93     -20.892 -32.911  27.378  1.00  0.00           H  
ATOM   1400  CG  ASP A  93     -21.552 -33.459  25.357  1.00  0.00           C  
ATOM   1401  OD1 ASP A  93     -21.228 -34.484  24.753  1.00  0.00           O  
ATOM   1402  OD2 ASP A  93     -22.718 -33.097  25.266  1.00  0.00           O  
ATOM   1403  C   ASP A  93     -19.630 -31.175  24.618  1.00  0.00           C  
ATOM   1404  O   ASP A  93     -20.108 -31.711  23.625  1.00  0.00           O  
ATOM   1405  N   GLY A  94     -18.600 -30.385  24.447  1.00  0.00           N  
ATOM   1406  H   GLY A  94     -18.295 -29.723  25.146  1.00  0.00           H  
ATOM   1407  CA  GLY A  94     -17.756 -30.368  23.264  1.00  0.00           C  
ATOM   1408  HA2 GLY A  94     -16.877 -29.760  23.479  1.00  0.00           H  
ATOM   1409  HA3 GLY A  94     -17.485 -31.389  22.996  1.00  0.00           H  
ATOM   1410  C   GLY A  94     -18.326 -29.802  22.049  1.00  0.00           C  
ATOM   1411  O   GLY A  94     -19.207 -28.967  22.144  1.00  0.00           O  
ATOM   1412  N   PRO A  95     -17.745 -30.034  20.870  1.00  0.00           N  
ATOM   1413  CD  PRO A  95     -16.709 -30.992  20.591  1.00  0.00           C  
ATOM   1414  HD2 PRO A  95     -17.079 -32.008  20.451  1.00  0.00           H  
ATOM   1415  HD3 PRO A  95     -16.030 -31.129  21.433  1.00  0.00           H  
ATOM   1416  CG  PRO A  95     -15.942 -30.453  19.425  1.00  0.00           C  
ATOM   1417  HG2 PRO A  95     -15.558 -31.326  18.897  1.00  0.00           H  
ATOM   1418  HG3 PRO A  95     -15.126 -29.783  19.694  1.00  0.00           H  
ATOM   1419  CB  PRO A  95     -16.927 -29.714  18.603  1.00  0.00           C  
ATOM   1420  HB2 PRO A  95     -17.308 -30.498  17.948  1.00  0.00           H  
ATOM   1421  HB3 PRO A  95     -16.375 -28.989  18.005  1.00  0.00           H  
ATOM   1422  CA  PRO A  95     -17.918 -29.168  19.726  1.00  0.00           C  
ATOM   1423  HA  PRO A  95     -17.620 -28.129  19.870  1.00  0.00           H  
ATOM   1424  C   PRO A  95     -19.277 -29.244  19.013  1.00  0.00           C  
ATOM   1425  O   PRO A  95     -19.994 -30.266  19.085  1.00  0.00           O  
ATOM   1426  N   ALA A  96     -19.614 -28.203  18.266  1.00  0.00           N  
ATOM   1427  H   ALA A  96     -19.013 -27.392  18.271  1.00  0.00           H  
ATOM   1428  CA  ALA A  96     -20.768 -28.121  17.325  1.00  0.00           C  
ATOM   1429  HA  ALA A  96     -21.640 -28.285  17.958  1.00  0.00           H  
ATOM   1430  CB  ALA A  96     -20.666 -26.698  16.911  1.00  0.00           C  
ATOM   1431  HB1 ALA A  96     -20.289 -26.097  17.738  1.00  0.00           H  
ATOM   1432  HB2 ALA A  96     -19.972 -26.546  16.084  1.00  0.00           H  
ATOM   1433  HB3 ALA A  96     -21.664 -26.307  16.712  1.00  0.00           H  
ATOM   1434  C   ALA A  96     -20.687 -29.026  16.115  1.00  0.00           C  
ATOM   1435  O   ALA A  96     -19.723 -29.713  15.791  1.00  0.00           O  
ATOM   1436  N   TRP A  97     -21.802 -28.906  15.271  1.00  0.00           N  
ATOM   1437  H   TRP A  97     -22.581 -28.338  15.572  1.00  0.00           H  
ATOM   1438  CA  TRP A  97     -21.919 -29.202  13.842  1.00  0.00           C  
ATOM   1439  HA  TRP A  97     -21.858 -30.290  13.841  1.00  0.00           H  
ATOM   1440  CB  TRP A  97     -23.380 -28.797  13.388  1.00  0.00           C  
ATOM   1441  HB2 TRP A  97     -24.084 -29.365  13.996  1.00  0.00           H  
ATOM   1442  HB3 TRP A  97     -23.481 -27.722  13.533  1.00  0.00           H  
ATOM   1443  CG  TRP A  97     -23.839 -28.907  11.937  1.00  0.00           C  
ATOM   1444  CD1 TRP A  97     -24.056 -27.895  11.131  1.00  0.00           C  
ATOM   1445  HD1 TRP A  97     -23.877 -26.857  11.369  1.00  0.00           H  
ATOM   1446  NE1 TRP A  97     -24.376 -28.454   9.933  1.00  0.00           N  
ATOM   1447  HE1 TRP A  97     -24.477 -27.927   9.077  1.00  0.00           H  
ATOM   1448  CE2 TRP A  97     -24.509 -29.781   9.909  1.00  0.00           C  
ATOM   1449  CZ2 TRP A  97     -24.846 -30.720   8.942  1.00  0.00           C  
ATOM   1450  HZ2 TRP A  97     -25.184 -30.267   8.022  1.00  0.00           H  
ATOM   1451  CH2 TRP A  97     -24.757 -32.101   9.218  1.00  0.00           C  
ATOM   1452  HH2 TRP A  97     -25.068 -32.878   8.536  1.00  0.00           H  
ATOM   1453  CZ3 TRP A  97     -24.375 -32.479  10.543  1.00  0.00           C  
ATOM   1454  HZ3 TRP A  97     -24.325 -33.544  10.716  1.00  0.00           H  
ATOM   1455  CE3 TRP A  97     -23.974 -31.517  11.500  1.00  0.00           C  
ATOM   1456  HE3 TRP A  97     -23.577 -31.775  12.471  1.00  0.00           H  
ATOM   1457  CD2 TRP A  97     -24.122 -30.182  11.229  1.00  0.00           C  
ATOM   1458  C   TRP A  97     -20.864 -28.316  13.068  1.00  0.00           C  
ATOM   1459  O   TRP A  97     -20.356 -27.302  13.610  1.00  0.00           O  
ATOM   1460  N   PRO A  98     -20.411 -28.689  11.853  1.00  0.00           N  
ATOM   1461  CD  PRO A  98     -20.621 -29.972  11.233  1.00  0.00           C  
ATOM   1462  HD2 PRO A  98     -21.582 -29.947  10.720  1.00  0.00           H  
ATOM   1463  HD3 PRO A  98     -20.542 -30.800  11.938  1.00  0.00           H  
ATOM   1464  CG  PRO A  98     -19.488 -30.098  10.248  1.00  0.00           C  
ATOM   1465  HG2 PRO A  98     -19.871 -30.666   9.401  1.00  0.00           H  
ATOM   1466  HG3 PRO A  98     -18.693 -30.665  10.734  1.00  0.00           H  
ATOM   1467  CB  PRO A  98     -19.113 -28.632   9.907  1.00  0.00           C  
ATOM   1468  HB2 PRO A  98     -19.824 -28.329   9.138  1.00  0.00           H  
ATOM   1469  HB3 PRO A  98     -18.109 -28.567   9.488  1.00  0.00           H  
ATOM   1470  CA  PRO A  98     -19.381 -27.837  11.160  1.00  0.00           C  
ATOM   1471  HA  PRO A  98     -18.475 -27.943  11.758  1.00  0.00           H  
ATOM   1472  C   PRO A  98     -19.922 -26.346  11.025  1.00  0.00           C  
ATOM   1473  O   PRO A  98     -21.137 -26.162  10.857  1.00  0.00           O  
ATOM   1474  N   ASN A  99     -19.034 -25.443  11.264  1.00  0.00           N  
ATOM   1475  H   ASN A  99     -18.063 -25.654  11.446  1.00  0.00           H  
ATOM   1476  CA  ASN A  99     -19.186 -24.009  11.112  1.00  0.00           C  
ATOM   1477  HA  ASN A  99     -18.182 -23.649  11.336  1.00  0.00           H  
ATOM   1478  CB  ASN A  99     -19.342 -23.535   9.632  1.00  0.00           C  
ATOM   1479  HB2 ASN A  99     -20.384 -23.746   9.394  1.00  0.00           H  
ATOM   1480  HB3 ASN A  99     -19.029 -22.498   9.506  1.00  0.00           H  
ATOM   1481  CG  ASN A  99     -18.514 -24.341   8.605  1.00  0.00           C  
ATOM   1482  OD1 ASN A  99     -17.282 -24.276   8.589  1.00  0.00           O  
ATOM   1483  ND2 ASN A  99     -19.142 -25.111   7.717  1.00  0.00           N  
ATOM   1484 1HD2 ASN A  99     -18.620 -25.606   7.009  1.00  0.00           H  
ATOM   1485 2HD2 ASN A  99     -20.151 -25.077   7.731  1.00  0.00           H  
ATOM   1486  C   ASN A  99     -20.218 -23.293  11.923  1.00  0.00           C  
ATOM   1487  O   ASN A  99     -20.806 -22.251  11.604  1.00  0.00           O  
HETATM 1488  N   HIE A 100     -20.587 -23.955  13.057  1.00  0.00           N  
HETATM 1489  H   HIE A 100     -20.236 -24.901  13.082  1.00  0.00           H  
HETATM 1490  CA  HIE A 100     -21.413 -23.572  14.246  1.00  0.00           C  
HETATM 1491  HA  HIE A 100     -21.799 -22.562  14.108  1.00  0.00           H  
HETATM 1492  CB  HIE A 100     -22.612 -24.588  14.523  1.00  0.00           C  
HETATM 1493  HB2 HIE A 100     -22.201 -25.578  14.719  1.00  0.00           H  
HETATM 1494  HB3 HIE A 100     -22.995 -24.305  15.503  1.00  0.00           H  
HETATM 1495  CG  HIE A 100     -23.720 -24.611  13.536  1.00  0.00           C  
HETATM 1496  ND1 HIE A 100     -24.881 -25.327  13.750  1.00  0.00           N  
HETATM 1497  CE1 HIE A 100     -25.558 -25.156  12.614  1.00  0.00           C  
HETATM 1498  HE1 HIE A 100     -26.522 -25.620  12.460  1.00  0.00           H  
HETATM 1499  NE2 HIE A 100     -24.881 -24.373  11.717  1.00  0.00           N  
HETATM 1500  HE2 HIE A 100     -25.070 -24.221  10.736  1.00  0.00           H  
HETATM 1501  CD2 HIE A 100     -23.736 -23.987  12.326  1.00  0.00           C  
HETATM 1502  HD2 HIE A 100     -22.943 -23.375  11.922  1.00  0.00           H  
HETATM 1503  C   HIE A 100     -20.489 -23.412  15.510  1.00  0.00           C  
HETATM 1504  O   HIE A 100     -20.948 -23.285  16.646  1.00  0.00           O  
ATOM   1505  N   ASP A 101     -19.138 -23.379  15.360  1.00  0.00           N  
ATOM   1506  H   ASP A 101     -18.856 -23.432  14.392  1.00  0.00           H  
ATOM   1507  CA  ASP A 101     -18.196 -22.861  16.327  1.00  0.00           C  
ATOM   1508  HA  ASP A 101     -18.571 -21.921  16.732  1.00  0.00           H  
ATOM   1509  CB  ASP A 101     -17.721 -23.878  17.438  1.00  0.00           C  
ATOM   1510  HB2 ASP A 101     -16.764 -23.464  17.754  1.00  0.00           H  
ATOM   1511  HB3 ASP A 101     -18.440 -23.868  18.257  1.00  0.00           H  
ATOM   1512  CG  ASP A 101     -17.527 -25.337  17.060  1.00  0.00           C  
ATOM   1513  OD1 ASP A 101     -17.073 -25.685  15.988  1.00  0.00           O  
ATOM   1514  OD2 ASP A 101     -17.611 -26.162  17.971  1.00  0.00           O  
ATOM   1515  C   ASP A 101     -17.004 -22.288  15.533  1.00  0.00           C  
ATOM   1516  O   ASP A 101     -16.948 -22.499  14.333  1.00  0.00           O  
ATOM   1517  N   LYS A 102     -16.151 -21.587  16.264  1.00  0.00           N  
ATOM   1518  H   LYS A 102     -16.399 -21.369  17.218  1.00  0.00           H  
ATOM   1519  CA  LYS A 102     -14.897 -20.930  15.862  1.00  0.00           C  
ATOM   1520  HA  LYS A 102     -14.600 -20.318  16.714  1.00  0.00           H  
ATOM   1521  CB  LYS A 102     -13.696 -21.960  15.632  1.00  0.00           C  
ATOM   1522  HB2 LYS A 102     -13.876 -22.506  14.705  1.00  0.00           H  
ATOM   1523  HB3 LYS A 102     -12.847 -21.323  15.383  1.00  0.00           H  
ATOM   1524  CG  LYS A 102     -13.370 -22.826  16.853  1.00  0.00           C  
ATOM   1525  HG2 LYS A 102     -13.406 -22.273  17.791  1.00  0.00           H  
ATOM   1526  HG3 LYS A 102     -14.131 -23.606  16.868  1.00  0.00           H  
ATOM   1527  CD  LYS A 102     -12.074 -23.502  16.616  1.00  0.00           C  
ATOM   1528  HD2 LYS A 102     -11.244 -22.795  16.609  1.00  0.00           H  
ATOM   1529  HD3 LYS A 102     -11.824 -24.120  17.478  1.00  0.00           H  
ATOM   1530  CE  LYS A 102     -11.916 -24.290  15.324  1.00  0.00           C  
ATOM   1531  HE2 LYS A 102     -12.605 -25.128  15.430  1.00  0.00           H  
ATOM   1532  HE3 LYS A 102     -12.084 -23.777  14.377  1.00  0.00           H  
ATOM   1533  NZ  LYS A 102     -10.509 -24.766  15.102  1.00  0.00           N1+
ATOM   1534  HZ1 LYS A 102     -10.173 -25.115  15.988  1.00  0.00           H  
ATOM   1535  HZ2 LYS A 102     -10.471 -25.435  14.346  1.00  0.00           H  
ATOM   1536  HZ3 LYS A 102      -9.907 -23.985  14.885  1.00  0.00           H  
ATOM   1537  C   LYS A 102     -15.127 -19.883  14.724  1.00  0.00           C  
ATOM   1538  O   LYS A 102     -16.301 -19.418  14.551  1.00  0.00           O  
ATOM   1539  N   LEU A 103     -14.070 -19.384  14.115  1.00  0.00           N  
ATOM   1540  H   LEU A 103     -13.241 -19.959  14.158  1.00  0.00           H  
ATOM   1541  CA  LEU A 103     -14.010 -18.042  13.553  1.00  0.00           C  
ATOM   1542  HA  LEU A 103     -14.795 -17.466  14.043  1.00  0.00           H  
ATOM   1543  CB  LEU A 103     -12.694 -17.350  13.838  1.00  0.00           C  
ATOM   1544  HB2 LEU A 103     -11.914 -17.967  13.391  1.00  0.00           H  
ATOM   1545  HB3 LEU A 103     -12.589 -16.327  13.475  1.00  0.00           H  
ATOM   1546  CG  LEU A 103     -12.407 -17.260  15.376  1.00  0.00           C  
ATOM   1547  HG  LEU A 103     -12.395 -18.218  15.895  1.00  0.00           H  
ATOM   1548  CD1 LEU A 103     -11.018 -16.603  15.643  1.00  0.00           C  
ATOM   1549 1HD1 LEU A 103     -10.916 -16.575  16.728  1.00  0.00           H  
ATOM   1550 2HD1 LEU A 103     -10.277 -17.332  15.317  1.00  0.00           H  
ATOM   1551 3HD1 LEU A 103     -11.101 -15.624  15.171  1.00  0.00           H  
ATOM   1552  CD2 LEU A 103     -13.499 -16.406  16.039  1.00  0.00           C  
ATOM   1553 1HD2 LEU A 103     -13.621 -15.482  15.475  1.00  0.00           H  
ATOM   1554 2HD2 LEU A 103     -14.473 -16.890  16.116  1.00  0.00           H  
ATOM   1555 3HD2 LEU A 103     -13.150 -16.000  16.989  1.00  0.00           H  
ATOM   1556  C   LEU A 103     -14.451 -17.819  12.124  1.00  0.00           C  
ATOM   1557  O   LEU A 103     -14.263 -16.800  11.527  1.00  0.00           O  
ATOM   1558  N   SER A 104     -14.907 -18.864  11.475  1.00  0.00           N  
ATOM   1559  H   SER A 104     -15.172 -19.709  11.961  1.00  0.00           H  
ATOM   1560  CA  SER A 104     -15.182 -18.845  10.031  1.00  0.00           C  
ATOM   1561  HA  SER A 104     -14.394 -18.318   9.491  1.00  0.00           H  
ATOM   1562  CB  SER A 104     -15.201 -20.312   9.490  1.00  0.00           C  
ATOM   1563  HB2 SER A 104     -14.432 -21.040   9.748  1.00  0.00           H  
ATOM   1564  HB3 SER A 104     -16.018 -20.823   9.997  1.00  0.00           H  
ATOM   1565  OG  SER A 104     -15.571 -20.332   8.138  1.00  0.00           O  
ATOM   1566  HG  SER A 104     -15.116 -19.655   7.631  1.00  0.00           H  
ATOM   1567  C   SER A 104     -16.416 -18.004   9.672  1.00  0.00           C  
ATOM   1568  O   SER A 104     -17.353 -18.038  10.426  1.00  0.00           O  
ATOM   1569  N   ALA A 105     -16.370 -17.309   8.557  1.00  0.00           N  
ATOM   1570  H   ALA A 105     -15.596 -17.388   7.913  1.00  0.00           H  
ATOM   1571  CA  ALA A 105     -17.406 -16.287   8.280  1.00  0.00           C  
ATOM   1572  HA  ALA A 105     -17.399 -15.474   9.005  1.00  0.00           H  
ATOM   1573  CB  ALA A 105     -17.099 -15.650   6.904  1.00  0.00           C  
ATOM   1574  HB1 ALA A 105     -16.083 -15.369   6.627  1.00  0.00           H  
ATOM   1575  HB2 ALA A 105     -17.316 -16.362   6.108  1.00  0.00           H  
ATOM   1576  HB3 ALA A 105     -17.758 -14.817   6.661  1.00  0.00           H  
ATOM   1577  C   ALA A 105     -18.903 -16.764   8.285  1.00  0.00           C  
ATOM   1578  O   ALA A 105     -19.834 -16.070   8.765  1.00  0.00           O  
ATOM   1579  N   LEU A 106     -19.090 -18.022   7.820  1.00  0.00           N  
ATOM   1580  H   LEU A 106     -18.265 -18.578   7.645  1.00  0.00           H  
ATOM   1581  CA  LEU A 106     -20.396 -18.729   7.697  1.00  0.00           C  
ATOM   1582  HA  LEU A 106     -21.102 -18.133   7.118  1.00  0.00           H  
ATOM   1583  CB  LEU A 106     -20.062 -20.048   6.969  1.00  0.00           C  
ATOM   1584  HB2 LEU A 106     -19.448 -19.887   6.083  1.00  0.00           H  
ATOM   1585  HB3 LEU A 106     -19.405 -20.566   7.669  1.00  0.00           H  
ATOM   1586  CG  LEU A 106     -21.302 -20.868   6.589  1.00  0.00           C  
ATOM   1587  HG  LEU A 106     -22.203 -20.273   6.735  1.00  0.00           H  
ATOM   1588  CD1 LEU A 106     -21.155 -21.200   5.101  1.00  0.00           C  
ATOM   1589 1HD1 LEU A 106     -20.196 -21.683   4.918  1.00  0.00           H  
ATOM   1590 2HD1 LEU A 106     -21.924 -21.909   4.794  1.00  0.00           H  
ATOM   1591 3HD1 LEU A 106     -21.183 -20.260   4.550  1.00  0.00           H  
ATOM   1592  CD2 LEU A 106     -21.269 -22.175   7.382  1.00  0.00           C  
ATOM   1593 1HD2 LEU A 106     -21.155 -22.062   8.460  1.00  0.00           H  
ATOM   1594 2HD2 LEU A 106     -22.114 -22.835   7.186  1.00  0.00           H  
ATOM   1595 3HD2 LEU A 106     -20.408 -22.727   7.005  1.00  0.00           H  
ATOM   1596  C   LEU A 106     -20.882 -18.923   9.173  1.00  0.00           C  
ATOM   1597  O   LEU A 106     -22.073 -18.727   9.395  1.00  0.00           O  
ATOM   1598  N   ASN A 107     -20.077 -19.271  10.164  1.00  0.00           N  
ATOM   1599  H   ASN A 107     -19.274 -19.835   9.926  1.00  0.00           H  
ATOM   1600  CA  ASN A 107     -20.311 -19.041  11.643  1.00  0.00           C  
ATOM   1601  HA  ASN A 107     -21.281 -19.525  11.761  1.00  0.00           H  
ATOM   1602  CB  ASN A 107     -19.292 -19.707  12.530  1.00  0.00           C  
ATOM   1603  HB2 ASN A 107     -18.785 -20.587  12.133  1.00  0.00           H  
ATOM   1604  HB3 ASN A 107     -18.511 -18.987  12.774  1.00  0.00           H  
ATOM   1605  CG  ASN A 107     -19.960 -20.033  13.874  1.00  0.00           C  
ATOM   1606  OD1 ASN A 107     -21.183 -20.261  13.964  1.00  0.00           O  
ATOM   1607  ND2 ASN A 107     -19.295 -19.987  14.934  1.00  0.00           N  
ATOM   1608 1HD2 ASN A 107     -19.890 -20.084  15.745  1.00  0.00           H  
ATOM   1609 2HD2 ASN A 107     -18.305 -19.790  14.881  1.00  0.00           H  
ATOM   1610  C   ASN A 107     -20.452 -17.591  12.151  1.00  0.00           C  
ATOM   1611  O   ASN A 107     -21.348 -17.311  12.874  1.00  0.00           O  
ATOM   1612  N   ILE A 108     -19.530 -16.702  11.813  1.00  0.00           N  
ATOM   1613  H   ILE A 108     -18.944 -16.927  11.022  1.00  0.00           H  
ATOM   1614  CA  ILE A 108     -19.638 -15.309  12.306  1.00  0.00           C  
ATOM   1615  HA  ILE A 108     -19.680 -15.390  13.393  1.00  0.00           H  
ATOM   1616  CB  ILE A 108     -18.364 -14.507  11.848  1.00  0.00           C  
ATOM   1617  HB  ILE A 108     -18.063 -14.817  10.848  1.00  0.00           H  
ATOM   1618  CG2 ILE A 108     -18.606 -12.944  11.863  1.00  0.00           C  
ATOM   1619 1HG2 ILE A 108     -19.077 -12.579  10.950  1.00  0.00           H  
ATOM   1620 2HG2 ILE A 108     -19.189 -12.690  12.748  1.00  0.00           H  
ATOM   1621 3HG2 ILE A 108     -17.663 -12.402  11.929  1.00  0.00           H  
ATOM   1622  CG1 ILE A 108     -17.091 -14.964  12.646  1.00  0.00           C  
ATOM   1623 2HG1 ILE A 108     -17.062 -16.054  12.664  1.00  0.00           H  
ATOM   1624 3HG1 ILE A 108     -16.180 -14.585  12.184  1.00  0.00           H  
ATOM   1625  CD1 ILE A 108     -16.946 -14.472  14.093  1.00  0.00           C  
ATOM   1626 1HD1 ILE A 108     -16.751 -13.400  14.123  1.00  0.00           H  
ATOM   1627 2HD1 ILE A 108     -17.782 -14.796  14.712  1.00  0.00           H  
ATOM   1628 3HD1 ILE A 108     -16.039 -14.900  14.522  1.00  0.00           H  
ATOM   1629  C   ILE A 108     -21.010 -14.632  11.955  1.00  0.00           C  
ATOM   1630  O   ILE A 108     -21.690 -14.125  12.855  1.00  0.00           O  
ATOM   1631  N   ARG A 109     -21.508 -14.809  10.717  1.00  0.00           N  
ATOM   1632  H   ARG A 109     -20.886 -15.116   9.982  1.00  0.00           H  
ATOM   1633  CA  ARG A 109     -22.801 -14.399  10.289  1.00  0.00           C  
ATOM   1634  HA  ARG A 109     -22.776 -13.316  10.405  1.00  0.00           H  
ATOM   1635  CB  ARG A 109     -22.934 -14.714   8.750  1.00  0.00           C  
ATOM   1636  HB2 ARG A 109     -22.192 -14.218   8.125  1.00  0.00           H  
ATOM   1637  HB3 ARG A 109     -22.914 -15.781   8.527  1.00  0.00           H  
ATOM   1638  CG  ARG A 109     -24.323 -14.169   8.259  1.00  0.00           C  
ATOM   1639  HG2 ARG A 109     -25.133 -14.631   8.824  1.00  0.00           H  
ATOM   1640  HG3 ARG A 109     -24.490 -13.112   8.468  1.00  0.00           H  
ATOM   1641  CD  ARG A 109     -24.379 -14.466   6.787  1.00  0.00           C  
ATOM   1642  HD2 ARG A 109     -23.580 -14.042   6.179  1.00  0.00           H  
ATOM   1643  HD3 ARG A 109     -24.345 -15.543   6.622  1.00  0.00           H  
ATOM   1644  NE  ARG A 109     -25.653 -13.964   6.253  1.00  0.00           N  
ATOM   1645  HE  ARG A 109     -26.436 -14.169   6.856  1.00  0.00           H  
ATOM   1646  CZ  ARG A 109     -25.965 -13.176   5.238  1.00  0.00           C  
ATOM   1647  NH1 ARG A 109     -25.061 -12.575   4.488  1.00  0.00           N  
ATOM   1648 1HH1 ARG A 109     -24.073 -12.703   4.656  1.00  0.00           H  
ATOM   1649 2HH1 ARG A 109     -25.325 -12.007   3.696  1.00  0.00           H  
ATOM   1650  NH2 ARG A 109     -27.169 -12.945   4.817  1.00  0.00           N  
ATOM   1651 1HH2 ARG A 109     -27.956 -13.227   5.384  1.00  0.00           H  
ATOM   1652 2HH2 ARG A 109     -27.375 -12.365   4.017  1.00  0.00           H  
ATOM   1653  C   ARG A 109     -23.939 -14.858  11.187  1.00  0.00           C  
ATOM   1654  O   ARG A 109     -24.663 -14.063  11.727  1.00  0.00           O  
ATOM   1655  N   ARG A 110     -24.028 -16.207  11.224  1.00  0.00           N  
ATOM   1656  H   ARG A 110     -23.424 -16.753  10.626  1.00  0.00           H  
ATOM   1657  CA  ARG A 110     -24.917 -16.889  12.139  1.00  0.00           C  
ATOM   1658  HA  ARG A 110     -25.961 -16.669  11.915  1.00  0.00           H  
ATOM   1659  CB  ARG A 110     -24.703 -18.412  11.919  1.00  0.00           C  
ATOM   1660  HB2 ARG A 110     -24.715 -18.651  10.856  1.00  0.00           H  
ATOM   1661  HB3 ARG A 110     -23.765 -18.701  12.392  1.00  0.00           H  
ATOM   1662  CG  ARG A 110     -25.775 -19.152  12.669  1.00  0.00           C  
ATOM   1663  HG2 ARG A 110     -25.749 -18.923  13.734  1.00  0.00           H  
ATOM   1664  HG3 ARG A 110     -26.790 -18.992  12.304  1.00  0.00           H  
ATOM   1665  CD  ARG A 110     -25.530 -20.649  12.545  1.00  0.00           C  
ATOM   1666  HD2 ARG A 110     -25.440 -20.765  11.465  1.00  0.00           H  
ATOM   1667  HD3 ARG A 110     -24.570 -20.962  12.956  1.00  0.00           H  
ATOM   1668  NE  ARG A 110     -26.646 -21.427  13.055  1.00  0.00           N  
ATOM   1669  HE  ARG A 110     -27.393 -21.496  12.379  1.00  0.00           H  
ATOM   1670  CZ  ARG A 110     -26.652 -22.238  14.127  1.00  0.00           C  
ATOM   1671  NH1 ARG A 110     -27.670 -23.025  14.288  1.00  0.00           N  
ATOM   1672 1HH1 ARG A 110     -28.405 -22.927  13.602  1.00  0.00           H  
ATOM   1673 2HH1 ARG A 110     -27.681 -23.643  15.086  1.00  0.00           H  
ATOM   1674  NH2 ARG A 110     -25.637 -22.294  14.940  1.00  0.00           N  
ATOM   1675 1HH2 ARG A 110     -24.859 -21.673  14.768  1.00  0.00           H  
ATOM   1676 2HH2 ARG A 110     -25.533 -23.017  15.637  1.00  0.00           H  
ATOM   1677  C   ARG A 110     -24.874 -16.398  13.662  1.00  0.00           C  
ATOM   1678  O   ARG A 110     -25.886 -16.158  14.291  1.00  0.00           O  
ATOM   1679  N   SER A 111     -23.636 -16.302  14.217  1.00  0.00           N  
ATOM   1680  H   SER A 111     -22.896 -16.702  13.658  1.00  0.00           H  
ATOM   1681  CA  SER A 111     -23.416 -15.938  15.647  1.00  0.00           C  
ATOM   1682  HA  SER A 111     -24.003 -16.479  16.389  1.00  0.00           H  
ATOM   1683  CB  SER A 111     -21.925 -16.272  16.044  1.00  0.00           C  
ATOM   1684  HB2 SER A 111     -21.118 -15.633  15.685  1.00  0.00           H  
ATOM   1685  HB3 SER A 111     -21.971 -16.250  17.132  1.00  0.00           H  
ATOM   1686  OG  SER A 111     -21.577 -17.611  15.646  1.00  0.00           O  
ATOM   1687  HG  SER A 111     -21.373 -17.524  14.712  1.00  0.00           H  
ATOM   1688  C   SER A 111     -23.691 -14.473  15.921  1.00  0.00           C  
ATOM   1689  O   SER A 111     -24.249 -14.158  16.981  1.00  0.00           O  
ATOM   1690  N   VAL A 112     -23.334 -13.538  15.033  1.00  0.00           N  
ATOM   1691  H   VAL A 112     -22.805 -13.692  14.187  1.00  0.00           H  
ATOM   1692  CA  VAL A 112     -23.702 -12.134  15.264  1.00  0.00           C  
ATOM   1693  HA  VAL A 112     -23.340 -11.865  16.257  1.00  0.00           H  
ATOM   1694  CB  VAL A 112     -23.047 -11.239  14.226  1.00  0.00           C  
ATOM   1695  HB  VAL A 112     -23.344 -11.713  13.290  1.00  0.00           H  
ATOM   1696  CG1 VAL A 112     -23.445  -9.723  14.197  1.00  0.00           C  
ATOM   1697 1HG1 VAL A 112     -22.800  -9.154  13.527  1.00  0.00           H  
ATOM   1698 2HG1 VAL A 112     -24.432  -9.544  13.770  1.00  0.00           H  
ATOM   1699 3HG1 VAL A 112     -23.437  -9.262  15.185  1.00  0.00           H  
ATOM   1700  CG2 VAL A 112     -21.545 -11.327  14.435  1.00  0.00           C  
ATOM   1701 1HG2 VAL A 112     -21.130 -11.089  13.455  1.00  0.00           H  
ATOM   1702 2HG2 VAL A 112     -21.219 -10.655  15.228  1.00  0.00           H  
ATOM   1703 3HG2 VAL A 112     -21.124 -12.318  14.604  1.00  0.00           H  
ATOM   1704  C   VAL A 112     -25.242 -11.938  15.283  1.00  0.00           C  
ATOM   1705  O   VAL A 112     -25.772 -11.312  16.234  1.00  0.00           O  
ATOM   1706  N   ASP A 113     -25.847 -12.441  14.228  1.00  0.00           N  
ATOM   1707  H   ASP A 113     -25.295 -12.882  13.507  1.00  0.00           H  
ATOM   1708  CA  ASP A 113     -27.280 -12.423  14.146  1.00  0.00           C  
ATOM   1709  HA  ASP A 113     -27.582 -11.389  13.981  1.00  0.00           H  
ATOM   1710  CB  ASP A 113     -27.792 -13.187  12.907  1.00  0.00           C  
ATOM   1711  HB2 ASP A 113     -27.306 -14.147  12.730  1.00  0.00           H  
ATOM   1712  HB3 ASP A 113     -28.819 -13.488  13.111  1.00  0.00           H  
ATOM   1713  CG  ASP A 113     -27.645 -12.474  11.544  1.00  0.00           C  
ATOM   1714  OD1 ASP A 113     -27.337 -11.261  11.573  1.00  0.00           O  
ATOM   1715  OD2 ASP A 113     -27.983 -13.047  10.469  1.00  0.00           O  
ATOM   1716  C   ASP A 113     -27.944 -13.022  15.378  1.00  0.00           C  
ATOM   1717  O   ASP A 113     -28.929 -12.500  15.917  1.00  0.00           O  
ATOM   1718  N   ALA A 114     -27.367 -14.178  15.846  1.00  0.00           N  
ATOM   1719  H   ALA A 114     -26.454 -14.510  15.567  1.00  0.00           H  
ATOM   1720  CA  ALA A 114     -27.851 -14.763  17.128  1.00  0.00           C  
ATOM   1721  HA  ALA A 114     -28.934 -14.826  17.030  1.00  0.00           H  
ATOM   1722  CB  ALA A 114     -27.319 -16.149  17.368  1.00  0.00           C  
ATOM   1723  HB1 ALA A 114     -26.304 -16.172  17.764  1.00  0.00           H  
ATOM   1724  HB2 ALA A 114     -28.006 -16.626  18.067  1.00  0.00           H  
ATOM   1725  HB3 ALA A 114     -27.366 -16.701  16.429  1.00  0.00           H  
ATOM   1726  C   ALA A 114     -27.617 -13.848  18.384  1.00  0.00           C  
ATOM   1727  O   ALA A 114     -28.494 -13.819  19.260  1.00  0.00           O  
ATOM   1728  N   SER A 115     -26.529 -13.047  18.455  1.00  0.00           N  
ATOM   1729  H   SER A 115     -25.986 -12.873  17.621  1.00  0.00           H  
ATOM   1730  CA  SER A 115     -26.407 -12.181  19.642  1.00  0.00           C  
ATOM   1731  HA  SER A 115     -26.679 -12.772  20.517  1.00  0.00           H  
ATOM   1732  CB  SER A 115     -24.969 -11.683  19.891  1.00  0.00           C  
ATOM   1733  HB2 SER A 115     -24.605 -11.354  18.917  1.00  0.00           H  
ATOM   1734  HB3 SER A 115     -25.015 -10.762  20.471  1.00  0.00           H  
ATOM   1735  OG  SER A 115     -24.233 -12.735  20.478  1.00  0.00           O  
ATOM   1736  HG  SER A 115     -24.314 -12.554  21.417  1.00  0.00           H  
ATOM   1737  C   SER A 115     -27.405 -11.075  19.561  1.00  0.00           C  
ATOM   1738  O   SER A 115     -27.921 -10.728  20.596  1.00  0.00           O  
ATOM   1739  N   LEU A 116     -27.625 -10.496  18.403  1.00  0.00           N  
ATOM   1740  H   LEU A 116     -27.070 -10.808  17.619  1.00  0.00           H  
ATOM   1741  CA  LEU A 116     -28.622  -9.391  18.197  1.00  0.00           C  
ATOM   1742  HA  LEU A 116     -28.334  -8.673  18.965  1.00  0.00           H  
ATOM   1743  CB  LEU A 116     -28.511  -8.691  16.790  1.00  0.00           C  
ATOM   1744  HB2 LEU A 116     -28.651  -9.425  15.997  1.00  0.00           H  
ATOM   1745  HB3 LEU A 116     -29.320  -7.963  16.728  1.00  0.00           H  
ATOM   1746  CG  LEU A 116     -27.223  -7.848  16.535  1.00  0.00           C  
ATOM   1747  HG  LEU A 116     -26.435  -8.488  16.933  1.00  0.00           H  
ATOM   1748  CD1 LEU A 116     -27.178  -7.523  15.090  1.00  0.00           C  
ATOM   1749 1HD1 LEU A 116     -26.237  -6.979  15.014  1.00  0.00           H  
ATOM   1750 2HD1 LEU A 116     -27.302  -8.407  14.465  1.00  0.00           H  
ATOM   1751 3HD1 LEU A 116     -27.890  -6.814  14.667  1.00  0.00           H  
ATOM   1752  CD2 LEU A 116     -27.210  -6.492  17.274  1.00  0.00           C  
ATOM   1753 1HD2 LEU A 116     -27.311  -6.649  18.348  1.00  0.00           H  
ATOM   1754 2HD2 LEU A 116     -26.359  -5.821  17.160  1.00  0.00           H  
ATOM   1755 3HD2 LEU A 116     -28.139  -5.970  17.045  1.00  0.00           H  
ATOM   1756  C   LEU A 116     -30.052  -9.911  18.441  1.00  0.00           C  
ATOM   1757  O   LEU A 116     -31.006  -9.166  18.838  1.00  0.00           O  
ATOM   1758  N   LYS A 117     -30.399 -11.199  18.143  1.00  0.00           N  
ATOM   1759  H   LYS A 117     -29.752 -11.676  17.531  1.00  0.00           H  
ATOM   1760  CA  LYS A 117     -31.660 -11.855  18.444  1.00  0.00           C  
ATOM   1761  HA  LYS A 117     -32.427 -11.195  18.038  1.00  0.00           H  
ATOM   1762  CB  LYS A 117     -31.613 -13.290  17.683  1.00  0.00           C  
ATOM   1763  HB2 LYS A 117     -31.127 -13.217  16.710  1.00  0.00           H  
ATOM   1764  HB3 LYS A 117     -30.953 -13.911  18.288  1.00  0.00           H  
ATOM   1765  CG  LYS A 117     -32.998 -13.905  17.649  1.00  0.00           C  
ATOM   1766  HG2 LYS A 117     -33.468 -13.906  18.632  1.00  0.00           H  
ATOM   1767  HG3 LYS A 117     -33.640 -13.232  17.080  1.00  0.00           H  
ATOM   1768  CD  LYS A 117     -33.085 -15.312  17.159  1.00  0.00           C  
ATOM   1769  HD2 LYS A 117     -33.099 -15.218  16.073  1.00  0.00           H  
ATOM   1770  HD3 LYS A 117     -32.196 -15.835  17.513  1.00  0.00           H  
ATOM   1771  CE  LYS A 117     -34.331 -16.179  17.618  1.00  0.00           C  
ATOM   1772  HE2 LYS A 117     -34.199 -16.409  18.675  1.00  0.00           H  
ATOM   1773  HE3 LYS A 117     -35.328 -15.774  17.444  1.00  0.00           H  
ATOM   1774  NZ  LYS A 117     -34.481 -17.407  16.807  1.00  0.00           N1+
ATOM   1775  HZ1 LYS A 117     -33.584 -17.848  16.662  1.00  0.00           H  
ATOM   1776  HZ2 LYS A 117     -35.101 -18.057  17.267  1.00  0.00           H  
ATOM   1777  HZ3 LYS A 117     -34.806 -17.138  15.889  1.00  0.00           H  
ATOM   1778  C   LYS A 117     -31.960 -12.097  19.921  1.00  0.00           C  
ATOM   1779  O   LYS A 117     -33.036 -11.905  20.436  1.00  0.00           O  
ATOM   1780  N   ARG A 118     -30.942 -12.420  20.722  1.00  0.00           N  
ATOM   1781  H   ARG A 118     -30.095 -12.647  20.221  1.00  0.00           H  
ATOM   1782  CA  ARG A 118     -30.812 -12.501  22.200  1.00  0.00           C  
ATOM   1783  HA  ARG A 118     -31.765 -12.911  22.536  1.00  0.00           H  
ATOM   1784  CB  ARG A 118     -29.649 -13.262  22.788  1.00  0.00           C  
ATOM   1785  HB2 ARG A 118     -28.769 -12.714  22.451  1.00  0.00           H  
ATOM   1786  HB3 ARG A 118     -29.717 -13.229  23.876  1.00  0.00           H  
ATOM   1787  CG  ARG A 118     -29.565 -14.710  22.267  1.00  0.00           C  
ATOM   1788  HG2 ARG A 118     -30.568 -15.112  22.410  1.00  0.00           H  
ATOM   1789  HG3 ARG A 118     -29.371 -14.716  21.194  1.00  0.00           H  
ATOM   1790  CD  ARG A 118     -28.606 -15.619  23.051  1.00  0.00           C  
ATOM   1791  HD2 ARG A 118     -28.720 -15.511  24.130  1.00  0.00           H  
ATOM   1792  HD3 ARG A 118     -28.943 -16.625  22.802  1.00  0.00           H  
ATOM   1793  NE  ARG A 118     -27.291 -15.436  22.522  1.00  0.00           N  
ATOM   1794  HE  ARG A 118     -26.821 -14.612  22.869  1.00  0.00           H  
ATOM   1795  CZ  ARG A 118     -26.722 -16.170  21.598  1.00  0.00           C  
ATOM   1796  NH1 ARG A 118     -25.497 -15.880  21.257  1.00  0.00           N  
ATOM   1797 1HH1 ARG A 118     -25.020 -15.184  21.813  1.00  0.00           H  
ATOM   1798 2HH1 ARG A 118     -24.993 -16.342  20.514  1.00  0.00           H  
ATOM   1799  NH2 ARG A 118     -27.244 -17.154  20.999  1.00  0.00           N  
ATOM   1800 1HH2 ARG A 118     -28.186 -17.431  21.232  1.00  0.00           H  
ATOM   1801 2HH2 ARG A 118     -26.665 -17.773  20.449  1.00  0.00           H  
ATOM   1802  C   ARG A 118     -30.959 -11.143  22.837  1.00  0.00           C  
ATOM   1803  O   ARG A 118     -31.738 -11.055  23.818  1.00  0.00           O  
ATOM   1804  N   LEU A 119     -30.157 -10.152  22.328  1.00  0.00           N  
ATOM   1805  H   LEU A 119     -29.643 -10.370  21.486  1.00  0.00           H  
ATOM   1806  CA  LEU A 119     -30.086  -8.752  22.860  1.00  0.00           C  
ATOM   1807  HA  LEU A 119     -30.144  -8.836  23.946  1.00  0.00           H  
ATOM   1808  CB  LEU A 119     -28.712  -8.157  22.470  1.00  0.00           C  
ATOM   1809  HB2 LEU A 119     -28.674  -8.320  21.393  1.00  0.00           H  
ATOM   1810  HB3 LEU A 119     -28.662  -7.111  22.772  1.00  0.00           H  
ATOM   1811  CG  LEU A 119     -27.528  -8.879  23.231  1.00  0.00           C  
ATOM   1812  HG  LEU A 119     -27.804  -9.929  23.134  1.00  0.00           H  
ATOM   1813  CD1 LEU A 119     -26.159  -8.499  22.652  1.00  0.00           C  
ATOM   1814 1HD1 LEU A 119     -25.378  -9.033  23.194  1.00  0.00           H  
ATOM   1815 2HD1 LEU A 119     -26.126  -8.770  21.597  1.00  0.00           H  
ATOM   1816 3HD1 LEU A 119     -25.903  -7.453  22.819  1.00  0.00           H  
ATOM   1817  CD2 LEU A 119     -27.504  -8.465  24.689  1.00  0.00           C  
ATOM   1818 1HD2 LEU A 119     -26.663  -8.820  25.283  1.00  0.00           H  
ATOM   1819 2HD2 LEU A 119     -27.710  -7.423  24.936  1.00  0.00           H  
ATOM   1820 3HD2 LEU A 119     -28.346  -9.017  25.107  1.00  0.00           H  
ATOM   1821  C   LEU A 119     -31.154  -7.803  22.468  1.00  0.00           C  
ATOM   1822  O   LEU A 119     -31.545  -6.854  23.195  1.00  0.00           O  
ATOM   1823  N   GLY A 120     -31.731  -7.824  21.259  1.00  0.00           N  
ATOM   1824  H   GLY A 120     -31.283  -8.482  20.637  1.00  0.00           H  
ATOM   1825  CA  GLY A 120     -32.986  -7.177  20.773  1.00  0.00           C  
ATOM   1826  HA2 GLY A 120     -33.563  -7.742  20.041  1.00  0.00           H  
ATOM   1827  HA3 GLY A 120     -33.594  -6.902  21.635  1.00  0.00           H  
ATOM   1828  C   GLY A 120     -32.704  -5.734  20.312  1.00  0.00           C  
ATOM   1829  O   GLY A 120     -33.483  -5.105  19.613  1.00  0.00           O  
ATOM   1830  N   THR A 121     -31.514  -5.222  20.638  1.00  0.00           N  
ATOM   1831  H   THR A 121     -30.944  -5.778  21.259  1.00  0.00           H  
ATOM   1832  CA  THR A 121     -30.853  -4.104  20.090  1.00  0.00           C  
ATOM   1833  HA  THR A 121     -31.562  -3.280  20.018  1.00  0.00           H  
ATOM   1834  CB  THR A 121     -29.764  -3.646  21.024  1.00  0.00           C  
ATOM   1835  HB  THR A 121     -30.067  -3.487  22.059  1.00  0.00           H  
ATOM   1836  CG2 THR A 121     -28.527  -4.526  21.066  1.00  0.00           C  
ATOM   1837 1HG2 THR A 121     -28.070  -4.576  20.077  1.00  0.00           H  
ATOM   1838 2HG2 THR A 121     -27.884  -4.136  21.854  1.00  0.00           H  
ATOM   1839 3HG2 THR A 121     -28.768  -5.585  21.163  1.00  0.00           H  
ATOM   1840  OG1 THR A 121     -29.325  -2.380  20.517  1.00  0.00           O  
ATOM   1841  HG1 THR A 121     -30.120  -1.853  20.630  1.00  0.00           H  
ATOM   1842  C   THR A 121     -30.407  -4.316  18.658  1.00  0.00           C  
ATOM   1843  O   THR A 121     -29.948  -5.456  18.390  1.00  0.00           O  
ATOM   1844  N   ASP A 122     -30.484  -3.337  17.763  1.00  0.00           N  
ATOM   1845  H   ASP A 122     -30.891  -2.484  18.119  1.00  0.00           H  
ATOM   1846  CA  ASP A 122     -30.108  -3.333  16.354  1.00  0.00           C  
ATOM   1847  HA  ASP A 122     -30.572  -4.262  16.022  1.00  0.00           H  
ATOM   1848  CB  ASP A 122     -30.727  -2.180  15.514  1.00  0.00           C  
ATOM   1849  HB2 ASP A 122     -30.243  -1.252  15.817  1.00  0.00           H  
ATOM   1850  HB3 ASP A 122     -30.479  -2.449  14.487  1.00  0.00           H  
ATOM   1851  CG  ASP A 122     -32.269  -2.045  15.636  1.00  0.00           C  
ATOM   1852  OD1 ASP A 122     -32.843  -0.968  15.242  1.00  0.00           O  
ATOM   1853  OD2 ASP A 122     -32.944  -3.105  15.899  1.00  0.00           O  
ATOM   1854  C   ASP A 122     -28.590  -3.458  16.123  1.00  0.00           C  
ATOM   1855  O   ASP A 122     -28.160  -3.760  14.985  1.00  0.00           O  
HETATM 1856  N   HIE A 123     -27.828  -3.192  17.123  1.00  0.00           N  
HETATM 1857  H   HIE A 123     -28.279  -3.003  18.006  1.00  0.00           H  
HETATM 1858  CA  HIE A 123     -26.346  -2.931  17.162  1.00  0.00           C  
HETATM 1859  HA  HIE A 123     -25.910  -3.508  16.346  1.00  0.00           H  
HETATM 1860  CB  HIE A 123     -26.022  -1.417  16.883  1.00  0.00           C  
HETATM 1861  HB2 HIE A 123     -25.008  -1.289  17.262  1.00  0.00           H  
HETATM 1862  HB3 HIE A 123     -26.161  -1.229  15.819  1.00  0.00           H  
HETATM 1863  CG  HIE A 123     -26.887  -0.466  17.606  1.00  0.00           C  
HETATM 1864  ND1 HIE A 123     -26.629  -0.097  18.883  1.00  0.00           N  
HETATM 1865  CE1 HIE A 123     -27.564   0.795  19.118  1.00  0.00           C  
HETATM 1866  HE1 HIE A 123     -27.791   1.318  20.035  1.00  0.00           H  
HETATM 1867  NE2 HIE A 123     -28.446   0.886  18.101  1.00  0.00           N  
HETATM 1868  HE2 HIE A 123     -29.153   1.591  17.945  1.00  0.00           H  
HETATM 1869  CD2 HIE A 123     -27.993   0.135  17.072  1.00  0.00           C  
HETATM 1870  HD2 HIE A 123     -28.341   0.120  16.050  1.00  0.00           H  
HETATM 1871  C   HIE A 123     -25.715  -3.403  18.419  1.00  0.00           C  
HETATM 1872  O   HIE A 123     -26.292  -3.165  19.530  1.00  0.00           O  
ATOM   1873  N   ILE A 124     -24.518  -3.874  18.271  1.00  0.00           N  
ATOM   1874  H   ILE A 124     -24.291  -4.135  17.322  1.00  0.00           H  
ATOM   1875  CA  ILE A 124     -23.502  -4.044  19.338  1.00  0.00           C  
ATOM   1876  HA  ILE A 124     -23.877  -3.778  20.327  1.00  0.00           H  
ATOM   1877  CB  ILE A 124     -23.062  -5.515  19.266  1.00  0.00           C  
ATOM   1878  HB  ILE A 124     -23.074  -5.830  18.223  1.00  0.00           H  
ATOM   1879  CG2 ILE A 124     -21.632  -5.714  19.741  1.00  0.00           C  
ATOM   1880 1HG2 ILE A 124     -21.500  -6.795  19.782  1.00  0.00           H  
ATOM   1881 2HG2 ILE A 124     -20.936  -5.350  18.985  1.00  0.00           H  
ATOM   1882 3HG2 ILE A 124     -21.463  -5.432  20.780  1.00  0.00           H  
ATOM   1883  CG1 ILE A 124     -24.053  -6.378  20.065  1.00  0.00           C  
ATOM   1884 2HG1 ILE A 124     -23.608  -6.606  21.034  1.00  0.00           H  
ATOM   1885 3HG1 ILE A 124     -25.013  -5.862  20.031  1.00  0.00           H  
ATOM   1886  CD1 ILE A 124     -24.224  -7.680  19.369  1.00  0.00           C  
ATOM   1887 1HD1 ILE A 124     -24.674  -7.425  18.410  1.00  0.00           H  
ATOM   1888 2HD1 ILE A 124     -23.262  -8.190  19.318  1.00  0.00           H  
ATOM   1889 3HD1 ILE A 124     -24.886  -8.400  19.849  1.00  0.00           H  
ATOM   1890  C   ILE A 124     -22.365  -3.118  19.019  1.00  0.00           C  
ATOM   1891  O   ILE A 124     -22.203  -2.677  17.903  1.00  0.00           O  
ATOM   1892  N   ASP A 125     -21.739  -2.638  20.154  1.00  0.00           N  
ATOM   1893  H   ASP A 125     -22.073  -2.932  21.060  1.00  0.00           H  
ATOM   1894  CA  ASP A 125     -20.674  -1.640  20.136  1.00  0.00           C  
ATOM   1895  HA  ASP A 125     -20.863  -0.989  19.283  1.00  0.00           H  
ATOM   1896  CB  ASP A 125     -20.817  -0.741  21.350  1.00  0.00           C  
ATOM   1897  HB2 ASP A 125     -20.641  -1.326  22.253  1.00  0.00           H  
ATOM   1898  HB3 ASP A 125     -20.055   0.032  21.442  1.00  0.00           H  
ATOM   1899  CG  ASP A 125     -22.102   0.038  21.578  1.00  0.00           C  
ATOM   1900  OD1 ASP A 125     -22.867   0.248  20.611  1.00  0.00           O  
ATOM   1901  OD2 ASP A 125     -22.444   0.304  22.724  1.00  0.00           O  
ATOM   1902  C   ASP A 125     -19.307  -2.361  19.925  1.00  0.00           C  
ATOM   1903  O   ASP A 125     -18.650  -2.117  18.918  1.00  0.00           O  
ATOM   1904  N   LEU A 126     -18.936  -3.230  20.897  1.00  0.00           N  
ATOM   1905  H   LEU A 126     -19.701  -3.602  21.443  1.00  0.00           H  
ATOM   1906  CA  LEU A 126     -17.790  -4.055  20.784  1.00  0.00           C  
ATOM   1907  HA  LEU A 126     -17.220  -3.599  19.974  1.00  0.00           H  
ATOM   1908  CB  LEU A 126     -16.876  -3.838  22.014  1.00  0.00           C  
ATOM   1909  HB2 LEU A 126     -16.654  -2.771  22.043  1.00  0.00           H  
ATOM   1910  HB3 LEU A 126     -17.391  -4.019  22.958  1.00  0.00           H  
ATOM   1911  CG  LEU A 126     -15.586  -4.667  22.004  1.00  0.00           C  
ATOM   1912  HG  LEU A 126     -15.899  -5.710  22.055  1.00  0.00           H  
ATOM   1913  CD1 LEU A 126     -14.674  -4.441  20.720  1.00  0.00           C  
ATOM   1914 1HD1 LEU A 126     -15.199  -4.949  19.911  1.00  0.00           H  
ATOM   1915 2HD1 LEU A 126     -14.597  -3.354  20.673  1.00  0.00           H  
ATOM   1916 3HD1 LEU A 126     -13.666  -4.830  20.867  1.00  0.00           H  
ATOM   1917  CD2 LEU A 126     -14.753  -4.342  23.245  1.00  0.00           C  
ATOM   1918 1HD2 LEU A 126     -14.223  -3.403  23.091  1.00  0.00           H  
ATOM   1919 2HD2 LEU A 126     -15.479  -4.384  24.057  1.00  0.00           H  
ATOM   1920 3HD2 LEU A 126     -14.046  -5.169  23.320  1.00  0.00           H  
ATOM   1921  C   LEU A 126     -18.127  -5.543  20.443  1.00  0.00           C  
ATOM   1922  O   LEU A 126     -18.969  -6.199  21.027  1.00  0.00           O  
ATOM   1923  N   TYR A 127     -17.524  -6.005  19.302  1.00  0.00           N  
ATOM   1924  H   TYR A 127     -16.849  -5.470  18.775  1.00  0.00           H  
ATOM   1925  CA  TYR A 127     -17.587  -7.444  19.039  1.00  0.00           C  
ATOM   1926  HA  TYR A 127     -18.241  -7.952  19.748  1.00  0.00           H  
ATOM   1927  CB  TYR A 127     -18.123  -7.677  17.625  1.00  0.00           C  
ATOM   1928  HB2 TYR A 127     -19.057  -7.140  17.462  1.00  0.00           H  
ATOM   1929  HB3 TYR A 127     -17.368  -7.403  16.888  1.00  0.00           H  
ATOM   1930  CG  TYR A 127     -18.571  -9.183  17.524  1.00  0.00           C  
ATOM   1931  CD1 TYR A 127     -19.919  -9.470  17.843  1.00  0.00           C  
ATOM   1932  HD1 TYR A 127     -20.561  -8.645  18.117  1.00  0.00           H  
ATOM   1933  CE1 TYR A 127     -20.383 -10.832  17.880  1.00  0.00           C  
ATOM   1934  HE1 TYR A 127     -21.388 -11.122  18.146  1.00  0.00           H  
ATOM   1935  CZ  TYR A 127     -19.480 -11.859  17.507  1.00  0.00           C  
ATOM   1936  OH  TYR A 127     -19.903 -13.160  17.498  1.00  0.00           O  
ATOM   1937  HH  TYR A 127     -20.516 -13.307  18.222  1.00  0.00           H  
ATOM   1938  CE2 TYR A 127     -18.110 -11.536  17.138  1.00  0.00           C  
ATOM   1939  HE2 TYR A 127     -17.495 -12.378  16.858  1.00  0.00           H  
ATOM   1940  CD2 TYR A 127     -17.644 -10.207  17.281  1.00  0.00           C  
ATOM   1941  HD2 TYR A 127     -16.631 -10.036  16.947  1.00  0.00           H  
ATOM   1942  C   TYR A 127     -16.195  -8.088  19.235  1.00  0.00           C  
ATOM   1943  O   TYR A 127     -15.215  -7.439  18.921  1.00  0.00           O  
ATOM   1944  N   GLN A 128     -16.033  -9.335  19.606  1.00  0.00           N  
ATOM   1945  H   GLN A 128     -16.850  -9.900  19.789  1.00  0.00           H  
ATOM   1946  CA  GLN A 128     -14.698  -9.814  19.809  1.00  0.00           C  
ATOM   1947  HA  GLN A 128     -14.009  -9.135  19.306  1.00  0.00           H  
ATOM   1948  CB  GLN A 128     -14.337  -9.688  21.339  1.00  0.00           C  
ATOM   1949  HB2 GLN A 128     -14.641 -10.555  21.926  1.00  0.00           H  
ATOM   1950  HB3 GLN A 128     -13.249  -9.636  21.364  1.00  0.00           H  
ATOM   1951  CG  GLN A 128     -14.711  -8.369  22.089  1.00  0.00           C  
ATOM   1952  HG2 GLN A 128     -14.203  -7.489  21.694  1.00  0.00           H  
ATOM   1953  HG3 GLN A 128     -15.790  -8.236  22.010  1.00  0.00           H  
ATOM   1954  CD  GLN A 128     -14.565  -8.598  23.558  1.00  0.00           C  
ATOM   1955  OE1 GLN A 128     -15.486  -8.545  24.369  1.00  0.00           O  
ATOM   1956  NE2 GLN A 128     -13.392  -8.830  24.063  1.00  0.00           N  
ATOM   1957 1HE2 GLN A 128     -13.192  -9.066  25.025  1.00  0.00           H  
ATOM   1958 2HE2 GLN A 128     -12.588  -8.899  23.457  1.00  0.00           H  
ATOM   1959  C   GLN A 128     -14.575 -11.252  19.340  1.00  0.00           C  
ATOM   1960  O   GLN A 128     -15.498 -12.056  19.299  1.00  0.00           O  
ATOM   1961  N   PHE A 129     -13.314 -11.636  19.164  1.00  0.00           N  
ATOM   1962  H   PHE A 129     -12.583 -10.939  19.148  1.00  0.00           H  
ATOM   1963  CA  PHE A 129     -12.953 -13.074  19.057  1.00  0.00           C  
ATOM   1964  HA  PHE A 129     -13.769 -13.584  18.544  1.00  0.00           H  
ATOM   1965  CB  PHE A 129     -11.739 -13.269  18.128  1.00  0.00           C  
ATOM   1966  HB2 PHE A 129     -10.855 -13.002  18.707  1.00  0.00           H  
ATOM   1967  HB3 PHE A 129     -11.770 -14.288  17.744  1.00  0.00           H  
ATOM   1968  CG  PHE A 129     -11.712 -12.382  16.931  1.00  0.00           C  
ATOM   1969  CD1 PHE A 129     -12.728 -12.610  15.974  1.00  0.00           C  
ATOM   1970  HD1 PHE A 129     -13.485 -13.379  16.017  1.00  0.00           H  
ATOM   1971  CE1 PHE A 129     -12.915 -11.661  14.921  1.00  0.00           C  
ATOM   1972  HE1 PHE A 129     -13.724 -11.858  14.233  1.00  0.00           H  
ATOM   1973  CZ  PHE A 129     -11.868 -10.706  14.690  1.00  0.00           C  
ATOM   1974  HZ  PHE A 129     -11.826 -10.168  13.754  1.00  0.00           H  
ATOM   1975  CE2 PHE A 129     -10.780 -10.594  15.595  1.00  0.00           C  
ATOM   1976  HE2 PHE A 129     -10.104  -9.765  15.445  1.00  0.00           H  
ATOM   1977  CD2 PHE A 129     -10.780 -11.384  16.764  1.00  0.00           C  
ATOM   1978  HD2 PHE A 129     -10.079 -11.157  17.554  1.00  0.00           H  
ATOM   1979  C   PHE A 129     -12.784 -13.653  20.440  1.00  0.00           C  
ATOM   1980  O   PHE A 129     -11.830 -13.298  21.160  1.00  0.00           O  
HETATM 1981  N   HIE A 130     -13.529 -14.652  20.897  1.00  0.00           N  
HETATM 1982  H   HIE A 130     -14.293 -14.959  20.313  1.00  0.00           H  
HETATM 1983  CA  HIE A 130     -13.446 -15.158  22.291  1.00  0.00           C  
HETATM 1984  HA  HIE A 130     -13.301 -14.251  22.877  1.00  0.00           H  
HETATM 1985  CB  HIE A 130     -14.729 -15.884  22.660  1.00  0.00           C  
HETATM 1986  HB2 HIE A 130     -15.541 -15.397  22.119  1.00  0.00           H  
HETATM 1987  HB3 HIE A 130     -14.694 -16.898  22.263  1.00  0.00           H  
HETATM 1988  CG  HIE A 130     -15.191 -16.054  24.114  1.00  0.00           C  
HETATM 1989  ND1 HIE A 130     -16.419 -16.623  24.541  1.00  0.00           N  
HETATM 1990  CE1 HIE A 130     -16.289 -16.719  25.868  1.00  0.00           C  
HETATM 1991  HE1 HIE A 130     -17.095 -16.823  26.579  1.00  0.00           H  
HETATM 1992  NE2 HIE A 130     -15.093 -16.172  26.279  1.00  0.00           N  
HETATM 1993  HE2 HIE A 130     -14.637 -16.278  27.174  1.00  0.00           H  
HETATM 1994  CD2 HIE A 130     -14.483 -15.675  25.216  1.00  0.00           C  
HETATM 1995  HD2 HIE A 130     -13.524 -15.184  25.290  1.00  0.00           H  
HETATM 1996  C   HIE A 130     -12.231 -16.057  22.617  1.00  0.00           C  
HETATM 1997  O   HIE A 130     -11.990 -16.302  23.792  1.00  0.00           O  
HETATM 1998  N   HIE A 131     -11.555 -16.626  21.620  1.00  0.00           N  
HETATM 1999  H   HIE A 131     -11.939 -16.453  20.702  1.00  0.00           H  
HETATM 2000  CA  HIE A 131     -10.425 -17.549  21.780  1.00  0.00           C  
HETATM 2001  HA  HIE A 131      -9.795 -17.083  22.537  1.00  0.00           H  
HETATM 2002  CB  HIE A 131     -10.924 -18.916  22.256  1.00  0.00           C  
HETATM 2003  HB2 HIE A 131     -11.869 -18.801  22.787  1.00  0.00           H  
HETATM 2004  HB3 HIE A 131     -10.960 -19.512  21.344  1.00  0.00           H  
HETATM 2005  CG  HIE A 131     -10.028 -19.592  23.238  1.00  0.00           C  
HETATM 2006  ND1 HIE A 131      -8.792 -20.241  22.932  1.00  0.00           N  
HETATM 2007  CE1 HIE A 131      -8.259 -20.530  24.093  1.00  0.00           C  
HETATM 2008  HE1 HIE A 131      -7.356 -21.102  24.251  1.00  0.00           H  
HETATM 2009  NE2 HIE A 131      -8.984 -20.053  25.096  1.00  0.00           N  
HETATM 2010  HE2 HIE A 131      -8.538 -19.992  26.000  1.00  0.00           H  
HETATM 2011  CD2 HIE A 131     -10.123 -19.456  24.591  1.00  0.00           C  
HETATM 2012  HD2 HIE A 131     -10.877 -18.917  25.146  1.00  0.00           H  
HETATM 2013  C   HIE A 131      -9.596 -17.596  20.488  1.00  0.00           C  
HETATM 2014  O   HIE A 131     -10.054 -17.254  19.385  1.00  0.00           O  
ATOM   2015  N   VAL A 132      -8.375 -18.101  20.524  1.00  0.00           N  
ATOM   2016  H   VAL A 132      -8.202 -18.820  21.212  1.00  0.00           H  
ATOM   2017  CA  VAL A 132      -7.517 -18.117  19.346  1.00  0.00           C  
ATOM   2018  HA  VAL A 132      -7.749 -17.256  18.719  1.00  0.00           H  
ATOM   2019  CB  VAL A 132      -6.019 -18.050  19.607  1.00  0.00           C  
ATOM   2020  HB  VAL A 132      -5.729 -18.847  20.292  1.00  0.00           H  
ATOM   2021  CG1 VAL A 132      -5.088 -18.246  18.425  1.00  0.00           C  
ATOM   2022 1HG1 VAL A 132      -5.137 -19.294  18.128  1.00  0.00           H  
ATOM   2023 2HG1 VAL A 132      -5.339 -17.667  17.537  1.00  0.00           H  
ATOM   2024 3HG1 VAL A 132      -4.017 -18.139  18.595  1.00  0.00           H  
ATOM   2025  CG2 VAL A 132      -5.432 -16.848  20.269  1.00  0.00           C  
ATOM   2026 1HG2 VAL A 132      -4.343 -16.798  20.282  1.00  0.00           H  
ATOM   2027 2HG2 VAL A 132      -5.856 -15.923  19.878  1.00  0.00           H  
ATOM   2028 3HG2 VAL A 132      -5.697 -16.800  21.325  1.00  0.00           H  
ATOM   2029  C   VAL A 132      -7.876 -19.381  18.481  1.00  0.00           C  
ATOM   2030  O   VAL A 132      -7.714 -20.481  19.014  1.00  0.00           O  
ATOM   2031  N   ASP A 133      -8.141 -19.167  17.193  1.00  0.00           N  
ATOM   2032  H   ASP A 133      -8.225 -18.221  16.851  1.00  0.00           H  
ATOM   2033  CA  ASP A 133      -8.244 -20.305  16.214  1.00  0.00           C  
ATOM   2034  HA  ASP A 133      -8.490 -21.208  16.772  1.00  0.00           H  
ATOM   2035  CB  ASP A 133      -9.336 -19.923  15.158  1.00  0.00           C  
ATOM   2036  HB2 ASP A 133     -10.155 -19.466  15.712  1.00  0.00           H  
ATOM   2037  HB3 ASP A 133      -8.971 -19.125  14.511  1.00  0.00           H  
ATOM   2038  CG  ASP A 133      -9.869 -21.080  14.350  1.00  0.00           C  
ATOM   2039  OD1 ASP A 133      -9.471 -22.232  14.572  1.00  0.00           O  
ATOM   2040  OD2 ASP A 133     -10.671 -20.817  13.444  1.00  0.00           O  
ATOM   2041  C   ASP A 133      -6.918 -20.486  15.448  1.00  0.00           C  
ATOM   2042  O   ASP A 133      -6.174 -19.527  15.209  1.00  0.00           O  
ATOM   2043  N   ARG A 134      -6.692 -21.687  14.912  1.00  0.00           N  
ATOM   2044  H   ARG A 134      -7.419 -22.359  15.113  1.00  0.00           H  
ATOM   2045  CA  ARG A 134      -5.585 -21.958  13.993  1.00  0.00           C  
ATOM   2046  HA  ARG A 134      -4.871 -21.139  14.083  1.00  0.00           H  
ATOM   2047  CB  ARG A 134      -4.782 -23.244  14.262  1.00  0.00           C  
ATOM   2048  HB2 ARG A 134      -5.527 -24.039  14.235  1.00  0.00           H  
ATOM   2049  HB3 ARG A 134      -3.964 -23.206  13.542  1.00  0.00           H  
ATOM   2050  CG  ARG A 134      -4.155 -23.310  15.679  1.00  0.00           C  
ATOM   2051  HG2 ARG A 134      -4.783 -23.668  16.494  1.00  0.00           H  
ATOM   2052  HG3 ARG A 134      -3.302 -23.988  15.658  1.00  0.00           H  
ATOM   2053  CD  ARG A 134      -3.542 -21.950  16.120  1.00  0.00           C  
ATOM   2054  HD2 ARG A 134      -2.892 -21.567  15.334  1.00  0.00           H  
ATOM   2055  HD3 ARG A 134      -4.397 -21.305  16.324  1.00  0.00           H  
ATOM   2056  NE  ARG A 134      -2.730 -22.126  17.314  1.00  0.00           N  
ATOM   2057  HE  ARG A 134      -2.614 -23.032  17.747  1.00  0.00           H  
ATOM   2058  CZ  ARG A 134      -1.989 -21.163  17.854  1.00  0.00           C  
ATOM   2059  NH1 ARG A 134      -1.107 -21.393  18.742  1.00  0.00           N  
ATOM   2060 1HH1 ARG A 134      -1.082 -22.262  19.255  1.00  0.00           H  
ATOM   2061 2HH1 ARG A 134      -0.734 -20.557  19.170  1.00  0.00           H  
ATOM   2062  NH2 ARG A 134      -2.026 -19.947  17.346  1.00  0.00           N  
ATOM   2063 1HH2 ARG A 134      -2.653 -19.666  16.605  1.00  0.00           H  
ATOM   2064 2HH2 ARG A 134      -1.537 -19.220  17.848  1.00  0.00           H  
ATOM   2065  C   ARG A 134      -6.059 -22.025  12.578  1.00  0.00           C  
ATOM   2066  O   ARG A 134      -5.341 -21.783  11.555  1.00  0.00           O  
ATOM   2067  N   ASP A 135      -7.343 -22.389  12.407  1.00  0.00           N  
ATOM   2068  H   ASP A 135      -7.849 -22.579  13.260  1.00  0.00           H  
ATOM   2069  CA  ASP A 135      -7.949 -22.738  11.075  1.00  0.00           C  
ATOM   2070  HA  ASP A 135      -7.122 -23.222  10.556  1.00  0.00           H  
ATOM   2071  CB  ASP A 135      -9.103 -23.743  11.416  1.00  0.00           C  
ATOM   2072  HB2 ASP A 135      -9.831 -23.166  11.986  1.00  0.00           H  
ATOM   2073  HB3 ASP A 135      -9.718 -23.909  10.531  1.00  0.00           H  
ATOM   2074  CG  ASP A 135      -8.752 -25.044  12.143  1.00  0.00           C  
ATOM   2075  OD1 ASP A 135      -7.589 -25.468  12.080  1.00  0.00           O  
ATOM   2076  OD2 ASP A 135      -9.597 -25.767  12.606  1.00  0.00           O  
ATOM   2077  C   ASP A 135      -8.423 -21.616  10.233  1.00  0.00           C  
ATOM   2078  O   ASP A 135      -8.205 -21.634   9.018  1.00  0.00           O  
ATOM   2079  N   THR A 136      -9.013 -20.558  10.797  1.00  0.00           N  
ATOM   2080  H   THR A 136      -9.301 -20.556  11.765  1.00  0.00           H  
ATOM   2081  CA  THR A 136      -9.521 -19.368  10.077  1.00  0.00           C  
ATOM   2082  HA  THR A 136      -9.846 -19.648   9.075  1.00  0.00           H  
ATOM   2083  CB  THR A 136     -10.710 -18.800  10.785  1.00  0.00           C  
ATOM   2084  HB  THR A 136     -10.450 -18.141  11.613  1.00  0.00           H  
ATOM   2085  CG2 THR A 136     -11.505 -17.955   9.830  1.00  0.00           C  
ATOM   2086 1HG2 THR A 136     -12.163 -18.559   9.206  1.00  0.00           H  
ATOM   2087 2HG2 THR A 136     -12.098 -17.230  10.386  1.00  0.00           H  
ATOM   2088 3HG2 THR A 136     -10.810 -17.466   9.148  1.00  0.00           H  
ATOM   2089  OG1 THR A 136     -11.686 -19.730  11.224  1.00  0.00           O  
ATOM   2090  HG1 THR A 136     -11.287 -20.137  11.996  1.00  0.00           H  
ATOM   2091  C   THR A 136      -8.473 -18.296   9.856  1.00  0.00           C  
ATOM   2092  O   THR A 136      -8.073 -17.683  10.821  1.00  0.00           O  
ATOM   2093  N   PRO A 137      -8.007 -17.946   8.616  1.00  0.00           N  
ATOM   2094  CD  PRO A 137      -8.460 -18.439   7.290  1.00  0.00           C  
ATOM   2095  HD2 PRO A 137      -9.489 -18.797   7.255  1.00  0.00           H  
ATOM   2096  HD3 PRO A 137      -7.886 -19.346   7.103  1.00  0.00           H  
ATOM   2097  CG  PRO A 137      -8.113 -17.444   6.236  1.00  0.00           C  
ATOM   2098  HG2 PRO A 137      -8.880 -16.699   6.026  1.00  0.00           H  
ATOM   2099  HG3 PRO A 137      -7.755 -17.983   5.358  1.00  0.00           H  
ATOM   2100  CB  PRO A 137      -6.796 -16.850   6.841  1.00  0.00           C  
ATOM   2101  HB2 PRO A 137      -6.388 -15.943   6.396  1.00  0.00           H  
ATOM   2102  HB3 PRO A 137      -6.039 -17.623   6.708  1.00  0.00           H  
ATOM   2103  CA  PRO A 137      -7.068 -16.851   8.344  1.00  0.00           C  
ATOM   2104  HA  PRO A 137      -6.105 -16.961   8.842  1.00  0.00           H  
ATOM   2105  C   PRO A 137      -7.629 -15.477   8.778  1.00  0.00           C  
ATOM   2106  O   PRO A 137      -8.730 -15.254   8.382  1.00  0.00           O  
ATOM   2107  N   TRP A 138      -6.832 -14.544   9.297  1.00  0.00           N  
ATOM   2108  H   TRP A 138      -5.889 -14.850   9.491  1.00  0.00           H  
ATOM   2109  CA  TRP A 138      -7.205 -13.185   9.502  1.00  0.00           C  
ATOM   2110  HA  TRP A 138      -8.018 -13.091  10.222  1.00  0.00           H  
ATOM   2111  CB  TRP A 138      -5.929 -12.379  10.009  1.00  0.00           C  
ATOM   2112  HB2 TRP A 138      -5.263 -12.203   9.164  1.00  0.00           H  
ATOM   2113  HB3 TRP A 138      -6.269 -11.365  10.220  1.00  0.00           H  
ATOM   2114  CG  TRP A 138      -5.061 -12.923  11.104  1.00  0.00           C  
ATOM   2115  CD1 TRP A 138      -3.830 -13.391  10.977  1.00  0.00           C  
ATOM   2116  HD1 TRP A 138      -3.164 -13.344  10.129  1.00  0.00           H  
ATOM   2117  NE1 TRP A 138      -3.474 -14.016  12.104  1.00  0.00           N  
ATOM   2118  HE1 TRP A 138      -2.563 -14.385  12.338  1.00  0.00           H  
ATOM   2119  CE2 TRP A 138      -4.404 -13.846  13.106  1.00  0.00           C  
ATOM   2120  CZ2 TRP A 138      -4.568 -14.393  14.428  1.00  0.00           C  
ATOM   2121  HZ2 TRP A 138      -3.720 -14.792  14.965  1.00  0.00           H  
ATOM   2122  CH2 TRP A 138      -5.768 -14.267  15.037  1.00  0.00           C  
ATOM   2123  HH2 TRP A 138      -5.980 -14.770  15.969  1.00  0.00           H  
ATOM   2124  CZ3 TRP A 138      -6.775 -13.489  14.468  1.00  0.00           C  
ATOM   2125  HZ3 TRP A 138      -7.697 -13.278  14.989  1.00  0.00           H  
ATOM   2126  CE3 TRP A 138      -6.635 -13.016  13.191  1.00  0.00           C  
ATOM   2127  HE3 TRP A 138      -7.466 -12.589  12.649  1.00  0.00           H  
ATOM   2128  CD2 TRP A 138      -5.473 -13.190  12.439  1.00  0.00           C  
ATOM   2129  C   TRP A 138      -7.785 -12.466   8.253  1.00  0.00           C  
ATOM   2130  O   TRP A 138      -8.548 -11.475   8.420  1.00  0.00           O  
ATOM   2131  N   ASP A 139      -7.421 -12.932   7.062  1.00  0.00           N  
ATOM   2132  H   ASP A 139      -6.625 -13.552   7.108  1.00  0.00           H  
ATOM   2133  CA  ASP A 139      -7.922 -12.318   5.807  1.00  0.00           C  
ATOM   2134  HA  ASP A 139      -7.945 -11.230   5.863  1.00  0.00           H  
ATOM   2135  CB  ASP A 139      -6.999 -12.732   4.636  1.00  0.00           C  
ATOM   2136  HB2 ASP A 139      -6.976 -13.815   4.512  1.00  0.00           H  
ATOM   2137  HB3 ASP A 139      -7.440 -12.387   3.701  1.00  0.00           H  
ATOM   2138  CG  ASP A 139      -5.635 -12.015   4.625  1.00  0.00           C  
ATOM   2139  OD1 ASP A 139      -4.823 -12.491   3.776  1.00  0.00           O  
ATOM   2140  OD2 ASP A 139      -5.428 -11.022   5.392  1.00  0.00           O  
ATOM   2141  C   ASP A 139      -9.448 -12.628   5.515  1.00  0.00           C  
ATOM   2142  O   ASP A 139     -10.093 -11.833   4.857  1.00  0.00           O  
ATOM   2143  N   GLU A 140      -9.984 -13.796   5.864  1.00  0.00           N  
ATOM   2144  H   GLU A 140      -9.430 -14.569   6.205  1.00  0.00           H  
ATOM   2145  CA  GLU A 140     -11.511 -14.077   5.813  1.00  0.00           C  
ATOM   2146  HA  GLU A 140     -11.982 -13.814   4.866  1.00  0.00           H  
ATOM   2147  CB  GLU A 140     -11.668 -15.608   6.053  1.00  0.00           C  
ATOM   2148  HB2 GLU A 140     -11.351 -16.206   5.198  1.00  0.00           H  
ATOM   2149  HB3 GLU A 140     -11.009 -15.846   6.887  1.00  0.00           H  
ATOM   2150  CG  GLU A 140     -13.098 -16.130   6.403  1.00  0.00           C  
ATOM   2151  HG2 GLU A 140     -13.525 -15.653   7.285  1.00  0.00           H  
ATOM   2152  HG3 GLU A 140     -13.764 -15.895   5.573  1.00  0.00           H  
ATOM   2153  CD  GLU A 140     -13.204 -17.661   6.573  1.00  0.00           C  
ATOM   2154  OE1 GLU A 140     -12.156 -18.309   6.510  1.00  0.00           O  
ATOM   2155  OE2 GLU A 140     -14.295 -18.185   6.771  1.00  0.00           O  
ATOM   2156  C   GLU A 140     -12.107 -13.249   6.946  1.00  0.00           C  
ATOM   2157  O   GLU A 140     -13.096 -12.561   6.754  1.00  0.00           O  
ATOM   2158  N   ILE A 141     -11.532 -13.389   8.141  1.00  0.00           N  
ATOM   2159  H   ILE A 141     -10.728 -13.997   8.199  1.00  0.00           H  
ATOM   2160  CA  ILE A 141     -12.064 -12.770   9.449  1.00  0.00           C  
ATOM   2161  HA  ILE A 141     -13.054 -13.165   9.678  1.00  0.00           H  
ATOM   2162  CB  ILE A 141     -11.213 -13.114  10.649  1.00  0.00           C  
ATOM   2163  HB  ILE A 141     -10.193 -12.831  10.389  1.00  0.00           H  
ATOM   2164  CG2 ILE A 141     -11.583 -12.300  11.859  1.00  0.00           C  
ATOM   2165 1HG2 ILE A 141     -11.093 -11.333  11.740  1.00  0.00           H  
ATOM   2166 2HG2 ILE A 141     -12.648 -12.073  11.827  1.00  0.00           H  
ATOM   2167 3HG2 ILE A 141     -11.316 -12.667  12.849  1.00  0.00           H  
ATOM   2168  CG1 ILE A 141     -11.259 -14.637  10.863  1.00  0.00           C  
ATOM   2169 2HG1 ILE A 141     -12.254 -14.999  11.119  1.00  0.00           H  
ATOM   2170 3HG1 ILE A 141     -10.894 -15.047   9.921  1.00  0.00           H  
ATOM   2171  CD1 ILE A 141     -10.300 -15.026  12.000  1.00  0.00           C  
ATOM   2172 1HD1 ILE A 141     -10.097 -16.094  11.923  1.00  0.00           H  
ATOM   2173 2HD1 ILE A 141      -9.307 -14.594  11.875  1.00  0.00           H  
ATOM   2174 3HD1 ILE A 141     -10.511 -14.811  13.047  1.00  0.00           H  
ATOM   2175  C   ILE A 141     -12.386 -11.341   9.284  1.00  0.00           C  
ATOM   2176  O   ILE A 141     -13.555 -10.952   9.439  1.00  0.00           O  
ATOM   2177  N   TRP A 142     -11.339 -10.574   8.889  1.00  0.00           N  
ATOM   2178  H   TRP A 142     -10.506 -11.103   8.674  1.00  0.00           H  
ATOM   2179  CA  TRP A 142     -11.382  -9.102   8.695  1.00  0.00           C  
ATOM   2180  HA  TRP A 142     -12.092  -8.810   9.469  1.00  0.00           H  
ATOM   2181  CB  TRP A 142     -10.003  -8.457   8.858  1.00  0.00           C  
ATOM   2182  HB2 TRP A 142      -9.289  -9.088   8.329  1.00  0.00           H  
ATOM   2183  HB3 TRP A 142     -10.012  -7.430   8.492  1.00  0.00           H  
ATOM   2184  CG  TRP A 142      -9.428  -8.559  10.283  1.00  0.00           C  
ATOM   2185  CD1 TRP A 142      -8.349  -9.219  10.695  1.00  0.00           C  
ATOM   2186  HD1 TRP A 142      -7.778  -9.890  10.071  1.00  0.00           H  
ATOM   2187  NE1 TRP A 142      -8.045  -8.886  12.035  1.00  0.00           N  
ATOM   2188  HE1 TRP A 142      -7.184  -9.145  12.497  1.00  0.00           H  
ATOM   2189  CE2 TRP A 142      -9.020  -8.037  12.576  1.00  0.00           C  
ATOM   2190  CZ2 TRP A 142      -9.151  -7.198  13.678  1.00  0.00           C  
ATOM   2191  HZ2 TRP A 142      -8.369  -7.319  14.413  1.00  0.00           H  
ATOM   2192  CH2 TRP A 142     -10.018  -6.081  13.710  1.00  0.00           C  
ATOM   2193  HH2 TRP A 142     -10.117  -5.326  14.476  1.00  0.00           H  
ATOM   2194  CZ3 TRP A 142     -10.867  -5.879  12.624  1.00  0.00           C  
ATOM   2195  HZ3 TRP A 142     -11.506  -5.009  12.587  1.00  0.00           H  
ATOM   2196  CE3 TRP A 142     -10.820  -6.731  11.520  1.00  0.00           C  
ATOM   2197  HE3 TRP A 142     -11.364  -6.446  10.632  1.00  0.00           H  
ATOM   2198  CD2 TRP A 142      -9.798  -7.769  11.395  1.00  0.00           C  
ATOM   2199  C   TRP A 142     -12.051  -8.757   7.355  1.00  0.00           C  
ATOM   2200  O   TRP A 142     -12.544  -7.633   7.236  1.00  0.00           O  
ATOM   2201  N   GLN A 143     -12.277  -9.669   6.397  1.00  0.00           N  
ATOM   2202  H   GLN A 143     -12.005 -10.637   6.494  1.00  0.00           H  
ATOM   2203  CA  GLN A 143     -13.294  -9.506   5.369  1.00  0.00           C  
ATOM   2204  HA  GLN A 143     -13.104  -8.479   5.056  1.00  0.00           H  
ATOM   2205  CB  GLN A 143     -13.085 -10.445   4.094  1.00  0.00           C  
ATOM   2206  HB2 GLN A 143     -12.058 -10.334   3.747  1.00  0.00           H  
ATOM   2207  HB3 GLN A 143     -13.318 -11.477   4.354  1.00  0.00           H  
ATOM   2208  CG  GLN A 143     -14.020 -10.126   2.964  1.00  0.00           C  
ATOM   2209  HG2 GLN A 143     -14.993 -10.510   3.272  1.00  0.00           H  
ATOM   2210  HG3 GLN A 143     -14.041  -9.038   2.907  1.00  0.00           H  
ATOM   2211  CD  GLN A 143     -13.489 -10.568   1.627  1.00  0.00           C  
ATOM   2212  OE1 GLN A 143     -12.325 -10.328   1.358  1.00  0.00           O  
ATOM   2213  NE2 GLN A 143     -14.234 -11.389   0.974  1.00  0.00           N  
ATOM   2214 1HE2 GLN A 143     -14.039 -11.742   0.048  1.00  0.00           H  
ATOM   2215 2HE2 GLN A 143     -15.095 -11.651   1.432  1.00  0.00           H  
ATOM   2216  C   GLN A 143     -14.700  -9.536   5.892  1.00  0.00           C  
ATOM   2217  O   GLN A 143     -15.432  -8.576   5.689  1.00  0.00           O  
ATOM   2218  N   ALA A 144     -15.020 -10.488   6.766  1.00  0.00           N  
ATOM   2219  H   ALA A 144     -14.306 -11.163   7.002  1.00  0.00           H  
ATOM   2220  CA  ALA A 144     -16.348 -10.576   7.329  1.00  0.00           C  
ATOM   2221  HA  ALA A 144     -17.005 -10.563   6.459  1.00  0.00           H  
ATOM   2222  CB  ALA A 144     -16.557 -11.967   8.030  1.00  0.00           C  
ATOM   2223  HB1 ALA A 144     -15.856 -12.007   8.863  1.00  0.00           H  
ATOM   2224  HB2 ALA A 144     -17.595 -12.106   8.333  1.00  0.00           H  
ATOM   2225  HB3 ALA A 144     -16.319 -12.748   7.307  1.00  0.00           H  
ATOM   2226  C   ALA A 144     -16.621  -9.504   8.337  1.00  0.00           C  
ATOM   2227  O   ALA A 144     -17.630  -8.858   8.247  1.00  0.00           O  
ATOM   2228  N   MET A 145     -15.676  -9.195   9.219  1.00  0.00           N  
ATOM   2229  H   MET A 145     -14.902  -9.833   9.338  1.00  0.00           H  
ATOM   2230  CA  MET A 145     -15.808  -7.988  10.135  1.00  0.00           C  
ATOM   2231  HA  MET A 145     -16.662  -8.022  10.812  1.00  0.00           H  
ATOM   2232  CB  MET A 145     -14.695  -7.977  11.210  1.00  0.00           C  
ATOM   2233  HB2 MET A 145     -13.717  -8.136  10.754  1.00  0.00           H  
ATOM   2234  HB3 MET A 145     -14.605  -7.059  11.789  1.00  0.00           H  
ATOM   2235  CG  MET A 145     -14.824  -9.101  12.237  1.00  0.00           C  
ATOM   2236  HG2 MET A 145     -15.319  -9.990  11.845  1.00  0.00           H  
ATOM   2237  HG3 MET A 145     -13.867  -9.503  12.571  1.00  0.00           H  
ATOM   2238  SD  MET A 145     -15.690  -8.628  13.752  1.00  0.00           S  
ATOM   2239  CE  MET A 145     -17.304  -9.531  13.472  1.00  0.00           C  
ATOM   2240  HE1 MET A 145     -17.603  -9.471  12.425  1.00  0.00           H  
ATOM   2241  HE2 MET A 145     -16.997 -10.566  13.623  1.00  0.00           H  
ATOM   2242  HE3 MET A 145     -18.107  -9.299  14.171  1.00  0.00           H  
ATOM   2243  C   MET A 145     -15.886  -6.631   9.397  1.00  0.00           C  
ATOM   2244  O   MET A 145     -16.663  -5.880   9.882  1.00  0.00           O  
ATOM   2245  N   ASP A 146     -15.163  -6.347   8.276  1.00  0.00           N  
ATOM   2246  H   ASP A 146     -14.523  -6.983   7.822  1.00  0.00           H  
ATOM   2247  CA  ASP A 146     -15.341  -5.096   7.496  1.00  0.00           C  
ATOM   2248  HA  ASP A 146     -15.225  -4.269   8.197  1.00  0.00           H  
ATOM   2249  CB  ASP A 146     -14.235  -4.934   6.503  1.00  0.00           C  
ATOM   2250  HB2 ASP A 146     -13.350  -4.514   6.980  1.00  0.00           H  
ATOM   2251  HB3 ASP A 146     -13.865  -5.875   6.096  1.00  0.00           H  
ATOM   2252  CG  ASP A 146     -14.469  -3.841   5.387  1.00  0.00           C  
ATOM   2253  OD1 ASP A 146     -14.298  -2.613   5.701  1.00  0.00           O  
ATOM   2254  OD2 ASP A 146     -14.832  -4.123   4.200  1.00  0.00           O  
ATOM   2255  C   ASP A 146     -16.732  -4.975   6.812  1.00  0.00           C  
ATOM   2256  O   ASP A 146     -17.165  -3.834   6.662  1.00  0.00           O  
ATOM   2257  N   VAL A 147     -17.391  -6.092   6.381  1.00  0.00           N  
ATOM   2258  H   VAL A 147     -16.957  -6.970   6.628  1.00  0.00           H  
ATOM   2259  CA  VAL A 147     -18.853  -6.115   5.870  1.00  0.00           C  
ATOM   2260  HA  VAL A 147     -18.813  -5.265   5.189  1.00  0.00           H  
ATOM   2261  CB  VAL A 147     -19.025  -7.495   5.159  1.00  0.00           C  
ATOM   2262  HB  VAL A 147     -18.807  -8.284   5.878  1.00  0.00           H  
ATOM   2263  CG1 VAL A 147     -20.473  -7.757   4.633  1.00  0.00           C  
ATOM   2264 1HG1 VAL A 147     -20.810  -7.030   3.894  1.00  0.00           H  
ATOM   2265 2HG1 VAL A 147     -20.610  -8.744   4.192  1.00  0.00           H  
ATOM   2266 3HG1 VAL A 147     -21.183  -7.479   5.412  1.00  0.00           H  
ATOM   2267  CG2 VAL A 147     -18.115  -7.659   3.948  1.00  0.00           C  
ATOM   2268 1HG2 VAL A 147     -18.040  -8.698   3.626  1.00  0.00           H  
ATOM   2269 2HG2 VAL A 147     -18.419  -7.086   3.072  1.00  0.00           H  
ATOM   2270 3HG2 VAL A 147     -17.112  -7.414   4.297  1.00  0.00           H  
ATOM   2271  C   VAL A 147     -19.855  -5.922   7.084  1.00  0.00           C  
ATOM   2272  O   VAL A 147     -20.816  -5.191   6.946  1.00  0.00           O  
ATOM   2273  N   LEU A 148     -19.566  -6.403   8.314  1.00  0.00           N  
ATOM   2274  H   LEU A 148     -18.752  -6.985   8.446  1.00  0.00           H  
ATOM   2275  CA  LEU A 148     -20.545  -6.260   9.395  1.00  0.00           C  
ATOM   2276  HA  LEU A 148     -21.482  -6.301   8.839  1.00  0.00           H  
ATOM   2277  CB  LEU A 148     -20.472  -7.391  10.456  1.00  0.00           C  
ATOM   2278  HB2 LEU A 148     -19.529  -7.240  10.981  1.00  0.00           H  
ATOM   2279  HB3 LEU A 148     -21.284  -7.261  11.171  1.00  0.00           H  
ATOM   2280  CG  LEU A 148     -20.735  -8.863   9.968  1.00  0.00           C  
ATOM   2281  HG  LEU A 148     -20.246  -9.151   9.038  1.00  0.00           H  
ATOM   2282  CD1 LEU A 148     -20.229  -9.721  11.055  1.00  0.00           C  
ATOM   2283 1HD1 LEU A 148     -19.144  -9.705  10.956  1.00  0.00           H  
ATOM   2284 2HD1 LEU A 148     -20.352  -9.220  12.015  1.00  0.00           H  
ATOM   2285 3HD1 LEU A 148     -20.714 -10.696  11.105  1.00  0.00           H  
ATOM   2286  CD2 LEU A 148     -22.220  -9.141   9.877  1.00  0.00           C  
ATOM   2287 1HD2 LEU A 148     -22.657  -9.385  10.845  1.00  0.00           H  
ATOM   2288 2HD2 LEU A 148     -22.739  -8.305   9.408  1.00  0.00           H  
ATOM   2289 3HD2 LEU A 148     -22.432  -9.978   9.212  1.00  0.00           H  
ATOM   2290  C   LEU A 148     -20.574  -4.852   9.947  1.00  0.00           C  
ATOM   2291  O   LEU A 148     -21.638  -4.468  10.528  1.00  0.00           O  
ATOM   2292  N   VAL A 149     -19.503  -4.031   9.910  1.00  0.00           N  
ATOM   2293  H   VAL A 149     -18.671  -4.462   9.531  1.00  0.00           H  
ATOM   2294  CA  VAL A 149     -19.470  -2.606  10.193  1.00  0.00           C  
ATOM   2295  HA  VAL A 149     -20.122  -2.542  11.064  1.00  0.00           H  
ATOM   2296  CB  VAL A 149     -18.105  -1.937  10.486  1.00  0.00           C  
ATOM   2297  HB  VAL A 149     -17.670  -2.433  11.354  1.00  0.00           H  
ATOM   2298  CG1 VAL A 149     -17.155  -1.936   9.241  1.00  0.00           C  
ATOM   2299 1HG1 VAL A 149     -16.184  -1.493   9.467  1.00  0.00           H  
ATOM   2300 2HG1 VAL A 149     -16.917  -2.975   9.017  1.00  0.00           H  
ATOM   2301 3HG1 VAL A 149     -17.734  -1.590   8.385  1.00  0.00           H  
ATOM   2302  CG2 VAL A 149     -17.993  -0.453  10.932  1.00  0.00           C  
ATOM   2303 1HG2 VAL A 149     -18.654  -0.307  11.785  1.00  0.00           H  
ATOM   2304 2HG2 VAL A 149     -17.011  -0.237  11.352  1.00  0.00           H  
ATOM   2305 3HG2 VAL A 149     -18.360   0.238  10.173  1.00  0.00           H  
ATOM   2306  C   VAL A 149     -20.296  -1.839   9.121  1.00  0.00           C  
ATOM   2307  O   VAL A 149     -21.004  -0.910   9.465  1.00  0.00           O  
ATOM   2308  N   ARG A 150     -20.198  -2.257   7.851  1.00  0.00           N  
ATOM   2309  H   ARG A 150     -19.590  -3.029   7.617  1.00  0.00           H  
ATOM   2310  CA  ARG A 150     -20.963  -1.612   6.744  1.00  0.00           C  
ATOM   2311  HA  ARG A 150     -20.889  -0.527   6.670  1.00  0.00           H  
ATOM   2312  CB  ARG A 150     -20.565  -2.047   5.336  1.00  0.00           C  
ATOM   2313  HB2 ARG A 150     -20.577  -3.126   5.181  1.00  0.00           H  
ATOM   2314  HB3 ARG A 150     -21.254  -1.703   4.565  1.00  0.00           H  
ATOM   2315  CG  ARG A 150     -19.111  -1.461   5.032  1.00  0.00           C  
ATOM   2316  HG2 ARG A 150     -19.213  -0.377   4.989  1.00  0.00           H  
ATOM   2317  HG3 ARG A 150     -18.441  -1.814   5.816  1.00  0.00           H  
ATOM   2318  CD  ARG A 150     -18.518  -2.076   3.733  1.00  0.00           C  
ATOM   2319  HD2 ARG A 150     -18.820  -3.121   3.788  1.00  0.00           H  
ATOM   2320  HD3 ARG A 150     -18.848  -1.601   2.809  1.00  0.00           H  
ATOM   2321  NE  ARG A 150     -17.070  -1.991   3.847  1.00  0.00           N  
ATOM   2322  HE  ARG A 150     -16.611  -2.695   4.407  1.00  0.00           H  
ATOM   2323  CZ  ARG A 150     -16.350  -0.931   3.528  1.00  0.00           C  
ATOM   2324  NH1 ARG A 150     -15.102  -0.957   3.768  1.00  0.00           N  
ATOM   2325 1HH1 ARG A 150     -14.701  -1.690   4.335  1.00  0.00           H  
ATOM   2326 2HH1 ARG A 150     -14.514  -0.136   3.753  1.00  0.00           H  
ATOM   2327  NH2 ARG A 150     -16.807   0.094   2.952  1.00  0.00           N  
ATOM   2328 1HH2 ARG A 150     -17.794   0.196   2.764  1.00  0.00           H  
ATOM   2329 2HH2 ARG A 150     -16.201   0.887   2.798  1.00  0.00           H  
ATOM   2330  C   ARG A 150     -22.445  -1.837   7.069  1.00  0.00           C  
ATOM   2331  O   ARG A 150     -23.201  -0.907   6.933  1.00  0.00           O  
ATOM   2332  N   GLN A 151     -22.900  -3.063   7.369  1.00  0.00           N  
ATOM   2333  H   GLN A 151     -22.267  -3.846   7.439  1.00  0.00           H  
ATOM   2334  CA  GLN A 151     -24.272  -3.329   7.893  1.00  0.00           C  
ATOM   2335  HA  GLN A 151     -25.002  -2.911   7.201  1.00  0.00           H  
ATOM   2336  CB  GLN A 151     -24.332  -4.874   7.763  1.00  0.00           C  
ATOM   2337  HB2 GLN A 151     -23.602  -5.428   8.354  1.00  0.00           H  
ATOM   2338  HB3 GLN A 151     -25.311  -5.235   8.078  1.00  0.00           H  
ATOM   2339  CG  GLN A 151     -24.342  -5.505   6.311  1.00  0.00           C  
ATOM   2340  HG2 GLN A 151     -25.197  -5.191   5.712  1.00  0.00           H  
ATOM   2341  HG3 GLN A 151     -23.531  -5.129   5.687  1.00  0.00           H  
ATOM   2342  CD  GLN A 151     -24.360  -7.018   6.325  1.00  0.00           C  
ATOM   2343  OE1 GLN A 151     -24.342  -7.688   7.363  1.00  0.00           O  
ATOM   2344  NE2 GLN A 151     -24.362  -7.651   5.156  1.00  0.00           N  
ATOM   2345 1HE2 GLN A 151     -24.168  -8.639   5.074  1.00  0.00           H  
ATOM   2346 2HE2 GLN A 151     -24.352  -7.147   4.281  1.00  0.00           H  
ATOM   2347  C   GLN A 151     -24.738  -2.806   9.290  1.00  0.00           C  
ATOM   2348  O   GLN A 151     -25.967  -3.041   9.645  1.00  0.00           O  
ATOM   2349  N   GLY A 152     -23.845  -2.129   9.986  1.00  0.00           N  
ATOM   2350  H   GLY A 152     -22.951  -1.930   9.559  1.00  0.00           H  
ATOM   2351  CA  GLY A 152     -24.217  -1.502  11.258  1.00  0.00           C  
ATOM   2352  HA2 GLY A 152     -23.536  -0.698  11.539  1.00  0.00           H  
ATOM   2353  HA3 GLY A 152     -25.202  -1.046  11.159  1.00  0.00           H  
ATOM   2354  C   GLY A 152     -24.338  -2.434  12.475  1.00  0.00           C  
ATOM   2355  O   GLY A 152     -24.483  -1.926  13.553  1.00  0.00           O  
ATOM   2356  N   LYS A 153     -24.428  -3.731  12.266  1.00  0.00           N  
ATOM   2357  H   LYS A 153     -24.242  -4.069  11.333  1.00  0.00           H  
ATOM   2358  CA  LYS A 153     -24.528  -4.762  13.327  1.00  0.00           C  
ATOM   2359  HA  LYS A 153     -25.479  -4.659  13.850  1.00  0.00           H  
ATOM   2360  CB  LYS A 153     -24.354  -6.091  12.644  1.00  0.00           C  
ATOM   2361  HB2 LYS A 153     -23.442  -6.155  12.051  1.00  0.00           H  
ATOM   2362  HB3 LYS A 153     -24.091  -6.921  13.300  1.00  0.00           H  
ATOM   2363  CG  LYS A 153     -25.622  -6.646  11.967  1.00  0.00           C  
ATOM   2364  HG2 LYS A 153     -26.323  -7.087  12.677  1.00  0.00           H  
ATOM   2365  HG3 LYS A 153     -26.120  -5.794  11.504  1.00  0.00           H  
ATOM   2366  CD  LYS A 153     -25.256  -7.708  10.966  1.00  0.00           C  
ATOM   2367  HD2 LYS A 153     -24.638  -7.208  10.220  1.00  0.00           H  
ATOM   2368  HD3 LYS A 153     -24.754  -8.552  11.439  1.00  0.00           H  
ATOM   2369  CE  LYS A 153     -26.523  -8.223  10.270  1.00  0.00           C  
ATOM   2370  HE2 LYS A 153     -27.086  -8.795  11.008  1.00  0.00           H  
ATOM   2371  HE3 LYS A 153     -27.015  -7.312   9.928  1.00  0.00           H  
ATOM   2372  NZ  LYS A 153     -26.220  -9.150   9.164  1.00  0.00           N1+
ATOM   2373  HZ1 LYS A 153     -26.887  -9.256   8.413  1.00  0.00           H  
ATOM   2374  HZ2 LYS A 153     -25.427  -8.856   8.611  1.00  0.00           H  
ATOM   2375  HZ3 LYS A 153     -26.062 -10.077   9.534  1.00  0.00           H  
ATOM   2376  C   LYS A 153     -23.443  -4.515  14.390  1.00  0.00           C  
ATOM   2377  O   LYS A 153     -23.612  -4.613  15.569  1.00  0.00           O  
ATOM   2378  N   ILE A 154     -22.255  -4.305  13.855  1.00  0.00           N  
ATOM   2379  H   ILE A 154     -22.197  -4.056  12.878  1.00  0.00           H  
ATOM   2380  CA  ILE A 154     -21.033  -4.078  14.706  1.00  0.00           C  
ATOM   2381  HA  ILE A 154     -21.316  -4.205  15.751  1.00  0.00           H  
ATOM   2382  CB  ILE A 154     -20.039  -5.247  14.443  1.00  0.00           C  
ATOM   2383  HB  ILE A 154     -19.256  -5.116  15.190  1.00  0.00           H  
ATOM   2384  CG2 ILE A 154     -20.626  -6.610  14.742  1.00  0.00           C  
ATOM   2385 1HG2 ILE A 154     -19.887  -7.301  15.147  1.00  0.00           H  
ATOM   2386 2HG2 ILE A 154     -21.292  -6.505  15.598  1.00  0.00           H  
ATOM   2387 3HG2 ILE A 154     -21.094  -7.150  13.919  1.00  0.00           H  
ATOM   2388  CG1 ILE A 154     -19.196  -5.166  13.214  1.00  0.00           C  
ATOM   2389 2HG1 ILE A 154     -19.760  -5.507  12.346  1.00  0.00           H  
ATOM   2390 3HG1 ILE A 154     -18.909  -4.136  13.001  1.00  0.00           H  
ATOM   2391  CD1 ILE A 154     -17.889  -5.874  13.305  1.00  0.00           C  
ATOM   2392 1HD1 ILE A 154     -17.252  -5.407  12.554  1.00  0.00           H  
ATOM   2393 2HD1 ILE A 154     -17.555  -5.692  14.327  1.00  0.00           H  
ATOM   2394 3HD1 ILE A 154     -18.091  -6.930  13.124  1.00  0.00           H  
ATOM   2395  C   ILE A 154     -20.385  -2.724  14.457  1.00  0.00           C  
ATOM   2396  O   ILE A 154     -20.704  -2.036  13.481  1.00  0.00           O  
ATOM   2397  N   LEU A 155     -19.578  -2.231  15.440  1.00  0.00           N  
ATOM   2398  H   LEU A 155     -19.303  -2.814  16.218  1.00  0.00           H  
ATOM   2399  CA  LEU A 155     -18.944  -0.884  15.304  1.00  0.00           C  
ATOM   2400  HA  LEU A 155     -18.957  -0.465  14.298  1.00  0.00           H  
ATOM   2401  CB  LEU A 155     -19.701   0.077  16.235  1.00  0.00           C  
ATOM   2402  HB2 LEU A 155     -20.732   0.190  15.899  1.00  0.00           H  
ATOM   2403  HB3 LEU A 155     -19.769  -0.506  17.153  1.00  0.00           H  
ATOM   2404  CG  LEU A 155     -19.066   1.342  16.542  1.00  0.00           C  
ATOM   2405  HG  LEU A 155     -17.977   1.314  16.601  1.00  0.00           H  
ATOM   2406  CD1 LEU A 155     -19.356   2.300  15.405  1.00  0.00           C  
ATOM   2407 1HD1 LEU A 155     -18.468   2.368  14.777  1.00  0.00           H  
ATOM   2408 2HD1 LEU A 155     -20.220   2.105  14.769  1.00  0.00           H  
ATOM   2409 3HD1 LEU A 155     -19.443   3.302  15.826  1.00  0.00           H  
ATOM   2410  CD2 LEU A 155     -19.672   1.832  17.835  1.00  0.00           C  
ATOM   2411 1HD2 LEU A 155     -20.750   1.992  17.802  1.00  0.00           H  
ATOM   2412 2HD2 LEU A 155     -19.500   1.100  18.623  1.00  0.00           H  
ATOM   2413 3HD2 LEU A 155     -19.147   2.773  18.001  1.00  0.00           H  
ATOM   2414  C   LEU A 155     -17.365  -1.033  15.610  1.00  0.00           C  
ATOM   2415  O   LEU A 155     -16.532  -0.540  14.863  1.00  0.00           O  
ATOM   2416  N   TYR A 156     -17.011  -1.606  16.762  1.00  0.00           N  
ATOM   2417  H   TYR A 156     -17.712  -1.875  17.438  1.00  0.00           H  
ATOM   2418  CA  TYR A 156     -15.697  -1.861  17.223  1.00  0.00           C  
ATOM   2419  HA  TYR A 156     -14.982  -1.388  16.550  1.00  0.00           H  
ATOM   2420  CB  TYR A 156     -15.359  -1.239  18.644  1.00  0.00           C  
ATOM   2421  HB2 TYR A 156     -15.938  -1.800  19.377  1.00  0.00           H  
ATOM   2422  HB3 TYR A 156     -14.287  -1.376  18.789  1.00  0.00           H  
ATOM   2423  CG  TYR A 156     -15.699   0.213  18.929  1.00  0.00           C  
ATOM   2424  CD1 TYR A 156     -14.925   1.180  18.241  1.00  0.00           C  
ATOM   2425  HD1 TYR A 156     -14.069   0.905  17.642  1.00  0.00           H  
ATOM   2426  CE1 TYR A 156     -15.217   2.560  18.466  1.00  0.00           C  
ATOM   2427  HE1 TYR A 156     -14.631   3.338  17.998  1.00  0.00           H  
ATOM   2428  CZ  TYR A 156     -16.340   2.944  19.232  1.00  0.00           C  
ATOM   2429  OH  TYR A 156     -16.539   4.280  19.453  1.00  0.00           O  
ATOM   2430  HH  TYR A 156     -15.755   4.789  19.233  1.00  0.00           H  
ATOM   2431  CE2 TYR A 156     -17.229   1.977  19.874  1.00  0.00           C  
ATOM   2432  HE2 TYR A 156     -18.031   2.173  20.570  1.00  0.00           H  
ATOM   2433  CD2 TYR A 156     -16.812   0.639  19.810  1.00  0.00           C  
ATOM   2434  HD2 TYR A 156     -17.370  -0.149  20.295  1.00  0.00           H  
ATOM   2435  C   TYR A 156     -15.387  -3.357  17.295  1.00  0.00           C  
ATOM   2436  O   TYR A 156     -16.293  -4.194  17.531  1.00  0.00           O  
ATOM   2437  N   VAL A 157     -14.151  -3.819  17.187  1.00  0.00           N  
ATOM   2438  H   VAL A 157     -13.438  -3.150  16.935  1.00  0.00           H  
ATOM   2439  CA  VAL A 157     -13.656  -5.235  17.120  1.00  0.00           C  
ATOM   2440  HA  VAL A 157     -14.476  -5.892  17.408  1.00  0.00           H  
ATOM   2441  CB  VAL A 157     -13.287  -5.651  15.667  1.00  0.00           C  
ATOM   2442  HB  VAL A 157     -12.326  -5.179  15.464  1.00  0.00           H  
ATOM   2443  CG1 VAL A 157     -12.997  -7.180  15.484  1.00  0.00           C  
ATOM   2444 1HG1 VAL A 157     -13.878  -7.772  15.732  1.00  0.00           H  
ATOM   2445 2HG1 VAL A 157     -12.945  -7.385  14.415  1.00  0.00           H  
ATOM   2446 3HG1 VAL A 157     -12.073  -7.478  15.979  1.00  0.00           H  
ATOM   2447  CG2 VAL A 157     -14.334  -5.222  14.615  1.00  0.00           C  
ATOM   2448 1HG2 VAL A 157     -15.253  -5.786  14.779  1.00  0.00           H  
ATOM   2449 2HG2 VAL A 157     -14.572  -4.167  14.478  1.00  0.00           H  
ATOM   2450 3HG2 VAL A 157     -13.995  -5.521  13.623  1.00  0.00           H  
ATOM   2451  C   VAL A 157     -12.471  -5.398  18.090  1.00  0.00           C  
ATOM   2452  O   VAL A 157     -11.801  -4.439  18.549  1.00  0.00           O  
ATOM   2453  N   GLY A 158     -12.223  -6.657  18.519  1.00  0.00           N  
ATOM   2454  H   GLY A 158     -12.820  -7.397  18.177  1.00  0.00           H  
ATOM   2455  CA  GLY A 158     -11.336  -6.935  19.673  1.00  0.00           C  
ATOM   2456  HA2 GLY A 158     -10.406  -6.368  19.619  1.00  0.00           H  
ATOM   2457  HA3 GLY A 158     -11.844  -6.617  20.583  1.00  0.00           H  
ATOM   2458  C   GLY A 158     -11.070  -8.405  19.875  1.00  0.00           C  
ATOM   2459  O   GLY A 158     -11.620  -9.205  19.165  1.00  0.00           O  
ATOM   2460  N   SER A 159     -10.157  -8.793  20.804  1.00  0.00           N  
ATOM   2461  H   SER A 159      -9.748  -8.055  21.360  1.00  0.00           H  
ATOM   2462  CA  SER A 159      -9.812 -10.201  21.209  1.00  0.00           C  
ATOM   2463  HA  SER A 159     -10.334 -10.939  20.599  1.00  0.00           H  
ATOM   2464  CB  SER A 159      -8.280 -10.292  21.141  1.00  0.00           C  
ATOM   2465  HB2 SER A 159      -8.046 -11.285  21.525  1.00  0.00           H  
ATOM   2466  HB3 SER A 159      -7.956 -10.190  20.105  1.00  0.00           H  
ATOM   2467  OG  SER A 159      -7.551  -9.329  21.982  1.00  0.00           O  
ATOM   2468  HG  SER A 159      -7.470  -9.650  22.882  1.00  0.00           H  
ATOM   2469  C   SER A 159     -10.146 -10.555  22.669  1.00  0.00           C  
ATOM   2470  O   SER A 159     -10.563  -9.668  23.441  1.00  0.00           O  
ATOM   2471  N   SER A 160     -10.060 -11.827  23.003  1.00  0.00           N  
ATOM   2472  H   SER A 160      -9.838 -12.492  22.277  1.00  0.00           H  
ATOM   2473  CA  SER A 160     -10.116 -12.326  24.405  1.00  0.00           C  
ATOM   2474  HA  SER A 160      -9.513 -11.708  25.070  1.00  0.00           H  
ATOM   2475  CB  SER A 160     -11.552 -12.460  24.835  1.00  0.00           C  
ATOM   2476  HB2 SER A 160     -12.087 -11.514  24.746  1.00  0.00           H  
ATOM   2477  HB3 SER A 160     -12.000 -13.183  24.153  1.00  0.00           H  
ATOM   2478  OG  SER A 160     -11.765 -12.925  26.125  1.00  0.00           O  
ATOM   2479  HG  SER A 160     -11.033 -12.669  26.692  1.00  0.00           H  
ATOM   2480  C   SER A 160      -9.459 -13.676  24.380  1.00  0.00           C  
ATOM   2481  O   SER A 160      -9.632 -14.479  23.450  1.00  0.00           O  
ATOM   2482  N   ASN A 161      -8.738 -14.076  25.439  1.00  0.00           N  
ATOM   2483  H   ASN A 161      -8.577 -13.460  26.223  1.00  0.00           H  
ATOM   2484  CA  ASN A 161      -7.952 -15.321  25.465  1.00  0.00           C  
ATOM   2485  HA  ASN A 161      -7.534 -15.340  26.471  1.00  0.00           H  
ATOM   2486  CB  ASN A 161      -8.851 -16.592  25.576  1.00  0.00           C  
ATOM   2487  HB2 ASN A 161      -9.429 -16.720  24.660  1.00  0.00           H  
ATOM   2488  HB3 ASN A 161      -8.239 -17.461  25.819  1.00  0.00           H  
ATOM   2489  CG  ASN A 161      -9.737 -16.401  26.785  1.00  0.00           C  
ATOM   2490  OD1 ASN A 161      -9.380 -16.544  27.942  1.00  0.00           O  
ATOM   2491  ND2 ASN A 161     -10.930 -15.996  26.432  1.00  0.00           N  
ATOM   2492 1HD2 ASN A 161     -11.591 -15.768  27.161  1.00  0.00           H  
ATOM   2493 2HD2 ASN A 161     -11.200 -15.753  25.489  1.00  0.00           H  
ATOM   2494  C   ASN A 161      -6.835 -15.378  24.434  1.00  0.00           C  
ATOM   2495  O   ASN A 161      -6.429 -16.450  24.061  1.00  0.00           O  
ATOM   2496  N   PHE A 162      -6.238 -14.203  24.111  1.00  0.00           N  
ATOM   2497  H   PHE A 162      -6.501 -13.366  24.613  1.00  0.00           H  
ATOM   2498  CA  PHE A 162      -5.196 -14.168  23.051  1.00  0.00           C  
ATOM   2499  HA  PHE A 162      -5.192 -15.086  22.464  1.00  0.00           H  
ATOM   2500  CB  PHE A 162      -5.299 -12.993  22.042  1.00  0.00           C  
ATOM   2501  HB2 PHE A 162      -5.586 -12.106  22.607  1.00  0.00           H  
ATOM   2502  HB3 PHE A 162      -4.301 -12.860  21.622  1.00  0.00           H  
ATOM   2503  CG  PHE A 162      -6.314 -13.119  20.884  1.00  0.00           C  
ATOM   2504  CD1 PHE A 162      -7.526 -13.847  20.999  1.00  0.00           C  
ATOM   2505  HD1 PHE A 162      -7.742 -14.407  21.897  1.00  0.00           H  
ATOM   2506  CE1 PHE A 162      -8.314 -14.035  19.939  1.00  0.00           C  
ATOM   2507  HE1 PHE A 162      -9.204 -14.642  20.014  1.00  0.00           H  
ATOM   2508  CZ  PHE A 162      -7.894 -13.560  18.701  1.00  0.00           C  
ATOM   2509  HZ  PHE A 162      -8.537 -13.739  17.852  1.00  0.00           H  
ATOM   2510  CE2 PHE A 162      -6.867 -12.626  18.532  1.00  0.00           C  
ATOM   2511  HE2 PHE A 162      -6.618 -12.204  17.569  1.00  0.00           H  
ATOM   2512  CD2 PHE A 162      -6.054 -12.474  19.642  1.00  0.00           C  
ATOM   2513  HD2 PHE A 162      -5.115 -11.942  19.595  1.00  0.00           H  
ATOM   2514  C   PHE A 162      -3.843 -14.300  23.701  1.00  0.00           C  
ATOM   2515  O   PHE A 162      -3.633 -14.063  24.861  1.00  0.00           O  
ATOM   2516  N   ALA A 163      -2.827 -14.727  22.921  1.00  0.00           N  
ATOM   2517  H   ALA A 163      -3.191 -14.803  21.982  1.00  0.00           H  
ATOM   2518  CA  ALA A 163      -1.391 -14.392  23.057  1.00  0.00           C  
ATOM   2519  HA  ALA A 163      -1.125 -14.316  24.111  1.00  0.00           H  
ATOM   2520  CB  ALA A 163      -0.619 -15.546  22.380  1.00  0.00           C  
ATOM   2521  HB1 ALA A 163      -0.850 -16.503  22.849  1.00  0.00           H  
ATOM   2522  HB2 ALA A 163      -0.825 -15.619  21.313  1.00  0.00           H  
ATOM   2523  HB3 ALA A 163       0.462 -15.434  22.466  1.00  0.00           H  
ATOM   2524  C   ALA A 163      -0.909 -13.054  22.482  1.00  0.00           C  
ATOM   2525  O   ALA A 163      -1.617 -12.341  21.752  1.00  0.00           O  
ATOM   2526  N   GLY A 164       0.340 -12.757  22.763  1.00  0.00           N  
ATOM   2527  H   GLY A 164       0.903 -13.378  23.327  1.00  0.00           H  
ATOM   2528  CA  GLY A 164       0.973 -11.481  22.330  1.00  0.00           C  
ATOM   2529  HA2 GLY A 164       0.356 -10.618  22.581  1.00  0.00           H  
ATOM   2530  HA3 GLY A 164       1.962 -11.428  22.786  1.00  0.00           H  
ATOM   2531  C   GLY A 164       1.167 -11.415  20.840  1.00  0.00           C  
ATOM   2532  O   GLY A 164       0.784 -10.364  20.237  1.00  0.00           O  
ATOM   2533  N   TRP A 165       1.757 -12.436  20.315  1.00  0.00           N  
ATOM   2534  H   TRP A 165       2.028 -13.168  20.955  1.00  0.00           H  
ATOM   2535  CA  TRP A 165       2.095 -12.561  18.894  1.00  0.00           C  
ATOM   2536  HA  TRP A 165       2.638 -11.637  18.695  1.00  0.00           H  
ATOM   2537  CB  TRP A 165       2.978 -13.757  18.635  1.00  0.00           C  
ATOM   2538  HB2 TRP A 165       3.380 -13.622  17.630  1.00  0.00           H  
ATOM   2539  HB3 TRP A 165       3.870 -13.667  19.255  1.00  0.00           H  
ATOM   2540  CG  TRP A 165       2.453 -15.149  18.907  1.00  0.00           C  
ATOM   2541  CD1 TRP A 165       2.646 -15.859  20.006  1.00  0.00           C  
ATOM   2542  HD1 TRP A 165       3.121 -15.561  20.930  1.00  0.00           H  
ATOM   2543  NE1 TRP A 165       2.018 -17.104  19.850  1.00  0.00           N  
ATOM   2544  HE1 TRP A 165       2.202 -17.885  20.464  1.00  0.00           H  
ATOM   2545  CE2 TRP A 165       1.605 -17.280  18.580  1.00  0.00           C  
ATOM   2546  CZ2 TRP A 165       1.121 -18.429  17.879  1.00  0.00           C  
ATOM   2547  HZ2 TRP A 165       1.022 -19.437  18.253  1.00  0.00           H  
ATOM   2548  CH2 TRP A 165       0.566 -18.218  16.633  1.00  0.00           C  
ATOM   2549  HH2 TRP A 165       0.124 -19.069  16.136  1.00  0.00           H  
ATOM   2550  CZ3 TRP A 165       0.834 -17.052  15.917  1.00  0.00           C  
ATOM   2551  HZ3 TRP A 165       0.335 -16.922  14.968  1.00  0.00           H  
ATOM   2552  CE3 TRP A 165       1.463 -15.979  16.567  1.00  0.00           C  
ATOM   2553  HE3 TRP A 165       1.673 -15.006  16.147  1.00  0.00           H  
ATOM   2554  CD2 TRP A 165       1.775 -16.047  17.981  1.00  0.00           C  
ATOM   2555  C   TRP A 165       0.775 -12.581  18.005  1.00  0.00           C  
ATOM   2556  O   TRP A 165       0.836 -12.022  16.916  1.00  0.00           O  
ATOM   2557  N   ASN A 166      -0.276 -13.154  18.627  1.00  0.00           N  
ATOM   2558  H   ASN A 166      -0.244 -13.467  19.587  1.00  0.00           H  
ATOM   2559  CA  ASN A 166      -1.628 -13.156  18.074  1.00  0.00           C  
ATOM   2560  HA  ASN A 166      -1.487 -13.438  17.031  1.00  0.00           H  
ATOM   2561  CB  ASN A 166      -2.485 -14.227  18.719  1.00  0.00           C  
ATOM   2562  HB2 ASN A 166      -2.529 -14.002  19.785  1.00  0.00           H  
ATOM   2563  HB3 ASN A 166      -3.524 -14.174  18.392  1.00  0.00           H  
ATOM   2564  CG  ASN A 166      -2.120 -15.659  18.421  1.00  0.00           C  
ATOM   2565  OD1 ASN A 166      -1.943 -16.446  19.293  1.00  0.00           O  
ATOM   2566  ND2 ASN A 166      -1.899 -15.988  17.170  1.00  0.00           N  
ATOM   2567 1HD2 ASN A 166      -1.321 -16.765  16.884  1.00  0.00           H  
ATOM   2568 2HD2 ASN A 166      -1.895 -15.202  16.536  1.00  0.00           H  
ATOM   2569  C   ASN A 166      -2.385 -11.807  18.082  1.00  0.00           C  
ATOM   2570  O   ASN A 166      -2.879 -11.421  17.017  1.00  0.00           O  
ATOM   2571  N   ILE A 167      -2.294 -10.961  19.182  1.00  0.00           N  
ATOM   2572  H   ILE A 167      -1.820 -11.161  20.050  1.00  0.00           H  
ATOM   2573  CA  ILE A 167      -2.642  -9.520  19.215  1.00  0.00           C  
ATOM   2574  HA  ILE A 167      -3.720  -9.487  19.058  1.00  0.00           H  
ATOM   2575  CB  ILE A 167      -2.238  -9.025  20.681  1.00  0.00           C  
ATOM   2576  HB  ILE A 167      -1.271  -9.472  20.911  1.00  0.00           H  
ATOM   2577  CG2 ILE A 167      -2.165  -7.556  20.918  1.00  0.00           C  
ATOM   2578 1HG2 ILE A 167      -1.990  -7.360  21.976  1.00  0.00           H  
ATOM   2579 2HG2 ILE A 167      -1.298  -7.161  20.387  1.00  0.00           H  
ATOM   2580 3HG2 ILE A 167      -3.068  -7.054  20.572  1.00  0.00           H  
ATOM   2581  CG1 ILE A 167      -3.345  -9.502  21.655  1.00  0.00           C  
ATOM   2582 2HG1 ILE A 167      -4.223  -8.871  21.518  1.00  0.00           H  
ATOM   2583 3HG1 ILE A 167      -3.536 -10.534  21.361  1.00  0.00           H  
ATOM   2584  CD1 ILE A 167      -3.007  -9.520  23.136  1.00  0.00           C  
ATOM   2585 1HD1 ILE A 167      -3.773 -10.141  23.601  1.00  0.00           H  
ATOM   2586 2HD1 ILE A 167      -1.986  -9.878  23.269  1.00  0.00           H  
ATOM   2587 3HD1 ILE A 167      -3.091  -8.569  23.660  1.00  0.00           H  
ATOM   2588  C   ILE A 167      -1.973  -8.587  18.190  1.00  0.00           C  
ATOM   2589  O   ILE A 167      -2.664  -7.800  17.527  1.00  0.00           O  
ATOM   2590  N   ALA A 168      -0.647  -8.638  18.017  1.00  0.00           N  
ATOM   2591  H   ALA A 168      -0.123  -9.294  18.577  1.00  0.00           H  
ATOM   2592  CA  ALA A 168       0.072  -7.828  16.939  1.00  0.00           C  
ATOM   2593  HA  ALA A 168      -0.007  -6.744  17.023  1.00  0.00           H  
ATOM   2594  CB  ALA A 168       1.557  -8.310  16.974  1.00  0.00           C  
ATOM   2595  HB1 ALA A 168       1.553  -9.398  16.912  1.00  0.00           H  
ATOM   2596  HB2 ALA A 168       2.160  -7.754  16.256  1.00  0.00           H  
ATOM   2597  HB3 ALA A 168       1.887  -8.166  18.002  1.00  0.00           H  
ATOM   2598  C   ALA A 168      -0.368  -8.129  15.464  1.00  0.00           C  
ATOM   2599  O   ALA A 168      -1.042  -7.276  14.880  1.00  0.00           O  
ATOM   2600  N   GLN A 169      -0.246  -9.401  14.989  1.00  0.00           N  
ATOM   2601  H   GLN A 169       0.370 -10.011  15.507  1.00  0.00           H  
ATOM   2602  CA  GLN A 169      -0.745  -9.945  13.717  1.00  0.00           C  
ATOM   2603  HA  GLN A 169      -0.221  -9.426  12.916  1.00  0.00           H  
ATOM   2604  CB  GLN A 169      -0.357 -11.394  13.577  1.00  0.00           C  
ATOM   2605  HB2 GLN A 169      -0.529 -11.849  12.602  1.00  0.00           H  
ATOM   2606  HB3 GLN A 169       0.670 -11.448  13.936  1.00  0.00           H  
ATOM   2607  CG  GLN A 169      -1.159 -12.440  14.373  1.00  0.00           C  
ATOM   2608  HG2 GLN A 169      -0.922 -12.115  15.386  1.00  0.00           H  
ATOM   2609  HG3 GLN A 169      -2.235 -12.422  14.200  1.00  0.00           H  
ATOM   2610  CD  GLN A 169      -0.671 -13.862  14.111  1.00  0.00           C  
ATOM   2611  OE1 GLN A 169      -1.235 -14.765  14.647  1.00  0.00           O  
ATOM   2612  NE2 GLN A 169       0.315 -14.109  13.294  1.00  0.00           N  
ATOM   2613 1HE2 GLN A 169       0.267 -15.062  12.963  1.00  0.00           H  
ATOM   2614 2HE2 GLN A 169       0.690 -13.335  12.764  1.00  0.00           H  
ATOM   2615  C   GLN A 169      -2.227  -9.787  13.428  1.00  0.00           C  
ATOM   2616  O   GLN A 169      -2.680  -9.624  12.294  1.00  0.00           O  
ATOM   2617  N   ALA A 170      -3.145  -9.895  14.453  1.00  0.00           N  
ATOM   2618  H   ALA A 170      -2.957 -10.193  15.399  1.00  0.00           H  
ATOM   2619  CA  ALA A 170      -4.534  -9.647  14.237  1.00  0.00           C  
ATOM   2620  HA  ALA A 170      -4.750 -10.207  13.327  1.00  0.00           H  
ATOM   2621  CB  ALA A 170      -5.377 -10.095  15.398  1.00  0.00           C  
ATOM   2622  HB1 ALA A 170      -5.372 -11.155  15.653  1.00  0.00           H  
ATOM   2623  HB2 ALA A 170      -5.035  -9.541  16.271  1.00  0.00           H  
ATOM   2624  HB3 ALA A 170      -6.412  -9.790  15.241  1.00  0.00           H  
ATOM   2625  C   ALA A 170      -4.755  -8.155  13.956  1.00  0.00           C  
ATOM   2626  O   ALA A 170      -5.439  -7.722  13.026  1.00  0.00           O  
ATOM   2627  N   ASN A 171      -4.127  -7.320  14.752  1.00  0.00           N  
ATOM   2628  H   ASN A 171      -3.429  -7.631  15.412  1.00  0.00           H  
ATOM   2629  CA  ASN A 171      -4.302  -5.826  14.670  1.00  0.00           C  
ATOM   2630  HA  ASN A 171      -5.370  -5.634  14.776  1.00  0.00           H  
ATOM   2631  CB  ASN A 171      -3.592  -5.221  15.893  1.00  0.00           C  
ATOM   2632  HB2 ASN A 171      -3.837  -5.760  16.808  1.00  0.00           H  
ATOM   2633  HB3 ASN A 171      -2.518  -5.296  15.722  1.00  0.00           H  
ATOM   2634  CG  ASN A 171      -3.978  -3.805  16.151  1.00  0.00           C  
ATOM   2635  OD1 ASN A 171      -5.005  -3.551  16.729  1.00  0.00           O  
ATOM   2636  ND2 ASN A 171      -3.184  -2.825  15.826  1.00  0.00           N  
ATOM   2637 1HD2 ASN A 171      -3.478  -1.888  16.063  1.00  0.00           H  
ATOM   2638 2HD2 ASN A 171      -2.455  -2.933  15.135  1.00  0.00           H  
ATOM   2639  C   ASN A 171      -3.698  -5.377  13.325  1.00  0.00           C  
ATOM   2640  O   ASN A 171      -4.288  -4.613  12.510  1.00  0.00           O  
ATOM   2641  N   GLU A 172      -2.611  -6.029  12.923  1.00  0.00           N  
ATOM   2642  H   GLU A 172      -2.046  -6.382  13.682  1.00  0.00           H  
ATOM   2643  CA  GLU A 172      -1.887  -5.611  11.715  1.00  0.00           C  
ATOM   2644  HA  GLU A 172      -1.761  -4.529  11.730  1.00  0.00           H  
ATOM   2645  CB  GLU A 172      -0.424  -6.216  11.789  1.00  0.00           C  
ATOM   2646  HB2 GLU A 172      -0.455  -7.275  12.047  1.00  0.00           H  
ATOM   2647  HB3 GLU A 172       0.138  -6.097  10.862  1.00  0.00           H  
ATOM   2648  CG  GLU A 172       0.434  -5.570  12.842  1.00  0.00           C  
ATOM   2649  HG2 GLU A 172      -0.148  -5.323  13.730  1.00  0.00           H  
ATOM   2650  HG3 GLU A 172       1.285  -6.202  13.095  1.00  0.00           H  
ATOM   2651  CD  GLU A 172       1.062  -4.259  12.351  1.00  0.00           C  
ATOM   2652  OE1 GLU A 172       2.228  -3.898  12.648  1.00  0.00           O  
ATOM   2653  OE2 GLU A 172       0.384  -3.493  11.638  1.00  0.00           O  
ATOM   2654  C   GLU A 172      -2.663  -5.893  10.431  1.00  0.00           C  
ATOM   2655  O   GLU A 172      -2.421  -5.258   9.428  1.00  0.00           O  
ATOM   2656  N   THR A 173      -3.551  -6.824  10.446  1.00  0.00           N  
ATOM   2657  H   THR A 173      -3.792  -7.194  11.355  1.00  0.00           H  
ATOM   2658  CA  THR A 173      -4.371  -7.224   9.270  1.00  0.00           C  
ATOM   2659  HA  THR A 173      -3.721  -7.207   8.395  1.00  0.00           H  
ATOM   2660  CB  THR A 173      -4.964  -8.674   9.412  1.00  0.00           C  
ATOM   2661  HB  THR A 173      -5.472  -8.781  10.371  1.00  0.00           H  
ATOM   2662  CG2 THR A 173      -5.869  -9.162   8.256  1.00  0.00           C  
ATOM   2663 1HG2 THR A 173      -6.845  -8.697   8.397  1.00  0.00           H  
ATOM   2664 2HG2 THR A 173      -5.395  -8.816   7.338  1.00  0.00           H  
ATOM   2665 3HG2 THR A 173      -5.953 -10.248   8.229  1.00  0.00           H  
ATOM   2666  OG1 THR A 173      -3.878  -9.581   9.402  1.00  0.00           O  
ATOM   2667  HG1 THR A 173      -3.570  -9.786  10.288  1.00  0.00           H  
ATOM   2668  C   THR A 173      -5.445  -6.112   9.056  1.00  0.00           C  
ATOM   2669  O   THR A 173      -5.693  -5.639   7.943  1.00  0.00           O  
ATOM   2670  N   ALA A 174      -6.175  -5.697  10.083  1.00  0.00           N  
ATOM   2671  H   ALA A 174      -5.939  -6.181  10.937  1.00  0.00           H  
ATOM   2672  CA  ALA A 174      -7.072  -4.540  10.091  1.00  0.00           C  
ATOM   2673  HA  ALA A 174      -7.895  -4.786   9.420  1.00  0.00           H  
ATOM   2674  CB  ALA A 174      -7.533  -4.258  11.518  1.00  0.00           C  
ATOM   2675  HB1 ALA A 174      -6.737  -3.762  12.074  1.00  0.00           H  
ATOM   2676  HB2 ALA A 174      -8.322  -3.506  11.516  1.00  0.00           H  
ATOM   2677  HB3 ALA A 174      -8.009  -5.069  12.069  1.00  0.00           H  
ATOM   2678  C   ALA A 174      -6.327  -3.282   9.492  1.00  0.00           C  
ATOM   2679  O   ALA A 174      -6.869  -2.612   8.634  1.00  0.00           O  
ATOM   2680  N   ALA A 175      -5.075  -3.053   9.928  1.00  0.00           N  
ATOM   2681  H   ALA A 175      -4.634  -3.749  10.512  1.00  0.00           H  
ATOM   2682  CA  ALA A 175      -4.209  -1.992   9.492  1.00  0.00           C  
ATOM   2683  HA  ALA A 175      -4.729  -1.082   9.793  1.00  0.00           H  
ATOM   2684  CB  ALA A 175      -2.868  -1.981  10.247  1.00  0.00           C  
ATOM   2685  HB1 ALA A 175      -3.158  -2.076  11.294  1.00  0.00           H  
ATOM   2686  HB2 ALA A 175      -2.236  -2.830   9.989  1.00  0.00           H  
ATOM   2687  HB3 ALA A 175      -2.403  -1.029   9.989  1.00  0.00           H  
ATOM   2688  C   ALA A 175      -3.892  -1.917   7.978  1.00  0.00           C  
ATOM   2689  O   ALA A 175      -3.352  -0.919   7.501  1.00  0.00           O  
ATOM   2690  N   ARG A 176      -4.079  -2.954   7.167  1.00  0.00           N  
ATOM   2691  H   ARG A 176      -4.609  -3.694   7.606  1.00  0.00           H  
ATOM   2692  CA  ARG A 176      -3.826  -3.119   5.686  1.00  0.00           C  
ATOM   2693  HA  ARG A 176      -3.644  -2.125   5.280  1.00  0.00           H  
ATOM   2694  CB  ARG A 176      -2.627  -3.996   5.399  1.00  0.00           C  
ATOM   2695  HB2 ARG A 176      -2.386  -3.896   4.341  1.00  0.00           H  
ATOM   2696  HB3 ARG A 176      -1.719  -3.726   5.939  1.00  0.00           H  
ATOM   2697  CG  ARG A 176      -2.934  -5.474   5.636  1.00  0.00           C  
ATOM   2698  HG2 ARG A 176      -3.202  -5.708   6.667  1.00  0.00           H  
ATOM   2699  HG3 ARG A 176      -3.742  -5.851   5.009  1.00  0.00           H  
ATOM   2700  CD  ARG A 176      -1.781  -6.495   5.460  1.00  0.00           C  
ATOM   2701  HD2 ARG A 176      -2.178  -7.463   5.765  1.00  0.00           H  
ATOM   2702  HD3 ARG A 176      -1.443  -6.503   4.424  1.00  0.00           H  
ATOM   2703  NE  ARG A 176      -0.670  -6.092   6.312  1.00  0.00           N  
ATOM   2704  HE  ARG A 176      -0.283  -5.161   6.366  1.00  0.00           H  
ATOM   2705  CZ  ARG A 176       0.095  -6.917   6.966  1.00  0.00           C  
ATOM   2706  NH1 ARG A 176      -0.124  -8.199   7.037  1.00  0.00           N  
ATOM   2707 1HH1 ARG A 176      -0.562  -8.597   6.219  1.00  0.00           H  
ATOM   2708 2HH1 ARG A 176       0.494  -8.750   7.615  1.00  0.00           H  
ATOM   2709  NH2 ARG A 176       1.017  -6.451   7.795  1.00  0.00           N  
ATOM   2710 1HH2 ARG A 176       0.933  -5.514   8.164  1.00  0.00           H  
ATOM   2711 2HH2 ARG A 176       1.472  -7.005   8.506  1.00  0.00           H  
ATOM   2712  C   ARG A 176      -5.121  -3.482   4.911  1.00  0.00           C  
ATOM   2713  O   ARG A 176      -5.121  -3.423   3.681  1.00  0.00           O  
HETATM 2714  N   HIE A 177      -6.225  -3.888   5.583  1.00  0.00           N  
HETATM 2715  H   HIE A 177      -6.110  -4.180   6.543  1.00  0.00           H  
HETATM 2716  CA  HIE A 177      -7.645  -3.716   5.084  1.00  0.00           C  
HETATM 2717  HA  HIE A 177      -7.693  -4.090   4.061  1.00  0.00           H  
HETATM 2718  CB  HIE A 177      -8.567  -4.672   5.823  1.00  0.00           C  
HETATM 2719  HB2 HIE A 177      -8.320  -4.597   6.882  1.00  0.00           H  
HETATM 2720  HB3 HIE A 177      -9.589  -4.337   5.648  1.00  0.00           H  
HETATM 2721  CG  HIE A 177      -8.495  -6.171   5.537  1.00  0.00           C  
HETATM 2722  ND1 HIE A 177      -9.596  -7.018   5.374  1.00  0.00           N  
HETATM 2723  CE1 HIE A 177      -9.095  -8.246   5.327  1.00  0.00           C  
HETATM 2724  HE1 HIE A 177      -9.610  -9.144   5.019  1.00  0.00           H  
HETATM 2725  NE2 HIE A 177      -7.801  -8.265   5.514  1.00  0.00           N  
HETATM 2726  HE2 HIE A 177      -7.198  -9.073   5.466  1.00  0.00           H  
HETATM 2727  CD2 HIE A 177      -7.383  -6.974   5.647  1.00  0.00           C  
HETATM 2728  HD2 HIE A 177      -6.366  -6.662   5.833  1.00  0.00           H  
HETATM 2729  C   HIE A 177      -8.141  -2.292   5.118  1.00  0.00           C  
HETATM 2730  O   HIE A 177      -9.060  -1.932   4.368  1.00  0.00           O  
ATOM   2731  N   GLY A 178      -7.580  -1.490   5.979  1.00  0.00           N  
ATOM   2732  H   GLY A 178      -6.970  -1.865   6.691  1.00  0.00           H  
ATOM   2733  CA  GLY A 178      -7.933  -0.045   6.148  1.00  0.00           C  
ATOM   2734  HA2 GLY A 178      -7.084   0.440   6.630  1.00  0.00           H  
ATOM   2735  HA3 GLY A 178      -8.047   0.588   5.268  1.00  0.00           H  
ATOM   2736  C   GLY A 178      -9.055   0.113   7.155  1.00  0.00           C  
ATOM   2737  O   GLY A 178      -9.997   0.828   6.932  1.00  0.00           O  
ATOM   2738  N   ARG A 179      -9.002  -0.591   8.276  1.00  0.00           N  
ATOM   2739  H   ARG A 179      -8.215  -1.212   8.399  1.00  0.00           H  
ATOM   2740  CA  ARG A 179     -10.019  -0.720   9.344  1.00  0.00           C  
ATOM   2741  HA  ARG A 179     -10.826   0.012   9.320  1.00  0.00           H  
ATOM   2742  CB  ARG A 179     -10.687  -2.146   9.307  1.00  0.00           C  
ATOM   2743  HB2 ARG A 179      -9.941  -2.930   9.177  1.00  0.00           H  
ATOM   2744  HB3 ARG A 179     -11.079  -2.354  10.303  1.00  0.00           H  
ATOM   2745  CG  ARG A 179     -11.792  -2.322   8.325  1.00  0.00           C  
ATOM   2746  HG2 ARG A 179     -11.490  -2.026   7.321  1.00  0.00           H  
ATOM   2747  HG3 ARG A 179     -11.966  -3.398   8.311  1.00  0.00           H  
ATOM   2748  CD  ARG A 179     -13.168  -1.762   8.735  1.00  0.00           C  
ATOM   2749  HD2 ARG A 179     -13.931  -2.158   8.065  1.00  0.00           H  
ATOM   2750  HD3 ARG A 179     -13.423  -2.221   9.690  1.00  0.00           H  
ATOM   2751  NE  ARG A 179     -13.136  -0.310   8.824  1.00  0.00           N  
ATOM   2752  HE  ARG A 179     -13.080   0.159   9.717  1.00  0.00           H  
ATOM   2753  CZ  ARG A 179     -13.408   0.453   7.798  1.00  0.00           C  
ATOM   2754  NH1 ARG A 179     -13.378   1.722   8.051  1.00  0.00           N  
ATOM   2755 1HH1 ARG A 179     -12.938   2.094   8.880  1.00  0.00           H  
ATOM   2756 2HH1 ARG A 179     -13.735   2.377   7.370  1.00  0.00           H  
ATOM   2757  NH2 ARG A 179     -13.880   0.021   6.627  1.00  0.00           N  
ATOM   2758 1HH2 ARG A 179     -14.082  -0.954   6.455  1.00  0.00           H  
ATOM   2759 2HH2 ARG A 179     -14.146   0.647   5.881  1.00  0.00           H  
ATOM   2760  C   ARG A 179      -9.401  -0.590  10.697  1.00  0.00           C  
ATOM   2761  O   ARG A 179      -8.279  -1.042  10.982  1.00  0.00           O  
ATOM   2762  N   LEU A 180     -10.177  -0.019  11.607  1.00  0.00           N  
ATOM   2763  H   LEU A 180     -11.087   0.247  11.258  1.00  0.00           H  
ATOM   2764  CA  LEU A 180      -9.796   0.179  13.007  1.00  0.00           C  
ATOM   2765  HA  LEU A 180      -8.932   0.841  13.058  1.00  0.00           H  
ATOM   2766  CB  LEU A 180     -10.865   0.898  13.723  1.00  0.00           C  
ATOM   2767  HB2 LEU A 180     -11.172   1.771  13.148  1.00  0.00           H  
ATOM   2768  HB3 LEU A 180     -11.712   0.212  13.721  1.00  0.00           H  
ATOM   2769  CG  LEU A 180     -10.581   1.230  15.174  1.00  0.00           C  
ATOM   2770  HG  LEU A 180     -10.448   0.289  15.707  1.00  0.00           H  
ATOM   2771  CD1 LEU A 180      -9.364   2.189  15.420  1.00  0.00           C  
ATOM   2772 1HD1 LEU A 180      -9.073   2.339  16.460  1.00  0.00           H  
ATOM   2773 2HD1 LEU A 180      -8.462   1.748  14.996  1.00  0.00           H  
ATOM   2774 3HD1 LEU A 180      -9.677   3.176  15.081  1.00  0.00           H  
ATOM   2775  CD2 LEU A 180     -11.775   1.827  15.889  1.00  0.00           C  
ATOM   2776 1HD2 LEU A 180     -11.475   2.129  16.892  1.00  0.00           H  
ATOM   2777 2HD2 LEU A 180     -12.177   2.679  15.340  1.00  0.00           H  
ATOM   2778 3HD2 LEU A 180     -12.512   1.029  15.979  1.00  0.00           H  
ATOM   2779  C   LEU A 180      -9.444  -1.198  13.621  1.00  0.00           C  
ATOM   2780  O   LEU A 180     -10.197  -2.114  13.365  1.00  0.00           O  
ATOM   2781  N   GLY A 181      -8.231  -1.306  14.234  1.00  0.00           N  
ATOM   2782  H   GLY A 181      -7.659  -0.512  13.983  1.00  0.00           H  
ATOM   2783  CA  GLY A 181      -7.716  -2.543  14.782  1.00  0.00           C  
ATOM   2784  HA2 GLY A 181      -7.681  -3.350  14.051  1.00  0.00           H  
ATOM   2785  HA3 GLY A 181      -6.662  -2.335  14.970  1.00  0.00           H  
ATOM   2786  C   GLY A 181      -8.503  -3.155  15.950  1.00  0.00           C  
ATOM   2787  O   GLY A 181      -9.711  -2.906  16.165  1.00  0.00           O  
ATOM   2788  N   LEU A 182      -7.876  -3.930  16.790  1.00  0.00           N  
ATOM   2789  H   LEU A 182      -6.894  -4.058  16.590  1.00  0.00           H  
ATOM   2790  CA  LEU A 182      -8.392  -4.345  18.073  1.00  0.00           C  
ATOM   2791  HA  LEU A 182      -9.392  -4.769  17.978  1.00  0.00           H  
ATOM   2792  CB  LEU A 182      -7.550  -5.558  18.495  1.00  0.00           C  
ATOM   2793  HB2 LEU A 182      -6.535  -5.198  18.664  1.00  0.00           H  
ATOM   2794  HB3 LEU A 182      -8.102  -5.920  19.362  1.00  0.00           H  
ATOM   2795  CG  LEU A 182      -7.221  -6.706  17.576  1.00  0.00           C  
ATOM   2796  HG  LEU A 182      -6.524  -6.306  16.839  1.00  0.00           H  
ATOM   2797  CD1 LEU A 182      -6.553  -7.734  18.455  1.00  0.00           C  
ATOM   2798 1HD1 LEU A 182      -6.324  -8.671  17.945  1.00  0.00           H  
ATOM   2799 2HD1 LEU A 182      -5.641  -7.265  18.821  1.00  0.00           H  
ATOM   2800 3HD1 LEU A 182      -7.135  -8.060  19.317  1.00  0.00           H  
ATOM   2801  CD2 LEU A 182      -8.490  -7.392  17.080  1.00  0.00           C  
ATOM   2802 1HD2 LEU A 182      -9.178  -6.639  16.697  1.00  0.00           H  
ATOM   2803 2HD2 LEU A 182      -8.220  -8.219  16.424  1.00  0.00           H  
ATOM   2804 3HD2 LEU A 182      -8.819  -8.050  17.885  1.00  0.00           H  
ATOM   2805  C   LEU A 182      -8.374  -3.159  18.989  1.00  0.00           C  
ATOM   2806  O   LEU A 182      -7.304  -2.615  19.271  1.00  0.00           O  
ATOM   2807  N   VAL A 183      -9.519  -2.855  19.585  1.00  0.00           N  
ATOM   2808  H   VAL A 183     -10.360  -3.345  19.317  1.00  0.00           H  
ATOM   2809  CA  VAL A 183      -9.565  -1.821  20.629  1.00  0.00           C  
ATOM   2810  HA  VAL A 183      -8.829  -1.054  20.385  1.00  0.00           H  
ATOM   2811  CB  VAL A 183     -10.868  -1.027  20.687  1.00  0.00           C  
ATOM   2812  HB  VAL A 183     -10.559  -0.075  21.119  1.00  0.00           H  
ATOM   2813  CG1 VAL A 183     -11.414  -0.816  19.313  1.00  0.00           C  
ATOM   2814 1HG1 VAL A 183     -12.185  -0.050  19.397  1.00  0.00           H  
ATOM   2815 2HG1 VAL A 183     -10.590  -0.481  18.683  1.00  0.00           H  
ATOM   2816 3HG1 VAL A 183     -12.059  -1.590  18.899  1.00  0.00           H  
ATOM   2817  CG2 VAL A 183     -11.951  -1.721  21.542  1.00  0.00           C  
ATOM   2818 1HG2 VAL A 183     -11.667  -1.802  22.591  1.00  0.00           H  
ATOM   2819 2HG2 VAL A 183     -12.810  -1.051  21.532  1.00  0.00           H  
ATOM   2820 3HG2 VAL A 183     -12.229  -2.709  21.172  1.00  0.00           H  
ATOM   2821  C   VAL A 183      -9.092  -2.282  22.019  1.00  0.00           C  
ATOM   2822  O   VAL A 183      -8.508  -1.546  22.809  1.00  0.00           O  
ATOM   2823  N   SER A 184      -9.137  -3.606  22.329  1.00  0.00           N  
ATOM   2824  H   SER A 184      -9.475  -4.220  21.602  1.00  0.00           H  
ATOM   2825  CA  SER A 184      -8.787  -4.156  23.659  1.00  0.00           C  
ATOM   2826  HA  SER A 184      -7.853  -3.726  24.022  1.00  0.00           H  
ATOM   2827  CB  SER A 184      -9.944  -3.891  24.639  1.00  0.00           C  
ATOM   2828  HB2 SER A 184     -10.116  -2.828  24.470  1.00  0.00           H  
ATOM   2829  HB3 SER A 184     -10.808  -4.419  24.235  1.00  0.00           H  
ATOM   2830  OG  SER A 184      -9.720  -4.149  26.026  1.00  0.00           O  
ATOM   2831  HG  SER A 184      -9.740  -5.083  26.247  1.00  0.00           H  
ATOM   2832  C   SER A 184      -8.634  -5.621  23.478  1.00  0.00           C  
ATOM   2833  O   SER A 184      -9.182  -6.268  22.571  1.00  0.00           O  
ATOM   2834  N   GLU A 185      -7.958  -6.207  24.449  1.00  0.00           N  
ATOM   2835  H   GLU A 185      -7.560  -5.518  25.072  1.00  0.00           H  
ATOM   2836  CA  GLU A 185      -7.845  -7.605  24.884  1.00  0.00           C  
ATOM   2837  HA  GLU A 185      -8.241  -8.250  24.099  1.00  0.00           H  
ATOM   2838  CB  GLU A 185      -6.378  -7.923  25.083  1.00  0.00           C  
ATOM   2839  HB2 GLU A 185      -5.901  -7.903  24.103  1.00  0.00           H  
ATOM   2840  HB3 GLU A 185      -5.913  -7.135  25.676  1.00  0.00           H  
ATOM   2841  CG  GLU A 185      -5.811  -9.192  25.578  1.00  0.00           C  
ATOM   2842  HG2 GLU A 185      -4.778  -9.350  25.269  1.00  0.00           H  
ATOM   2843  HG3 GLU A 185      -5.784  -9.102  26.664  1.00  0.00           H  
ATOM   2844  CD  GLU A 185      -6.547 -10.501  25.292  1.00  0.00           C  
ATOM   2845  OE1 GLU A 185      -7.237 -10.554  24.267  1.00  0.00           O  
ATOM   2846  OE2 GLU A 185      -6.477 -11.485  26.076  1.00  0.00           O  
ATOM   2847  C   GLU A 185      -8.723  -7.902  26.096  1.00  0.00           C  
ATOM   2848  O   GLU A 185      -9.102  -6.936  26.830  1.00  0.00           O  
ATOM   2849  N   GLN A 186      -9.115  -9.211  26.380  1.00  0.00           N  
ATOM   2850  H   GLN A 186      -8.848  -9.945  25.740  1.00  0.00           H  
ATOM   2851  CA  GLN A 186      -9.754  -9.648  27.583  1.00  0.00           C  
ATOM   2852  HA  GLN A 186      -9.571  -8.947  28.398  1.00  0.00           H  
ATOM   2853  CB  GLN A 186     -11.268  -9.629  27.244  1.00  0.00           C  
ATOM   2854  HB2 GLN A 186     -11.692  -8.647  27.030  1.00  0.00           H  
ATOM   2855  HB3 GLN A 186     -11.395 -10.177  26.310  1.00  0.00           H  
ATOM   2856  CG  GLN A 186     -12.223 -10.376  28.246  1.00  0.00           C  
ATOM   2857  HG2 GLN A 186     -11.908 -11.418  28.304  1.00  0.00           H  
ATOM   2858  HG3 GLN A 186     -12.068  -9.928  29.227  1.00  0.00           H  
ATOM   2859  CD  GLN A 186     -13.667 -10.367  27.844  1.00  0.00           C  
ATOM   2860  OE1 GLN A 186     -14.038 -10.014  26.691  1.00  0.00           O  
ATOM   2861  NE2 GLN A 186     -14.567 -10.602  28.797  1.00  0.00           N  
ATOM   2862 1HE2 GLN A 186     -15.513 -10.295  28.624  1.00  0.00           H  
ATOM   2863 2HE2 GLN A 186     -14.252 -10.850  29.724  1.00  0.00           H  
ATOM   2864  C   GLN A 186      -9.141 -10.991  28.047  1.00  0.00           C  
ATOM   2865  O   GLN A 186      -9.483 -12.048  27.516  1.00  0.00           O  
ATOM   2866  N   CYS A 187      -8.154 -10.866  28.970  1.00  0.00           N  
ATOM   2867  H   CYS A 187      -8.140  -9.990  29.472  1.00  0.00           H  
ATOM   2868  CA  CYS A 187      -7.381 -12.024  29.534  1.00  0.00           C  
ATOM   2869  HA  CYS A 187      -7.400 -12.940  28.944  1.00  0.00           H  
ATOM   2870  CB  CYS A 187      -5.872 -11.651  29.393  1.00  0.00           C  
ATOM   2871  HB2 CYS A 187      -5.192 -12.459  29.665  1.00  0.00           H  
ATOM   2872  HB3 CYS A 187      -5.686 -11.342  28.364  1.00  0.00           H  
ATOM   2873  SG  CYS A 187      -5.546 -10.277  30.560  1.00  0.00           S  
ATOM   2874  HG  CYS A 187      -6.563 -10.433  31.412  1.00  0.00           H  
ATOM   2875  C   CYS A 187      -7.717 -12.471  30.919  1.00  0.00           C  
ATOM   2876  O   CYS A 187      -8.187 -11.662  31.759  1.00  0.00           O  
ATOM   2877  N   LEU A 188      -7.576 -13.733  31.204  1.00  0.00           N  
ATOM   2878  H   LEU A 188      -7.490 -14.407  30.456  1.00  0.00           H  
ATOM   2879  CA  LEU A 188      -7.416 -14.193  32.594  1.00  0.00           C  
ATOM   2880  HA  LEU A 188      -8.303 -14.035  33.207  1.00  0.00           H  
ATOM   2881  CB  LEU A 188      -7.180 -15.789  32.576  1.00  0.00           C  
ATOM   2882  HB2 LEU A 188      -8.096 -16.219  32.171  1.00  0.00           H  
ATOM   2883  HB3 LEU A 188      -6.352 -15.972  31.892  1.00  0.00           H  
ATOM   2884  CG  LEU A 188      -7.045 -16.441  33.996  1.00  0.00           C  
ATOM   2885  HG  LEU A 188      -6.117 -16.148  34.488  1.00  0.00           H  
ATOM   2886  CD1 LEU A 188      -8.240 -16.175  34.951  1.00  0.00           C  
ATOM   2887 1HD1 LEU A 188      -8.234 -15.205  35.448  1.00  0.00           H  
ATOM   2888 2HD1 LEU A 188      -9.212 -16.228  34.462  1.00  0.00           H  
ATOM   2889 3HD1 LEU A 188      -8.343 -16.861  35.792  1.00  0.00           H  
ATOM   2890  CD2 LEU A 188      -7.120 -17.914  33.862  1.00  0.00           C  
ATOM   2891 1HD2 LEU A 188      -8.155 -18.184  33.655  1.00  0.00           H  
ATOM   2892 2HD2 LEU A 188      -6.678 -18.151  32.894  1.00  0.00           H  
ATOM   2893 3HD2 LEU A 188      -6.742 -18.462  34.725  1.00  0.00           H  
ATOM   2894  C   LEU A 188      -6.199 -13.507  33.304  1.00  0.00           C  
ATOM   2895  O   LEU A 188      -5.038 -13.780  32.919  1.00  0.00           O  
ATOM   2896  N   TYR A 189      -6.387 -12.626  34.296  1.00  0.00           N  
ATOM   2897  H   TYR A 189      -7.320 -12.375  34.591  1.00  0.00           H  
ATOM   2898  CA  TYR A 189      -5.394 -12.118  35.265  1.00  0.00           C  
ATOM   2899  HA  TYR A 189      -4.689 -12.945  35.353  1.00  0.00           H  
ATOM   2900  CB  TYR A 189      -4.742 -10.920  34.603  1.00  0.00           C  
ATOM   2901  HB2 TYR A 189      -4.332 -11.221  33.638  1.00  0.00           H  
ATOM   2902  HB3 TYR A 189      -5.543 -10.184  34.538  1.00  0.00           H  
ATOM   2903  CG  TYR A 189      -3.590 -10.277  35.359  1.00  0.00           C  
ATOM   2904  CD1 TYR A 189      -2.295 -10.823  35.457  1.00  0.00           C  
ATOM   2905  HD1 TYR A 189      -2.017 -11.767  35.011  1.00  0.00           H  
ATOM   2906  CE1 TYR A 189      -1.301 -10.069  36.137  1.00  0.00           C  
ATOM   2907  HE1 TYR A 189      -0.317 -10.514  36.119  1.00  0.00           H  
ATOM   2908  CZ  TYR A 189      -1.498  -8.808  36.705  1.00  0.00           C  
ATOM   2909  OH  TYR A 189      -0.465  -7.961  37.110  1.00  0.00           O  
ATOM   2910  HH  TYR A 189       0.300  -8.519  37.270  1.00  0.00           H  
ATOM   2911  CE2 TYR A 189      -2.786  -8.193  36.547  1.00  0.00           C  
ATOM   2912  HE2 TYR A 189      -2.921  -7.193  36.932  1.00  0.00           H  
ATOM   2913  CD2 TYR A 189      -3.816  -8.977  35.802  1.00  0.00           C  
ATOM   2914  HD2 TYR A 189      -4.800  -8.532  35.789  1.00  0.00           H  
ATOM   2915  C   TYR A 189      -5.947 -11.798  36.658  1.00  0.00           C  
ATOM   2916  O   TYR A 189      -6.947 -11.070  36.860  1.00  0.00           O  
ATOM   2917  N   ASN A 190      -5.232 -12.383  37.650  1.00  0.00           N  
ATOM   2918  H   ASN A 190      -4.493 -13.034  37.427  1.00  0.00           H  
ATOM   2919  CA  ASN A 190      -5.464 -12.195  39.078  1.00  0.00           C  
ATOM   2920  HA  ASN A 190      -5.666 -11.128  39.171  1.00  0.00           H  
ATOM   2921  CB  ASN A 190      -6.749 -13.026  39.502  1.00  0.00           C  
ATOM   2922  HB2 ASN A 190      -6.803 -12.999  40.590  1.00  0.00           H  
ATOM   2923  HB3 ASN A 190      -7.673 -12.637  39.074  1.00  0.00           H  
ATOM   2924  CG  ASN A 190      -6.621 -14.487  39.037  1.00  0.00           C  
ATOM   2925  OD1 ASN A 190      -5.707 -15.163  39.554  1.00  0.00           O  
ATOM   2926  ND2 ASN A 190      -7.400 -15.012  38.114  1.00  0.00           N  
ATOM   2927 1HD2 ASN A 190      -7.572 -16.008  38.117  1.00  0.00           H  
ATOM   2928 2HD2 ASN A 190      -8.168 -14.459  37.762  1.00  0.00           H  
ATOM   2929  C   ASN A 190      -4.214 -12.565  39.844  1.00  0.00           C  
ATOM   2930  O   ASN A 190      -3.216 -12.970  39.268  1.00  0.00           O  
ATOM   2931  N   LEU A 191      -4.272 -12.489  41.159  1.00  0.00           N  
ATOM   2932  H   LEU A 191      -5.165 -12.289  41.588  1.00  0.00           H  
ATOM   2933  CA  LEU A 191      -3.129 -12.868  41.971  1.00  0.00           C  
ATOM   2934  HA  LEU A 191      -2.298 -12.268  41.601  1.00  0.00           H  
ATOM   2935  CB  LEU A 191      -3.253 -12.654  43.415  1.00  0.00           C  
ATOM   2936  HB2 LEU A 191      -3.712 -13.585  43.749  1.00  0.00           H  
ATOM   2937  HB3 LEU A 191      -2.201 -12.559  43.682  1.00  0.00           H  
ATOM   2938  CG  LEU A 191      -4.023 -11.357  43.885  1.00  0.00           C  
ATOM   2939  HG  LEU A 191      -5.075 -11.255  43.621  1.00  0.00           H  
ATOM   2940  CD1 LEU A 191      -3.882 -11.330  45.385  1.00  0.00           C  
ATOM   2941 1HD1 LEU A 191      -2.843 -11.483  45.680  1.00  0.00           H  
ATOM   2942 2HD1 LEU A 191      -4.128 -10.454  45.985  1.00  0.00           H  
ATOM   2943 3HD1 LEU A 191      -4.426 -12.181  45.795  1.00  0.00           H  
ATOM   2944  CD2 LEU A 191      -3.228 -10.164  43.409  1.00  0.00           C  
ATOM   2945 1HD2 LEU A 191      -3.633  -9.248  43.839  1.00  0.00           H  
ATOM   2946 2HD2 LEU A 191      -2.225 -10.363  43.785  1.00  0.00           H  
ATOM   2947 3HD2 LEU A 191      -3.279 -10.203  42.320  1.00  0.00           H  
ATOM   2948  C   LEU A 191      -2.599 -14.289  41.664  1.00  0.00           C  
ATOM   2949  O   LEU A 191      -1.411 -14.563  41.692  1.00  0.00           O  
ATOM   2950  N   CYS A 192      -3.498 -15.198  41.477  1.00  0.00           N  
ATOM   2951  H   CYS A 192      -4.465 -14.917  41.392  1.00  0.00           H  
ATOM   2952  CA  CYS A 192      -3.121 -16.586  41.289  1.00  0.00           C  
ATOM   2953  HA  CYS A 192      -2.276 -16.827  41.933  1.00  0.00           H  
ATOM   2954  CB  CYS A 192      -4.338 -17.483  41.636  1.00  0.00           C  
ATOM   2955  HB2 CYS A 192      -5.131 -17.293  40.912  1.00  0.00           H  
ATOM   2956  HB3 CYS A 192      -4.006 -18.491  41.390  1.00  0.00           H  
ATOM   2957  SG  CYS A 192      -4.860 -17.352  43.366  1.00  0.00           S  
ATOM   2958  HG  CYS A 192      -3.843 -17.863  44.066  1.00  0.00           H  
ATOM   2959  C   CYS A 192      -2.657 -16.909  39.863  1.00  0.00           C  
ATOM   2960  O   CYS A 192      -1.888 -17.843  39.670  1.00  0.00           O  
ATOM   2961  N   GLU A 193      -3.104 -16.141  38.837  1.00  0.00           N  
ATOM   2962  H   GLU A 193      -3.950 -15.609  38.986  1.00  0.00           H  
ATOM   2963  CA  GLU A 193      -2.650 -16.243  37.395  1.00  0.00           C  
ATOM   2964  HA  GLU A 193      -1.900 -17.030  37.317  1.00  0.00           H  
ATOM   2965  CB  GLU A 193      -3.721 -16.789  36.426  1.00  0.00           C  
ATOM   2966  HB2 GLU A 193      -4.133 -17.719  36.818  1.00  0.00           H  
ATOM   2967  HB3 GLU A 193      -4.461 -15.989  36.400  1.00  0.00           H  
ATOM   2968  CG  GLU A 193      -3.145 -17.139  35.015  1.00  0.00           C  
ATOM   2969  HG2 GLU A 193      -3.687 -16.783  34.139  1.00  0.00           H  
ATOM   2970  HG3 GLU A 193      -2.181 -16.639  34.925  1.00  0.00           H  
ATOM   2971  CD  GLU A 193      -2.753 -18.584  34.812  1.00  0.00           C  
ATOM   2972  OE1 GLU A 193      -2.234 -18.919  33.670  1.00  0.00           O  
ATOM   2973  OE2 GLU A 193      -2.848 -19.417  35.690  1.00  0.00           O  
ATOM   2974  C   GLU A 193      -2.031 -14.879  36.826  1.00  0.00           C  
ATOM   2975  O   GLU A 193      -2.771 -14.184  36.201  1.00  0.00           O  
ATOM   2976  N   ARG A 194      -0.748 -14.602  37.090  1.00  0.00           N  
ATOM   2977  H   ARG A 194      -0.263 -15.275  37.666  1.00  0.00           H  
ATOM   2978  CA  ARG A 194       0.017 -13.441  36.625  1.00  0.00           C  
ATOM   2979  HA  ARG A 194      -0.713 -12.654  36.436  1.00  0.00           H  
ATOM   2980  CB  ARG A 194       0.791 -12.973  37.850  1.00  0.00           C  
ATOM   2981  HB2 ARG A 194       1.486 -13.711  38.250  1.00  0.00           H  
ATOM   2982  HB3 ARG A 194       1.390 -12.168  37.422  1.00  0.00           H  
ATOM   2983  CG  ARG A 194       0.142 -12.389  39.048  1.00  0.00           C  
ATOM   2984  HG2 ARG A 194      -0.266 -11.428  38.732  1.00  0.00           H  
ATOM   2985  HG3 ARG A 194      -0.601 -13.079  39.447  1.00  0.00           H  
ATOM   2986  CD  ARG A 194       1.032 -11.821  40.160  1.00  0.00           C  
ATOM   2987  HD2 ARG A 194       0.444 -11.501  41.020  1.00  0.00           H  
ATOM   2988  HD3 ARG A 194       1.591 -12.629  40.633  1.00  0.00           H  
ATOM   2989  NE  ARG A 194       2.077 -10.928  39.565  1.00  0.00           N  
ATOM   2990  HE  ARG A 194       1.937 -10.609  38.617  1.00  0.00           H  
ATOM   2991  CZ  ARG A 194       2.935 -10.169  40.310  1.00  0.00           C  
ATOM   2992  NH1 ARG A 194       3.167 -10.216  41.635  1.00  0.00           N  
ATOM   2993 1HH1 ARG A 194       2.983 -11.038  42.193  1.00  0.00           H  
ATOM   2994 2HH1 ARG A 194       3.878  -9.592  41.988  1.00  0.00           H  
ATOM   2995  NH2 ARG A 194       3.688  -9.399  39.633  1.00  0.00           N  
ATOM   2996 1HH2 ARG A 194       3.640  -9.447  38.625  1.00  0.00           H  
ATOM   2997 2HH2 ARG A 194       4.267  -8.721  40.106  1.00  0.00           H  
ATOM   2998  C   ARG A 194       0.826 -13.619  35.320  1.00  0.00           C  
ATOM   2999  O   ARG A 194       1.440 -12.630  34.921  1.00  0.00           O  
ATOM   3000  N   ARG A 195       0.561 -14.674  34.571  1.00  0.00           N  
ATOM   3001  H   ARG A 195      -0.146 -15.336  34.856  1.00  0.00           H  
ATOM   3002  CA  ARG A 195       1.227 -14.803  33.241  1.00  0.00           C  
ATOM   3003  HA  ARG A 195       2.291 -14.885  33.460  1.00  0.00           H  
ATOM   3004  CB  ARG A 195       0.737 -16.126  32.617  1.00  0.00           C  
ATOM   3005  HB2 ARG A 195       0.962 -16.913  33.336  1.00  0.00           H  
ATOM   3006  HB3 ARG A 195      -0.338 -16.100  32.438  1.00  0.00           H  
ATOM   3007  CG  ARG A 195       1.454 -16.503  31.278  1.00  0.00           C  
ATOM   3008  HG2 ARG A 195       1.275 -15.848  30.426  1.00  0.00           H  
ATOM   3009  HG3 ARG A 195       2.516 -16.581  31.513  1.00  0.00           H  
ATOM   3010  CD  ARG A 195       0.903 -17.802  30.824  1.00  0.00           C  
ATOM   3011  HD2 ARG A 195       1.048 -18.515  31.636  1.00  0.00           H  
ATOM   3012  HD3 ARG A 195      -0.162 -17.650  30.648  1.00  0.00           H  
ATOM   3013  NE  ARG A 195       1.484 -18.276  29.543  1.00  0.00           N  
ATOM   3014  HE  ARG A 195       1.829 -17.547  28.935  1.00  0.00           H  
ATOM   3015  CZ  ARG A 195       1.624 -19.442  29.084  1.00  0.00           C  
ATOM   3016  NH1 ARG A 195       2.072 -19.597  27.879  1.00  0.00           N  
ATOM   3017 1HH1 ARG A 195       2.338 -18.788  27.336  1.00  0.00           H  
ATOM   3018 2HH1 ARG A 195       2.172 -20.514  27.466  1.00  0.00           H  
ATOM   3019  NH2 ARG A 195       1.273 -20.486  29.707  1.00  0.00           N  
ATOM   3020 1HH2 ARG A 195       0.792 -20.317  30.579  1.00  0.00           H  
ATOM   3021 2HH2 ARG A 195       1.260 -21.370  29.218  1.00  0.00           H  
ATOM   3022  C   ARG A 195       1.070 -13.702  32.220  1.00  0.00           C  
ATOM   3023  O   ARG A 195       1.954 -13.475  31.408  1.00  0.00           O  
ATOM   3024  N   ALA A 196      -0.059 -12.986  32.260  1.00  0.00           N  
ATOM   3025  H   ALA A 196      -0.881 -13.245  32.786  1.00  0.00           H  
ATOM   3026  CA  ALA A 196      -0.270 -11.913  31.339  1.00  0.00           C  
ATOM   3027  HA  ALA A 196      -0.190 -12.283  30.317  1.00  0.00           H  
ATOM   3028  CB  ALA A 196      -1.646 -11.313  31.490  1.00  0.00           C  
ATOM   3029  HB1 ALA A 196      -2.432 -12.048  31.319  1.00  0.00           H  
ATOM   3030  HB2 ALA A 196      -1.800 -10.914  32.493  1.00  0.00           H  
ATOM   3031  HB3 ALA A 196      -1.925 -10.481  30.844  1.00  0.00           H  
ATOM   3032  C   ALA A 196       0.833 -10.851  31.414  1.00  0.00           C  
ATOM   3033  O   ALA A 196       1.131 -10.225  30.364  1.00  0.00           O  
ATOM   3034  N   GLU A 197       1.582 -10.636  32.545  1.00  0.00           N  
ATOM   3035  H   GLU A 197       1.320 -11.298  33.261  1.00  0.00           H  
ATOM   3036  CA  GLU A 197       2.814  -9.756  32.649  1.00  0.00           C  
ATOM   3037  HA  GLU A 197       2.510  -8.755  32.345  1.00  0.00           H  
ATOM   3038  CB  GLU A 197       3.315  -9.720  34.033  1.00  0.00           C  
ATOM   3039  HB2 GLU A 197       3.426 -10.759  34.342  1.00  0.00           H  
ATOM   3040  HB3 GLU A 197       4.268  -9.193  34.076  1.00  0.00           H  
ATOM   3041  CG  GLU A 197       2.372  -9.029  34.944  1.00  0.00           C  
ATOM   3042  HG2 GLU A 197       2.527  -7.973  34.722  1.00  0.00           H  
ATOM   3043  HG3 GLU A 197       1.337  -9.265  34.694  1.00  0.00           H  
ATOM   3044  CD  GLU A 197       2.629  -9.284  36.455  1.00  0.00           C  
ATOM   3045  OE1 GLU A 197       3.806  -9.305  36.870  1.00  0.00           O  
ATOM   3046  OE2 GLU A 197       1.694  -9.389  37.247  1.00  0.00           O  
ATOM   3047  C   GLU A 197       3.982 -10.075  31.591  1.00  0.00           C  
ATOM   3048  O   GLU A 197       4.743  -9.190  31.335  1.00  0.00           O  
ATOM   3049  N   MET A 198       4.090 -11.299  31.119  1.00  0.00           N  
ATOM   3050  H   MET A 198       3.376 -11.968  31.367  1.00  0.00           H  
ATOM   3051  CA  MET A 198       5.222 -11.720  30.332  1.00  0.00           C  
ATOM   3052  HA  MET A 198       6.078 -11.119  30.637  1.00  0.00           H  
ATOM   3053  CB  MET A 198       5.644 -13.159  30.620  1.00  0.00           C  
ATOM   3054  HB2 MET A 198       6.714 -13.206  30.421  1.00  0.00           H  
ATOM   3055  HB3 MET A 198       5.504 -13.420  31.669  1.00  0.00           H  
ATOM   3056  CG  MET A 198       4.989 -14.264  29.843  1.00  0.00           C  
ATOM   3057  HG2 MET A 198       4.087 -14.440  30.430  1.00  0.00           H  
ATOM   3058  HG3 MET A 198       4.903 -13.888  28.823  1.00  0.00           H  
ATOM   3059  SD  MET A 198       5.912 -15.752  29.765  1.00  0.00           S  
ATOM   3060  CE  MET A 198       4.758 -16.688  28.740  1.00  0.00           C  
ATOM   3061  HE1 MET A 198       4.209 -15.986  28.112  1.00  0.00           H  
ATOM   3062  HE2 MET A 198       5.331 -17.468  28.238  1.00  0.00           H  
ATOM   3063  HE3 MET A 198       4.066 -17.250  29.367  1.00  0.00           H  
ATOM   3064  C   MET A 198       5.184 -11.417  28.819  1.00  0.00           C  
ATOM   3065  O   MET A 198       6.199 -10.959  28.311  1.00  0.00           O  
ATOM   3066  N   GLU A 199       4.020 -11.489  28.152  1.00  0.00           N  
ATOM   3067  H   GLU A 199       3.288 -12.024  28.599  1.00  0.00           H  
ATOM   3068  CA  GLU A 199       3.756 -11.217  26.731  1.00  0.00           C  
ATOM   3069  HA  GLU A 199       4.441 -10.472  26.326  1.00  0.00           H  
ATOM   3070  CB  GLU A 199       3.931 -12.505  25.887  1.00  0.00           C  
ATOM   3071  HB2 GLU A 199       3.358 -13.292  26.379  1.00  0.00           H  
ATOM   3072  HB3 GLU A 199       3.426 -12.283  24.947  1.00  0.00           H  
ATOM   3073  CG  GLU A 199       5.361 -13.039  25.824  1.00  0.00           C  
ATOM   3074  HG2 GLU A 199       5.922 -12.199  26.235  1.00  0.00           H  
ATOM   3075  HG3 GLU A 199       5.512 -13.947  26.407  1.00  0.00           H  
ATOM   3076  CD  GLU A 199       6.010 -13.314  24.445  1.00  0.00           C  
ATOM   3077  OE1 GLU A 199       5.462 -12.854  23.408  1.00  0.00           O  
ATOM   3078  OE2 GLU A 199       7.166 -13.822  24.417  1.00  0.00           O  
ATOM   3079  C   GLU A 199       2.409 -10.594  26.289  1.00  0.00           C  
ATOM   3080  O   GLU A 199       2.420  -9.543  25.607  1.00  0.00           O  
ATOM   3081  N   VAL A 200       1.284 -10.971  26.904  1.00  0.00           N  
ATOM   3082  H   VAL A 200       1.462 -11.722  27.556  1.00  0.00           H  
ATOM   3083  CA  VAL A 200      -0.076 -10.416  26.616  1.00  0.00           C  
ATOM   3084  HA  VAL A 200      -0.308 -10.513  25.556  1.00  0.00           H  
ATOM   3085  CB  VAL A 200      -1.158 -11.129  27.464  1.00  0.00           C  
ATOM   3086  HB  VAL A 200      -0.832 -11.108  28.504  1.00  0.00           H  
ATOM   3087  CG1 VAL A 200      -2.455 -10.402  27.439  1.00  0.00           C  
ATOM   3088 1HG1 VAL A 200      -2.446  -9.454  27.977  1.00  0.00           H  
ATOM   3089 2HG1 VAL A 200      -2.679 -10.177  26.396  1.00  0.00           H  
ATOM   3090 3HG1 VAL A 200      -3.267 -11.027  27.809  1.00  0.00           H  
ATOM   3091  CG2 VAL A 200      -1.345 -12.595  27.014  1.00  0.00           C  
ATOM   3092 1HG2 VAL A 200      -2.125 -13.043  27.630  1.00  0.00           H  
ATOM   3093 2HG2 VAL A 200      -1.720 -12.638  25.992  1.00  0.00           H  
ATOM   3094 3HG2 VAL A 200      -0.434 -13.192  26.993  1.00  0.00           H  
ATOM   3095  C   VAL A 200      -0.010  -8.889  26.955  1.00  0.00           C  
ATOM   3096  O   VAL A 200      -0.410  -8.097  26.160  1.00  0.00           O  
ATOM   3097  N   VAL A 201       0.403  -8.458  28.130  1.00  0.00           N  
ATOM   3098  H   VAL A 201       0.638  -9.175  28.802  1.00  0.00           H  
ATOM   3099  CA  VAL A 201       0.390  -7.017  28.473  1.00  0.00           C  
ATOM   3100  HA  VAL A 201      -0.587  -6.671  28.136  1.00  0.00           H  
ATOM   3101  CB  VAL A 201       0.536  -6.915  30.056  1.00  0.00           C  
ATOM   3102  HB  VAL A 201       1.376  -7.517  30.401  1.00  0.00           H  
ATOM   3103  CG1 VAL A 201       0.855  -5.421  30.336  1.00  0.00           C  
ATOM   3104 1HG1 VAL A 201       0.067  -4.705  30.103  1.00  0.00           H  
ATOM   3105 2HG1 VAL A 201       1.042  -5.319  31.405  1.00  0.00           H  
ATOM   3106 3HG1 VAL A 201       1.779  -5.107  29.852  1.00  0.00           H  
ATOM   3107  CG2 VAL A 201      -0.823  -7.184  30.690  1.00  0.00           C  
ATOM   3108 1HG2 VAL A 201      -1.614  -6.495  30.396  1.00  0.00           H  
ATOM   3109 2HG2 VAL A 201      -1.067  -8.172  30.300  1.00  0.00           H  
ATOM   3110 3HG2 VAL A 201      -0.873  -7.166  31.778  1.00  0.00           H  
ATOM   3111  C   VAL A 201       1.486  -6.253  27.614  1.00  0.00           C  
ATOM   3112  O   VAL A 201       1.104  -5.239  27.057  1.00  0.00           O  
ATOM   3113  N   PRO A 202       2.737  -6.723  27.478  1.00  0.00           N  
ATOM   3114  CD  PRO A 202       3.357  -7.630  28.476  1.00  0.00           C  
ATOM   3115  HD2 PRO A 202       3.016  -8.665  28.440  1.00  0.00           H  
ATOM   3116  HD3 PRO A 202       3.206  -7.249  29.486  1.00  0.00           H  
ATOM   3117  CG  PRO A 202       4.847  -7.466  28.155  1.00  0.00           C  
ATOM   3118  HG2 PRO A 202       5.410  -8.362  28.419  1.00  0.00           H  
ATOM   3119  HG3 PRO A 202       5.217  -6.600  28.703  1.00  0.00           H  
ATOM   3120  CB  PRO A 202       4.948  -7.132  26.675  1.00  0.00           C  
ATOM   3121  HB2 PRO A 202       4.861  -8.071  26.128  1.00  0.00           H  
ATOM   3122  HB3 PRO A 202       5.880  -6.637  26.401  1.00  0.00           H  
ATOM   3123  CA  PRO A 202       3.807  -6.104  26.607  1.00  0.00           C  
ATOM   3124  HA  PRO A 202       4.153  -5.152  27.009  1.00  0.00           H  
ATOM   3125  C   PRO A 202       3.342  -5.891  25.211  1.00  0.00           C  
ATOM   3126  O   PRO A 202       3.637  -4.832  24.683  1.00  0.00           O  
ATOM   3127  N   ALA A 203       2.600  -6.813  24.612  1.00  0.00           N  
ATOM   3128  H   ALA A 203       2.435  -7.668  25.124  1.00  0.00           H  
ATOM   3129  CA  ALA A 203       2.102  -6.763  23.214  1.00  0.00           C  
ATOM   3130  HA  ALA A 203       2.852  -6.302  22.572  1.00  0.00           H  
ATOM   3131  CB  ALA A 203       1.734  -8.222  22.820  1.00  0.00           C  
ATOM   3132  HB1 ALA A 203       0.896  -8.625  23.390  1.00  0.00           H  
ATOM   3133  HB2 ALA A 203       1.444  -8.354  21.778  1.00  0.00           H  
ATOM   3134  HB3 ALA A 203       2.583  -8.894  22.945  1.00  0.00           H  
ATOM   3135  C   ALA A 203       0.957  -5.822  23.124  1.00  0.00           C  
ATOM   3136  O   ALA A 203       0.925  -5.006  22.173  1.00  0.00           O  
ATOM   3137  N   ALA A 204       0.057  -5.864  24.121  1.00  0.00           N  
ATOM   3138  H   ALA A 204       0.246  -6.392  24.961  1.00  0.00           H  
ATOM   3139  CA  ALA A 204      -1.162  -4.992  24.109  1.00  0.00           C  
ATOM   3140  HA  ALA A 204      -1.662  -5.130  23.150  1.00  0.00           H  
ATOM   3141  CB  ALA A 204      -2.031  -5.485  25.273  1.00  0.00           C  
ATOM   3142  HB1 ALA A 204      -2.332  -6.524  25.142  1.00  0.00           H  
ATOM   3143  HB2 ALA A 204      -1.391  -5.565  26.152  1.00  0.00           H  
ATOM   3144  HB3 ALA A 204      -2.920  -4.860  25.356  1.00  0.00           H  
ATOM   3145  C   ALA A 204      -0.767  -3.578  24.146  1.00  0.00           C  
ATOM   3146  O   ALA A 204      -1.162  -2.736  23.294  1.00  0.00           O  
ATOM   3147  N   ARG A 205       0.104  -3.257  25.079  1.00  0.00           N  
ATOM   3148  H   ARG A 205       0.463  -4.027  25.625  1.00  0.00           H  
ATOM   3149  CA  ARG A 205       0.737  -1.964  25.198  1.00  0.00           C  
ATOM   3150  HA  ARG A 205      -0.017  -1.219  25.449  1.00  0.00           H  
ATOM   3151  CB  ARG A 205       1.668  -2.024  26.442  1.00  0.00           C  
ATOM   3152  HB2 ARG A 205       2.331  -2.887  26.389  1.00  0.00           H  
ATOM   3153  HB3 ARG A 205       2.306  -1.142  26.394  1.00  0.00           H  
ATOM   3154  CG  ARG A 205       0.849  -1.896  27.819  1.00  0.00           C  
ATOM   3155  HG2 ARG A 205       0.274  -0.972  27.785  1.00  0.00           H  
ATOM   3156  HG3 ARG A 205       0.157  -2.722  27.985  1.00  0.00           H  
ATOM   3157  CD  ARG A 205       1.773  -1.854  29.054  1.00  0.00           C  
ATOM   3158  HD2 ARG A 205       1.095  -2.101  29.871  1.00  0.00           H  
ATOM   3159  HD3 ARG A 205       2.584  -2.582  29.049  1.00  0.00           H  
ATOM   3160  NE  ARG A 205       2.256  -0.447  29.306  1.00  0.00           N  
ATOM   3161  HE  ARG A 205       1.857   0.279  28.728  1.00  0.00           H  
ATOM   3162  CZ  ARG A 205       3.145  -0.036  30.204  1.00  0.00           C  
ATOM   3163  NH1 ARG A 205       3.672   1.129  30.146  1.00  0.00           N  
ATOM   3164 1HH1 ARG A 205       3.561   1.695  29.317  1.00  0.00           H  
ATOM   3165 2HH1 ARG A 205       4.125   1.478  30.979  1.00  0.00           H  
ATOM   3166  NH2 ARG A 205       3.444  -0.852  31.142  1.00  0.00           N  
ATOM   3167 1HH2 ARG A 205       3.128  -1.809  31.204  1.00  0.00           H  
ATOM   3168 2HH2 ARG A 205       3.917  -0.313  31.853  1.00  0.00           H  
ATOM   3169  C   ARG A 205       1.472  -1.458  23.925  1.00  0.00           C  
ATOM   3170  O   ARG A 205       1.127  -0.384  23.514  1.00  0.00           O  
ATOM   3171  N   GLU A 206       2.342  -2.218  23.276  1.00  0.00           N  
ATOM   3172  H   GLU A 206       2.412  -3.184  23.560  1.00  0.00           H  
ATOM   3173  CA  GLU A 206       2.912  -1.850  21.985  1.00  0.00           C  
ATOM   3174  HA  GLU A 206       3.576  -1.022  22.235  1.00  0.00           H  
ATOM   3175  CB  GLU A 206       3.809  -3.110  21.514  1.00  0.00           C  
ATOM   3176  HB2 GLU A 206       4.641  -3.131  22.217  1.00  0.00           H  
ATOM   3177  HB3 GLU A 206       3.267  -4.048  21.393  1.00  0.00           H  
ATOM   3178  CG  GLU A 206       4.462  -2.892  20.169  1.00  0.00           C  
ATOM   3179  HG2 GLU A 206       5.035  -3.773  19.879  1.00  0.00           H  
ATOM   3180  HG3 GLU A 206       3.687  -2.634  19.447  1.00  0.00           H  
ATOM   3181  CD  GLU A 206       5.358  -1.633  20.053  1.00  0.00           C  
ATOM   3182  OE1 GLU A 206       5.887  -1.278  18.949  1.00  0.00           O  
ATOM   3183  OE2 GLU A 206       5.642  -0.967  21.050  1.00  0.00           O  
ATOM   3184  C   GLU A 206       1.890  -1.359  20.900  1.00  0.00           C  
ATOM   3185  O   GLU A 206       2.186  -0.412  20.196  1.00  0.00           O  
ATOM   3186  N   TYR A 207       0.756  -2.045  20.816  1.00  0.00           N  
ATOM   3187  H   TYR A 207       0.570  -2.749  21.516  1.00  0.00           H  
ATOM   3188  CA  TYR A 207      -0.304  -1.667  19.856  1.00  0.00           C  
ATOM   3189  HA  TYR A 207       0.102  -1.049  19.055  1.00  0.00           H  
ATOM   3190  CB  TYR A 207      -0.851  -2.991  19.141  1.00  0.00           C  
ATOM   3191  HB2 TYR A 207      -1.139  -3.801  19.811  1.00  0.00           H  
ATOM   3192  HB3 TYR A 207      -1.771  -2.822  18.583  1.00  0.00           H  
ATOM   3193  CG  TYR A 207       0.122  -3.490  18.130  1.00  0.00           C  
ATOM   3194  CD1 TYR A 207       0.982  -4.583  18.398  1.00  0.00           C  
ATOM   3195  HD1 TYR A 207       0.908  -5.076  19.357  1.00  0.00           H  
ATOM   3196  CE1 TYR A 207       1.940  -4.964  17.423  1.00  0.00           C  
ATOM   3197  HE1 TYR A 207       2.700  -5.682  17.692  1.00  0.00           H  
ATOM   3198  CZ  TYR A 207       1.876  -4.450  16.099  1.00  0.00           C  
ATOM   3199  OH  TYR A 207       2.772  -4.797  15.142  1.00  0.00           O  
ATOM   3200  HH  TYR A 207       2.545  -4.278  14.366  1.00  0.00           H  
ATOM   3201  CE2 TYR A 207       0.998  -3.346  15.816  1.00  0.00           C  
ATOM   3202  HE2 TYR A 207       1.008  -2.895  14.834  1.00  0.00           H  
ATOM   3203  CD2 TYR A 207       0.147  -2.907  16.861  1.00  0.00           C  
ATOM   3204  HD2 TYR A 207      -0.408  -2.009  16.632  1.00  0.00           H  
ATOM   3205  C   TYR A 207      -1.398  -0.780  20.409  1.00  0.00           C  
ATOM   3206  O   TYR A 207      -2.458  -0.604  19.773  1.00  0.00           O  
ATOM   3207  N   GLY A 208      -1.245  -0.159  21.614  1.00  0.00           N  
ATOM   3208  H   GLY A 208      -0.438  -0.389  22.176  1.00  0.00           H  
ATOM   3209  CA  GLY A 208      -2.300   0.709  22.299  1.00  0.00           C  
ATOM   3210  HA2 GLY A 208      -1.936   0.844  23.317  1.00  0.00           H  
ATOM   3211  HA3 GLY A 208      -2.358   1.720  21.897  1.00  0.00           H  
ATOM   3212  C   GLY A 208      -3.711   0.116  22.400  1.00  0.00           C  
ATOM   3213  O   GLY A 208      -4.695   0.775  22.045  1.00  0.00           O  
ATOM   3214  N   LEU A 209      -3.742  -1.204  22.778  1.00  0.00           N  
ATOM   3215  H   LEU A 209      -2.876  -1.714  22.880  1.00  0.00           H  
ATOM   3216  CA  LEU A 209      -4.989  -1.864  23.082  1.00  0.00           C  
ATOM   3217  HA  LEU A 209      -5.789  -1.399  22.505  1.00  0.00           H  
ATOM   3218  CB  LEU A 209      -4.854  -3.390  22.914  1.00  0.00           C  
ATOM   3219  HB2 LEU A 209      -3.841  -3.649  23.220  1.00  0.00           H  
ATOM   3220  HB3 LEU A 209      -5.609  -3.824  23.569  1.00  0.00           H  
ATOM   3221  CG  LEU A 209      -5.022  -4.085  21.559  1.00  0.00           C  
ATOM   3222  HG  LEU A 209      -6.011  -3.750  21.250  1.00  0.00           H  
ATOM   3223  CD1 LEU A 209      -3.921  -3.864  20.493  1.00  0.00           C  
ATOM   3224 1HD1 LEU A 209      -4.368  -4.123  19.533  1.00  0.00           H  
ATOM   3225 2HD1 LEU A 209      -3.727  -2.793  20.432  1.00  0.00           H  
ATOM   3226 3HD1 LEU A 209      -3.043  -4.483  20.676  1.00  0.00           H  
ATOM   3227  CD2 LEU A 209      -5.121  -5.574  21.811  1.00  0.00           C  
ATOM   3228 1HD2 LEU A 209      -5.062  -6.181  20.908  1.00  0.00           H  
ATOM   3229 2HD2 LEU A 209      -4.331  -5.856  22.507  1.00  0.00           H  
ATOM   3230 3HD2 LEU A 209      -6.054  -5.785  22.334  1.00  0.00           H  
ATOM   3231  C   LEU A 209      -5.331  -1.570  24.574  1.00  0.00           C  
ATOM   3232  O   LEU A 209      -4.480  -1.496  25.464  1.00  0.00           O  
ATOM   3233  N   GLY A 210      -6.632  -1.595  24.930  1.00  0.00           N  
ATOM   3234  H   GLY A 210      -7.400  -1.652  24.276  1.00  0.00           H  
ATOM   3235  CA  GLY A 210      -7.005  -1.909  26.315  1.00  0.00           C  
ATOM   3236  HA2 GLY A 210      -6.487  -1.223  26.986  1.00  0.00           H  
ATOM   3237  HA3 GLY A 210      -8.034  -1.586  26.473  1.00  0.00           H  
ATOM   3238  C   GLY A 210      -6.703  -3.390  26.678  1.00  0.00           C  
ATOM   3239  O   GLY A 210      -6.440  -4.234  25.857  1.00  0.00           O  
ATOM   3240  N   VAL A 211      -6.695  -3.654  28.070  1.00  0.00           N  
ATOM   3241  H   VAL A 211      -6.990  -2.979  28.762  1.00  0.00           H  
ATOM   3242  CA  VAL A 211      -6.631  -5.021  28.605  1.00  0.00           C  
ATOM   3243  HA  VAL A 211      -7.032  -5.719  27.870  1.00  0.00           H  
ATOM   3244  CB  VAL A 211      -5.218  -5.477  28.979  1.00  0.00           C  
ATOM   3245  HB  VAL A 211      -5.040  -4.778  29.796  1.00  0.00           H  
ATOM   3246  CG1 VAL A 211      -5.078  -6.960  29.604  1.00  0.00           C  
ATOM   3247 1HG1 VAL A 211      -4.050  -7.315  29.530  1.00  0.00           H  
ATOM   3248 2HG1 VAL A 211      -5.449  -6.881  30.626  1.00  0.00           H  
ATOM   3249 3HG1 VAL A 211      -5.745  -7.651  29.087  1.00  0.00           H  
ATOM   3250  CG2 VAL A 211      -4.168  -5.363  27.794  1.00  0.00           C  
ATOM   3251 1HG2 VAL A 211      -3.340  -6.018  28.066  1.00  0.00           H  
ATOM   3252 2HG2 VAL A 211      -4.624  -5.798  26.905  1.00  0.00           H  
ATOM   3253 3HG2 VAL A 211      -3.787  -4.352  27.651  1.00  0.00           H  
ATOM   3254  C   VAL A 211      -7.524  -5.226  29.863  1.00  0.00           C  
ATOM   3255  O   VAL A 211      -7.313  -4.662  30.945  1.00  0.00           O  
ATOM   3256  N   ILE A 212      -8.581  -6.074  29.735  1.00  0.00           N  
ATOM   3257  H   ILE A 212      -8.630  -6.701  28.945  1.00  0.00           H  
ATOM   3258  CA  ILE A 212      -9.645  -6.290  30.719  1.00  0.00           C  
ATOM   3259  HA  ILE A 212      -9.320  -5.689  31.569  1.00  0.00           H  
ATOM   3260  CB  ILE A 212     -11.041  -5.711  30.397  1.00  0.00           C  
ATOM   3261  HB  ILE A 212     -11.669  -5.817  31.282  1.00  0.00           H  
ATOM   3262  CG2 ILE A 212     -10.836  -4.210  30.315  1.00  0.00           C  
ATOM   3263 1HG2 ILE A 212     -10.369  -3.960  31.268  1.00  0.00           H  
ATOM   3264 2HG2 ILE A 212     -10.357  -3.888  29.390  1.00  0.00           H  
ATOM   3265 3HG2 ILE A 212     -11.800  -3.704  30.270  1.00  0.00           H  
ATOM   3266  CG1 ILE A 212     -11.618  -6.313  29.140  1.00  0.00           C  
ATOM   3267 2HG1 ILE A 212     -11.125  -5.919  28.251  1.00  0.00           H  
ATOM   3268 3HG1 ILE A 212     -11.370  -7.374  29.118  1.00  0.00           H  
ATOM   3269  CD1 ILE A 212     -13.119  -6.076  28.862  1.00  0.00           C  
ATOM   3270 1HD1 ILE A 212     -13.314  -5.051  28.547  1.00  0.00           H  
ATOM   3271 2HD1 ILE A 212     -13.512  -6.704  28.062  1.00  0.00           H  
ATOM   3272 3HD1 ILE A 212     -13.575  -6.407  29.796  1.00  0.00           H  
ATOM   3273  C   ILE A 212      -9.503  -7.651  31.309  1.00  0.00           C  
ATOM   3274  O   ILE A 212      -9.348  -8.629  30.647  1.00  0.00           O  
ATOM   3275  N   ALA A 213      -9.443  -7.684  32.632  1.00  0.00           N  
ATOM   3276  H   ALA A 213      -9.464  -6.764  33.048  1.00  0.00           H  
ATOM   3277  CA  ALA A 213      -9.132  -8.860  33.445  1.00  0.00           C  
ATOM   3278  HA  ALA A 213      -8.516  -9.392  32.720  1.00  0.00           H  
ATOM   3279  CB  ALA A 213      -8.184  -8.425  34.564  1.00  0.00           C  
ATOM   3280  HB1 ALA A 213      -7.652  -9.293  34.955  1.00  0.00           H  
ATOM   3281  HB2 ALA A 213      -7.454  -7.683  34.243  1.00  0.00           H  
ATOM   3282  HB3 ALA A 213      -8.779  -7.973  35.357  1.00  0.00           H  
ATOM   3283  C   ALA A 213     -10.403  -9.640  33.814  1.00  0.00           C  
ATOM   3284  O   ALA A 213     -11.230  -9.216  34.585  1.00  0.00           O  
ATOM   3285  N   TRP A 214     -10.601 -10.793  33.279  1.00  0.00           N  
ATOM   3286  H   TRP A 214      -9.874 -11.151  32.676  1.00  0.00           H  
ATOM   3287  CA  TRP A 214     -11.584 -11.771  33.704  1.00  0.00           C  
ATOM   3288  HA  TRP A 214     -12.385 -11.152  34.110  1.00  0.00           H  
ATOM   3289  CB  TRP A 214     -12.104 -12.662  32.566  1.00  0.00           C  
ATOM   3290  HB2 TRP A 214     -12.920 -13.240  33.001  1.00  0.00           H  
ATOM   3291  HB3 TRP A 214     -12.510 -11.962  31.836  1.00  0.00           H  
ATOM   3292  CG  TRP A 214     -11.322 -13.801  31.859  1.00  0.00           C  
ATOM   3293  CD1 TRP A 214     -10.894 -13.768  30.567  1.00  0.00           C  
ATOM   3294  HD1 TRP A 214     -10.777 -12.795  30.113  1.00  0.00           H  
ATOM   3295  NE1 TRP A 214     -10.373 -15.044  30.244  1.00  0.00           N  
ATOM   3296  HE1 TRP A 214      -9.920 -15.290  29.376  1.00  0.00           H  
ATOM   3297  CE2 TRP A 214     -10.735 -16.022  31.100  1.00  0.00           C  
ATOM   3298  CZ2 TRP A 214     -10.623 -17.421  31.182  1.00  0.00           C  
ATOM   3299  HZ2 TRP A 214     -10.218 -17.840  30.272  1.00  0.00           H  
ATOM   3300  CH2 TRP A 214     -11.027 -18.089  32.339  1.00  0.00           C  
ATOM   3301  HH2 TRP A 214     -10.867 -19.145  32.498  1.00  0.00           H  
ATOM   3302  CZ3 TRP A 214     -11.648 -17.414  33.420  1.00  0.00           C  
ATOM   3303  HZ3 TRP A 214     -11.872 -17.898  34.359  1.00  0.00           H  
ATOM   3304  CE3 TRP A 214     -11.709 -16.015  33.325  1.00  0.00           C  
ATOM   3305  HE3 TRP A 214     -12.116 -15.565  34.219  1.00  0.00           H  
ATOM   3306  CD2 TRP A 214     -11.256 -15.260  32.225  1.00  0.00           C  
ATOM   3307  C   TRP A 214     -11.211 -12.595  34.943  1.00  0.00           C  
ATOM   3308  O   TRP A 214     -10.048 -12.964  35.119  1.00  0.00           O  
ATOM   3309  N   SER A 215     -12.205 -12.961  35.772  1.00  0.00           N  
ATOM   3310  H   SER A 215     -13.110 -12.604  35.501  1.00  0.00           H  
ATOM   3311  CA  SER A 215     -12.077 -13.622  37.103  1.00  0.00           C  
ATOM   3312  HA  SER A 215     -13.027 -13.535  37.631  1.00  0.00           H  
ATOM   3313  CB  SER A 215     -11.777 -15.140  36.961  1.00  0.00           C  
ATOM   3314  HB2 SER A 215     -12.582 -15.651  36.434  1.00  0.00           H  
ATOM   3315  HB3 SER A 215     -10.855 -15.275  36.396  1.00  0.00           H  
ATOM   3316  OG  SER A 215     -11.696 -15.796  38.223  1.00  0.00           O  
ATOM   3317  HG  SER A 215     -12.550 -15.899  38.649  1.00  0.00           H  
ATOM   3318  C   SER A 215     -11.007 -12.949  37.977  1.00  0.00           C  
ATOM   3319  O   SER A 215      -9.946 -13.529  38.153  1.00  0.00           O  
ATOM   3320  N   PRO A 216     -11.245 -11.705  38.421  1.00  0.00           N  
ATOM   3321  CD  PRO A 216     -12.469 -10.992  38.300  1.00  0.00           C  
ATOM   3322  HD2 PRO A 216     -13.324 -11.590  38.614  1.00  0.00           H  
ATOM   3323  HD3 PRO A 216     -12.544 -10.593  37.288  1.00  0.00           H  
ATOM   3324  CG  PRO A 216     -12.250  -9.812  39.151  1.00  0.00           C  
ATOM   3325  HG2 PRO A 216     -12.554  -9.925  40.192  1.00  0.00           H  
ATOM   3326  HG3 PRO A 216     -12.692  -8.957  38.640  1.00  0.00           H  
ATOM   3327  CB  PRO A 216     -10.742  -9.620  39.261  1.00  0.00           C  
ATOM   3328  HB2 PRO A 216     -10.483  -9.134  40.202  1.00  0.00           H  
ATOM   3329  HB3 PRO A 216     -10.492  -8.936  38.450  1.00  0.00           H  
ATOM   3330  CA  PRO A 216     -10.185 -11.019  39.196  1.00  0.00           C  
ATOM   3331  HA  PRO A 216      -9.225 -11.038  38.680  1.00  0.00           H  
ATOM   3332  C   PRO A 216      -9.998 -11.590  40.597  1.00  0.00           C  
ATOM   3333  O   PRO A 216      -8.994 -11.408  41.211  1.00  0.00           O  
ATOM   3334  N   LEU A 217     -10.998 -12.313  41.153  1.00  0.00           N  
ATOM   3335  H   LEU A 217     -11.859 -12.312  40.626  1.00  0.00           H  
ATOM   3336  CA  LEU A 217     -10.944 -12.934  42.436  1.00  0.00           C  
ATOM   3337  HA  LEU A 217     -10.077 -12.632  43.024  1.00  0.00           H  
ATOM   3338  CB  LEU A 217     -12.260 -12.513  43.147  1.00  0.00           C  
ATOM   3339  HB2 LEU A 217     -13.153 -12.968  42.718  1.00  0.00           H  
ATOM   3340  HB3 LEU A 217     -12.317 -12.931  44.152  1.00  0.00           H  
ATOM   3341  CG  LEU A 217     -12.503 -11.000  43.272  1.00  0.00           C  
ATOM   3342  HG  LEU A 217     -12.498 -10.399  42.362  1.00  0.00           H  
ATOM   3343  CD1 LEU A 217     -13.839 -10.823  44.074  1.00  0.00           C  
ATOM   3344 1HD1 LEU A 217     -14.074  -9.759  44.057  1.00  0.00           H  
ATOM   3345 2HD1 LEU A 217     -14.666 -11.318  43.565  1.00  0.00           H  
ATOM   3346 3HD1 LEU A 217     -13.914 -11.342  45.030  1.00  0.00           H  
ATOM   3347  CD2 LEU A 217     -11.421 -10.291  44.100  1.00  0.00           C  
ATOM   3348 1HD2 LEU A 217     -10.440 -10.597  43.738  1.00  0.00           H  
ATOM   3349 2HD2 LEU A 217     -11.546  -9.237  43.852  1.00  0.00           H  
ATOM   3350 3HD2 LEU A 217     -11.385 -10.512  45.167  1.00  0.00           H  
ATOM   3351  C   LEU A 217     -10.721 -14.451  42.358  1.00  0.00           C  
ATOM   3352  O   LEU A 217     -10.894 -15.153  43.362  1.00  0.00           O  
HETATM 3353  N   HIE A 218     -10.351 -14.999  41.116  1.00  0.00           N  
HETATM 3354  H   HIE A 218     -10.296 -14.289  40.399  1.00  0.00           H  
HETATM 3355  CA  HIE A 218      -9.997 -16.423  40.867  1.00  0.00           C  
HETATM 3356  HA  HIE A 218      -9.997 -16.484  39.779  1.00  0.00           H  
HETATM 3357  CB  HIE A 218      -8.624 -16.767  41.303  1.00  0.00           C  
HETATM 3358  HB2 HIE A 218      -8.112 -15.906  40.872  1.00  0.00           H  
HETATM 3359  HB3 HIE A 218      -8.370 -16.783  42.363  1.00  0.00           H  
HETATM 3360  CG  HIE A 218      -8.069 -17.964  40.513  1.00  0.00           C  
HETATM 3361  ND1 HIE A 218      -7.807 -17.901  39.123  1.00  0.00           N  
HETATM 3362  CE1 HIE A 218      -6.935 -18.815  38.829  1.00  0.00           C  
HETATM 3363  HE1 HIE A 218      -6.510 -18.899  37.840  1.00  0.00           H  
HETATM 3364  NE2 HIE A 218      -6.867 -19.674  39.897  1.00  0.00           N  
HETATM 3365  HE2 HIE A 218      -6.306 -20.513  39.864  1.00  0.00           H  
HETATM 3366  CD2 HIE A 218      -7.597 -19.150  40.987  1.00  0.00           C  
HETATM 3367  HD2 HIE A 218      -7.677 -19.424  42.028  1.00  0.00           H  
HETATM 3368  C   HIE A 218     -11.075 -17.393  41.474  1.00  0.00           C  
HETATM 3369  O   HIE A 218     -10.891 -18.247  42.376  1.00  0.00           O  
ATOM   3370  N   GLY A 219     -12.196 -17.197  40.785  1.00  0.00           N  
ATOM   3371  H   GLY A 219     -12.364 -16.383  40.212  1.00  0.00           H  
ATOM   3372  CA  GLY A 219     -13.406 -17.981  41.156  1.00  0.00           C  
ATOM   3373  HA2 GLY A 219     -14.081 -17.842  40.312  1.00  0.00           H  
ATOM   3374  HA3 GLY A 219     -13.261 -19.061  41.190  1.00  0.00           H  
ATOM   3375  C   GLY A 219     -14.102 -17.600  42.466  1.00  0.00           C  
ATOM   3376  O   GLY A 219     -14.884 -18.329  43.006  1.00  0.00           O  
ATOM   3377  N   GLY A 220     -13.864 -16.448  42.972  1.00  0.00           N  
ATOM   3378  H   GLY A 220     -13.298 -15.860  42.376  1.00  0.00           H  
ATOM   3379  CA  GLY A 220     -14.105 -15.892  44.280  1.00  0.00           C  
ATOM   3380  HA2 GLY A 220     -13.842 -14.841  44.163  1.00  0.00           H  
ATOM   3381  HA3 GLY A 220     -15.136 -16.121  44.550  1.00  0.00           H  
ATOM   3382  C   GLY A 220     -13.258 -16.432  45.382  1.00  0.00           C  
ATOM   3383  O   GLY A 220     -13.259 -15.823  46.481  1.00  0.00           O  
ATOM   3384  N   LEU A 221     -12.308 -17.386  45.265  1.00  0.00           N  
ATOM   3385  H   LEU A 221     -12.074 -17.703  44.335  1.00  0.00           H  
ATOM   3386  CA  LEU A 221     -11.218 -17.729  46.207  1.00  0.00           C  
ATOM   3387  HA  LEU A 221     -11.770 -18.275  46.973  1.00  0.00           H  
ATOM   3388  CB  LEU A 221     -10.333 -18.542  45.294  1.00  0.00           C  
ATOM   3389  HB2 LEU A 221     -10.879 -19.355  44.817  1.00  0.00           H  
ATOM   3390  HB3 LEU A 221      -9.885 -17.887  44.547  1.00  0.00           H  
ATOM   3391  CG  LEU A 221      -9.174 -19.059  46.120  1.00  0.00           C  
ATOM   3392  HG  LEU A 221      -8.721 -18.341  46.804  1.00  0.00           H  
ATOM   3393  CD1 LEU A 221      -9.679 -20.082  47.097  1.00  0.00           C  
ATOM   3394 1HD1 LEU A 221     -10.236 -20.850  46.561  1.00  0.00           H  
ATOM   3395 2HD1 LEU A 221      -8.907 -20.503  47.740  1.00  0.00           H  
ATOM   3396 3HD1 LEU A 221     -10.366 -19.605  47.795  1.00  0.00           H  
ATOM   3397  CD2 LEU A 221      -8.140 -19.750  45.214  1.00  0.00           C  
ATOM   3398 1HD2 LEU A 221      -7.779 -18.998  44.512  1.00  0.00           H  
ATOM   3399 2HD2 LEU A 221      -7.317 -20.149  45.808  1.00  0.00           H  
ATOM   3400 3HD2 LEU A 221      -8.668 -20.513  44.643  1.00  0.00           H  
ATOM   3401  C   LEU A 221     -10.530 -16.492  46.799  1.00  0.00           C  
ATOM   3402  O   LEU A 221     -10.443 -16.516  48.025  1.00  0.00           O  
ATOM   3403  N   LEU A 222      -9.917 -15.632  45.994  1.00  0.00           N  
ATOM   3404  H   LEU A 222     -10.105 -15.748  45.008  1.00  0.00           H  
ATOM   3405  CA  LEU A 222      -9.173 -14.524  46.502  1.00  0.00           C  
ATOM   3406  HA  LEU A 222      -8.540 -14.837  47.333  1.00  0.00           H  
ATOM   3407  CB  LEU A 222      -8.355 -13.857  45.371  1.00  0.00           C  
ATOM   3408  HB2 LEU A 222      -9.069 -13.511  44.623  1.00  0.00           H  
ATOM   3409  HB3 LEU A 222      -7.941 -12.923  45.750  1.00  0.00           H  
ATOM   3410  CG  LEU A 222      -7.274 -14.762  44.694  1.00  0.00           C  
ATOM   3411  HG  LEU A 222      -7.545 -15.817  44.732  1.00  0.00           H  
ATOM   3412  CD1 LEU A 222      -6.974 -14.282  43.276  1.00  0.00           C  
ATOM   3413 1HD1 LEU A 222      -7.920 -14.387  42.744  1.00  0.00           H  
ATOM   3414 2HD1 LEU A 222      -6.788 -13.209  43.322  1.00  0.00           H  
ATOM   3415 3HD1 LEU A 222      -6.105 -14.794  42.864  1.00  0.00           H  
ATOM   3416  CD2 LEU A 222      -6.047 -14.651  45.591  1.00  0.00           C  
ATOM   3417 1HD2 LEU A 222      -5.202 -15.007  45.002  1.00  0.00           H  
ATOM   3418 2HD2 LEU A 222      -5.890 -13.617  45.899  1.00  0.00           H  
ATOM   3419 3HD2 LEU A 222      -6.203 -15.152  46.546  1.00  0.00           H  
ATOM   3420  C   LEU A 222     -10.170 -13.467  47.149  1.00  0.00           C  
ATOM   3421  O   LEU A 222      -9.762 -12.643  47.976  1.00  0.00           O  
ATOM   3422  N   GLY A 223     -11.495 -13.566  46.851  1.00  0.00           N  
ATOM   3423  H   GLY A 223     -11.798 -14.219  46.142  1.00  0.00           H  
ATOM   3424  CA  GLY A 223     -12.511 -12.730  47.327  1.00  0.00           C  
ATOM   3425  HA2 GLY A 223     -12.142 -11.712  47.203  1.00  0.00           H  
ATOM   3426  HA3 GLY A 223     -13.397 -12.895  46.714  1.00  0.00           H  
ATOM   3427  C   GLY A 223     -12.795 -12.870  48.781  1.00  0.00           C  
ATOM   3428  O   GLY A 223     -13.124 -11.874  49.446  1.00  0.00           O  
ATOM   3429  N   GLY A 224     -12.751 -14.109  49.252  1.00  0.00           N  
ATOM   3430  H   GLY A 224     -12.478 -14.869  48.646  1.00  0.00           H  
ATOM   3431  CA  GLY A 224     -13.059 -14.568  50.620  1.00  0.00           C  
ATOM   3432  HA2 GLY A 224     -13.537 -13.778  51.200  1.00  0.00           H  
ATOM   3433  HA3 GLY A 224     -13.741 -15.399  50.440  1.00  0.00           H  
ATOM   3434  C   GLY A 224     -11.940 -15.076  51.583  1.00  0.00           C  
ATOM   3435  O   GLY A 224     -12.095 -15.272  52.813  1.00  0.00           O  
ATOM   3436  N   ALA A 225     -10.776 -15.360  50.962  1.00  0.00           N  
ATOM   3437  H   ALA A 225     -10.744 -15.352  49.953  1.00  0.00           H  
ATOM   3438  CA  ALA A 225      -9.589 -15.852  51.594  1.00  0.00           C  
ATOM   3439  HA  ALA A 225      -9.018 -16.320  50.792  1.00  0.00           H  
ATOM   3440  CB  ALA A 225      -8.905 -14.614  52.122  1.00  0.00           C  
ATOM   3441  HB1 ALA A 225      -8.019 -14.906  52.686  1.00  0.00           H  
ATOM   3442  HB2 ALA A 225      -8.582 -13.964  51.309  1.00  0.00           H  
ATOM   3443  HB3 ALA A 225      -9.566 -14.126  52.838  1.00  0.00           H  
ATOM   3444  C   ALA A 225      -9.849 -17.095  52.458  1.00  0.00           C  
ATOM   3445  O   ALA A 225     -10.615 -17.972  52.064  1.00  0.00           O  
ATOM   3446  N   ILE A 226      -9.180 -17.288  53.600  1.00  0.00           N  
ATOM   3447  H   ILE A 226      -8.692 -16.455  53.895  1.00  0.00           H  
ATOM   3448  CA  ILE A 226      -9.637 -18.253  54.630  1.00  0.00           C  
ATOM   3449  HA  ILE A 226     -10.098 -19.120  54.156  1.00  0.00           H  
ATOM   3450  CB  ILE A 226      -8.469 -18.724  55.516  1.00  0.00           C  
ATOM   3451  HB  ILE A 226      -7.962 -17.895  56.010  1.00  0.00           H  
ATOM   3452  CG2 ILE A 226      -9.007 -19.623  56.634  1.00  0.00           C  
ATOM   3453 1HG2 ILE A 226      -8.225 -20.148  57.182  1.00  0.00           H  
ATOM   3454 2HG2 ILE A 226      -9.406 -19.001  57.436  1.00  0.00           H  
ATOM   3455 3HG2 ILE A 226      -9.701 -20.436  56.419  1.00  0.00           H  
ATOM   3456  CG1 ILE A 226      -7.365 -19.474  54.682  1.00  0.00           C  
ATOM   3457 2HG1 ILE A 226      -7.794 -20.367  54.227  1.00  0.00           H  
ATOM   3458 3HG1 ILE A 226      -7.085 -18.822  53.855  1.00  0.00           H  
ATOM   3459  CD1 ILE A 226      -6.069 -19.881  55.383  1.00  0.00           C  
ATOM   3460 1HD1 ILE A 226      -6.349 -20.677  56.074  1.00  0.00           H  
ATOM   3461 2HD1 ILE A 226      -5.313 -20.184  54.659  1.00  0.00           H  
ATOM   3462 3HD1 ILE A 226      -5.757 -18.989  55.926  1.00  0.00           H  
ATOM   3463  C   ILE A 226     -10.766 -17.681  55.546  1.00  0.00           C  
ATOM   3464  O   ILE A 226     -11.639 -18.430  55.926  1.00  0.00           O  
ATOM   3465  N   ARG A 227     -10.928 -16.356  55.849  1.00  0.00           N  
ATOM   3466  H   ARG A 227     -10.116 -15.843  55.539  1.00  0.00           H  
ATOM   3467  CA  ARG A 227     -11.972 -15.681  56.635  1.00  0.00           C  
ATOM   3468  HA  ARG A 227     -12.019 -16.206  57.589  1.00  0.00           H  
ATOM   3469  CB  ARG A 227     -11.608 -14.198  56.758  1.00  0.00           C  
ATOM   3470  HB2 ARG A 227     -12.216 -13.718  57.525  1.00  0.00           H  
ATOM   3471  HB3 ARG A 227     -10.618 -14.217  57.214  1.00  0.00           H  
ATOM   3472  CG  ARG A 227     -11.501 -13.394  55.484  1.00  0.00           C  
ATOM   3473  HG2 ARG A 227     -10.646 -13.834  54.971  1.00  0.00           H  
ATOM   3474  HG3 ARG A 227     -12.427 -13.334  54.913  1.00  0.00           H  
ATOM   3475  CD  ARG A 227     -11.163 -11.977  55.776  1.00  0.00           C  
ATOM   3476  HD2 ARG A 227     -11.205 -11.478  54.808  1.00  0.00           H  
ATOM   3477  HD3 ARG A 227     -11.965 -11.562  56.387  1.00  0.00           H  
ATOM   3478  NE  ARG A 227      -9.840 -11.752  56.349  1.00  0.00           N  
ATOM   3479  HE  ARG A 227      -9.187 -12.520  56.270  1.00  0.00           H  
ATOM   3480  CZ  ARG A 227      -9.355 -10.808  57.112  1.00  0.00           C  
ATOM   3481  NH1 ARG A 227      -8.196 -11.057  57.598  1.00  0.00           N  
ATOM   3482 1HH1 ARG A 227      -7.704 -11.861  57.233  1.00  0.00           H  
ATOM   3483 2HH1 ARG A 227      -7.733 -10.488  58.291  1.00  0.00           H  
ATOM   3484  NH2 ARG A 227     -10.002  -9.675  57.357  1.00  0.00           N  
ATOM   3485 1HH2 ARG A 227     -10.748  -9.450  56.715  1.00  0.00           H  
ATOM   3486 2HH2 ARG A 227      -9.548  -8.919  57.849  1.00  0.00           H  
ATOM   3487  C   ARG A 227     -13.397 -15.863  56.241  1.00  0.00           C  
ATOM   3488  O   ARG A 227     -14.225 -15.681  57.143  1.00  0.00           O  
ATOM   3489  N   LYS A 228     -13.653 -16.208  54.962  1.00  0.00           N  
ATOM   3490  H   LYS A 228     -12.888 -16.338  54.315  1.00  0.00           H  
ATOM   3491  CA  LYS A 228     -15.026 -16.459  54.495  1.00  0.00           C  
ATOM   3492  HA  LYS A 228     -15.758 -16.169  55.249  1.00  0.00           H  
ATOM   3493  CB  LYS A 228     -15.346 -15.601  53.245  1.00  0.00           C  
ATOM   3494  HB2 LYS A 228     -14.895 -14.616  53.371  1.00  0.00           H  
ATOM   3495  HB3 LYS A 228     -14.767 -16.071  52.450  1.00  0.00           H  
ATOM   3496  CG  LYS A 228     -16.828 -15.416  52.856  1.00  0.00           C  
ATOM   3497  HG2 LYS A 228     -17.320 -16.388  52.875  1.00  0.00           H  
ATOM   3498  HG3 LYS A 228     -17.273 -14.857  53.679  1.00  0.00           H  
ATOM   3499  CD  LYS A 228     -17.041 -14.601  51.545  1.00  0.00           C  
ATOM   3500  HD2 LYS A 228     -16.646 -13.585  51.573  1.00  0.00           H  
ATOM   3501  HD3 LYS A 228     -16.560 -15.118  50.714  1.00  0.00           H  
ATOM   3502  CE  LYS A 228     -18.548 -14.471  51.321  1.00  0.00           C  
ATOM   3503  HE2 LYS A 228     -19.076 -15.356  51.675  1.00  0.00           H  
ATOM   3504  HE3 LYS A 228     -18.815 -13.624  51.953  1.00  0.00           H  
ATOM   3505  NZ  LYS A 228     -18.916 -14.223  49.930  1.00  0.00           N1+
ATOM   3506  HZ1 LYS A 228     -18.575 -13.358  49.536  1.00  0.00           H  
ATOM   3507  HZ2 LYS A 228     -18.578 -14.984  49.359  1.00  0.00           H  
ATOM   3508  HZ3 LYS A 228     -19.925 -14.233  49.873  1.00  0.00           H  
ATOM   3509  C   LYS A 228     -15.244 -17.956  54.226  1.00  0.00           C  
ATOM   3510  O   LYS A 228     -16.416 -18.311  53.907  1.00  0.00           O  
ATOM   3511  N   GLU A 229     -14.321 -18.897  54.487  1.00  0.00           N  
ATOM   3512  H   GLU A 229     -13.420 -18.649  54.870  1.00  0.00           H  
ATOM   3513  CA  GLU A 229     -14.504 -20.282  54.254  1.00  0.00           C  
ATOM   3514  HA  GLU A 229     -14.365 -20.613  53.225  1.00  0.00           H  
ATOM   3515  CB  GLU A 229     -13.416 -20.944  55.084  1.00  0.00           C  
ATOM   3516  HB2 GLU A 229     -12.442 -20.508  54.864  1.00  0.00           H  
ATOM   3517  HB3 GLU A 229     -13.657 -20.817  56.139  1.00  0.00           H  
ATOM   3518  CG  GLU A 229     -13.371 -22.452  54.874  1.00  0.00           C  
ATOM   3519  HG2 GLU A 229     -14.239 -22.929  55.331  1.00  0.00           H  
ATOM   3520  HG3 GLU A 229     -13.321 -22.835  53.855  1.00  0.00           H  
ATOM   3521  CD  GLU A 229     -12.195 -23.131  55.570  1.00  0.00           C  
ATOM   3522  OE1 GLU A 229     -11.772 -24.212  55.134  1.00  0.00           O  
ATOM   3523  OE2 GLU A 229     -11.739 -22.597  56.539  1.00  0.00           O  
ATOM   3524  C   GLU A 229     -15.887 -20.794  54.648  1.00  0.00           C  
ATOM   3525  O   GLU A 229     -16.649 -21.344  53.862  1.00  0.00           O  
ATOM   3526  N   GLN A 230     -16.264 -20.621  55.975  1.00  0.00           N  
ATOM   3527  H   GLN A 230     -15.671 -20.031  56.540  1.00  0.00           H  
ATOM   3528  CA  GLN A 230     -17.383 -21.241  56.666  1.00  0.00           C  
ATOM   3529  HA  GLN A 230     -17.482 -22.302  56.439  1.00  0.00           H  
ATOM   3530  CB  GLN A 230     -17.138 -20.983  58.162  1.00  0.00           C  
ATOM   3531  HB2 GLN A 230     -17.945 -21.512  58.670  1.00  0.00           H  
ATOM   3532  HB3 GLN A 230     -16.103 -21.227  58.402  1.00  0.00           H  
ATOM   3533  CG  GLN A 230     -17.306 -19.470  58.673  1.00  0.00           C  
ATOM   3534  HG2 GLN A 230     -18.282 -19.055  58.422  1.00  0.00           H  
ATOM   3535  HG3 GLN A 230     -17.177 -19.532  59.753  1.00  0.00           H  
ATOM   3536  CD  GLN A 230     -16.207 -18.492  58.199  1.00  0.00           C  
ATOM   3537  OE1 GLN A 230     -15.024 -18.841  58.157  1.00  0.00           O  
ATOM   3538  NE2 GLN A 230     -16.480 -17.257  57.783  1.00  0.00           N  
ATOM   3539 1HE2 GLN A 230     -15.676 -16.841  57.333  1.00  0.00           H  
ATOM   3540 2HE2 GLN A 230     -17.393 -16.828  57.754  1.00  0.00           H  
ATOM   3541  C   GLN A 230     -18.733 -20.668  56.210  1.00  0.00           C  
ATOM   3542  O   GLN A 230     -19.777 -21.056  56.715  1.00  0.00           O  
ATOM   3543  N   GLU A 231     -18.806 -19.738  55.235  1.00  0.00           N  
ATOM   3544  H   GLU A 231     -17.900 -19.598  54.811  1.00  0.00           H  
ATOM   3545  CA  GLU A 231     -20.019 -19.003  54.849  1.00  0.00           C  
ATOM   3546  HA  GLU A 231     -20.728 -18.964  55.676  1.00  0.00           H  
ATOM   3547  CB  GLU A 231     -19.795 -17.570  54.348  1.00  0.00           C  
ATOM   3548  HB2 GLU A 231     -19.230 -17.591  53.416  1.00  0.00           H  
ATOM   3549  HB3 GLU A 231     -20.795 -17.149  54.239  1.00  0.00           H  
ATOM   3550  CG  GLU A 231     -19.146 -16.668  55.442  1.00  0.00           C  
ATOM   3551  HG2 GLU A 231     -18.080 -16.853  55.576  1.00  0.00           H  
ATOM   3552  HG3 GLU A 231     -19.256 -15.666  55.028  1.00  0.00           H  
ATOM   3553  CD  GLU A 231     -19.832 -16.576  56.774  1.00  0.00           C  
ATOM   3554  OE1 GLU A 231     -21.024 -16.774  56.966  1.00  0.00           O  
ATOM   3555  OE2 GLU A 231     -19.137 -16.267  57.784  1.00  0.00           O  
ATOM   3556  C   GLU A 231     -20.733 -19.829  53.742  1.00  0.00           C  
ATOM   3557  O   GLU A 231     -20.150 -20.113  52.680  1.00  0.00           O  
ATOM   3558  N   GLY A 232     -22.003 -20.113  53.997  1.00  0.00           N  
ATOM   3559  H   GLY A 232     -22.433 -19.918  54.890  1.00  0.00           H  
ATOM   3560  CA  GLY A 232     -22.825 -20.781  52.970  1.00  0.00           C  
ATOM   3561  HA2 GLY A 232     -22.307 -21.606  52.480  1.00  0.00           H  
ATOM   3562  HA3 GLY A 232     -23.597 -21.277  53.559  1.00  0.00           H  
ATOM   3563  C   GLY A 232     -23.420 -19.909  51.942  1.00  0.00           C  
ATOM   3564  O   GLY A 232     -22.966 -18.803  51.572  1.00  0.00           O  
ATOM   3565  N   GLY A 233     -24.663 -20.294  51.561  1.00  0.00           N  
ATOM   3566  H   GLY A 233     -25.036 -21.171  51.894  1.00  0.00           H  
ATOM   3567  CA  GLY A 233     -25.619 -19.486  50.828  1.00  0.00           C  
ATOM   3568  HA2 GLY A 233     -26.642 -19.807  51.020  1.00  0.00           H  
ATOM   3569  HA3 GLY A 233     -25.590 -18.411  51.005  1.00  0.00           H  
ATOM   3570  C   GLY A 233     -25.538 -19.571  49.296  1.00  0.00           C  
ATOM   3571  O   GLY A 233     -25.207 -20.620  48.708  1.00  0.00           O  
ATOM   3572  N   ASN A 234     -25.811 -18.407  48.651  1.00  0.00           N  
ATOM   3573  H   ASN A 234     -26.072 -17.628  49.238  1.00  0.00           H  
ATOM   3574  CA  ASN A 234     -25.916 -18.305  47.203  1.00  0.00           C  
ATOM   3575  HA  ASN A 234     -26.473 -19.132  46.763  1.00  0.00           H  
ATOM   3576  CB  ASN A 234     -26.844 -17.106  46.885  1.00  0.00           C  
ATOM   3577  HB2 ASN A 234     -27.850 -17.332  47.236  1.00  0.00           H  
ATOM   3578  HB3 ASN A 234     -26.633 -16.270  47.551  1.00  0.00           H  
ATOM   3579  CG  ASN A 234     -26.882 -16.682  45.465  1.00  0.00           C  
ATOM   3580  OD1 ASN A 234     -26.338 -15.583  45.261  1.00  0.00           O  
ATOM   3581  ND2 ASN A 234     -27.485 -17.341  44.509  1.00  0.00           N  
ATOM   3582 1HD2 ASN A 234     -27.446 -17.051  43.542  1.00  0.00           H  
ATOM   3583 2HD2 ASN A 234     -27.898 -18.204  44.833  1.00  0.00           H  
ATOM   3584  C   ASN A 234     -24.553 -18.357  46.475  1.00  0.00           C  
ATOM   3585  O   ASN A 234     -24.477 -18.229  45.293  1.00  0.00           O  
ATOM   3586  N   ARG A 235     -23.429 -18.482  47.202  1.00  0.00           N  
ATOM   3587  H   ARG A 235     -23.636 -18.385  48.186  1.00  0.00           H  
ATOM   3588  CA  ARG A 235     -22.038 -18.464  46.815  1.00  0.00           C  
ATOM   3589  HA  ARG A 235     -21.757 -17.428  46.623  1.00  0.00           H  
ATOM   3590  CB  ARG A 235     -21.108 -18.815  48.032  1.00  0.00           C  
ATOM   3591  HB2 ARG A 235     -21.530 -19.723  48.462  1.00  0.00           H  
ATOM   3592  HB3 ARG A 235     -20.099 -19.019  47.675  1.00  0.00           H  
ATOM   3593  CG  ARG A 235     -21.043 -17.866  49.110  1.00  0.00           C  
ATOM   3594  HG2 ARG A 235     -20.637 -16.926  48.735  1.00  0.00           H  
ATOM   3595  HG3 ARG A 235     -22.024 -17.616  49.513  1.00  0.00           H  
ATOM   3596  CD  ARG A 235     -20.138 -18.273  50.214  1.00  0.00           C  
ATOM   3597  HD2 ARG A 235     -20.427 -17.652  51.062  1.00  0.00           H  
ATOM   3598  HD3 ARG A 235     -20.283 -19.338  50.398  1.00  0.00           H  
ATOM   3599  NE  ARG A 235     -18.683 -18.176  49.816  1.00  0.00           N  
ATOM   3600  HE  ARG A 235     -18.528 -17.531  49.055  1.00  0.00           H  
ATOM   3601  CZ  ARG A 235     -17.659 -18.860  50.317  1.00  0.00           C  
ATOM   3602  NH1 ARG A 235     -17.810 -19.730  51.250  1.00  0.00           N  
ATOM   3603 1HH1 ARG A 235     -18.753 -19.877  51.581  1.00  0.00           H  
ATOM   3604 2HH1 ARG A 235     -17.026 -20.315  51.500  1.00  0.00           H  
ATOM   3605  NH2 ARG A 235     -16.465 -18.666  49.912  1.00  0.00           N  
ATOM   3606 1HH2 ARG A 235     -16.214 -17.887  49.320  1.00  0.00           H  
ATOM   3607 2HH2 ARG A 235     -15.778 -19.297  50.300  1.00  0.00           H  
ATOM   3608  C   ARG A 235     -21.857 -19.383  45.532  1.00  0.00           C  
ATOM   3609  O   ARG A 235     -22.302 -20.576  45.567  1.00  0.00           O  
ATOM   3610  N   ARG A 236     -20.972 -18.920  44.638  1.00  0.00           N  
ATOM   3611  H   ARG A 236     -20.573 -17.993  44.682  1.00  0.00           H  
ATOM   3612  CA  ARG A 236     -20.290 -19.828  43.661  1.00  0.00           C  
ATOM   3613  HA  ARG A 236     -20.953 -20.647  43.384  1.00  0.00           H  
ATOM   3614  CB  ARG A 236     -19.958 -19.017  42.342  1.00  0.00           C  
ATOM   3615  HB2 ARG A 236     -19.554 -18.024  42.542  1.00  0.00           H  
ATOM   3616  HB3 ARG A 236     -19.329 -19.585  41.656  1.00  0.00           H  
ATOM   3617  CG  ARG A 236     -21.277 -18.745  41.553  1.00  0.00           C  
ATOM   3618  HG2 ARG A 236     -21.668 -19.655  41.099  1.00  0.00           H  
ATOM   3619  HG3 ARG A 236     -22.069 -18.366  42.199  1.00  0.00           H  
ATOM   3620  CD  ARG A 236     -21.083 -17.583  40.590  1.00  0.00           C  
ATOM   3621  HD2 ARG A 236     -22.051 -17.290  40.185  1.00  0.00           H  
ATOM   3622  HD3 ARG A 236     -20.657 -16.686  41.039  1.00  0.00           H  
ATOM   3623  NE  ARG A 236     -20.139 -17.874  39.462  1.00  0.00           N  
ATOM   3624  HE  ARG A 236     -19.926 -18.852  39.325  1.00  0.00           H  
ATOM   3625  CZ  ARG A 236     -19.374 -17.021  38.830  1.00  0.00           C  
ATOM   3626  NH1 ARG A 236     -19.639 -15.762  38.815  1.00  0.00           N  
ATOM   3627 1HH1 ARG A 236     -20.510 -15.452  39.222  1.00  0.00           H  
ATOM   3628 2HH1 ARG A 236     -19.022 -15.165  38.283  1.00  0.00           H  
ATOM   3629  NH2 ARG A 236     -18.484 -17.518  38.043  1.00  0.00           N  
ATOM   3630 1HH2 ARG A 236     -18.368 -18.519  38.107  1.00  0.00           H  
ATOM   3631 2HH2 ARG A 236     -17.786 -16.913  37.636  1.00  0.00           H  
ATOM   3632  C   ARG A 236     -19.059 -20.394  44.255  1.00  0.00           C  
ATOM   3633  O   ARG A 236     -18.747 -21.579  44.108  1.00  0.00           O  
ATOM   3634  N   ALA A 237     -18.387 -19.573  45.005  1.00  0.00           N  
ATOM   3635  H   ALA A 237     -18.657 -18.610  45.148  1.00  0.00           H  
ATOM   3636  CA  ALA A 237     -17.005 -19.890  45.519  1.00  0.00           C  
ATOM   3637  HA  ALA A 237     -16.370 -20.072  44.652  1.00  0.00           H  
ATOM   3638  CB  ALA A 237     -16.525 -18.591  46.189  1.00  0.00           C  
ATOM   3639  HB1 ALA A 237     -16.663 -17.677  45.610  1.00  0.00           H  
ATOM   3640  HB2 ALA A 237     -17.040 -18.430  47.136  1.00  0.00           H  
ATOM   3641  HB3 ALA A 237     -15.441 -18.579  46.301  1.00  0.00           H  
ATOM   3642  C   ALA A 237     -17.016 -21.098  46.608  1.00  0.00           C  
ATOM   3643  O   ALA A 237     -15.901 -21.642  46.934  1.00  0.00           O  
ATOM   3644  N   ALA A 238     -18.199 -21.347  47.171  1.00  0.00           N  
ATOM   3645  H   ALA A 238     -18.963 -20.772  46.846  1.00  0.00           H  
ATOM   3646  CA  ALA A 238     -18.335 -22.377  48.227  1.00  0.00           C  
ATOM   3647  HA  ALA A 238     -17.473 -22.421  48.892  1.00  0.00           H  
ATOM   3648  CB  ALA A 238     -19.578 -21.989  49.034  1.00  0.00           C  
ATOM   3649  HB1 ALA A 238     -19.739 -22.672  49.868  1.00  0.00           H  
ATOM   3650  HB2 ALA A 238     -19.480 -21.060  49.594  1.00  0.00           H  
ATOM   3651  HB3 ALA A 238     -20.523 -22.006  48.490  1.00  0.00           H  
ATOM   3652  C   ALA A 238     -18.491 -23.832  47.774  1.00  0.00           C  
ATOM   3653  O   ALA A 238     -18.831 -24.586  48.708  1.00  0.00           O  
ATOM   3654  N   SER A 239     -18.267 -24.190  46.498  1.00  0.00           N  
ATOM   3655  H   SER A 239     -18.069 -23.463  45.826  1.00  0.00           H  
ATOM   3656  CA  SER A 239     -18.428 -25.517  46.003  1.00  0.00           C  
ATOM   3657  HA  SER A 239     -18.142 -26.247  46.760  1.00  0.00           H  
ATOM   3658  CB  SER A 239     -19.828 -25.843  45.620  1.00  0.00           C  
ATOM   3659  HB2 SER A 239     -19.894 -26.880  45.289  1.00  0.00           H  
ATOM   3660  HB3 SER A 239     -20.350 -25.643  46.556  1.00  0.00           H  
ATOM   3661  OG  SER A 239     -20.351 -25.045  44.588  1.00  0.00           O  
ATOM   3662  HG  SER A 239     -20.617 -24.220  45.001  1.00  0.00           H  
ATOM   3663  C   SER A 239     -17.497 -25.861  44.818  1.00  0.00           C  
ATOM   3664  O   SER A 239     -16.897 -25.019  44.228  1.00  0.00           O  
ATOM   3665  N   GLY A 240     -17.221 -27.117  44.580  1.00  0.00           N  
ATOM   3666  H   GLY A 240     -17.536 -27.833  45.219  1.00  0.00           H  
ATOM   3667  CA  GLY A 240     -16.334 -27.575  43.532  1.00  0.00           C  
ATOM   3668  HA2 GLY A 240     -16.344 -28.665  43.517  1.00  0.00           H  
ATOM   3669  HA3 GLY A 240     -16.675 -27.356  42.521  1.00  0.00           H  
ATOM   3670  C   GLY A 240     -14.803 -27.179  43.675  1.00  0.00           C  
ATOM   3671  O   GLY A 240     -14.254 -27.391  44.760  1.00  0.00           O  
ATOM   3672  N   ARG A 241     -14.180 -26.685  42.580  1.00  0.00           N  
ATOM   3673  H   ARG A 241     -14.727 -26.667  41.731  1.00  0.00           H  
ATOM   3674  CA  ARG A 241     -12.728 -26.623  42.561  1.00  0.00           C  
ATOM   3675  HA  ARG A 241     -12.355 -27.622  42.786  1.00  0.00           H  
ATOM   3676  CB  ARG A 241     -12.188 -26.371  41.127  1.00  0.00           C  
ATOM   3677  HB2 ARG A 241     -12.682 -27.128  40.518  1.00  0.00           H  
ATOM   3678  HB3 ARG A 241     -12.580 -25.465  40.663  1.00  0.00           H  
ATOM   3679  CG  ARG A 241     -10.660 -26.632  40.967  1.00  0.00           C  
ATOM   3680  HG2 ARG A 241     -10.115 -25.994  41.663  1.00  0.00           H  
ATOM   3681  HG3 ARG A 241     -10.441 -27.643  41.309  1.00  0.00           H  
ATOM   3682  CD  ARG A 241     -10.185 -26.575  39.525  1.00  0.00           C  
ATOM   3683  HD2 ARG A 241     -10.921 -27.104  38.919  1.00  0.00           H  
ATOM   3684  HD3 ARG A 241     -10.207 -25.547  39.162  1.00  0.00           H  
ATOM   3685  NE  ARG A 241      -8.790 -27.190  39.418  1.00  0.00           N  
ATOM   3686  HE  ARG A 241      -8.388 -27.624  40.237  1.00  0.00           H  
ATOM   3687  CZ  ARG A 241      -8.135 -27.309  38.296  1.00  0.00           C  
ATOM   3688  NH1 ARG A 241      -8.544 -26.972  37.139  1.00  0.00           N  
ATOM   3689 1HH1 ARG A 241      -9.511 -26.693  37.055  1.00  0.00           H  
ATOM   3690 2HH1 ARG A 241      -8.031 -27.231  36.308  1.00  0.00           H  
ATOM   3691  NH2 ARG A 241      -6.986 -27.857  38.253  1.00  0.00           N  
ATOM   3692 1HH2 ARG A 241      -6.632 -28.344  39.064  1.00  0.00           H  
ATOM   3693 2HH2 ARG A 241      -6.548 -27.898  37.344  1.00  0.00           H  
ATOM   3694  C   ARG A 241     -12.132 -25.589  43.587  1.00  0.00           C  
ATOM   3695  O   ARG A 241     -11.086 -25.758  44.228  1.00  0.00           O  
ATOM   3696  N   ALA A 242     -12.864 -24.475  43.813  1.00  0.00           N  
ATOM   3697  H   ALA A 242     -13.548 -24.199  43.124  1.00  0.00           H  
ATOM   3698  CA  ALA A 242     -12.415 -23.350  44.727  1.00  0.00           C  
ATOM   3699  HA  ALA A 242     -11.390 -23.012  44.574  1.00  0.00           H  
ATOM   3700  CB  ALA A 242     -13.374 -22.163  44.474  1.00  0.00           C  
ATOM   3701  HB1 ALA A 242     -14.406 -22.514  44.493  1.00  0.00           H  
ATOM   3702  HB2 ALA A 242     -13.198 -21.433  45.264  1.00  0.00           H  
ATOM   3703  HB3 ALA A 242     -13.123 -21.853  43.459  1.00  0.00           H  
ATOM   3704  C   ALA A 242     -12.533 -23.811  46.246  1.00  0.00           C  
ATOM   3705  O   ALA A 242     -11.779 -23.249  47.002  1.00  0.00           O  
ATOM   3706  N   ALA A 243     -13.393 -24.736  46.610  1.00  0.00           N  
ATOM   3707  H   ALA A 243     -13.953 -25.224  45.926  1.00  0.00           H  
ATOM   3708  CA  ALA A 243     -13.335 -25.339  47.927  1.00  0.00           C  
ATOM   3709  HA  ALA A 243     -13.298 -24.619  48.744  1.00  0.00           H  
ATOM   3710  CB  ALA A 243     -14.698 -26.004  48.175  1.00  0.00           C  
ATOM   3711  HB1 ALA A 243     -14.623 -26.570  49.104  1.00  0.00           H  
ATOM   3712  HB2 ALA A 243     -15.468 -25.256  48.365  1.00  0.00           H  
ATOM   3713  HB3 ALA A 243     -15.007 -26.606  47.321  1.00  0.00           H  
ATOM   3714  C   ALA A 243     -12.097 -26.318  48.133  1.00  0.00           C  
ATOM   3715  O   ALA A 243     -11.325 -26.162  49.151  1.00  0.00           O  
ATOM   3716  N   ASP A 244     -11.798 -27.264  47.257  1.00  0.00           N  
ATOM   3717  H   ASP A 244     -12.273 -27.219  46.367  1.00  0.00           H  
ATOM   3718  CA  ASP A 244     -10.538 -28.110  47.254  1.00  0.00           C  
ATOM   3719  HA  ASP A 244     -10.410 -28.695  48.165  1.00  0.00           H  
ATOM   3720  CB  ASP A 244     -10.624 -29.042  46.077  1.00  0.00           C  
ATOM   3721  HB2 ASP A 244     -10.785 -28.466  45.166  1.00  0.00           H  
ATOM   3722  HB3 ASP A 244      -9.650 -29.482  45.864  1.00  0.00           H  
ATOM   3723  CG  ASP A 244     -11.547 -30.256  46.204  1.00  0.00           C  
ATOM   3724  OD1 ASP A 244     -12.406 -30.351  47.118  1.00  0.00           O  
ATOM   3725  OD2 ASP A 244     -11.363 -31.148  45.350  1.00  0.00           O  
ATOM   3726  C   ASP A 244      -9.288 -27.204  47.216  1.00  0.00           C  
ATOM   3727  O   ASP A 244      -8.358 -27.578  47.960  1.00  0.00           O  
ATOM   3728  N   ALA A 245      -9.339 -26.099  46.475  1.00  0.00           N  
ATOM   3729  H   ALA A 245     -10.079 -25.967  45.800  1.00  0.00           H  
ATOM   3730  CA  ALA A 245      -8.107 -25.288  46.455  1.00  0.00           C  
ATOM   3731  HA  ALA A 245      -7.306 -25.977  46.188  1.00  0.00           H  
ATOM   3732  CB  ALA A 245      -8.247 -24.234  45.296  1.00  0.00           C  
ATOM   3733  HB1 ALA A 245      -8.962 -23.452  45.553  1.00  0.00           H  
ATOM   3734  HB2 ALA A 245      -7.293 -23.717  45.193  1.00  0.00           H  
ATOM   3735  HB3 ALA A 245      -8.511 -24.786  44.394  1.00  0.00           H  
ATOM   3736  C   ALA A 245      -7.737 -24.803  47.910  1.00  0.00           C  
ATOM   3737  O   ALA A 245      -6.610 -24.783  48.363  1.00  0.00           O  
ATOM   3738  N   LEU A 246      -8.715 -24.321  48.678  1.00  0.00           N  
ATOM   3739  H   LEU A 246      -9.649 -24.627  48.444  1.00  0.00           H  
ATOM   3740  CA  LEU A 246      -8.655 -23.930  50.019  1.00  0.00           C  
ATOM   3741  HA  LEU A 246      -7.752 -23.321  50.070  1.00  0.00           H  
ATOM   3742  CB  LEU A 246      -9.957 -23.097  50.122  1.00  0.00           C  
ATOM   3743  HB2 LEU A 246      -9.906 -22.295  49.386  1.00  0.00           H  
ATOM   3744  HB3 LEU A 246     -10.739 -23.813  49.865  1.00  0.00           H  
ATOM   3745  CG  LEU A 246     -10.066 -22.381  51.482  1.00  0.00           C  
ATOM   3746  HG  LEU A 246     -10.009 -23.152  52.249  1.00  0.00           H  
ATOM   3747  CD1 LEU A 246      -9.000 -21.389  51.844  1.00  0.00           C  
ATOM   3748 1HD1 LEU A 246      -9.249 -21.063  52.853  1.00  0.00           H  
ATOM   3749 2HD1 LEU A 246      -7.954 -21.693  51.883  1.00  0.00           H  
ATOM   3750 3HD1 LEU A 246      -9.041 -20.511  51.198  1.00  0.00           H  
ATOM   3751  CD2 LEU A 246     -11.445 -21.814  51.624  1.00  0.00           C  
ATOM   3752 1HD2 LEU A 246     -12.229 -22.567  51.547  1.00  0.00           H  
ATOM   3753 2HD2 LEU A 246     -11.604 -21.364  52.605  1.00  0.00           H  
ATOM   3754 3HD2 LEU A 246     -11.653 -21.005  50.924  1.00  0.00           H  
ATOM   3755  C   LEU A 246      -8.394 -25.077  51.036  1.00  0.00           C  
ATOM   3756  O   LEU A 246      -8.130 -24.797  52.209  1.00  0.00           O  
ATOM   3757  N   LYS A 247      -8.447 -26.358  50.610  1.00  0.00           N  
ATOM   3758  H   LYS A 247      -8.662 -26.569  49.646  1.00  0.00           H  
ATOM   3759  CA  LYS A 247      -8.087 -27.508  51.407  1.00  0.00           C  
ATOM   3760  HA  LYS A 247      -8.294 -27.165  52.420  1.00  0.00           H  
ATOM   3761  CB  LYS A 247      -8.967 -28.662  51.059  1.00  0.00           C  
ATOM   3762  HB2 LYS A 247      -9.027 -28.808  49.980  1.00  0.00           H  
ATOM   3763  HB3 LYS A 247      -8.453 -29.575  51.357  1.00  0.00           H  
ATOM   3764  CG  LYS A 247     -10.361 -28.688  51.789  1.00  0.00           C  
ATOM   3765  HG2 LYS A 247     -10.115 -29.080  52.776  1.00  0.00           H  
ATOM   3766  HG3 LYS A 247     -10.625 -27.647  51.974  1.00  0.00           H  
ATOM   3767  CD  LYS A 247     -11.430 -29.480  51.099  1.00  0.00           C  
ATOM   3768  HD2 LYS A 247     -12.405 -29.526  51.585  1.00  0.00           H  
ATOM   3769  HD3 LYS A 247     -11.635 -28.936  50.177  1.00  0.00           H  
ATOM   3770  CE  LYS A 247     -11.047 -30.906  50.735  1.00  0.00           C  
ATOM   3771  HE2 LYS A 247     -10.090 -30.868  50.215  1.00  0.00           H  
ATOM   3772  HE3 LYS A 247     -10.948 -31.504  51.640  1.00  0.00           H  
ATOM   3773  NZ  LYS A 247     -12.049 -31.451  49.833  1.00  0.00           N1+
ATOM   3774  HZ1 LYS A 247     -11.830 -32.423  49.667  1.00  0.00           H  
ATOM   3775  HZ2 LYS A 247     -13.021 -31.394  50.103  1.00  0.00           H  
ATOM   3776  HZ3 LYS A 247     -12.026 -31.055  48.904  1.00  0.00           H  
ATOM   3777  C   LYS A 247      -6.585 -27.974  51.380  1.00  0.00           C  
ATOM   3778  O   LYS A 247      -6.236 -28.399  52.415  1.00  0.00           O  
ATOM   3779  N   ASP A 248      -5.904 -28.021  50.224  1.00  0.00           N  
ATOM   3780  H   ASP A 248      -6.379 -27.812  49.357  1.00  0.00           H  
ATOM   3781  CA  ASP A 248      -4.510 -28.382  50.026  1.00  0.00           C  
ATOM   3782  HA  ASP A 248      -4.458 -29.402  50.407  1.00  0.00           H  
ATOM   3783  CB  ASP A 248      -4.198 -28.267  48.544  1.00  0.00           C  
ATOM   3784  HB2 ASP A 248      -4.608 -29.092  47.962  1.00  0.00           H  
ATOM   3785  HB3 ASP A 248      -4.585 -27.358  48.084  1.00  0.00           H  
ATOM   3786  CG  ASP A 248      -2.669 -28.110  48.353  1.00  0.00           C  
ATOM   3787  OD1 ASP A 248      -1.999 -29.089  48.548  1.00  0.00           O  
ATOM   3788  OD2 ASP A 248      -2.158 -27.088  47.933  1.00  0.00           O  
ATOM   3789  C   ASP A 248      -3.562 -27.579  50.937  1.00  0.00           C  
ATOM   3790  O   ASP A 248      -3.575 -26.359  50.904  1.00  0.00           O  
ATOM   3791  N   PRO A 249      -2.636 -28.186  51.715  1.00  0.00           N  
ATOM   3792  CD  PRO A 249      -2.310 -29.524  51.755  1.00  0.00           C  
ATOM   3793  HD2 PRO A 249      -2.043 -29.892  50.764  1.00  0.00           H  
ATOM   3794  HD3 PRO A 249      -3.180 -29.978  52.229  1.00  0.00           H  
ATOM   3795  CG  PRO A 249      -1.048 -29.599  52.551  1.00  0.00           C  
ATOM   3796  HG2 PRO A 249      -0.251 -29.413  51.831  1.00  0.00           H  
ATOM   3797  HG3 PRO A 249      -0.899 -30.492  53.158  1.00  0.00           H  
ATOM   3798  CB  PRO A 249      -1.237 -28.477  53.609  1.00  0.00           C  
ATOM   3799  HB2 PRO A 249      -0.280 -28.091  53.961  1.00  0.00           H  
ATOM   3800  HB3 PRO A 249      -1.873 -28.931  54.369  1.00  0.00           H  
ATOM   3801  CA  PRO A 249      -1.978 -27.450  52.773  1.00  0.00           C  
ATOM   3802  HA  PRO A 249      -2.809 -27.103  53.388  1.00  0.00           H  
ATOM   3803  C   PRO A 249      -1.035 -26.311  52.234  1.00  0.00           C  
ATOM   3804  O   PRO A 249      -0.827 -25.375  52.924  1.00  0.00           O  
ATOM   3805  N   GLN A 250      -0.396 -26.462  51.036  1.00  0.00           N  
ATOM   3806  H   GLN A 250      -0.665 -27.218  50.423  1.00  0.00           H  
ATOM   3807  CA  GLN A 250       0.443 -25.408  50.415  1.00  0.00           C  
ATOM   3808  HA  GLN A 250       0.945 -24.949  51.266  1.00  0.00           H  
ATOM   3809  CB  GLN A 250       1.485 -26.073  49.520  1.00  0.00           C  
ATOM   3810  HB2 GLN A 250       0.917 -26.503  48.695  1.00  0.00           H  
ATOM   3811  HB3 GLN A 250       2.208 -25.406  49.051  1.00  0.00           H  
ATOM   3812  CG  GLN A 250       2.197 -27.300  50.214  1.00  0.00           C  
ATOM   3813  HG2 GLN A 250       1.529 -28.138  50.415  1.00  0.00           H  
ATOM   3814  HG3 GLN A 250       2.924 -27.677  49.494  1.00  0.00           H  
ATOM   3815  CD  GLN A 250       2.850 -26.845  51.619  1.00  0.00           C  
ATOM   3816  OE1 GLN A 250       3.402 -25.745  51.675  1.00  0.00           O  
ATOM   3817  NE2 GLN A 250       2.804 -27.662  52.699  1.00  0.00           N  
ATOM   3818 1HE2 GLN A 250       3.198 -27.336  53.569  1.00  0.00           H  
ATOM   3819 2HE2 GLN A 250       2.520 -28.622  52.561  1.00  0.00           H  
ATOM   3820  C   GLN A 250      -0.360 -24.260  49.645  1.00  0.00           C  
ATOM   3821  O   GLN A 250       0.157 -23.101  49.606  1.00  0.00           O  
ATOM   3822  N   GLN A 251      -1.564 -24.593  49.083  1.00  0.00           N  
ATOM   3823  H   GLN A 251      -1.917 -25.540  49.080  1.00  0.00           H  
ATOM   3824  CA  GLN A 251      -2.441 -23.628  48.544  1.00  0.00           C  
ATOM   3825  HA  GLN A 251      -1.805 -22.932  47.997  1.00  0.00           H  
ATOM   3826  CB  GLN A 251      -3.433 -24.274  47.575  1.00  0.00           C  
ATOM   3827  HB2 GLN A 251      -2.868 -24.900  46.884  1.00  0.00           H  
ATOM   3828  HB3 GLN A 251      -4.139 -24.935  48.078  1.00  0.00           H  
ATOM   3829  CG  GLN A 251      -4.273 -23.250  46.798  1.00  0.00           C  
ATOM   3830  HG2 GLN A 251      -4.661 -23.894  46.009  1.00  0.00           H  
ATOM   3831  HG3 GLN A 251      -5.089 -22.923  47.442  1.00  0.00           H  
ATOM   3832  CD  GLN A 251      -3.618 -22.121  46.147  1.00  0.00           C  
ATOM   3833  OE1 GLN A 251      -2.456 -22.348  45.768  1.00  0.00           O  
ATOM   3834  NE2 GLN A 251      -4.202 -20.940  45.953  1.00  0.00           N  
ATOM   3835 1HE2 GLN A 251      -3.727 -20.178  45.490  1.00  0.00           H  
ATOM   3836 2HE2 GLN A 251      -5.005 -20.732  46.531  1.00  0.00           H  
ATOM   3837  C   GLN A 251      -3.141 -22.824  49.621  1.00  0.00           C  
ATOM   3838  O   GLN A 251      -3.295 -21.584  49.415  1.00  0.00           O  
ATOM   3839  N   ARG A 252      -3.616 -23.424  50.744  1.00  0.00           N  
ATOM   3840  H   ARG A 252      -3.488 -24.426  50.757  1.00  0.00           H  
ATOM   3841  CA  ARG A 252      -4.149 -22.709  51.878  1.00  0.00           C  
ATOM   3842  HA  ARG A 252      -4.959 -22.004  51.690  1.00  0.00           H  
ATOM   3843  CB  ARG A 252      -4.663 -23.789  52.826  1.00  0.00           C  
ATOM   3844  HB2 ARG A 252      -5.230 -24.549  52.288  1.00  0.00           H  
ATOM   3845  HB3 ARG A 252      -3.881 -24.391  53.287  1.00  0.00           H  
ATOM   3846  CG  ARG A 252      -5.497 -23.109  53.893  1.00  0.00           C  
ATOM   3847  HG2 ARG A 252      -4.814 -22.557  54.538  1.00  0.00           H  
ATOM   3848  HG3 ARG A 252      -6.229 -22.405  53.497  1.00  0.00           H  
ATOM   3849  CD  ARG A 252      -6.227 -24.090  54.835  1.00  0.00           C  
ATOM   3850  HD2 ARG A 252      -6.805 -24.794  54.236  1.00  0.00           H  
ATOM   3851  HD3 ARG A 252      -5.422 -24.625  55.338  1.00  0.00           H  
ATOM   3852  NE  ARG A 252      -7.023 -23.583  55.910  1.00  0.00           N  
ATOM   3853  HE  ARG A 252      -6.527 -23.627  56.789  1.00  0.00           H  
ATOM   3854  CZ  ARG A 252      -8.355 -23.520  55.920  1.00  0.00           C  
ATOM   3855  NH1 ARG A 252      -9.053 -23.692  54.866  1.00  0.00           N  
ATOM   3856 1HH1 ARG A 252      -8.652 -23.917  53.966  1.00  0.00           H  
ATOM   3857 2HH1 ARG A 252     -10.040 -23.883  54.963  1.00  0.00           H  
ATOM   3858  NH2 ARG A 252      -8.951 -23.356  57.068  1.00  0.00           N  
ATOM   3859 1HH2 ARG A 252      -8.403 -23.279  57.913  1.00  0.00           H  
ATOM   3860 2HH2 ARG A 252      -9.955 -23.255  57.045  1.00  0.00           H  
ATOM   3861  C   ARG A 252      -3.007 -21.869  52.575  1.00  0.00           C  
ATOM   3862  O   ARG A 252      -3.239 -20.692  52.883  1.00  0.00           O  
ATOM   3863  N   GLU A 253      -1.763 -22.400  52.627  1.00  0.00           N  
ATOM   3864  H   GLU A 253      -1.770 -23.364  52.324  1.00  0.00           H  
ATOM   3865  CA  GLU A 253      -0.593 -21.707  53.092  1.00  0.00           C  
ATOM   3866  HA  GLU A 253      -0.739 -21.372  54.118  1.00  0.00           H  
ATOM   3867  CB  GLU A 253       0.644 -22.640  53.177  1.00  0.00           C  
ATOM   3868  HB2 GLU A 253       0.314 -23.376  53.911  1.00  0.00           H  
ATOM   3869  HB3 GLU A 253       0.697 -23.185  52.234  1.00  0.00           H  
ATOM   3870  CG  GLU A 253       1.922 -22.066  53.747  1.00  0.00           C  
ATOM   3871  HG2 GLU A 253       1.791 -21.273  54.483  1.00  0.00           H  
ATOM   3872  HG3 GLU A 253       2.316 -22.912  54.310  1.00  0.00           H  
ATOM   3873  CD  GLU A 253       2.829 -21.489  52.663  1.00  0.00           C  
ATOM   3874  OE1 GLU A 253       2.662 -21.712  51.443  1.00  0.00           O  
ATOM   3875  OE2 GLU A 253       3.702 -20.729  53.102  1.00  0.00           O  
ATOM   3876  C   GLU A 253      -0.273 -20.473  52.350  1.00  0.00           C  
ATOM   3877  O   GLU A 253       0.188 -19.530  52.981  1.00  0.00           O  
ATOM   3878  N   GLN A 254      -0.441 -20.447  51.065  1.00  0.00           N  
ATOM   3879  H   GLN A 254      -0.632 -21.323  50.598  1.00  0.00           H  
ATOM   3880  CA  GLN A 254      -0.111 -19.179  50.294  1.00  0.00           C  
ATOM   3881  HA  GLN A 254       0.854 -18.752  50.567  1.00  0.00           H  
ATOM   3882  CB  GLN A 254      -0.006 -19.492  48.757  1.00  0.00           C  
ATOM   3883  HB2 GLN A 254       0.729 -20.263  48.527  1.00  0.00           H  
ATOM   3884  HB3 GLN A 254      -0.978 -19.793  48.364  1.00  0.00           H  
ATOM   3885  CG  GLN A 254       0.373 -18.268  47.899  1.00  0.00           C  
ATOM   3886  HG2 GLN A 254      -0.434 -17.539  47.981  1.00  0.00           H  
ATOM   3887  HG3 GLN A 254       1.250 -17.753  48.290  1.00  0.00           H  
ATOM   3888  CD  GLN A 254       0.635 -18.633  46.484  1.00  0.00           C  
ATOM   3889  OE1 GLN A 254      -0.033 -19.492  45.906  1.00  0.00           O  
ATOM   3890  NE2 GLN A 254       1.670 -18.066  45.885  1.00  0.00           N  
ATOM   3891 1HE2 GLN A 254       1.740 -18.073  44.877  1.00  0.00           H  
ATOM   3892 2HE2 GLN A 254       2.138 -17.349  46.421  1.00  0.00           H  
ATOM   3893  C   GLN A 254      -1.172 -18.116  50.643  1.00  0.00           C  
ATOM   3894  O   GLN A 254      -0.974 -16.891  50.687  1.00  0.00           O  
ATOM   3895  N   ILE A 255      -2.400 -18.580  50.864  1.00  0.00           N  
ATOM   3896  H   ILE A 255      -2.483 -19.586  50.899  1.00  0.00           H  
ATOM   3897  CA  ILE A 255      -3.609 -17.726  51.241  1.00  0.00           C  
ATOM   3898  HA  ILE A 255      -3.427 -16.777  50.737  1.00  0.00           H  
ATOM   3899  CB  ILE A 255      -4.986 -18.275  50.761  1.00  0.00           C  
ATOM   3900  HB  ILE A 255      -5.280 -19.120  51.382  1.00  0.00           H  
ATOM   3901  CG2 ILE A 255      -5.987 -17.139  50.977  1.00  0.00           C  
ATOM   3902 1HG2 ILE A 255      -6.251 -17.128  52.035  1.00  0.00           H  
ATOM   3903 2HG2 ILE A 255      -5.651 -16.119  50.794  1.00  0.00           H  
ATOM   3904 3HG2 ILE A 255      -6.852 -17.339  50.345  1.00  0.00           H  
ATOM   3905  CG1 ILE A 255      -5.044 -18.829  49.345  1.00  0.00           C  
ATOM   3906 2HG1 ILE A 255      -5.051 -18.046  48.586  1.00  0.00           H  
ATOM   3907 3HG1 ILE A 255      -4.123 -19.369  49.128  1.00  0.00           H  
ATOM   3908  CD1 ILE A 255      -6.264 -19.759  48.967  1.00  0.00           C  
ATOM   3909 1HD1 ILE A 255      -7.261 -19.324  49.028  1.00  0.00           H  
ATOM   3910 2HD1 ILE A 255      -6.290 -20.078  47.926  1.00  0.00           H  
ATOM   3911 3HD1 ILE A 255      -6.290 -20.649  49.596  1.00  0.00           H  
ATOM   3912  C   ILE A 255      -3.522 -17.367  52.732  1.00  0.00           C  
ATOM   3913  O   ILE A 255      -4.045 -16.353  53.112  1.00  0.00           O  
ATOM   3914  N   GLN A 256      -2.870 -18.076  53.648  1.00  0.00           N  
ATOM   3915  H   GLN A 256      -2.607 -19.020  53.404  1.00  0.00           H  
ATOM   3916  CA  GLN A 256      -2.618 -17.763  55.060  1.00  0.00           C  
ATOM   3917  HA  GLN A 256      -3.486 -17.252  55.476  1.00  0.00           H  
ATOM   3918  CB  GLN A 256      -2.309 -19.148  55.858  1.00  0.00           C  
ATOM   3919  HB2 GLN A 256      -3.187 -19.789  55.942  1.00  0.00           H  
ATOM   3920  HB3 GLN A 256      -1.536 -19.732  55.358  1.00  0.00           H  
ATOM   3921  CG  GLN A 256      -1.761 -18.872  57.295  1.00  0.00           C  
ATOM   3922  HG2 GLN A 256      -1.469 -19.791  57.802  1.00  0.00           H  
ATOM   3923  HG3 GLN A 256      -0.866 -18.251  57.346  1.00  0.00           H  
ATOM   3924  CD  GLN A 256      -2.815 -18.206  58.113  1.00  0.00           C  
ATOM   3925  OE1 GLN A 256      -3.889 -18.759  58.352  1.00  0.00           O  
ATOM   3926  NE2 GLN A 256      -2.640 -17.034  58.640  1.00  0.00           N  
ATOM   3927 1HE2 GLN A 256      -3.365 -16.636  59.220  1.00  0.00           H  
ATOM   3928 2HE2 GLN A 256      -1.907 -16.435  58.288  1.00  0.00           H  
ATOM   3929  C   GLN A 256      -1.566 -16.700  55.167  1.00  0.00           C  
ATOM   3930  O   GLN A 256      -1.788 -15.705  55.854  1.00  0.00           O  
ATOM   3931  N   ARG A 257      -0.544 -16.753  54.321  1.00  0.00           N  
ATOM   3932  H   ARG A 257      -0.263 -17.672  54.008  1.00  0.00           H  
ATOM   3933  CA  ARG A 257       0.320 -15.621  54.047  1.00  0.00           C  
ATOM   3934  HA  ARG A 257       0.800 -15.383  54.996  1.00  0.00           H  
ATOM   3935  CB  ARG A 257       1.459 -16.066  53.143  1.00  0.00           C  
ATOM   3936  HB2 ARG A 257       1.004 -16.696  52.379  1.00  0.00           H  
ATOM   3937  HB3 ARG A 257       1.861 -15.157  52.695  1.00  0.00           H  
ATOM   3938  CG  ARG A 257       2.640 -16.760  53.726  1.00  0.00           C  
ATOM   3939  HG2 ARG A 257       2.974 -16.187  54.591  1.00  0.00           H  
ATOM   3940  HG3 ARG A 257       2.317 -17.735  54.091  1.00  0.00           H  
ATOM   3941  CD  ARG A 257       3.734 -17.042  52.728  1.00  0.00           C  
ATOM   3942  HD2 ARG A 257       3.918 -16.183  52.082  1.00  0.00           H  
ATOM   3943  HD3 ARG A 257       4.719 -17.108  53.191  1.00  0.00           H  
ATOM   3944  NE  ARG A 257       3.401 -18.207  51.886  1.00  0.00           N  
ATOM   3945  HE  ARG A 257       3.024 -19.065  52.261  1.00  0.00           H  
ATOM   3946  CZ  ARG A 257       3.689 -18.413  50.616  1.00  0.00           C  
ATOM   3947  NH1 ARG A 257       3.705 -19.556  50.055  1.00  0.00           N  
ATOM   3948 1HH1 ARG A 257       3.494 -20.370  50.614  1.00  0.00           H  
ATOM   3949 2HH1 ARG A 257       3.911 -19.635  49.069  1.00  0.00           H  
ATOM   3950  NH2 ARG A 257       3.979 -17.415  49.766  1.00  0.00           N  
ATOM   3951 1HH2 ARG A 257       4.114 -16.512  50.198  1.00  0.00           H  
ATOM   3952 2HH2 ARG A 257       4.093 -17.551  48.772  1.00  0.00           H  
ATOM   3953  C   ARG A 257      -0.446 -14.373  53.516  1.00  0.00           C  
ATOM   3954  O   ARG A 257       0.020 -13.256  53.813  1.00  0.00           O  
ATOM   3955  N   TYR A 258      -1.506 -14.497  52.728  1.00  0.00           N  
ATOM   3956  H   TYR A 258      -1.896 -15.414  52.564  1.00  0.00           H  
ATOM   3957  CA  TYR A 258      -2.333 -13.328  52.336  1.00  0.00           C  
ATOM   3958  HA  TYR A 258      -1.582 -12.608  52.010  1.00  0.00           H  
ATOM   3959  CB  TYR A 258      -3.171 -13.733  51.047  1.00  0.00           C  
ATOM   3960  HB2 TYR A 258      -2.498 -14.143  50.293  1.00  0.00           H  
ATOM   3961  HB3 TYR A 258      -4.008 -14.403  51.241  1.00  0.00           H  
ATOM   3962  CG  TYR A 258      -3.918 -12.527  50.395  1.00  0.00           C  
ATOM   3963  CD1 TYR A 258      -3.343 -11.300  50.107  1.00  0.00           C  
ATOM   3964  HD1 TYR A 258      -2.328 -11.066  50.392  1.00  0.00           H  
ATOM   3965  CE1 TYR A 258      -3.983 -10.339  49.265  1.00  0.00           C  
ATOM   3966  HE1 TYR A 258      -3.489  -9.438  48.933  1.00  0.00           H  
ATOM   3967  CZ  TYR A 258      -5.281 -10.584  48.828  1.00  0.00           C  
ATOM   3968  OH  TYR A 258      -5.918  -9.634  48.023  1.00  0.00           O  
ATOM   3969  HH  TYR A 258      -6.700 -10.073  47.681  1.00  0.00           H  
ATOM   3970  CE2 TYR A 258      -5.864 -11.845  49.133  1.00  0.00           C  
ATOM   3971  HE2 TYR A 258      -6.903 -11.990  48.876  1.00  0.00           H  
ATOM   3972  CD2 TYR A 258      -5.211 -12.765  49.963  1.00  0.00           C  
ATOM   3973  HD2 TYR A 258      -5.799 -13.619  50.264  1.00  0.00           H  
ATOM   3974  C   TYR A 258      -3.129 -12.738  53.495  1.00  0.00           C  
ATOM   3975  O   TYR A 258      -3.085 -11.541  53.770  1.00  0.00           O  
ATOM   3976  N   GLU A 259      -3.731 -13.639  54.362  1.00  0.00           N  
ATOM   3977  H   GLU A 259      -3.686 -14.594  54.038  1.00  0.00           H  
ATOM   3978  CA  GLU A 259      -4.602 -13.390  55.551  1.00  0.00           C  
ATOM   3979  HA  GLU A 259      -5.492 -12.779  55.399  1.00  0.00           H  
ATOM   3980  CB  GLU A 259      -5.150 -14.716  56.098  1.00  0.00           C  
ATOM   3981  HB2 GLU A 259      -4.346 -15.443  55.981  1.00  0.00           H  
ATOM   3982  HB3 GLU A 259      -5.484 -14.650  57.133  1.00  0.00           H  
ATOM   3983  CG  GLU A 259      -6.290 -15.192  55.257  1.00  0.00           C  
ATOM   3984  HG2 GLU A 259      -6.174 -15.114  54.176  1.00  0.00           H  
ATOM   3985  HG3 GLU A 259      -6.500 -16.230  55.516  1.00  0.00           H  
ATOM   3986  CD  GLU A 259      -7.595 -14.515  55.561  1.00  0.00           C  
ATOM   3987  OE1 GLU A 259      -8.542 -15.300  55.432  1.00  0.00           O  
ATOM   3988  OE2 GLU A 259      -7.739 -13.368  56.077  1.00  0.00           O  
ATOM   3989  C   GLU A 259      -3.751 -12.638  56.653  1.00  0.00           C  
ATOM   3990  O   GLU A 259      -4.227 -11.717  57.241  1.00  0.00           O  
ATOM   3991  N   ASP A 260      -2.532 -13.129  56.832  1.00  0.00           N  
ATOM   3992  H   ASP A 260      -2.244 -13.933  56.292  1.00  0.00           H  
ATOM   3993  CA  ASP A 260      -1.616 -12.477  57.797  1.00  0.00           C  
ATOM   3994  HA  ASP A 260      -2.189 -12.395  58.721  1.00  0.00           H  
ATOM   3995  CB  ASP A 260      -0.312 -13.246  57.901  1.00  0.00           C  
ATOM   3996  HB2 ASP A 260      -0.583 -14.271  58.150  1.00  0.00           H  
ATOM   3997  HB3 ASP A 260       0.265 -13.274  56.976  1.00  0.00           H  
ATOM   3998  CG  ASP A 260       0.691 -12.748  58.984  1.00  0.00           C  
ATOM   3999  OD1 ASP A 260       1.841 -12.526  58.539  1.00  0.00           O  
ATOM   4000  OD2 ASP A 260       0.310 -12.629  60.170  1.00  0.00           O  
ATOM   4001  C   ASP A 260      -1.403 -10.980  57.359  1.00  0.00           C  
ATOM   4002  O   ASP A 260      -1.449 -10.163  58.283  1.00  0.00           O  
ATOM   4003  N   LEU A 261      -1.225 -10.705  56.074  1.00  0.00           N  
ATOM   4004  H   LEU A 261      -1.276 -11.362  55.308  1.00  0.00           H  
ATOM   4005  CA  LEU A 261      -0.897  -9.327  55.532  1.00  0.00           C  
ATOM   4006  HA  LEU A 261      -0.196  -8.821  56.196  1.00  0.00           H  
ATOM   4007  CB  LEU A 261      -0.345  -9.491  54.099  1.00  0.00           C  
ATOM   4008  HB2 LEU A 261       0.506 -10.164  54.198  1.00  0.00           H  
ATOM   4009  HB3 LEU A 261      -1.117  -9.913  53.456  1.00  0.00           H  
ATOM   4010  CG  LEU A 261       0.038  -8.217  53.392  1.00  0.00           C  
ATOM   4011  HG  LEU A 261      -0.758  -7.567  53.755  1.00  0.00           H  
ATOM   4012  CD1 LEU A 261       1.400  -7.773  53.943  1.00  0.00           C  
ATOM   4013 1HD1 LEU A 261       2.182  -8.472  53.646  1.00  0.00           H  
ATOM   4014 2HD1 LEU A 261       1.672  -6.801  53.531  1.00  0.00           H  
ATOM   4015 3HD1 LEU A 261       1.289  -7.676  55.023  1.00  0.00           H  
ATOM   4016  CD2 LEU A 261       0.003  -8.302  51.851  1.00  0.00           C  
ATOM   4017 1HD2 LEU A 261      -0.872  -8.810  51.446  1.00  0.00           H  
ATOM   4018 2HD2 LEU A 261       0.014  -7.286  51.457  1.00  0.00           H  
ATOM   4019 3HD2 LEU A 261       0.895  -8.848  51.543  1.00  0.00           H  
ATOM   4020  C   LEU A 261      -2.185  -8.486  55.648  1.00  0.00           C  
ATOM   4021  O   LEU A 261      -2.050  -7.348  56.113  1.00  0.00           O  
ATOM   4022  N   LEU A 262      -3.398  -9.036  55.355  1.00  0.00           N  
ATOM   4023  H   LEU A 262      -3.467 -10.016  55.120  1.00  0.00           H  
ATOM   4024  CA  LEU A 262      -4.644  -8.297  55.458  1.00  0.00           C  
ATOM   4025  HA  LEU A 262      -4.625  -7.422  54.809  1.00  0.00           H  
ATOM   4026  CB  LEU A 262      -5.760  -9.324  55.007  1.00  0.00           C  
ATOM   4027  HB2 LEU A 262      -5.552 -10.249  55.545  1.00  0.00           H  
ATOM   4028  HB3 LEU A 262      -6.760  -8.916  55.158  1.00  0.00           H  
ATOM   4029  CG  LEU A 262      -5.782  -9.491  53.481  1.00  0.00           C  
ATOM   4030  HG  LEU A 262      -4.858  -9.972  53.161  1.00  0.00           H  
ATOM   4031  CD1 LEU A 262      -6.834 -10.483  53.116  1.00  0.00           C  
ATOM   4032 1HD1 LEU A 262      -6.433 -11.477  53.317  1.00  0.00           H  
ATOM   4033 2HD1 LEU A 262      -7.763 -10.299  53.655  1.00  0.00           H  
ATOM   4034 3HD1 LEU A 262      -7.061 -10.463  52.050  1.00  0.00           H  
ATOM   4035  CD2 LEU A 262      -5.949  -8.252  52.618  1.00  0.00           C  
ATOM   4036 1HD2 LEU A 262      -5.228  -7.463  52.832  1.00  0.00           H  
ATOM   4037 2HD2 LEU A 262      -5.988  -8.567  51.575  1.00  0.00           H  
ATOM   4038 3HD2 LEU A 262      -6.916  -7.798  52.833  1.00  0.00           H  
ATOM   4039  C   LEU A 262      -4.877  -7.755  56.848  1.00  0.00           C  
ATOM   4040  O   LEU A 262      -5.288  -6.609  57.077  1.00  0.00           O  
ATOM   4041  N   ASP A 263      -4.524  -8.497  57.925  1.00  0.00           N  
ATOM   4042  H   ASP A 263      -4.104  -9.374  57.651  1.00  0.00           H  
ATOM   4043  CA  ASP A 263      -4.617  -8.062  59.304  1.00  0.00           C  
ATOM   4044  HA  ASP A 263      -5.611  -7.658  59.491  1.00  0.00           H  
ATOM   4045  CB  ASP A 263      -4.433  -9.168  60.320  1.00  0.00           C  
ATOM   4046  HB2 ASP A 263      -3.589  -9.766  59.976  1.00  0.00           H  
ATOM   4047  HB3 ASP A 263      -4.252  -8.742  61.307  1.00  0.00           H  
ATOM   4048  CG  ASP A 263      -5.738  -9.955  60.381  1.00  0.00           C  
ATOM   4049  OD1 ASP A 263      -5.685 -10.915  61.152  1.00  0.00           O  
ATOM   4050  OD2 ASP A 263      -6.705  -9.687  59.666  1.00  0.00           O  
ATOM   4051  C   ASP A 263      -3.618  -6.985  59.666  1.00  0.00           C  
ATOM   4052  O   ASP A 263      -3.940  -6.025  60.380  1.00  0.00           O  
ATOM   4053  N   LYS A 264      -2.346  -7.126  59.252  1.00  0.00           N  
ATOM   4054  H   LYS A 264      -2.214  -7.967  58.709  1.00  0.00           H  
ATOM   4055  CA  LYS A 264      -1.237  -6.248  59.531  1.00  0.00           C  
ATOM   4056  HA  LYS A 264      -1.061  -6.115  60.598  1.00  0.00           H  
ATOM   4057  CB  LYS A 264       0.026  -6.946  58.975  1.00  0.00           C  
ATOM   4058  HB2 LYS A 264      -0.236  -7.537  58.097  1.00  0.00           H  
ATOM   4059  HB3 LYS A 264       0.828  -6.234  58.781  1.00  0.00           H  
ATOM   4060  CG  LYS A 264       0.651  -7.821  60.002  1.00  0.00           C  
ATOM   4061  HG2 LYS A 264       1.063  -7.258  60.840  1.00  0.00           H  
ATOM   4062  HG3 LYS A 264      -0.129  -8.421  60.471  1.00  0.00           H  
ATOM   4063  CD  LYS A 264       1.742  -8.777  59.407  1.00  0.00           C  
ATOM   4064  HD2 LYS A 264       1.300  -9.485  58.706  1.00  0.00           H  
ATOM   4065  HD3 LYS A 264       2.572  -8.260  58.925  1.00  0.00           H  
ATOM   4066  CE  LYS A 264       2.223  -9.758  60.550  1.00  0.00           C  
ATOM   4067  HE2 LYS A 264       2.481  -9.139  61.409  1.00  0.00           H  
ATOM   4068  HE3 LYS A 264       1.416 -10.448  60.795  1.00  0.00           H  
ATOM   4069  NZ  LYS A 264       3.375 -10.594  60.172  1.00  0.00           N1+
ATOM   4070  HZ1 LYS A 264       3.712 -11.070  60.997  1.00  0.00           H  
ATOM   4071  HZ2 LYS A 264       3.008 -11.311  59.563  1.00  0.00           H  
ATOM   4072  HZ3 LYS A 264       4.136 -10.033  59.817  1.00  0.00           H  
ATOM   4073  C   LYS A 264      -1.422  -4.780  59.033  1.00  0.00           C  
ATOM   4074  O   LYS A 264      -0.711  -3.897  59.416  1.00  0.00           O  
HETATM 4075  N   HIE A 265      -2.466  -4.560  58.194  1.00  0.00           N  
HETATM 4076  H   HIE A 265      -2.903  -5.439  57.957  1.00  0.00           H  
HETATM 4077  CA  HIE A 265      -2.779  -3.282  57.563  1.00  0.00           C  
HETATM 4078  HA  HIE A 265      -2.170  -2.518  58.045  1.00  0.00           H  
HETATM 4079  CB  HIE A 265      -2.481  -3.354  56.070  1.00  0.00           C  
HETATM 4080  HB2 HIE A 265      -2.975  -4.264  55.731  1.00  0.00           H  
HETATM 4081  HB3 HIE A 265      -2.841  -2.481  55.526  1.00  0.00           H  
HETATM 4082  CG  HIE A 265      -0.988  -3.364  55.754  1.00  0.00           C  
HETATM 4083  ND1 HIE A 265      -0.184  -2.204  55.882  1.00  0.00           N  
HETATM 4084  CE1 HIE A 265       1.051  -2.682  55.676  1.00  0.00           C  
HETATM 4085  HE1 HIE A 265       1.930  -2.070  55.821  1.00  0.00           H  
HETATM 4086  NE2 HIE A 265       1.087  -4.004  55.544  1.00  0.00           N  
HETATM 4087  HE2 HIE A 265       1.982  -4.469  55.491  1.00  0.00           H  
HETATM 4088  CD2 HIE A 265      -0.169  -4.465  55.544  1.00  0.00           C  
HETATM 4089  HD2 HIE A 265      -0.477  -5.491  55.409  1.00  0.00           H  
HETATM 4090  C   HIE A 265      -4.256  -2.914  57.872  1.00  0.00           C  
HETATM 4091  O   HIE A 265      -4.642  -1.799  57.950  1.00  0.00           O  
ATOM   4092  N   GLY A 266      -5.043  -3.916  58.295  1.00  0.00           N  
ATOM   4093  H   GLY A 266      -4.829  -4.902  58.264  1.00  0.00           H  
ATOM   4094  CA  GLY A 266      -6.460  -3.686  58.546  1.00  0.00           C  
ATOM   4095  HA2 GLY A 266      -6.893  -4.464  59.175  1.00  0.00           H  
ATOM   4096  HA3 GLY A 266      -6.499  -2.719  59.047  1.00  0.00           H  
ATOM   4097  C   GLY A 266      -7.375  -3.575  57.291  1.00  0.00           C  
ATOM   4098  O   GLY A 266      -8.353  -2.768  57.339  1.00  0.00           O  
ATOM   4099  N   LEU A 267      -7.059  -4.303  56.219  1.00  0.00           N  
ATOM   4100  H   LEU A 267      -6.486  -5.097  56.470  1.00  0.00           H  
ATOM   4101  CA  LEU A 267      -7.695  -4.241  54.870  1.00  0.00           C  
ATOM   4102  HA  LEU A 267      -8.437  -3.443  54.867  1.00  0.00           H  
ATOM   4103  CB  LEU A 267      -6.702  -3.905  53.756  1.00  0.00           C  
ATOM   4104  HB2 LEU A 267      -6.350  -4.870  53.389  1.00  0.00           H  
ATOM   4105  HB3 LEU A 267      -7.260  -3.471  52.927  1.00  0.00           H  
ATOM   4106  CG  LEU A 267      -5.503  -2.993  53.971  1.00  0.00           C  
ATOM   4107  HG  LEU A 267      -4.900  -3.424  54.771  1.00  0.00           H  
ATOM   4108  CD1 LEU A 267      -4.712  -2.843  52.671  1.00  0.00           C  
ATOM   4109 1HD1 LEU A 267      -4.654  -3.807  52.166  1.00  0.00           H  
ATOM   4110 2HD1 LEU A 267      -5.236  -2.148  52.016  1.00  0.00           H  
ATOM   4111 3HD1 LEU A 267      -3.728  -2.436  52.902  1.00  0.00           H  
ATOM   4112  CD2 LEU A 267      -5.930  -1.611  54.511  1.00  0.00           C  
ATOM   4113 1HD2 LEU A 267      -6.669  -1.625  55.312  1.00  0.00           H  
ATOM   4114 2HD2 LEU A 267      -5.074  -1.026  54.848  1.00  0.00           H  
ATOM   4115 3HD2 LEU A 267      -6.355  -0.977  53.733  1.00  0.00           H  
ATOM   4116  C   LEU A 267      -8.379  -5.612  54.580  1.00  0.00           C  
ATOM   4117  O   LEU A 267      -8.087  -6.604  55.255  1.00  0.00           O  
ATOM   4118  N   GLU A 268      -9.296  -5.643  53.615  1.00  0.00           N  
ATOM   4119  H   GLU A 268      -9.313  -4.812  53.042  1.00  0.00           H  
ATOM   4120  CA  GLU A 268     -10.159  -6.840  53.361  1.00  0.00           C  
ATOM   4121  HA  GLU A 268      -9.916  -7.662  54.034  1.00  0.00           H  
ATOM   4122  CB  GLU A 268     -11.645  -6.592  53.603  1.00  0.00           C  
ATOM   4123  HB2 GLU A 268     -11.915  -5.863  52.839  1.00  0.00           H  
ATOM   4124  HB3 GLU A 268     -12.293  -7.449  53.418  1.00  0.00           H  
ATOM   4125  CG  GLU A 268     -11.966  -5.975  54.958  1.00  0.00           C  
ATOM   4126  HG2 GLU A 268     -11.372  -5.084  55.160  1.00  0.00           H  
ATOM   4127  HG3 GLU A 268     -13.041  -5.794  54.977  1.00  0.00           H  
ATOM   4128  CD  GLU A 268     -11.712  -7.035  56.087  1.00  0.00           C  
ATOM   4129  OE1 GLU A 268     -11.726  -8.323  55.793  1.00  0.00           O  
ATOM   4130  OE2 GLU A 268     -11.552  -6.663  57.276  1.00  0.00           O  
ATOM   4131  C   GLU A 268      -9.939  -7.405  51.930  1.00  0.00           C  
ATOM   4132  O   GLU A 268      -9.351  -6.795  51.071  1.00  0.00           O  
ATOM   4133  N   PRO A 269     -10.091  -8.720  51.806  1.00  0.00           N  
ATOM   4134  CD  PRO A 269     -10.663  -9.632  52.795  1.00  0.00           C  
ATOM   4135  HD2 PRO A 269     -11.661  -9.251  53.012  1.00  0.00           H  
ATOM   4136  HD3 PRO A 269     -10.052  -9.673  53.696  1.00  0.00           H  
ATOM   4137  CG  PRO A 269     -10.647 -11.033  52.116  1.00  0.00           C  
ATOM   4138  HG2 PRO A 269     -11.625 -11.339  51.744  1.00  0.00           H  
ATOM   4139  HG3 PRO A 269     -10.321 -11.691  52.922  1.00  0.00           H  
ATOM   4140  CB  PRO A 269      -9.668 -10.947  50.969  1.00  0.00           C  
ATOM   4141  HB2 PRO A 269      -9.994 -11.492  50.083  1.00  0.00           H  
ATOM   4142  HB3 PRO A 269      -8.774 -11.458  51.327  1.00  0.00           H  
ATOM   4143  CA  PRO A 269      -9.422  -9.474  50.699  1.00  0.00           C  
ATOM   4144  HA  PRO A 269      -8.347  -9.332  50.816  1.00  0.00           H  
ATOM   4145  C   PRO A 269      -9.872  -9.117  49.290  1.00  0.00           C  
ATOM   4146  O   PRO A 269      -9.145  -8.977  48.350  1.00  0.00           O  
ATOM   4147  N   GLY A 270     -11.219  -9.101  49.157  1.00  0.00           N  
ATOM   4148  H   GLY A 270     -11.764  -9.315  49.981  1.00  0.00           H  
ATOM   4149  CA  GLY A 270     -11.899  -8.878  47.887  1.00  0.00           C  
ATOM   4150  HA2 GLY A 270     -11.508  -9.613  47.184  1.00  0.00           H  
ATOM   4151  HA3 GLY A 270     -12.985  -8.874  47.977  1.00  0.00           H  
ATOM   4152  C   GLY A 270     -11.494  -7.466  47.319  1.00  0.00           C  
ATOM   4153  O   GLY A 270     -11.140  -7.256  46.174  1.00  0.00           O  
ATOM   4154  N   GLU A 271     -11.409  -6.541  48.261  1.00  0.00           N  
ATOM   4155  H   GLU A 271     -11.843  -6.744  49.150  1.00  0.00           H  
ATOM   4156  CA  GLU A 271     -10.919  -5.179  48.098  1.00  0.00           C  
ATOM   4157  HA  GLU A 271     -11.560  -4.660  47.385  1.00  0.00           H  
ATOM   4158  CB  GLU A 271     -11.049  -4.380  49.433  1.00  0.00           C  
ATOM   4159  HB2 GLU A 271     -10.294  -4.691  50.155  1.00  0.00           H  
ATOM   4160  HB3 GLU A 271     -10.810  -3.389  49.047  1.00  0.00           H  
ATOM   4161  CG  GLU A 271     -12.473  -4.309  50.026  1.00  0.00           C  
ATOM   4162  HG2 GLU A 271     -13.063  -3.967  49.176  1.00  0.00           H  
ATOM   4163  HG3 GLU A 271     -12.845  -5.269  50.386  1.00  0.00           H  
ATOM   4164  CD  GLU A 271     -12.673  -3.277  51.180  1.00  0.00           C  
ATOM   4165  OE1 GLU A 271     -11.887  -2.374  51.341  1.00  0.00           O  
ATOM   4166  OE2 GLU A 271     -13.640  -3.440  51.919  1.00  0.00           O  
ATOM   4167  C   GLU A 271      -9.510  -5.038  47.601  1.00  0.00           C  
ATOM   4168  O   GLU A 271      -9.249  -4.400  46.548  1.00  0.00           O  
ATOM   4169  N   VAL A 272      -8.554  -5.645  48.283  1.00  0.00           N  
ATOM   4170  H   VAL A 272      -8.896  -6.091  49.121  1.00  0.00           H  
ATOM   4171  CA  VAL A 272      -7.081  -5.568  48.029  1.00  0.00           C  
ATOM   4172  HA  VAL A 272      -7.037  -4.479  48.026  1.00  0.00           H  
ATOM   4173  CB  VAL A 272      -6.210  -6.093  49.199  1.00  0.00           C  
ATOM   4174  HB  VAL A 272      -6.485  -7.121  49.437  1.00  0.00           H  
ATOM   4175  CG1 VAL A 272      -4.735  -6.224  48.949  1.00  0.00           C  
ATOM   4176 1HG1 VAL A 272      -4.630  -6.953  48.145  1.00  0.00           H  
ATOM   4177 2HG1 VAL A 272      -4.382  -5.287  48.520  1.00  0.00           H  
ATOM   4178 3HG1 VAL A 272      -4.123  -6.451  49.822  1.00  0.00           H  
ATOM   4179  CG2 VAL A 272      -6.448  -5.121  50.341  1.00  0.00           C  
ATOM   4180 1HG2 VAL A 272      -6.310  -4.109  49.961  1.00  0.00           H  
ATOM   4181 2HG2 VAL A 272      -7.438  -5.192  50.791  1.00  0.00           H  
ATOM   4182 3HG2 VAL A 272      -5.679  -5.259  51.102  1.00  0.00           H  
ATOM   4183  C   VAL A 272      -6.703  -6.197  46.669  1.00  0.00           C  
ATOM   4184  O   VAL A 272      -5.801  -5.698  45.965  1.00  0.00           O  
ATOM   4185  N   ALA A 273      -7.465  -7.231  46.204  1.00  0.00           N  
ATOM   4186  H   ALA A 273      -8.239  -7.601  46.738  1.00  0.00           H  
ATOM   4187  CA  ALA A 273      -7.348  -7.828  44.825  1.00  0.00           C  
ATOM   4188  HA  ALA A 273      -6.276  -8.019  44.793  1.00  0.00           H  
ATOM   4189  CB  ALA A 273      -8.127  -9.136  44.741  1.00  0.00           C  
ATOM   4190  HB1 ALA A 273      -7.753  -9.718  43.899  1.00  0.00           H  
ATOM   4191  HB2 ALA A 273      -7.924  -9.785  45.593  1.00  0.00           H  
ATOM   4192  HB3 ALA A 273      -9.202  -8.962  44.711  1.00  0.00           H  
ATOM   4193  C   ALA A 273      -7.733  -6.832  43.723  1.00  0.00           C  
ATOM   4194  O   ALA A 273      -6.988  -6.605  42.751  1.00  0.00           O  
ATOM   4195  N   LEU A 274      -8.878  -6.205  43.783  1.00  0.00           N  
ATOM   4196  H   LEU A 274      -9.504  -6.440  44.540  1.00  0.00           H  
ATOM   4197  CA  LEU A 274      -9.398  -5.179  42.904  1.00  0.00           C  
ATOM   4198  HA  LEU A 274      -9.322  -5.643  41.921  1.00  0.00           H  
ATOM   4199  CB  LEU A 274     -10.875  -4.910  43.301  1.00  0.00           C  
ATOM   4200  HB2 LEU A 274     -10.803  -4.715  44.371  1.00  0.00           H  
ATOM   4201  HB3 LEU A 274     -11.235  -3.971  42.880  1.00  0.00           H  
ATOM   4202  CG  LEU A 274     -11.915  -6.050  43.040  1.00  0.00           C  
ATOM   4203  HG  LEU A 274     -11.698  -6.792  43.807  1.00  0.00           H  
ATOM   4204  CD1 LEU A 274     -13.361  -5.537  43.216  1.00  0.00           C  
ATOM   4205 1HD1 LEU A 274     -13.642  -5.164  42.231  1.00  0.00           H  
ATOM   4206 2HD1 LEU A 274     -14.021  -6.360  43.489  1.00  0.00           H  
ATOM   4207 3HD1 LEU A 274     -13.433  -4.848  44.058  1.00  0.00           H  
ATOM   4208  CD2 LEU A 274     -11.844  -6.813  41.721  1.00  0.00           C  
ATOM   4209 1HD2 LEU A 274     -11.855  -6.171  40.840  1.00  0.00           H  
ATOM   4210 2HD2 LEU A 274     -10.974  -7.451  41.877  1.00  0.00           H  
ATOM   4211 3HD2 LEU A 274     -12.740  -7.399  41.514  1.00  0.00           H  
ATOM   4212  C   LEU A 274      -8.558  -3.934  42.882  1.00  0.00           C  
ATOM   4213  O   LEU A 274      -8.160  -3.529  41.830  1.00  0.00           O  
ATOM   4214  N   ALA A 275      -8.219  -3.337  44.049  1.00  0.00           N  
ATOM   4215  H   ALA A 275      -8.561  -3.709  44.924  1.00  0.00           H  
ATOM   4216  CA  ALA A 275      -7.262  -2.154  44.034  1.00  0.00           C  
ATOM   4217  HA  ALA A 275      -7.802  -1.382  43.487  1.00  0.00           H  
ATOM   4218  CB  ALA A 275      -6.942  -1.679  45.402  1.00  0.00           C  
ATOM   4219  HB1 ALA A 275      -6.328  -2.405  45.936  1.00  0.00           H  
ATOM   4220  HB2 ALA A 275      -6.437  -0.714  45.370  1.00  0.00           H  
ATOM   4221  HB3 ALA A 275      -7.807  -1.549  46.053  1.00  0.00           H  
ATOM   4222  C   ALA A 275      -5.950  -2.500  43.292  1.00  0.00           C  
ATOM   4223  O   ALA A 275      -5.491  -1.718  42.459  1.00  0.00           O  
ATOM   4224  N   TRP A 276      -5.505  -3.777  43.505  1.00  0.00           N  
ATOM   4225  H   TRP A 276      -6.013  -4.340  44.173  1.00  0.00           H  
ATOM   4226  CA  TRP A 276      -4.324  -4.156  42.794  1.00  0.00           C  
ATOM   4227  HA  TRP A 276      -3.504  -3.555  43.189  1.00  0.00           H  
ATOM   4228  CB  TRP A 276      -3.876  -5.539  43.263  1.00  0.00           C  
ATOM   4229  HB2 TRP A 276      -3.925  -5.546  44.351  1.00  0.00           H  
ATOM   4230  HB3 TRP A 276      -4.603  -6.221  42.823  1.00  0.00           H  
ATOM   4231  CG  TRP A 276      -2.505  -5.886  42.755  1.00  0.00           C  
ATOM   4232  CD1 TRP A 276      -1.352  -5.337  43.205  1.00  0.00           C  
ATOM   4233  HD1 TRP A 276      -1.189  -4.601  43.978  1.00  0.00           H  
ATOM   4234  NE1 TRP A 276      -0.266  -5.961  42.596  1.00  0.00           N  
ATOM   4235  HE1 TRP A 276       0.668  -5.876  42.972  1.00  0.00           H  
ATOM   4236  CE2 TRP A 276      -0.738  -6.886  41.697  1.00  0.00           C  
ATOM   4237  CZ2 TRP A 276       0.018  -7.655  40.834  1.00  0.00           C  
ATOM   4238  HZ2 TRP A 276       1.096  -7.604  40.790  1.00  0.00           H  
ATOM   4239  CH2 TRP A 276      -0.666  -8.606  40.009  1.00  0.00           C  
ATOM   4240  HH2 TRP A 276      -0.179  -9.159  39.220  1.00  0.00           H  
ATOM   4241  CZ3 TRP A 276      -2.094  -8.515  40.008  1.00  0.00           C  
ATOM   4242  HZ3 TRP A 276      -2.572  -9.102  39.237  1.00  0.00           H  
ATOM   4243  CE3 TRP A 276      -2.817  -7.677  40.792  1.00  0.00           C  
ATOM   4244  HE3 TRP A 276      -3.884  -7.712  40.629  1.00  0.00           H  
ATOM   4245  CD2 TRP A 276      -2.176  -6.847  41.748  1.00  0.00           C  
ATOM   4246  C   TRP A 276      -4.519  -3.974  41.202  1.00  0.00           C  
ATOM   4247  O   TRP A 276      -3.720  -3.265  40.625  1.00  0.00           O  
ATOM   4248  N   LEU A 277      -5.590  -4.572  40.606  1.00  0.00           N  
ATOM   4249  H   LEU A 277      -6.310  -5.007  41.164  1.00  0.00           H  
ATOM   4250  CA  LEU A 277      -5.784  -4.415  39.155  1.00  0.00           C  
ATOM   4251  HA  LEU A 277      -4.855  -4.670  38.646  1.00  0.00           H  
ATOM   4252  CB  LEU A 277      -6.976  -5.327  38.778  1.00  0.00           C  
ATOM   4253  HB2 LEU A 277      -7.916  -4.978  39.204  1.00  0.00           H  
ATOM   4254  HB3 LEU A 277      -7.113  -5.213  37.702  1.00  0.00           H  
ATOM   4255  CG  LEU A 277      -6.760  -6.784  39.087  1.00  0.00           C  
ATOM   4256  HG  LEU A 277      -6.547  -6.830  40.155  1.00  0.00           H  
ATOM   4257  CD1 LEU A 277      -7.991  -7.683  38.947  1.00  0.00           C  
ATOM   4258 1HD1 LEU A 277      -8.212  -7.684  37.880  1.00  0.00           H  
ATOM   4259 2HD1 LEU A 277      -7.753  -8.714  39.207  1.00  0.00           H  
ATOM   4260 3HD1 LEU A 277      -8.680  -7.368  39.731  1.00  0.00           H  
ATOM   4261  CD2 LEU A 277      -5.672  -7.374  38.235  1.00  0.00           C  
ATOM   4262 1HD2 LEU A 277      -5.507  -8.362  38.666  1.00  0.00           H  
ATOM   4263 2HD2 LEU A 277      -6.080  -7.540  37.238  1.00  0.00           H  
ATOM   4264 3HD2 LEU A 277      -4.704  -6.874  38.269  1.00  0.00           H  
ATOM   4265  C   LEU A 277      -6.026  -2.974  38.685  1.00  0.00           C  
ATOM   4266  O   LEU A 277      -5.717  -2.610  37.553  1.00  0.00           O  
ATOM   4267  N   LEU A 278      -6.451  -2.091  39.571  1.00  0.00           N  
ATOM   4268  H   LEU A 278      -6.778  -2.454  40.455  1.00  0.00           H  
ATOM   4269  CA  LEU A 278      -6.636  -0.643  39.308  1.00  0.00           C  
ATOM   4270  HA  LEU A 278      -6.915  -0.386  38.286  1.00  0.00           H  
ATOM   4271  CB  LEU A 278      -7.755  -0.105  40.249  1.00  0.00           C  
ATOM   4272  HB2 LEU A 278      -7.501  -0.443  41.254  1.00  0.00           H  
ATOM   4273  HB3 LEU A 278      -7.912   0.969  40.157  1.00  0.00           H  
ATOM   4274  CG  LEU A 278      -9.094  -0.776  40.011  1.00  0.00           C  
ATOM   4275  HG  LEU A 278      -8.923  -1.744  39.540  1.00  0.00           H  
ATOM   4276  CD1 LEU A 278     -10.034  -0.794  41.187  1.00  0.00           C  
ATOM   4277 1HD1 LEU A 278      -9.756  -1.617  41.846  1.00  0.00           H  
ATOM   4278 2HD1 LEU A 278      -9.906   0.131  41.749  1.00  0.00           H  
ATOM   4279 3HD1 LEU A 278     -11.044  -1.042  40.861  1.00  0.00           H  
ATOM   4280  CD2 LEU A 278      -9.931  -0.066  38.908  1.00  0.00           C  
ATOM   4281 1HD2 LEU A 278     -10.253   0.924  39.230  1.00  0.00           H  
ATOM   4282 2HD2 LEU A 278      -9.368   0.046  37.982  1.00  0.00           H  
ATOM   4283 3HD2 LEU A 278     -10.852  -0.601  38.675  1.00  0.00           H  
ATOM   4284  C   LEU A 278      -5.289  -0.004  39.485  1.00  0.00           C  
ATOM   4285  O   LEU A 278      -5.049   1.074  39.025  1.00  0.00           O  
ATOM   4286  N   THR A 279      -4.308  -0.600  40.085  1.00  0.00           N  
ATOM   4287  H   THR A 279      -4.524  -1.503  40.483  1.00  0.00           H  
ATOM   4288  CA  THR A 279      -3.003  -0.020  40.450  1.00  0.00           C  
ATOM   4289  HA  THR A 279      -3.098   1.057  40.310  1.00  0.00           H  
ATOM   4290  CB  THR A 279      -2.571  -0.246  41.966  1.00  0.00           C  
ATOM   4291  HB  THR A 279      -2.146  -1.239  42.114  1.00  0.00           H  
ATOM   4292  CG2 THR A 279      -1.348   0.594  42.378  1.00  0.00           C  
ATOM   4293 1HG2 THR A 279      -0.438   0.153  41.973  1.00  0.00           H  
ATOM   4294 2HG2 THR A 279      -1.498   1.643  42.124  1.00  0.00           H  
ATOM   4295 3HG2 THR A 279      -1.405   0.417  43.452  1.00  0.00           H  
ATOM   4296  OG1 THR A 279      -3.629  -0.003  42.847  1.00  0.00           O  
ATOM   4297  HG1 THR A 279      -4.296  -0.669  42.667  1.00  0.00           H  
ATOM   4298  C   THR A 279      -1.938  -0.427  39.456  1.00  0.00           C  
ATOM   4299  O   THR A 279      -0.924   0.263  39.205  1.00  0.00           O  
ATOM   4300  N   ARG A 280      -2.022  -1.674  38.944  1.00  0.00           N  
ATOM   4301  H   ARG A 280      -2.811  -2.249  39.203  1.00  0.00           H  
ATOM   4302  CA  ARG A 280      -0.951  -2.336  38.083  1.00  0.00           C  
ATOM   4303  HA  ARG A 280       0.000  -2.251  38.608  1.00  0.00           H  
ATOM   4304  CB  ARG A 280      -1.425  -3.802  37.902  1.00  0.00           C  
ATOM   4305  HB2 ARG A 280      -2.508  -3.840  37.782  1.00  0.00           H  
ATOM   4306  HB3 ARG A 280      -0.965  -4.219  37.006  1.00  0.00           H  
ATOM   4307  CG  ARG A 280      -1.133  -4.729  39.073  1.00  0.00           C  
ATOM   4308  HG2 ARG A 280      -1.545  -4.226  39.948  1.00  0.00           H  
ATOM   4309  HG3 ARG A 280      -1.529  -5.741  38.985  1.00  0.00           H  
ATOM   4310  CD  ARG A 280       0.371  -4.810  39.161  1.00  0.00           C  
ATOM   4311  HD2 ARG A 280       0.862  -3.838  39.102  1.00  0.00           H  
ATOM   4312  HD3 ARG A 280       0.649  -5.148  40.159  1.00  0.00           H  
ATOM   4313  NE  ARG A 280       0.964  -5.762  38.128  1.00  0.00           N  
ATOM   4314  HE  ARG A 280       0.370  -5.983  37.343  1.00  0.00           H  
ATOM   4315  CZ  ARG A 280       2.266  -5.890  38.003  1.00  0.00           C  
ATOM   4316  NH1 ARG A 280       3.127  -5.545  38.916  1.00  0.00           N  
ATOM   4317 1HH1 ARG A 280       2.774  -5.096  39.749  1.00  0.00           H  
ATOM   4318 2HH1 ARG A 280       4.090  -5.824  38.796  1.00  0.00           H  
ATOM   4319  NH2 ARG A 280       2.738  -6.345  36.857  1.00  0.00           N  
ATOM   4320 1HH2 ARG A 280       2.109  -6.257  36.072  1.00  0.00           H  
ATOM   4321 2HH2 ARG A 280       3.703  -6.617  36.731  1.00  0.00           H  
ATOM   4322  C   ARG A 280      -0.938  -1.591  36.723  1.00  0.00           C  
ATOM   4323  O   ARG A 280      -1.973  -1.529  36.101  1.00  0.00           O  
ATOM   4324  N   PRO A 281       0.250  -1.358  36.174  1.00  0.00           N  
ATOM   4325  CD  PRO A 281       1.472  -1.397  36.874  1.00  0.00           C  
ATOM   4326  HD2 PRO A 281       1.694  -2.432  37.135  1.00  0.00           H  
ATOM   4327  HD3 PRO A 281       1.572  -0.785  37.770  1.00  0.00           H  
ATOM   4328  CG  PRO A 281       2.515  -0.753  35.932  1.00  0.00           C  
ATOM   4329  HG2 PRO A 281       3.376  -1.422  35.923  1.00  0.00           H  
ATOM   4330  HG3 PRO A 281       2.772   0.269  36.209  1.00  0.00           H  
ATOM   4331  CB  PRO A 281       1.865  -0.821  34.551  1.00  0.00           C  
ATOM   4332  HB2 PRO A 281       2.302  -1.660  34.009  1.00  0.00           H  
ATOM   4333  HB3 PRO A 281       2.030   0.079  33.959  1.00  0.00           H  
ATOM   4334  CA  PRO A 281       0.378  -1.008  34.728  1.00  0.00           C  
ATOM   4335  HA  PRO A 281       0.009   0.008  34.589  1.00  0.00           H  
ATOM   4336  C   PRO A 281      -0.350  -1.929  33.713  1.00  0.00           C  
ATOM   4337  O   PRO A 281      -0.267  -3.180  33.903  1.00  0.00           O  
ATOM   4338  N   GLY A 282      -0.803  -1.326  32.602  1.00  0.00           N  
ATOM   4339  H   GLY A 282      -0.522  -0.363  32.481  1.00  0.00           H  
ATOM   4340  CA  GLY A 282      -1.450  -2.001  31.453  1.00  0.00           C  
ATOM   4341  HA2 GLY A 282      -1.268  -1.444  30.534  1.00  0.00           H  
ATOM   4342  HA3 GLY A 282      -0.966  -2.947  31.211  1.00  0.00           H  
ATOM   4343  C   GLY A 282      -2.930  -2.335  31.574  1.00  0.00           C  
ATOM   4344  O   GLY A 282      -3.704  -2.314  30.582  1.00  0.00           O  
ATOM   4345  N   VAL A 283      -3.400  -2.603  32.807  1.00  0.00           N  
ATOM   4346  H   VAL A 283      -2.726  -2.735  33.548  1.00  0.00           H  
ATOM   4347  CA  VAL A 283      -4.820  -3.007  33.067  1.00  0.00           C  
ATOM   4348  HA  VAL A 283      -5.146  -3.741  32.330  1.00  0.00           H  
ATOM   4349  CB  VAL A 283      -5.005  -3.794  34.425  1.00  0.00           C  
ATOM   4350  HB  VAL A 283      -4.553  -3.157  35.184  1.00  0.00           H  
ATOM   4351  CG1 VAL A 283      -6.479  -3.957  34.712  1.00  0.00           C  
ATOM   4352 1HG1 VAL A 283      -6.800  -2.975  35.061  1.00  0.00           H  
ATOM   4353 2HG1 VAL A 283      -7.024  -4.314  33.838  1.00  0.00           H  
ATOM   4354 3HG1 VAL A 283      -6.733  -4.706  35.462  1.00  0.00           H  
ATOM   4355  CG2 VAL A 283      -4.286  -5.198  34.427  1.00  0.00           C  
ATOM   4356 1HG2 VAL A 283      -4.743  -5.881  33.711  1.00  0.00           H  
ATOM   4357 2HG2 VAL A 283      -3.233  -5.023  34.205  1.00  0.00           H  
ATOM   4358 3HG2 VAL A 283      -4.335  -5.652  35.417  1.00  0.00           H  
ATOM   4359  C   VAL A 283      -5.641  -1.780  32.910  1.00  0.00           C  
ATOM   4360  O   VAL A 283      -5.552  -0.874  33.724  1.00  0.00           O  
ATOM   4361  N   THR A 284      -6.570  -1.908  31.985  1.00  0.00           N  
ATOM   4362  H   THR A 284      -6.542  -2.637  31.286  1.00  0.00           H  
ATOM   4363  CA  THR A 284      -7.684  -0.906  31.845  1.00  0.00           C  
ATOM   4364  HA  THR A 284      -7.417   0.149  31.798  1.00  0.00           H  
ATOM   4365  CB  THR A 284      -8.538  -1.164  30.571  1.00  0.00           C  
ATOM   4366  HB  THR A 284      -8.948  -2.171  30.641  1.00  0.00           H  
ATOM   4367  CG2 THR A 284      -9.778  -0.261  30.396  1.00  0.00           C  
ATOM   4368 1HG2 THR A 284     -10.530  -0.446  31.163  1.00  0.00           H  
ATOM   4369 2HG2 THR A 284      -9.465   0.756  30.162  1.00  0.00           H  
ATOM   4370 3HG2 THR A 284     -10.284  -0.730  29.552  1.00  0.00           H  
ATOM   4371  OG1 THR A 284      -7.727  -0.944  29.410  1.00  0.00           O  
ATOM   4372  HG1 THR A 284      -7.476  -0.022  29.318  1.00  0.00           H  
ATOM   4373  C   THR A 284      -8.708  -0.906  32.995  1.00  0.00           C  
ATOM   4374  O   THR A 284      -9.151   0.120  33.446  1.00  0.00           O  
ATOM   4375  N   GLY A 285      -8.950  -2.148  33.564  1.00  0.00           N  
ATOM   4376  H   GLY A 285      -8.653  -2.978  33.071  1.00  0.00           H  
ATOM   4377  CA  GLY A 285      -9.858  -2.388  34.679  1.00  0.00           C  
ATOM   4378  HA2 GLY A 285      -9.476  -1.912  35.581  1.00  0.00           H  
ATOM   4379  HA3 GLY A 285     -10.853  -1.985  34.489  1.00  0.00           H  
ATOM   4380  C   GLY A 285     -10.085  -3.947  34.927  1.00  0.00           C  
ATOM   4381  O   GLY A 285      -9.778  -4.841  34.114  1.00  0.00           O  
ATOM   4382  N   PRO A 286     -10.627  -4.228  36.151  1.00  0.00           N  
ATOM   4383  CD  PRO A 286     -10.708  -3.363  37.351  1.00  0.00           C  
ATOM   4384  HD2 PRO A 286     -11.482  -2.639  37.097  1.00  0.00           H  
ATOM   4385  HD3 PRO A 286      -9.710  -3.020  37.625  1.00  0.00           H  
ATOM   4386  CG  PRO A 286     -11.364  -4.212  38.419  1.00  0.00           C  
ATOM   4387  HG2 PRO A 286     -12.411  -3.931  38.537  1.00  0.00           H  
ATOM   4388  HG3 PRO A 286     -10.978  -4.175  39.437  1.00  0.00           H  
ATOM   4389  CB  PRO A 286     -11.244  -5.687  38.024  1.00  0.00           C  
ATOM   4390  HB2 PRO A 286     -12.139  -6.238  38.312  1.00  0.00           H  
ATOM   4391  HB3 PRO A 286     -10.361  -6.140  38.475  1.00  0.00           H  
ATOM   4392  CA  PRO A 286     -11.078  -5.530  36.476  1.00  0.00           C  
ATOM   4393  HA  PRO A 286     -10.402  -6.262  36.035  1.00  0.00           H  
ATOM   4394  C   PRO A 286     -12.515  -5.843  35.895  1.00  0.00           C  
ATOM   4395  O   PRO A 286     -13.441  -5.096  36.170  1.00  0.00           O  
ATOM   4396  N   ILE A 287     -12.810  -7.069  35.359  1.00  0.00           N  
ATOM   4397  H   ILE A 287     -12.128  -7.812  35.320  1.00  0.00           H  
ATOM   4398  CA  ILE A 287     -14.185  -7.406  35.036  1.00  0.00           C  
ATOM   4399  HA  ILE A 287     -14.637  -6.496  34.641  1.00  0.00           H  
ATOM   4400  CB  ILE A 287     -14.164  -8.372  33.820  1.00  0.00           C  
ATOM   4401  HB  ILE A 287     -13.751  -9.338  34.111  1.00  0.00           H  
ATOM   4402  CG2 ILE A 287     -15.622  -8.577  33.350  1.00  0.00           C  
ATOM   4403 1HG2 ILE A 287     -16.302  -8.652  34.200  1.00  0.00           H  
ATOM   4404 2HG2 ILE A 287     -15.867  -7.623  32.882  1.00  0.00           H  
ATOM   4405 3HG2 ILE A 287     -15.827  -9.352  32.612  1.00  0.00           H  
ATOM   4406  CG1 ILE A 287     -13.364  -7.855  32.629  1.00  0.00           C  
ATOM   4407 2HG1 ILE A 287     -13.752  -6.878  32.339  1.00  0.00           H  
ATOM   4408 3HG1 ILE A 287     -12.308  -7.710  32.858  1.00  0.00           H  
ATOM   4409  CD1 ILE A 287     -13.352  -8.699  31.427  1.00  0.00           C  
ATOM   4410 1HD1 ILE A 287     -13.326  -9.776  31.593  1.00  0.00           H  
ATOM   4411 2HD1 ILE A 287     -14.136  -8.480  30.702  1.00  0.00           H  
ATOM   4412 3HD1 ILE A 287     -12.443  -8.443  30.882  1.00  0.00           H  
ATOM   4413  C   ILE A 287     -14.789  -8.032  36.278  1.00  0.00           C  
ATOM   4414  O   ILE A 287     -14.466  -9.164  36.643  1.00  0.00           O  
ATOM   4415  N   VAL A 288     -15.663  -7.247  36.980  1.00  0.00           N  
ATOM   4416  H   VAL A 288     -15.845  -6.323  36.616  1.00  0.00           H  
ATOM   4417  CA  VAL A 288     -16.297  -7.565  38.250  1.00  0.00           C  
ATOM   4418  HA  VAL A 288     -15.469  -8.027  38.786  1.00  0.00           H  
ATOM   4419  CB  VAL A 288     -16.630  -6.197  39.044  1.00  0.00           C  
ATOM   4420  HB  VAL A 288     -17.461  -5.654  38.593  1.00  0.00           H  
ATOM   4421  CG1 VAL A 288     -17.172  -6.437  40.495  1.00  0.00           C  
ATOM   4422 1HG1 VAL A 288     -16.487  -7.071  41.058  1.00  0.00           H  
ATOM   4423 2HG1 VAL A 288     -17.517  -5.507  40.947  1.00  0.00           H  
ATOM   4424 3HG1 VAL A 288     -18.100  -7.006  40.439  1.00  0.00           H  
ATOM   4425  CG2 VAL A 288     -15.409  -5.172  38.955  1.00  0.00           C  
ATOM   4426 1HG2 VAL A 288     -15.563  -4.454  39.760  1.00  0.00           H  
ATOM   4427 2HG2 VAL A 288     -14.418  -5.619  38.876  1.00  0.00           H  
ATOM   4428 3HG2 VAL A 288     -15.603  -4.568  38.069  1.00  0.00           H  
ATOM   4429  C   VAL A 288     -17.504  -8.480  38.089  1.00  0.00           C  
ATOM   4430  O   VAL A 288     -18.283  -8.299  37.151  1.00  0.00           O  
ATOM   4431  N   GLY A 289     -17.623  -9.546  38.979  1.00  0.00           N  
ATOM   4432  H   GLY A 289     -16.865  -9.816  39.590  1.00  0.00           H  
ATOM   4433  CA  GLY A 289     -18.775 -10.416  38.940  1.00  0.00           C  
ATOM   4434  HA2 GLY A 289     -19.431 -10.389  38.069  1.00  0.00           H  
ATOM   4435  HA3 GLY A 289     -18.417 -11.445  38.933  1.00  0.00           H  
ATOM   4436  C   GLY A 289     -19.655 -10.392  40.202  1.00  0.00           C  
ATOM   4437  O   GLY A 289     -19.768 -11.404  40.880  1.00  0.00           O  
ATOM   4438  N   PRO A 290     -20.410  -9.317  40.488  1.00  0.00           N  
ATOM   4439  CD  PRO A 290     -20.647  -8.177  39.615  1.00  0.00           C  
ATOM   4440  HD2 PRO A 290     -21.295  -8.497  38.800  1.00  0.00           H  
ATOM   4441  HD3 PRO A 290     -19.749  -7.750  39.168  1.00  0.00           H  
ATOM   4442  CG  PRO A 290     -21.359  -7.095  40.428  1.00  0.00           C  
ATOM   4443  HG2 PRO A 290     -22.375  -6.971  40.052  1.00  0.00           H  
ATOM   4444  HG3 PRO A 290     -20.892  -6.117  40.319  1.00  0.00           H  
ATOM   4445  CB  PRO A 290     -21.384  -7.648  41.881  1.00  0.00           C  
ATOM   4446  HB2 PRO A 290     -22.288  -7.456  42.458  1.00  0.00           H  
ATOM   4447  HB3 PRO A 290     -20.589  -7.173  42.455  1.00  0.00           H  
ATOM   4448  CA  PRO A 290     -21.083  -9.121  41.790  1.00  0.00           C  
ATOM   4449  HA  PRO A 290     -20.417  -9.490  42.570  1.00  0.00           H  
ATOM   4450  C   PRO A 290     -22.332 -10.016  41.844  1.00  0.00           C  
ATOM   4451  O   PRO A 290     -23.162  -9.911  40.935  1.00  0.00           O  
ATOM   4452  N   ARG A 291     -22.454 -10.810  42.927  1.00  0.00           N  
ATOM   4453  H   ARG A 291     -21.677 -10.914  43.562  1.00  0.00           H  
ATOM   4454  CA  ARG A 291     -23.707 -11.508  43.159  1.00  0.00           C  
ATOM   4455  HA  ARG A 291     -24.049 -11.893  42.199  1.00  0.00           H  
ATOM   4456  CB  ARG A 291     -23.552 -12.756  44.039  1.00  0.00           C  
ATOM   4457  HB2 ARG A 291     -23.281 -12.394  45.031  1.00  0.00           H  
ATOM   4458  HB3 ARG A 291     -24.517 -13.255  44.129  1.00  0.00           H  
ATOM   4459  CG  ARG A 291     -22.514 -13.792  43.460  1.00  0.00           C  
ATOM   4460  HG2 ARG A 291     -22.670 -13.759  42.382  1.00  0.00           H  
ATOM   4461  HG3 ARG A 291     -21.469 -13.537  43.634  1.00  0.00           H  
ATOM   4462  CD  ARG A 291     -22.669 -15.181  44.172  1.00  0.00           C  
ATOM   4463  HD2 ARG A 291     -23.736 -15.403  44.162  1.00  0.00           H  
ATOM   4464  HD3 ARG A 291     -22.024 -15.899  43.665  1.00  0.00           H  
ATOM   4465  NE  ARG A 291     -22.301 -15.181  45.626  1.00  0.00           N  
ATOM   4466  HE  ARG A 291     -21.338 -15.403  45.836  1.00  0.00           H  
ATOM   4467  CZ  ARG A 291     -22.899 -14.701  46.699  1.00  0.00           C  
ATOM   4468  NH1 ARG A 291     -22.253 -14.283  47.743  1.00  0.00           N  
ATOM   4469 1HH1 ARG A 291     -21.243 -14.268  47.727  1.00  0.00           H  
ATOM   4470 2HH1 ARG A 291     -22.704 -13.690  48.425  1.00  0.00           H  
ATOM   4471  NH2 ARG A 291     -24.179 -14.604  46.768  1.00  0.00           N  
ATOM   4472 1HH2 ARG A 291     -24.794 -14.898  46.023  1.00  0.00           H  
ATOM   4473 2HH2 ARG A 291     -24.582 -14.384  47.667  1.00  0.00           H  
ATOM   4474  C   ARG A 291     -24.761 -10.620  43.788  1.00  0.00           C  
ATOM   4475  O   ARG A 291     -25.865 -11.068  43.938  1.00  0.00           O  
ATOM   4476  N   THR A 292     -24.428  -9.436  44.241  1.00  0.00           N  
ATOM   4477  H   THR A 292     -23.738  -8.887  43.749  1.00  0.00           H  
ATOM   4478  CA  THR A 292     -25.304  -8.478  45.008  1.00  0.00           C  
ATOM   4479  HA  THR A 292     -26.325  -8.599  44.647  1.00  0.00           H  
ATOM   4480  CB  THR A 292     -25.296  -8.712  46.531  1.00  0.00           C  
ATOM   4481  HB  THR A 292     -26.228  -8.255  46.864  1.00  0.00           H  
ATOM   4482  CG2 THR A 292     -25.500 -10.172  46.922  1.00  0.00           C  
ATOM   4483 1HG2 THR A 292     -25.716 -10.231  47.989  1.00  0.00           H  
ATOM   4484 2HG2 THR A 292     -26.346 -10.663  46.441  1.00  0.00           H  
ATOM   4485 3HG2 THR A 292     -24.638 -10.805  46.711  1.00  0.00           H  
ATOM   4486  OG1 THR A 292     -24.114  -8.273  47.127  1.00  0.00           O  
ATOM   4487  HG1 THR A 292     -24.078  -8.635  48.016  1.00  0.00           H  
ATOM   4488  C   THR A 292     -24.867  -7.033  44.814  1.00  0.00           C  
ATOM   4489  O   THR A 292     -23.769  -6.796  44.257  1.00  0.00           O  
ATOM   4490  N   ALA A 293     -25.765  -6.084  45.106  1.00  0.00           N  
ATOM   4491  H   ALA A 293     -26.672  -6.419  45.398  1.00  0.00           H  
ATOM   4492  CA  ALA A 293     -25.423  -4.632  45.204  1.00  0.00           C  
ATOM   4493  HA  ALA A 293     -24.970  -4.232  44.296  1.00  0.00           H  
ATOM   4494  CB  ALA A 293     -26.769  -3.979  45.470  1.00  0.00           C  
ATOM   4495  HB1 ALA A 293     -27.096  -4.174  46.492  1.00  0.00           H  
ATOM   4496  HB2 ALA A 293     -26.728  -2.890  45.499  1.00  0.00           H  
ATOM   4497  HB3 ALA A 293     -27.550  -4.226  44.751  1.00  0.00           H  
ATOM   4498  C   ALA A 293     -24.380  -4.290  46.250  1.00  0.00           C  
ATOM   4499  O   ALA A 293     -23.678  -3.326  46.022  1.00  0.00           O  
ATOM   4500  N   ASP A 294     -24.279  -5.060  47.353  1.00  0.00           N  
ATOM   4501  H   ASP A 294     -24.987  -5.744  47.578  1.00  0.00           H  
ATOM   4502  CA  ASP A 294     -23.212  -4.954  48.384  1.00  0.00           C  
ATOM   4503  HA  ASP A 294     -23.121  -3.881  48.553  1.00  0.00           H  
ATOM   4504  CB  ASP A 294     -23.515  -5.703  49.675  1.00  0.00           C  
ATOM   4505  HB2 ASP A 294     -23.603  -6.787  49.597  1.00  0.00           H  
ATOM   4506  HB3 ASP A 294     -22.607  -5.579  50.267  1.00  0.00           H  
ATOM   4507  CG  ASP A 294     -24.785  -5.155  50.387  1.00  0.00           C  
ATOM   4508  OD1 ASP A 294     -25.900  -5.561  50.155  1.00  0.00           O  
ATOM   4509  OD2 ASP A 294     -24.567  -4.231  51.185  1.00  0.00           O  
ATOM   4510  C   ASP A 294     -21.828  -5.445  47.854  1.00  0.00           C  
ATOM   4511  O   ASP A 294     -20.782  -4.889  48.189  1.00  0.00           O  
ATOM   4512  N   GLN A 295     -21.800  -6.287  46.876  1.00  0.00           N  
ATOM   4513  H   GLN A 295     -22.578  -6.864  46.589  1.00  0.00           H  
ATOM   4514  CA  GLN A 295     -20.534  -6.743  46.247  1.00  0.00           C  
ATOM   4515  HA  GLN A 295     -19.752  -6.756  47.006  1.00  0.00           H  
ATOM   4516  CB  GLN A 295     -20.636  -8.143  45.600  1.00  0.00           C  
ATOM   4517  HB2 GLN A 295     -21.460  -8.143  44.887  1.00  0.00           H  
ATOM   4518  HB3 GLN A 295     -19.713  -8.428  45.094  1.00  0.00           H  
ATOM   4519  CG  GLN A 295     -20.852  -9.241  46.599  1.00  0.00           C  
ATOM   4520  HG2 GLN A 295     -20.151  -9.013  47.402  1.00  0.00           H  
ATOM   4521  HG3 GLN A 295     -21.806  -9.126  47.114  1.00  0.00           H  
ATOM   4522  CD  GLN A 295     -20.613 -10.635  46.085  1.00  0.00           C  
ATOM   4523  OE1 GLN A 295     -20.449 -10.924  44.911  1.00  0.00           O  
ATOM   4524  NE2 GLN A 295     -20.753 -11.624  46.943  1.00  0.00           N  
ATOM   4525 1HE2 GLN A 295     -20.464 -12.533  46.612  1.00  0.00           H  
ATOM   4526 2HE2 GLN A 295     -20.867 -11.382  47.917  1.00  0.00           H  
ATOM   4527  C   GLN A 295     -20.076  -5.725  45.220  1.00  0.00           C  
ATOM   4528  O   GLN A 295     -18.889  -5.407  45.209  1.00  0.00           O  
ATOM   4529  N   LEU A 296     -20.997  -5.159  44.499  1.00  0.00           N  
ATOM   4530  H   LEU A 296     -21.948  -5.494  44.552  1.00  0.00           H  
ATOM   4531  CA  LEU A 296     -20.688  -3.963  43.676  1.00  0.00           C  
ATOM   4532  HA  LEU A 296     -19.899  -4.194  42.961  1.00  0.00           H  
ATOM   4533  CB  LEU A 296     -21.963  -3.534  42.940  1.00  0.00           C  
ATOM   4534  HB2 LEU A 296     -22.284  -4.233  42.168  1.00  0.00           H  
ATOM   4535  HB3 LEU A 296     -22.741  -3.554  43.703  1.00  0.00           H  
ATOM   4536  CG  LEU A 296     -22.063  -2.106  42.378  1.00  0.00           C  
ATOM   4537  HG  LEU A 296     -21.630  -1.366  43.052  1.00  0.00           H  
ATOM   4538  CD1 LEU A 296     -21.280  -1.986  41.102  1.00  0.00           C  
ATOM   4539 1HD1 LEU A 296     -20.289  -2.422  41.231  1.00  0.00           H  
ATOM   4540 2HD1 LEU A 296     -21.784  -2.504  40.287  1.00  0.00           H  
ATOM   4541 3HD1 LEU A 296     -21.109  -0.914  41.000  1.00  0.00           H  
ATOM   4542  CD2 LEU A 296     -23.483  -1.681  42.018  1.00  0.00           C  
ATOM   4543 1HD2 LEU A 296     -23.447  -0.778  41.409  1.00  0.00           H  
ATOM   4544 2HD2 LEU A 296     -24.031  -2.443  41.465  1.00  0.00           H  
ATOM   4545 3HD2 LEU A 296     -24.128  -1.528  42.883  1.00  0.00           H  
ATOM   4546  C   LEU A 296     -20.178  -2.789  44.534  1.00  0.00           C  
ATOM   4547  O   LEU A 296     -19.140  -2.226  44.186  1.00  0.00           O  
ATOM   4548  N   ALA A 297     -20.896  -2.475  45.627  1.00  0.00           N  
ATOM   4549  H   ALA A 297     -21.800  -2.923  45.672  1.00  0.00           H  
ATOM   4550  CA  ALA A 297     -20.492  -1.436  46.554  1.00  0.00           C  
ATOM   4551  HA  ALA A 297     -20.300  -0.475  46.076  1.00  0.00           H  
ATOM   4552  CB  ALA A 297     -21.495  -1.357  47.711  1.00  0.00           C  
ATOM   4553  HB1 ALA A 297     -22.371  -0.792  47.394  1.00  0.00           H  
ATOM   4554  HB2 ALA A 297     -21.786  -2.279  48.216  1.00  0.00           H  
ATOM   4555  HB3 ALA A 297     -21.093  -0.686  48.470  1.00  0.00           H  
ATOM   4556  C   ALA A 297     -19.084  -1.719  47.114  1.00  0.00           C  
ATOM   4557  O   ALA A 297     -18.242  -0.790  47.155  1.00  0.00           O  
ATOM   4558  N   SER A 298     -18.760  -2.943  47.369  1.00  0.00           N  
ATOM   4559  H   SER A 298     -19.507  -3.616  47.465  1.00  0.00           H  
ATOM   4560  CA  SER A 298     -17.371  -3.316  47.651  1.00  0.00           C  
ATOM   4561  HA  SER A 298     -17.064  -2.832  48.578  1.00  0.00           H  
ATOM   4562  CB  SER A 298     -17.364  -4.893  47.916  1.00  0.00           C  
ATOM   4563  HB2 SER A 298     -17.502  -5.506  47.026  1.00  0.00           H  
ATOM   4564  HB3 SER A 298     -16.373  -5.100  48.320  1.00  0.00           H  
ATOM   4565  OG  SER A 298     -18.161  -5.319  48.955  1.00  0.00           O  
ATOM   4566  HG  SER A 298     -19.038  -5.013  48.711  1.00  0.00           H  
ATOM   4567  C   SER A 298     -16.390  -2.973  46.596  1.00  0.00           C  
ATOM   4568  O   SER A 298     -15.372  -2.417  47.031  1.00  0.00           O  
ATOM   4569  N   ALA A 299     -16.717  -3.231  45.299  1.00  0.00           N  
ATOM   4570  H   ALA A 299     -17.612  -3.612  45.027  1.00  0.00           H  
ATOM   4571  CA  ALA A 299     -15.847  -2.919  44.175  1.00  0.00           C  
ATOM   4572  HA  ALA A 299     -14.788  -3.144  44.301  1.00  0.00           H  
ATOM   4573  CB  ALA A 299     -16.300  -3.684  42.946  1.00  0.00           C  
ATOM   4574  HB1 ALA A 299     -17.171  -3.177  42.531  1.00  0.00           H  
ATOM   4575  HB2 ALA A 299     -15.497  -3.456  42.245  1.00  0.00           H  
ATOM   4576  HB3 ALA A 299     -16.446  -4.743  43.160  1.00  0.00           H  
ATOM   4577  C   ALA A 299     -15.909  -1.448  43.779  1.00  0.00           C  
ATOM   4578  O   ALA A 299     -14.947  -0.906  43.269  1.00  0.00           O  
ATOM   4579  N   VAL A 300     -16.896  -0.639  44.146  1.00  0.00           N  
ATOM   4580  H   VAL A 300     -17.796  -1.036  44.373  1.00  0.00           H  
ATOM   4581  CA  VAL A 300     -16.830   0.790  44.324  1.00  0.00           C  
ATOM   4582  HA  VAL A 300     -16.556   1.411  43.471  1.00  0.00           H  
ATOM   4583  CB  VAL A 300     -18.246   1.428  44.657  1.00  0.00           C  
ATOM   4584  HB  VAL A 300     -18.770   0.945  45.482  1.00  0.00           H  
ATOM   4585  CG1 VAL A 300     -18.225   2.899  45.115  1.00  0.00           C  
ATOM   4586 1HG1 VAL A 300     -17.562   3.116  45.952  1.00  0.00           H  
ATOM   4587 2HG1 VAL A 300     -18.187   3.608  44.288  1.00  0.00           H  
ATOM   4588 3HG1 VAL A 300     -19.191   3.054  45.595  1.00  0.00           H  
ATOM   4589  CG2 VAL A 300     -19.162   1.428  43.414  1.00  0.00           C  
ATOM   4590 1HG2 VAL A 300     -18.771   2.245  42.807  1.00  0.00           H  
ATOM   4591 2HG2 VAL A 300     -19.123   0.494  42.853  1.00  0.00           H  
ATOM   4592 3HG2 VAL A 300     -20.189   1.646  43.706  1.00  0.00           H  
ATOM   4593  C   VAL A 300     -15.778   1.126  45.363  1.00  0.00           C  
ATOM   4594  O   VAL A 300     -14.912   1.935  45.056  1.00  0.00           O  
ATOM   4595  N   ARG A 301     -15.941   0.667  46.659  1.00  0.00           N  
ATOM   4596  H   ARG A 301     -16.724   0.066  46.873  1.00  0.00           H  
ATOM   4597  CA  ARG A 301     -15.052   1.095  47.718  1.00  0.00           C  
ATOM   4598  HA  ARG A 301     -14.991   2.181  47.794  1.00  0.00           H  
ATOM   4599  CB  ARG A 301     -15.560   0.523  49.039  1.00  0.00           C  
ATOM   4600  HB2 ARG A 301     -16.389   1.113  49.430  1.00  0.00           H  
ATOM   4601  HB3 ARG A 301     -15.880  -0.492  48.802  1.00  0.00           H  
ATOM   4602  CG  ARG A 301     -14.501   0.517  50.164  1.00  0.00           C  
ATOM   4603  HG2 ARG A 301     -13.699  -0.205  50.011  1.00  0.00           H  
ATOM   4604  HG3 ARG A 301     -14.135   1.533  50.310  1.00  0.00           H  
ATOM   4605  CD  ARG A 301     -15.175   0.140  51.464  1.00  0.00           C  
ATOM   4606  HD2 ARG A 301     -14.536   0.409  52.305  1.00  0.00           H  
ATOM   4607  HD3 ARG A 301     -16.077   0.747  51.549  1.00  0.00           H  
ATOM   4608  NE  ARG A 301     -15.449  -1.308  51.648  1.00  0.00           N  
ATOM   4609  HE  ARG A 301     -14.760  -1.821  52.178  1.00  0.00           H  
ATOM   4610  CZ  ARG A 301     -16.586  -1.973  51.471  1.00  0.00           C  
ATOM   4611  NH1 ARG A 301     -16.537  -3.224  51.767  1.00  0.00           N  
ATOM   4612 1HH1 ARG A 301     -15.601  -3.537  51.981  1.00  0.00           H  
ATOM   4613 2HH1 ARG A 301     -17.293  -3.871  51.592  1.00  0.00           H  
ATOM   4614  NH2 ARG A 301     -17.670  -1.454  50.968  1.00  0.00           N  
ATOM   4615 1HH2 ARG A 301     -17.593  -0.480  50.714  1.00  0.00           H  
ATOM   4616 2HH2 ARG A 301     -18.520  -1.962  50.771  1.00  0.00           H  
ATOM   4617  C   ARG A 301     -13.604   0.620  47.467  1.00  0.00           C  
ATOM   4618  O   ARG A 301     -12.652   1.290  47.895  1.00  0.00           O  
ATOM   4619  N   ALA A 302     -13.415  -0.449  46.736  1.00  0.00           N  
ATOM   4620  H   ALA A 302     -14.240  -1.007  46.568  1.00  0.00           H  
ATOM   4621  CA  ALA A 302     -12.062  -0.910  46.285  1.00  0.00           C  
ATOM   4622  HA  ALA A 302     -11.347  -0.939  47.108  1.00  0.00           H  
ATOM   4623  CB  ALA A 302     -12.071  -2.378  45.748  1.00  0.00           C  
ATOM   4624  HB1 ALA A 302     -12.495  -3.118  46.427  1.00  0.00           H  
ATOM   4625  HB2 ALA A 302     -12.705  -2.368  44.862  1.00  0.00           H  
ATOM   4626  HB3 ALA A 302     -11.008  -2.523  45.551  1.00  0.00           H  
ATOM   4627  C   ALA A 302     -11.424   0.043  45.254  1.00  0.00           C  
ATOM   4628  O   ALA A 302     -10.204   0.189  45.288  1.00  0.00           O  
ATOM   4629  N   ALA A 303     -12.187   0.737  44.478  1.00  0.00           N  
ATOM   4630  H   ALA A 303     -13.190   0.628  44.432  1.00  0.00           H  
ATOM   4631  CA  ALA A 303     -11.761   1.892  43.724  1.00  0.00           C  
ATOM   4632  HA  ALA A 303     -10.735   1.670  43.431  1.00  0.00           H  
ATOM   4633  CB  ALA A 303     -12.584   1.960  42.483  1.00  0.00           C  
ATOM   4634  HB1 ALA A 303     -12.399   1.026  41.952  1.00  0.00           H  
ATOM   4635  HB2 ALA A 303     -13.663   2.009  42.625  1.00  0.00           H  
ATOM   4636  HB3 ALA A 303     -12.355   2.802  41.831  1.00  0.00           H  
ATOM   4637  C   ALA A 303     -11.664   3.265  44.417  1.00  0.00           C  
ATOM   4638  O   ALA A 303     -10.866   4.095  44.050  1.00  0.00           O  
ATOM   4639  N   GLU A 304     -12.313   3.465  45.558  1.00  0.00           N  
ATOM   4640  H   GLU A 304     -12.970   2.747  45.826  1.00  0.00           H  
ATOM   4641  CA  GLU A 304     -11.829   4.406  46.564  1.00  0.00           C  
ATOM   4642  HA  GLU A 304     -11.411   5.311  46.122  1.00  0.00           H  
ATOM   4643  CB  GLU A 304     -12.871   4.955  47.545  1.00  0.00           C  
ATOM   4644  HB2 GLU A 304     -13.141   4.107  48.173  1.00  0.00           H  
ATOM   4645  HB3 GLU A 304     -12.422   5.793  48.078  1.00  0.00           H  
ATOM   4646  CG  GLU A 304     -14.071   5.489  46.736  1.00  0.00           C  
ATOM   4647  HG2 GLU A 304     -14.650   4.645  46.360  1.00  0.00           H  
ATOM   4648  HG3 GLU A 304     -14.696   6.076  47.408  1.00  0.00           H  
ATOM   4649  CD  GLU A 304     -13.762   6.403  45.536  1.00  0.00           C  
ATOM   4650  OE1 GLU A 304     -12.798   7.157  45.602  1.00  0.00           O  
ATOM   4651  OE2 GLU A 304     -14.426   6.224  44.455  1.00  0.00           O  
ATOM   4652  C   GLU A 304     -10.638   4.010  47.430  1.00  0.00           C  
ATOM   4653  O   GLU A 304     -10.035   4.957  47.992  1.00  0.00           O  
ATOM   4654  N   LEU A 305     -10.313   2.732  47.637  1.00  0.00           N  
ATOM   4655  H   LEU A 305     -10.814   2.073  47.058  1.00  0.00           H  
ATOM   4656  CA  LEU A 305      -9.100   2.148  48.228  1.00  0.00           C  
ATOM   4657  HA  LEU A 305      -9.087   2.698  49.169  1.00  0.00           H  
ATOM   4658  CB  LEU A 305      -9.064   0.651  48.489  1.00  0.00           C  
ATOM   4659  HB2 LEU A 305     -10.101   0.374  48.678  1.00  0.00           H  
ATOM   4660  HB3 LEU A 305      -8.832   0.178  47.534  1.00  0.00           H  
ATOM   4661  CG  LEU A 305      -8.144   0.227  49.701  1.00  0.00           C  
ATOM   4662  HG  LEU A 305      -7.196   0.763  49.736  1.00  0.00           H  
ATOM   4663  CD1 LEU A 305      -8.960   0.580  50.963  1.00  0.00           C  
ATOM   4664 1HD1 LEU A 305      -9.492   1.530  50.904  1.00  0.00           H  
ATOM   4665 2HD1 LEU A 305      -9.739  -0.176  51.066  1.00  0.00           H  
ATOM   4666 3HD1 LEU A 305      -8.286   0.398  51.801  1.00  0.00           H  
ATOM   4667  CD2 LEU A 305      -7.864  -1.308  49.651  1.00  0.00           C  
ATOM   4668 1HD2 LEU A 305      -8.765  -1.907  49.516  1.00  0.00           H  
ATOM   4669 2HD2 LEU A 305      -7.128  -1.509  48.872  1.00  0.00           H  
ATOM   4670 3HD2 LEU A 305      -7.396  -1.637  50.579  1.00  0.00           H  
ATOM   4671  C   LEU A 305      -7.844   2.563  47.335  1.00  0.00           C  
ATOM   4672  O   LEU A 305      -7.917   2.693  46.139  1.00  0.00           O  
ATOM   4673  N   THR A 306      -6.750   2.730  48.038  1.00  0.00           N  
ATOM   4674  H   THR A 306      -6.903   2.837  49.030  1.00  0.00           H  
ATOM   4675  CA  THR A 306      -5.487   3.108  47.504  1.00  0.00           C  
ATOM   4676  HA  THR A 306      -5.438   2.921  46.431  1.00  0.00           H  
ATOM   4677  CB  THR A 306      -5.348   4.627  47.635  1.00  0.00           C  
ATOM   4678  HB  THR A 306      -5.435   4.874  48.693  1.00  0.00           H  
ATOM   4679  CG2 THR A 306      -4.032   5.276  47.123  1.00  0.00           C  
ATOM   4680 1HG2 THR A 306      -4.116   6.362  47.118  1.00  0.00           H  
ATOM   4681 2HG2 THR A 306      -3.189   5.001  47.757  1.00  0.00           H  
ATOM   4682 3HG2 THR A 306      -3.702   4.772  46.214  1.00  0.00           H  
ATOM   4683  OG1 THR A 306      -6.381   5.264  46.950  1.00  0.00           O  
ATOM   4684  HG1 THR A 306      -7.153   5.165  47.511  1.00  0.00           H  
ATOM   4685  C   THR A 306      -4.298   2.433  48.243  1.00  0.00           C  
ATOM   4686  O   THR A 306      -4.024   2.796  49.427  1.00  0.00           O  
ATOM   4687  N   LEU A 307      -3.644   1.475  47.624  1.00  0.00           N  
ATOM   4688  H   LEU A 307      -3.824   1.368  46.636  1.00  0.00           H  
ATOM   4689  CA  LEU A 307      -2.652   0.578  48.198  1.00  0.00           C  
ATOM   4690  HA  LEU A 307      -2.954   0.334  49.217  1.00  0.00           H  
ATOM   4691  CB  LEU A 307      -2.542  -0.762  47.436  1.00  0.00           C  
ATOM   4692  HB2 LEU A 307      -2.277  -0.429  46.433  1.00  0.00           H  
ATOM   4693  HB3 LEU A 307      -1.667  -1.189  47.926  1.00  0.00           H  
ATOM   4694  CG  LEU A 307      -3.730  -1.701  47.449  1.00  0.00           C  
ATOM   4695  HG  LEU A 307      -4.519  -1.012  47.146  1.00  0.00           H  
ATOM   4696  CD1 LEU A 307      -3.550  -2.841  46.474  1.00  0.00           C  
ATOM   4697 1HD1 LEU A 307      -4.475  -3.411  46.381  1.00  0.00           H  
ATOM   4698 2HD1 LEU A 307      -3.290  -2.394  45.514  1.00  0.00           H  
ATOM   4699 3HD1 LEU A 307      -2.714  -3.453  46.814  1.00  0.00           H  
ATOM   4700  CD2 LEU A 307      -4.315  -2.265  48.727  1.00  0.00           C  
ATOM   4701 1HD2 LEU A 307      -3.572  -2.879  49.236  1.00  0.00           H  
ATOM   4702 2HD2 LEU A 307      -4.642  -1.377  49.268  1.00  0.00           H  
ATOM   4703 3HD2 LEU A 307      -5.190  -2.895  48.571  1.00  0.00           H  
ATOM   4704  C   LEU A 307      -1.288   1.179  48.383  1.00  0.00           C  
ATOM   4705  O   LEU A 307      -0.794   1.952  47.564  1.00  0.00           O  
ATOM   4706  N   THR A 308      -0.707   0.939  49.577  1.00  0.00           N  
ATOM   4707  H   THR A 308      -1.207   0.523  50.350  1.00  0.00           H  
ATOM   4708  CA  THR A 308       0.617   1.357  50.017  1.00  0.00           C  
ATOM   4709  HA  THR A 308       0.703   2.439  49.918  1.00  0.00           H  
ATOM   4710  CB  THR A 308       0.843   1.067  51.525  1.00  0.00           C  
ATOM   4711  HB  THR A 308       1.882   1.262  51.790  1.00  0.00           H  
ATOM   4712  CG2 THR A 308       0.063   2.064  52.429  1.00  0.00           C  
ATOM   4713 1HG2 THR A 308      -0.031   1.570  53.396  1.00  0.00           H  
ATOM   4714 2HG2 THR A 308       0.541   3.042  52.486  1.00  0.00           H  
ATOM   4715 3HG2 THR A 308      -0.980   2.130  52.118  1.00  0.00           H  
ATOM   4716  OG1 THR A 308       0.602  -0.227  51.831  1.00  0.00           O  
ATOM   4717  HG1 THR A 308      -0.228  -0.274  52.311  1.00  0.00           H  
ATOM   4718  C   THR A 308       1.755   0.636  49.232  1.00  0.00           C  
ATOM   4719  O   THR A 308       1.648  -0.447  48.616  1.00  0.00           O  
ATOM   4720  N   ASP A 309       2.976   1.268  49.263  1.00  0.00           N  
ATOM   4721  H   ASP A 309       2.983   2.084  49.858  1.00  0.00           H  
ATOM   4722  CA  ASP A 309       4.154   0.630  48.614  1.00  0.00           C  
ATOM   4723  HA  ASP A 309       3.937   0.425  47.566  1.00  0.00           H  
ATOM   4724  CB  ASP A 309       5.352   1.580  48.555  1.00  0.00           C  
ATOM   4725  HB2 ASP A 309       5.215   2.557  48.093  1.00  0.00           H  
ATOM   4726  HB3 ASP A 309       5.539   1.862  49.591  1.00  0.00           H  
ATOM   4727  CG  ASP A 309       6.564   0.927  47.892  1.00  0.00           C  
ATOM   4728  OD1 ASP A 309       6.540   0.414  46.750  1.00  0.00           O  
ATOM   4729  OD2 ASP A 309       7.672   1.116  48.447  1.00  0.00           O  
ATOM   4730  C   ASP A 309       4.460  -0.725  49.228  1.00  0.00           C  
ATOM   4731  O   ASP A 309       4.880  -1.680  48.591  1.00  0.00           O  
ATOM   4732  N   GLU A 310       4.255  -0.803  50.546  1.00  0.00           N  
ATOM   4733  H   GLU A 310       3.882   0.005  51.024  1.00  0.00           H  
ATOM   4734  CA  GLU A 310       4.387  -2.023  51.344  1.00  0.00           C  
ATOM   4735  HA  GLU A 310       5.439  -2.231  51.538  1.00  0.00           H  
ATOM   4736  CB  GLU A 310       3.773  -1.662  52.712  1.00  0.00           C  
ATOM   4737  HB2 GLU A 310       2.689  -1.576  52.641  1.00  0.00           H  
ATOM   4738  HB3 GLU A 310       3.988  -2.522  53.346  1.00  0.00           H  
ATOM   4739  CG  GLU A 310       4.193  -0.341  53.372  1.00  0.00           C  
ATOM   4740  HG2 GLU A 310       3.662   0.434  52.820  1.00  0.00           H  
ATOM   4741  HG3 GLU A 310       3.770  -0.250  54.373  1.00  0.00           H  
ATOM   4742  CD  GLU A 310       5.700  -0.102  53.610  1.00  0.00           C  
ATOM   4743  OE1 GLU A 310       6.453  -1.100  53.740  1.00  0.00           O  
ATOM   4744  OE2 GLU A 310       6.127   1.080  53.736  1.00  0.00           O  
ATOM   4745  C   GLU A 310       3.562  -3.232  50.857  1.00  0.00           C  
ATOM   4746  O   GLU A 310       3.882  -4.473  50.963  1.00  0.00           O  
ATOM   4747  N   VAL A 311       2.396  -2.911  50.250  1.00  0.00           N  
ATOM   4748  H   VAL A 311       2.083  -1.974  50.039  1.00  0.00           H  
ATOM   4749  CA  VAL A 311       1.402  -3.916  49.756  1.00  0.00           C  
ATOM   4750  HA  VAL A 311       1.575  -4.860  50.273  1.00  0.00           H  
ATOM   4751  CB  VAL A 311      -0.007  -3.483  50.056  1.00  0.00           C  
ATOM   4752  HB  VAL A 311      -0.315  -2.488  49.737  1.00  0.00           H  
ATOM   4753  CG1 VAL A 311      -1.074  -4.492  49.475  1.00  0.00           C  
ATOM   4754 1HG1 VAL A 311      -0.720  -5.516  49.594  1.00  0.00           H  
ATOM   4755 2HG1 VAL A 311      -1.984  -4.388  50.066  1.00  0.00           H  
ATOM   4756 3HG1 VAL A 311      -1.356  -4.289  48.442  1.00  0.00           H  
ATOM   4757  CG2 VAL A 311      -0.232  -3.606  51.590  1.00  0.00           C  
ATOM   4758 1HG2 VAL A 311       0.374  -4.411  52.007  1.00  0.00           H  
ATOM   4759 2HG2 VAL A 311       0.199  -2.760  52.125  1.00  0.00           H  
ATOM   4760 3HG2 VAL A 311      -1.283  -3.737  51.846  1.00  0.00           H  
ATOM   4761  C   VAL A 311       1.555  -4.295  48.256  1.00  0.00           C  
ATOM   4762  O   VAL A 311       1.425  -5.418  47.743  1.00  0.00           O  
ATOM   4763  N   LEU A 312       2.008  -3.311  47.421  1.00  0.00           N  
ATOM   4764  H   LEU A 312       2.149  -2.422  47.881  1.00  0.00           H  
ATOM   4765  CA  LEU A 312       2.532  -3.533  46.086  1.00  0.00           C  
ATOM   4766  HA  LEU A 312       1.854  -4.129  45.475  1.00  0.00           H  
ATOM   4767  CB  LEU A 312       2.768  -2.216  45.285  1.00  0.00           C  
ATOM   4768  HB2 LEU A 312       3.531  -1.675  45.845  1.00  0.00           H  
ATOM   4769  HB3 LEU A 312       3.148  -2.488  44.300  1.00  0.00           H  
ATOM   4770  CG  LEU A 312       1.537  -1.351  45.155  1.00  0.00           C  
ATOM   4771  HG  LEU A 312       1.131  -1.241  46.160  1.00  0.00           H  
ATOM   4772  CD1 LEU A 312       1.889   0.073  44.743  1.00  0.00           C  
ATOM   4773 1HD1 LEU A 312       2.601   0.516  45.438  1.00  0.00           H  
ATOM   4774 2HD1 LEU A 312       2.287   0.124  43.729  1.00  0.00           H  
ATOM   4775 3HD1 LEU A 312       0.983   0.679  44.710  1.00  0.00           H  
ATOM   4776  CD2 LEU A 312       0.424  -1.929  44.197  1.00  0.00           C  
ATOM   4777 1HD2 LEU A 312       0.357  -2.990  44.437  1.00  0.00           H  
ATOM   4778 2HD2 LEU A 312      -0.520  -1.395  44.309  1.00  0.00           H  
ATOM   4779 3HD2 LEU A 312       0.659  -1.804  43.140  1.00  0.00           H  
ATOM   4780  C   LEU A 312       3.870  -4.343  46.241  1.00  0.00           C  
ATOM   4781  O   LEU A 312       4.235  -5.127  45.328  1.00  0.00           O  
ATOM   4782  N   THR A 313       4.619  -4.196  47.358  1.00  0.00           N  
ATOM   4783  H   THR A 313       4.502  -3.444  48.021  1.00  0.00           H  
ATOM   4784  CA  THR A 313       5.790  -5.059  47.556  1.00  0.00           C  
ATOM   4785  HA  THR A 313       6.316  -5.181  46.609  1.00  0.00           H  
ATOM   4786  CB  THR A 313       6.819  -4.371  48.501  1.00  0.00           C  
ATOM   4787  HB  THR A 313       6.279  -4.233  49.437  1.00  0.00           H  
ATOM   4788  CG2 THR A 313       8.093  -5.086  48.871  1.00  0.00           C  
ATOM   4789 1HG2 THR A 313       7.895  -6.030  49.379  1.00  0.00           H  
ATOM   4790 2HG2 THR A 313       8.499  -5.350  47.894  1.00  0.00           H  
ATOM   4791 3HG2 THR A 313       8.728  -4.383  49.411  1.00  0.00           H  
ATOM   4792  OG1 THR A 313       7.179  -3.052  48.117  1.00  0.00           O  
ATOM   4793  HG1 THR A 313       6.420  -2.510  48.346  1.00  0.00           H  
ATOM   4794  C   THR A 313       5.505  -6.455  48.105  1.00  0.00           C  
ATOM   4795  O   THR A 313       6.191  -7.392  47.822  1.00  0.00           O  
ATOM   4796  N   ALA A 314       4.528  -6.583  48.941  1.00  0.00           N  
ATOM   4797  H   ALA A 314       3.924  -5.814  49.193  1.00  0.00           H  
ATOM   4798  CA  ALA A 314       4.197  -7.885  49.572  1.00  0.00           C  
ATOM   4799  HA  ALA A 314       5.152  -8.352  49.814  1.00  0.00           H  
ATOM   4800  CB  ALA A 314       3.368  -7.627  50.846  1.00  0.00           C  
ATOM   4801  HB1 ALA A 314       2.535  -6.946  50.674  1.00  0.00           H  
ATOM   4802  HB2 ALA A 314       2.946  -8.531  51.286  1.00  0.00           H  
ATOM   4803  HB3 ALA A 314       3.949  -7.154  51.639  1.00  0.00           H  
ATOM   4804  C   ALA A 314       3.394  -8.840  48.663  1.00  0.00           C  
ATOM   4805  O   ALA A 314       3.611 -10.045  48.716  1.00  0.00           O  
ATOM   4806  N   LEU A 315       2.648  -8.281  47.771  1.00  0.00           N  
ATOM   4807  H   LEU A 315       2.211  -7.406  48.021  1.00  0.00           H  
ATOM   4808  CA  LEU A 315       2.056  -9.113  46.695  1.00  0.00           C  
ATOM   4809  HA  LEU A 315       1.616  -9.923  47.277  1.00  0.00           H  
ATOM   4810  CB  LEU A 315       0.934  -8.362  45.840  1.00  0.00           C  
ATOM   4811  HB2 LEU A 315       1.410  -7.397  45.672  1.00  0.00           H  
ATOM   4812  HB3 LEU A 315       0.697  -8.872  44.906  1.00  0.00           H  
ATOM   4813  CG  LEU A 315      -0.391  -8.236  46.686  1.00  0.00           C  
ATOM   4814  HG  LEU A 315      -0.026  -8.015  47.689  1.00  0.00           H  
ATOM   4815  CD1 LEU A 315      -1.195  -7.014  46.117  1.00  0.00           C  
ATOM   4816 1HD1 LEU A 315      -2.056  -6.914  46.777  1.00  0.00           H  
ATOM   4817 2HD1 LEU A 315      -0.490  -6.188  46.207  1.00  0.00           H  
ATOM   4818 3HD1 LEU A 315      -1.437  -7.190  45.069  1.00  0.00           H  
ATOM   4819  CD2 LEU A 315      -1.234  -9.494  46.758  1.00  0.00           C  
ATOM   4820 1HD2 LEU A 315      -1.432  -9.651  47.818  1.00  0.00           H  
ATOM   4821 2HD2 LEU A 315      -2.101  -9.428  46.100  1.00  0.00           H  
ATOM   4822 3HD2 LEU A 315      -0.682 -10.305  46.282  1.00  0.00           H  
ATOM   4823  C   LEU A 315       3.133  -9.708  45.728  1.00  0.00           C  
ATOM   4824  O   LEU A 315       2.967 -10.787  45.268  1.00  0.00           O  
ATOM   4825  N   ASP A 316       4.240  -8.924  45.466  1.00  0.00           N  
ATOM   4826  H   ASP A 316       4.349  -8.028  45.920  1.00  0.00           H  
ATOM   4827  CA  ASP A 316       5.359  -9.427  44.650  1.00  0.00           C  
ATOM   4828  HA  ASP A 316       4.880  -9.929  43.809  1.00  0.00           H  
ATOM   4829  CB  ASP A 316       6.114  -8.249  43.994  1.00  0.00           C  
ATOM   4830  HB2 ASP A 316       6.594  -7.661  44.776  1.00  0.00           H  
ATOM   4831  HB3 ASP A 316       6.886  -8.691  43.363  1.00  0.00           H  
ATOM   4832  CG  ASP A 316       5.439  -7.385  42.991  1.00  0.00           C  
ATOM   4833  OD1 ASP A 316       4.363  -7.816  42.554  1.00  0.00           O  
ATOM   4834  OD2 ASP A 316       5.991  -6.318  42.552  1.00  0.00           O  
ATOM   4835  C   ASP A 316       6.266 -10.398  45.443  1.00  0.00           C  
ATOM   4836  O   ASP A 316       7.341 -10.752  44.919  1.00  0.00           O  
ATOM   4837  N   GLU A 317       5.798 -10.875  46.562  1.00  0.00           N  
ATOM   4838  H   GLU A 317       4.963 -10.473  46.963  1.00  0.00           H  
ATOM   4839  CA  GLU A 317       6.493 -11.879  47.374  1.00  0.00           C  
ATOM   4840  HA  GLU A 317       7.396 -12.171  46.836  1.00  0.00           H  
ATOM   4841  CB  GLU A 317       6.819 -11.238  48.744  1.00  0.00           C  
ATOM   4842  HB2 GLU A 317       7.067 -10.185  48.609  1.00  0.00           H  
ATOM   4843  HB3 GLU A 317       5.926 -11.277  49.367  1.00  0.00           H  
ATOM   4844  CG  GLU A 317       7.891 -11.857  49.618  1.00  0.00           C  
ATOM   4845  HG2 GLU A 317       7.740 -11.408  50.600  1.00  0.00           H  
ATOM   4846  HG3 GLU A 317       7.734 -12.934  49.563  1.00  0.00           H  
ATOM   4847  CD  GLU A 317       9.326 -11.545  49.182  1.00  0.00           C  
ATOM   4848  OE1 GLU A 317       9.494 -10.960  48.115  1.00  0.00           O  
ATOM   4849  OE2 GLU A 317      10.295 -12.000  49.791  1.00  0.00           O  
ATOM   4850  C   GLU A 317       5.521 -13.019  47.683  1.00  0.00           C  
ATOM   4851  O   GLU A 317       5.882 -14.219  47.669  1.00  0.00           O  
ATOM   4852  N   ILE A 318       4.197 -12.817  47.969  1.00  0.00           N  
ATOM   4853  H   ILE A 318       3.939 -11.840  47.945  1.00  0.00           H  
ATOM   4854  CA  ILE A 318       3.165 -13.901  48.179  1.00  0.00           C  
ATOM   4855  HA  ILE A 318       3.645 -14.702  48.741  1.00  0.00           H  
ATOM   4856  CB  ILE A 318       1.944 -13.318  48.951  1.00  0.00           C  
ATOM   4857  HB  ILE A 318       1.574 -12.562  48.259  1.00  0.00           H  
ATOM   4858  CG2 ILE A 318       0.765 -14.267  49.131  1.00  0.00           C  
ATOM   4859 1HG2 ILE A 318       1.003 -15.075  49.823  1.00  0.00           H  
ATOM   4860 2HG2 ILE A 318      -0.143 -13.771  49.474  1.00  0.00           H  
ATOM   4861 3HG2 ILE A 318       0.429 -14.696  48.186  1.00  0.00           H  
ATOM   4862  CG1 ILE A 318       2.286 -12.690  50.284  1.00  0.00           C  
ATOM   4863 2HG1 ILE A 318       2.541 -13.543  50.912  1.00  0.00           H  
ATOM   4864 3HG1 ILE A 318       3.178 -12.064  50.258  1.00  0.00           H  
ATOM   4865  CD1 ILE A 318       1.208 -11.839  50.855  1.00  0.00           C  
ATOM   4866 1HD1 ILE A 318       0.925 -10.960  50.276  1.00  0.00           H  
ATOM   4867 2HD1 ILE A 318       0.259 -12.339  51.047  1.00  0.00           H  
ATOM   4868 3HD1 ILE A 318       1.491 -11.482  51.845  1.00  0.00           H  
ATOM   4869  C   ILE A 318       2.751 -14.528  46.789  1.00  0.00           C  
ATOM   4870  O   ILE A 318       2.749 -15.763  46.723  1.00  0.00           O  
ATOM   4871  N   PHE A 319       2.349 -13.641  45.881  1.00  0.00           N  
ATOM   4872  H   PHE A 319       2.621 -12.674  45.978  1.00  0.00           H  
ATOM   4873  CA  PHE A 319       1.855 -14.000  44.527  1.00  0.00           C  
ATOM   4874  HA  PHE A 319       1.952 -15.084  44.462  1.00  0.00           H  
ATOM   4875  CB  PHE A 319       0.424 -13.564  44.410  1.00  0.00           C  
ATOM   4876  HB2 PHE A 319       0.338 -12.486  44.543  1.00  0.00           H  
ATOM   4877  HB3 PHE A 319       0.175 -13.807  43.377  1.00  0.00           H  
ATOM   4878  CG  PHE A 319      -0.496 -14.318  45.318  1.00  0.00           C  
ATOM   4879  CD1 PHE A 319      -0.822 -15.634  45.062  1.00  0.00           C  
ATOM   4880  HD1 PHE A 319      -0.348 -16.214  44.284  1.00  0.00           H  
ATOM   4881  CE1 PHE A 319      -1.863 -16.167  45.824  1.00  0.00           C  
ATOM   4882  HE1 PHE A 319      -2.119 -17.212  45.722  1.00  0.00           H  
ATOM   4883  CZ  PHE A 319      -2.585 -15.457  46.842  1.00  0.00           C  
ATOM   4884  HZ  PHE A 319      -3.381 -15.846  47.461  1.00  0.00           H  
ATOM   4885  CE2 PHE A 319      -2.173 -14.176  47.112  1.00  0.00           C  
ATOM   4886  HE2 PHE A 319      -2.625 -13.622  47.921  1.00  0.00           H  
ATOM   4887  CD2 PHE A 319      -1.146 -13.571  46.324  1.00  0.00           C  
ATOM   4888  HD2 PHE A 319      -0.870 -12.583  46.661  1.00  0.00           H  
ATOM   4889  C   PHE A 319       2.718 -13.384  43.435  1.00  0.00           C  
ATOM   4890  O   PHE A 319       2.241 -12.519  42.758  1.00  0.00           O  
ATOM   4891  N   PRO A 320       3.962 -13.872  43.225  1.00  0.00           N  
ATOM   4892  CD  PRO A 320       4.721 -14.883  43.952  1.00  0.00           C  
ATOM   4893  HD2 PRO A 320       4.348 -15.820  43.539  1.00  0.00           H  
ATOM   4894  HD3 PRO A 320       4.393 -14.970  44.988  1.00  0.00           H  
ATOM   4895  CG  PRO A 320       6.189 -14.646  43.849  1.00  0.00           C  
ATOM   4896  HG2 PRO A 320       6.854 -15.497  43.705  1.00  0.00           H  
ATOM   4897  HG3 PRO A 320       6.551 -14.096  44.718  1.00  0.00           H  
ATOM   4898  CB  PRO A 320       6.355 -13.810  42.586  1.00  0.00           C  
ATOM   4899  HB2 PRO A 320       6.727 -14.392  41.743  1.00  0.00           H  
ATOM   4900  HB3 PRO A 320       7.028 -12.966  42.738  1.00  0.00           H  
ATOM   4901  CA  PRO A 320       4.943 -13.209  42.343  1.00  0.00           C  
ATOM   4902  HA  PRO A 320       5.020 -12.136  42.522  1.00  0.00           H  
ATOM   4903  C   PRO A 320       4.514 -13.303  40.810  1.00  0.00           C  
ATOM   4904  O   PRO A 320       3.660 -14.113  40.390  1.00  0.00           O  
ATOM   4905  N   GLY A 321       5.153 -12.445  40.088  1.00  0.00           N  
ATOM   4906  H   GLY A 321       5.747 -11.773  40.552  1.00  0.00           H  
ATOM   4907  CA  GLY A 321       4.987 -12.389  38.641  1.00  0.00           C  
ATOM   4908  HA2 GLY A 321       3.971 -12.712  38.415  1.00  0.00           H  
ATOM   4909  HA3 GLY A 321       5.184 -11.377  38.287  1.00  0.00           H  
ATOM   4910  C   GLY A 321       6.035 -13.272  37.862  1.00  0.00           C  
ATOM   4911  O   GLY A 321       7.080 -13.736  38.448  1.00  0.00           O  
ATOM   4912  N   PRO A 322       5.717 -13.468  36.587  1.00  0.00           N  
ATOM   4913  CD  PRO A 322       4.622 -12.867  35.847  1.00  0.00           C  
ATOM   4914  HD2 PRO A 322       4.713 -11.783  35.782  1.00  0.00           H  
ATOM   4915  HD3 PRO A 322       3.664 -13.132  36.294  1.00  0.00           H  
ATOM   4916  CG  PRO A 322       4.833 -13.514  34.452  1.00  0.00           C  
ATOM   4917  HG2 PRO A 322       5.532 -12.957  33.827  1.00  0.00           H  
ATOM   4918  HG3 PRO A 322       3.927 -13.800  33.917  1.00  0.00           H  
ATOM   4919  CB  PRO A 322       5.707 -14.750  34.597  1.00  0.00           C  
ATOM   4920  HB2 PRO A 322       6.269 -14.979  33.692  1.00  0.00           H  
ATOM   4921  HB3 PRO A 322       5.007 -15.535  34.884  1.00  0.00           H  
ATOM   4922  CA  PRO A 322       6.549 -14.404  35.819  1.00  0.00           C  
ATOM   4923  HA  PRO A 322       6.790 -15.243  36.472  1.00  0.00           H  
ATOM   4924  C   PRO A 322       7.914 -13.828  35.352  1.00  0.00           C  
ATOM   4925  O   PRO A 322       8.812 -14.665  34.962  1.00  0.00           O  
ATOM   4926  N   GLY A 323       8.042 -12.490  35.226  1.00  0.00           N  
ATOM   4927  H   GLY A 323       7.251 -11.962  35.564  1.00  0.00           H  
ATOM   4928  CA  GLY A 323       9.028 -11.727  34.534  1.00  0.00           C  
ATOM   4929  HA2 GLY A 323       9.113 -10.747  35.005  1.00  0.00           H  
ATOM   4930  HA3 GLY A 323       9.920 -12.350  34.598  1.00  0.00           H  
ATOM   4931  C   GLY A 323       8.648 -11.429  33.099  1.00  0.00           C  
ATOM   4932  O   GLY A 323       7.750 -12.050  32.585  1.00  0.00           O  
ATOM   4933  N   PRO A 324       9.221 -10.405  32.426  1.00  0.00           N  
ATOM   4934  CD  PRO A 324      10.345  -9.557  32.921  1.00  0.00           C  
ATOM   4935  HD2 PRO A 324      11.112 -10.269  33.226  1.00  0.00           H  
ATOM   4936  HD3 PRO A 324       9.991  -8.874  33.694  1.00  0.00           H  
ATOM   4937  CG  PRO A 324      10.823  -8.646  31.740  1.00  0.00           C
[truncated: 15,237 more chars]
