# Supplementary material for: A three-level regulatory mechanism of the aldo-keto reductase subfamily AKR12D
Source: Nat Commun. 2024 Mar 8;15:2128. doi: 10.1038/s41467-024-46363-z (PMC10923870; doi:10.1038/s41467-024-46363-z)
Supplement: Supplementary file 7 — Source Data [file 41467_2024_46363_MOESM7_ESM.xlsx]

## Sheet: Figure 1c, d
Figure 1c									Figure 1d
	v (μm/s)									v (μm/s)
NADPH (μM)	replicate-1	replicate-2	replicate-3	average	SD				tylosin (μM)	replicate-1	replicate-2	replicate-3	average	SD
0.1	0.023066	0.012155	0.0171125	0.0174445	0.00546307				25	0.034153	0.030542	0.022726	0.0291403	0.00584103
0.2	0.050647	0.050876	0.0455483	0.0490238	0.00301202				50	0.078086	0.082116	0.069743	0.0766483	0.00631054
0.5	0.130533	0.14069	0.129833	0.133685	0.00607637				100	0.146636	0.15536	0.160721	0.154239	0.0071091
1	0.250007	0.244085	0.231177	0.241756	0.00962884				250	0.383104	0.39111	0.363081	0.379098	0.0144375
2.5	0.412177	0.411667	0.393344	0.40573	0.0107288				500	0.702211	0.706749	0.699259	0.70274	0.00377288
5	0.522573	0.488134	0.508398	0.506368	0.017309				1000	0.860894	0.877618	0.890026	0.876179	0.0146192
10	0.664401	0.604284	0.688483	0.652389	0.0433656				2500	0.843445	0.896482	0.886609	0.875512	0.0282062
25	0.709115	0.680314	0.654401	0.681277	0.0273697
50	0.692234	0.641214	0.635372	0.656273	0.0312796
100	0.506492	0.507591	0.482748	0.498944	0.0140368
200	0.38183	0.375092	0.36283	0.373251	0.00963269

## Sheet: Figure 4a, b
Figure 4a																				Figure 4b
Time (s)	Fluorescence (V)																			NADPH (μM)	Fluorescence (V)
	control				50 μM NADPH			Subtract control													control
	replicate-1	replicate-2	replicate-3	average	replicate-1	replicate-2	replicate-3	Subtract-1	Subtract-2	Subtract-3	average	SD	double-fit	residues	mono-fit	residues					replicate-1	replicate-2	replicate-3	replicate-4	replicate-5	replicate-6	replicate-7	replicate-8	average
0.0005	8.33409	8.31615	8.34881	8.33302	9.06813	9.09138	9.12571	0.735108	0.758364	0.792692	0.762055	0.0289689	0.855317	-0.09326	0.581421	0.180634				1000	3657	3936	4801	3334	3515	4249	3860	4588	3992.5
0.001	8.28502	8.34321	8.39447	8.3409	9.08629	9.05847	9.07854	0.745386	0.717571	0.737637	0.733531	0.0143548	0.689912	0.043619	0.498783	0.234748				500	3486	2795	3800	4088	4061	4012	3993	4361	3824.5
0.0015	8.33032	8.36033	8.36534	8.352	8.91307	8.96872	9.0205	0.561069	0.616715	0.6685	0.615428	0.0537271	0.542781	0.072647	0.420309	0.195119				250	3757	4406	4236	4409	4145	4586	4503	4946	4373.5
0.002	8.3413	8.3562	8.37815	8.35855	8.81255	8.82666	8.84845	0.453998	0.468104	0.489894	0.470665	0.0180846	0.411773	0.058893	0.345787	0.124878				125	3906	4626	4674	4488	5472	5384	5609	6113	5034
0.0025	8.40491	8.4136	8.37803	8.39885	8.61803	8.66026	8.71066	0.219179	0.261416	0.311812	0.264136	0.0463763	0.294993	-0.03086	0.275021	-0.01088				62.5	5146	6498	5981	5426	5346	5791	6034	5389	5701.38
0.003	8.34555	8.34126	8.34438	8.34373	8.53196	8.535	8.59187	0.18823	0.191266	0.248135	0.20921	0.0337439	0.190773	0.018437	0.207819	0.001391				31.25	5700	6302	6734	5953	6628	6943	6019	6579	6357.25
0.0035	8.36499	8.36053	8.30507	8.34353	8.43592	8.41561	8.39425	0.0923824	0.0720797	0.0507164	0.0717262	0.0208352	0.0976448	-0.02592	0.144004	-0.07228				15.625	6599	6836	6856	6505	6256	6007	6847	6573	6559.88
0.004	8.36154	8.41401	8.35251	8.37602	8.31866	8.3392	8.36642	-0.0573587	-0.0368242	-0.00960255	-0.0345952	0.023956	0.0143125	-0.04891	0.0834028	-0.118				7.8125	8119	6258	6603	7868	7563	6523	6922	7618	7184.25
0.0045	8.33854	8.35055	8.28488	8.32466	8.24265	8.28307	8.30952	-0.0820103	-0.0415831	-0.0151339	-0.0462424	0.0336808	-0.0603642	0.014122	0.0258552	-0.0721				3.90625	7572	6236	6409	6648	7122	6252	6512	7263	6751.75
0.005	8.29415	8.31059	8.35483	8.31986	8.17549	8.20597	8.1901	-0.144371	-0.113885	-0.129758	-0.129338	0.0152473	-0.12739	-0.00195	-0.0287932	-0.10055				1.95312	7672	7843	7263	7656	8309	7613	8365	6658	7672.38
0.0055	8.32117	8.29616	8.3074	8.30824	8.14134	8.13339	8.15265	-0.166904	-0.174849	-0.155594	-0.165782	0.00967638	-0.187651	0.021869	-0.0806884	-0.08509				0.976563	6946	7562	6747	8286	7692	6993	7254	7033	7314.12
0.006	8.32393	8.38512	8.3201	8.34305	8.08116	8.08649	8.07409	-0.26189	-0.256564	-0.268962	-0.262472	0.00621946	-0.241927	-0.02055	-0.129969	-0.1325				0.488281	7622	7996	7542	9026	8013	6806	7837	7274	7764.5
0.0065	8.3418	8.38698	8.32133	8.35004	8.03999	8.04794	8.054	-0.310047	-0.302096	-0.296043	-0.302729	0.0070234	-0.290906	-0.01182	-0.176767	-0.12596				0.244141	7398	8396	7117	6932	8359	8296	7731	7720	7743.62
0.007	8.35136	8.34556	8.30688	8.3346	8.01119	7.9965	8.04242	-0.323409	-0.338097	-0.292186	-0.317897	0.0234465	-0.335193	0.017296	-0.221207	-0.09669				0.12207	7381	6426	7166	8577	8730	7399	7681	7616	7622
0.0075	8.31488	8.3589	8.3269	8.33356	7.96113	7.96719	7.97811	-0.372432	-0.366364	-0.35545	-0.364748	0.00860547	-0.375324	0.010576	-0.263408	-0.10134				0.061035	7515	6363	7537	8312	7204	7933	7555	8103	7565.25
0.008	8.31691	8.36073	8.36387	8.34717	7.927	7.89414	7.9116	-0.420177	-0.453034	-0.435578	-0.436263	0.0164392	-0.411769	-0.02449	-0.303484	-0.13278				0	7617	7631	8166	7535	8623	6906	9176	8526	8022.5
0.0085	8.36367	8.32569	8.36612	8.35183	7.89532	7.87114	7.90914	-0.45651	-0.480693	-0.442689	-0.459964	0.019236	-0.444943	-0.01502	-0.34154	-0.11842
0.009	8.34945	8.38578	8.40284	8.37936	7.85902	7.86082	7.89882	-0.520336	-0.518538	-0.480539	-0.506471	0.0224758	-0.475212	-0.03126	-0.377679	-0.12879
0.0095	8.39218	8.36741	8.33758	8.36572	7.86211	7.85674	7.89096	-0.503618	-0.508985	-0.47476	-0.495788	0.0184072	-0.5029	0.007112	-0.411997	-0.08379				NADPH (μM)	Fluorescence (V)
0.01	8.35145	8.35191	8.35578	8.35305	7.81767	7.82503	7.83973	-0.535378	-0.528013	-0.513313	-0.525568	0.0112339	-0.528291	0.002723	-0.444586	-0.08098					experimental
0.0105	8.34284	8.38128	8.39228	8.37213	7.78705	7.77546	7.82777	-0.585083	-0.596674	-0.544359	-0.575372	0.0274762	-0.551638	-0.02373	-0.475534	-0.09984					replicate-1	replicate-2	replicate-3	replicate-4	replicate-5	replicate-6	replicate-7	replicate-8
0.011	8.40189	8.38498	8.33592	8.37426	7.80295	7.75752	7.82305	-0.571316	-0.616744	-0.551218	-0.579759	0.0335691	-0.573161	-0.0066	-0.504922	-0.07484				1000	6582	6107	6731	5807	6122	5774	5842	5299
0.0115	8.35232	8.41142	8.4042	8.38931	7.77548	7.75953	7.77065	-0.61383	-0.629781	-0.618662	-0.620757	0.00817939	-0.593056	-0.0277	-0.53283	-0.08793				500	8177	6806	7277	7557	6655	6405	6920	6360
0.012	8.36445	8.40513	8.35396	8.37451	7.76676	7.74133	7.77452	-0.607757	-0.633186	-0.599998	-0.613647	0.0173603	-0.611497	-0.00215	-0.559331	-0.05432				250	9653	7961	10124	8689	8639	8226	8716	8656
0.0125	8.34111	8.40639	8.36374	8.37041	7.76131	7.71019	7.77201	-0.609105	-0.660227	-0.598403	-0.622578	0.0330409	-0.628637	0.006059	-0.584498	-0.03808				125	11219	10859	11273	11550	11664	11209	11382	11105
0.013	8.30893	8.32948	8.398	8.34547	7.74935	7.71591	7.74331	-0.596124	-0.62956	-0.602164	-0.609282	0.0178185	-0.64461	0.035327	-0.608396	-0.00089				62.5	14765	16372	13132	13950	13777	14197	13448	13153
0.0135	8.3756	8.35815	8.3813	8.37168	7.72582	7.6981	7.70231	-0.645865	-0.673585	-0.669366	-0.662939	0.0149359	-0.659535	-0.0034	-0.631091	-0.03185				31.25	17813	16733	16905	16983	16308	16134	15145	14888
0.014	8.37629	8.36497	8.39089	8.37738	7.69207	7.7031	7.67242	-0.685309	-0.674278	-0.704964	-0.688184	0.0155437	-0.673519	-0.01467	-0.652642	-0.03554				15.625	17556	21135	17834	19031	18581	16835	17101	20489
0.0145	8.36277	8.36625	8.39927	8.3761	7.67553	7.68053	7.66632	-0.700569	-0.695569	-0.709775	-0.701971	0.00720603	-0.686654	-0.01532	-0.673108	-0.02886				7.8125	22856	22624	21619	18492	18227	21654	19834	22725
0.015	8.3544	8.35406	8.35282	8.35376	7.6702	7.65434	7.66439	-0.683568	-0.699424	-0.689375	-0.690789	0.00802202	-0.699023	0.008234	-0.692542	0.001753				3.90625	26182	24698	21450	23660	19966	23225	20379	23594
0.0155	8.35093	8.29248	8.32878	8.32406	7.63751	7.6375	7.66295	-0.686551	-0.686567	-0.661114	-0.678077	0.0146907	-0.7107	0.032623	-0.710997	0.03292				1.95312	25112	23622	23952	22219	23095	29900	24028	23218
0.016	8.31227	8.3889	8.35346	8.35154	7.59799	7.65142	7.69734	-0.753557	-0.700118	-0.6542	-0.702625	0.0497259	-0.721749	0.019124	-0.728523	0.025898				0.976563	26343	27595	25517	24559	27570	27614	26380	23420
0.0165	8.31923	8.33971	8.29484	8.31793	7.62792	7.6069	7.66834	-0.690004	-0.711022	-0.649588	-0.683538	0.0312232	-0.732228	0.04869	-0.745165	0.061627				0.488281	35231	27736	25471	31550	28507	27051	27806	26112
0.017	8.33601	8.33731	8.33299	8.33544	7.55181	7.64435	7.63292	-0.783627	-0.691089	-0.702513	-0.725743	0.0504534	-0.742187	0.016444	-0.76097	0.035227				0.244141	32565	27803	32965	35811	34850	31866	27278	30544
0.0175	8.27101	8.35381	8.33542	8.32008	7.58905	7.59225	7.622	-0.731037	-0.72783	-0.698087	-0.718985	0.0181688	-0.751672	0.032688	-0.775977	0.056993				0.12207	35264	33615	35732	34191	35819	32648	34143	32536
0.018	8.36694	8.38272	8.32639	8.35868	7.56007	7.58281	7.58481	-0.798616	-0.775874	-0.773873	-0.782788	0.0137442	-0.760724	-0.02206	-0.790229	0.007441				0.061035	33969	33511	35481	34918	32552	35612	34108	34931
0.0185	8.40488	8.34053	8.38893	8.37811	7.56008	7.59012	7.54706	-0.818035	-0.787992	-0.831056	-0.812361	0.0220856	-0.769378	-0.04298	-0.803763	-0.0086				0	35151	40372	38359	36585	37862	37029	33977	30460
0.019	8.39613	8.32062	8.33956	8.3521	7.58991	7.60139	7.59775	-0.762194	-0.750708	-0.754348	-0.75575	0.00586994	-0.777667	0.021917	-0.816615	0.060865
0.0195	8.3047	8.3291	8.29824	8.31068	7.52712	7.5553	7.63758	-0.783563	-0.75538	-0.673099	-0.737347	0.0573974	-0.785618	0.04827	-0.82882	0.091472
0.02	8.36031	8.32695	8.33982	8.34236	7.53582	7.53954	7.58276	-0.806541	-0.802816	-0.759605	-0.789654	0.0260898	-0.793256	0.003602	-0.840409	0.050755				NADPH (μM)	Fluorescence (V)
0.0205	8.33083	8.3404	8.34314	8.33812	7.55781	7.53878	7.54761	-0.780316	-0.799341	-0.79051	-0.790056	0.00952063	-0.800606	0.01055	-0.851415	0.061359					Subtract control
0.021	8.33505	8.30725	8.3532	8.33183	7.52595	7.54	7.57947	-0.805889	-0.791839	-0.752369	-0.783366	0.0277479	-0.807687	0.024321	-0.861866	0.078501					replicate-1	replicate-2	replicate-3	replicate-4	replicate-5	replicate-6	replicate-7	replicate-8
0.0215	8.31641	8.34359	8.36408	8.34136	7.50709	7.52532	7.54714	-0.83427	-0.816042	-0.794227	-0.814846	0.0200483	-0.814517	-0.00033	-0.871791	0.056944				1000	2589.5	2114.5	2738.5	1814.5	2129.5	1781.5	1849.5	1306.5
0.022	8.37738	8.32528	8.34146	8.34804	7.52918	7.51308	7.55885	-0.818863	-0.834957	-0.78919	-0.814337	0.0232168	-0.821112	0.006776	-0.881215	0.066879				500	4352.5	2981.5	3452.5	3732.5	2830.5	2580.5	3095.5	2535.5
0.0225	8.38213	8.32228	8.35452	8.35298	7.48269	7.54953	7.5656	-0.870288	-0.803446	-0.787376	-0.82037	0.0439706	-0.827488	0.007118	-0.890165	0.069795				250	5279.5	3587.5	5750.5	4315.5	4265.5	3852.5	4342.5	4282.5
0.023	8.35102	8.31684	8.39075	8.35287	7.52129	7.50996	7.50879	-0.831581	-0.842908	-0.844078	-0.839523	0.00690223	-0.833658	-0.00586	-0.898664	0.059142				125	6185	5825	6239	6516	6630	6175	6348	6071
0.0235	8.36163	8.31259	8.36558	8.3466	7.49976	7.49259	7.54322	-0.846844	-0.854015	-0.803381	-0.834747	0.0273991	-0.839634	0.004887	-0.906735	0.071988				62.5	9063.62	10670.6	7430.62	8248.62	8075.62	8495.62	7746.62	7451.62
0.024	8.35624	8.36024	8.35183	8.3561	7.49308	7.52773	7.52524	-0.863026	-0.828373	-0.830862	-0.840754	0.0193285	-0.845425	0.004672	-0.914399	0.073646				31.25	11455.8	10375.8	10547.8	10625.8	9950.75	9776.75	8787.75	8530.75
0.0245	8.35799	8.35116	8.38816	8.36577	7.45567	7.55319	7.52782	-0.910096	-0.812573	-0.837951	-0.85354	0.0505959	-0.851043	-0.0025	-0.921677	0.068137				15.625	10996.1	14575.1	11274.1	12471.1	12021.1	10275.1	10541.1	13929.1
0.025	8.36222	8.3343	8.38238	8.35963	7.46652	7.4943	7.52881	-0.893116	-0.865335	-0.83082	-0.86309	0.0312086	-0.856497	-0.00659	-0.928589	0.065498				7.8125	15671.8	15439.8	14434.8	11307.8	11042.8	14469.8	12649.8	15540.8
0.0255	8.33915	8.33301	8.34505	8.33907	7.49958	7.45795	7.483	-0.839487	-0.881124	-0.856068	-0.858893	0.0209618	-0.861793	0.002901	-0.935152	0.076259				3.90625	19430.2	17946.2	14698.2	16908.2	13214.2	16473.2	13627.2	16842.2
0.026	8.36965	8.34059	8.36491	8.35838	7.46248	7.43406	7.48756	-0.895895	-0.924317	-0.870822	-0.897011	0.026765	-0.866941	-0.03007	-0.941384	0.044373				1.95312	17439.6	15949.6	16279.6	14546.6	15422.6	22227.6	16355.6	15545.6
0.0265	8.37206	8.34329	8.35809	8.35782	7.47451	7.44678	7.48082	-0.883305	-0.911032	-0.876992	-0.890443	0.0181078	-0.871946	-0.0185	-0.947303	0.05686				0.976563	19028.9	20280.9	18202.9	17244.9	20255.9	20299.9	19065.9	16105.9
0.027	8.39743	8.33488	8.3949	8.37573	7.48807	7.49795	7.44743	-0.887665	-0.877781	-0.9283	-0.897915	0.0267739	-0.876814	-0.0211	-0.952923	0.055008				0.488281	27466.5	19971.5	17706.5	23785.5	20742.5	19286.5	20041.5	18347.5
0.0275	8.34015	8.33456	8.32563	8.33345	7.46368	7.46743	7.47503	-0.869766	-0.866017	-0.85842	-0.864734	0.00578073	-0.881553	0.016818	-0.958261	0.093526				0.244141	24821.4	20059.4	25221.4	28067.4	27106.4	24122.4	19534.4	22800.4
0.028	8.32998	8.34532	8.35503	8.34344	7.42495	7.46961	7.4669	-0.918497	-0.873836	-0.876542	-0.889625	0.0250405	-0.886166	-0.00346	-0.963329	0.073704				0.12207	27642	25993	28110	26569	28197	25026	26521	24914
0.0285	8.32666	8.3096	8.36039	8.33222	7.46423	7.41047	7.44484	-0.867983	-0.921745	-0.887374	-0.892367	0.0272266	-0.890658	-0.00171	-0.968142	0.075775				0.061035	26403.8	25945.8	27915.8	27352.8	24986.8	28046.8	26542.8	27365.8
0.029	8.3493	8.34824	8.36551	8.35435	7.40684	7.4265	7.44271	-0.947514	-0.927852	-0.91164	-0.929002	0.0179646	-0.895035	-0.03397	-0.972712	0.04371				0	27128.5	32349.5	30336.5	28562.5	29839.5	29006.5	25954.5	22437.5
0.0295	8.33812	8.32492	8.34602	8.33635	7.42262	7.44501	7.43928	-0.913733	-0.891343	-0.897072	-0.900716	0.0116313	-0.899301	-0.00142	-0.977053	0.076337
0.03	8.33733	8.35311	8.3231	8.33785	7.42665	7.4397	7.44394	-0.9112	-0.898144	-0.89391	-0.901085	0.00901231	-0.903458	0.002374	-0.981174	0.080089
0.0305	8.34024	8.35932	8.36503	8.35486	7.42762	7.4476	7.45518	-0.927238	-0.907262	-0.89968	-0.911393	0.0142359	-0.907512	-0.00388	-0.985088	0.073695				NADPH (μM)	Fluorescence quenching ratio (%)
0.031	8.37137	8.33063	8.39545	8.36582	7.45419	7.42106	7.45188	-0.911631	-0.944755	-0.913941	-0.923442	0.0184934	-0.911466	-0.01198	-0.988805	0.065363					replicate-1	replicate-2	replicate-3	replicate-4	replicate-5	replicate-6	replicate-7	replicate-8
0.0315	8.31187	8.3432	8.42219	8.35908	7.40911	7.4289	7.44418	-0.949968	-0.930181	-0.914902	-0.931684	0.0175812	-0.915322	-0.01636	-0.992334	0.060651				1000	90.818	92.5023	90.2897	93.566	92.4491	93.683	93.4419	95.3673
0.032	8.37141	8.34831	8.39907	8.37293	7.44715	7.43168	7.42824	-0.925776	-0.941245	-0.944694	-0.937238	0.0100754	-0.919084	-0.01815	-0.995686	0.058448				500	84.5666	89.428	87.7579	86.7651	89.9634	90.8499	89.0238	91.0095
0.0325	8.37714	8.3474	8.33908	8.35454	7.39221	7.43772	7.43164	-0.962335	-0.91682	-0.922903	-0.934019	0.02471	-0.922754	-0.01126	-0.998869	0.06485				250	81.2796	87.2792	79.6095	84.6978	84.8751	86.3396	84.6021	84.8148
0.033	8.35705	8.36807	8.36368	8.36293	7.41869	7.4241	7.43923	-0.944242	-0.938833	-0.923701	-0.935592	0.0106471	-0.926336	-0.00926	-1.00189	0.066299				125	78.0688	79.3453	77.8774	76.8952	76.4909	78.1043	77.4909	78.4731
0.0335	8.31551	8.38492	8.37107	8.35717	7.40449	7.43788	7.3795	-0.952677	-0.919289	-0.977667	-0.949877	0.0292895	-0.929832	-0.02005	-1.00476	0.054884				62.5	67.8616	62.1634	73.652	70.7515	71.3649	69.8757	72.5315	73.5776
0.034	8.29827	8.32456	8.32503	8.31595	7.38577	7.4271	7.41122	-0.930181	-0.888852	-0.90473	-0.907921	0.0208485	-0.933245	0.025324	-1.00749	0.099566				31.25	59.3795	63.209	62.5991	62.3225	64.716	65.333	68.8398	69.7511
0.0345	8.33409	8.35404	8.30388	8.33067	7.39278	7.42588	7.42246	-0.937882	-0.904784	-0.908204	-0.916957	0.0182024	-0.936576	0.019619	-1.01008	0.093119				15.625	61.0092	48.3186	60.0235	55.7791	57.3747	63.5658	62.6226	50.6092
0.035	8.37872	8.33669	8.3967	8.3707	7.43323	7.40121	7.40611	-0.937473	-0.969488	-0.964592	-0.957184	0.0172452	-0.939829	-0.01736	-1.01253	0.055349				7.8125	44.4301	45.2528	48.8163	59.9043	60.8439	48.6922	55.1457	44.8946
0.0355	8.37569	8.30824	8.32827	8.3374	7.40769	7.40625	7.40443	-0.92971	-0.931149	-0.932971	-0.931277	0.00163424	-0.943004	0.011727	-1.01487	0.08359				3.90625	31.103	36.365	47.882	40.0457	53.1441	41.5881	51.6796	40.2797
0.036	8.34288	8.35696	8.3521	8.35065	7.37231	7.39491	7.43562	-0.978334	-0.955741	-0.915024	-0.9497	0.0320845	-0.946105	-0.00359	-1.01708	0.067384				1.95312	38.1615	43.4448	42.2747	48.4197	45.3135	21.1839	42.0052	44.8773
0.0365	8.36697	8.38547	8.37533	8.37592	7.36309	7.40876	7.40965	-1.01283	-0.96716	-0.966274	-0.982088	0.026627	-0.949133	-0.03295	-1.01919	0.037101				0.976563	32.5262	28.0868	35.4551	38.852	28.1754	28.0194	32.395	42.8908
0.037	8.35079	8.39709	8.36325	8.37038	7.38516	7.41481	7.42575	-0.985218	-0.955568	-0.944627	-0.961804	0.0210018	-0.952091	-0.00971	-1.02119	0.059383				0.488281	2.60754	29.1838	37.2152	15.6599	26.4499	31.6127	28.9356	34.9423
0.0375	8.34735	8.34338	8.29927	8.33	7.37379	7.36184	7.43504	-0.956209	-0.968162	-0.894963	-0.939778	0.0392684	-0.954979	0.015201	-1.02309	0.083307				0.244141	11.9868	28.8722	10.5684	0.476919	3.88449	14.4654	30.7338	19.153
0.038	8.34822	8.41489	8.34041	8.36784	7.41814	7.39385	7.42189	-0.949705	-0.97399	-0.945949	-0.956548	0.0152215	-0.9578	0.001252	-1.02489	0.06834				0.12207	1.98524	7.83237	0.325776	5.78995	0.0172861	11.2612	5.96015	11.6584
0.0385	8.31653	8.35363	8.30918	8.32645	7.37506	7.37093	7.36704	-0.951384	-0.955517	-0.959408	-0.955436	0.00401261	-0.960555	0.005119	-1.0266	0.071163				0.061035	6.37591	7.99991	1.01456	3.01088	11.4004	0.550052	5.88303	2.96479
0.039	8.27422	8.40908	8.29344	8.32558	7.35666	7.36445	7.39468	-0.968921	-0.96113	-0.930903	-0.953651	0.0200821	-0.963246	0.009595	-1.02822	0.074573
0.0395	8.32427	8.37133	8.33965	8.34508	7.37476	7.40337	7.38534	-0.970319	-0.941715	-0.959743	-0.957259	0.0144629	-0.965876	0.008617	-1.02977	0.07251
0.04	8.38123	8.36442	8.29478	8.34681	7.35932	7.34288	7.39356	-0.987487	-1.00393	-0.953255	-0.981558	0.0258527	-0.968444	-0.01311	-1.03123	0.049676
0.0405	8.3323	8.36932	8.29177	8.33113	7.34047	7.35932	7.398	-0.990667	-0.971809	-0.933128	-0.965202	0.0293331	-0.970953	0.005751	-1.03263	0.067424
0.041	8.32842	8.38264	8.32816	8.34641	7.39515	7.35503	7.41535	-0.951253	-0.991371	-0.931054	-0.957893	0.0307018	-0.973404	0.015511	-1.03395	0.076055
0.0415	8.31443	8.3483	8.32971	8.33082	7.35113	7.34581	7.38526	-0.979688	-0.985006	-0.945557	-0.970084	0.0214065	-0.975798	0.005714	-1.0352	0.065119
0.042	8.35061	8.35428	8.30254	8.33581	7.35853	7.3938	7.41976	-0.977279	-0.942005	-0.916053	-0.945112	0.030731	-0.978137	0.033025	-1.03639	0.091283
0.0425	8.38706	8.41696	8.28978	8.3646	7.35995	7.36743	7.40172	-1.00465	-0.997173	-0.96288	-0.988234	0.0222735	-0.980423	-0.00781	-1.03753	0.049293
0.043	8.36203	8.41158	8.30828	8.36063	7.36409	7.37854	7.39139	-0.996536	-0.982088	-0.969241	-0.982622	0.0136553	-0.982656	3.38e-05	-1.0386	0.05598
0.0435	8.3617	8.4343	8.31188	8.3693	7.34453	7.3446	7.38689	-1.02477	-1.0247	-0.98241	-1.01063	0.0244364	-0.984837	-0.02579	-1.03962	0.028996
0.044	8.33603	8.41382	8.3302	8.36002	7.31742	7.37131	7.36069	-1.0426	-0.988708	-0.999331	-1.01021	0.0285465	-0.986969	-0.02324	-1.04059	0.030379
0.0445	8.34568	8.37293	8.35328	8.35729	7.32874	7.35664	7.36446	-1.02856	-1.00066	-0.992829	-1.00735	0.0187814	-0.989051	-0.0183	-1.04151	0.034164
0.045	8.39994	8.37464	8.26998	8.34819	7.33591	7.37474	7.39251	-1.01228	-0.973444	-0.955677	-0.980466	0.0289477	-0.991086	0.01062	-1.04239	0.06192
0.0455	8.3326	8.40335	8.31768	8.35121	7.39713	7.37631	7.39504	-0.95408	-0.974899	-0.956171	-0.961717	0.011464	-0.993074	0.031358	-1.04322	0.0815
0.046	8.3736	8.39074	8.34156	8.36863	7.32335	7.36608	7.38103	-1.04528	-1.00255	-0.987597	-1.01181	0.0299354	-0.995017	-0.01679	-1.044	0.032194
0.0465	8.38179	8.40291	8.32513	8.36995	7.32638	7.35687	7.39194	-1.04357	-1.01308	-0.978007	-1.01155	0.0328082	-0.996915	-0.01464	-1.04475	0.033202
0.047	8.34052	8.39452	8.30958	8.34821	7.3533	7.33292	7.37527	-0.994905	-1.01528	-0.972937	-0.994374	0.0211765	-0.998769	0.004395	-1.04546	0.05109
0.0475	8.34812	8.40024	8.2673	8.33855	7.35177	7.32087	7.37032	-0.986784	-1.01769	-0.968236	-0.990902	0.024983	-1.00058	0.009679	-1.04614	0.055236
0.048	8.4072	8.38333	8.31489	8.36847	7.33259	7.31225	7.3526	-1.03589	-1.05622	-1.01588	-1.036	0.0201702	-1.00235	-0.03364	-1.04678	0.010784
0.0485	8.35627	8.38879	8.32063	8.35523	7.4012	7.32225	7.37699	-0.954029	-1.03298	-0.97824	-0.988417	0.0404473	-1.00408	0.015665	-1.04739	0.058971
0.049	8.35122	8.45961	8.30275	8.37119	7.34243	7.33606	7.37535	-1.02876	-1.03513	-0.995848	-1.01991	0.0210826	-1.00577	-0.01414	-1.04797	0.028052
0.0495	8.33705	8.40191	8.34715	8.36204	7.33612	7.33871	7.37235	-1.02592	-1.02333	-0.98969	-1.01298	0.0202113	-1.00742	-0.00555	-1.04852	0.035536
0.05	8.37631	8.41789	8.27799	8.35739	7.36916	7.36787	7.32819	-0.988238	-0.989527	-1.02921	-1.00232	0.023292	-1.00904	0.006714	-1.04904	0.046712
0.0505	8.33839	8.39396	8.31922	8.35052	7.34321	7.35086	7.34587	-1.00731	-0.99966	-1.00465	-1.00387	0.00388369	-1.01062	0.006741	-1.04953	0.045657
0.051	8.33423	8.39694	8.30664	8.34594	7.31691	7.35671	7.3907	-1.02903	-0.989233	-0.955238	-0.991168	0.036934	-1.01216	0.020989	-1.05	0.058834
0.0515	8.38934	8.41357	8.32217	8.37502	7.3426	7.29521	7.3777	-1.03242	-1.07981	-0.997322	-1.03652	0.0413964	-1.01366	-0.02286	-1.05045	0.013929
0.052	8.363	8.43974	8.28376	8.36217	7.32636	7.33522	7.37899	-1.03581	-1.02695	-0.983171	-1.01531	0.0281838	-1.01513	-0.00017	-1.05087	0.035564
0.0525	8.3627	8.45844	8.31818	8.37977	7.32363	7.32193	7.33603	-1.05615	-1.05784	-1.04375	-1.05258	0.00769355	-1.01657	-0.03601	-1.05127	-0.0013
0.053	8.35299	8.39316	8.277	8.34105	7.32012	7.31957	7.38658	-1.02093	-1.02148	-0.954465	-0.998957	0.0385333	-1.01798	0.019019	-1.05166	0.052699
0.0535	8.36156	8.42786	8.31448	8.36797	7.30786	7.30785	7.37965	-1.06011	-1.06012	-0.988317	-1.03618	0.0414526	-1.01935	-0.01683	-1.05202	0.015838
0.054	8.33814	8.42416	8.31081	8.3577	7.31689	7.30269	7.35324	-1.04081	-1.05501	-1.00446	-1.03343	0.0260713	-1.02069	-0.01274	-1.05236	0.018935
0.0545	8.35003	8.4115	8.32246	8.36133	7.3391	7.30915	7.32708	-1.02223	-1.05219	-1.03425	-1.03622	0.0150772	-1.022	-0.01422	-1.05269	0.016469
0.055	8.34226	8.37679	8.30714	8.34206	7.37254	7.31567	7.31425	-0.969519	-1.02639	-1.02781	-1.00791	0.033252	-1.02328	0.015375	-1.053	0.045095
0.0555	8.36979	8.42839	8.35405	8.38408	7.30365	7.29961	7.38914	-1.08042	-1.08446	-0.994935	-1.05327	0.0505614	-1.02453	-0.02874	-1.0533	2.45e-05
0.056	8.43224	8.41376	8.32398	8.38999	7.34662	7.31722	7.34546	-1.04337	-1.07278	-1.04453	-1.05356	0.0166551	-1.02576	-0.0278	-1.05358	1.78e-05
0.0565	8.41645	8.41892	8.31182	8.3824	7.34363	7.34819	7.35748	-1.03876	-1.0342	-1.02492	-1.03263	0.00705287	-1.02695	-0.00568	-1.05384	0.021216
0.057	8.35675	8.36505	8.31815	8.34665	7.32173	7.3053	7.30963	-1.02492	-1.04135	-1.03702	-1.03443	0.00851571	-1.02812	-0.00631	-1.0541	0.019666
0.0575	8.33159	8.38641	8.33477	8.35092	7.33142	7.3464	7.33208	-1.0195	-1.00452	-1.01885	-1.01429	0.00846731	-1.02926	0.01497	-1.05434	0.040046
0.058	8.39044	8.39918	8.34474	8.37812	7.3305	7.3275	7.3255	-1.04762	-1.05062	-1.05262	-1.05029	0.00251661	-1.03038	-0.01991	-1.05457	0.004276
0.0585	8.40171	8.43395	8.33587	8.39051	7.33108	7.37566	7.31329	-1.05943	-1.01486	-1.07722	-1.0505	0.0321241	-1.03147	-0.01904	-1.05478	0.004279
0.059	8.37006	8.4205	8.32153	8.3707	7.32195	7.33784	7.34247	-1.04875	-1.03286	-1.02822	-1.03661	0.0107665	-1.03253	-0.00408	-1.05499	0.018376
0.0595	8.33418	8.3883	8.33186	8.35145	7.3435	7.33697	7.34752	-1.00795	-1.01448	-1.00393	-1.00879	0.00532453	-1.03357	0.024786	-1.05518	0.046397
0.06	8.41186	8.39009	8.34764	8.3832	7.30199	7.31093	7.32748	-1.0812	-1.07227	-1.05572	-1.06973	0.0129285	-1.03459	-0.03514	-1.05537	-0.01436
0.0605	8.34323	8.36715	8.31865	8.34301	7.27871	7.32785	7.3216	-1.0643	-1.01516	-1.02141	-1.03362	0.0267499	-1.03558	0.001957	-1.05554	0.02192
0.061	8.35325	8.4019	8.33921	8.36479	7.33822	7.32342	7.3161	-1.02657	-1.04137	-1.04868	-1.03887	0.0112645	-1.03655	-0.00232	-1.05571	0.016838
0.0615	8.35899	8.38894	8.30643	8.35145	7.29473	7.31757	7.4038	-1.05672	-1.03389	-0.947654	-1.01275	0.0575228	-1.0375	0.024747	-1.05587	0.043116
0.062	8.32947	8.46693	8.2785	8.3583	7.30848	7.34555	7.34877	-1.04983	-1.01275	-1.00954	-1.02404	0.0223924	-1.03843	0.014389	-1.05602	0.031983
0.0625	8.32621	8.34669	8.32353	8.33214	7.32363	7.32826	7.32622	-1.00851	-1.00389	-1.00593	-1.00611	0.00231525	-1.03933	0.033222	-1.05616	0.050053
0.063	8.39769	8.39222	8.33717	8.37569	7.30101	7.31057	7.3463	-1.07469	-1.06512	-1.02939	-1.0564	0.0238757	-1.04022	-0.01618	-1.0563	-0.0001
0.0635	8.34806	8.38398	8.29153	8.34119	7.29491	7.32819	7.32743	-1.04628	-1.013	-1.01376	-1.02435	0.0189986	-1.04108	0.016735	-1.05643	0.032082
0.064	8.38564	8.38871	8.32802	8.36746	7.31298	7.32137	7.32885	-1.05447	-1.04609	-1.03861	-1.04639	0.00793425	-1.04193	-0.00446	-1.05655	0.010159
0.0645	8.33101	8.40757	8.27387	8.33749	7.32143	7.34412	7.34452	-1.01606	-0.993364	-0.992967	-1.0008	0.0132196	-1.04275	0.041957	-1.05667	0.055872
0.065	8.36832	8.41136	8.35726	8.37898	7.29625	7.33708	7.35499	-1.08273	-1.0419	-1.02399	-1.04954	0.030106	-1.04356	-0.00598	-1.05678	0.007235
0.0655	8.31793	8.45004	8.30616	8.35804	7.34798	7.34579	7.34712	-1.01006	-1.01225	-1.01093	-1.01108	0.00110268	-1.04435	0.033269	-1.05688	0.045804
0.066	8.3205	8.37403	8.33775	8.34409	7.32071	7.32633	7.3516	-1.02339	-1.01776	-0.992494	-1.01121	0.0164551	-1.04512	0.033904	-1.05698	0.045768
0.0665	8.40515	8.43643	8.29704	8.37954	7.29742	7.28869	7.33991	-1.08212	-1.09085	-1.03963	-1.07087	0.0274016	-1.04587	-0.025	-1.05708	-0.01379
0.067	8.34413	8.37062	8.35427	8.35634	7.34517	7.33996	7.35582	-1.01117	-1.01638	-1.00052	-1.00936	0.008084	-1.04661	0.037251	-1.05717	0.047811
0.0675	8.33801	8.41423	8.3089	8.35371	7.3247	7.33635	7.31477	-1.02902	-1.01736	-1.03894	-1.02844	0.0108017	-1.04733	0.018885	-1.05725	0.028811
0.068	8.34441	8.3904	8.33356	8.35612	7.28808	7.30397	7.36586	-1.06804	-1.05215	-0.99027	-1.03682	0.0410889	-1.04803	0.011208	-1.05733	0.020514
0.0685	8.34253	8.40637	8.33519	8.36137	7.30904	7.31542	7.33527	-1.05233	-1.04595	-1.02609	-1.04146	0.0136849	-1.04872	0.007259	-1.05741	0.015955
0.069	8.39388	8.46437	8.30767	8.38864	7.2836	7.30067	7.36118	-1.10504	-1.08797	-1.02745	-1.07349	0.0407723	-1.04939	-0.0241	-1.05748	-0.016
0.0695	8.38699	8.422	8.33796	8.38232	7.31113	7.32205	7.35491	-1.07118	-1.06026	-1.02741	-1.05295	0.0227822	-1.05004	-0.00291	-1.05755	0.004601
0.07	8.35772	8.40992	8.30883	8.35882	7.27468	7.29481	7.36571	-1.08414	-1.06401	-0.993111	-1.04709	0.0478159	-1.05068	0.003595	-1.05762	0.010533
0.0705	8.3767	8.38803	8.38196	8.38223	7.29259	7.28263	7.33594	-1.08964	-1.09959	-1.04628	-1.0785	0.0283462	-1.05131	-0.0272	-1.05768	-0.02082
0.071	8.37957	8.42129	8.29419	8.36502	7.30798	7.32295	7.32269	-1.05704	-1.04207	-1.04233	-1.04715	0.00856886	-1.05192	0.004772	-1.05774	0.010594
0.0715	8.41189	8.41139	8.29972	8.37434	7.29002	7.32425	7.32909	-1.08431	-1.05009	-1.04524	-1.05988	0.0212955	-1.05252	-0.00736	-1.0578	-0.00208
0.072	8.36106	8.35465	8.3442	8.3533	7.33619	7.30979	7.3552	-1.01712	-1.04352	-0.998106	-1.01958	0.0228069	-1.0531	0.033521	-1.05785	0.038272
0.0725	8.37033	8.35108	8.26795	8.32978	7.29108	7.33301	7.35432	-1.0387	-0.996778	-0.975465	-1.00365	0.0321724	-1.05367	0.050023	-1.0579	0.054253
0.073	8.36586	8.38405	8.25493	8.33495	7.30014	7.32939	7.33836	-1.0348	-1.00556	-0.996585	-1.01232	0.019983	-1.05423	0.041913	-1.05795	0.045634
0.0735	8.38375	8.4539	8.35064	8.3961	7.30621	7.29399	7.35767	-1.08989	-1.10211	-1.03843	-1.07681	0.033795	-1.05477	-0.02203	-1.058	-0.01881
0.074	8.35916	8.40295	8.30195	8.35469	7.31224	7.29804	7.33646	-1.04245	-1.05665	-1.01823	-1.03911	0.0194265	-1.05531	0.016197	-1.05804	0.018931
0.0745	8.36089	8.4489	8.34314	8.38431	7.30451	7.31806	7.30761	-1.0798	-1.06624	-1.0767	-1.07425	0.00710511	-1.05583	-0.01842	-1.05808	-0.01617
0.075	8.33455	8.43211	8.34457	8.37041	7.30951	7.30258	7.35103	-1.06089	-1.06783	-1.01937	-1.04937	0.0262057	-1.05633	0.006969	-1.05812	0.008755
0.0755	8.36674	8.43365	8.30413	8.36817	7.29723	7.29167	7.3497	-1.07094	-1.0765	-1.01847	-1.05531	0.0320195	-1.05683	0.001524	-1.05816	0.002851
0.076	8.40548	8.4244	8.32553	8.38514	7.26452	7.33802	7.34737	-1.12062	-1.04711	-1.03777	-1.0685	0.0453782	-1.05732	-0.01118	-1.05819	-0.01031
0.0765	8.36708	8.42533	8.28781	8.36007	7.31816	7.29886	7.33159	-1.04191	-1.06122	-1.02849	-1.04387	0.0164531	-1.05779	0.013919	-1.05823	0.014355
0.077	8.36591	8.38381	8.2666	8.33877	7.34927	7.27972	7.32578	-0.989499	-1.05905	-1.01299	-1.02051	0.0353805	-1.05825	0.03774	-1.05826	0.037745
0.0775	8.41064	8.41819	8.29433	8.37439	7.29177	7.29849	7.34638	-1.08261	-1.0759	-1.028	-1.06217	0.0297817	-1.05871	-0.00347	-1.05829	-0.00388
0.078	8.37857	8.37919	8.2918	8.34985	7.28413	7.2622	7.3202	-1.06572	-1.08766	-1.02966	-1.06101	0.0292851	-1.05915	-0.00186	-1.05832	-0.00269
0.0785	8.37831	8.44371	8.3469	8.38964	7.2847	7.30205	7.34137	-1.10495	-1.08759	-1.04827	-1.08027	0.0290404	-1.05958	-0.02069	-1.05835	-0.02192
0.079	8.3236	8.39826	8.31307	8.34498	7.28985	7.31299	7.34234	-1.05513	-1.03199	-1.00264	-1.02992	0.0263062	-1.06001	0.030085	-1.05837	0.028452
0.0795	8.38588	8.39866	8.35986	8.38147	7.30635	7.32872	7.34828	-1.07512	-1.05275	-1.03318	-1.05368	0.0209856	-1.06042	0.006736	-1.0584	0.004714
0.08	8.35933	8.41757	8.27622	8.35104	7.28465	7.31202	7.32451	-1.06639	-1.03902	-1.02653	-1.04398	0.0203876	-1.06082	0.01684	-1.05842	0.014438
0.0805	8.39147	8.41144	8.28619	8.36304	7.28096	7.28092	7.32952	-1.08208	-1.08212	-1.03352	-1.06591	0.0280477	-1.06122	-0.00469	-1.05844	-0.00746
0.081	8.39819	8.41071	8.31488	8.37459	7.28012	7.29294	7.31737	-1.09447	-1.08165	-1.05722	-1.07778	0.0189241	-1.0616	-0.01618	-1.05846	-0.01932
0.0815	8.39479	8.38545	8.29292	8.35772	7.30198	7.28617	7.31219	-1.05574	-1.07155	-1.04553	-1.05761	0.0131101	-1.06198	0.00437	-1.05848	0.000875
0.082	8.40908	8.39049	8.33244	8.37734	7.2384	7.2875	7.31809	-1.13894	-1.08984	-1.05925	-1.09601	0.0402017	-1.06235	-0.03366	-1.0585	-0.03751
0.0825	8.43357	8.4372	8.34326	8.40467	7.27108	7.29653	7.34006	-1.1336	-1.10814	-1.06461	-1.10212	0.0348872	-1.06271	-0.03941	-1.05852	-0.0436
0.083	8.40389	8.39167	8.31628	8.37061	7.28207	7.3163	7.33002	-1.08855	-1.05431	-1.04059	-1.06115	0.0247008	-1.06306	0.001907	-1.05854	-0.00261
0.0835	8.42116	8.42495	8.29826	8.38146	7.2921	7.296	7.33678	-1.08935	-1.08546	-1.04467	-1.07316	0.0247496	-1.0634	-0.00976	-1.05855	-0.01461
0.084	8.37709	8.45928	8.36909	8.40182	7.30731	7.27913	7.31599	-1.09451	-1.12268	-1.08582	-1.10101	0.0192688	-1.06374	-0.03727	-1.05857	-0.04244
0.0845	8.40908	8.44307	8.27494	8.3757	7.28384	7.29673	7.35079	-1.09186	-1.07896	-1.02491	-1.06524	0.0355202	-1.06406	-0.00118	-1.05858	-0.00666
0.085	8.43756	8.42732	8.34952	8.4048	7.26821	7.29676	7.32581	-1.13659	-1.10804	-1.07899	-1.10787	0.0288004	-1.06438	-0.04349	-1.0586	-0.04927
0.0855	8.36466	8.44306	8.35491	8.38754	7.28914	7.31983	7.31975	-1.0984	-1.06771	-1.0678	-1.07797	0.017693	-1.0647	-0.01327	-1.05861	-0.01936
0.086	8.37086	8.4265	8.30434	8.36724	7.29439	7.30532	7.32269	-1.07284	-1.06192	-1.04455	-1.05977	0.014267	-1.065	0.005232	-1.05862	-0.00115
0.0865	8.3679	8.44085	8.32244	8.37706	7.31519	7.25652	7.3321	-1.06188	-1.12055	-1.04496	-1.07579	0.0396701	-1.0653	-0.01049	-1.05864	-0.01716
0.087	8.34874	8.39839	8.36771	8.37161	7.29035	7.29482	7.34286	-1.08126	-1.07679	-1.02875	-1.06227	0.0291122	-1.06559	0.003324	-1.05865	-0.00362
0.0875	8.37884	8.4334	8.28628	8.36617	7.27418	7.29052	7.30507	-1.092	-1.07566	-1.06111	-1.07625	0.0154536	-1.06588	-0.01038	-1.05866	-0.0176
0.088	8.41469	8.46099	8.3273	8.40099	7.27938	7.29929	7.30467	-1.12161	-1.1017	-1.09632	-1.10654	0.0133225	-1.06616	-0.04039	-1.05867	-0.04788
0.0885	8.39376	8.3995	8.29277	8.36201	7.30112	7.31916	7.31726	-1.06089	-1.04285	-1.04475	-1.0495	0.00991254	-1.06643	0.016932	-1.05868	0.009181
0.089	8.36897	8.40011	8.28779	8.35229	7.21761	7.31996	7.30425	-1.13468	-1.03234	-1.04804	-1.07169	0.0551157	-1.0667	-0.00499	-1.05869	-0.013
0.0895	8.39345	8.40046	8.30042	8.36477	7.2989	7.3152	7.31707	-1.06587	-1.04958	-1.0477	-1.05438	0.00999206	-1.06696	0.012573	-1.0587	0.004313
0.09	8.38611	8.41502	8.33804	8.37973	7.29203	7.30325	7.31069	-1.08769	-1.07648	-1.06903	-1.07774	0.00939292	-1.06721	-0.01053	-1.0587	-0.01903
0.0905	8.36932	8.46007	8.28538	8.37159	7.32735	7.31851	7.33643	-1.04424	-1.05307	-1.03516	-1.04416	0.00895529	-1.06746	0.023301	-1.05871	0.014555
0.091	8.3917	8.46422	8.36609	8.40734	7.31108	7.30547	7.33174	-1.09625	-1.10187	-1.07559	-1.09124	0.0138387	-1.0677	-0.02354	-1.05872	-0.03252
0.0915	8.41308	8.45587	8.30498	8.39131	7.28369	7.26713	7.32266	-1.10761	-1.12418	-1.06865	-1.10015	0.0285074	-1.06794	-0.03221	-1.05873	-0.04142
0.092	8.40911	8.39945	8.29027	8.36628	7.33265	7.30406	7.28957	-1.03362	-1.06221	-1.07671	-1.05751	0.0219256	-1.06817	0.010656	-1.05873	0.001219
0.0925	8.37164	8.46862	8.31939	8.38655	7.26971	7.27797	7.2836	-1.11684	-1.10857	-1.10295	-1.10945	0.006987	-1.0684	-0.04106	-1.05874	-0.05071
0.093	8.36152	8.425	8.28207	8.3562	7.29151	7.26933	7.29959	-1.06469	-1.08687	-1.05661	-1.06939	0.0156679	-1.06862	-0.00077	-1.05875	-0.01064
0.0935	8.38732	8.44929	8.32364	8.38675	7.31066	7.28915	7.32129	-1.07609	-1.0976	-1.06546	-1.07972	0.016374	-1.06883	-0.01088	-1.05875	-0.02097
0.094	8.36801	8.44076	8.31879	8.37585	7.26946	7.31479	7.30218	-1.10639	-1.06107	-1.07368	-1.08038	0.0233911	-1.06905	-0.01133	-1.05876	-0.02162
0.0945	8.3939	8.40899	8.29097	8.36462	7.28994	7.28085	7.31328	-1.07467	-1.08377	-1.05134	-1.06993	0.0167272	-1.06925	-0.00068	-1.05876	-0.01116
0.095	8.33451	8.39366	8.30799	8.34539	7.3068	7.28837	7.29742	-1.03859	-1.05702	-1.04797	-1.04786	0.00921549	-1.06945	0.021595	-1.05877	0.010909
0.0955	8.38945	8.47437	8.32867	8.3975	7.28662	7.31	7.33592	-1.11087	-1.0875	-1.06158	-1.08665	0.024656	-1.06965	-0.017	-1.05877	-0.02788
0.096	8.32474	8.4038	8.27732	8.33529	7.30152	7.34059	7.3289	-1.03377	-0.994702	-1.00638	-1.01162	0.0200537	-1.06984	0.058226	-1.05878	0.047159
0.0965	8.3812	8.42029	8.31183	8.37111	7.27789	7.31801	7.30309	-1.09322	-1.0531	-1.06802	-1.07145	0.0202783	-1.07003	-0.00141	-1.05878	-0.01266
0.097	8.34282	8.37144	8.33329	8.34919	7.28582	7.31077	7.32693	-1.06336	-1.03842	-1.02225	-1.04135	0.0207103	-1.07022	0.028871	-1.05879	0.017441
0.0975	8.35406	8.40512	8.29582	8.35167	7.29402	7.30238	7.30178	-1.05765	-1.04929	-1.04989	-1.05228	0.0046631	-1.0704	0.018121	-1.05879	0.006514
0.098	8.35902	8.4278	8.3117	8.36617	7.2732	7.29072	7.30609	-1.09297	-1.07545	-1.06008	-1.07617	0.0164567	-1.07057	-0.0056	-1.05879	-0.01738
0.0985	8.33478	8.3762	8.30137	8.33745	7.28463	7.30928	7.33867	-1.05281	-1.02817	-0.99878	-1.02659	0.0270498	-1.07074	0.044156	-1.0588	0.032209
0.099	8.40162	8.39989	8.28945	8.36365	7.32902	7.30473	7.27877	-1.03463	-1.05892	-1.08488	-1.05948	0.0251296	-1.07091	0.011435	-1.0588	-0.00068
0.0995	8.30641	8.34827	8.24867	8.30112	7.30935	7.33312	7.31245	-0.991765	-0.967997	-0.988668	-0.98281	0.0129216	-1.07108	0.088265	-1.0588	0.075993
0.1	8.33412	8.39036	8.23905	8.32118	7.27685	7.30863	7.33436	-1.04433	-1.01255	-0.986817	-1.01457	0.0288094	-1.07124	0.05667	-1.05881	0.044241
0.1005	8.37551	8.38584	8.33595	8.36577	7.30007	7.30532	7.28318	-1.06569	-1.06045	-1.08259	-1.06958	0.0115704	-1.07139	0.001815	-1.05881	-0.01077
0.101	8.40143	8.44267	8.30733	8.38381	7.2676	7.278	7.31264	-1.11621	-1.10581	-1.07117	-1.09773	0.0235821	-1.07154	-0.02618	-1.05881	-0.03892
0.1015	8.39692	8.39773	8.32045	8.3717	7.26536	7.29203	7.32556	-1.10634	-1.07967	-1.04614	-1.07738	0.0301651	-1.07169	-0.00569	-1.05881	-0.01857
0.102	8.3727	8.44302	8.31142	8.37571	7.27316	7.30367	7.30567	-1.10255	-1.07204	-1.07004	-1.08154	0.0182198	-1.07184	-0.0097	-1.05882	-0.02273
0.1025	8.36114	8.39369	8.30843	8.35442	7.26856	7.29963	7.31397	-1.08586	-1.05479	-1.04045	-1.06037	0.023213	-1.07198	0.011615	-1.05882	-0.00155
0.103	8.38129	8.3728	8.28519	8.34643	7.29384	7.29233	7.32759	-1.05258	-1.0541	-1.01883	-1.04184	0.0199388	-1.07212	0.030283	-1.05882	0.016981
0.1035	8.38968	8.4024	8.33358	8.37522	7.25975	7.30086	7.31878	-1.11547	-1.07437	-1.05644	-1.08209	0.0302634	-1.07226	-0.00983	-1.05882	-0.02327
0.104	8.40714	8.39992	8.35708	8.38805	7.26137	7.29752	7.34654	-1.12668	-1.09053	-1.04151	-1.08624	0.0427468	-1.07239	-0.01385	-1.05882	-0.02741
0.1045	8.34498	8.42247	8.32334	8.3636	7.27708	7.26711	7.34967	-1.08652	-1.09648	-1.01392	-1.06564	0.0450668	-1.07252	0.00688	-1.05883	-0.00682
0.105	8.38849	8.41698	8.35967	8.38838	7.26177	7.29038	7.33142	-1.12661	-1.098	-1.05696	-1.09386	0.0350094	-1.07265	-0.02121	-1.05883	-0.03503
0.1055	8.42102	8.39665	8.31172	8.37647	7.2408	7.30341	7.33765	-1.13567	-1.07306	-1.03882	-1.08252	0.0491126	-1.07277	-0.00974	-1.05883	-0.02369
0.106	8.37319	8.39329	8.34118	8.36922	7.26663	7.26732	7.31405	-1.10258	-1.1019	-1.05517	-1.08655	0.027178	-1.07289	-0.01366	-1.05883	-0.02772
0.1065	8.3383	8.3714	8.31419	8.3413	7.27958	7.2921	7.35246	-1.06172	-1.0492	-0.988832	-1.03325	0.0389737	-1.07301	0.039763	-1.05883	0.025583
0.107	8.33229	8.43718	8.30823	8.35923	7.24542	7.28926	7.34786	-1.11382	-1.06997	-1.01138	-1.06506	0.0513964	-1.07313	0.008073	-1.05883	-0.00622
0.1075	8.30525	8.37268	8.25293	8.31028	7.26751	7.30524	7.31516	-1.04277	-1.00504	-0.995126	-1.01431	0.0251389	-1.07324	0.05893	-1.05884	0.044523
0.108	8.34822	8.46725	8.3133	8.37626	7.29026	7.25233	7.31158	-1.08599	-1.12392	-1.06468	-1.09153	0.0300061	-1.07335	-0.01818	-1.05884	-0.03269
0.1085	8.43276	8.3915	8.34009	8.38811	7.3277	7.29367	7.29508	-1.06042	-1.09444	-1.09303	-1.08263	0.0192473	-1.07346	-0.00917	-1.05884	-0.02379
0.109	8.39516	8.4265	8.28812	8.36993	7.29934	7.29444	7.31588	-1.07059	-1.07549	-1.05405	-1.06671	0.0112343	-1.07357	0.006856	-1.05884	-0.00787
0.1095	8.37374	8.43566	8.30992	8.3731	7.30738	7.32044	7.31485	-1.06572	-1.05266	-1.05825	-1.05888	0.00655251	-1.07367	0.014791	-1.05884	-3.89e-05
0.11	8.3589	8.40024	8.28653	8.34856	7.2998	7.31786	7.33118	-1.04877	-1.0307	-1.01738	-1.03228	0.0157548	-1.07377	0.041489	-1.05884	0.02656
0.1105	8.34606	8.46209	8.33426	8.3808	7.28644	7.30621	7.30924	-1.09436	-1.07459	-1.07156	-1.08017	0.0123819	-1.07387	-0.0063	-1.05884	-0.02133
0.111	8.35736	8.40675	8.35615	8.37341	7.27441	7.28159	7.3417	-1.09901	-1.09183	-1.03172	-1.07418	0.036952	-1.07397	-0.00022	-1.05884	-0.01534
0.1115	8.3447	8.42916	8.34043	8.37143	7.27067	7.30736	7.32535	-1.10076	-1.06407	-1.04608	-1.0703	0.0278678	-1.07406	0.003759	-1.05884	-0.01146
0.112	8.39634	8.44707	8.32201	8.38847	7.27491	7.28126	7.32831	-1.11357	-1.10722	-1.06016	-1.09365	0.0291765	-1.07415	-0.0195	-1.05885	-0.0348
0.1125	8.42263	8.44277	8.31684	8.39408	7.3012	7.28835	7.30716	-1.09288	-1.10573	-1.08692	-1.09518	0.00961301	-1.07424	-0.02093	-1.05885	-0.03633
0.113	8.37468	8.41602	8.27733	8.35601	7.30438	7.29491	7.2892	-1.05163	-1.0611	-1.06681	-1.05985	0.00766722	-1.07433	0.014481	-1.05885	-0.001
0.1135	8.40358	8.44556	8.3102	8.38645	7.28024	7.30591	7.32656	-1.1062	-1.08053	-1.05989	-1.08221	0.0232005	-1.07442	-0.00779	-1.05885	-0.02336
0.114	8.37633	8.39312	8.31113	8.36019	7.30378	7.32386	7.3062	-1.05641	-1.03633	-1.05399	-1.04891	0.0109616	-1.0745	0.025588	-1.05885	0.009937
0.1145	8.37166	8.43809	8.3223	8.37735	7.29771	7.29458	7.31828	-1.07963	-1.08276	-1.05906	-1.07382	0.0128751	-1.07458	0.000762	-1.05885	-0.01497
0.115	8.41403	8.41386	8.25482	8.3609	7.29768	7.3076	7.2894	-1.06322	-1.0533	-1.0715	-1.06267	0.00911231	-1.07466	0.011988	-1.05885	-0.00382
0.1155	8.36026	8.38026	8.29669	8.34574	7.25529	7.28104	7.30918	-1.09044	-1.0647	-1.03656	-1.0639	0.0269489	-1.07474	0.010839	-1.05885	-0.00505
0.116	8.39013	8.37089	8.29957	8.35353	7.27245	7.29436	7.32366	-1.08108	-1.05917	-1.02987	-1.05671	0.0256937	-1.07482	0.018109	-1.05885	0.002144
0.1165	8.38945	8.44982	8.31113	8.38347	7.29949	7.29396	7.30714	-1.08397	-1.0895	-1.07632	-1.08327	0.00661836	-1.07489	-0.00838	-1.05885	-0.02442
0.117	8.32697	8.44191	8.31769	8.36219	7.29862	7.3094	7.30224	-1.06357	-1.05278	-1.05995	-1.05877	0.00549147	-1.07496	0.016198	-1.05885	8.52e-05
0.1175	8.38485	8.41383	8.32407	8.37425	7.28489	7.32739	7.30631	-1.08936	-1.04686	-1.06794	-1.06805	0.0212502	-1.07504	0.006984	-1.05885	-0.0092
0.118	8.41194	8.43354	8.27683	8.3741	7.2653	7.26948	7.32211	-1.1088	-1.10462	-1.05199	-1.08847	0.0316617	-1.07511	-0.01336	-1.05885	-0.02962
0.1185	8.34591	8.41587	8.29713	8.35297	7.28098	7.31107	7.28966	-1.07199	-1.0419	-1.06331	-1.05907	0.0154873	-1.07517	0.016107	-1.05885	-0.00021
0.119	8.35162	8.40244	8.28185	8.3453	7.26285	7.31423	7.34979	-1.08245	-1.03107	-0.995511	-1.03634	0.0437088	-1.07524	0.038896	-1.05885	0.022509
0.1195	8.41724	8.44656	8.30379	8.3892	7.26409	7.25471	7.29606	-1.12511	-1.13448	-1.09313	-1.11757	0.0216808	-1.07531	-0.04227	-1.05885	-0.05872
0.12	8.40894	8.42954	8.3292	8.38923	7.27543	7.25987	7.28554	-1.1138	-1.12936	-1.10369	-1.11561	0.0129311	-1.07537	-0.04025	-1.05885	-0.05676
0.1205	8.37191	8.37727	8.2764	8.34186	7.31468	7.27831	7.32983	-1.02718	-1.06355	-1.01203	-1.03426	0.0264783	-1.07543	0.041175	-1.05886	0.024599
0.121	8.44299	8.40144	8.30488	8.3831	7.24241	7.30966	7.30105	-1.14069	-1.07344	-1.08205	-1.09873	0.0365954	-1.07549	-0.02324	-1.05886	-0.03987
0.1215	8.33506	8.39905	8.32333	8.35248	7.25817	7.26424	7.32724	-1.09431	-1.08824	-1.02524	-1.06926	0.0382459	-1.07555	0.006289	-1.05886	-0.01041
0.122	8.36435	8.42964	8.33152	8.37517	7.29491	7.32308	7.30054	-1.08026	-1.05209	-1.07463	-1.069	0.0149069	-1.07561	0.006613	-1.05886	-0.01014
0.1225	8.37059	8.4016	8.30231	8.35816	7.28529	7.31478	7.30698	-1.07287	-1.04338	-1.05118	-1.05581	0.0152805	-1.07567	0.019855	-1.05886	0.003046
0.123	8.36743	8.45157	8.31632	8.37844	7.26235	7.30252	7.32577	-1.1161	-1.07592	-1.05267	-1.08156	0.0320894	-1.07572	-0.00584	-1.05886	-0.02271
0.1235	8.35663	8.39137	8.31789	8.3553	7.28112	7.27253	7.31	-1.07417	-1.08277	-1.0453	-1.06741	0.0196275	-1.07578	0.008362	-1.05886	-0.00856
0.124	8.41218	8.42505	8.32379	8.38701	7.25702	7.29212	7.36394	-1.12998	-1.09489	-1.02307	-1.08265	0.0544964	-1.07583	-0.00682	-1.05886	-0.02379
0.1245	8.33036	8.40682	8.31407	8.35042	7.32115	7.31424	7.30705	-1.02926	-1.03618	-1.04337	-1.03627	0.00705543	-1.07588	0.039611	-1.05886	0.022589
0.125	8.39421	8.37408	8.27243	8.34691	7.27908	7.26264	7.31442	-1.06783	-1.08427	-1.03249	-1.06153	0.0264586	-1.07593	0.014402	-1.05886	-0.00267
0.1255	8.36601	8.41859	8.32932	8.37131	7.27373	7.29052	7.33354	-1.09758	-1.08079	-1.03777	-1.07204	0.0308487	-1.07598	0.003934	-1.05886	-0.01319
0.126	8.38516	8.45304	8.28294	8.37371	7.26864	7.2532	7.36342	-1.10507	-1.12051	-1.01029	-1.07862	0.0596798	-1.07603	-0.0026	-1.05886	-0.01977
0.1265	8.33452	8.43882	8.26073	8.34469	7.28699	7.29925	7.31115	-1.05769	-1.04543	-1.03353	-1.04555	0.0120804	-1.07607	0.030522	-1.05886	0.013305
0.127	8.41567	8.39373	8.3163	8.37523	7.277	7.2707	7.30378	-1.09824	-1.10454	-1.07145	-1.09141	0.0175705	-1.07612	-0.01529	-1.05886	-0.03255
0.1275	8.33266	8.43223	8.32597	8.36362	7.29113	7.27957	7.34707	-1.07249	-1.08405	-1.01655	-1.0577	0.0360998	-1.07617	0.018469	-1.05886	0.001162
0.128	8.40868	8.46099	8.29068	8.38678	7.25628	7.2752	7.28925	-1.13051	-1.11159	-1.09754	-1.11321	0.0165448	-1.07621	-0.037	-1.05886	-0.05435
0.1285	8.35751	8.38573	8.30951	8.35092	7.31169	7.27386	7.31359	-1.03923	-1.07706	-1.03733	-1.05121	0.0224098	-1.07625	0.025047	-1.05886	0.007653
0.129	8.37987	8.43373	8.31106	8.37489	7.28692	7.30781	7.33895	-1.08797	-1.06708	-1.03594	-1.06366	0.0261827	-1.07629	0.012632	-1.05886	-0.0048
0.1295	8.40659	8.44354	8.34652	8.39888	7.2787	7.29259	7.3062	-1.12018	-1.1063	-1.09268	-1.10639	0.0137502	-1.07634	-0.03005	-1.05886	-0.04753
0.13	8.3403	8.43318	8.32807	8.36718	7.28714	7.27744	7.31572	-1.08005	-1.08975	-1.05147	-1.07376	0.0199009	-1.07638	0.00262	-1.05886	-0.0149
0.1305	8.37516	8.39238	8.33754	8.36836	7.27814	7.28281	7.30267	-1.09022	-1.08555	-1.06569	-1.08048	0.0130253	-1.07641	-0.00407	-1.05886	-0.02162
0.131	8.3886	8.4338	8.3022	8.37487	7.27981	7.28551	7.33644	-1.09506	-1.08936	-1.03843	-1.07428	0.0311804	-1.07645	0.00217	-1.05886	-0.01542
0.1315	8.36706	8.47718	8.31196	8.3854	7.26737	7.29387	7.31763	-1.11803	-1.09153	-1.06777	-1.09244	0.0251424	-1.07649	-0.01595	-1.05886	-0.03358
0.132	8.39995	8.44942	8.31744	8.38894	7.2799	7.2924	7.30863	-1.10904	-1.09654	-1.08031	-1.0953	0.0144053	-1.07653	-0.01877	-1.05886	-0.03644
0.1325	8.4031	8.42091	8.32801	8.384	7.28407	7.30177	7.28359	-1.09994	-1.08223	-1.10041	-1.09419	0.0103632	-1.07656	-0.01763	-1.05886	-0.03533
0.133	8.35876	8.4395	8.27623	8.35816	7.28873	7.30317	7.32238	-1.06943	-1.05499	-1.03578	-1.0534	0.0168813	-1.0766	0.023199	-1.05886	0.005462
0.1335	8.43064	8.48406	8.30677	8.40716	7.27183	7.28965	7.32576	-1.13533	-1.1175	-1.0814	-1.11141	0.0274759	-1.07663	-0.03478	-1.05886	-0.05255
0.134	8.36679	8.39882	8.23696	8.33419	7.24433	7.30309	7.32678	-1.08986	-1.0311	-1.00741	-1.04279	0.0424499	-1.07666	0.033877	-1.05886	0.016073
0.1345	8.39824	8.42507	8.27999	8.36777	7.30764	7.26927	7.32557	-1.06012	-1.0985	-1.0422	-1.06694	0.0287629	-1.0767	0.009758	-1.05886	-0.00808
0.135	8.42568	8.44243	8.26187	8.37666	7.28033	7.28333	7.30927	-1.09633	-1.09333	-1.06739	-1.08568	0.0159133	-1.07673	-0.00895	-1.05886	-0.02682
0.1355	8.36874	8.45082	8.32269	8.38075	7.26699	7.27923	7.29529	-1.11376	-1.10152	-1.08546	-1.10025	0.0141929	-1.07676	-0.02349	-1.05886	-0.04139
0.136	8.41062	8.4509	8.3516	8.40437	7.26552	7.30053	7.28237	-1.13885	-1.10384	-1.122	-1.12157	0.0175091	-1.07679	-0.04478	-1.05886	-0.06271
0.1365	8.38395	8.38287	8.34873	8.37185	7.25627	7.28247	7.32482	-1.11557	-1.08937	-1.04703	-1.08399	0.0345853	-1.07682	-0.00717	-1.05886	-0.02513
0.137	8.37909	8.41321	8.26137	8.35122	7.28246	7.2665	7.37428	-1.06876	-1.08472	-0.97694	-1.04348	0.0581695	-1.07685	0.033374	-1.05886	0.015385
0.1375	8.37595	8.36636	8.24864	8.33032	7.24445	7.28234	7.35474	-1.08587	-1.04798	-0.975577	-1.03648	0.0560393	-1.07688	0.040402	-1.05886	0.022385
0.138	8.46218	8.4494	8.28745	8.39968	7.27614	7.32844	7.35827	-1.12354	-1.07124	-1.0414	-1.07873	0.0415786	-1.07691	-0.00182	-1.05886	-0.01987
0.1385	8.43603	8.42264	8.34555	8.4014	7.27158	7.30472	7.28892	-1.12983	-1.09668	-1.11248	-1.113	0.016581	-1.07693	-0.03607	-1.05886	-0.05414
0.139	8.34438	8.42062	8.27661	8.34721	7.28965	7.27318	7.3367	-1.05756	-1.07402	-1.01051	-1.04736	0.03296	-1.07696	0.029596	-1.05886	0.011499
0.1395	8.40287	8.40534	8.28767	8.3653	7.27016	7.26355	7.28675	-1.09513	-1.10174	-1.07854	-1.09181	0.0119524	-1.07698	-0.01482	-1.05886	-0.03295
0.14	8.37287	8.4545	8.28715	8.3715	7.27368	7.30677	7.28979	-1.09783	-1.06474	-1.08172	-1.08143	0.0165469	-1.07701	-0.00442	-1.05886	-0.02257
0.1405	8.36224	8.43209	8.30181	8.36538	7.29149	7.27702	7.30678	-1.07389	-1.08836	-1.05859	-1.07362	0.0148869	-1.07703	0.003419	-1.05886	-0.01475
0.141	8.3696	8.39734	8.28747	8.35147	7.28783	7.30925	7.35678	-1.06364	-1.04222	-0.994689	-1.03352	0.0352899	-1.07706	0.04354	-1.05886	0.025342
0.1415	8.37411	8.44426	8.26444	8.36094	7.29846	7.28592	7.31926	-1.06248	-1.07502	-1.04168	-1.05972	0.0168397	-1.07708	0.017358	-1.05886	-0.00086
0.142	8.33206	8.39281	8.26534	8.33007	7.28519	7.26521	7.30696	-1.04488	-1.06485	-1.02311	-1.04428	0.0208765	-1.0771	0.032824	-1.05886	0.01458
0.1425	8.36633	8.40208	8.33153	8.36665	7.27342	7.31338	7.32341	-1.09323	-1.05327	-1.04324	-1.06325	0.0264462	-1.07713	0.013881	-1.05886	-0.00439
0.143	8.33133	8.36662	8.3085	8.33548	7.30043	7.27087	7.31642	-1.03505	-1.06462	-1.01906	-1.03958	0.0231149	-1.07715	0.037573	-1.05886	0.019284
0.1435	8.3484	8.40965	8.33193	8.36332	7.27774	7.28961	7.31763	-1.08559	-1.07372	-1.0457	-1.06833	0.0204826	-1.07717	0.008837	-1.05886	-0.00947
0.144	8.38251	8.37079	8.32589	8.35973	7.29687	7.29844	7.29357	-1.06286	-1.06129	-1.06616	-1.06344	0.00248569	-1.07719	0.013755	-1.05886	-0.00458
0.1445	8.40395	8.42262	8.30284	8.37647	7.29041	7.32375	7.33268	-1.08606	-1.05272	-1.04379	-1.06086	0.0222787	-1.07721	0.016356	-1.05886	-0.002
0.145	8.36476	8.42425	8.32554	8.37152	7.27918	7.30976	7.30208	-1.09234	-1.06176	-1.06944	-1.07451	0.0159087	-1.07723	0.002721	-1.05886	-0.01565
0.1455	8.36767	8.44285	8.28359	8.3647	7.28927	7.26398	7.28477	-1.07544	-1.10073	-1.07993	-1.08536	0.0134931	-1.07725	-0.00811	-1.05886	-0.0265
0.146	8.37045	8.41318	8.34044	8.37469	7.28242	7.29318	7.33807	-1.09228	-1.08152	-1.03662	-1.07014	0.0295235	-1.07727	0.007133	-1.05886	-0.01128
0.1465	8.31724	8.37645	8.29381	8.32917	7.29268	7.31197	7.31129	-1.03649	-1.01719	-1.01787	-1.02385	0.0109518	-1.07729	0.053438	-1.05886	0.035009
0.147	8.32511	8.40802	8.29169	8.34161	7.25234	7.28453	7.32398	-1.08927	-1.05708	-1.01762	-1.05466	0.0358864	-1.07731	0.022652	-1.05886	0.004206
0.1475	8.36061	8.3778	8.25705	8.33182	7.30841	7.27377	7.29781	-1.02341	-1.05805	-1.03401	-1.03849	0.0177492	-1.07733	0.038835	-1.05886	0.020371
0.148	8.37475	8.40349	8.29922	8.35915	7.26068	7.29914	7.28246	-1.09847	-1.06002	-1.0767	-1.07839	0.0192811	-1.07734	-0.00105	-1.05886	-0.01953
0.1485	8.3343	8.44444	8.32076	8.3665	7.27125	7.28718	7.34333	-1.09525	-1.07932	-1.02317	-1.06591	0.037864	-1.07736	0.011446	-1.05886	-0.00705
0.149	8.40932	8.40052	8.33697	8.38227	7.26067	7.28115	7.29963	-1.1216	-1.10112	-1.08264	-1.10178	0.0194886	-1.07738	-0.02441	-1.05886	-0.04292
0.1495	8.38855	8.46779	8.29694	8.38443	7.27285	7.26787	7.30779	-1.11158	-1.11656	-1.07664	-1.10159	0.0217532	-1.07739	-0.0242	-1.05886	-0.04273
0.15	8.37895	8.40318	8.3	8.36071	7.27604	7.3154	7.30191	-1.08467	-1.04531	-1.0588	-1.06292	0.0200019	-1.07741	0.014484	-1.05886	-0.00406
0.1505	8.31437	8.44452	8.31448	8.35779	7.24687	7.33994	7.28107	-1.11092	-1.01785	-1.07672	-1.06849	0.0470768	-1.07742	0.00893	-1.05886	-0.00963
0.151	8.38162	8.49437	8.3389	8.40496	7.29377	7.2906	7.2921	-1.1112	-1.11437	-1.11286	-1.11281	0.00158559	-1.07744	-0.03537	-1.05886	-0.05395
0.1515	8.39384	8.39915	8.32541	8.3728	7.29724	7.2479	7.27981	-1.07556	-1.1249	-1.09299	-1.09782	0.0250216	-1.07745	-0.02036	-1.05886	-0.03895
0.152	8.37586	8.43961	8.27615	8.36387	7.28408	7.31071	7.32396	-1.07979	-1.05316	-1.03991	-1.05762	0.0203106	-1.07747	0.01985	-1.05886	0.001243
0.1525	8.40693	8.38364	8.33048	8.37368	7.27411	7.27715	7.32181	-1.09958	-1.09653	-1.05187	-1.08266	0.0267085	-1.07748	-0.00518	-1.05886	-0.0238
0.153	8.39396	8.43408	8.30445	8.3775	7.25801	7.29849	7.30891	-1.11948	-1.079	-1.06859	-1.08903	0.0268849	-1.0775	-0.01153	-1.05886	-0.03016
0.1535	8.40125	8.39441	8.29729	8.36432	7.24965	7.26164	7.26965	-1.11467	-1.10268	-1.09467	-1.104	0.0100658	-1.07751	-0.02649	-1.05886	-0.04514
0.154	8.39094	8.45107	8.3244	8.38881	7.28012	7.31613	7.30652	-1.10869	-1.07268	-1.08229	-1.08788	0.018646	-1.07752	-0.01036	-1.05886	-0.02902
0.1545	8.37146	8.37708	8.32037	8.35631	7.27376	7.27314	7.29029	-1.08255	-1.08317	-1.06602	-1.07725	0.00972752	-1.07754	0.00029	-1.05886	-0.01839
0.155	8.36459	8.42097	8.32702	8.37086	7.29189	7.28227	7.30979	-1.07897	-1.08859	-1.06107	-1.07621	0.0139661	-1.07755	0.001339	-1.05886	-0.01735
0.1555	8.43439	8.4168	8.35155	8.40091	7.28801	7.27179	7.30311	-1.11291	-1.12913	-1.09781	-1.11328	0.0156633	-1.07756	-0.03572	-1.05886	-0.05442
0.156	8.36453	8.36559	8.27551	8.33521	7.28573	7.31004	7.29187	-1.04948	-1.02518	-1.04334	-1.03933	0.0126358	-1.07757	0.038244	-1.05886	0.019531
0.1565	8.39492	8.43254	8.33952	8.38899	7.31699	7.30106	7.29363	-1.072	-1.08793	-1.09536	-1.0851	0.011935	-1.07759	-0.00751	-1.05886	-0.02623
0.157	8.31155	8.42447	8.29634	8.34412	7.29099	7.28574	7.31552	-1.05313	-1.05838	-1.0286	-1.0467	0.0158962	-1.0776	0.030893	-1.05886	0.012158
0.1575	8.40984	8.42408	8.31147	8.3818	7.27438	7.31132	7.29471	-1.10741	-1.07047	-1.08709	-1.08832	0.0185009	-1.07761	-0.01072	-1.05886	-0.02946
0.158	8.35481	8.42932	8.30207	8.36207	7.29677	7.2808	7.29044	-1.06529	-1.08127	-1.07163	-1.07273	0.00804659	-1.07762	0.004888	-1.05886	-0.01387
0.1585	8.37096	8.43033	8.3125	8.37126	7.27259	7.28756	7.30119	-1.09868	-1.08371	-1.07007	-1.08415	0.0143102	-1.07763	-0.00652	-1.05886	-0.02529
0.159	8.43216	8.4174	8.27084	8.37346	7.27551	7.2713	7.32111	-1.09795	-1.10217	-1.05236	-1.08416	0.0276203	-1.07764	-0.00652	-1.05886	-0.0253
0.1595	8.41118	8.41854	8.31408	8.38127	7.26844	7.28179	7.26665	-1.11283	-1.09948	-1.11461	-1.10897	0.0082695	-1.07765	-0.03132	-1.05886	-0.05011
0.16	8.36356	8.434	8.34817	8.38191	7.26882	7.28788	7.31644	-1.11309	-1.09403	-1.06547	-1.09087	0.0239674	-1.07766	-0.0132	-1.05886	-0.032
0.1605	8.37151	8.45826	8.31265	8.38081	7.27379	7.31411	7.3168	-1.10702	-1.06669	-1.064	-1.07924	0.0240986	-1.07767	-0.00157	-1.05886	-0.02038
0.161	8.3481	8.42313	8.34299	8.37141	7.28242	7.28866	7.31388	-1.08899	-1.08275	-1.05753	-1.07642	0.0166569	-1.07768	0.001259	-1.05886	-0.01756
0.1615	8.35344	8.4305	8.28605	8.35666	7.28514	7.32581	7.29476	-1.07153	-1.03085	-1.0619	-1.05476	0.0212591	-1.07769	0.022929	-1.05886	0.004101
0.162	8.397	8.41326	8.32182	8.37736	7.29786	7.30872	7.33759	-1.0795	-1.06864	-1.03977	-1.06263	0.0205341	-1.0777	0.015064	-1.05886	-0.00377
0.1625	8.37467	8.42571	8.30585	8.36874	7.26951	7.29721	7.31987	-1.09923	-1.07154	-1.04887	-1.07321	0.0252217	-1.07771	0.004495	-1.05886	-0.01435
0.163	8.44703	8.46389	8.3186	8.40984	7.29537	7.30241	7.32002	-1.11447	-1.10742	-1.08982	-1.10391	0.0126957	-1.07772	-0.02619	-1.05886	-0.04504
0.1635	8.34926	8.45731	8.31565	8.37407	7.28611	7.27846	7.31336	-1.08796	-1.09561	-1.06071	-1.08143	0.0183444	-1.07772	-0.0037	-1.05886	-0.02256
0.164	8.43415	8.42346	8.28008	8.37923	7.29846	7.2789	7.31181	-1.08076	-1.10033	-1.06742	-1.08283	0.016553	-1.07773	-0.0051	-1.05886	-0.02397
0.1645	8.40199	8.44132	8.30574	8.38302	7.28165	7.32163	7.3442	-1.10137	-1.06138	-1.03881	-1.06719	0.0316816	-1.07774	0.010553	-1.05886	-0.00833
0.165	8.38332	8.43651	8.31269	8.37751	7.26036	7.28857	7.29827	-1.11714	-1.08894	-1.07924	-1.09511	0.0196882	-1.07775	-0.01736	-1.05886	-0.03624
0.1655	8.37917	8.43289	8.31288	8.37498	7.27535	7.28516	7.31828	-1.09963	-1.08982	-1.0567	-1.08205	0.022495	-1.07776	-0.0043	-1.05886	-0.02319
0.166	8.36367	8.42161	8.27946	8.35491	7.24983	7.26144	7.32878	-1.10509	-1.09348	-1.02613	-1.0749	0.0426331	-1.07776	0.002866	-1.05886	-0.01604
0.1665	8.35807	8.42103	8.29932	8.35948	7.29375	7.26319	7.3157	-1.06572	-1.09628	-1.04378	-1.06859	0.0263677	-1.07777	0.009178	-1.05886	-0.00973
0.167	8.42158	8.39487	8.32414	8.3802	7.27514	7.29481	7.32247	-1.10506	-1.08539	-1.05772	-1.08272	0.0237824	-1.07778	-0.00494	-1.05886	-0.02386
0.1675	8.35886	8.40809	8.31843	8.3618	7.248	7.27562	7.3004	-1.1138	-1.08618	-1.06139	-1.08712	0.0262177	-1.07779	-0.00934	-1.05886	-0.02826
0.168	8.37551	8.42524	8.31983	8.37352	7.30416	7.32108	7.32709	-1.06936	-1.05244	-1.04644	-1.05608	0.0118857	-1.07779	0.021713	-1.05886	0.002782
0.1685	8.38992	8.43753	8.32786	8.38511	7.27121	7.27095	7.27085	-1.11389	-1.11415	-1.11425	-1.1141	0.000185831	-1.0778	-0.0363	-1.05886	-0.05524
0.169	8.41198	8.4451	8.29544	8.38418	7.27173	7.30806	7.32689	-1.11245	-1.07611	-1.05728	-1.08195	0.0280443	-1.07781	-0.00414	-1.05886	-0.02309
0.1695	8.39815	8.42929	8.30443	8.37729	7.2366	7.29645	7.33846	-1.14069	-1.08084	-1.03883	-1.08678	0.0511897	-1.07781	-0.00897	-1.05886	-0.02792
0.17	8.36335	8.4515	8.3212	8.37869	7.29959	7.30814	7.32747	-1.07909	-1.07055	-1.05122	-1.06695	0.0142789	-1.07782	0.010866	-1.05886	-0.00809
0.1705	8.39389	8.40917	8.32	8.37435	7.29797	7.28391	7.33101	-1.07639	-1.09045	-1.04334	-1.07006	0.0241845	-1.07783	0.007768	-1.05886	-0.0112
0.171	8.34202	8.40434	8.32673	8.3577	7.29462	7.2743	7.29161	-1.06307	-1.08339	-1.06608	-1.07085	0.0109666	-1.07783	0.006982	-1.05886	-0.01199
0.1715	8.41033	8.4359	8.31314	8.38645	7.27787	7.23943	7.30073	-1.10858	-1.14703	-1.08573	-1.11378	0.0309791	-1.07784	-0.03594	-1.05886	-0.05492
0.172	8.44944	8.41624	8.2724	8.37936	7.2981	7.28926	7.33287	-1.08126	-1.0901	-1.04649	-1.07262	0.023054	-1.07784	0.005226	-1.05886	-0.01376
0.1725	8.38514	8.43253	8.24772	8.35513	7.29294	7.2484	7.29754	-1.06219	-1.10673	-1.05759	-1.0755	0.0271407	-1.07785	0.002344	-1.05886	-0.01664
0.173	8.39389	8.4127	8.29412	8.3669	7.2546	7.28187	7.26199	-1.1123	-1.08504	-1.10492	-1.10075	0.0140996	-1.07785	-0.0229	-1.05886	-0.04189
0.1735	8.39066	8.40191	8.3228	8.37179	7.25309	7.29646	7.31125	-1.1187	-1.07533	-1.06054	-1.08486	0.0302277	-1.07786	-0.007	-1.05886	-0.02599
0.174	8.3586	8.41143	8.30161	8.35721	7.27914	7.26546	7.31243	-1.07807	-1.09176	-1.04478	-1.07154	0.0241618	-1.07787	0.006327	-1.05886	-0.01268
0.1745	8.40457	8.42111	8.2975	8.3744	7.23155	7.31367	7.28947	-1.14284	-1.06072	-1.08492	-1.09616	0.0421981	-1.07787	-0.01829	-1.05886	-0.0373
0.175	8.39286	8.42473	8.30879	8.37546	7.31019	7.28172	7.32462	-1.06527	-1.09374	-1.05084	-1.06995	0.0218296	-1.07788	0.007924	-1.05886	-0.01109
0.1755	8.44823	8.42924	8.3116	8.39636	7.26659	7.24448	7.29528	-1.12976	-1.15188	-1.10107	-1.12757	0.0254757	-1.07788	-0.04969	-1.05886	-0.06871
0.176	8.40234	8.33744	8.2999	8.34656	7.2871	7.26872	7.27318	-1.05945	-1.07784	-1.07338	-1.07022	0.00959278	-1.07788	0.00766	-1.05886	-0.01136
0.1765	8.35758	8.42624	8.299	8.36094	7.29413	7.30915	7.25824	-1.06681	-1.05178	-1.1027	-1.07377	0.0261624	-1.07789	0.004124	-1.05886	-0.0149
0.177	8.38154	8.40631	8.27084	8.3529	7.33211	7.31862	7.30334	-1.02079	-1.03428	-1.04955	-1.03487	0.0143892	-1.07789	0.043022	-1.05886	0.02399
0.1775	8.39481	8.43206	8.27987	8.36891	7.28196	7.29375	7.30015	-1.08695	-1.07516	-1.06876	-1.07696	0.00922714	-1.0779	0.000939	-1.05886	-0.0181
0.178	8.42426	8.42376	8.30454	8.38419	7.28475	7.28809	7.31596	-1.09943	-1.09609	-1.06823	-1.08792	0.0171307	-1.0779	-0.01002	-1.05886	-0.02906
0.1785	8.36793	8.39542	8.32103	8.36146	7.26073	7.27199	7.27032	-1.10073	-1.08947	-1.09114	-1.09378	0.00607652	-1.07791	-0.01587	-1.05886	-0.03492
0.179	8.43151	8.4119	8.31332	8.38558	7.24921	7.26878	7.30186	-1.13636	-1.11679	-1.08372	-1.11229	0.026607	-1.07791	-0.03438	-1.05886	-0.05343
0.1795	8.36041	8.42461	8.27374	8.35292	7.27914	7.29298	7.33434	-1.07378	-1.05995	-1.01858	-1.05077	0.0287222	-1.07792	0.027146	-1.05886	0.008092
0.18	8.40568	8.41865	8.34326	8.3892	7.27741	7.28463	7.36316	-1.11178	-1.10457	-1.02604	-1.0808	0.0475575	-1.07792	-0.00288	-1.05886	-0.02194
0.1805	8.34146	8.45465	8.33367	8.37659	7.28948	7.2697	7.30322	-1.08711	-1.10689	-1.07337	-1.08913	0.0168505	-1.07792	-0.0112	-1.05886	-0.03026
0.181	8.40566	8.41922	8.31848	8.38112	7.26762	7.27313	7.29636	-1.1135	-1.108	-1.08476	-1.10208	0.0152552	-1.07793	-0.02416	-1.05886	-0.04322
0.1815	8.42718	8.42256	8.2757	8.37515	7.29386	7.28626	7.29323	-1.08128	-1.08888	-1.08192	-1.08403	0.00421527	-1.07793	-0.0061	-1.05886	-0.02517
0.182	8.38485	8.44594	8.29958	8.37679	7.30474	7.31634	7.29998	-1.07205	-1.06045	-1.07681	-1.06977	0.00841494	-1.07793	0.008166	-1.05886	-0.01091
0.1825	8.38043	8.45741	8.29413	8.37732	7.29409	7.30406	7.30384	-1.08323	-1.07327	-1.07348	-1.07666	0.00569076	-1.07794	0.001278	-1.05886	-0.0178
0.183	8.39178	8.37915	8.26615	8.34569	7.28161	7.28815	7.32052	-1.06408	-1.05755	-1.02517	-1.04893	0.020837	-1.07794	0.02901	-1.05886	0.009931
0.1835	8.35641	8.42642	8.30653	8.36312	7.28119	7.30722	7.32985	-1.08193	-1.0559	-1.03327	-1.05703	0.0243498	-1.07794	0.020913	-1.05886	0.00183
0.184	8.41329	8.439	8.33106	8.39445	7.27651	7.31669	7.29212	-1.11794	-1.07776	-1.10233	-1.09934	0.0202558	-1.07795	-0.0214	-1.05886	-0.04048
0.1845	8.39165	8.41428	8.32029	8.37541	7.24569	7.34807	7.31154	-1.12972	-1.02734	-1.06387	-1.07364	0.051885	-1.07795	0.004312	-1.05886	-0.01478
0.185	8.39343	8.44826	8.28963	8.37711	7.23934	7.27699	7.30608	-1.13776	-1.10012	-1.07103	-1.10297	0.0334562	-1.07795	-0.02502	-1.05886	-0.04411
0.1855	8.38037	8.42521	8.31692	8.37417	7.28951	7.28511	7.28611	-1.08465	-1.08906	-1.08806	-1.08726	0.00231215	-1.07796	-0.0093	-1.05886	-0.02839
0.186	8.36724	8.40113	8.30354	8.3573	7.24498	7.28439	7.31179	-1.11232	-1.07291	-1.04551	-1.07692	0.0335844	-1.07796	0.001045	-1.05886	-0.01805
0.1865	8.3819	8.38151	8.28789	8.35043	7.30284	7.27384	7.33738	-1.04759	-1.07659	-1.01305	-1.04574	0.0318102	-1.07796	0.03222	-1.05886	0.013118
0.187	8.39977	8.45846	8.35203	8.40342	7.25197	7.29324	7.29834	-1.15145	-1.11018	-1.10509	-1.12224	0.0254243	-1.07797	-0.04427	-1.05886	-0.06338
0.1875	8.45315	8.42175	8.30534	8.39341	7.29241	7.301	7.30121	-1.101	-1.09241	-1.0922	-1.0952	0.00502116	-1.07797	-0.01723	-1.05886	-0.03634
0.188	8.37755	8.39652	8.32699	8.36702	7.28615	7.29168	7.30428	-1.08087	-1.07534	-1.06274	-1.07298	0.00929191	-1.07797	0.004989	-1.05886	-0.01412
0.1885	8.467	8.44431	8.30247	8.40459	7.27854	7.28008	7.3115	-1.12605	-1.12452	-1.09309	-1.11455	0.0186035	-1.07797	-0.03658	-1.05886	-0.05569
0.189	8.3653	8.37615	8.29128	8.34425	7.26132	7.2767	7.31471	-1.08293	-1.06755	-1.02954	-1.06001	0.0274827	-1.07798	0.017971	-1.05886	-0.00114
0.1895	8.38613	8.389	8.30178	8.35897	7.28664	7.27667	7.30911	-1.07233	-1.0823	-1.04985	-1.06816	0.016622	-1.07798	0.009819	-1.05886	-0.0093
0.19	8.32839	8.42529	8.30809	8.35392	7.27844	7.28415	7.28673	-1.07549	-1.06977	-1.06719	-1.07082	0.00424784	-1.07798	0.007165	-1.05886	-0.01196
0.1905	8.38548	8.40659	8.32016	8.37074	7.2518	7.30232	7.29877	-1.11894	-1.06842	-1.07197	-1.08645	0.0281989	-1.07798	-0.00846	-1.05886	-0.02758
0.191	8.38145	8.39656	8.30119	8.35973	7.2743	7.31333	7.2861	-1.08543	-1.0464	-1.07363	-1.06849	0.0200169	-1.07799	0.009498	-1.05886	-0.00963
0.1915	8.41685	8.45425	8.34833	8.40648	7.25212	7.25733	7.28422	-1.15436	-1.14914	-1.12225	-1.14192	0.0172307	-1.07799	-0.06393	-1.05886	-0.08306
0.192	8.41796	8.39839	8.33536	8.3839	7.2795	7.28395	7.29503	-1.10441	-1.09995	-1.08888	-1.09774	0.00799601	-1.07799	-0.01975	-1.05886	-0.03888
0.1925	8.42447	8.43111	8.33813	8.3979	7.30648	7.28116	7.31477	-1.09142	-1.11674	-1.08313	-1.0971	0.0175093	-1.07799	-0.01911	-1.05886	-0.03824
0.193	8.40178	8.40812	8.28949	8.36646	7.2775	7.27645	7.318	-1.08896	-1.09001	-1.04846	-1.07581	0.0236916	-1.078	0.002185	-1.05886	-0.01695
0.1935	8.40914	8.45815	8.28534	8.38421	7.27478	7.31336	7.33368	-1.10943	-1.07085	-1.05053	-1.07694	0.029918	-1.078	0.001062	-1.05886	-0.01808
0.194	8.39535	8.41281	8.30237	8.37018	7.23849	7.27665	7.32542	-1.13169	-1.09353	-1.04476	-1.08999	0.0435728	-1.078	-0.01199	-1.05886	-0.03113
0.1945	8.39207	8.45579	8.2872	8.37835	7.29716	7.2861	7.33135	-1.08119	-1.09225	-1.04701	-1.07348	0.0235841	-1.078	0.004519	-1.05886	-0.01462
0.195	8.35263	8.45016	8.29327	8.36535	7.25499	7.28947	7.28354	-1.11036	-1.07588	-1.08181	-1.08935	0.0184352	-1.078	-0.01135	-1.05886	-0.03049
0.1955	8.39645	8.452	8.31798	8.38881	7.32131	7.28634	7.32846	-1.0675	-1.10247	-1.06036	-1.07678	0.0225356	-1.07801	0.001231	-1.05886	-0.01791
0.196	8.38652	8.44936	8.32691	8.3876	7.28016	7.27369	7.30178	-1.10743	-1.1139	-1.08582	-1.10238	0.0147045	-1.07801	-0.02437	-1.05886	-0.04352
0.1965	8.39529	8.42497	8.28834	8.36953	7.26515	7.28118	7.30755	-1.10438	-1.08836	-1.06198	-1.0849	0.0214099	-1.07801	-0.00689	-1.05886	-0.02604
0.197	8.3941	8.44788	8.28939	8.37712	7.28818	7.26421	7.29893	-1.08894	-1.11291	-1.07819	-1.09335	0.0177745	-1.07801	-0.01534	-1.05886	-0.03449
0.1975	8.36039	8.44433	8.32949	8.37807	7.26133	7.28606	7.29453	-1.11674	-1.09201	-1.08354	-1.09743	0.0172509	-1.07801	-0.01942	-1.05886	-0.03857
0.198	8.38703	8.45919	8.33099	8.3924	7.2402	7.29419	7.29325	-1.1522	-1.09821	-1.09915	-1.11652	0.0309034	-1.07802	-0.03851	-1.05886	-0.05766
0.1985	8.42046	8.42485	8.35091	8.39874	7.28586	7.26967	7.29677	-1.11288	-1.12907	-1.10196	-1.11464	0.0136401	-1.07802	-0.03662	-1.05886	-0.05578
0.199	8.37095	8.39828	8.30485	8.35803	7.28962	7.27806	7.30974	-1.06841	-1.07997	-1.04829	-1.06556	0.0160316	-1.07802	0.012462	-1.05886	-0.0067
0.1995	8.40544	8.43667	8.26596	8.36936	7.26455	7.28117	7.31158	-1.1048	-1.08819	-1.05777	-1.08359	0.0238505	-1.07802	-0.00557	-1.05886	-0.02473
0.2	8.37061	8.45741	8.3258	8.38461	7.26588	7.28784	7.32281	-1.11873	-1.09676	-1.0618	-1.09243	0.0287109	-1.07802	-0.01441	-1.05886	-0.03357

## Sheet: Supplementary Fig 5a-c
Supplementary Fig 5a										Supplementary Fig 5b				Supplementary Fig 5c
										Volume (mL)	A280 (mAU)			M.W. (kDa)	Kav
										0	-0.0475485			670	0.16	Thyroglobulin
										0.001	-0.0467997			158	0.34	Gamma globulin
										0.002	-0.0458963			44	0.5	Ovalbumin
										0.002	-0.0460465			17	0.62	Myoglobin
										0.003	-0.046212			1.35	0.84	vitamin B-12
										0.004	-0.0458805
										0.004	-0.0453239
										0.005	-0.0460484
										0.005	-0.0458856
										0.006	-0.0460349
										0.007	-0.0471449
										0.007	-0.0482173
										0.008	-0.0488538
										0.009	-0.0488861
										0.009	-0.0496788
										0.01	-0.0496223
										0.01	-0.0498022
										0.011	-0.049607
										0.012	-0.0493727
										0.012	-0.049132
										0.013	-0.0489686
										0.014	-0.0486178
										0.014	-0.0478021
										0.015	-0.0479087
										0.015	-0.0481422
										0.016	-0.0483025
										0.017	-0.0492199
										0.017	-0.0480035
										0.018	-0.0471487
										0.019	-0.0471824
										0.019	-0.0461402
										0.02	-0.047141
										0.02	-0.0475226
										0.021	-0.0473623
										0.022	-0.0474941
										0.022	-0.0478811
										0.023	-0.0484182
										0.023	-0.0478185
										0.024	-0.047394
										0.025	-0.046853
										0.025	-0.0470645
										0.026	-0.0464716
										0.027	-0.0467451
										0.027	-0.0473091
										0.028	-0.0471815
										0.028	-0.0466877
										0.029	-0.0476306
										0.03	-0.0475081
										0.03	-0.0472088
										0.031	-0.0462033
										0.032	-0.0460286
										0.032	-0.0462996
										0.033	-0.0465649
										0.033	-0.0458781
										0.034	-0.045707
										0.035	-0.0464689
										0.035	-0.0454367
										0.036	-0.0471424
										0.037	-0.0475308
										0.037	-0.0478964
										0.038	-0.0482838
										0.038	-0.0482999
										0.039	-0.0489076
										0.04	-0.0491881
										0.04	-0.0481871
										0.041	-0.0478737
										0.042	-0.0476031
										0.042	-0.0475608
										0.043	-0.0482327
										0.043	-0.0483242
										0.044	-0.0481915
										0.045	-0.0489224
										0.045	-0.048547
										0.046	-0.0499666
										0.046	-0.0500018
										0.047	-0.0496728
										0.048	-0.0492768
										0.048	-0.0499486
										0.049	-0.0498938
										0.05	-0.0502607
										0.05	-0.0514291
										0.051	-0.0519156
										0.051	-0.0516873
										0.052	-0.0513354
										0.053	-0.0519938
										0.053	-0.0516571
										0.054	-0.05236
										0.055	-0.0529242
										0.055	-0.0529775
										0.056	-0.0538706
										0.056	-0.0539455
										0.057	-0.0539305
										0.058	-0.0527
										0.058	-0.0525142
										0.059	-0.0520721
										0.06	-0.0519413
										0.06	-0.0521328
										0.061	-0.0518536
										0.061	-0.0510535
										0.062	-0.0508069
										0.063	-0.0509887
										0.063	-0.0515328
										0.064	-0.0510832
										0.065	-0.0509476
										0.065	-0.0514928
										0.066	-0.0525876
										0.066	-0.0533888
										0.067	-0.0532529
										0.068	-0.0532826
										0.068	-0.0538501
										0.069	-0.0549946
										0.069	-0.0546114
										0.07	-0.0547414
										0.071	-0.0547444
										0.071	-0.0545692
										0.072	-0.0545374
										0.073	-0.0546007
										0.073	-0.0542208
										0.074	-0.0540415
										0.074	-0.0542438
										0.075	-0.053023
										0.076	-0.0531205
										0.076	-0.0529536
										0.077	-0.0534618
										0.078	-0.0522616
										0.078	-0.0515996
										0.079	-0.0503225
										0.079	-0.0489953
										0.08	-0.0491328
										0.081	-0.0483718
										0.081	-0.0487538
										0.082	-0.0482413
										0.083	-0.0486727
										0.083	-0.0486064
										0.084	-0.0485254
										0.084	-0.0462463
										0.085	-0.0451592
										0.086	-0.0439129
										0.086	-0.0434671
										0.087	-0.042786
										0.088	-0.0418847
										0.088	-0.040314
										0.089	-0.0392442
										0.089	-0.0385054
										0.09	-0.0377524
										0.091	-0.0373433
										0.091	-0.0373399
										0.092	-0.0375928
										0.092	-0.0379702
										0.093	-0.0376896
										0.094	-0.0369151
										0.094	-0.0363233
										0.095	-0.0356832
										0.096	-0.0354023
										0.096	-0.0358182
										0.097	-0.03404
										0.097	-0.033279
										0.098	-0.0327058
										0.099	-0.0328886
										0.099	-0.033315
										0.1	-0.0330522
										0.101	-0.0324371
										0.101	-0.0318061
										0.102	-0.0321261
										0.102	-0.0321855
										0.103	-0.0325609
										0.104	-0.0325203
										0.104	-0.032492
										0.105	-0.0312737
										0.106	-0.0311761
										0.106	-0.0299581
										0.107	-0.0300427
										0.107	-0.0292398
										0.108	-0.0287238
										0.109	-0.0292576
										0.109	-0.0298986
										0.11	-0.0293364
										0.111	-0.029367
										0.111	-0.0295189
										0.112	-0.0293712
										0.112	-0.0285002
										0.113	-0.0283263
										0.114	-0.0280523
										0.114	-0.0281012
										0.115	-0.0269214
										0.115	-0.026296
										0.116	-0.0243929
										0.117	-0.0234744
										0.117	-0.0224421
										0.118	-0.0213623
										0.119	-0.0202517
										0.119	-0.0194112
										0.12	-0.0193564
										0.12	-0.0184918
										0.121	-0.0174741
										0.122	-0.0184183
										0.122	-0.018007
										0.123	-0.0172098
										0.124	-0.016335
										0.124	-0.0151755
										0.125	-0.0153855
										0.125	-0.0154167
										0.126	-0.015486
										0.127	-0.0151583
										0.127	-0.0153625
										0.128	-0.0148004
										0.129	-0.0144928
										0.129	-0.0141077
										0.13	-0.0148363
										0.13	-0.0144948
										0.131	-0.0151086
										0.132	-0.0152321
										0.132	-0.0153837
										0.133	-0.0160336
										0.134	-0.0158623
										0.134	-0.0155923
										0.135	-0.016117
										0.135	-0.0167914
										0.136	-0.0170317
										0.137	-0.0173001
										0.137	-0.0182844
										0.138	-0.0197647
										0.138	-0.0207765
										0.139	-0.0215345
										0.14	-0.0229258
										0.14	-0.0227461
										0.141	-0.0245751
										0.142	-0.0250449
										0.142	-0.0257969
										0.143	-0.0274803
										0.143	-0.027931
										0.144	-0.0296687
										0.145	-0.030526
										0.145	-0.0307689
										0.146	-0.0310873
										0.147	-0.0312095
										0.147	-0.0318185
										0.148	-0.0324131
										0.148	-0.0324903
										0.149	-0.0317693
										0.15	-0.0310001
										0.15	-0.0300318
										0.151	-0.028535
										0.152	-0.0260821
										0.152	-0.0229062
										0.153	-0.0172809
										0.153	-0.00725758
										0.154	0.00480496
										0.155	0.0201738
										0.155	0.0376981
										0.156	0.0589774
										0.156	0.0845845
										0.157	0.115795
										0.158	0.155298
										0.158	0.201036
										0.159	0.254271
										0.16	0.313819
										0.16	0.379702
										0.161	0.449201
										0.161	0.52275
										0.162	0.59965
										0.163	0.676731
										0.163	0.756174
										0.164	0.835114
										0.165	0.915004
										0.165	0.991132
										0.166	1.06885
										0.166	1.14518
										0.167	1.22144
										0.168	1.29749
										0.168	1.37271
										0.169	1.44836
										0.17	1.52351
										0.17	1.5997
										0.171	1.67511
										0.171	1.7515
										0.172	1.82752
										0.173	1.90345
										0.173	1.9806
										0.174	2.05805
										0.175	2.13579
										0.175	2.2128
										0.176	2.29107
										0.176	2.37067
										0.177	2.45058
										0.178	2.53038
										0.178	2.6067
										0.179	2.68328
										0.179	2.75792
										0.18	2.83165
										0.181	2.90439
										0.181	2.97332
										0.182	3.03812
										0.183	3.09591
										0.183	3.14449
										0.184	3.18393
										0.184	3.21773
										0.185	3.2481
										0.186	3.27665
										0.186	3.30392
										0.187	3.32677
										0.188	3.34749
										0.188	3.36675
										0.189	3.3846
										0.189	3.4033
										0.19	3.42205
										0.191	3.44114
										0.191	3.46064
										0.192	3.48121
										0.193	3.50167
										0.193	3.52323
										0.194	3.54372
										0.194	3.56374
										0.195	3.58433
										0.196	3.60464
										0.196	3.62431
										0.197	3.64287
										0.198	3.66187
										0.198	3.67938
										0.199	3.69769
										0.199	3.71528
										0.2	3.73218
										0.201	3.74914
										0.201	3.76446
										0.202	3.77703
										0.202	3.78883
										0.203	3.79927
										0.204	3.80812
										0.204	3.81607
										0.205	3.82287
										0.206	3.82716
										0.206	3.82925
										0.207	3.83128
										0.207	3.83247
										0.208	3.83279
										0.209	3.83289
										0.209	3.83269
										0.21	3.83229
										0.211	3.831
										0.211	3.82756
										0.212	3.82298
										0.212	3.81911
										0.213	3.81471
										0.214	3.81139
										0.214	3.80671
										0.215	3.80029
										0.216	3.79469
										0.216	3.78839
										0.217	3.78038
										0.217	3.77157
										0.218	3.76185
										0.219	3.75242
										0.219	3.74275
										0.22	3.73156
										0.221	3.71933
										0.221	3.70723
										0.222	3.69416
										0.222	3.6799
										0.223	3.66554
										0.224	3.65071
										0.224	3.63421
										0.225	3.61655
										0.225	3.59823
										0.226	3.57736
										0.227	3.55746
										0.227	3.53605
										0.228	3.51344
										0.229	3.48942
										0.229	3.46435
										0.23	3.43853
										0.23	3.41233
										0.231	3.38586
										0.232	3.35873
										0.232	3.33134
										0.233	3.30306
										0.234	3.27456
										0.234	3.24516
										0.235	3.21627
										0.235	3.18727
										0.236	3.15874
										0.237	3.13279
										0.237	3.10697
										0.238	3.08185
										0.239	3.05452
										0.239	3.0256
										0.24	2.99797
										0.24	2.97029
										0.241	2.94302
										0.242	2.9154
										0.242	2.88824
										0.243	2.86136
										0.244	2.8352
										0.244	2.80922
										0.245	2.7844
										0.245	2.7591
										0.246	2.73358
										0.247	2.70826
										0.247	2.68418
										0.248	2.6602
										0.248	2.63683
										0.249	2.6126
										0.25	2.58991
										0.25	2.56803
										0.251	2.54691
										0.252	2.52634
										0.252	2.50508
										0.253	2.48363
										0.253	2.46463
										0.254	2.44524
										0.255	2.42547
										0.255	2.40718
										0.256	2.38892
										0.257	2.36952
										0.257	2.35138
										0.258	2.33202
										0.258	2.31425
										0.259	2.29685
										0.26	2.27861
										0.26	2.26121
										0.261	2.24409
										0.262	2.22664
										0.262	2.21008
										0.263	2.19429
										0.263	2.17948
										0.264	2.16393
										0.265	2.14827
										0.265	2.13353
										0.266	2.11959
										0.267	2.10637
										0.267	2.09322
										0.268	2.08031
										0.268	2.06638
										0.269	2.05346
										0.27	2.0404
										0.27	2.02958
										0.271	2.01811
										0.271	2.00743
										0.272	1.99704
										0.273	1.98764
										0.273	1.97758
										0.274	1.96822
										0.275	1.95977
										0.275	1.95138
										0.276	1.94215
										0.276	1.93381
										0.277	1.92574
										0.278	1.91926
										0.278	1.91143
										0.279	1.90387
										0.28	1.89715
										0.28	1.88945
										0.281	1.88185
										0.281	1.8767
										0.282	1.87131
										0.283	1.86632
										0.283	1.862
										0.284	1.85704
										0.285	1.85259
										0.285	1.84811
										0.286	1.84261
										0.286	1.83778
										0.287	1.8317
										0.288	1.82682
										0.288	1.8215
										0.289	1.81821
										0.29	1.81546
										0.29	1.81039
										0.291	1.80603
										0.291	1.80197
										0.292	1.79733
										0.293	1.79359
										0.293	1.79028
										0.294	1.78657
										0.294	1.78166
										0.295	1.77712
										0.296	1.77316
										0.296	1.76874
										0.297	1.76311
										0.298	1.75765
										0.298	1.75227
										0.299	1.74751
										0.299	1.74327
										0.3	1.73658
										0.301	1.73131
										0.301	1.72673
										0.302	1.72171
										0.303	1.71643
										0.303	1.71036
										0.304	1.70554
										0.304	1.70066
										0.305	1.69525
										0.306	1.6898
										0.306	1.68378
										0.307	1.67697
										0.308	1.67047
										0.308	1.66381
										0.309	1.65692
										0.309	1.64945
										0.31	1.64265
										0.311	1.6363
										0.311	1.62971
										0.312	1.62251
										0.313	1.61559
										0.313	1.60833
										0.314	1.60018
										0.314	1.59093
										0.315	1.58299
										0.316	1.57508
										0.316	1.56639
										0.317	1.55806
										0.317	1.55012
										0.318	1.54251
										0.319	1.53418
										0.319	1.52662
										0.32	1.51802
										0.321	1.50811
										0.321	1.50008
										0.322	1.49196
										0.322	1.48347
										0.323	1.47582
										0.324	1.46803
										0.324	1.45828
										0.325	1.4503
										0.326	1.44227
										0.326	1.43233
										0.327	1.42239
										0.327	1.41261
										0.328	1.40349
										0.329	1.39297
										0.329	1.38317
										0.33	1.37427
										0.331	1.36585
										0.331	1.35673
										0.332	1.34776
										0.332	1.33854
										0.333	1.33002
										0.334	1.32179
										0.334	1.314
										0.335	1.30487
										0.336	1.29526
										0.336	1.28556
										0.337	1.27856
										0.337	1.27069
										0.338	1.26185
										0.339	1.25369
										0.339	1.24645
										0.34	1.23856
										0.34	1.23079
										0.341	1.22324
										0.342	1.21615
										0.342	1.20812
										0.343	1.1998
										0.344	1.19229
										0.344	1.18471
										0.345	1.17843
										0.345	1.17233
										0.346	1.16492
										0.347	1.15764
										0.347	1.15055
										0.348	1.14345
										0.349	1.1353
										0.349	1.12781
										0.35	1.12108
										0.35	1.11471
										0.351	1.10777
										0.352	1.10142
										0.352	1.09499
										0.353	1.08919
										0.354	1.08384
										0.354	1.07852
										0.355	1.07282
										0.355	1.0652
										0.356	1.05884
										0.357	1.05278
										0.357	1.0473
										0.358	1.04118
										0.358	1.03488
										0.359	1.02852
										0.36	1.02274
										0.36	1.01881
										0.361	1.0141
										0.362	1.00853
										0.362	1.00232
										0.363	0.997103
										0.363	0.991918
										0.364	0.987395
										0.365	0.982837
										0.365	0.977374
										0.366	0.972068
										0.367	0.966585
										0.367	0.961948
										0.368	0.956868
										0.368	0.951688
										0.369	0.94768
										0.37	0.943596
										0.37	0.938526
										0.371	0.934866
										0.372	0.930271
										0.372	0.925226
										0.373	0.92012
										0.373	0.915888
										0.374	0.911196
										0.375	0.906579
										0.375	0.900627
										0.376	0.895396
										0.377	0.891854
										0.377	0.888201
										0.378	0.884774
										0.378	0.879442
										0.379	0.874241
										0.38	0.86881
										0.38	0.864575
										0.381	0.860407
										0.381	0.856938
										0.382	0.851901
										0.383	0.848127
										0.383	0.843936
										0.384	0.839885
										0.385	0.835988
										0.385	0.831726
										0.386	0.827803
										0.386	0.823759
										0.387	0.819979
										0.388	0.816279
										0.388	0.812932
										0.389	0.808006
										0.39	0.805116
										0.39	0.801917
										0.391	0.798313
										0.391	0.795166
										0.392	0.791193
										0.393	0.788111
										0.393	0.785105
										0.394	0.781363
										0.395	0.776957
										0.395	0.773471
										0.396	0.770192
										0.396	0.766462
										0.397	0.763064
										0.398	0.760603
										0.398	0.757119
										0.399	0.754206
										0.4	0.750569
										0.4	0.747201
										0.401	0.744949
										0.401	0.74085
										0.402	0.736326
										0.403	0.732173
										0.403	0.728588
										0.404	0.725727
										0.404	0.722245
										0.405	0.719456
										0.406	0.716991
										0.406	0.713481
										0.407	0.710032
										0.408	0.707602
										0.408	0.704417
										0.409	0.701094
										0.409	0.698099
										0.41	0.694798
										0.411	0.691208
										0.411	0.688202
										0.412	0.684456
										0.413	0.681126
										0.413	0.678731
										0.414	0.676257
										0.414	0.673265
										0.415	0.669184
										0.416	0.666462
										0.416	0.663469
										0.417	0.660479
										0.418	0.657718
										0.418	0.655037
										0.419	0.651965
										0.419	0.649404
										0.42	0.647046
										0.421	0.643689
										0.421	0.64149
										0.422	0.638027
										0.423	0.635383
										0.423	0.632688
										0.424	0.630106
										0.424	0.628466
										0.425	0.626014
										0.426	0.622884
										0.426	0.620394
										0.427	0.618387
										0.427	0.61572
										0.428	0.612612
										0.429	0.610903
										0.429	0.609941
										0.43	0.608854
										0.431	0.606681
										0.431	0.603774
										0.432	0.601402
										0.432	0.597592
										0.433	0.59539
										0.434	0.594112
										0.434	0.591745
										0.435	0.589815
										0.436	0.587888
										0.436	0.585289
										0.437	0.583446
										0.437	0.581272
										0.438	0.578712
										0.439	0.575863
										0.439	0.572483
										0.44	0.570582
										0.441	0.567617
										0.441	0.566239
										0.442	0.563874
										0.442	0.561485
										0.443	0.55884
										0.444	0.557311
										0.444	0.555152
										0.445	0.551999
										0.446	0.549247
										0.446	0.547175
										0.447	0.54643
										0.447	0.544802
										0.448	0.54248
										0.449	0.539961
										0.449	0.537225
										0.45	0.534645
										0.45	0.533147
										0.451	0.531712
										0.452	0.531297
										0.452	0.529796
										0.453	0.528493
										0.454	0.527466
										0.454	0.526256
										0.455	0.523859
										0.455	0.521987
										0.456	0.521169
										0.457	0.520013
										0.457	0.519748
										0.458	0.517725
										0.459	0.515131
										0.459	0.513027
										0.46	0.511164
										0.46	0.509685
										0.461	0.508662
										0.462	0.507184
										0.462	0.506346
										0.463	0.504938
										0.464	0.503008
										0.464	0.503058
										0.465	0.501374
										0.465	0.499691
										0.466	0.498833
										0.467	0.497325
										0.467	0.495721
										0.468	0.494296
										0.469	0.49299
										0.469	0.491046
										0.47	0.490418
										0.47	0.490511
										0.471	0.489313
										0.472	0.487671
										0.472	0.486344
										0.473	0.485237
										0.473	0.484856
										0.474	0.484688
										0.475	0.484286
										0.475	0.484436
										0.476	0.482559
										0.477	0.479508
										0.477	0.477897
										0.478	0.477077
										0.478	0.475392
										0.479	0.473248
										0.48	0.471764
										0.48	0.47023
										0.481	0.468021
										0.482	0.466028
										0.482	0.463452
										0.483	0.462837
										0.483	0.461656
										0.484	0.460909
										0.485	0.459044
										0.485	0.456879
										0.486	0.455798
										0.487	0.454807
										0.487	0.452779
										0.488	0.450326
										0.488	0.44863
										0.489	0.447269
										0.49	0.445793
										0.49	0.445353
										0.491	0.443725
										0.492	0.441751
										0.492	0.440967
										0.493	0.439101
										0.493	0.437185
										0.494	0.43574
										0.495	0.433079
										0.495	0.431117
										0.496	0.429656
										0.496	0.428444
										0.497	0.426939
										0.498	0.425142
										0.498	0.423702
										0.499	0.422012
										0.5	0.420343
										0.5	0.418408
										0.501	0.417197
										0.501	0.416414
										0.502	0.415504
										0.503	0.414018
										0.503	0.413128
										0.504	0.412388
										0.505	0.411291
										0.505	0.409047
										0.506	0.407982
										0.506	0.40703
										0.507	0.405978
										0.508	0.404776
										0.508	0.403445
										0.509	0.402427
										0.51	0.400222
										0.51	0.399522
										0.511	0.39811
										0.511	0.395504
										0.512	0.394862
										0.513	0.394278
										0.513	0.394596
										0.514	0.393023
										0.515	0.390775
										0.515	0.389599
										0.516	0.388145
										0.516	0.387683
										0.517	0.386864
										0.518	0.385567
										0.518	0.383592
										0.519	0.382849
										0.519	0.38159
										0.52	0.380691
										0.521	0.379721
										0.521	0.37717
										0.522	0.374979
										0.523	0.373645
										0.523	0.372207
										0.524	0.370288
										0.524	0.369015
										0.525	0.367656
										0.526	0.365877
										0.526	0.365628
										0.527	0.363938
										0.528	0.363304
										0.528	0.361219
										0.529	0.360563
										0.529	0.358783
										0.53	0.358201
										0.531	0.357743
										0.531	0.356567
										0.532	0.35581
										0.533	0.355274
										0.533	0.353445
										0.534	0.35238
										0.534	0.351907
										0.535	0.350052
										0.536	0.348972
										0.536	0.347882
										0.537	0.346574
										0.538	0.345789
										0.538	0.344023
										0.539	0.3432
										0.539	0.342919
										0.54	0.341107
										0.541	0.339431
										0.541	0.337101
										0.542	0.335468
										0.542	0.333549
										0.543	0.333638
										0.544	0.332274
										0.544	0.33142
										0.545	0.330344
										0.546	0.32869
										0.546	0.328315
										0.547	0.327574
										0.547	0.326314
										0.548	0.32526
										0.549	0.324284
										0.549	0.322714
										0.55	0.321042
										0.551	0.319707
										0.551	0.318629
										0.552	0.317099
										0.552	0.315273
										0.553	0.313968
										0.554	0.311917
										0.554	0.31093
										0.555	0.310459
										0.556	0.30908
										0.556	0.307558
										0.557	0.306115
										0.557	0.305436
										0.558	0.305115
										0.559	0.304146
										0.559	0.303487
										0.56	0.303283
										0.56	0.302286
										0.561	0.301592
										0.562	0.300743
										0.562	0.299642
										0.563	0.29903
										0.564	0.298616
										0.564	0.296849
										0.565	0.295705
										0.565	0.295164
										0.566	0.294631
										0.567	0.293335
										0.567	0.294004
										0.568	0.293011
										0.569	0.291251
										0.569	0.290384
										0.57	0.289101
										0.57	0.287625
										0.571	0.286863
										0.572	0.286508
										0.572	0.284824
										0.573	0.284261
										0.574	0.283463
										0.574	0.282324
										0.575	0.281309
										0.575	0.280811
										0.576	0.279656
										0.577	0.277957
										0.577	0.277987
										0.578	0.277762
										0.579	0.277576
										0.579	0.277168
										0.58	0.275395
										0.58	0.273924
										0.581	0.273657
										0.582	0.273055
										0.582	0.272208
										0.583	0.271255
										0.583	0.269889
										0.584	0.268051
										0.585	0.265865
										0.585	0.264963
										0.586	0.263884
										0.587	0.262836
										0.587	0.262723
										0.588	0.261682
										0.588	0.260576
										0.589	0.260214
										0.59	0.25997
										0.59	0.258742
										0.591	0.25834
										0.592	0.25769
										0.592	0.256662
										0.593	0.25568
										0.593	0.255757
										0.594	0.255612
										0.595	0.255089
										0.595	0.254426
										0.596	0.253164
										0.597	0.251836
										0.597	0.251995
										0.598	0.250285
										0.598	0.249608
										0.599	0.248668
										0.6	0.247525
										0.6	0.246894
										0.601	0.246446
										0.602	0.246414
										0.602	0.244834
										0.603	0.242942
										0.603	0.241283
										0.604	0.240006
										0.605	0.238894
										0.605	0.237483
										0.606	0.235554
										0.606	0.234514
										0.607	0.232523
										0.608	0.230957
										0.608	0.231483
										0.609	0.231496
										0.61	0.231639
										0.61	0.229514
										0.611	0.228511
										0.611	0.228004
										0.612	0.226259
										0.613	0.223943
										0.613	0.223215
										0.614	0.222131
										0.615	0.220799
										0.615	0.220009
										0.616	0.219269
										0.616	0.21842
										0.617	0.216722
										0.618	0.215028
										0.618	0.214219
										0.619	0.212867
										0.62	0.211849
										0.62	0.211224
										0.621	0.211703
										0.621	0.211057
										0.622	0.210358
										0.623	0.210267
										0.623	0.20811
										0.624	0.207623
										0.625	0.207107
										0.625	0.206433
										0.626	0.205433
										0.626	0.205014
										0.627	0.2045
										0.628	0.204098
										0.628	0.203088
										0.629	0.20217
										0.629	0.202048
										0.63	0.202135
										0.631	0.201445
										0.631	0.200222
										0.632	0.199657
										0.633	0.199134
										0.633	0.197372
										0.634	0.196562
										0.634	0.195627
										0.635	0.196834
										0.636	0.197484
										0.636	0.196652
										0.637	0.196009
										0.638	0.195436
										0.638	0.194944
										0.639	0.194354
										0.639	0.194263
										0.64	0.194288
										0.641	0.193957
										0.641	0.193415
										0.642	0.193544
										0.643	0.193677
										0.643	0.193053
										0.644	0.191961
										0.644	0.19102
										0.645	0.190665
										0.646	0.189243
										0.646	0.188301
										0.647	0.187859
										0.648	0.186645
										0.648	0.186399
										0.649	0.185872
										0.649	0.186013
										0.65	0.185936
										0.651	0.184765
										0.651	0.18438
										0.652	0.183796
										0.652	0.183303
										0.653	0.182904
										0.654	0.182679
										0.654	0.182103
										0.655	0.180238
										0.656	0.180609
										0.656	0.18158
										0.657	0.181022
										0.657	0.181239
										0.658	0.181128
										0.659	0.180453
										0.659	0.180193
										0.66	0.179223
										0.661	0.177919
										0.661	0.176283
										0.662	0.175629
										0.662	0.175559
										0.663	0.174459
										0.664	0.173965
										0.664	0.173699
										0.665	0.173545
										0.666	0.172913
										0.666	0.171763
										0.667	0.171091
										0.667	0.171075
										0.668	0.170274
										0.669	0.169657
										0.669	0.170419
										0.67	0.168846
										0.671	0.168046
										0.671	0.168012
										0.672	0.16661
										0.672	0.167049
										0.673	0.168146
										0.674	0.168097
										0.674	0.167026
										0.675	0.166563
										0.675	0.16643
										0.676	0.16582
										0.677	0.164933
										0.677	0.164286
										0.678	0.164018
										0.679	0.16416
										0.679	0.163899
										0.68	0.16403
										0.68	0.164831
										0.681	0.163122
										0.682	0.161921
										0.682	0.161075
										0.683	0.159397
										0.684	0.158705
										0.684	0.159126
										0.685	0.158447
										0.685	0.157759
										0.686	0.157743
										0.687	0.156492
										0.687	0.156107
										0.688	0.156414
										0.689	0.15616
										0.689	0.155589
										0.69	0.154183
										0.69	0.153315
										0.691	0.152683
										0.692	0.151845
										0.692	0.151596
										0.693	0.152031
										0.694	0.152683
										0.694	0.151343
										0.695	0.151531
										0.695	0.151387
										0.696	0.150302
										0.697	0.148879
										0.697	0.147701
										0.698	0.145815
										0.698	0.145364
										0.699	0.145544
										0.7	0.144222
										0.7	0.144156
										0.701	0.14411
										0.702	0.143851
										0.702	0.143445
										0.703	0.142355
										0.703	0.141213
										0.704	0.140393
										0.705	0.140648
										0.705	0.139903
										0.706	0.13927
										0.707	0.138885
										0.707	0.138721
										0.708	0.139909
										0.708	0.140528
										0.709	0.139731
										0.71	0.138802
										0.71	0.138976
										0.711	0.139316
										0.712	0.140133
										0.712	0.139199
										0.713	0.1383
										0.713	0.138084
										0.714	0.137221
										0.715	0.136755
										0.715	0.136934
										0.716	0.137033
										0.717	0.136963
										0.717	0.136707
										0.718	0.135997
										0.718	0.135019
										0.719	0.133489
										0.72	0.132814
										0.72	0.132631
										0.721	0.131821
										0.721	0.132647
										0.722	0.133257
										0.723	0.133675
										0.723	0.133588
										0.724	0.133125
										0.725	0.132172
										0.725	0.131251
										0.726	0.130645
										0.726	0.130273
										0.727	0.129285
										0.728	0.129198
										0.728	0.129613
										0.729	0.12975
										0.73	0.128192
										0.73	0.126951
										0.731	0.126554
										0.731	0.126621
										0.732	0.126374
										0.733	0.124821
										0.733	0.123166
										0.734	0.122818
										0.735	0.121948
										0.735	0.121529
										0.736	0.120936
										0.736	0.120227
										0.737	0.120703
										0.738	0.121575
										0.738	0.121447
										0.739	0.120713
										0.74	0.121044
										0.74	0.120374
										0.741	0.119505
										0.741	0.118447
										0.742	0.117258
										0.743	0.116926
										0.743	0.11675
										0.744	0.118144
										0.744	0.11832
										0.745	0.118
										0.746	0.118659
										0.746	0.118334
										0.747	0.118344
										0.748	0.118531
										0.748	0.117491
										0.749	0.116919
										0.749	0.117099
										0.75	0.117623
										0.751	0.117071
										0.751	0.116352
										0.752	0.117025
										0.753	0.116602
										0.753	0.116064
										0.754	0.11576
										0.754	0.1155
										0.755	0.115508
										0.756	0.114979
										0.756	0.114993
										0.757	0.115057
										0.758	0.116272
										0.758	0.116999
										0.759	0.115074
										0.759	0.115353
										0.76	0.115268
										0.761	0.114551
										0.761	0.113228
										0.762	0.112342
										0.763	0.110878
										0.763	0.110487
										0.764	0.109597
										0.764	0.109441
										0.765	0.109177
										0.766	0.107773
										0.766	0.107853
										0.767	0.107228
										0.767	0.106016
										0.768	0.105279
										0.769	0.103905
										0.769	0.104318
										0.77	0.104237
										0.771	0.103269
										0.771	0.103324
										0.772	0.102598
										0.772	0.101812
										0.773	0.101635
										0.774	0.100198
										0.774	0.0985001
										0.775	0.0971397
										0.776	0.095602
										0.776	0.0953817
										0.777	0.0944925
										0.777	0.0944346
										0.778	0.0942535
										0.779	0.0935788
										0.779	0.0934224
										0.78	0.0922909
										0.781	0.0918698
										0.781	0.0916057
										0.782	0.0920424
										0.782	0.0897954
										0.783	0.0887333
										0.784	0.088541
										0.784	0.0885201
										0.785	0.0877739
										0.785	0.0877836
										0.786	0.0881433
										0.787	0.0873999
										0.787	0.0873717
										0.788	0.0871596
										0.789	0.0880962
										0.789	0.0881823
										0.79	0.0861813
										0.79	0.0866366
										0.791	0.087307
										0.792	0.087883
										0.792	0.0880746
										0.793	0.0880677
										0.794	0.0884126
										0.794	0.0875052
										0.795	0.0864828
										0.795	0.086424
										0.796	0.0857599
										0.797	0.0851081
										0.797	0.0839552
										0.798	0.0830955
										0.799	0.0838268
										0.799	0.084361
										0.8	0.0851042
										0.8	0.0853283
										0.801	0.0852985
										0.802	0.0848071
										0.802	0.0843445
										0.803	0.0840415
										0.804	0.0837066
										0.804	0.0833601
										0.805	0.0843748
										0.805	0.084501
										0.806	0.0841213
										0.807	0.0837372
										0.807	0.0834474
										0.808	0.082879
										0.808	0.0828818
										0.809	0.0814512
										0.81	0.0800746
										0.81	0.0794115
										0.811	0.0782764
										0.812	0.0780035
										0.812	0.0784224
										0.813	0.0773521
										0.813	0.0757472
										0.814	0.0746758
										0.815	0.0747349
										0.815	0.0741707
										0.816	0.073397
										0.817	0.0726376
										0.817	0.0722083
										0.818	0.0713267
										0.818	0.070667
										0.819	0.0700021
										0.82	0.0699151
										0.82	0.0695891
										0.821	0.0688191
										0.822	0.0686434
										0.822	0.0683718
										0.823	0.0676965
										0.823	0.0676364
										0.824	0.0673959
										0.825	0.0673813
										0.825	0.0673271
										0.826	0.0665785
										0.827	0.0667088
										0.827	0.0657334
										0.828	0.0652371
										0.828	0.0644267
										0.829	0.0637323
										0.83	0.0622083
										0.83	0.0607785
										0.831	0.061462
										0.831	0.0613886
										0.832	0.0613741
										0.833	0.0620439
										0.833	0.0619621
										0.834	0.0619226
										0.835	0.0628203
										0.835	0.0629188
										0.836	0.0631814
										0.836	0.0632572
										0.837	0.0623738
										0.838	0.0628452
										0.838	0.0620735
										0.839	0.0614001
										0.84	0.0615358
										0.84	0.0617105
										0.841	0.0610263
										0.841	0.0606145
										0.842	0.0604524
										0.843	0.0605187
										0.843	0.0601036
										0.844	0.0594516
										0.845	0.0592505
										0.845	0.0589318
										0.846	0.0584686
										0.846	0.0580484
										0.847	0.057386
										0.848	0.0580597
										0.848	0.0579811
										0.849	0.0573729
										0.85	0.0564545
										0.85	0.0555938
										0.851	0.0544272
										0.851	0.0541974
										0.852	0.0544125
										0.853	0.0539799
										0.853	0.05324
										0.854	0.0522807
										0.854	0.0524461
										0.855	0.0530973
										0.856	0.0518103
										0.856	0.0505124
										0.857	0.0487242
										0.858	0.047748
										0.858	0.0476239
										0.859	0.0481102
										0.859	0.0478194
										0.86	0.0467673
										0.861	0.0454037
										0.861	0.045107
										0.862	0.0449482
										0.863	0.0434058
										0.863	0.0432218
										0.864	0.0433707
										0.864	0.0428441
										0.865	0.0419179
										0.866	0.0417487
										0.866	0.0421338
										0.867	0.0422575
										0.868	0.0418654
										0.868	0.0420999
										0.869	0.0417437
										0.869	0.041666
										0.87	0.0403052
										0.871	0.0392289
										0.871	0.0396826
										0.872	0.0396333
										0.873	0.0389873
										0.873	0.0382538
										0.874	0.0382349
										0.874	0.0389122
										0.875	0.0386242
										0.876	0.0393259
										0.876	0.0387678
										0.877	0.0386885
										0.877	0.0385638
										0.878	0.0385492
										0.879	0.0396455
										0.879	0.0406402
										0.88	0.0406341
										0.881	0.039412
										0.881	0.039023
										0.882	0.0397136
										0.882	0.0398873
										0.883	0.0391252
										0.884	0.0381305
										0.884	0.0372448
										0.885	0.0370175
										0.886	0.0369524
										0.886	0.037248
										0.887	0.036743
										0.887	0.0363195
										0.888	0.0365609
										0.889	0.0364126
										0.889	0.035555
										0.89	0.0343938
										0.891	0.0340379
										0.891	0.0331494
										0.892	0.0317551
										0.892	0.0315406
										0.893	0.030704
										0.894	0.0300113
										0.894	0.0286123
										0.895	0.0283902
										0.896	0.0277285
										0.896	0.0263825
										0.897	0.0260474
										0.897	0.0244042
										0.898	0.0234231
										0.899	0.023121
										0.899	0.0219435
										0.9	0.0219703
										0.9	0.0214606
										0.901	0.0208624
										0.902	0.0199367
										0.902	0.0191416
										0.903	0.0189888
										0.904	0.0180881
										0.904	0.0157537
										0.905	0.0145324
										0.905	0.0145262
										0.906	0.0144746
										0.907	0.0149147
										0.907	0.0141128
										0.908	0.0129865
										0.909	0.0120425
										0.909	0.0110509
										0.91	0.0104619
										0.91	0.00973205
										0.911	0.00907419
										0.912	0.00988045
										0.912	0.00996625
										0.913	0.0100664
										0.914	0.00933644
										0.914	0.00895398
										0.915	0.00996525
										0.915	0.0097434
										0.916	0.00950338
										0.917	0.00899626
										0.917	0.00849759
										0.918	0.00869237
										0.919	0.00844316
										0.919	0.00861269
										0.92	0.00776637
										0.92	0.00863429
										0.921	0.00935167
										0.922	0.0092037
										0.922	0.00944554
										0.923	0.00902119
										0.923	0.00745821
										0.924	0.00641867
										0.925	0.00540526
										0.925	0.0056218
										0.926	0.00582664
										0.927	0.00499245
										0.927	0.00499348
										0.928	0.00450889
										0.928	0.00397767
										0.929	0.00383808
										0.93	0.00320523
										0.93	0.00299637
										0.931	0.00233161
										0.932	-1.59561e-05
										0.932	-6.41339e-05
										0.933	-0.000716683
										0.933	1.53709e-05
										0.934	-0.000762752
										0.935	-0.00125079
										0.935	-0.00157847
										0.936	-0.00105355
										0.937	-0.00189662
										0.937	-0.00251656
										0.938	-0.00345962
										0.938	-0.00404676
										0.939	-0.00398952
										0.94	-0.00490274
										0.94	-0.00561937
										0.941	-0.00535827
										0.942	-0.0051554
										0.942	-0.0052321
										0.943	-0.00597538
										0.943	-0.00617726
										0.944	-0.00698159
										0.945	-0.00688788
										0.945	-0.00714933
										0.946	-0.00774746
										0.946	-0.00841113
										0.947	-0.00848857
										0.948	-0.00795123
										0.948	-0.00770718
										0.949	-0.00782278
										0.95	-0.00784923
										0.95	-0.00738437
										0.951	-0.00905698
										0.951	-0.00897547
										0.952	-0.00916724
										0.953	-0.0101867
										0.953	-0.00900464
										0.954	-0.00840841
										0.955	-0.00842603
										0.955	-0.00912568
										0.956	-0.00978336
										0.956	-0.00948173
										0.957	-0.00958264
										0.958	-0.00881211
										0.958	-0.00951785
										0.959	-0.00941284
										0.96	-0.00982556
										0.96	-0.00930551
										0.961	-0.0104327
										0.961	-0.0100134
										0.962	-0.0103076
										0.963	-0.0109616
										0.963	-0.0117227
										0.964	-0.0119724
										0.965	-0.0115357
										0.965	-0.0115015
										0.966	-0.0131762
										0.966	-0.0138437
										0.967	-0.0139713
										0.968	-0.0155895
										0.968	-0.0160676
										0.969	-0.0162392
										0.969	-0.0170257
										0.97	-0.0184991
										0.971	-0.0182273
										0.971	-0.0184956
										0.972	-0.0188789
										0.973	-0.0206467
										0.973	-0.0214864
										0.974	-0.022549
										0.974	-0.023533
										0.975	-0.0240623
										0.976	-0.0246056
										0.976	-0.0251765
										0.977	-0.0246237
										0.978	-0.0232464
										0.978	-0.0244019
										0.979	-0.0256291
										0.979	-0.026021
										0.98	-0.0253775
										0.981	-0.0262532
										0.981	-0.0263499
										0.982	-0.0259332
										0.983	-0.0267508
										0.983	-0.0263705
										0.984	-0.0266868
										0.984	-0.0261651
										0.985	-0.0263566
										0.986	-0.0267112
										0.986	-0.0275281
										0.987	-0.027128
										0.987	-0.0267074
										0.988	-0.0255097
										0.989	-0.0251542
										0.989	-0.0258416
										0.99	-0.0262424
										0.991	-0.0258633
										0.991	-0.0256524
										0.992	-0.0260676
										0.992	-0.026356
										0.993	-0.0254837
										0.994	-0.0258463
										0.994	-0.0252925
										0.995	-0.0250165
										0.996	-0.0250336
										0.996	-0.0246213
										0.997	-0.0243924
										0.997	-0.0236963
										0.998	-0.0222045
										0.999	-0.0204258
										0.999	-0.0201656
										1	-0.0200675
										1.001	-0.0204537
										1.001	-0.0202293
										1.002	-0.019653
										1.002	-0.0210139
										1.003	-0.0218059
										1.004	-0.0218107
										1.004	-0.0212265
										1.005	-0.0216664
										1.006	-0.0222768
										1.006	-0.0221752
										1.007	-0.0235969
										1.007	-0.0237876
										1.008	-0.0240668
										1.009	-0.0244956
										1.009	-0.0245889
										1.01	-0.0253979
										1.01	-0.0254291
										1.011	-0.0251923
										1.012	-0.0264788
										1.012	-0.0266206
										1.013	-0.0275102
										1.014	-0.0273733
										1.014	-0.0272286
										1.015	-0.0263528
										1.015	-0.027128
										1.016	-0.0279128
										1.017	-0.0276503
										1.017	-0.0277203
										1.018	-0.0279086
										1.019	-0.0281394
										1.019	-0.0280419
										1.02	-0.0282787
										1.02	-0.0295962
										1.021	-0.0299453
										1.022	-0.0301697
										1.022	-0.0308273
										1.023	-0.0310733
										1.024	-0.0316684
										1.024	-0.0319794
										1.025	-0.0320046
										1.025	-0.032068
										1.026	-0.0318719
										1.027	-0.0334196
										1.027	-0.0332876
										1.028	-0.0337925
										1.029	-0.0340828
										1.029	-0.0351366
										1.03	-0.0347164
										1.03	-0.0345832
										1.031	-0.034647
										1.032	-0.033862
										1.032	-0.0342519
										1.033	-0.0342018
										1.033	-0.0344719
										1.034	-0.0349767
										1.035	-0.0344791
										1.035	-0.0341256
										1.036	-0.0339378
										1.037	-0.0344119
										1.037	-0.0349682
										1.038	-0.0351362
										1.038	-0.0364003
										1.039	-0.0369593
										1.04	-0.0381955
										1.04	-0.037752
										1.041	-0.0372709
										1.042	-0.0375357
										1.042	-0.0374726
										1.043	-0.0389508
										1.043	-0.0390216
										1.044	-0.0393739
										1.045	-0.0390057
										1.045	-0.0382772
										1.046	-0.0386558
										1.047	-0.0396921
										1.047	-0.0396326
										1.048	-0.0398345
										1.048	-0.0406872
										1.049	-0.0406136
										1.05	-0.0405518
										1.05	-0.0400982
										1.051	-0.0400767
										1.052	-0.0399016
										1.052	-0.04004
										1.053	-0.0392235
										1.053	-0.0399291
										1.054	-0.0398952
										1.055	-0.0404741
										1.055	-0.0412618
										1.056	-0.0409828
										1.056	-0.0414984
										1.057	-0.041512
										1.058	-0.0419015
										1.058	-0.0423482
										1.059	-0.0427879
										1.06	-0.0432131
										1.06	-0.043355
										1.061	-0.0451719
										1.061	-0.045159
										1.062	-0.044489
										1.063	-0.0456062
										1.063	-0.0455677
										1.064	-0.0451015
										1.065	-0.0455952
										1.065	-0.0466579
										1.066	-0.0464167
										1.066	-0.0461824
										1.067	-0.0469073
										1.068	-0.0456361
										1.068	-0.044965
										1.069	-0.0454396
										1.07	-0.0467238
										1.07	-0.0465566
										1.071	-0.0464467
										1.071	-0.046172
										1.072	-0.0470565
										1.073	-0.0489362
										1.073	-0.0486985
										1.074	-0.0484099
										1.075	-0.0489816
										1.075	-0.0498299
										1.076	-0.0504418
										1.076	-0.0505261
										1.077	-0.049971
										1.078	-0.0513632
										1.078	-0.0507581
										1.079	-0.0504605
										1.079	-0.0506687
										1.08	-0.0504399
										1.081	-0.0510393
										1.081	-0.0511563
										1.082	-0.0514338
										1.083	-0.0523438
										1.083	-0.0520691
										1.084	-0.0519531
										1.084	-0.0528788
										1.085	-0.0536314
										1.086	-0.0539038
										1.086	-0.0544473
										1.087	-0.0550163
										1.088	-0.055179
										1.088	-0.0548996
										1.089	-0.054795
										1.089	-0.0541479
										1.09	-0.0544555
										1.091	-0.0554962
										1.091	-0.0553132
										1.092	-0.0558492
										1.093	-0.0567669
										1.093	-0.0566355
										1.094	-0.0564221
										1.094	-0.0562479
										1.095	-0.0567178
										1.096	-0.0568039
										1.096	-0.0566816
										1.097	-0.055543
										1.098	-0.0546944
										1.098	-0.0551112
										1.099	-0.0554418
										1.099	-0.0544198
										1.1	-0.0544067
										1.101	-0.0546201
										1.101	-0.0544278
										1.102	-0.0546352
										1.102	-0.0553613
										1.103	-0.0556248
										1.104	-0.0551844
										1.104	-0.0551248
										1.105	-0.0559166
										1.106	-0.0563965
										1.106	-0.0564475
										1.107	-0.0572796
										1.107	-0.0560285
										1.108	-0.0552627
										1.109	-0.0556078
										1.109	-0.0557458
										1.11	-0.0551456
										1.111	-0.0550711
										1.111	-0.0555088
										1.112	-0.0555461
										1.112	-0.0549929
										1.113	-0.0544034
										1.114	-0.0540096
										1.114	-0.0537023
										1.115	-0.053657
										1.116	-0.0537569
										1.116	-0.0543518
										1.117	-0.0549368
										1.117	-0.0546766
										1.118	-0.0546575
										1.119	-0.0556298
										1.119	-0.0558866
										1.12	-0.055985
										1.121	-0.055318
										1.121	-0.05501
										1.122	-0.0556185
										1.122	-0.0564674
										1.123	-0.0568532
										1.124	-0.0568529
										1.124	-0.0572217
										1.125	-0.0575201
										1.125	-0.0572357
										1.126	-0.0575514
										1.127	-0.0572714
										1.127	-0.0567071
										1.128	-0.0570251
										1.129	-0.056731
										1.129	-0.0569081
										1.13	-0.0571298
										1.13	-0.0575578
										1.131	-0.0579525
										1.132	-0.0584031
										1.132	-0.0589117
										1.133	-0.0592115
										1.134	-0.0592701
										1.134	-0.0589489
										1.135	-0.0587128
										1.135	-0.0584753
										1.136	-0.0585144
										1.137	-0.0586883
										1.137	-0.0596311
										1.138	-0.0598745
										1.139	-0.0583966
										1.139	-0.0586517
										1.14	-0.0584978
										1.14	-0.0589948
										1.141	-0.0601903
										1.142	-0.0606631
										1.142	-0.0604161
										1.143	-0.0604389
										1.144	-0.0605368
										1.144	-0.0599785
										1.145	-0.0600469
										1.145	-0.0602821
										1.146	-0.0606886
										1.147	-0.061314
										1.147	-0.0618588
										1.148	-0.0622165
										1.148	-0.0627091
										1.149	-0.0633439
										1.15	-0.0636044
										1.15	-0.0637171
										1.151	-0.064314
										1.152	-0.0656072
										1.152	-0.064993
										1.153	-0.0650487
										1.153	-0.064843
										1.154	-0.065956
										1.155	-0.0661473
										1.155	-0.0658384
										1.156	-0.0660832
										1.157	-0.0665813
										1.157	-0.0667178
										1.158	-0.0669208
										1.158	-0.0676936
										1.159	-0.0687644
										1.16	-0.0698661
										1.16	-0.0708957
										1.161	-0.071568
										1.162	-0.0719276
										1.162	-0.0731634
										1.163	-0.0728285
										1.163	-0.0733172
										1.164	-0.0733882
										1.165	-0.0736074
										1.165	-0.0739863
										1.166	-0.0743679
										1.167	-0.0745548
										1.167	-0.0746913
										1.168	-0.0754246
										1.168	-0.0765113
										1.169	-0.0769156
										1.17	-0.0768395
										1.17	-0.0771534
										1.171	-0.0781226
										1.171	-0.079448
										1.172	-0.080403
										1.173	-0.0795146
										1.173	-0.0796662
										1.174	-0.0786255
										1.175	-0.0787406
										1.175	-0.0791985
										1.176	-0.0794272
										1.176	-0.0798947
										1.177	-0.0796865
										1.178	-0.0795253
										1.178	-0.0794774
										1.179	-0.0788666
										1.18	-0.078515
										1.18	-0.0788768
										1.181	-0.0792216
										1.181	-0.0780792
										1.182	-0.0778669
										1.183	-0.0773933
										1.183	-0.0767316
										1.184	-0.0764858
										1.185	-0.0776538
										1.185	-0.0787611
										1.186	-0.0791628
										1.186	-0.0789157
										1.187	-0.0790514
										1.188	-0.0784198
										1.188	-0.0779952
										1.189	-0.0775315
										1.189	-0.0771871
										1.19	-0.076139
										1.191	-0.0744106
										1.191	-0.0726148
										1.192	-0.0717248
										1.193	-0.071128
										1.193	-0.0706484
										1.194	-0.0702523
										1.194	-0.0695686
										1.195	-0.0691725
										1.196	-0.0692894
										1.196	-0.0685402
										1.197	-0.067177
										1.198	-0.0670239
										1.198	-0.0667487
										1.199	-0.0660149
										1.199	-0.065208
										1.2	-0.0642961
										1.201	-0.0635393
										1.201	-0.0629611
										1.202	-0.06185
										1.203	-0.0602194
										1.203	-0.0588436
										1.204	-0.057969
										1.204	-0.0577711
										1.205	-0.0578985
										1.206	-0.0575027
										1.206	-0.0565367
										1.207	-0.0553206
										1.208	-0.0537604
										1.208	-0.0524782
										1.209	-0.0515637
										1.209	-0.0506291
										1.21	-0.0498039
										1.211	-0.0488562
										1.211	-0.0474285
										1.212	-0.0456073
										1.212	-0.0446532
										1.213	-0.0439208
										1.214	-0.0426524
										1.214	-0.0418486
										1.215	-0.0409357
										1.216	-0.0394309
										1.216	-0.0380288
										1.217	-0.0365033
										1.217	-0.0351397
										1.218	-0.0340538
										1.219	-0.0329233
										1.219	-0.0314634
										1.22	-0.0297221
										1.221	-0.0286546
										1.221	-0.0275956
										1.222	-0.0265166
										1.222	-0.0261588
										1.223	-0.0261711
										1.224	-0.0256455
										1.224	-0.0233508
										1.225	-0.0213524
										1.226	-0.0195511
										1.226	-0.0177416
										1.227	-0.0155826
										1.227	-0.0134002
										1.228	-0.011377
										1.229	-0.00995129
										1.229	-0.00794394
										1.23	-0.00552492
										1.231	-0.00515116
										1.231	-0.00280267
										1.232	-0.000767299
										1.232	0.000583891
										1.233	0.00238286
										1.234	0.00412747
										1.234	0.00632149
										1.235	0.00828056
										1.235	0.010061
										1.236	0.0133032
										1.237	0.0158619
										1.237	0.0185269
										1.238	0.0206468
										1.239	0.0212244
										1.239	0.022896
										1.24	0.0249696
										1.24	0.0265855
										1.241	0.0291975
										1.242	0.0304919
[truncated: 37,677 more rows]

## Sheet: Supplementary Fig 6
	volume (mL)	Relative Absorbance		volume (mL)	Molar Mass (Da)
	0.0025	0.00132581		10.2907	287411
	0.0109173	0.00132132		10.3076	286768
	0.0193346	0.00131906		10.3244	286329
	0.0277518	0.00131681		10.3412	285585
	0.0361691	0.00130952		10.3581	285774
	0.0445864	0.00130072		10.3749	285491
	0.0530037	0.00129573		10.3917	285500
	0.0614209	0.00128861		10.4086	285510
	0.0698382	0.00128159		10.4254	285540
	0.0782555	0.00127959		10.4423	285588
	0.0866728	0.00128776		10.4591	285440
	0.09509	0.00128983		10.4759	285117
	0.103507	0.00128953		10.4928	284810
	0.111925	0.00128568		10.5096	284135
	0.120342	0.00128184		10.5264	284147
	0.128759	0.00127834		10.5433	284048
	0.137176	0.00128845		10.5601	283926
	0.145594	0.00130617		10.5769	285233
	0.154011	0.00133051		10.5938	285294
	0.162428	0.00135451		10.6106	284365
	0.170846	0.00138177
	0.179263	0.00140971
	0.18768	0.00142991
	0.196097	0.0014331
	0.204515	0.00143344
	0.212932	0.00143056
	0.221349	0.00142769
	0.229766	0.0014236
	0.238184	0.00141525
	0.246601	0.00141229
	0.255018	0.00140181
	0.263436	0.00138957
	0.271853	0.00138228
	0.28027	0.00136562
	0.288687	0.00135514
	0.297105	0.00134918
	0.305522	0.00134206
	0.313939	0.00133862
	0.322357	0.00133519
	0.330774	0.00132876
	0.339191	0.00132667
	0.347608	0.00132459
	0.356026	0.00131934
	0.364443	0.00131544
	0.37286	0.00131155
	0.381277	0.00130258
	0.389695	0.00129935
	0.398112	0.00128862
	0.406529	0.0012868
	0.414947	0.00128309
	0.423364	0.00127938
	0.431781	0.00127129
	0.440198	0.00126523
	0.448616	0.00126485
	0.457033	0.00126294
	0.46545	0.00126102
	0.473868	0.00125055
	0.482285	0.00124662
	0.490702	0.00124449
	0.499119	0.00124237
	0.507537	0.00123914
	0.515954	0.00123582
	0.524371	0.00122536
	0.532788	0.00123033
	0.541206	0.00124477
	0.549623	0.00124073
	0.55804	0.00123668
	0.566458	0.00122848
	0.574875	0.00122048
	0.583292	0.00121725
	0.591709	0.00121111
	0.600127	0.00121654
	0.608544	0.00121417
	0.616961	0.00121181
	0.625379	0.00120845
	0.633796	0.00120752
	0.642213	0.00121276
	0.65063	0.00121124
	0.659048	0.00120876
	0.667465	0.00120627
	0.675882	0.00119563
	0.684299	0.00119045
	0.692717	0.00118859
	0.701134	0.00118673
	0.709551	0.00117909
	0.717969	0.00117356
	0.726386	0.00117784
	0.734803	0.00117789
	0.74322	0.00117685
	0.751638	0.00117526
	0.760055	0.00117268
	0.768472	0.0011701
	0.77689	0.00116983
	0.785307	0.00116844
	0.793724	0.00116705
	0.802141	0.00116664
	0.810559	0.00116713
	0.818976	0.0011677
	0.827393	0.00116655
	0.83581	0.0011654
	0.844228	0.00116269
	0.852645	0.00115998
	0.861062	0.00115598
	0.86948	0.00115629
	0.877897	0.0011596
	0.886314	0.00116063
	0.894731	0.00116014
	0.903149	0.0011539
	0.911566	0.00114766
	0.919983	0.0011432
	0.9284	0.00115057
	0.936818	0.00116042
	0.945235	0.00115865
	0.953652	0.00115686
	0.96207	0.00115419
	0.970487	0.00115883
	0.978904	0.00115731
	0.987321	0.00115438
	0.995739	0.00115144
	1.00416	0.00114795
	1.01257	0.0011475
	1.02099	0.00114532
	1.02941	0.00114314
	1.03783	0.00114007
	1.04624	0.00113393
	1.05466	0.00112673
	1.06308	0.00112376
	1.07149	0.00112137
	1.07991	0.00111899
	1.08833	0.00111673
	1.09675	0.0011135
	1.10516	0.00111451
	1.11358	0.00111862
	1.122	0.00112087
	1.13042	0.00112577
	1.13883	0.00112745
	1.14725	0.00112465
	1.15567	0.00112184
	1.16408	0.00111146
	1.1725	0.00111512
	1.18092	0.00112656
	1.18934	0.00113166
	1.19775	0.00113204
	1.20617	0.00112524
	1.21459	0.00111843
	1.22301	0.00111431
	1.23142	0.00111188
	1.23984	0.00110945
	1.24826	0.00111242
	1.25667	0.00111281
	1.26509	0.00111319
	1.27351	0.00111006
	1.28193	0.00110692
	1.29034	0.00110227
	1.29876	0.00109128
	1.30718	0.00109281
	1.3156	0.00109242
	1.32401	0.00109202
	1.33243	0.00110088
	1.34085	0.00109905
	1.34926	0.0010972
	1.35768	0.00109386
	1.3661	0.00108869
	1.37452	0.00109059
	1.38293	0.00109028
	1.39135	0.00108829
	1.39977	0.0010863
	1.40819	0.00108338
	1.4166	0.00108046
	1.42502	0.00107335
	1.43344	0.00108178
	1.44185	0.00108341
	1.45027	0.00108178
	1.45869	0.00108014
	1.46711	0.00108062
	1.47552	0.0010819
	1.48394	0.00108071
	1.49236	0.00107951
	1.50078	0.001079
	1.50919	0.00107685
	1.51761	0.00107469
	1.52603	0.00107164
	1.53444	0.00106982
	1.54286	0.00106766
	1.55128	0.00106381
	1.5597	0.00106456
	1.56811	0.00106628
	1.57653	0.001068
	1.58495	0.00106672
	1.59337	0.00106513
	1.60178	0.00106307
	1.6102	0.00106101
	1.61862	0.00105849
	1.62703	0.00105688
	1.63545	0.00105426
	1.64387	0.00105164
	1.65229	0.00105199
	1.6607	0.00105121
	1.66912	0.00104833
	1.67754	0.00104544
	1.68596	0.00104509
	1.69437	0.00104473
	1.70279	0.0010438
	1.71121	0.00104861
	1.71962	0.00104702
	1.72804	0.00104448
	1.73646	0.00104194
	1.74488	0.00103844
	1.75329	0.00103292
	1.76171	0.00103826
	1.77013	0.00103538
	1.77855	0.00103249
	1.78696	0.00102823
	1.79538	0.00102579
	1.8038	0.0010238
	1.81221	0.00102376
	1.82063	0.00102649
	1.82905	0.00102691
	1.83747	0.00102733
	1.84588	0.00102958
	1.8543	0.00102878
	1.86272	0.00102799
	1.87114	0.00102695
	1.87955	0.00102501
	1.88797	0.00102307
	1.89639	0.00101888
	1.9048	0.00102148
	1.91322	0.00102143
	1.92164	0.00102139
	1.93006	0.00102311
	1.93847	0.00102531
	1.94689	0.00102343
	1.95531	0.00102154
	1.96373	0.00101771
	1.97214	0.0010121
	1.98056	0.00101594
	1.98898	0.00101801
	1.99739	0.00101744
	2.00581	0.00102181
	2.01423	0.00101811
	2.02265	0.00101441
	2.03106	0.00100851
	2.03948	0.0010051
	2.0479	0.00100196
	2.05632	0.00099882
	2.06473	0.00100098
	2.07315	0.00100721
	2.08157	0.00100593
	2.08998	0.00100402
	2.0984	0.00100212
	2.10682	0.000999777
	2.11524	0.000995313
	2.12365	0.000989169
	2.13207	0.00098197
	2.14049	0.000984918
	2.14891	0.000985493
	2.15732	0.000986066
	2.16574	0.000984872
	2.17416	0.000983677
	2.18257	0.0009831
	2.19099	0.000984113
	2.19941	0.000988043
	2.20783	0.000991178
	2.21624	0.000991487
	2.22466	0.00099047
	2.23308	0.000989453
	2.2415	0.000988534
	2.24991	0.000986538
	2.25833	0.000984542
	2.26675	0.000973896
	2.27516	0.000977285
	2.28358	0.000975861
	2.292	0.000973766
	2.30042	0.000971671
	2.30883	0.000974539
	2.31725	0.000980147
	2.32567	0.000984078
	2.33409	0.000980545
	2.3425	0.000977007
	2.35092	0.000971483
	2.35934	0.000968432
	2.36775	0.000964409
	2.37617	0.000963123
	2.38459	0.000962469
	2.39301	0.000961136
	2.40142	0.00095815
	2.40984	0.000955162
	2.41826	0.000953613
	2.42668	0.000950695
	2.43509	0.000947775
	2.44351	0.000942339
	2.45193	0.000933108
	2.46034	0.000936591
	2.46876	0.000938312
	2.47718	0.00093767
	2.4856	0.000935845
	2.49401	0.00093402
	2.50243	0.000931764
	2.51085	0.000941518
	2.51927	0.000940197
	2.52768	0.0009377
	2.5361	0.000935202
	2.54452	0.000926146
	2.55293	0.000929629
	2.56135	0.000926183
	2.56977	0.000922733
	2.57819	0.000915973
	2.5866	0.000915833
	2.59502	0.000922055
	2.60344	0.00092334
	2.61186	0.000922213
	2.62027	0.000920146
	2.62869	0.000918079
	2.63711	0.000916574
	2.64553	0.000915069
	2.65394	0.00091394
	2.66236	0.00091205
	2.67078	0.000910159
	2.67919	0.00091126
	2.68761	0.000913246
	2.69603	0.000913379
	2.70445	0.000914347
	2.71286	0.000913926
	2.72128	0.000910689
	2.7297	0.00090745
	2.73812	0.000907534
	2.74653	0.000906361
	2.75495	0.000904117
	2.76337	0.000901872
	2.77178	0.000900092
	2.7802	0.000898311
	2.78862	0.000896167
	2.79704	0.000894298
	2.80545	0.000892429
	2.81387	0.000890373
	2.82229	0.000892353
	2.83071	0.000893104
	2.83912	0.000892131
	2.84754	0.000890032
	2.85596	0.000887931
	2.86437	0.000885321
	2.87279	0.000883551
	2.88121	0.000881782
	2.88963	0.00088169
	2.89804	0.000879899
	2.90646	0.000878107
	2.91488	0.000873382
	2.9233	0.000878015
	2.93171	0.000883705
	2.94013	0.00088256
	2.94855	0.000880549
	2.95696	0.000878538
	2.96538	0.000875665
	2.9738	0.000871465
	2.98222	0.000872829
	2.99063	0.0008719
	2.99905	0.000872295
	3.00747	0.000868518
	3.01589	0.000864737
	3.0243	0.000858375
	3.03272	0.000861592
	3.04114	0.00086062
	3.04955	0.000859094
	3.05797	0.000852524
	3.06639	0.00084595
	3.07481	0.000842982
	3.08322	0.000846907
	3.09164	0.000849867
	3.10006	0.000848387
	3.10848	0.000846188
	3.11689	0.000843987
	3.12531	0.000842261
	3.13373	0.000837266
	3.14214	0.000827944
	3.15056	0.000823479
	3.15898	0.000824491
	3.1674	0.000827973
	3.17581	0.000826518
	3.18423	0.000825499
	3.19265	0.000823631
	3.20107	0.000821762
	3.20948	0.000817851
	3.2179	0.000811178
	3.22632	0.000807948
	3.23473	0.000807679
	3.24315	0.000806021
	3.25157	0.000804086
	3.25999	0.00080215
	3.2684	0.000799937
	3.27682	0.000793888
	3.28524	0.000789421
	3.29366	0.000788929
	3.30207	0.000789589
	3.31049	0.000787622
	3.31891	0.000785654
	3.32732	0.000776643
	3.33574	0.000761487
	3.34416	0.000761256
	3.35258	0.000762004
	3.36099	0.000760601
	3.36941	0.000758936
	3.37783	0.000757272
	3.38625	0.000754322
	3.39466	0.00075137
	3.40308	0.000747061
	3.4115	0.000748511
	3.41991	0.000749879
	3.42833	0.000748862
	3.43675	0.000747844
	3.44517	0.000744817
	3.45358	0.000741788
	3.462	0.000736838
	3.47042	0.000736701
	3.47884	0.000739922
	3.48725	0.000738101
	3.49567	0.000736276
	3.50409	0.000733337
	3.5125	0.000729049
	3.52092	0.000720876
	3.52934	0.000718526
	3.53776	0.000717109
	3.54617	0.000715274
	3.55459	0.000713438
	3.56301	0.000707385
	3.57143	0.000707777
	3.57984	0.000709056
	3.58826	0.000707553
	3.59668	0.000706049
	3.60509	0.000708123
	3.61351	0.000706024
	3.62193	0.000703923
	3.63035	0.000699946
	3.63876	0.000687004
	3.64718	0.00068412
	3.6556	0.000682482
	3.66402	0.000681021
	3.67243	0.000678899
	3.68085	0.000676776
	3.68927	0.00067728
	3.69768	0.00067528
	3.7061	0.000673279
	3.71452	0.000669632
	3.72294	0.000665984
	3.73135	0.00065803
	3.73977	0.000653124
	3.74819	0.000656783
	3.75661	0.000657534
	3.76502	0.000654044
	3.77344	0.000650551
	3.78186	0.00064591
	3.79027	0.00064639
	3.79869	0.000645947
	3.80711	0.000645503
	3.81553	0.000644485
	3.82394	0.000645322
	3.83236	0.000642947
	3.84078	0.00064057
	3.8492	0.000635822
	3.85761	0.000628706
	3.86603	0.00062766
	3.87445	0.000625593
	3.88286	0.000623525
	3.89128	0.000620297
	3.8997	0.00061877
	3.90812	0.000616503
	3.91653	0.000614236
	3.92495	0.000610038
	3.93337	0.000607339
	3.94179	0.000604641
	3.9502	0.000599473
	3.95862	0.000601366
	3.96704	0.000601672
	3.97545	0.000602598
	3.98387	0.000600079
	3.99229	0.000597559
	4.00071	0.000594244
	4.00912	0.000585806
	4.01754	0.000586195
	4.02596	0.000585001
	4.03438	0.000583497
	4.04279	0.000581993
	4.05121	0.000582829
	4.05963	0.00058243
	4.06804	0.000579702
	4.07646	0.000576972
	4.08488	0.000571869
	4.0933	0.000568548
	4.10171	0.000566292
	4.11013	0.000562447
	4.11855	0.000554273
	4.12697	0.000553161
	4.13538	0.000558678
	4.1438	0.000560844
	4.15222	0.000563713
	4.16063	0.000564994
	4.16905	0.000562629
	4.17747	0.000560263
	4.18589	0.000556019
	4.1943	0.000550497
	4.20272	0.00054453
	4.21114	0.000535208
	4.21956	0.000535153
	4.22797	0.000532899
	4.23639	0.000530644
	4.24481	0.000526092
	4.25322	0.000523393
	4.26164	0.000522572
	4.27006	0.000519644
	4.27848	0.000516714
	4.28689	0.000515787
	4.29531	0.000521282
	4.30373	0.000522972
	4.31215	0.000520745
	4.32056	0.000518517
	4.32898	0.000516348
	4.3374	0.000513253
	4.34582	0.000510159
	4.35423	0.000504105
	4.36265	0.000501758
	4.37107	0.000499016
	4.37948	0.000496275
	4.3879	0.000495167
	4.39632	0.000493508
	4.40474	0.000490469
	4.41315	0.000487429
	4.42157	0.000485526
	4.42999	0.000484176
	4.43841	0.000482617
	4.44682	0.000481057
	4.45524	0.000487897
	4.46366	0.000486751
	4.47207	0.000484342
	4.48049	0.000481933
	4.48891	0.000475967
	4.49733	0.000471855
	4.50574	0.000469333
	4.51416	0.000466901
	4.52258	0.000466677
	4.531	0.00046557
	4.53941	0.00046272
	4.54783	0.000459868
	4.55625	0.000455273
	4.56466	0.000453368
	4.57308	0.000451464
	4.5815	0.000445236
	4.58992	0.000442711
	4.59833	0.000444342
	4.60675	0.000443767
	4.61517	0.000443191
	4.62359	0.00044385
	4.632	0.000443142
	4.64042	0.000441394
	4.64884	0.000439646
	4.65725	0.000434126
	4.66567	0.000424892
	4.67409	0.000423336
	4.68251	0.000422339
	4.69092	0.000418219
	4.69934	0.000414098
	4.70776	0.000402743
	4.71618	0.000400128
	4.72459	0.000397519
	4.73301	0.000393496
	4.74143	0.000391682
	4.74984	0.000393315
	4.75826	0.000395057
	4.76668	0.000394735
	4.7751	0.000394412
	4.78351	0.000395159
	4.79193	0.000392774
	4.80035	0.000390386
	4.80877	0.000385923
	4.81718	0.000383577
	4.8256	0.000379731
	4.83402	0.000375885
	4.84243	0.000374335
	4.85085	0.000372963
	4.85927	0.000370619
	4.86769	0.000368274
	4.8761	0.000363194
	4.88452	0.000359392
	4.89294	0.00035559
	4.90136	0.000355627
	4.90977	0.000361232
	4.91819	0.000359689
	4.92661	0.000355624
	4.93502	0.000351558
	4.94344	0.00033773
	4.95186	0.000342357
	4.96028	0.000348585
	4.96869	0.000349337
	4.97711	0.000350086
	4.98553	0.000349158
	4.99395	0.000347036
	5.00236	0.000344913
	5.01078	0.000340362
	5.0192	0.000333158
	5.02761	0.000329043
	5.03603	0.000327934
	5.04445	0.000336541
	5.05287	0.000335308
	5.06128	0.000333076
	5.0697	0.000330843
	5.07812	0.000331149
	5.08654	0.000332074
	5.09495	0.000329787
	5.10337	0.000327499
	5.11179	0.000324339
	5.1202	0.000313694
	5.12862	0.000308252
	5.13704	0.000310673
	5.14546	0.000314514
	5.15387	0.000312991
	5.16229	0.000310902
	5.17071	0.000308812
	5.17913	0.000302758
	5.18754	0.000296614
	5.19596	0.000290471
	5.20438	0.00029104
	5.21279	0.000289371
	5.22121	0.00028753
	5.22963	0.000285688
	5.23805	0.000283256
	5.24646	0.000276321
	5.25488	0.000274502
	5.2633	0.00028302
	5.27172	0.000284481
	5.28013	0.000284127
	5.28855	0.000279466
	5.29697	0.000274802
	5.30538	0.000272611
	5.3138	0.000270422
	5.32222	0.00026768
	5.33064	0.000264368
	5.33905	0.000271731
	5.34747	0.000269396
	5.35589	0.000267055
	5.36431	0.000261092
	5.37272	0.000257065
	5.38114	0.000257368
	5.38956	0.000257411
	5.39797	0.000254317
	5.40639	0.000251222
	5.41481	0.000245698
	5.42323	0.0002415
	5.43164	0.000241318
	5.44006	0.000240146
	5.44848	0.000238972
	5.4569	0.000237733
	5.46531	0.000234927
	5.47373	0.00023212
	5.48215	0.000224651
	5.49056	0.00022089
	5.49898	0.00021042
	5.5074	0.0002086
	5.51582	0.000212086
	5.52423	0.000218755
	5.53265	0.000224055
	5.54107	0.000224563
	5.54949	0.000220597
	5.5579	0.000216628
	5.56632	0.000207489
	5.57474	0.000200547
	5.58315	0.000194667
	5.59157	0.000195762
	5.59999	0.000202516
	5.60841	0.00020168
	5.61682	0.000200088
	5.62524	0.000198496
	5.63366	0.000195468
	5.64208	0.000192438
	5.65049	0.000187488
	5.65891	0.000178433
	5.66733	0.000183327
	5.67574	0.000184167
	5.68416	0.000183195
	5.69258	0.000178886
	5.701	0.000174576
	5.70941	0.000175584
	5.71783	0.000174479
	5.72625	0.000175227
	5.73467	0.000173437
	5.74308	0.000171645
	5.7515	0.000167844
	5.75992	0.000164616
	5.76833	0.000158561
	5.77675	0.00015021
	5.78517	0.000147774
	5.79359	0.000144374
	5.802	0.000151913
	5.81042	0.000150593
	5.81884	0.00014845
	5.82726	0.000146306
	5.83567	0.000143344
	5.84409	0.000134022
	5.85251	0.000137944
	5.86092	0.000143332
	5.86934	0.000145122
	5.87776	0.00014691
	5.88618	0.000144866
	5.89459	0.00014282
	5.90301	0.000138643
	5.91143	0.000136299
	5.91985	0.000133955
	5.92826	0.000133333
	5.93668	0.000130748
	5.9451	0.000128162
	5.95351	0.000123961
	5.96193	0.000121969
	5.97035	0.000120155
	5.97877	0.000117281
	5.98718	0.000114407
	5.9956	0.000115773
	6.00402	0.000112658
	6.01244	0.00010954
	6.02085	0.000104679
	6.02927	0.00010507
	6.03769	0.000106437
	6.04611	0.000105178
	6.05452	0.000103222
	6.06294	0.000101265
	6.07136	9.93183e-05
	6.07977	9.73715e-05
	6.08819	8.84919e-05
	6.09661	8.42891e-05
	6.10503	8.28277e-05
	6.11344	8.34431e-05
	6.12186	8.28454e-05
	6.13028	8.2247e-05
	6.1387	8.37026e-05
	6.14711	8.24424e-05
	6.15553	8.07059e-05
	6.16395	7.89692e-05
	6.17236	7.69124e-05
	6.18078	7.48554e-05
	6.1892	7.22023e-05
	6.19762	6.75616e-05
	6.20603	6.22131e-05
	6.21445	5.98672e-05
	6.22287	5.61978e-05
	6.23129	4.98787e-05
	6.2397	4.56787e-05
	6.24812	4.59835e-05
	6.25654	4.66418e-05
	6.26495	4.59785e-05
	6.27337	4.72787e-05
	6.28179	4.60311e-05
	6.29021	4.21588e-05
	6.29862	3.82849e-05
	6.30704	3.59391e-05
	6.31546	3.65097e-05
	6.32388	3.52716e-05
	6.33229	3.40325e-05
	6.34071	3.13025e-05
	6.34913	2.85717e-05
	6.35754	2.34682e-05
	6.36596	2.45686e-05
	6.37438	2.89335e-05
	6.3828	2.65511e-05
	6.39121	2.41648e-05
	6.39963	2.0232e-05
	6.40805	1.66495e-05
	6.41647	1.41278e-05
	6.42488	1.20485e-05
	6.4333	9.26304e-06
	6.44172	7.97904e-06
	6.45013	9.21264e-06
	6.45855	7.29033e-06
	6.46697	5.36619e-06
	6.47539	4.59063e-06
	6.4838	3.23056e-06
	6.49222	1.87015e-06
	6.50064	-8.59563e-07
	6.50906	-3.59007e-06
	6.51747	-9.84139e-06
	6.52589	-1.50166e-05
	6.53431	-1.68331e-05
	6.54272	-1.87352e-05
	6.55114	-1.62212e-05
	6.55956	-1.39694e-05
	6.56798	-1.26009e-05
	6.57639	-1.44568e-05
	6.58481	-1.63145e-05
	6.59323	-1.97167e-05
	6.60165	-2.14878e-05
	6.61006	-2.32579e-05
	6.61848	-3.15143e-05
	6.6269	-3.69579e-05
	6.63531	-3.76589e-05
	6.64373	-3.98971e-05
	6.65215	-4.21362e-05
	6.66057	-4.11251e-05
	6.66898	-3.62245e-05
	6.6774	-3.57378e-05
	6.68582	-3.51652e-05
	6.69424	-3.71654e-05
	6.70265	-3.91671e-05
	6.71107	-4.16652e-05
	6.71949	-4.18027e-05
	6.7279	-4.22904e-05
	6.73632	-4.29329e-05
	6.74474	-4.45798e-05
	6.75316	-4.70614e-05
	6.76157	-4.95435e-05
	6.76999	-5.21084e-05
	6.77841	-5.46734e-05
	6.78683	-5.51626e-05
	6.79524	-5.36189e-05
	6.80366	-5.2074e-05
	6.81208	-4.75262e-05
	6.82049	-5.01858e-05
	6.82891	-5.28496e-05
	6.83733	-5.74675e-05
	6.84575	-6.20231e-05
	6.85416	-7.21389e-05
	6.86258	-8.46444e-05
	6.871	-8.68207e-05
	6.87942	-8.58526e-05
	6.88783	-8.48826e-05
	6.89625	-8.43101e-05
	6.90467	-7.81729e-05
	6.91308	-7.68468e-05
	6.9215	-7.75327e-05
	6.92992	-7.90917e-05
	6.93834	-8.10872e-05
	6.94675	-8.30829e-05
	6.95517	-7.60699e-05
	6.96359	-7.62537e-05
	6.97201	-7.72866e-05
	6.98042	-7.98583e-05
	6.98884	-8.2431e-05
	6.99726	-8.30093e-05
	7.00567	-8.27025e-05
	7.01409	-8.36318e-05
	7.02251	-8.54225e-05
	7.03093	-8.72137e-05
	7.03934	-8.98656e-05
	7.04776	-8.42623e-05
	7.05618	-8.49228e-05
	7.0646	-8.70892e-05
	7.07301	-8.92565e-05
	7.08143	-9.46009e-05
	7.08985	-0.00010163
	7.09826	-9.6119e-05
	7.10668	-9.21868e-05
	7.1151	-8.81676e-05
	7.12352	-8.16753e-05
	7.13193	-7.63298e-05
	7.14035	-7.8261e-05
	7.14877	-8.01965e-05
	7.15719	-8.24741e-05
	7.1656	-8.53455e-05
	7.17402	-8.07182e-05
	7.18244	-7.47561e-05
	7.19085	-7.16176e-05
	7.19927	-7.24558e-05
	7.20769	-7.44003e-05
	7.21611	-7.63454e-05
	7.22452	-7.93087e-05
	7.23294	-7.52061e-05
	7.24136	-7.69277e-05
	7.24978	-7.79463e-05
	7.25819	-7.71096e-05
	7.26661	-7.53003e-05
	7.27503	-7.28709e-05
	7.28344	-6.60283e-05
	7.29186	-6.808e-05
	7.30028	-7.01368e-05
	7.3087	-7.26132e-05
	7.31711	-7.21324e-05
	7.32553	-7.12951e-05
	7.33395	-7.13407e-05
	7.34237	-7.28439e-05
	7.35078	-7.58278e-05
	7.3592	-7.88125e-05
	7.36762	-8.38071e-05
	7.37603	-9.16274e-05
	7.38445	-8.99983e-05
	7.39287	-8.98782e-05
	7.40129	-9.0802e-05
	7.4097	-9.17265e-05
	7.41812	-9.42247e-05
	7.42654	-9.67238e-05
	7.43496	-0.00010026
	7.44337	-0.000101237
	7.45179	-0.000103541
	7.46021	-0.000105847
	7.46862	-0.000108754
	7.47704	-0.000115073
	7.48546	-0.000116933
	7.49388	-0.000118791
	7.50229	-0.00012246
	7.51071	-0.000123987
	7.51913	-0.000126253
	7.52755	-0.000128519
	7.53596	-0.000130069
	7.54438	-0.000131618
	7.5528	-0.000133355
	7.56121	-0.000135091
	7.56963	-0.00014015
	7.57805	-0.000141304
	7.58647	-0.00014336
	7.59488	-0.000145418
	7.6033	-0.000150411
	7.61172	-0.000152536
	7.62014	-0.00015466
	7.62855	-0.000161421
	7.63697	-0.000169503
	7.64539	-0.000169117
	7.6538	-0.000162188
	7.66222	-0.000161168
	7.67064	-0.000161787
	7.67906	-0.000163158
	7.68747	-0.000164905
	7.69589	-0.000166652
	7.70431	-0.000171999
	7.71273	-0.00017143
	7.72114	-0.000172338
	7.72956	-0.000173765
	7.73798	-0.000178607
	7.7464	-0.00018345
	7.75481	-0.000186195
	7.76323	-0.000188938
	7.77165	-0.000190135
	7.78006	-0.000187113
	7.78848	-0.000187279
	7.7969	-0.000189505
	7.80532	-0.000191733
	7.81373	-0.000198758
	7.82215	-0.000202165
	7.83057	-0.000200093
	7.83899	-0.000198549
	7.8474	-0.000199388
	7.85582	-0.000198375
	7.86424	-0.000199922
	7.87265	-0.00020147
	7.88107	-0.000197635
	7.88949	-0.000194278
	7.89791	-0.000195006
	7.90632	-0.000195736
	7.91474	-0.000189425
	7.92316	-0.000183638
	7.93158	-0.000182267
	7.93999	-0.000178338
	7.94841	-0.000174407
	7.95683	-0.000175862
	7.96524	-0.00017732
	7.97366	-0.000161485
	7.98208	-0.000159219
	7.9905	-0.000156962
	7.99891	-0.000153213
	8.00733	-0.000149547
	8.01575	-0.000147294
	8.02417	-0.000139832
	8.03258	-0.000138372
	8.041	-0.000136915
	8.04942	-0.000132191
	8.05783	-0.00013029
	8.06625	-0.000128392
	8.07467	-0.000120135
	8.08309	-0.000118143
	8.0915	-0.000111307
	8.09992	-0.000110905
	8.10834	-0.000110506
	8.11676	-0.00010252
	8.12517	-0.000102028
	8.13359	-0.000102692
	8.14201	-9.84118e-05
	8.15042	-9.71301e-05
	8.15884	-9.81469e-05
	8.16726	-9.63385e-05
	8.17568	-9.51027e-05
	8.18409	-9.38673e-05
	8.19251	-9.00255e-05
	8.20093	-9.42417e-05
	8.20935	-9.84625e-05
	8.21776	-0.000105885
	8.22618	-0.000106913
	8.2346	-0.000108593
	8.24301	-0.000110274
	8.25143	-0.000104936
	8.25985	-0.000102682
	8.26827	-0.000104316
	8.27668	-0.000106108
	8.2851	-0.0001079
	8.29352	-0.000109846
	8.30194	-0.000117842
	8.31035	-0.000122048
	8.31877	-0.000137011
	8.32719	-0.000142195
	8.3356	-0.000144895
	8.34402	-0.000152537
	8.35244	-0.000159036
	8.36086	-0.000161031
	8.36927	-0.000166024
	8.37769	-0.000170136
	8.38611	-0.000179193
	8.39453	-0.000192758
	8.40294	-0.000190338
	8.41136	-0.000195132
	8.41978	-0.000199929
	8.42819	-0.000208501
	8.43661	-0.000212878
	8.44503	-0.000215444
	8.45345	-0.000218009
	8.46186	-0.000220442
	8.47028	-0.000227466
	8.4787	-0.000230697
	8.48712	-0.000233925
	8.49553	-0.00024148
	8.50395	-0.000248686
	8.51237	-0.000247235
	8.52078	-0.000247766
	8.5292	-0.000249468
	8.53762	-0.000251171
	8.54604	-0.000248479
	8.55445	-0.00024773
	8.56287	-0.000246982
	8.57129	-0.000247558
	8.57971	-0.000247428
	8.58812	-0.000243678
	8.59654	-0.000245355
	8.60496	-0.000247035
	8.61337	-0.00024355
	8.62179	-0.000240591
	8.63021	-0.000242424
	8.63863	-0.000244259
	8.64704	-0.000247707
	8.65546	-0.000245459
	8.66388	-0.000244799
	8.6723	-0.000239901
	8.68071	-0.000231202
	8.68913	-0.000228502
	8.69755	-0.000216185
	8.70596	-0.000212512
	8.71438	-0.000208844
	8.7228	-0.000207476
	8.73122	-0.00020019
	8.73963	-0.000197582
	8.74805	-0.000184465
	8.75647	-0.000170459
	8.76489	-0.000154687
	8.7733	-0.00014068
	8.78172	-0.000127042
	8.79014	-0.000109682
	8.79855	-9.87616e-05
	8.80697	-8.97911e-05
	8.81539	-6.58121e-05
	8.82381	-4.2702e-05
	8.83222	-2.84235e-05
	8.84064	-3.73087e-06
	8.84906	2.03511e-05
	8.85748	4.16062e-05
	8.86589	6.35677e-05
	8.87431	9.55988e-05
	8.88273	0.000133107
	8.89114	0.000157171
	8.89956	0.000181694
	8.90798	0.000211161
	8.9164	0.000239398
	8.92481	0.000271606
	8.93323	0.000312825
	8.94165	0.000353434
	8.95007	0.000391658
	8.95848	0.000428379
	8.9669	0.000464127
	8.97532	0.000486979
	8.98373	0.00051009
	8.99215	0.000544593
	9.00057	0.000575043
	9.00899	0.000613398
	9.0174	0.000650473
	9.02582	0.00068066
	9.03424	0.000716755
	9.04266	0.000748618
	9.05107	0.000782155
	9.05949	0.000815693
	9.06791	0.000837927
	9.07632	0.000865099
	9.08474	0.000903049
	9.09316	0.000939946
	9.10158	0.000969953
	9.10999	0.00100049
	9.11841	0.00103208
	9.12683	0.0010624
	9.13525	0.00109444
	9.14366	0.00113142
	9.15208	0.00116911
	9.1605	0.00120645
	9.16891	0.00124988
	9.17733	0.00128661
	9.18575	0.00133074
	9.19417	0.00138328
	9.20258	0.00141921
	9.211	0.00145849
	9.21942	0.00150228
	9.22784	0.00155288
	9.23625	0.00161357
	9.24467	0.00167053
	9.25309	0.00172864
	9.2615	0.00178825
	9.26992	0.00185095
	9.27834	0.00191745
	9.28676	0.00198678
	9.29517	0.00205514
	9.30359	0.00212385
	9.31201	0.00220264
	9.32043	0.00229282
	9.32884	0.00238283
	9.33726	0.00247753
	9.34568	0.00258212
	9.35409	0.00268767
	9.36251	0.00279235
	9.37093	0.00290313
	9.37935	0.00303157
	9.38776	0.00316418
	9.39618	0.00329255
	9.4046	0.0034264
	9.41302	0.00357129
	9.42143	0.00372413
	9.42985	0.00387725
	9.43827	0.00404008
	9.44669	0.00421167
	9.4551	0.00439324
	9.46352	0.00458522
	9.47194	0.00477934
	9.48035	0.00498
	9.48877	0.00518826
	9.49719	0.00540818
	9.50561	0.00564003
	9.51402	0.00588081
	9.52244	0.00612072
	9.53086	0.00636636
	9.53928	0.00663038
	9.54769	0.00690422
	9.55611	0.00718663
	9.56453	0.00748071
	9.57294	0.00778142
	9.58136	0.00809816
	9.58978	0.00842908
	9.5982	0.00875878
	9.60661	0.00909651
	9.61503	0.00945015
	9.62345	0.0098189
	9.63187	0.0101944
	9.64028	0.010578
	9.6487	0.0109759
	9.65712	0.0113917
	9.66553	0.0118264
	9.67395	0.0122659
	9.68237	0.0127073
	9.69079	0.0131669
	9.6992	0.0136472
	9.70762	0.0141382
	9.71604	0.0146345
	9.72446	0.0151493
	9.73287	0.0156879
	9.74129	0.0162315
	9.74971	0.0167872
	9.75812	0.0173726
	9.76654	0.0179779
	9.77496	0.018595
	9.78338	0.019227
	9.79179	0.0198811
	9.80021	0.0205697
	9.80863	0.0212788
	9.81705	0.0220026
	9.82546	0.0227638
	9.83388	0.0235681
	9.8423	0.0244043
	9.85071	0.025272
	9.85913	0.0261881
	9.86755	0.0271588
	9.87597	0.0281895
	9.88438	0.0292976
	9.8928	0.0304922
	9.90122	0.0317734
	9.90964	0.0331686
	9.91805	0.034689
	9.92647	0.0363461
	9.93489	0.0381824
	9.9433	0.0402112
	9.95172	0.0424506
	9.96014	0.0449412
	9.96856	0.0477207
	9.97697	0.0508179
	9.98539	0.0542727
	9.99381	0.058126
	10.0022	0.0624255
	10.0106	0.0672199
	10.0191	0.0725465
	10.0275	0.0784648
	10.0359	0.0850308
	10.0443	0.0922743
	10.0527	0.100274
	10.0611	0.109079
	10.0696	0.118735
	10.078	0.129283
	10.0864	0.140787
	10.0948	0.153266
	10.1032	0.166753
	10.1116	0.181305
	10.1201	0.196923
	10.1285	0.213627
	10.1369	0.231449
	10.1453	0.250367
	10.1537	0.270324
	10.1622	0.291391
	10.1706	0.313508
	10.179	0.336581
	10.1874	0.360609
	10.1958	0.385543
	10.2042	0.41125
	10.2127	0.43769
	10.2211	0.464795
	10.2295	0.492392
	10.2379	0.52041
	10.2463	0.548773
	10.2547	0.577283
	10.2632	0.605826
	10.2716	0.634302
	10.28	0.662547
	10.2884	0.690383
	10.2968	0.717767
	10.3052	0.744499
	10.3137	0.770428
	10.3221	0.795509
	10.3305	0.819573
	10.3389	0.842452
	10.3473	0.864122
	10.3558	0.884478
	10.3642	0.903362
	10.3726	0.920745
	10.381	0.936555
	10.3894	0.950719
	10.3978	0.9632
	10.4063	0.973981
	10.4147	0.982995
	10.4231	0.990226
	10.4315	0.995687
	10.4399	0.999375
	10.4483	1
	10.4568	0.999975
	10.4652	0.999949
	10.4736	0.996735
	10.482	0.991864
	10.4904	0.985402
	10.4988	0.977448
	10.5073	0.967992
	10.5157	0.957084
	10.5241	0.944845
	10.5325	0.931322
	10.5409	0.916572
	10.5493	0.900696
	10.5578	0.883742
	10.5662	0.865772
	10.5746	0.846931
	10.583	0.827272
	10.5914	0.806832
	10.5999	0.785755
	10.6083	0.764112
	10.6167	0.741969
	10.6251	0.719426
	10.6335	0.69658
	10.6419	0.673446
	10.6504	0.650161
	10.6588	0.626826
	10.6672	0.603434
	10.6756	0.580107
	10.684	0.556953
	10.6924	0.533971
	10.7009	0.511245
	10.7093	0.488882
	10.7177	0.466881
	10.7261	0.445296
	10.7345	0.424192
	10.7429	0.403596
	10.7514	0.38352
	10.7598	0.364053
	10.7682	0.345199
	10.7766	0.326946
	10.785	0.309356
	10.7934	0.292427
	10.8019	0.276143
	10.8103	0.260541
	10.8187	0.245622
	10.8271	0.231354
	10.8355	0.217759
	10.844	0.204844
	10.8524	0.192545
	10.8608	0.18088
	10.8692	0.169841
	10.8776	0.159386
	10.886	0.149512
	10.8945	0.140233
	10.9029	0.131484
	10.9113	0.123228
	10.9197	0.115479
	10.9281	0.108208
	10.9365	0.101375
	10.945	0.0949736
	10.9534	0.0889822
	10.9618	0.0833672
	10.9702	0.0781133
	10.9786	0.0732114
	10.987	0.0686237
	10.9955	0.0643393
	11.0039	0.0603434
	11.0123	0.0565991
	11.0207	0.053102
	11.0291	0.0498488
	11.0376	0.0468128
	11.046	0.043979
	11.0544	0.0413393
	11.0628	0.038869
	11.0712	0.0365548
	11.0796	0.034395
	11.0881	0.0323855
	11.0965	0.0305136
	11.1049	0.028766
	11.1133	0.0271297
	11.1217	0.0255945
	11.1301	0.0241579
	11.1386	0.0228066
	11.147	0.0215385
	11.1554	0.0203536
	11.1638	0.0192438
	11.1722	0.0182052
	11.1806	0.0172343
	11.1891	0.0163277
	11.1975	0.0154756
	11.2059	0.014666
	11.2143	0.0139071
	11.2227	0.0131996
	11.2311	0.0125326
	11.2396	0.0119
	11.248	0.0113042
	11.2564	0.0107518
	11.2648	0.0102283
	11.2732	0.00973968
	11.2817	0.00928084
	11.2901	0.00885152
	11.2985	0.00845061
	11.3069	0.00806008
	11.3153	0.00768688
	11.3237	0.00733956
	11.3322	0.00701549
	11.3406	0.00670874
	11.349	0.00641677
	11.3574	0.00613443
	11.3658	0.00586808
	11.3742	0.00562241
	11.3827	0.00538718
	11.3911	0.00516273
	11.3995	0.00495234
	11.4079	0.00475741
	11.4163	0.00457573
	11.4247	0.00440183
	11.4332	0.00423368
	11.4416	0.00407216
	11.45	0.00392433
	11.4584	0.00378914
	11.4668	0.0036559
	11.4752	0.00352929
	11.4837	0.0034071
	11.4921	0.00328535
	11.5005	0.00317191
	11.5089	0.00307022
	11.5173	0.00297393
	11.5258	0.0028718
	11.5342	0.00277225
	11.5426	0.00268787
	11.551	0.00261596
	11.5594	0.00253647
	11.5678	0.00245838
	11.5763	0.00239089
	11.5847	0.00232208
	11.5931	0.00225814
	11.6015	0.00219861
	11.6099	0.00214491
	11.6183	0.00209449
	11.6268	0.00204
	11.6352	0.00198463
	11.6436	0.0019279
	11.652	0.00187482
	11.6604	0.00182792
	11.6688	0.0017926
	11.6773	0.00175252
	11.6857	0.00169222
	11.6941	0.00164329
	11.7025	0.00161203
	11.7109	0.0015875
	11.7193	0.00155352
	11.7278	0.00150399
	11.7362	0.0014662
	11.7446	0.00143637
	11.753	0.00139921
	11.7614	0.00136931
	11.7699	0.00134787
	11.7783	0.00131337
	11.7867	0.0012732
	11.7951	0.00124195
	11.8035	0.0012153
	11.8119	0.00119041
	11.8204	0.00116182
	11.8288	0.00113535
	11.8372	0.00110685
	11.8456	0.00107808
	11.854	0.00104489
	11.8624	0.00100879
	11.8709	0.000979601
	11.8793	0.00095648
	11.8877	0.000940605
	11.8961	0.000911232
	11.9045	0.000884581
	11.9129	0.000865349
	11.9214	0.000837648
	11.9298	0.000808349
	11.9382	0.000784878
	11.9466	0.000760086
	11.955	0.000733704
	11.9635	0.000717831
	11.9719	0.000693661
	11.9803	0.000665689
	11.9887	0.000639153
	11.9971	0.000604384
	12.0055	0.000578079
	12.014	0.000567498
	12.0224	0.000561879
	12.0308	0.00054408
	12.0392	0.000512053
	12.0476	0.000490433
	12.056	0.000468204
	12.0645	0.000438291
	12.0729	0.000415527
	12.0813	0.000401777
	12.0897	0.000389268
	12.0981	0.000377024
	12.1065	0.000357821
	12.115	0.000329769
	12.1234	0.00030612
	12.1318	0.000294395
	12.1402	0.000283389
	12.1486	0.000263024
	12.157	0.000245564
	12.1655	0.000224222
	12.1739	0.00020844
	12.1823	0.000199375
	12.1907	0.000177948
	12.1991	0.000162521
	12.2076	0.000154251
	12.216	0.000142374
	12.2244	0.000131985
	12.2328	0.000115155
	12.2412	0.000106703
	12.2496	9.96734e-05
	12.2581	8.24032e-05
	12.2665	7.31582e-05
	12.2749	6.2331e-05
	12.2833	4.54972e-05
	12.2917	3.40463e-05
	12.3001	2.10978e-05
	12.3086	1.26528e-05
	12.317	3.76922e-06
	12.3254	-3.34914e-06
	12.3338	-1.34606e-05
	12.3422	-2.64067e-05
	12.3506	-3.53839e-05
	12.3591	-4.25908e-05
	12.3675	-5.0767e-05
	12.3759	-6.1593e-05
	12.3843	-6.69015e-05
	12.3927	-7.22067e-05
	12.4011	-8.418e-05
	12.4096	-8.80319e-05
	12.418	-9.63831e-05
	12.4264	-0.000104737
	12.4348	-0.000111943
	12.4432	-0.00012012
	12.4517	-0.000131644
	12.4601	-0.000140885
	12.4685	-0.00014306
	12.4769	-0.000152555
	12.4853	-0.000167355
	12.4937	-0.000176598
	12.5022	-0.000185748
	12.5106	-0.000192601
	12.519	-0.000197509
	12.5274	-0.000205773
	12.5358	-0.000215186
	12.5442	-0.000217269
	12.5527	-0.000219877
	12.5611	-0.000222485
	12.5695	-0.000230127
	12.5779	-0.000233007
	12.5863	-0.000241708
	12.5947	-0.000252622
	12.6032	-0.000258065
	12.6116	-0.00026156
	12.62	-0.000264434
	12.6284	-0.000276935
	12.6368	-0.000293064
	12.6453	-0.000307693
	12.6537	-0.000316669
	12.6621	-0.000323255
	12.6705	-0.000321361
	12.6789	-0.000322455
	12.6873	-0.000324494
	12.6958	-0.000326534
	12.7042	-0.000337708
	12.7126	-0.000347301
	12.721	-0.000352301
	12.7294	-0.000362418
	12.7378	-0.000377397
	12.7463	-0.000381958
	12.7547	-0.000384491
	12.7631	-0.000387023
	12.7715	-0.000390936
	12.7799	-0.000400434
	12.7883	-0.000405517
	12.7968	-0.00041166
	12.8052	-0.000415817
	12.8136	-0.000419972
	12.822	-0.000431855
	12.8304	-0.000435269
	12.8388	-0.000436995
	12.8473	-0.000438721
	12.8557	-0.00044442
	12.8641	-0.000447694
	12.8725	-0.000450966
	12.8809	-0.000451897
	12.8894	-0.000451501
	12.8978	-0.000453489
	12.9062	-0.000455478
	12.9146	-0.00045862
	12.923	-0.00046176
	12.9314	-0.000464634
	12.9399	-0.000469451
	12.9483	-0.000473916
	12.9567	-0.000473944
	12.9651	-0.000475458
	12.9735	-0.000476974
	12.9819	-0.000477286
	12.9904	-0.000478701
	12.9988	-0.000480118
	13.0072	-0.000479281
	13.0156	-0.000479326
	13.024	-0.000480829
	13.0324	-0.000482333
	13.0409	-0.000481942
	13.0493	-0.000481878
	13.0577	-0.000483303
	13.0661	-0.000484729
	13.0745	-0.000479479
	13.0829	-0.00047674
	13.0914	-0.000476806
	13.0998	-0.000476874
	13.1082	-0.000480266
	13.1166	-0.00048366
	13.125	-0.000489207
	13.1335	-0.000500465
	13.1419	-0.000502203
	13.1503	-0.000497926
	13.1587	-0.00049682
	13.1671	-0.000499556
	13.1755	-0.000502295
	13.184	-0.000511177
	13.1924	-0.000515205
	13.2008	-0.000518345
	13.2092	-0.000520601
	13.2176	-0.000523563
	13.226	-0.000525102
	13.2345	-0.000527672
	13.2429	-0.000530243
	13.2513	-0.000534704
	13.2597	-0.000536874
	13.2681	-0.000541248
	13.2765	-0.000550039
	13.285	-0.00055177
	13.2934	-0.000553497
	13.3018	-0.000556105
	13.3102	-0.000567987
	13.3186	-0.000572038
	13.327	-0.000576084
	13.3355	-0.000582713
	13.3439	-0.000584795
	13.3523	-0.000586874
	13.3607	-0.000595748
	13.3691	-0.000598277
	13.3776	-0.000601239
	13.386	-0.000609145
	13.3944	-0.000614762
	13.4028	-0.00061861
	13.4112	-0.000624311
	13.4196	-0.000634958
	13.4281	-0.000644285
	13.4365	-0.000644162
	13.4449	-0.000647995
	13.4533	-0.000651831
	13.4617	-0.000659939
	13.4701	-0.000671119
	13.4786	-0.000679203
	13.487	-0.000682172
	13.4954	-0.000686436
	13.5038	-0.000690701
	13.5122	-0.000698917
	13.5206	-0.000707009
	13.5291	-0.000711256
	13.5375	-0.0007155
	13.5459	-0.000723145
	13.5543	-0.000726641
	13.5627	-0.000730134
	13.5712	-0.000734776
	13.5796	-0.000739419
	13.588	-0.000751302
	13.5964	-0.000755239
	13.6048	-0.000758733
	13.6132	-0.000759754
	13.6217	-0.000758654
	13.6301	-0.000761613
	13.6385	-0.000764574
	13.6469	-0.000769479
	13.6553	-0.000776153
	13.6637	-0.000786272
	13.6722	-0.000792949
	13.6806	-0.000800772
	13.689	-0.000805679
	13.6974	-0.000806677
	13.7058	-0.000808854
	13.7142	-0.000811031
	13.7227	-0.000811701
	13.7311	-0.000813337
	13.7395	-0.000815283
	13.7479	-0.000817229
	13.7563	-0.000818822
	13.7647	-0.00082238
	13.7732	-0.000825938
	13.7816	-0.000841267
	13.79	-0.000849007
	13.7984	-0.000846673
	13.8068	-0.000846011
	13.8153	-0.000844731
	13.8237	-0.000847447
	13.8321	-0.000850166
	13.8405	-0.000856085
	13.8489	-0.000860644
	13.8573	-0.000863961
	13.8658	-0.000870014
	13.8742	-0.000868872
	13.8826	-0.000869382
	13.891	-0.000869893
	13.8994	-0.000862786
	13.9078	-0.000864064
	13.9163	-0.000864021
	13.9247	-0.000860954
	13.9331	-0.000861186
	13.9415	-0.000861419
	13.9499	-0.000861116
	13.9583	-0.00086328
	13.9668	-0.000865446
	13.9752	-0.000871673
	13.9836	-0.000876938
	13.992	-0.000874516
	14.0004	-0.000873788
	14.0088	-0.000875059
	14.0173	-0.000880621
	14.0257	-0.000886185
	14.0341	-0.000891356
	14.0425	-0.00089008
	14.0509	-0.00089187
	14.0594	-0.000893661
	14.0678	-0.000897196
	14.0762	-0.000896718
	14.0846	-0.000892967
	14.093	-0.000892701
	14.1014	-0.000894403
	14.1099	-0.000896105
	14.1183	-0.000898129
	14.1267	-0.000900153
	14.1351	-0.00090349
	14.1435	-0.00091034
	14.1519	-0.000918162
	14.1604	-0.000921391
	14.1688	-0.000916058
	14.1772	-0.000916915
	14.1856	-0.000918451
	14.194	-0.000919986
	14.2024	-0.000919947
	14.2109	-0.000920655
	14.2193	-0.000921364
	14.2277	-0.000921411
	14.2361	-0.00092265
	14.2445	-0.000924353
	14.253	-0.000926288
	14.2614	-0.000928223
	14.2698	-0.000932686
	14.2782	-0.000933552
	14.2866	-0.000935132
	14.295	-0.000938464
	14.3035	-0.000941796
	14.3119	-0.000942375
	14.3203	-0.000945733
	14.3287	-0.000949093
	14.3371	-0.000951616
	14.3455	-0.000953254
	14.354	-0.000952507
	14.3624	-0.000948666
	14.3708	-0.00095094
	14.3792	-0.000953218
	14.3876	-0.000956136
	14.396	-0.000959892
	14.4045	-0.000954382
	14.4129	-0.00095524
	14.4213	-0.000956555
	14.4297	-0.000959422
	14.4381	-0.000962289
	14.4465	-0.000966709
	14.455	-0.000979387
	14.4634	-0.000981739
	14.4718	-0.000979844
	14.4802	-0.00098117
	14.4886	-0.000984021
	14.4971	-0.000986873
	14.5055	-0.000988598
	14.5139	-0.000988756
	14.5223	-0.000991615
	14.5307	-0.000994476
	14.5391	-0.00100495
	14.5476	-0.000996088
	14.556	-0.000992882
	14.5644	-0.000992207
	14.5728	-0.000993262
	14.5812	-0.000995183
	14.5896	-0.000997104
	14.5981	-0.0009983
	14.6065	-0.000999362
	14.6149	-0.00100042
	14.6233	-0.00100047
	14.6317	-0.00100352
	14.6401	-0.00100657
	14.6486	-0.00101792
	14.657	-0.00102027
	14.6654	-0.001019
	14.6738	-0.00101851
	14.6822	-0.00101909
	14.6906	-0.00101922
	14.6991	-0.00102015
	14.7075	-0.00101287
	14.7159	-0.0010145
	14.7243	-0.00101614
	14.7327	-0.00101899
	14.7412	-0.00102184
	14.7496	-0.00102617
	14.758	-0.00102686
	14.7664	-0.00102827
	14.7748	-0.0010312
	14.7832	-0.00103414
	14.7917	-0.00104381
	14.8001	-0.0010428
	14.8085	-0.00103667
	14.8169	-0.00103837
	14.8253	-0.00104165
	14.8337	-0.00104493
	14.8422	-0.00104233
	14.8506	-0.0010433
	14.859	-0.00104427
	14.8674	-0.00104574
	14.8758	-0.00104918
	14.8842	-0.00105263
	14.8927	-0.00105153
	14.9011	-0.00104036
	14.9095	-0.00103811
	14.9179	-0.00103824
	14.9263	-0.00104186
	14.9347	-0.00104549
	14.9432	-0.00104863
	14.9516	-0.00105106
	14.96	-0.00105119
	14.9684	-0.00104665
	14.9768	-0.00104113
	14.9853	-0.00104005
	14.9937	-0.00104171
	15.0021	-0.00104338
	15.0105	-0.0010429
	15.0189	-0.00103518
	15.0273	-0.0010331
	15.0358	-0.00103385
	15.0442	-0.00103389
	15.0526	-0.00102988
	15.061	-0.00103094
	15.0694	-0.001032
	15.0778	-0.00102763
	15.0863	-0.00102706
	15.0947	-0.00102648
	15.1031	-0.00102649
	15.1115	-0.00102775
	15.1199	-0.00102901
	15.1283	-0.00102482
	15.1368	-0.00102159
	15.1452	-0.00101157
	15.1536	-0.00100092
	15.162	-0.000996191
	15.1704	-0.000987314
	15.1789	-0.000985854
	15.1873	-0.000986164
	15.1957	-0.000984358
	15.2041	-0.000977694
	15.2125	-0.000970759
	15.2209	-0.00096859
	15.2294	-0.000962807
	15.2378	-0.000963024
	15.2462	-0.000958037
	15.2546	-0.000942185
	15.263	-0.000943401
	15.2714	-0.000945153
	15.2799	-0.000946904
	15.2883	-0.000944302
	15.2967	-0.000941078
	15.3051	-0.000932997
	15.3135	-0.000932776
	15.3219	-0.000934322
	15.3304	-0.00092775
	15.3388	-0.000924522
	15.3472	-0.000920945
	15.3556	-0.000912512
	15.364	-0.000905663
	15.3724	-0.000904378
	15.3809	-0.000901156
	15.3893	-0.000901111
	15.3977	-0.000902217
	15.4061	-0.000903865
	15.4145	-0.000906954
	15.423	-0.000910044
	15.4314	-0.000914771
	15.4398	-0.000906967
	15.4482	-0.000906741
	15.4566	-0.000907712
	15.465	-0.000908683
	15.4735	-0.000902729
	15.4819	-0.000901048
	15.4903	-0.000902225
	15.4987	-0.000903715
	15.5071	-0.000908016
	15.5155	-0.00091232
	15.524	-0.000910071
	15.5324	-0.000905877
	15.5408	-0.000902392
	15.5492	-0.000903516
	15.5576	-0.000906597
	15.566	-0.000909678
	15.5745	-0.000912379
	15.5829	-0.000912162
	15.5913	-0.000913665
	15.5997	-0.00091603
	15.6081	-0.000918396
	15.6165	-0.000918887
	15.625	-0.000915489
	15.6334	-0.000915136
	15.6418	-0.000917191
	15.6502	-0.000919247
	15.6586	-0.000918061
	15.6671	-0.000919429
	15.6755	-0.000921971
	15.6839	-0.000924512
	15.6923	-0.000929637
	15.7007	-0.000935959
	15.7091	-0.000939631
	15.7176	-0.00094021
	15.726	-0.000942111
	15.7344	-0.000944013
	15.7428	-0.000949625
	15.7512	-0.000959832
	15.7596	-0.000965006
	15.7681	-0.000958527
	15.7765	-0.000959162
	15.7849	-0.000960586
	15.7933	-0.000970107
	15.8017	-0.000979633
	15.8101	-0.000984019
	15.8186	-0.000986629
	15.827	-0.000989238
	15.8354	-0.000993879
	15.8438	-0.00099808
	15.8522	-0.00100016
	15.8607	-0.00100374
	15.8691	-0.00100732
	15.8775	-0.00100975
	15.8859	-0.00101307
	15.8943	-0.00101638
	15.9027	-0.00102306
	15.9112	-0.0010209
	15.9196	-0.00102148
	15.928	-0.00102038
	15.9364	-0.00102102
	15.9448	-0.00102235
	15.9532	-0.00102715
	15.9617	-0.00103196
	15.9701	-0.0010366
	15.9785	-0.00103453
	15.9869	-0.00103554
	15.9953	-0.00103656
	16.0037	-0.00103158
	16.0122	-0.0010288
	16.0206	-0.0010284
	16.029	-0.00103096
	16.0374	-0.00103352
	16.0458	-0.00103662
	16.0542	-0.00103971
	16.0627	-0.00104294
	16.0711	-0.00104131
	16.0795	-0.00104233
	16.0879	-0.0010369
	16.0963	-0.001035
	16.1048	-0.0010331
	16.1132	-0.00103068
	16.1216	-0.00102904
	16.13	-0.00102856
	16.1384	-0.00103201
	16.1468	-0.00103547
	16.1553	-0.00104132
	16.1637	-0.00104747
	16.1721	-0.00104858
	16.1805	-0.00104024
	16.1889	-0.00104072
	16.1973	-0.00104245
	16.2058	-0.00103242
	16.2142	-0.00102986
	16.2226	-0.00103182
	16.231	-0.00103378
	16.2394	-0.00103446
	16.2478	-0.00102639
	16.2563	-0.00102563
	16.2647	-0.00102461
	16.2731	-0.00102386
	16.2815	-0.00102563
	16.2899	-0.0010274
	16.2983	-0.0010293
	16.3068	-0.00103315
	16.3152	-0.00103117
	16.3236	-0.00102732
	16.332	-0.0010211
	16.3404	-0.00102026
	16.3489	-0.00101942
	16.3573	-0.00102248
	16.3657	-0.00102554
	16.3741	-0.00103042
	16.3825	-0.00102871
	16.3909	-0.00102836
	16.3994	-0.001028
	16.4078	-0.0010239
	16.4162	-0.00101778
	16.4246	-0.00101578
	16.433	-0.00101379
	16.4414	-0.00101242
	16.4499	-0.00101061
	16.4583	-0.00100933
	16.4667	-0.00100381
	16.4751	-0.0010039
	16.4835	-0.00100399
	16.4919	-0.000999709
	16.5004	-0.00100105
	16.5088	-0.00100327
	16.5172	-0.0010055
	16.5256	-0.00100572
	16.534	-0.00100056
	16.5424	-0.000995124
	16.5509	-0.000992274
	16.5593	-0.000992484
	16.5677	-0.000992695
	16.5761	-0.000988861
	16.5845	-0.000986342
	16.593	-0.000987268
	16.6014	-0.000985285
	16.6098	-0.000984446
	16.6182	-0.000982814
	16.6266	-0.000981534
	16.635	-0.000975927
	16.6435	-0.000969258
	16.6519	-0.000967003
	16.6603	-0.000966782
	16.6687	-0.000964444
	16.6771	-0.000962457
	16.6855	-0.000959591
	16.694	-0.000957692
	16.7024	-0.000950409
	16.7108	-0.000947269
	16.7192	-0.000948106
	16.7276	-0.000944357
	16.736	-0.000944488
	16.7445	-0.000944621
	16.7529	-0.000945463
	16.7613	-0.000943037
	16.7697	-0.000938136
	16.7781	-0.000938444
	16.7866	-0.000932219
	16.795	-0.000928641
	16.8034	-0.00093001
	16.8118	-0.000930232
	16.8202	-0.000931206
[truncated: 377 more rows]

## Sheet: Supplementary Fig 7a-g
Supplementary Fig 7a		tylosin					Supplementary Fig 7b			demycosin				Supplementary Fig 7c	4-pyridinecarboxaldehyde							Supplementary Fig 7d		4-nitrobenzaldehyde					Supplementary Fig 7e		4-chlorobenzaldehyde						Supplementary Fig 7f		n-hexanal						Supplementary Fig 7f		n-hexanal
25 μM NADPH
	v (μm/s)							v (μm/s)							v (μm/s)								v (μm/s)							v (μm/s)								v (μm/s)								v (μm/s)
tylosin (μM)	replicate-1	replicate-2	replicate-3	average	SD		demycosin (μM)	replicate-1	replicate-2	replicate-3	average	SD		4-pyridinecarboxaldehyde (μM)	replicate-1	replicate-2	replicate-3	replicate-4	average	SD		4-nitrobenzaldehyde (μM)	replicate-1	replicate-2	replicate-3	average	SD		4-chlorobenzaldehyde (mM)	replicate-1	replicate-2	replicate-3	replicate-4	average	SD		n-hexanal (mM)	replicate-1	replicate-2	replicate-3	replicate-4	average	SD		n-hexanal (mM)	replicate-1	replicate-2	replicate-3	replicate-4
25	0.034153	0.030542	0.022726	0.0291403	0.00584103		20	0.005878	0.007749	0.006138	0.00658833	0.00101354		20	0.03563	0.014671	0.090124	0.090124	0.0576373	0.0384759		10	0.037204	0.042928	0.039493	0.039875	0.00288105		0	0	0	0	0	0	0		0.2	0.020171	0.022566	0.033464	0.033037	0.0273095	0.0069316		0.2	0.020171	0.022566	0.033464	0.033037
50	0.078086	0.082116	0.069743	0.0766483	0.00631054		50	0.015136	0.017048	0.013505	0.0152297	0.00177336		50	0.052398	0.140426	0.144618	0.132042	0.117371	0.0436297		20	0.0932962	0.024612	0.03377	0.0505594	0.0372933		0.2	0.000877	0.021467	0.027039	0.045354	0.0236842	0.0183114		0.4	0.048728	0.03522	0.051353	0.042622	0.0444807	0.00717596		0.4	0.048728	0.03522	0.051353	0.042622
100	0.146636	0.15536	0.160721	0.154239	0.0071091		100	0.029636	0.035584	0.032619	0.032613	0.002974		100	0.182344	0.22007	0.224262	0.182344	0.202255	0.0230548		50	0.273593	0.291336	0.251843	0.272257	0.0197803		0.4	0.026375	0.059084	0.032922	0.011997	0.0325945	0.019704		0.6	0.076865	0.099546	0.102157	0.100844	0.094853	0.0120393		0.6	0.076865	0.099546	0.102157	0.100844
250	0.383104	0.39111	0.363081	0.379098	0.0144375		200	0.057226	0.065939	0.072563	0.0652427	0.00769217		200	0.379359	0.370976	0.400319	0.362592	0.378311	0.0161899		100	0.320527	0.335981	0.353152	0.336553	0.0163201		1	0.121235	0.042737	0.084604	0.096372	0.086237	0.0327745		1	0.175847	0.17629	0.166689	0.154921	0.168437	0.0100385		1	0.175847	0.17629	0.166689	0.154921
500	0.702211	0.706749	0.699259	0.70274	0.00377288		500	0.144318	0.148812	0.156516	0.149882	0.00616899		300	0.597334	0.580567	0.513498	0.538649	0.557512	0.0383422		200	0.609573	0.648495	0.598698	0.618922	0.0261817		2	0.149358	0.170299	0.197773	0.214776	0.183051	0.0289888		2	0.211174	0.203772	0.233855	0.226437	0.21881	0.0137716		2	0.211174	0.203772	0.233855	0.226437
1000	0.860894	0.877618	0.890026	0.876179	0.0146192		1000	0.185961	0.191541	0.179835	0.185779	0.00585512		400	0.664403	0.697938	0.660211	0.68117	0.67593	0.0172411		500	0.68856	0.629606	0.644488	0.654218	0.030658		4	0.290657	0.277576	0.324679	0.358685	0.312899	0.0364122		4	0.236694	0.219691	0.258932	0.26722	0.245634	0.0215697		4	0.236694	0.219691	0.258932	0.26722
2500	0.843445	0.896482	0.886609	0.875512	0.0282062		2000	0.224177	0.220393	0.197004	0.213858	0.0147181		600	0.924296	0.928488	0.928488	0.974598	0.938967	0.0238357		1000	0.694284	0.693139	0.656508	0.68131	0.0214871		10	0.511111	0.529426	0.561693	0.60182	0.551013	0.0398061		10	0.270495	0.24563	0.252606	0.234732	0.250866	0.0150116		10	0.270495	0.24563	0.252606	0.234732
														1000	1.06263	1.01232	1.08359	1.10454	1.06577	0.039527									20	0.535097	0.647174	0.582626	0.594837	0.589933	0.0460469
200 μM NADPH														2000	1.14646	1.11712	1.15065	1.25545	1.16742	0.060552
	v (μm/s)
tylosin (μM)	replicate-1	replicate-2	replicate-3	average	SD
25	0.010693	0.0121382	0.0062542	0.00969513	0.0030663
50	0.028677	0.031294	0.03653	0.032167	0.00399862
100	0.0519	0.050595	0.055174	0.0525563	0.002359
250	0.159448	0.169255	0.157487	0.162063	0.00630487
500	0.220337	0.270057	0.216414	0.235603	0.0299028
1000	0.312248	0.257957	0.247486	0.272564	0.0347641
2500	0.282488	0.253046	0.301129	0.278888	0.0242429
[truncated: 9 more columns]

## Sheet: Supplementary Fig 8a-d
Supplementary Fig 8a							Supplementary Fig 8b			WT				Supplementary Fig 8c			E193A				Supplementary Fig 8d			R257W
							No cut							No cut							No cut
								v (μm/s)							v (μm/s)							v (μm/s)
							tylosin (μM)	replicate-1	replicate-2	replicate-3	average	SD		tylosin (μM)	replicate-1	replicate-2	replicate-3	average	SD		tylosin (μM)	replicate-1	replicate-2	replicate-3	average	SD
							25	0.03642	0.008499	0.019409	0.0214427	0.0140712		25	0.014601	0.006748	0.004787	0.008712	0.00519342		25	0.040815	0.031657	0.017264	0.029912	0.0118721
							50	0.039968	0.034732	0.043241	0.0393137	0.00429207		50	0.043098	0.028713	0.007779	0.02653	0.0177604		50	0.035861	0.048941	0.037166	0.040656	0.00720463
							100	0.071664	0.051386	0.052035	0.0583617	0.0115247		100	0.038879	0.06243	0.06243	0.0545797	0.0135972		100	0.051202	0.07148	0.061665	0.061449	0.0101407
							250	0.184433	0.158272	0.223683	0.188796	0.032923		250	0.098884	0.104776	0.066183	0.0899477	0.0207906		250	0.112947	0.128653	0.102485	0.114695	0.0131713
							500	0.312207	0.398551	0.316786	0.342515	0.0485829		500	0.134423	0.146198	0.110871	0.130497	0.0179877		500	0.204739	0.183813	0.218475	0.202342	0.0174548
							1000	0.340019	0.415244	0.404125	0.386463	0.0406038		1000	0.122336	0.193638	0.155045	0.157006	0.0356914		1000	0.314544	0.235832	0.311904	0.287427	0.0447018
							2500	0.386239	0.413881	0.415025	0.405048	0.0162994		2500	0.195145	0.194725	0.222199	0.204023	0.0157423		2500	0.303634	0.261118	0.37428	0.313011	0.0571607
							Cut His6-tag							Cut His6-tag							Cut His6-tag
								v (μm/s)							v (μm/s)							v (μm/s)
							tylosin (μM)	replicate-1	replicate-2	replicate-3	average	SD		tylosin (μM)	replicate-1	replicate-2	replicate-3	average	SD		tylosin (μM)	replicate-1	replicate-2	replicate-3	average	SD
							25	0.006891	0.009509	0.016705	0.011035	0.00508185		25	0.007224	0.010933	0.010277	0.009478	0.00197939		25	0.017656	0.005661	0.014934	0.0127503	0.00628859
							50	0.027457	0.02026	0.028106	0.0252743	0.00435465		50	0.025607	0.009498	0.009688	0.014931	0.00924618		50	0.026615	0.02334	0.035881	0.028612	0.00650463
							100	0.05784	0.055879	0.046721	0.05348	0.00593502		100	0.042689	0.037453	0.030913	0.0370183	0.00590002		100	0.069195	0.076826	0.074645	0.0735553	0.00393047
							250	0.155568	0.184347	0.167344	0.169086	0.0144684		250	0.069336	0.065406	0.098115	0.077619	0.0178585		250	0.121927	0.155723	0.113202	0.130284	0.0224586
							500	0.331086	0.257174	0.322584	0.303615	0.0404428		500	0.102249	0.130379	0.110102	0.114243	0.0145151		500	0.232215	0.194604	0.20387	0.21023	0.0195954
							1000	0.331431	0.390301	0.36021	0.360647	0.0294374		1000	0.136609	0.156238	0.173241	0.155363	0.0183317		1000	0.33553	0.259214	0.303369	0.299371	0.0383148
							2500	0.335135	0.421479	0.344942	0.367185	0.0472747		2500	0.195917	0.209829	0.195917	0.200554	0.0080321		2500	0.362052	0.354967	0.365321	0.36078	0.0052929

## Sheet: Supplementary Fig 9
	Absorbance
wavelength (nm)	Drops before crystallisation	Crystals	Crystallized drops
200	111.822	108.928	114.308
201	111.822	108.928	114.308
202	112.7	109.617	114.912
203	112.869	109.731	115.073
204	113.099	109.868	115.283
205	113.657	110.229	115.69
206	113.948	110.328	115.852
207	114.056	110.253	115.899
208	114.1	110.108	115.898
209	114.082	109.914	115.878
210	113.985	109.679	115.85
211	113.814	109.372	115.765
212	113.569	108.964	115.612
213	113.293	108.442	115.379
214	113.002	107.797	115.064
215	112.684	107.026	114.679
216	112.33	106.141	114.217
217	111.908	105.168	113.707
218	111.446	104.136	113.15
219	110.976	103.082	112.565
220	110.506	102.01	111.968
221	110.05	100.883	111.323
222	109.533	99.64	110.605
223	108.868	98.176	109.746
224	107.943	96.392	108.656
225	106.613	94.183	107.24
226	104.747	91.464	105.392
227	102.202	88.185	103.008
228	98.862	84.307	99.998
229	94.655	79.824	96.304
230	89.54	74.707	91.864
231	83.577	68.971	86.704
232	76.942	62.726	80.95
233	69.933	56.187	74.836
234	62.977	49.711	68.736
235	56.466	43.64	62.989
236	50.68	38.217	57.836
237	45.755	33.551	53.394
238	41.671	29.61	49.641
239	38.369	26.327	46.53
240	35.78	23.637	44.023
241	33.84	21.488	42.094
242	32.496	19.839	40.718
243	31.677	18.628	39.852
244	31.31	17.783	39.434
245	31.316	17.229	39.39
246	31.618	16.903	39.647
247	32.145	16.757	40.132
248	32.841	16.763	40.789
249	33.672	16.897	41.582
250	34.619	17.139	42.485
251	35.664	17.472	43.485
252	36.777	17.873	44.562
253	37.918	18.324	45.676
254	39.053	18.814	46.803
255	40.166	19.332	47.917
256	41.244	19.873	49.001
257	42.27	20.428	50.039
258	43.207	20.972	50.991
259	44.01	21.483	51.815
260	44.641	21.938	52.472
261	45.074	22.327	52.929
262	45.305	22.655	53.178
263	45.338	22.933	53.223
264	45.177	23.17	53.076
265	44.831	23.365	52.753
266	44.306	23.508	52.264
267	43.605	23.587	51.602
268	42.721	23.586	50.741
269	41.65	23.498	49.667
270	40.402	23.325	48.383
271	39.007	23.078	46.92
272	37.519	22.779	45.344
273	35.979	22.441	43.699
274	34.417	22.072	42.008
275	32.847	21.672	40.275
276	31.281	21.24	38.498
277	29.742	20.783	36.698
278	28.259	20.309	34.903
279	26.843	19.828	33.138
280	25.492	19.339	31.418
281	24.2	18.837	29.753
282	22.96	18.315	28.158
283	21.77	17.763	26.65
284	20.631	17.178	25.236
285	19.544	16.561	23.918
286	18.517	15.92	22.69
287	17.565	15.271	21.552
288	16.706	14.632	20.504
289	15.942	14.011	19.538
290	15.252	13.398	18.63
291	14.592	12.76	17.741
292	13.907	12.055	16.823
293	13.16	11.255	15.844
294	12.344	10.36	14.798
295	11.488	9.405	13.71
296	10.645	8.447	12.627
297	9.865	7.541	11.592
298	9.181	6.722	10.635
299	8.605	5.999	9.764
300	8.13	5.364	8.969
301	7.749	4.806	8.241
302	7.453	4.314	7.576
303	7.237	3.886	6.973
304	7.096	3.516	6.43
305	7.027	3.202	5.947
306	7.021	2.938	5.517
307	7.072	2.718	5.135
308	7.172	2.538	4.8
309	7.31	2.392	4.507
310	7.481	2.275	4.255
311	7.677	2.182	4.036
312	7.895	2.104	3.844
313	8.131	2.037	3.673
314	8.381	1.977	3.52
315	8.639	1.923	3.386
316	8.901	1.877	3.268
317	9.165	1.836	3.167
318	9.432	1.802	3.08
319	9.702	1.772	3.003
320	9.976	1.746	2.934
321	10.252	1.723	2.872
322	10.526	1.701	2.815
323	10.797	1.68	2.763
324	11.059	1.658	2.717
325	11.31	1.637	2.675
326	11.55	1.617	2.637
327	11.78	1.599	2.603
328	12	1.584	2.57
329	12.213	1.572	2.539
330	12.415	1.562	2.51
331	12.605	1.553	2.484
332	12.781	1.545	2.462
333	12.94	1.537	2.444
334	13.081	1.528	2.428
335	13.202	1.519	2.412
336	13.301	1.508	2.394
337	13.381	1.496	2.374
338	13.442	1.482	2.352
339	13.484	1.466	2.33
340	13.509	1.45	2.308
341	13.515	1.434	2.288
342	13.503	1.42	2.269
343	13.472	1.408	2.253
344	13.424	1.398	2.239
345	13.358	1.389	2.227
346	13.275	1.382	2.216
347	13.172	1.376	2.206
348	13.049	1.373	2.195
349	12.902	1.369	2.183
350	12.733	1.365	2.17
351	12.542	1.358	2.156
352	12.332	1.351	2.144
353	12.107	1.343	2.133
354	11.869	1.336	2.123
355	11.618	1.33	2.113
356	11.355	1.322	2.1
357	11.08	1.314	2.085
358	10.793	1.304	2.069
359	10.494	1.291	2.052
360	10.185	1.278	2.038
361	9.871	1.265	2.026
362	9.555	1.254	2.017
363	9.239	1.245	2.011
364	8.92	1.239	2.006
365	8.597	1.236	2.002
366	8.267	1.235	1.998
367	7.931	1.233	1.992
368	7.592	1.231	1.985
369	7.254	1.228	1.977
370	6.919	1.224	1.97
371	6.589	1.221	1.967
372	6.264	1.221	1.969
373	5.945	1.224	1.975
374	5.631	1.229	1.984
375	5.322	1.234	1.992
376	5.02	1.238	1.999
377	4.727	1.239	2.004
378	4.446	1.238	2.007
379	4.177	1.235	2.008
380	3.919	1.233	2.009
381	3.67	1.231	2.009
382	3.431	1.231	2.008
383	3.205	1.232	2.007
384	2.997	1.236	2.006
385	2.808	1.245	2.01
386	2.64	1.26	2.018
387	2.49	1.28	2.029
388	2.355	1.301	2.042
389	2.23	1.323	2.055
390	2.113	1.342	2.065
391	2.002	1.356	2.07
392	1.894	1.363	2.07
393	1.788	1.363	2.063
394	1.684	1.354	2.049
395	1.578	1.337	2.028
396	1.474	1.313	2
397	1.372	1.286	1.967
398	1.277	1.258	1.934
399	1.191	1.233	1.905
400	1.116	1.214	1.883
401	1.051	1.199	1.867
402	0.993	1.189	1.858
403	0.94	1.181	1.851
404	0.891	1.173	1.846
405	0.844	1.168	1.841
406	0.803	1.164	1.836
407	0.766	1.164	1.834
408	0.736	1.167	1.832
409	0.712	1.17	1.831
410	0.691	1.172	1.831
411	0.673	1.171	1.829
412	0.655	1.167	1.827
413	0.637	1.159	1.823
414	0.619	1.149	1.818
415	0.603	1.139	1.812
416	0.589	1.131	1.805
417	0.578	1.125	1.799
418	0.569	1.121	1.793
419	0.561	1.119	1.789
420	0.553	1.116	1.786
421	0.544	1.113	1.784
422	0.535	1.109	1.782
423	0.526	1.105	1.779
424	0.517	1.102	1.777
425	0.51	1.101	1.774
426	0.503	1.1	1.771
427	0.498	1.1	1.768
428	0.494	1.098	1.765
429	0.49	1.096	1.761
430	0.487	1.095	1.757
431	0.484	1.093	1.752
432	0.483	1.093	1.746
433	0.482	1.094	1.739
434	0.481	1.093	1.733
435	0.48	1.091	1.727
436	0.478	1.089	1.722
437	0.474	1.085	1.72
438	0.472	1.08	1.718
439	0.471	1.075	1.718
440	0.47	1.071	1.72
441	0.471	1.067	1.721
442	0.473	1.066	1.723
443	0.475	1.069	1.724
444	0.477	1.072	1.724
445	0.479	1.077	1.725
446	0.482	1.082	1.726
447	0.485	1.085	1.727
448	0.487	1.088	1.731
449	0.491	1.091	1.736
450	0.496	1.094	1.743
451	0.503	1.1	1.754
452	0.516	1.11	1.769
453	0.535	1.125	1.787
454	0.563	1.147	1.809
455	0.598	1.176	1.836
456	0.64	1.212	1.868
457	0.684	1.252	1.905
458	0.726	1.293	1.943
459	0.761	1.329	1.977
460	0.785	1.355	2.002
461	0.798	1.369	2.015
462	0.804	1.375	2.017
463	0.804	1.375	2.013
464	0.804	1.373	2.005
465	0.803	1.37	1.996
466	0.803	1.368	1.99
467	0.806	1.367	1.989
468	0.812	1.37	1.995
469	0.823	1.378	2.009
470	0.836	1.387	2.028
471	0.852	1.396	2.051
472	0.866	1.403	2.072
473	0.878	1.406	2.089
474	0.889	1.406	2.103
475	0.897	1.404	2.115
476	0.907	1.4	2.125
477	0.917	1.398	2.138
478	0.928	1.398	2.152
479	0.94	1.4	2.17
480	0.95	1.401	2.187
481	0.958	1.4	2.201
482	0.967	1.396	2.215
483	0.977	1.391	2.229
484	0.996	1.392	2.251
485	1.026	1.402	2.285
486	1.064	1.42	2.325
487	1.104	1.441	2.369
488	1.14	1.461	2.407
489	1.169	1.478	2.439
490	1.202	1.496	2.475
491	1.252	1.527	2.529
492	1.336	1.579	2.618
493	1.463	1.659	2.752
494	1.621	1.76	2.919
495	1.786	1.866	3.095
496	1.927	1.956	3.243
497	2.017	2.014	3.336
498	2.051	2.036	3.366
499	2.04	2.032	3.348
500	2.008	2.015	3.306
501	1.976	1.998	3.264
502	1.959	1.991	3.238
503	1.961	1.995	3.232
504	1.977	2.007	3.242
505	1.999	2.022	3.257
506	2.012	2.033	3.265
507	2.008	2.035	3.256
508	1.985	2.027	3.228
509	1.95	2.011	3.188
510	1.918	1.995	3.15
511	1.898	1.987	3.125
512	1.898	1.993	3.123
513	1.922	2.016	3.147
514	1.966	2.054	3.195
515	2.027	2.105	3.263
516	2.102	2.164	3.344
517	2.191	2.231	3.439
518	2.296	2.308	3.548
519	2.415	2.395	3.668
520	2.536	2.483	3.789
521	2.632	2.556	3.885
522	2.67	2.591	3.926
523	2.634	2.575	3.894
524	2.524	2.506	3.786
525	2.364	2.398	3.625
526	2.19	2.275	3.444
527	2.031	2.157	3.273
528	1.904	2.061	3.134
529	1.824	1.998	3.044
530	1.795	1.975	3.008
531	1.814	1.989	3.027
532	1.875	2.037	3.091
533	1.963	2.106	3.183
534	2.062	2.183	3.287
535	2.162	2.261	3.391
536	2.254	2.334	3.487
537	2.333	2.399	3.57
538	2.392	2.451	3.634
539	2.43	2.487	3.678
540	2.455	2.511	3.708
541	2.477	2.535	3.737
542	2.522	2.575	3.788
543	2.599	2.642	3.877
544	2.701	2.729	3.996
545	2.808	2.822	4.121
546	2.891	2.899	4.223
547	2.938	2.947	4.283
548	2.953	2.97	4.305
549	2.953	2.981	4.309
550	2.954	2.994	4.313
551	2.966	3.015	4.329
552	2.987	3.043	4.355
553	3.011	3.073	4.384
554	3.033	3.102	4.412
555	3.05	3.125	4.432
556	3.056	3.14	4.44
557	3.051	3.145	4.434
558	3.032	3.14	4.413
559	3.004	3.13	4.383
560	2.974	3.118	4.35
561	2.947	3.108	4.32
562	2.928	3.103	4.297
563	2.916	3.102	4.28
564	2.904	3.103	4.264
565	2.884	3.098	4.241
566	2.849	3.081	4.205
567	2.796	3.051	4.152
568	2.731	3.009	4.087
569	2.661	2.963	4.02
570	2.596	2.919	3.958
571	2.542	2.881	3.905
572	2.499	2.852	3.864
573	2.465	2.826	3.829
574	2.437	2.803	3.799
575	2.412	2.781	3.773
576	2.39	2.76	3.748
577	2.373	2.743	3.728
578	2.367	2.736	3.717
579	2.378	2.741	3.719
580	2.409	2.761	3.739
581	2.455	2.789	3.772
582	2.503	2.817	3.809
583	2.538	2.833	3.835
584	2.551	2.83	3.841
585	2.537	2.806	3.823
586	2.502	2.761	3.783
587	2.453	2.704	3.731
588	2.4	2.639	3.675
589	2.35	2.571	3.622
590	2.304	2.503	3.572
591	2.261	2.433	3.523
592	2.22	2.363	3.471
593	2.179	2.291	3.412
594	2.134	2.217	3.342
595	2.083	2.139	3.261
596	2.024	2.059	3.169
597	1.96	1.977	3.073
598	1.893	1.896	2.976
599	1.828	1.82	2.884
600	1.768	1.75	2.8
601	1.715	1.686	2.72
602	1.664	1.626	2.643
603	1.614	1.568	2.563
604	1.564	1.512	2.482
605	1.516	1.458	2.404
606	1.473	1.409	2.33
607	1.436	1.367	2.264
608	1.406	1.334	2.206
609	1.383	1.306	2.154
610	1.366	1.283	2.107
611	1.354	1.262	2.066
612	1.346	1.244	2.03
613	1.343	1.228	2.002
614	1.345	1.214	1.979
615	1.353	1.202	1.96
616	1.365	1.192	1.943
617	1.381	1.183	1.927
618	1.4	1.176	1.911
619	1.419	1.169	1.894
620	1.435	1.163	1.875
621	1.447	1.157	1.854
622	1.452	1.151	1.831
623	1.45	1.146	1.807
624	1.442	1.14	1.784
625	1.431	1.133	1.762
626	1.42	1.126	1.743
627	1.412	1.117	1.725
628	1.409	1.106	1.708
629	1.413	1.094	1.693
630	1.428	1.083	1.679
631	1.449	1.075	1.669
632	1.474	1.069	1.66
633	1.497	1.066	1.653
634	1.515	1.063	1.646
635	1.528	1.061	1.638
636	1.537	1.058	1.631
637	1.549	1.054	1.624
638	1.566	1.05	1.619
639	1.59	1.047	1.617
640	1.621	1.043	1.616
641	1.654	1.041	1.616
642	1.688	1.041	1.615
643	1.721	1.043	1.613
644	1.751	1.045	1.61
645	1.783	1.046	1.608
646	1.818	1.047	1.607
647	1.859	1.047	1.607
648	1.908	1.047	1.607
649	1.962	1.048	1.609
650	2.019	1.051	1.611
651	2.075	1.053	1.612
652	2.124	1.053	1.612
653	2.164	1.052	1.609
654	2.192	1.049	1.605
655	2.209	1.046	1.601
656	2.215	1.045	1.597
657	2.213	1.045	1.593
658	2.205	1.045	1.59
659	2.194	1.045	1.587
660	2.183	1.043	1.585
661	2.174	1.042	1.585
662	2.17	1.041	1.588
663	2.175	1.042	1.591
664	2.191	1.047	1.594
665	2.219	1.055	1.597
666	2.257	1.063	1.598
667	2.303	1.071	1.599
668	2.352	1.077	1.601
669	2.396	1.081	1.605
670	2.432	1.083	1.61
671	2.454	1.085	1.613
672	2.462	1.086	1.616
673	2.457	1.088	1.615
674	2.446	1.091	1.611
675	2.432	1.094	1.606
676	2.42	1.097	1.603
677	2.412	1.101	1.604
678	2.407	1.103	1.61
679	2.404	1.106	1.62
680	2.401	1.111	1.631
681	2.395	1.117	1.642
682	2.385	1.128	1.651
683	2.372	1.14	1.659
684	2.358	1.154	1.667
685	2.349	1.168	1.678
686	2.348	1.183	1.692
687	2.358	1.2	1.711
688	2.382	1.222	1.734
689	2.417	1.249	1.762
690	2.461	1.281	1.793
691	2.507	1.314	1.824
692	2.551	1.345	1.852
693	2.588	1.369	1.873
694	2.613	1.384	1.885
695	2.622	1.39	1.889
696	2.616	1.388	1.886
697	2.597	1.381	1.877
698	2.565	1.371	1.867
699	2.526	1.359	1.856
700	2.482	1.344	1.845
701	2.438	1.328	1.835
702	2.398	1.31	1.826
703	2.368	1.294	1.817
704	2.351	1.283	1.811
705	2.348	1.279	1.809
706	2.359	1.282	1.812
707	2.378	1.291	1.818
708	2.405	1.299	1.827
709	2.436	1.306	1.838
710	2.467	1.31	1.849
711	2.497	1.311	1.859
712	2.523	1.31	1.868
713	2.543	1.309	1.874
714	2.558	1.309	1.878
715	2.57	1.31	1.881
716	2.58	1.311	1.883
717	2.592	1.31	1.885
718	2.605	1.308	1.888
719	2.621	1.306	1.891
720	2.637	1.305	1.897
721	2.655	1.306	1.906
722	2.675	1.309	1.918
723	2.699	1.313	1.933
724	2.729	1.32	1.951
725	2.765	1.33	1.973
726	2.805	1.343	1.999
727	2.845	1.36	2.031
728	2.884	1.382	2.068
729	2.917	1.408	2.111
730	2.942	1.438	2.158
731	2.957	1.469	2.208
732	2.958	1.5	2.258
733	2.944	1.529	2.306
734	2.917	1.553	2.35
735	2.877	1.573	2.387
736	2.828	1.588	2.417
737	2.776	1.597	2.438
738	2.724	1.602	2.452
739	2.678	1.605	2.462
740	2.639	1.608	2.47
741	2.608	1.614	2.483
742	2.589	1.624	2.505
743	2.584	1.642	2.54
744	2.594	1.667	2.59
745	2.618	1.7	2.652
746	2.655	1.738	2.722
747	2.696	1.778	2.794
748	2.738	1.816	2.862
749	2.775	1.851	2.922
750	2.802	1.878	2.971
751	2.817	1.897	3.008
752	2.817	1.907	3.028
753	2.8	1.907	3.031
754	2.768	1.903	3.016
755	2.722	1.893	2.984
756	2.668	1.88	2.942
757	2.611	1.866	2.895
758	2.555	1.85	2.851
759	2.505	1.834	2.813
760	2.46	1.819	2.782
761	2.424	1.806	2.759
762	2.394	1.799	2.745
763	2.369	1.798	2.739
764	2.346	1.803	2.738
765	2.321	1.811	2.739
766	2.291	1.815	2.735
767	2.251	1.813	2.724
768	2.2	1.801	2.701
769	2.138	1.78	2.668
770	2.071	1.752	2.63
771	2.004	1.722	2.588
772	1.942	1.695	2.55
773	1.891	1.676	2.52
774	1.852	1.663	2.496
775	1.826	1.656	2.483
776	1.814	1.655	2.481
777	1.814	1.658	2.491
778	1.829	1.669	2.514
779	1.855	1.69	2.551
780	1.891	1.721	2.597
781	1.936	1.761	2.65
782	1.986	1.807	2.704
783	2.041	1.856	2.76
784	2.098	1.907	2.818
785	2.159	1.96	2.882
786	2.223	2.016	2.954
787	2.289	2.072	3.034
788	2.356	2.128	3.121
789	2.421	2.181	3.207
790	2.48	2.228	3.286
791	2.53	2.268	3.354
792	2.57	2.301	3.405
793	2.594	2.326	3.44
794	2.599	2.341	3.458
795	2.586	2.346	3.46
796	2.555	2.339	3.446
797	2.511	2.322	3.417
798	2.451	2.289	3.371
799	2.345	2.219	3.28
800	2.345	2.219	3.28

## Sheet: Supplementary Fig 17a-f
					Supplementary Fig 17a												Supplementary Fig 17b												Supplementary Fig 17c												Supplementary Fig 17d
Time (s)	Fluorescence (V)				Fluorescence (V)												Fluorescence (V)												Fluorescence (V)												Fluorescence (V)
	control				100 μM NADPH			Subtract control									50 μM NADPH			Subtract control									25 μM NADPH			Subtract control									10 μM NADPH			Subtract control
	replicate-1	replicate-2	replicate-3	average	replicate-1	replicate-2	replicate-3	Subtract-1	Subtract-2	Subtract-3	average	SD	double-fit	residues	mono-fit	residues	replicate-1	replicate-2	replicate-3	Subtract-1	Subtract-2	Subtract-3	average	SD	double-fit	residues	mono-fit	residues	replicate-1	replicate-2	replicate-3	Subtract-1	Subtract-2	Subtract-3	average	SD	double-fit	residues	mono-fit	residues	replicate-1	replicate-2	replicate-3	Subtract-1	Subtract-2	Subtract-3	average	SD	double-fit
0.0005	8.33409	8.31615	8.34881	8.33302	10.7036	10.6488	10.678	0.87057	0.8777	0.81574	0.85467	0.0339023	0.90838	-0.05371	0.67885	0.175817	9.06813	9.09138	9.12571	0.735108	0.758364	0.792692	0.762055	0.0289689	0.855317	-0.09326	0.581421	0.180634	9.03115	8.80121	8.8734	0.698135	0.537187	0.468188	0.567837	0.117998	0.690553	0.031121	0.45839	0.109447	8.11343	8.37907	8.36421	-0.21959	0.046054	0.031197	-0.04745	0.149266	0.108196
0.001	8.28502	8.34321	8.39447	8.3409	10.6801	10.5825	10.6898	0.83925	0.84586	0.74161	0.80891	0.0583743	0.77901	0.029899	0.62214	0.186763	9.08629	9.05847	9.07854	0.745386	0.717571	0.737637	0.733531	0.0143548	0.689912	0.043619	0.498783	0.234748	8.99087	8.75639	8.90811	0.649974	0.534319	0.415494	0.533262	0.117244	0.522141	0.011121	0.353157	0.180105	8.08142	8.3923	8.45555	-0.25948	0.051398	0.114647	-0.03115	0.200257	0.001765
0.0015	8.33032	8.36033	8.36534	8.352	10.5651	10.5776	10.6398	0.71308	0.7344	0.7256	0.72436	0.010714	0.6658	0.058558	0.56818	0.156178	8.91307	8.96872	9.0205	0.561069	0.616715	0.6685	0.615428	0.0537271	0.542781	0.072647	0.420309	0.195119	8.83641	8.69851	8.86241	0.484413	0.469705	0.346506	0.433541	0.0757327	0.368226	0.065315	0.253061	0.18048	7.98059	8.38143	8.55367	-0.37141	0.029429	0.20167	-0.04677	0.294041	-0.09838
0.002	8.3413	8.3562	8.37815	8.35855	10.4478	10.4254	10.4928	0.58922	0.66203	0.56687	0.60604	0.0497598	0.56658	0.039463	0.51683	0.089209	8.81255	8.82666	8.84845	0.453998	0.468104	0.489894	0.470665	0.0180846	0.411773	0.058893	0.345787	0.124878	8.68803	8.62316	8.75973	0.329476	0.318238	0.264604	0.304106	0.0346681	0.227475	0.076631	0.157852	0.146254	7.89302	8.31768	8.52081	-0.46553	-0.04087	0.162254	-0.11472	0.320341	-0.19265
0.0025	8.40491	8.4136	8.37803	8.39885	10.3359	10.3127	10.3545	0.43703	0.48006	0.41385	0.44364	0.0335973	0.47946	-0.03581	0.46797	-0.02433	8.61803	8.66026	8.71066	0.219179	0.261416	0.311812	0.264136	0.0463763	0.294993	-0.03086	0.275021	-0.01088	8.51943	8.42191	8.59592	0.120584	0.12499	0.023061	0.089545	0.057619	0.098679	-0.00913	0.067291	0.022254	7.79934	8.18616	8.34754	-0.59951	-0.21269	-0.05131	-0.28783	0.28172	-0.28143
0.003	8.34555	8.34126	8.34438	8.34373	10.2164	10.2395	10.2435	0.37271	0.40868	0.39574	0.39238	0.0182193	0.40281	-0.01043	0.42148	-0.0291	8.53196	8.535	8.59187	0.18823	0.191266	0.248135	0.20921	0.0337439	0.190773	0.018437	0.207819	0.001391	8.38269	8.30223	8.41579	0.038959	0.029651	-0.0415	0.009035	0.0440128	-0.01926	0.028293	-0.01885	0.027885	7.71126	8.0588	8.23617	-0.63247	-0.28493	-0.10757	-0.34166	0.267008	-0.36509
0.0035	8.36499	8.36053	8.30507	8.34353	10.1758	10.155	10.1939	0.33225	0.35219	0.31149	0.33198	0.0203514	0.33523	-0.00325	0.37724	-0.04527	8.43592	8.41561	8.39425	0.0923824	0.0720797	0.0507164	0.0717262	0.0208352	0.0976448	-0.02592	0.144004	-0.07228	8.26457	8.20002	8.29622	-0.07897	-0.08724	-0.14351	-0.10324	0.0351191	-0.12733	0.024088	-0.10078	-0.00246	7.62365	7.98777	8.2032	-0.71988	-0.35577	-0.14033	-0.40533	0.292936	-0.44395
0.004	8.36154	8.41401	8.35251	8.37602	10.0769	10.1151	10.0884	0.20092	0.21381	0.23906	0.21793	0.0194009	0.27551	-0.05758	0.33515	-0.11722	8.31866	8.3392	8.36642	-0.0573587	-0.0368242	-0.00960255	-0.0345952	0.023956	0.0143125	-0.04891	0.0834028	-0.118	8.1768	8.0688	8.14992	-0.19922	-0.22014	-0.30722	-0.24219	0.0572779	-0.22643	-0.01576	-0.17872	-0.06347	7.59282	7.90039	8.22193	-0.7832	-0.47563	-0.15409	-0.47097	0.314581	-0.51833
0.0045	8.33854	8.35055	8.28488	8.32466	10.0615	10.0162	10.0633	0.23689	0.22355	0.19156	0.21734	0.0232957	0.22261	-0.00527	0.29509	-0.07776	8.24265	8.28307	8.30952	-0.0820103	-0.0415831	-0.0151339	-0.0462424	0.0336808	-0.0603642	0.014122	0.0258552	-0.0721	8.02138	7.96835	8.04544	-0.30327	-0.29347	-0.35631	-0.31768	0.0338086	-0.31738	-0.0003	-0.25285	-0.06483	7.4617	7.80767	8.10408	-0.86296	-0.51698	-0.22058	-0.53351	0.321509	-0.58853
0.005	8.29415	8.31059	8.35483	8.31986	10.0468	9.98295	10.0251	0.2269	0.17617	0.16309	0.18872	0.0337054	0.17562	0.013107	0.25698	-0.06826	8.17549	8.20597	8.1901	-0.144371	-0.113885	-0.129758	-0.129338	0.0152473	-0.12739	-0.00195	-0.0287932	-0.10055	7.9901	7.90457	8.03422	-0.32976	-0.32402	-0.41529	-0.35635	0.0511184	-0.40093	0.044571	-0.32336	-0.03299	7.39299	7.74187	7.99012	-0.92687	-0.57799	-0.32974	-0.61154	0.299975	-0.6548
0.0055	8.32117	8.29616	8.3074	8.30824	9.95072	9.91404	10.0166	0.14248	0.21262	0.10579	0.15363	0.0542808	0.13376	0.019876	0.22071	-0.06708	8.14134	8.13339	8.15265	-0.166904	-0.174849	-0.155594	-0.165782	0.00967638	-0.187651	0.021869	-0.0806884	-0.08509	7.84638	7.87997	7.95227	-0.46186	-0.41825	-0.42827	-0.43613	0.0228419	-0.47773	0.041601	-0.39043	-0.0457	7.31672	7.65365	7.93179	-0.99152	-0.6546	-0.37645	-0.67419	0.308003	-0.71741
0.006	8.32393	8.38512	8.3201	8.34305	9.9839	9.91669	9.98036	0.14085	0.05266	0.07364	0.08905	0.0460703	0.09636	-0.00731	0.1862	-0.09715	8.08116	8.08649	8.07409	-0.26189	-0.256564	-0.268962	-0.262472	0.00621946	-0.241927	-0.02055	-0.129969	-0.1325	7.76855	7.75226	7.8311	-0.5745	-0.59455	-0.59079	-0.58661	0.0106576	-0.5484	-0.03821	-0.45422	-0.13239	7.28186	7.62956	7.83734	-1.06119	-0.71349	-0.50572	-0.76013	0.280657	-0.77659
0.0065	8.3418	8.38698	8.32133	8.35004	9.89366	9.89163	9.93917	0.04362	0.07292	0.04159	0.05271	0.0175318	0.06284	-0.01013	0.15337	-0.10066	8.03999	8.04794	8.054	-0.310047	-0.302096	-0.296043	-0.302729	0.0070234	-0.290906	-0.01182	-0.176767	-0.12596	7.72225	7.70306	7.75443	-0.62779	-0.6366	-0.64698	-0.63712	0.0096057	-0.61349	-0.02363	-0.51491	-0.12222	7.23158	7.57034	7.78628	-1.11846	-0.77971	-0.56376	-0.82064	0.279606	-0.83255
0.007	8.35136	8.34556	8.30688	8.3346	9.85245	9.85098	9.91949	0.01784	0.03782	0.01638	0.02401	0.0119792	0.0327	-0.00868	0.12212	-0.09811	8.01119	7.9965	8.04242	-0.323409	-0.338097	-0.292186	-0.317897	0.0234465	-0.335193	0.017296	-0.221207	-0.09669	7.63543	7.64693	7.71885	-0.69917	-0.64301	-0.68767	-0.67662	0.0296668	-0.67351	-0.00311	-0.57262	-0.10399	7.17897	7.48632	7.69921	-1.15563	-0.84829	-0.63539	-0.87977	0.261545	-0.88551
0.0075	8.31488	8.3589	8.3269	8.33356	9.83457	9.89723	9.88907	0.00101	0.0266	0.06367	0.03043	0.0315048	0.0055	0.024931	0.09239	-0.06196	7.96113	7.96719	7.97811	-0.372432	-0.366364	-0.35545	-0.364748	0.00860547	-0.375324	0.010576	-0.263408	-0.10134	7.64555	7.61067	7.66661	-0.68801	-0.68241	-0.72289	-0.69777	0.021934	-0.72889	0.031125	-0.62752	-0.07024	7.11841	7.44513	7.66078	-1.21515	-0.88843	-0.67278	-0.92545	0.273074	-0.93565
0.008	8.31691	8.36073	8.36387	8.34717	9.81455	9.81803	9.8266	-0.03263	-0.00881	-0.02914	-0.02352	0.0128639	-0.01913	-0.00439	0.0641	-0.08762	7.927	7.89414	7.9116	-0.420177	-0.453034	-0.435578	-0.436263	0.0164392	-0.411769	-0.02449	-0.303484	-0.13278	7.53883	7.54704	7.6202	-0.80834	-0.7901	-0.80013	-0.79952	0.00913512	-0.78007	-0.01946	-0.67974	-0.11978	7.08034	7.41045	7.60208	-1.26683	-0.93673	-0.7451	-0.98289	0.26391	-0.98316
0.0085	8.36367	8.32569	8.36612	8.35183	9.81907	9.8281	9.80734	-0.03276	-0.03072	-0.02373	-0.02907	0.00473573	-0.04152	0.01245	0.03718	-0.06625	7.89532	7.87114	7.90914	-0.45651	-0.480693	-0.442689	-0.459964	0.019236	-0.444943	-0.01502	-0.34154	-0.11842	7.52967	7.51897	7.53018	-0.82216	-0.84656	-0.83286	-0.83386	0.0122307	-0.8274	-0.00646	-0.72942	-0.10444	7.04003	7.35692	7.53637	-1.3118	-0.99491	-0.81546	-1.04072	0.251321	-1.02818
0.009	8.34945	8.38578	8.40284	8.37936	9.80281	9.80542	9.82517	-0.07655	-0.10283	-0.07394	-0.08444	0.0159796	-0.06194	-0.0225	0.01156	-0.096	7.85902	7.86082	7.89882	-0.520336	-0.518538	-0.480539	-0.506471	0.0224758	-0.475212	-0.03126	-0.377679	-0.12879	7.4739	7.44916	7.49735	-0.90545	-0.89635	-0.9302	-0.91067	0.0175176	-0.87123	-0.03944	-0.77666	-0.13401	7.01089	7.32092	7.50106	-1.36846	-1.05844	-0.87829	-1.10173	0.247936	-1.07089
0.0095	8.39218	8.36741	8.33758	8.36572	9.76753	9.82581	9.79429	-0.09819	-0.05357	-0.03991	-0.06389	0.0304798	-0.08064	0.016748	-0.01281	-0.05108	7.86211	7.85674	7.89096	-0.503618	-0.508985	-0.47476	-0.495788	0.0184072	-0.5029	0.007112	-0.411997	-0.08379	7.41747	7.4017	7.46816	-0.94826	-0.93428	-0.96403	-0.94885	0.014884	-0.91187	-0.03699	-0.8216	-0.12725	6.94735	7.26554	7.46984	-1.41837	-1.10019	-0.89589	-1.13815	0.2633	-1.11143
0.01	8.35145	8.35191	8.35578	8.35305	9.78659	9.82049	9.78749	-0.06646	-0.10155	-0.03256	-0.06685	0.0344967	-0.09782	0.030971	-0.03601	-0.03085	7.81767	7.82503	7.83973	-0.535378	-0.528013	-0.513313	-0.525568	0.0112339	-0.528291	0.002723	-0.444586	-0.08098	7.35326	7.38575	7.40829	-0.99978	-0.92966	-0.96729	-0.96558	0.0350914	-0.94959	-0.01599	-0.86435	-0.10123	6.94029	7.23887	7.43093	-1.41276	-1.11418	-0.92212	-1.14968	0.24724	-1.14992
0.0105	8.34284	8.38128	8.39228	8.37213	9.77397	9.74751	9.72273	-0.09816	-0.12655	-0.12462	-0.11644	0.0158632	-0.11368	-0.00277	-0.05808	-0.05837	7.78705	7.77546	7.82777	-0.585083	-0.596674	-0.544359	-0.575372	0.0274762	-0.551638	-0.02373	-0.475534	-0.09984	7.38283	7.36262	7.36684	-0.9893	-1.0257	-1.00951	-1.00817	0.018237	-0.98465	-0.02352	-0.90501	-0.10317	6.86392	7.18244	7.3579	-1.50821	-1.18969	-1.01423	-1.23738	0.250419	-1.1865
0.011	8.40189	8.38498	8.33592	8.37426	9.73909	9.71929	9.77035	-0.13517	-0.10472	-0.15497	-0.13162	0.0253124	-0.12836	-0.00327	-0.07908	-0.05255	7.80295	7.75752	7.82305	-0.571316	-0.616744	-0.551218	-0.579759	0.0335691	-0.573161	-0.0066	-0.504922	-0.07484	7.35034	7.30783	7.34466	-1.02392	-1.01292	-1.06644	-1.03443	0.0282646	-1.01728	-0.01715	-0.94368	-0.09075	6.86073	7.15082	7.34287	-1.51353	-1.22345	-1.0314	-1.25613	0.24272	-1.22128
0.0115	8.35232	8.41142	8.4042	8.38931	9.73448	9.72086	9.7306	-0.15484	-0.11694	-0.16845	-0.14674	0.0266925	-0.142	-0.00474	-0.09906	-0.04768	7.77548	7.75953	7.77065	-0.61383	-0.629781	-0.618662	-0.620757	0.00817939	-0.593056	-0.0277	-0.53283	-0.08793	7.2761	7.29676	7.3418	-1.11321	-1.11619	-1.09255	-1.10732	0.0128748	-1.04768	-0.05963	-0.98047	-0.12685	6.83102	7.12247	7.30784	-1.55829	-1.26684	-1.08147	-1.3022	0.240369	-1.25437
0.012	8.36445	8.40513	8.35396	8.37451	9.70561	9.63086	9.72422	-0.1689	-0.18612	-0.24366	-0.19956	0.0391502	-0.15472	-0.04484	-0.11807	-0.08148	7.76676	7.74133	7.77452	-0.607757	-0.633186	-0.599998	-0.613647	0.0173603	-0.611497	-0.00215	-0.559331	-0.05432	7.27842	7.2208	7.33061	-1.0961	-1.06616	-1.15371	-1.10532	0.0444978	-1.07605	-0.02927	-1.01546	-0.08987	6.79127	7.08871	7.26004	-1.58324	-1.2858	-1.11447	-1.32784	0.237195	-1.28587
0.0125	8.34111	8.40639	8.36374	8.37041	9.66513	9.65687	9.67897	-0.20528	-0.17843	-0.21354	-0.19908	0.0183569	-0.16663	-0.03246	-0.13617	-0.06291	7.76131	7.71019	7.77201	-0.609105	-0.660227	-0.598403	-0.622578	0.0330409	-0.628637	0.006059	-0.584498	-0.03808	7.24399	7.19651	7.28822	-1.12642	-1.12199	-1.1739	-1.14077	0.0287768	-1.10256	-0.03821	-1.04874	-0.09203	6.78262	7.07498	7.26403	-1.58779	-1.29543	-1.10638	-1.32987	0.242545	-1.31588
0.013	8.30893	8.32948	8.398	8.34547	9.69931	9.7125	9.66062	-0.14616	-0.09984	-0.13297	-0.12632	0.0238646	-0.1778	0.051476	-0.15338	0.02706	7.74935	7.71591	7.74331	-0.596124	-0.62956	-0.602164	-0.609282	0.0178185	-0.64461	0.035327	-0.608396	-0.00089	7.20837	7.18594	7.29398	-1.1371	-1.09576	-1.15954	-1.1308	0.0323534	-1.12737	-0.00343	-1.08039	-0.0504	6.70359	7.01598	7.20854	-1.64188	-1.32949	-1.13693	-1.36943	0.254834	-1.34448
0.0135	8.3756	8.35815	8.3813	8.37168	9.67397	9.71718	9.71027	-0.19771	-0.20115	-0.1545	-0.18445	0.0259973	-0.18833	0.003873	-0.16977	-0.01469	7.72582	7.6981	7.70231	-0.645865	-0.673585	-0.669366	-0.662939	0.0149359	-0.659535	-0.0034	-0.631091	-0.03185	7.18777	7.18539	7.24051	-1.18391	-1.20766	-1.18629	-1.19262	0.0130793	-1.15061	-0.04202	-1.11051	-0.08212	6.70195	7.00819	7.18742	-1.66973	-1.36349	-1.18426	-1.40583	0.245488	-1.37177
0.014	8.37629	8.36497	8.39089	8.37738	9.64725	9.63663	9.69553	-0.23013	-0.20177	-0.24075	-0.22422	0.0201516	-0.19827	-0.02595	-0.18535	-0.03886	7.69207	7.7031	7.67242	-0.685309	-0.674278	-0.704964	-0.688184	0.0155437	-0.673519	-0.01467	-0.652642	-0.03554	7.17532	7.1856	7.17864	-1.20206	-1.15262	-1.19179	-1.18216	0.0260898	-1.17241	-0.00974	-1.13915	-0.04301	6.67735	6.95431	7.13257	-1.70003	-1.42308	-1.24481	-1.45597	0.229386	-1.39781
0.0145	8.36277	8.36625	8.39927	8.3761	9.62083	9.65996	9.63982	-0.25527	-0.22244	-0.21614	-0.23128	0.0210105	-0.20768	-0.0236	-0.20019	-0.03109	7.67553	7.68053	7.66632	-0.700569	-0.695569	-0.709775	-0.701971	0.00720603	-0.686654	-0.01532	-0.673108	-0.02886	7.1585	7.17665	7.17916	-1.2176	-1.17778	-1.19945	-1.19828	0.0199359	-1.1929	-0.00538	-1.16639	-0.03189	6.66412	6.96081	7.11933	-1.71198	-1.41529	-1.25677	-1.46135	0.231073	-1.42268
0.015	8.3544	8.35406	8.35282	8.35376	9.6188	9.59119	9.62317	-0.23496	-0.17443	-0.26257	-0.22399	0.045083	-0.21662	-0.00736	-0.2143	-0.00968	7.6702	7.65434	7.66439	-0.683568	-0.699424	-0.689375	-0.690789	0.00802202	-0.699023	0.008234	-0.692542	0.001753	7.13444	7.14019	7.20228	-1.21932	-1.20405	-1.21357	-1.21231	0.00771217	-1.21218	-0.00013	-1.19231	-0.02001	6.63516	6.9379	7.12192	-1.7186	-1.41586	-1.23184	-1.45544	0.245781	-1.44645
0.0155	8.35093	8.29248	8.32878	8.32406	9.65888	9.64827	9.68577	-0.16518	-0.18518	-0.17579	-0.17538	0.0100062	-0.22513	0.049749	-0.22773	0.052347	7.63751	7.6375	7.66295	-0.686551	-0.686567	-0.661114	-0.678077	0.0146907	-0.7107	0.032623	-0.710997	0.03292	7.18272	7.12021	7.20173	-1.14134	-1.15777	-1.20386	-1.16765	0.0324114	-1.23035	0.062694	-1.21695	0.0493	6.6113	6.90658	7.07883	-1.71276	-1.41749	-1.24523	-1.45849	0.236447	-1.46918
0.016	8.31227	8.3889	8.35346	8.35154	9.59909	9.59164	9.66376	-0.25245	-0.21753	-0.2599	-0.24329	0.0226205	-0.23325	-0.01004	-0.24051	-0.00278	7.59799	7.65142	7.69734	-0.753557	-0.700118	-0.6542	-0.702625	0.0497259	-0.721749	0.019124	-0.728523	0.025898	7.15937	7.10122	7.16972	-1.19217	-1.21824	-1.25032	-1.22024	0.0291267	-1.24749	0.027246	-1.2404	0.020155	6.57842	6.86635	7.05244	-1.77313	-1.48519	-1.2991	-1.51914	0.238832	-1.49092
0.0165	8.31923	8.33971	8.29484	8.31793	9.59977	9.60216	9.60485	-0.21816	-0.17262	-0.21577	-0.20218	0.0256305	-0.24102	0.038837	-0.25267	0.05049	7.62792	7.6069	7.66834	-0.690004	-0.711022	-0.649588	-0.683538	0.0312232	-0.732228	0.04869	-0.745165	0.061627	7.08967	7.11005	7.12116	-1.22826	-1.23419	-1.20787	-1.22344	0.0138062	-1.26369	0.040248	-1.2627	0.039259	6.57216	6.86355	7.0322	-1.74577	-1.45437	-1.28573	-1.49529	0.232734	-1.51174
0.017	8.33601	8.33731	8.33299	8.33544	9.57137	9.6175	9.6679	-0.26406	-0.19334	-0.21793	-0.22511	0.0359026	-0.24846	0.023343	-0.26424	0.039129	7.55181	7.64435	7.63292	-0.783627	-0.691089	-0.702513	-0.725743	0.0504534	-0.742187	0.016444	-0.76097	0.035227	7.04641	7.05258	7.11127	-1.28903	-1.23653	-1.28285	-1.26947	0.0286937	-1.27902	0.009547	-1.28391	0.014442	6.52151	6.82156	7.00188	-1.81393	-1.51387	-1.33356	-1.55379	0.24266	-1.53169
0.0175	8.27101	8.35381	8.33542	8.32008	9.60794	9.61166	9.62994	-0.21214	-0.19965	-0.20842	-0.20674	0.0064129	-0.25559	0.048855	-0.27525	0.068514	7.58905	7.59225	7.622	-0.731037	-0.72783	-0.698087	-0.718985	0.0181688	-0.751672	0.032688	-0.775977	0.056993	7.05361	7.06831	7.08887	-1.26648	-1.24679	-1.25177	-1.25501	0.0102378	-1.29354	0.038528	-1.30409	0.049076	6.53875	6.83136	6.99477	-1.78133	-1.48872	-1.32532	-1.53179	0.231036	-1.55081
0.018	8.36694	8.38272	8.32639	8.35868	9.56336	9.58277	9.60842	-0.29533	-0.27411	-0.27592	-0.28178	0.0117637	-0.26245	-0.01933	-0.28573	0.003945	7.56007	7.58281	7.58481	-0.798616	-0.775874	-0.773873	-0.782788	0.0137442	-0.760724	-0.02206	-0.790229	0.007441	7.04463	6.99466	7.09161	-1.31405	-1.30005	-1.36402	-1.32604	0.0336283	-1.30732	-0.01872	-1.32328	-0.00276	6.53256	6.83439	7.00114	-1.82612	-1.52429	-1.35754	-1.56932	0.237513	-1.56915
0.0185	8.40488	8.34053	8.38893	8.37811	9.56707	9.58659	9.59334	-0.31105	-0.28671	-0.29153	-0.29643	0.0128886	-0.26905	-0.02738	-0.2957	-0.00073	7.56008	7.59012	7.54706	-0.818035	-0.787992	-0.831056	-0.812361	0.0220856	-0.769378	-0.04298	-0.803763	-0.0086	7.02777	7.04597	7.04401	-1.35034	-1.34404	-1.33214	-1.34217	0.00924247	-1.32041	-0.02176	-1.34153	-0.00064	6.51682	6.78059	6.97518	-1.86129	-1.59752	-1.40293	-1.62058	0.230048	-1.58675
0.019	8.39613	8.32062	8.33956	8.3521	9.53773	9.55522	9.57902	-0.31438	-0.25439	-0.29689	-0.28855	0.0308517	-0.27542	-0.01313	-0.30518	0.016631	7.58991	7.60139	7.59775	-0.762194	-0.750708	-0.754348	-0.75575	0.00586994	-0.777667	0.021917	-0.816615	0.060865	7.02883	7.02562	7.06075	-1.32327	-1.29578	-1.32648	-1.31518	0.0168745	-1.33287	0.01769	-1.3589	0.043719	6.48083	6.7558	6.96292	-1.87127	-1.5963	-1.38918	-1.61892	0.241839	-1.60365
0.0195	8.3047	8.3291	8.29824	8.31068	9.55505	9.56666	9.58371	-0.25563	-0.23398	-0.24401	-0.24454	0.0108347	-0.28156	0.037016	-0.31421	0.069667	7.52712	7.5553	7.63758	-0.783563	-0.75538	-0.673099	-0.737347	0.0573974	-0.785618	0.04827	-0.82882	0.091472	7.0013	6.98416	7.02753	-1.30938	-1.31069	-1.32652	-1.31553	0.00954013	-1.34473	0.029206	-1.37541	0.059886	6.4673	6.72239	6.94987	-1.84338	-1.58829	-1.36081	-1.59749	0.241417	-1.6199
0.02	8.36031	8.32695	8.33982	8.34236	9.54014	9.56481	9.58013	-0.30222	-0.24996	-0.27756	-0.27658	0.0261438	-0.28749	0.010911	-0.3228	0.046219	7.53582	7.53954	7.58276	-0.806541	-0.802816	-0.759605	-0.789654	0.0260898	-0.793256	0.003602	-0.840409	0.050755	6.99735	6.99764	7.01703	-1.34501	-1.30677	-1.34472	-1.33217	0.0219946	-1.35605	0.023882	-1.39112	0.058957	6.46328	6.73052	6.93725	-1.87908	-1.61184	-1.40511	-1.63201	0.237628	-1.63551
0.0205	8.33083	8.3404	8.34314	8.33812	9.54064	9.56444	9.62849	-0.29748	-0.25805	-0.27368	-0.27641	0.0198556	-0.29323	0.01682	-0.33097	0.054565	7.55781	7.53878	7.54761	-0.780316	-0.799341	-0.79051	-0.790056	0.00952063	-0.800606	0.01055	-0.851415	0.061359	7.02362	6.98584	7.05096	-1.31451	-1.32045	-1.35229	-1.32908	0.0203158	-1.36685	0.03777	-1.40607	0.076983	6.42298	6.71004	6.91019	-1.91514	-1.62809	-1.42794	-1.65705	0.244888	-1.65053
0.021	8.33505	8.30725	8.3532	8.33183	9.56099	9.55765	9.56079	-0.27085	-0.29956	-0.27418	-0.28153	0.015703	-0.29878	0.017246	-0.33875	0.057216	7.52595	7.54	7.57947	-0.805889	-0.791839	-0.752369	-0.783366	0.0277479	-0.807687	0.024321	-0.861866	0.078501	6.98694	6.96841	7.00623	-1.34489	-1.32799	-1.36342	-1.34543	0.0177212	-1.37718	0.031746	-1.42028	0.074844	6.44139	6.70836	6.93391	-1.89045	-1.62347	-1.39793	-1.63728	0.24655	-1.66499
0.0215	8.31641	8.34359	8.36408	8.34136	9.49671	9.57441	9.5909	-0.34465	-0.26946	-0.26695	-0.29368	0.0441534	-0.30415	0.010469	-0.34615	0.052462	7.50709	7.52532	7.54714	-0.83427	-0.816042	-0.794227	-0.814846	0.0200483	-0.814517	-0.00033	-0.871791	0.056944	6.96157	6.96519	6.99395	-1.37979	-1.35545	-1.37617	-1.37047	0.013133	-1.38707	0.016597	-1.4338	0.063329	6.39951	6.68628	6.9081	-1.94185	-1.65508	-1.43326	-1.67673	0.254985	-1.67891
0.022	8.37738	8.32528	8.34146	8.34804	9.46292	9.53179	9.58569	-0.38512	-0.34007	-0.31625	-0.34715	0.0349761	-0.30937	-0.03778	-0.35319	0.006041	7.52918	7.51308	7.55885	-0.818863	-0.834957	-0.78919	-0.814337	0.0232168	-0.821112	0.006776	-0.881215	0.066879	6.95414	6.96024	6.99875	-1.3939	-1.39244	-1.3878	-1.39138	0.00318515	-1.39654	0.005156	-1.44666	0.055276	6.41849	6.67685	6.90246	-1.92955	-1.67119	-1.44558	-1.68211	0.24217	-1.69233
0.0225	8.38213	8.32228	8.35452	8.35298	9.51311	9.52424	9.55477	-0.33987	-0.35475	-0.32874	-0.34112	0.01305	-0.31442	-0.0267	-0.35989	0.018768	7.48269	7.54953	7.5656	-0.870288	-0.803446	-0.787376	-0.82037	0.0439706	-0.827488	0.007118	-0.890165	0.069795	6.95343	6.92978	6.97307	-1.39955	-1.39258	-1.4232	-1.40511	0.0160493	-1.40562	0.000509	-1.45889	0.053777	6.39498	6.67364	6.87352	-1.958	-1.67934	-1.47945	-1.7056	0.240353	-1.70526
0.023	8.35102	8.31684	8.39075	8.35287	9.53616	9.53069	9.54287	-0.31671	-0.34291	-0.32218	-0.32726	0.0138208	-0.31932	-0.00794	-0.36626	0.038998	7.52129	7.50996	7.50879	-0.831581	-0.842908	-0.844078	-0.839523	0.00690223	-0.833658	-0.00586	-0.898664	0.059142	6.92954	6.91108	6.96378	-1.42333	-1.40207	-1.44179	-1.4224	0.0198764	-1.41434	-0.00805	-1.47052	0.048126	6.40933	6.66127	6.88373	-1.94354	-1.6916	-1.46914	-1.70143	0.237353	-1.71773
0.0235	8.36163	8.31259	8.36558	8.3466	9.502	9.54593	9.51108	-0.34461	-0.31527	-0.30068	-0.32018	0.0223739	-0.32409	0.003903	-0.37233	0.052146	7.49976	7.49259	7.54322	-0.846844	-0.854015	-0.803381	-0.834747	0.0273991	-0.839634	0.004887	-0.906735	0.071988	6.92733	6.93452	6.98634	-1.41927	-1.39408	-1.41208	-1.40848	0.0129758	-1.42272	0.014247	-1.48159	0.073113	6.38532	6.65899	6.8811	-1.96128	-1.68761	-1.4655	-1.70479	0.248336	-1.72977
0.024	8.35624	8.36024	8.35183	8.3561	9.50832	9.52597	9.54485	-0.34778	-0.31717	-0.33013	-0.3317	0.0153648	-0.32871	-0.00298	-0.3781	0.046406	7.49308	7.52773	7.52524	-0.863026	-0.828373	-0.830862	-0.840754	0.0193285	-0.845425	0.004672	-0.914399	0.073646	6.95334	6.91393	6.94444	-1.40276	-1.39642	-1.44217	-1.41378	0.0247871	-1.43079	0.017006	-1.49212	0.078335	6.37776	6.63879	6.88295	-1.97834	-1.71732	-1.47316	-1.72294	0.252637	-1.74139
0.0245	8.35799	8.35116	8.38816	8.36577	9.51245	9.49217	9.51909	-0.35332	-0.3904	-0.3736	-0.37244	0.0185672	-0.33321	-0.03923	-0.38359	0.011157	7.45567	7.55319	7.52782	-0.910096	-0.812573	-0.837951	-0.85354	0.0505959	-0.851043	-0.0025	-0.921677	0.068137	6.88375	6.94039	6.9206	-1.48202	-1.4591	-1.42537	-1.4555	0.0284964	-1.43855	-0.01695	-1.50213	0.046631	6.34047	6.63154	6.83577	-2.0253	-1.73423	-1.52999	-1.76317	0.24892	-1.75262
0.025	8.36222	8.3343	8.38238	8.35963	9.50804	9.51714	9.53908	-0.3516	-0.35906	-0.3425	-0.35105	0.00829352	-0.33758	-0.01348	-0.38882	0.037769	7.46652	7.4943	7.52881	-0.893116	-0.865335	-0.83082	-0.86309	0.0312086	-0.856497	-0.00659	-0.928589	0.065498	6.89176	6.916	6.94878	-1.46788	-1.43301	-1.44363	-1.44817	0.0178735	-1.44603	-0.00214	-1.51165	0.063479	6.32731	6.60125	6.82393	-2.03232	-1.75838	-1.5357	-1.77547	0.248751	-1.76347
0.0255	8.33915	8.33301	8.34505	8.33907	9.48844	9.52621	9.54159	-0.35063	-0.3444	-0.31285	-0.33596	0.0202548	-0.34182	0.005862	-0.39379	0.057832	7.49958	7.45795	7.483	-0.839487	-0.881124	-0.856068	-0.858893	0.0209618	-0.861793	0.002901	-0.935152	0.076259	6.86896	6.89869	6.97046	-1.47011	-1.44401	-1.44038	-1.4515	0.0162186	-1.45324	0.001741	-1.52071	0.069209	6.31678	6.59084	6.80165	-2.02229	-1.74823	-1.53742	-1.76931	0.243122	-1.77396
0.026	8.36965	8.34059	8.36491	8.35838	9.47669	9.49296	9.52621	-0.38169	-0.36471	-0.36542	-0.37061	0.00960501	-0.34596	-0.02465	-0.39853	0.027918	7.46248	7.43406	7.48756	-0.895895	-0.924317	-0.870822	-0.897011	0.026765	-0.866941	-0.03007	-0.941384	0.044373	6.8657	6.88448	6.92446	-1.49268	-1.42172	-1.4739	-1.46277	0.0367667	-1.4602	-0.00256	-1.52933	0.066558	6.32644	6.60909	6.82206	-2.03194	-1.74929	-1.53632	-1.77252	0.248625	-1.7841
0.0265	8.37206	8.34329	8.35809	8.35782	9.49132	9.51082	9.52237	-0.36649	-0.39161	-0.34699	-0.36836	0.0223689	-0.34998	-0.01839	-0.40303	0.034665	7.47451	7.44678	7.48082	-0.883305	-0.911032	-0.876992	-0.890443	0.0181078	-0.871946	-0.0185	-0.947303	0.05686	6.88841	6.89417	6.89728	-1.4694	-1.45705	-1.46365	-1.46337	0.00617987	-1.46693	0.003559	-1.53752	0.074154	6.32665	6.58551	6.78981	-2.03116	-1.77231	-1.568	-1.79049	0.232115	-1.79392
0.027	8.39743	8.33488	8.3949	8.37573	9.46007	9.4919	9.49899	-0.41567	-0.41121	-0.38384	-0.40357	0.0172344	-0.35389	-0.04968	-0.40731	0.003744	7.48807	7.49795	7.44743	-0.887665	-0.877781	-0.9283	-0.897915	0.0267739	-0.876814	-0.0211	-0.952923	0.055008	6.8844	6.88504	6.86905	-1.49134	-1.46533	-1.49069	-1.48245	0.0148328	-1.47343	-0.00903	-1.54532	0.062866	6.3188	6.58828	6.80196	-2.05694	-1.78746	-1.57377	-1.80605	0.242121	-1.80342
0.0275	8.34015	8.33456	8.32563	8.33345	9.48258	9.51272	9.4863	-0.35087	-0.32215	-0.32073	-0.33125	0.0170062	-0.3577	0.026451	-0.41139	0.080146	7.46368	7.46743	7.47503	-0.869766	-0.866017	-0.85842	-0.864734	0.00578073	-0.881553	0.016818	-0.958261	0.093526	6.84731	6.85907	6.91031	-1.48614	-1.44852	-1.47437	-1.46968	0.0192441	-1.47971	0.010034	-1.55273	0.083055	6.31491	6.58366	6.81068	-2.01853	-1.74979	-1.52277	-1.7637	0.248172	-1.81263
0.028	8.32998	8.34532	8.35503	8.34344	9.45742	9.48769	9.51242	-0.38602	-0.37077	-0.35576	-0.37085	0.0151302	-0.3614	-0.00945	-0.41527	0.044421	7.42495	7.46961	7.4669	-0.918497	-0.873836	-0.876542	-0.889625	0.0250405	-0.886166	-0.00346	-0.963329	0.073704	6.85702	6.85409	6.90344	-1.48643	-1.45115	-1.48935	-1.47564	0.021262	-1.48579	0.01015	-1.55979	0.084142	6.30547	6.55485	6.78198	-2.03797	-1.78859	-1.56146	-1.79601	0.238342	-1.82154
0.0285	8.32666	8.3096	8.36039	8.33222	9.46798	9.4703	9.47873	-0.36423	-0.33898	-0.36192	-0.35504	0.0139591	-0.36501	0.009971	-0.41896	0.063921	7.46423	7.41047	7.44484	-0.867983	-0.921745	-0.887374	-0.892367	0.0272266	-0.890658	-0.00171	-0.968142	0.075775	6.8608	6.84347	6.89459	-1.47142	-1.43768	-1.48874	-1.46595	0.0259663	-1.49168	0.025736	-1.56649	0.100547	6.28701	6.55108	6.75291	-2.04521	-1.78114	-1.5793	-1.80188	0.233647	-1.83018
0.029	8.3493	8.34824	8.36551	8.35435	9.43826	9.43319	9.51467	-0.41609	-0.36488	-0.42116	-0.40071	0.0311331	-0.36853	-0.03219	-0.42248	0.021762	7.40684	7.4265	7.44271	-0.947514	-0.927852	-0.91164	-0.929002	0.0179646	-0.895035	-0.03397	-0.972712	0.04371	6.82796	6.83971	6.88626	-1.52639	-1.48588	-1.51464	-1.50897	0.0208417	-1.49739	-0.01158	-1.57288	0.063908	6.25059	6.53186	6.74659	-2.10376	-1.82249	-1.60776	-1.84467	0.248743	-1.83856
0.0295	8.33812	8.32492	8.34602	8.33635	9.43672	9.48718	9.49056	-0.39963	-0.31777	-0.34917	-0.35552	0.0412982	-0.37195	0.016427	-0.42582	0.070295	7.42262	7.44501	7.43928	-0.913733	-0.891343	-0.897072	-0.900716	0.0116313	-0.899301	-0.00142	-0.977053	0.076337	6.85946	6.83365	6.86608	-1.47689	-1.44185	-1.5027	-1.47381	0.0305414	-1.50292	0.029108	-1.57894	0.105133	6.29577	6.53901	6.75955	-2.04058	-1.79734	-1.5768	-1.80491	0.231983	-1.84669
0.03	8.33733	8.35311	8.3231	8.33785	9.43647	9.47809	9.52044	-0.40138	-0.37332	-0.35976	-0.37815	0.0212268	-0.37528	-0.00287	-0.429	0.050847	7.42665	7.4397	7.44394	-0.9112	-0.898144	-0.89391	-0.901085	0.00901231	-0.903458	0.002374	-0.981174	0.080089	6.84022	6.79088	6.866	-1.49763	-1.46832	-1.54697	-1.50431	0.0397478	-1.50828	0.003978	-1.58472	0.080411	6.25858	6.50326	6.71499	-2.07927	-1.83458	-1.62285	-1.84557	0.228408	-1.85457
0.0305	8.34024	8.35932	8.36503	8.35486	9.45144	9.46949	9.5248	-0.40342	-0.3226	-0.38537	-0.37047	0.042422	-0.37853	0.008063	-0.43202	0.061558	7.42762	7.4476	7.45518	-0.927238	-0.907262	-0.89968	-0.911393	0.0142359	-0.907512	-0.00388	-0.985088	0.073695	6.86434	6.82702	6.89549	-1.49052	-1.49147	-1.52784	-1.50328	0.0212778	-1.51349	0.010213	-1.59021	0.086933	6.23876	6.51811	6.71759	-2.11611	-1.83675	-1.63728	-1.86338	0.240523	-1.86223
0.031	8.37137	8.33063	8.39545	8.36582	9.44967	9.50854	9.49786	-0.41615	-0.36079	-0.35728	-0.37807	0.033022	-0.38169	0.003622	-0.4349	0.056833	7.45419	7.42106	7.45188	-0.911631	-0.944755	-0.913941	-0.923442	0.0184934	-0.911466	-0.01198	-0.988805	0.065363	6.84713	6.79796	6.83514	-1.51869	-1.53241	-1.56786	-1.53965	0.0253727	-1.51854	-0.02111	-1.59543	0.055779	6.27111	6.49228	6.72319	-2.09471	-1.87354	-1.64263	-1.87029	0.226057	-1.86966
0.0315	8.31187	8.3432	8.42219	8.35908	9.43367	9.48792	9.5003	-0.42541	-0.36345	-0.37116	-0.38668	0.0337677	-0.38478	-0.0019	-0.43764	0.050969	7.40911	7.4289	7.44418	-0.949968	-0.930181	-0.914902	-0.931684	0.0175812	-0.915322	-0.01636	-0.992334	0.060651	6.83281	6.79686	6.88505	-1.52627	-1.48346	-1.56222	-1.52399	0.0394298	-1.52345	-0.00054	-1.6004	0.076416	6.23061	6.49709	6.70149	-2.12847	-1.862	-1.6576	-1.88269	0.236116	-1.87687
0.032	8.37141	8.34831	8.39907	8.37293	9.44346	9.47214	9.50775	-0.42947	-0.39092	-0.40079	-0.40706	0.0200252	-0.38778	-0.01928	-0.44025	0.033192	7.44715	7.43168	7.42824	-0.925776	-0.941245	-0.944694	-0.937238	0.0100754	-0.919084	-0.01815	-0.995686	0.058448	6.7994	6.78032	6.91371	-1.57352	-1.51523	-1.59261	-1.56045	0.0403109	-1.52821	-0.03224	-1.60513	0.044673	6.22565	6.47643	6.67025	-2.14728	-1.8965	-1.70268	-1.91548	0.222907	-1.88388
0.0325	8.37714	8.3474	8.33908	8.35454	9.45583	9.50975	9.49275	-0.39871	-0.39863	-0.34479	-0.38071	0.0311077	-0.3907	0.009993	-0.44273	0.062023	7.39221	7.43772	7.43164	-0.962335	-0.91682	-0.922903	-0.934019	0.02471	-0.922754	-0.01126	-0.998869	0.06485	6.83116	6.79644	6.87041	-1.52338	-1.53081	-1.55809	-1.53743	0.0182765	-1.53285	-0.00458	-1.60962	0.072194	6.21474	6.48165	6.67786	-2.1398	-1.87289	-1.67668	-1.89646	0.232458	-1.89069
0.033	8.35705	8.36807	8.36368	8.36293	9.44399	9.45124	9.48913	-0.41894	-0.4281	-0.41169	-0.41958	0.0082235	-0.39355	-0.02602	-0.44509	0.025516	7.41869	7.4241	7.43923	-0.944242	-0.938833	-0.923701	-0.935592	0.0106471	-0.926336	-0.00926	-1.00189	0.066299	6.80804	6.77513	6.84918	-1.55489	-1.49673	-1.5878	-1.54647	0.0461147	-1.53735	-0.00912	-1.6139	0.067425	6.23451	6.47271	6.68543	-2.12842	-1.89022	-1.6775	-1.89871	0.22558	-1.89731
0.0335	8.31551	8.38492	8.37107	8.35717	9.45231	9.48278	9.44501	-0.40486	-0.37206	-0.37438	-0.38377	0.0183042	-0.39633	0.012565	-0.44734	0.063574	7.40449	7.43788	7.3795	-0.952677	-0.919289	-0.977667	-0.949877	0.0292895	-0.929832	-0.02005	-1.00476	0.054884	6.79978	6.76301	6.84786	-1.55739	-1.53037	-1.59416	-1.56064	0.0320189	-1.54173	-0.01891	-1.61797	0.057327	6.22727	6.48078	6.69208	-2.1299	-1.87638	-1.66508	-1.89045	0.232729	-1.90375
0.034	8.29827	8.32456	8.32503	8.31595	9.41677	9.47305	9.4465	-0.39918	-0.32571	-0.3429	-0.35593	0.0384291	-0.39904	0.043108	-0.44948	0.093548	7.38577	7.4271	7.41122	-0.930181	-0.888852	-0.90473	-0.907921	0.0208485	-0.933245	0.025324	-1.00749	0.099566	6.80521	6.75039	6.83956	-1.51074	-1.52414	-1.56556	-1.53348	0.0285786	-1.54599	0.012506	-1.62183	0.088352	6.19643	6.43926	6.66618	-2.11952	-1.87669	-1.64977	-1.882	0.23492	-1.91001
0.0345	8.33409	8.35404	8.30388	8.33067	9.42224	9.43079	9.46167	-0.40843	-0.3842	-0.39988	-0.3975	0.0122886	-0.40168	0.004174	-0.45151	0.05401	7.39278	7.42588	7.42246	-0.937882	-0.904784	-0.908204	-0.916957	0.0182024	-0.936576	0.019619	-1.01008	0.093119	6.80476	6.78734	6.84482	-1.5259	-1.50336	-1.54333	-1.5242	0.0200394	-1.55013	0.025934	-1.62551	0.101315	6.20306	6.45234	6.68417	-2.12761	-1.87833	-1.6465	-1.88415	0.240608	-1.9161
0.035	8.37872	8.33669	8.3967	8.3707	9.41634	9.45395	9.48679	-0.45437	-0.42117	-0.41675	-0.43076	0.0205631	-0.40425	-0.02652	-0.45345	0.022683	7.43323	7.40121	7.40611	-0.937473	-0.969488	-0.964592	-0.957184	0.0172452	-0.939829	-0.01736	-1.01253	0.055349	6.79964	6.76315	6.84494	-1.57106	-1.59973	-1.60755	-1.59278	0.0192122	-1.55417	-0.03862	-1.62901	0.03623	6.20432	6.44661	6.66331	-2.16639	-1.92409	-1.70739	-1.93262	0.229619	-1.92202
0.0355	8.37569	8.30824	8.32827	8.3374	9.46571	9.47953	9.47735	-0.37169	-0.38063	-0.35787	-0.37006	0.0114669	-0.40675	0.036693	-0.45529	0.085229	7.40769	7.40625	7.40443	-0.92971	-0.931149	-0.932971	-0.931277	0.00163424	-0.943004	0.011727	-1.01487	0.08359	6.83843	6.78068	6.81073	-1.49897	-1.55106	-1.55672	-1.53558	0.0318341	-1.55809	0.022512	-1.63234	0.096761	6.19379	6.43162	6.65478	-2.14361	-1.90578	-1.68262	-1.91067	0.230534	-1.92779
0.036	8.34288	8.35696	8.3521	8.35065	9.46651	9.47415	9.44545	-0.38413	-0.37079	-0.37649	-0.37714	0.00669347	-0.40919	0.032057	-0.45704	0.079904	7.37231	7.39491	7.43562	-0.978334	-0.955741	-0.915024	-0.9497	0.0320845	-0.946105	-0.00359	-1.01708	0.067384	6.78323	6.74919	6.82848	-1.56742	-1.56382	-1.60145	-1.57756	0.0207646	-1.56192	-0.01565	-1.63551	0.057947	6.20926	6.4634	6.64919	-2.14139	-1.88725	-1.70146	-1.91003	0.220848	-1.9334
0.0365	8.36697	8.38547	8.37533	8.37592	9.43314	9.44699	9.46893	-0.44278	-0.39672	-0.42894	-0.42281	0.0236333	-0.41157	-0.01124	-0.45871	0.035897	7.36309	7.40876	7.40965	-1.01283	-0.96716	-0.966274	-0.982088	0.026627	-0.949133	-0.03295	-1.01919	0.037101	6.8201	6.77295	6.79395	-1.55583	-1.57596	-1.60297	-1.57825	0.0236535	-1.56564	-0.01261	-1.63852	0.060267	6.19513	6.43608	6.64938	-2.18079	-1.93984	-1.72654	-1.94906	0.227265	-1.93886
0.037	8.35079	8.39709	8.36325	8.37038	9.42752	9.40935	9.45509	-0.44286	-0.39562	-0.46103	-0.43317	0.0337645	-0.41389	-0.01927	-0.4603	0.027129	7.38516	7.41481	7.42575	-0.985218	-0.955568	-0.944627	-0.961804	0.0210018	-0.952091	-0.00971	-1.02119	0.059383	6.75314	6.78906	6.79372	-1.61723	-1.58462	-1.58132	-1.59439	0.0198487	-1.56927	-0.02512	-1.64139	0.046995	6.18108	6.42398	6.62552	-2.1893	-1.9464	-1.74485	-1.96019	0.222545	-1.94418
0.0375	8.34735	8.34338	8.29927	8.33	9.43597	9.4386	9.46068	-0.39403	-0.36364	-0.3914	-0.38302	0.0168379	-0.41615	0.033131	-0.46181	0.078783	7.37379	7.36184	7.43504	-0.956209	-0.968162	-0.894963	-0.939778	0.0392684	-0.954979	0.015201	-1.02309	0.083307	6.7611	6.75594	6.80393	-1.5689	-1.55103	-1.57406	-1.56466	0.0120854	-1.5728	0.008139	-1.64411	0.079448	6.17241	6.40151	6.61308	-2.15759	-1.92849	-1.71692	-1.93433	0.220393	-1.94936
0.038	8.34822	8.41489	8.34041	8.36784	9.4292	9.41609	9.45423	-0.43864	-0.3905	-0.45175	-0.42696	0.0322513	-0.41836	-0.00861	-0.46324	0.036279	7.41814	7.39385	7.42189	-0.949705	-0.97399	-0.945949	-0.956548	0.0152215	-0.9578	0.001252	-1.02489	0.06834	6.7897	6.76509	6.82541	-1.57815	-1.58276	-1.60275	-1.58789	0.0130768	-1.57625	-0.01164	-1.6467	0.058816	6.17978	6.40617	6.60912	-2.18806	-1.96167	-1.75872	-1.96949	0.214777	-1.95441
0.0385	8.31653	8.35363	8.30918	8.32645	9.44211	9.44647	9.46292	-0.38434	-0.4105	-0.37998	-0.39161	0.0165067	-0.42051	0.0289	-0.46461	0.073003	7.37506	7.37093	7.36704	-0.951384	-0.955517	-0.959408	-0.955436	0.00401261	-0.960555	0.005119	-1.0266	0.071163	6.81266	6.7258	6.82749	-1.51378	-1.5775	-1.60065	-1.56397	0.0449862	-1.5796	0.015626	-1.64917	0.085194	6.18015	6.41541	6.62088	-2.14629	-1.91104	-1.70556	-1.92096	0.220533	-1.95933
0.039	8.27422	8.40908	8.29344	8.32558	9.40035	9.41338	9.44261	-0.42523	-0.41691	-0.4122	-0.41812	0.00659782	-0.4226	0.004483	-0.46591	0.047794	7.35666	7.36445	7.39468	-0.968921	-0.96113	-0.930903	-0.953651	0.0200821	-0.963246	0.009595	-1.02822	0.074573	6.77043	6.7609	6.78957	-1.55515	-1.55078	-1.56467	-1.55687	0.00710234	-1.58287	0.026006	-1.65151	0.094647	6.17669	6.40685	6.62296	-2.14889	-1.91873	-1.70262	-1.92341	0.223172	-1.96413
0.0395	8.32427	8.37133	8.33965	8.34508	9.41039	9.45689	9.44463	-0.43469	-0.40168	-0.38819	-0.40818	0.0239231	-0.42464	0.016455	-0.46715	0.058963	7.37476	7.40337	7.38534	-0.970319	-0.941715	-0.959743	-0.957259	0.0144629	-0.965876	0.008617	-1.02977	0.07251	6.76213	6.74084	6.79499	-1.58295	-1.56889	-1.60424	-1.58536	0.0177978	-1.58606	0.000702	-1.65374	0.068385	6.18412	6.39519	6.62437	-2.16096	-1.94989	-1.72071	-1.94385	0.220187	-1.9688
0.04	8.38123	8.36442	8.29478	8.34681	9.378	9.41624	9.43056	-0.46881	-0.39707	-0.43057	-0.43215	0.0358961	-0.42663	-0.00552	-0.46833	0.036176	7.35932	7.34288	7.39356	-0.987487	-1.00393	-0.953255	-0.981558	0.0258527	-0.968444	-0.01311	-1.03123	0.049676	6.76783	6.74334	6.7742	-1.57898	-1.56751	-1.60347	-1.58332	0.0183686	-1.58917	0.005851	-1.65587	0.072546	6.18086	6.38825	6.6106	-2.16595	-1.95856	-1.73621	-1.95357	0.214913	-1.97335
0.0405	8.3323	8.36932	8.29177	8.33113	9.4083	9.43805	9.45004	-0.42284	-0.37893	-0.39308	-0.39828	0.0224127	-0.42857	0.030286	-0.46945	0.071165	7.34047	7.35932	7.398	-0.990667	-0.971809	-0.933128	-0.965202	0.0293331	-0.970953	0.005751	-1.03263	0.067424	6.77059	6.74122	6.75234	-1.56054	-1.55161	-1.58992	-1.56735	0.0200441	-1.5922	0.024849	-1.65788	0.09053	6.17002	6.38095	6.61038	-2.16112	-1.95018	-1.72075	-1.94401	0.22025	-1.97779
0.041	8.32842	8.38264	8.32816	8.34641	9.41186	9.4448	9.43509	-0.43454	-0.42147	-0.4016	-0.4192	0.0165866	-0.43046	0.011254	-0.47051	0.05131	7.39515	7.35503	7.41535	-0.951253	-0.991371	-0.931054	-0.957893	0.0307018	-0.973404	0.015511	-1.03395	0.076055	6.76209	6.76413	6.77571	-1.58431	-1.59455	-1.58227	-1.58705	0.0065805	-1.59516	0.008115	-1.6598	0.072759	6.16393	6.36588	6.6021	-2.18247	-1.98053	-1.7443	-1.9691	0.219309	-1.98212
0.0415	8.31443	8.3483	8.32971	8.33082	9.43648	9.39462	9.43118	-0.39433	-0.45234	-0.43619	-0.42762	0.0299395	-0.4323	0.004676	-0.47153	0.043904	7.35113	7.34581	7.38526	-0.979688	-0.985006	-0.945557	-0.970084	0.0214065	-0.975798	0.005714	-1.0352	0.065119	6.75217	6.71718	6.75218	-1.57864	-1.54479	-1.61363	-1.57902	0.0344216	-1.59804	0.019021	-1.66163	0.082607	6.1936	6.39785	6.62463	-2.13722	-1.93296	-1.70619	-1.92546	0.215613	-1.98634
0.042	8.35061	8.35428	8.30254	8.33581	9.42494	9.39938	9.45279	-0.41087	-0.41074	-0.43643	-0.41935	0.0147947	-0.43409	0.014748	-0.47249	0.053146	7.35853	7.3938	7.41976	-0.977279	-0.942005	-0.916053	-0.945112	0.030731	-0.978137	0.033025	-1.03639	0.091283	6.79644	6.69981	6.73563	-1.53937	-1.57122	-1.636	-1.58219	0.0492413	-1.60086	0.018663	-1.66337	0.081173	6.15161	6.36346	6.58763	-2.1842	-1.97235	-1.74818	-1.96824	0.218039	-1.99046
0.0425	8.38706	8.41696	8.28978	8.3646	9.42988	9.42445	9.43355	-0.43472	-0.47036	-0.44015	-0.44841	0.0192022	-0.43585	-0.01256	-0.47341	0.025005	7.35995	7.36743	7.40172	-1.00465	-0.997173	-0.96288	-0.988234	0.0222735	-0.980423	-0.00781	-1.03753	0.049293	6.75595	6.7328	6.80259	-1.60865	-1.62419	-1.6318	-1.62154	0.0117992	-1.6036	-0.01794	-1.66502	0.043474	6.16841	6.33522	6.57363	-2.19619	-2.02938	-1.79097	-2.00551	0.203662	-1.99448
0.043	8.36203	8.41158	8.30828	8.36063	9.38672	9.40832	9.44304	-0.47391	-0.42449	-0.45231	-0.45023	0.0247752	-0.43755	-0.01268	-0.47429	0.024052	7.36409	7.37854	7.39139	-0.996536	-0.982088	-0.969241	-0.982622	0.0136553	-0.982656	3.38e-05	-1.0386	0.05598	6.77103	6.71682	6.7596	-1.5896	-1.62083	-1.6438	-1.61808	0.0272047	-1.60628	-0.0118	-1.66659	0.048512	6.16126	6.36791	6.55936	-2.19937	-1.99272	-1.80127	-1.99778	0.199098	-1.9984
0.0435	8.3617	8.4343	8.31188	8.3693	9.41396	9.43495	9.45854	-0.45534	-0.45738	-0.43435	-0.44902	0.0127484	-0.43921	-0.00981	-0.47512	0.026096	7.34453	7.3446	7.38689	-1.02477	-1.0247	-0.98241	-1.01063	0.0244364	-0.984837	-0.02579	-1.03962	0.028996	6.75105	6.72166	6.76425	-1.61825	-1.6333	-1.64763	-1.63306	0.0146915	-1.60889	-0.02417	-1.66808	0.035023	6.17031	6.36041	6.57479	-2.19899	-2.00888	-1.79451	-2.00079	0.202361	-2.00222
0.044	8.33603	8.41382	8.3302	8.36002	9.35351	9.43036	9.46804	-0.5065	-0.43635	-0.42966	-0.4575	0.042564	-0.44084	-0.01667	-0.47591	0.018406	7.31742	7.37131	7.36069	-1.0426	-0.988708	-0.999331	-1.01021	0.0285465	-0.986969	-0.02324	-1.04059	0.030379	6.72036	6.7262	6.73712	-1.63966	-1.64003	-1.63382	-1.63783	0.00348345	-1.61144	-0.0264	-1.66951	0.031672	6.1776	6.37133	6.55401	-2.18241	-1.98868	-1.80601	-1.99237	0.188227	-2.00596
0.0445	8.34568	8.37293	8.35328	8.35729	9.42355	9.40773	9.43889	-0.43374	-0.4351	-0.44956	-0.43947	0.00876749	-0.44242	0.002946	-0.47666	0.037193	7.32874	7.35664	7.36446	-1.02856	-1.00066	-0.992829	-1.00735	0.0187814	-0.989051	-0.0183	-1.04151	0.034164	6.73626	6.72449	6.7577	-1.62104	-1.61182	-1.6328	-1.62189	0.0105156	-1.61392	-0.00796	-1.67086	0.048973	6.1712	6.37059	6.55586	-2.18609	-1.9867	-1.80143	-1.99141	0.192373	-2.0096
0.045	8.39994	8.37464	8.26998	8.34819	9.40613	9.42977	9.44103	-0.44206	-0.43068	-0.41842	-0.43038	0.0118227	-0.44396	0.013571	-0.47738	0.046995	7.33591	7.37474	7.39251	-1.01228	-0.973444	-0.955677	-0.980466	0.0289477	-0.991086	0.01062	-1.04239	0.06192	6.73339	6.76377	6.73059	-1.6148	-1.60608	-1.58442	-1.60177	0.0156426	-1.61635	0.014586	-1.67215	0.07038	6.17386	6.35712	6.5637	-2.17433	-1.99107	-1.78449	-1.9833	0.195036	-2.01315
0.0455	8.3326	8.40335	8.31768	8.35121	9.43958	9.41561	9.42939	-0.41163	-0.39183	-0.4356	-0.41302	0.0219181	-0.44546	0.032436	-0.47806	0.06504	7.39713	7.37631	7.39504	-0.95408	-0.974899	-0.956171	-0.961717	0.011464	-0.993074	0.031358	-1.04322	0.0815	6.77454	6.72528	6.74331	-1.57666	-1.62601	-1.62593	-1.60953	0.0284692	-1.61872	0.009185	-1.67337	0.063834	6.16652	6.35612	6.52639	-2.18469	-1.99509	-1.82482	-2.00153	0.180022	-2.01662
0.046	8.3736	8.39074	8.34156	8.36863	9.42555	9.41874	9.40282	-0.44308	-0.42144	-0.44989	-0.43814	0.0148552	-0.44692	0.008784	-0.47871	0.040573	7.32335	7.36608	7.38103	-1.04528	-1.00255	-0.987597	-1.01181	0.0299354	-0.995017	-0.01679	-1.044	0.032194	6.71072	6.74831	6.74471	-1.65792	-1.64009	-1.62032	-1.63944	0.0188083	-1.62103	-0.01841	-1.67453	0.03509	6.17336	6.36453	6.55736	-2.19528	-2.0041	-1.81127	-2.00355	0.192006	-2.02001
0.0465	8.38179	8.40291	8.32513	8.36995	9.36328	9.44296	9.41313	-0.50666	-0.47507	-0.42699	-0.46957	0.0401184	-0.44835	-0.02122	-0.47933	0.009757	7.32638	7.35687	7.39194	-1.04357	-1.01308	-0.978007	-1.01155	0.0328082	-0.996915	-0.01464	-1.04475	0.033202	6.74014	6.7084	6.72888	-1.6298	-1.6347	-1.66155	-1.64202	0.0170929	-1.62329	-0.01873	-1.67564	0.033623	6.15387	6.33999	6.51192	-2.21607	-2.02996	-1.85802	-2.03469	0.179072	-2.02332
0.047	8.34052	8.39452	8.30958	8.34821	9.39754	9.43527	9.3868	-0.45067	-0.42646	-0.41293	-0.43002	0.0191202	-0.44974	0.019719	-0.47992	0.049897	7.3533	7.33292	7.37527	-0.994905	-1.01528	-0.972937	-0.994374	0.0211765	-0.998769	0.004395	-1.04546	0.05109	6.75348	6.71741	6.7397	-1.59473	-1.60414	-1.63079	-1.60989	0.0187043	-1.62549	0.015604	-1.67669	0.066807	6.14861	6.33468	6.49199	-2.19959	-2.01353	-1.85622	-2.02311	0.171885	-2.02654
0.0475	8.34812	8.40024	8.2673	8.33855	9.37722	9.38586	9.4624	-0.46134	-0.44965	-0.45269	-0.45456	0.0060652	-0.45109	-0.00347	-0.48047	0.025915	7.35177	7.32087	7.37032	-0.986784	-1.01769	-0.968236	-0.990902	0.024983	-1.00058	0.009679	-1.04614	0.055236	6.76041	6.71057	6.7386	-1.57815	-1.5942	-1.62798	-1.60011	0.0254353	-1.62764	0.027528	-1.67769	0.077583	6.16171	6.32798	6.51696	-2.17685	-2.01057	-1.82159	-2.003	0.177751	-2.0297
0.048	8.4072	8.38333	8.31489	8.36847	9.44326	9.4215	9.43391	-0.42521	-0.45015	-0.44697	-0.44078	0.0135746	-0.45242	0.011638	-0.48101	0.040229	7.33259	7.31225	7.3526	-1.03589	-1.05622	-1.01588	-1.036	0.0201702	-1.00235	-0.03364	-1.04678	0.010784	6.72062	6.71285	6.71518	-1.64786	-1.60069	-1.65562	-1.63473	0.029728	-1.62974	-0.00499	-1.67865	0.043921	6.15395	6.31826	6.51374	-2.21453	-2.05021	-1.85474	-2.03983	0.18012	-2.03278
0.0485	8.35627	8.38879	8.32063	8.35523	9.42029	9.43932	9.36925	-0.43494	-0.42972	-0.41591	-0.42686	0.00983281	-0.4537	0.026845	-0.48151	0.054655	7.4012	7.32225	7.37699	-0.954029	-1.03298	-0.97824	-0.988417	0.0404473	-1.00408	0.015665	-1.04739	0.058971	6.77985	6.69602	6.70662	-1.57538	-1.58699	-1.65921	-1.60719	0.0454202	-1.63178	0.024591	-1.67955	0.07236	6.16934	6.34844	6.51286	-2.18589	-2.00679	-1.84237	-2.01168	0.171812	-2.03578
0.049	8.35122	8.45961	8.30275	8.37119	9.40462	9.39307	9.34791	-0.46657	-0.44739	-0.47813	-0.46403	0.0155266	-0.45496	-0.00907	-0.48199	0.017967	7.34243	7.33606	7.37535	-1.02876	-1.03513	-0.995848	-1.01991	0.0210826	-1.00577	-0.01414	-1.04797	0.028052	6.71451	6.72521	6.7376	-1.65669	-1.64662	-1.64599	-1.64977	0.00600405	-1.63378	-0.01598	-1.68041	0.030649	6.1428	6.33999	6.4486	-2.22839	-2.03121	-1.92259	-2.06073	0.155023	-2.03872
0.0495	8.33705	8.40191	8.34715	8.36204	9.39051	9.39329	9.39408	-0.47153	-0.50438	-0.46875	-0.48155	0.0198173	-0.45618	-0.02537	-0.48245	0.000902	7.33612	7.33871	7.37235	-1.02592	-1.02333	-0.98969	-1.01298	0.0202113	-1.00742	-0.00555	-1.04852	0.035536	6.76979	6.69403	6.7104	-1.59225	-1.65074	-1.668	-1.637	0.0397011	-1.63573	-0.00126	-1.68123	0.044237	6.15531	6.34006	6.47299	-2.20673	-2.02198	-1.88905	-2.03925	0.159543	-2.04159
0.05	8.37631	8.41789	8.27799	8.35739	9.36509	9.40937	9.39834	-0.4923	-0.47762	-0.44802	-0.47265	0.022555	-0.45738	-0.01527	-0.48289	0.010243	7.36916	7.36787	7.32819	-0.988238	-0.989527	-1.02921	-1.00232	0.023292	-1.00904	0.006714	-1.04904	0.046712	6.7407	6.69375	6.70612	-1.61669	-1.62203	-1.66364	-1.63412	0.0257041	-1.63764	0.003519	-1.68201	0.047894	6.14463	6.31934	6.45393	-2.21277	-2.03805	-1.90347	-2.05143	0.155083	-2.04439
0.0505	8.33839	8.39396	8.31922	8.35052	9.39824	9.39283	9.42406	-0.45229	-0.45286	-0.4577	-0.45428	0.00297261	-0.45854	0.004257	-0.4833	0.029022	7.34321	7.35086	7.34587	-1.00731	-0.99966	-1.00465	-1.00387	0.00388369	-1.01062	0.006741	-1.04953	0.045657	6.71538	6.72849	6.72865	-1.63515	-1.66799	-1.62203	-1.64172	0.0236746	-1.6395	-0.00222	-1.68276	0.041031	6.15591	6.32727	6.47871	-2.19462	-2.02325	-1.87181	-2.02989	0.161508	-2.04712
0.051	8.33423	8.39694	8.30664	8.34594	9.38062	9.41622	9.36482	-0.46532	-0.45663	-0.42972	-0.45056	0.0185608	-0.45967	0.009115	-0.4837	0.033141	7.31691	7.35671	7.3907	-1.02903	-0.989233	-0.955238	-0.991168	0.036934	-1.01216	0.020989	-1.05	0.058834	6.72772	6.74197	6.67936	-1.61822	-1.62169	-1.60397	-1.61463	0.00939061	-1.64132	0.02669	-1.68346	0.068836	6.13818	6.31877	6.43088	-2.20776	-2.02717	-1.91506	-2.05	0.147679	-2.0498
0.0515	8.38934	8.41357	8.32217	8.37502	9.39514	9.4187	9.40894	-0.47989	-0.47816	-0.45633	-0.47146	0.0131315	-0.46078	-0.01068	-0.48407	0.012614	7.3426	7.29521	7.3777	-1.03242	-1.07981	-0.997322	-1.03652	0.0413964	-1.01366	-0.02286	-1.05045	0.013929	6.7053	6.70193	6.71704	-1.66972	-1.64247	-1.6731	-1.66176	0.0167938	-1.64309	-0.01867	-1.68413	0.022371	6.14322	6.32018	6.43748	-2.2318	-2.05484	-1.93755	-2.07473	0.14813	-2.05241
0.052	8.363	8.43974	8.28376	8.36217	9.42492	9.3758	9.42545	-0.43724	-0.43678	-0.48637	-0.45346	0.0284989	-0.46186	0.008391	-0.48443	0.030968	7.32636	7.33522	7.37899	-1.03581	-1.02695	-0.983171	-1.01531	0.0281838	-1.01513	-0.00017	-1.05087	0.035564	6.7172	6.67371	6.73335	-1.64497	-1.64418	-1.68845	-1.6592	0.0253343	-1.64482	-0.01438	-1.68477	0.02557	6.13806	6.31902	6.45302	-2.22411	-2.04315	-1.90914	-2.0588	0.158067	-2.05496
0.0525	8.3627	8.45844	8.31818	8.37977	9.39662	9.39816	9.40492	-0.48315	-0.48497	-0.48162	-0.48325	0.00167709	-0.46291	-0.02034	-0.48477	0.001527	7.32363	7.32193	7.33603	-1.05615	-1.05784	-1.04375	-1.05258	0.00769355	-1.01657	-0.03601	-1.05127	-0.0013	6.73228	6.69461	6.71161	-1.6475	-1.66864	-1.68516	-1.6671	0.0188772	-1.64651	-0.02059	-1.68538	0.018279	6.12922	6.28662	6.42488	-2.25056	-2.09316	-1.9549	-2.09954	0.147933	-2.05745
0.053	8.35299	8.39316	8.277	8.34105	9.39792	9.42432	9.4134	-0.44313	-0.49643	-0.41673	-0.4521	0.0405995	-0.46393	0.011834	-0.4851	0.033001	7.32012	7.31957	7.38658	-1.02093	-1.02148	-0.954465	-0.998957	0.0385333	-1.01798	0.019019	-1.05166	0.052699	6.71024	6.6837	6.70744	-1.63081	-1.63641	-1.65735	-1.64152	0.0139894	-1.64816	0.006639	-1.68596	0.044434	6.16403	6.30602	6.44983	-2.17702	-2.03503	-1.89122	-2.03442	0.142901	-2.05989
0.0535	8.36156	8.42786	8.31448	8.36797	9.3707	9.38879	9.43569	-0.49727	-0.49567	-0.47918	-0.4907	0.0100144	-0.46493	-0.02578	-0.4854	-0.0053	7.30786	7.30785	7.37965	-1.06011	-1.06012	-0.988317	-1.03618	0.0414526	-1.01935	-0.01683	-1.05202	0.015838	6.72845	6.69022	6.72361	-1.63951	-1.61514	-1.67775	-1.64413	0.03156	-1.64977	0.005637	-1.6865	0.04237	6.16179	6.32187	6.44348	-2.20618	-2.0461	-1.92449	-2.05892	0.141282	-2.06226
0.054	8.33814	8.42416	8.31081	8.3577	9.33918	9.40662	9.40081	-0.51852	-0.48678	-0.45108	-0.48546	0.0337394	-0.4659	-0.01956	-0.4857	0.000236	7.31689	7.30269	7.35324	-1.04081	-1.05501	-1.00446	-1.03343	0.0260713	-1.02069	-0.01274	-1.05236	0.018935	6.67239	6.66745	6.73527	-1.68531	-1.64109	-1.69025	-1.67222	0.0270694	-1.65135	-0.02087	-1.68703	0.014808	6.15579	6.2739	6.42076	-2.20191	-2.08381	-1.93694	-2.07422	0.132745	-2.06459
0.0545	8.35003	8.4115	8.32246	8.36133	9.39524	9.40546	9.41526	-0.4661	-0.51276	-0.45587	-0.47824	0.0303268	-0.46685	-0.0114	-0.48598	0.007732	7.3391	7.30915	7.32708	-1.02223	-1.05219	-1.03425	-1.03622	0.0150772	-1.022	-0.01422	-1.05269	0.016469	6.72388	6.67313	6.69963	-1.63745	-1.63252	-1.6882	-1.65273	0.0308224	-1.65288	0.000156	-1.68752	0.034798	6.13018	6.27192	6.39909	-2.23115	-2.08941	-1.96224	-2.09427	0.134521	-2.06686
0.055	8.34226	8.37679	8.30714	8.34206	9.4034	9.43185	9.38107	-0.43867	-0.44163	-0.41021	-0.43017	0.0173491	-0.46777	0.037604	-0.48624	0.056073	7.37254	7.31567	7.31425	-0.969519	-1.02639	-1.02781	-1.00791	0.033252	-1.02328	0.015375	-1.053	0.045095	6.74398	6.69747	6.68637	-1.59808	-1.66705	-1.6446	-1.63658	0.0351781	-1.65438	0.017806	-1.688	0.051421	6.1493	6.29615	6.42635	-2.19277	-2.04592	-1.91571	-2.05146	0.138613	-2.06908
0.0555	8.36979	8.42839	8.35405	8.38408	9.35801	9.39627	9.36903	-0.52606	-0.49373	-0.4878	-0.50253	0.0205922	-0.46867	-0.03386	-0.48649	-0.01604	7.30365	7.29961	7.38914	-1.08042	-1.08446	-0.994935	-1.05327	0.0505614	-1.02453	-0.02874	-1.0533	2.45e-05	6.71497	6.67331	6.69316	-1.66911	-1.67919	-1.71077	-1.68635	0.021735	-1.65585	-0.03051	-1.68845	0.002092	6.14133	6.27364	6.41668	-2.24274	-2.11043	-1.96739	-2.10686	0.13771	-2.07125
0.056	8.43224	8.41376	8.32398	8.38999	9.34322	9.37939	9.37628	-0.54678	-0.51957	-0.51061	-0.52565	0.0188367	-0.46955	-0.0561	-0.48673	-0.03892	7.34662	7.31722	7.34546	-1.04337	-1.07278	-1.04453	-1.05356	0.0166551	-1.02576	-0.0278	-1.05358	1.78e-05	6.68381	6.67246	6.67864	-1.70619	-1.69737	-1.71754	-1.70703	0.0101114	-1.65728	-0.04975	-1.68887	-0.01816	6.13014	6.27975	6.40557	-2.25986	-2.11024	-1.98443	-2.11818	0.137886	-2.07337
0.0565	8.41645	8.41892	8.31182	8.3824	9.36905	9.39459	9.37633	-0.51335	-0.48903	-0.48781	-0.49673	0.0144063	-0.47041	-0.02632	-0.48696	-0.00976	7.34363	7.34819	7.35748	-1.03876	-1.0342	-1.02492	-1.03263	0.00705287	-1.02695	-0.00568	-1.05384	0.021216	6.68637	6.71376	6.69791	-1.69603	-1.70851	-1.66863	-1.69106	0.0203999	-1.65867	-0.03239	-1.68928	-0.00178	6.12993	6.24398	6.38988	-2.25247	-2.13842	-1.99251	-2.1278	0.130305	-2.07545
0.057	8.35675	8.36505	8.31815	8.34665	9.37157	9.34125	9.44045	-0.47508	-0.46077	-0.5054	-0.48042	0.0227886	-0.47124	-0.00917	-0.48718	0.006764	7.32173	7.3053	7.30963	-1.02492	-1.04135	-1.03702	-1.03443	0.00851571	-1.02812	-0.00631	-1.0541	0.019666	6.71467	6.67085	6.68375	-1.63198	-1.67234	-1.6758	-1.66004	0.0243622	-1.66004	-2.36e-06	-1.68967	0.029628	6.122	6.26066	6.36853	-2.22465	-2.08599	-1.97812	-2.09626	0.123585	-2.07747
0.0575	8.33159	8.38641	8.33477	8.35092	9.36589	9.38941	9.4043	-0.48503	-0.47645	-0.46151	-0.47433	0.0119025	-0.47206	-0.00227	-0.48739	0.013058	7.33142	7.3464	7.33208	-1.0195	-1.00452	-1.01885	-1.01429	0.00846731	-1.02926	0.01497	-1.05434	0.040046	6.71278	6.69448	6.71827	-1.63814	-1.67385	-1.65645	-1.65615	0.0178569	-1.66137	0.005221	-1.69004	0.033887	6.12826	6.27321	6.41338	-2.22267	-2.07771	-1.93755	-2.07931	0.142567	-2.07945
0.058	8.39044	8.39918	8.34474	8.37812	9.30377	9.38326	9.4342	-0.57435	-0.49133	-0.49486	-0.52018	0.0469458	-0.47285	-0.04733	-0.48758	-0.03259	7.3305	7.3275	7.3255	-1.04762	-1.05062	-1.05262	-1.05029	0.00251661	-1.03038	-0.01991	-1.05457	0.004276	6.70518	6.68083	6.67943	-1.67294	-1.67913	-1.69729	-1.68312	0.0126559	-1.66267	-0.02045	-1.69039	0.007268	6.13095	6.26755	6.38968	-2.24717	-2.11057	-1.98844	-2.11539	0.129432	-2.08139
0.0585	8.40171	8.43395	8.33587	8.39051	9.33077	9.39077	9.38365	-0.55974	-0.52138	-0.49974	-0.52695	0.0303858	-0.47362	-0.05333	-0.48777	-0.03918	7.33108	7.37566	7.31329	-1.05943	-1.01486	-1.07722	-1.0505	0.0321241	-1.03147	-0.01904	-1.05478	0.004279	6.74233	6.66532	6.66655	-1.64818	-1.71937	-1.72519	-1.69758	0.0428805	-1.66394	-0.03364	-1.69072	-0.00686	6.11724	6.2605	6.3834	-2.27327	-2.13001	-2.00711	-2.1368	0.13321	-2.08328
0.059	8.37006	8.4205	8.32153	8.3707	9.38045	9.40153	9.41697	-0.49025	-0.46455	-0.46917	-0.47466	0.0137004	-0.47438	-0.00028	-0.48795	0.013296	7.32195	7.33784	7.34247	-1.04875	-1.03286	-1.02822	-1.03661	0.0107665	-1.03253	-0.00408	-1.05499	0.018376	6.72311	6.65612	6.69241	-1.64758	-1.6672	-1.71458	-1.67645	0.0344451	-1.66518	-0.01127	-1.69104	0.014583	6.10228	6.23157	6.37054	-2.26842	-2.13913	-2.00016	-2.1359	0.134159	-2.08513
0.0595	8.33418	8.3883	8.33186	8.35145	9.40287	9.40078	9.38841	-0.44858	-0.43296	-0.45066	-0.44407	0.00967472	-0.47511	0.031043	-0.48812	0.044052	7.3435	7.33697	7.34752	-1.00795	-1.01448	-1.00393	-1.00879	0.00532453	-1.03357	0.024786	-1.05518	0.046397	6.68486	6.6678	6.70286	-1.66659	-1.64435	-1.68365	-1.66486	0.0197068	-1.66639	0.001528	-1.69134	0.026473	6.12399	6.23994	6.37404	-2.22745	-2.11151	-1.97741	-2.10546	0.12513	-2.08694
0.06	8.41186	8.39009	8.34764	8.3832	9.37143	9.38006	9.39396	-0.51177	-0.47199	-0.50313	-0.49563	0.0209237	-0.47583	-0.0198	-0.48828	-0.00735	7.30199	7.31093	7.32748	-1.0812	-1.07227	-1.05572	-1.06973	0.0129285	-1.03459	-0.03514	-1.05537	-0.01436	6.71897	6.66866	6.6995	-1.66422	-1.67912	-1.71454	-1.68596	0.0258479	-1.66757	-0.01839	-1.69162	0.005662	6.13912	6.26476	6.3759	-2.24407	-2.11843	-2.0073	-2.12327	0.118459	-2.0887
0.0605	8.34323	8.36715	8.31865	8.34301	9.35611	9.37691	9.43437	-0.4869	-0.42873	-0.46609	-0.46058	0.0294748	-0.47652	0.015949	-0.48844	0.02786	7.27871	7.32785	7.3216	-1.0643	-1.01516	-1.02141	-1.03362	0.0267499	-1.03558	0.001957	-1.05554	0.02192	6.68306	6.68956	6.69098	-1.65995	-1.68633	-1.65345	-1.66657	0.0174129	-1.66873	0.002155	-1.6919	0.025322	6.11753	6.24021	6.3631	-2.22548	-2.1028	-1.97991	-2.10273	0.122785	-2.09043
0.061	8.35325	8.4019	8.33921	8.36479	9.33754	9.36377	9.3966	-0.52724	-0.45091	-0.50102	-0.49306	0.0387831	-0.47721	-0.01585	-0.48858	-0.00447	7.33822	7.32342	7.3161	-1.02657	-1.04137	-1.04868	-1.03887	0.0112645	-1.03655	-0.00232	-1.05571	0.016838	6.68127	6.68303	6.66982	-1.68352	-1.70838	-1.68176	-1.69122	0.014887	-1.66986	-0.02136	-1.69216	0.00094	6.13953	6.25655	6.38506	-2.22525	-2.10824	-1.97973	-2.10441	0.122805	-2.09212
0.0615	8.35899	8.38894	8.30643	8.35145	9.35325	9.42284	9.38236	-0.4982	-0.46866	-0.42861	-0.46516	0.034927	-0.47787	0.01271	-0.48872	0.023562	7.29473	7.31757	7.4038	-1.05672	-1.03389	-0.947654	-1.01275	0.0575228	-1.0375	0.024747	-1.05587	0.043116	6.70257	6.62801	6.68858	-1.64888	-1.64387	-1.72344	-1.67207	0.044564	-1.67096	-0.00111	-1.6924	0.020336	6.13038	6.2321	6.35674	-2.22107	-2.11935	-1.99471	-2.11171	0.113373	-2.09377
0.062	8.32947	8.46693	8.2785	8.3583	9.3694	9.3918	9.40919	-0.4889	-0.49471	-0.4665	-0.48337	0.0148959	-0.47852	-0.00486	-0.48885	0.005483	7.30848	7.34555	7.34877	-1.04983	-1.01275	-1.00954	-1.02404	0.0223924	-1.03843	0.014389	-1.05602	0.031983	6.68112	6.65257	6.66056	-1.67718	-1.67789	-1.70573	-1.68693	0.0162823	-1.67203	-0.0149	-1.69264	0.005702	6.14359	6.25928	6.37562	-2.21471	-2.09902	-1.98269	-2.0988	0.11601	-2.09538
0.0625	8.32621	8.34669	8.32353	8.33214	9.37712	9.39952	9.4348	-0.45502	-0.49056	-0.43262	-0.4594	0.0292173	-0.47915	0.019745	-0.48898	0.029579	7.32363	7.32826	7.32622	-1.00851	-1.00389	-1.00593	-1.00611	0.00231525	-1.03933	0.033222	-1.05616	0.050053	6.70469	6.68394	6.67341	-1.62746	-1.66104	-1.6482	-1.64557	0.0169442	-1.67308	0.027518	-1.69286	0.047293	6.14026	6.23964	6.34804	-2.19188	-2.0925	-1.9841	-2.0895	0.103923	-2.09696
0.063	8.39769	8.39222	8.33717	8.37569	9.34607	9.42418	9.4153	-0.52963	-0.51974	-0.45151	-0.50029	0.042536	-0.47976	-0.02053	-0.4891	-0.01119	7.30101	7.31057	7.3463	-1.07469	-1.06512	-1.02939	-1.0564	0.0238757	-1.04022	-0.01618	-1.0563	-0.0001	6.66894	6.68988	6.68674	-1.70675	-1.71584	-1.68581	-1.7028	0.0153997	-1.67411	-0.02869	-1.69307	-0.00973	6.11261	6.23744	6.36658	-2.26308	-2.13826	-2.00912	-2.13682	0.126986	-2.0985
0.0635	8.34806	8.38398	8.29153	8.34119	9.3883	9.4437	9.46551	-0.45289	-0.46392	-0.39749	-0.4381	0.0355991	-0.48036	0.042259	-0.48921	0.051114	7.29491	7.32819	7.32743	-1.04628	-1.013	-1.01376	-1.02435	0.0189986	-1.04108	0.016735	-1.05643	0.032082	6.69755	6.68668	6.66541	-1.64364	-1.67796	-1.65451	-1.6587	0.0175401	-1.67511	0.01641	-1.69327	0.034572	6.12373	6.22953	6.36478	-2.21746	-2.11166	-1.97641	-2.10185	0.120824	-2.10001
0.064	8.38564	8.38871	8.32802	8.36746	9.35013	9.41568	9.40134	-0.51733	-0.48745	-0.45178	-0.48552	0.0328176	-0.48094	-0.00458	-0.48932	0.003802	7.31298	7.32137	7.32885	-1.05447	-1.04609	-1.03861	-1.04639	0.00793425	-1.04193	-0.00446	-1.05655	0.010159	6.69489	6.65901	6.68149	-1.67256	-1.71626	-1.70845	-1.69909	0.0233051	-1.67609	-0.023	-1.69347	-0.00562	6.11936	6.23623	6.35674	-2.2481	-2.13122	-2.01072	-2.13001	0.118695	-2.10148
0.0645	8.33101	8.40757	8.27387	8.33749	9.35154	9.37125	9.39498	-0.48594	-0.46517	-0.46624	-0.47245	0.0116949	-0.48151	0.009063	-0.48943	0.016976	7.32143	7.34412	7.34452	-1.01606	-0.993364	-0.992967	-1.0008	0.0132196	-1.04275	0.041957	-1.05667	0.055872	6.70421	6.67581	6.71261	-1.63327	-1.65389	-1.66168	-1.64961	0.0146799	-1.67705	0.027432	-1.69365	0.044034	6.14195	6.26123	6.37362	-2.19553	-2.07625	-1.96386	-2.07855	0.115852	-2.10293
0.065	8.36832	8.41136	8.35726	8.37898	9.38584	9.34748	9.38115	-0.49314	-0.51812	-0.53151	-0.51426	0.0194746	-0.48207	-0.03219	-0.48952	-0.02473	7.29625	7.33708	7.35499	-1.08273	-1.0419	-1.02399	-1.04954	0.030106	-1.04356	-0.00598	-1.05678	0.007235	6.7015	6.65828	6.65848	-1.67748	-1.69531	-1.72071	-1.69783	0.0217252	-1.67798	-0.01985	-1.69382	-0.00401	6.11006	6.23393	6.35895	-2.26892	-2.14506	-2.02004	-2.14467	0.12444	-2.10433
0.0655	8.31793	8.45004	8.30616	8.35804	9.34033	9.38396	9.37387	-0.51771	-0.48656	-0.47408	-0.49278	0.0224709	-0.48261	-0.01018	-0.48962	-0.00317	7.34798	7.34579	7.34712	-1.01006	-1.01225	-1.01093	-1.01108	0.00110268	-1.04435	0.033269	-1.05688	0.045804	6.70987	6.71202	6.68822	-1.64817	-1.64333	-1.64602	-1.64584	0.00242502	-1.67889	0.033053	-1.69399	0.04815	6.12424	6.24246	6.37254	-2.2338	-2.11558	-1.9855	-2.11163	0.124197	-2.10571
0.066	8.3205	8.37403	8.33775	8.34409	9.40139	9.37858	9.39107	-0.4427	-0.43706	-0.46551	-0.44843	0.0150638	-0.48313	0.034708	-0.48971	0.041279	7.32071	7.32633	7.3516	-1.02339	-1.01776	-0.992494	-1.01121	0.0164551	-1.04512	0.033904	-1.05698	0.045768	6.69631	6.69062	6.69002	-1.64778	-1.64433	-1.65347	-1.64853	0.00461552	-1.67978	0.031252	-1.69414	0.045616	6.14746	6.2504	6.36584	-2.19663	-2.09369	-1.97825	-2.08952	0.10925	-2.10706
0.0665	8.40515	8.43643	8.29704	8.37954	9.35732	9.33843	9.3834	-0.52222	-0.48904	-0.54111	-0.51746	0.0263598	-0.48365	-0.03381	-0.48979	-0.02767	7.29742	7.28869	7.33991	-1.08212	-1.09085	-1.03963	-1.07087	0.0274016	-1.04587	-0.025	-1.05708	-0.01379	6.67607	6.71381	6.64735	-1.70347	-1.7151	-1.66574	-1.69477	0.0258045	-1.68065	-0.01412	-1.69429	-0.00047	6.13132	6.23661	6.36992	-2.24822	-2.14293	-2.00962	-2.13359	0.119574	-2.10838
0.067	8.34413	8.37062	8.35427	8.35634	9.34487	9.36427	9.37597	-0.51147	-0.43584	-0.49207	-0.47979	0.0392812	-0.48415	0.004359	-0.48987	0.010081	7.34517	7.33996	7.35582	-1.01117	-1.01638	-1.00052	-1.00936	0.008084	-1.04661	0.037251	-1.05717	0.047811	6.70478	6.66197	6.67338	-1.65156	-1.69113	-1.69437	-1.67902	0.0238362	-1.6815	0.00248	-1.69444	0.015418	6.14544	6.2509	6.37048	-2.2109	-2.10544	-1.98586	-2.10073	0.112594	-2.10966
0.0675	8.33801	8.41423	8.3089	8.35371	9.37326	9.36308	9.40104	-0.48046	-0.48851	-0.49063	-0.48653	0.00536541	-0.48464	-0.0019	-0.48995	0.003415	7.3247	7.33635	7.31477	-1.02902	-1.01736	-1.03894	-1.02844	0.0108017	-1.04733	0.018885	-1.05725	0.028811	6.71674	6.6707	6.67474	-1.63697	-1.64968	-1.68302	-1.65656	0.0237827	-1.68233	0.025771	-1.69457	0.038015	6.1462	6.22728	6.36487	-2.20752	-2.12644	-1.98885	-2.1076	0.110545	-2.11092
0.068	8.34441	8.3904	8.33356	8.35612	9.37904	9.35344	9.38828	-0.47708	-0.43671	-0.50268	-0.47216	0.0332594	-0.48511	0.012956	-0.49002	0.017863	7.28808	7.30397	7.36586	-1.06804	-1.05215	-0.99027	-1.03682	0.0410889	-1.04803	0.011208	-1.05733	0.020514	6.68101	6.67188	6.64335	-1.67512	-1.6822	-1.68425	-1.68052	0.00479037	-1.68314	0.002615	-1.6947	0.014178	6.14189	6.2472	6.37701	-2.21423	-2.10893	-1.97912	-2.10076	0.117768	-2.11215
0.0685	8.34253	8.40637	8.33519	8.36137	9.34238	9.36518	9.42584	-0.51899	-0.43136	-0.49619	-0.48218	0.0454639	-0.48558	0.0034	-0.49009	0.007913	7.30904	7.31542	7.33527	-1.05233	-1.04595	-1.02609	-1.04146	0.0136849	-1.04872	0.007259	-1.05741	0.015955	6.71875	6.68459	6.68248	-1.64262	-1.662	-1.67678	-1.66046	0.0171315	-1.68393	0.023463	-1.69482	0.034358	6.15319	6.24577	6.39123	-2.20818	-2.11559	-1.97014	-2.09797	0.119994	-2.11336
0.069	8.39388	8.46437	8.30767	8.38864	9.39015	9.3909	9.38879	-0.49849	-0.4981	-0.49774	-0.49811	0.0003751	-0.48603	-0.01208	-0.49016	-0.00795	7.2836	7.30067	7.36118	-1.10504	-1.08797	-1.02745	-1.07349	0.0407723	-1.04939	-0.0241	-1.05748	-0.016	6.65935	6.67205	6.64384	-1.72929	-1.68851	-1.71658	-1.71146	0.0208665	-1.6847	-0.02676	-1.69494	-0.01652	6.10125	6.24551	6.35954	-2.28739	-2.14313	-2.0291	-2.1532	0.12944	-2.11453
0.0695	8.38699	8.422	8.33796	8.38232	9.38965	9.40162	9.38697	-0.49267	-0.50631	-0.4807	-0.49322	0.0128141	-0.48647	-0.00675	-0.49022	-0.003	7.31113	7.32205	7.35491	-1.07118	-1.06026	-1.02741	-1.05295	0.0227822	-1.05004	-0.00291	-1.05755	0.004601	6.71656	6.63072	6.69129	-1.66576	-1.7002	-1.7516	-1.70585	0.0431983	-1.68545	-0.0204	-1.69505	-0.0108	6.12023	6.24037	6.36255	-2.26209	-2.14195	-2.01977	-2.14127	0.121161	-2.11569
0.07	8.35772	8.40992	8.30883	8.35882	9.39704	9.38371	9.37678	-0.46179	-0.48229	-0.47512	-0.47306	0.0104031	-0.4869	0.013838	-0.49028	0.017216	7.27468	7.29481	7.36571	-1.08414	-1.06401	-0.993111	-1.04709	0.0478159	-1.05068	0.003595	-1.05762	0.010533	6.70618	6.67045	6.69032	-1.65264	-1.67556	-1.68838	-1.67219	0.0181063	-1.68619	0.013996	-1.69515	0.022961	6.14378	6.23301	6.37864	-2.21504	-2.12581	-1.98018	-2.10701	0.118553	-2.11681
0.0705	8.3767	8.38803	8.38196	8.38223	9.36995	9.40152	9.40714	-0.51228	-0.52966	-0.4807	-0.50755	0.0248208	-0.48732	-0.02023	-0.49034	-0.01721	7.29259	7.28263	7.33594	-1.08964	-1.09959	-1.04628	-1.0785	0.0283462	-1.05131	-0.0272	-1.05768	-0.02082	6.67494	6.69891	6.62759	-1.70728	-1.67968	-1.68332	-1.69009	0.014995	-1.68691	-0.00318	-1.69526	0.005162	6.11088	6.23239	6.36783	-2.27135	-2.14984	-2.0144	-2.1452	0.128538	-2.11791
0.071	8.37957	8.42129	8.29419	8.36502	9.34538	9.41158	9.38914	-0.51964	-0.46148	-0.45344	-0.47818	0.036124	-0.48773	0.009543	-0.49039	0.012205	7.30798	7.32295	7.32269	-1.05704	-1.04207	-1.04233	-1.04715	0.00856886	-1.05192	0.004772	-1.05774	0.010594	6.70421	6.68247	6.66442	-1.66081	-1.67287	-1.68255	-1.67208	0.0108917	-1.68761	0.015534	-1.69535	0.023273	6.12606	6.23882	6.37632	-2.23896	-2.1262	-1.9887	-2.11795	0.125334	-2.11899
0.0715	8.41189	8.41139	8.29972	8.37434	9.33519	9.4365	9.37399	-0.53915	-0.48977	-0.43783	-0.48892	0.0506654	-0.48813	-0.00079	-0.49044	0.001525	7.29002	7.32425	7.32909	-1.08431	-1.05009	-1.04524	-1.05988	0.0212955	-1.05252	-0.00736	-1.0578	-0.00208	6.71402	6.64226	6.66772	-1.66032	-1.6935	-1.73208	-1.6953	0.0359138	-1.6883	-0.007	-1.69544	0.000143	6.12486	6.23478	6.36754	-2.24947	-2.13955	-2.0068	-2.13194	0.121514	-2.12004
0.072	8.36106	8.35465	8.3442	8.3533	9.3714	9.41789	9.34659	-0.4819	-0.45788	-0.43541	-0.4584	0.0232493	-0.48851	0.030116	-0.49049	0.032092	7.33619	7.30979	7.3552	-1.01712	-1.04352	-0.998106	-1.01958	0.0228069	-1.0531	0.033521	-1.05785	0.038272	6.70199	6.67314	6.66089	-1.65131	-1.708	-1.68016	-1.67982	0.0283465	-1.68897	0.009144	-1.69553	0.015704	6.13601	6.24421	6.37226	-2.21729	-2.10909	-1.98105	-2.10248	0.118259	-2.12107
0.0725	8.37033	8.35108	8.26795	8.32978	9.38786	9.40072	9.42168	-0.44192	-0.48773	-0.42906	-0.45291	0.0308386	-0.48889	0.035987	-0.49054	0.037632	7.29108	7.33301	7.35432	-1.0387	-0.996778	-0.975465	-1.00365	0.0321724	-1.05367	0.050023	-1.0579	0.054253	6.68955	6.67666	6.67485	-1.64024	-1.66097	-1.65312	-1.65144	0.0104662	-1.68962	0.03818	-1.69561	0.044168	6.14133	6.23296	6.38157	-2.18845	-2.09682	-1.94822	-2.07783	0.121236	-2.12207
0.073	8.36586	8.38405	8.25493	8.33495	9.35543	9.43745	9.41521	-0.47952	-0.46651	-0.3975	-0.44784	0.0440812	-0.48926	0.04142	-0.49058	0.04274	7.30014	7.32939	7.33836	-1.0348	-1.00556	-0.996585	-1.01232	0.019983	-1.05423	0.041913	-1.05795	0.045634	6.66512	6.65348	6.67396	-1.66983	-1.67828	-1.68146	-1.67652	0.00601071	-1.69026	0.013736	-1.69569	0.019163	6.10661	6.22849	6.37024	-2.22834	-2.10645	-1.96471	-2.09983	0.131939	-2.12306
0.0735	8.38375	8.4539	8.35064	8.3961	9.38833	9.33842	9.38545	-0.50777	-0.46028	-0.55768	-0.50858	0.048705	-0.48962	-0.01896	-0.49062	-0.01795	7.30621	7.29399	7.35767	-1.08989	-1.10211	-1.03843	-1.07681	0.033795	-1.05477	-0.02203	-1.058	-0.01881	6.69917	6.66275	6.68895	-1.69692	-1.71863	-1.73335	-1.7163	0.0183264	-1.69088	-0.02542	-1.69576	-0.02054	6.11729	6.24065	6.36973	-2.27881	-2.15545	-2.02636	-2.15354	0.126236	-2.12402
0.074	8.35916	8.40295	8.30195	8.35469	9.38346	9.3788	9.37977	-0.47122	-0.472	-0.47589	-0.47304	0.00250165	-0.48997	0.016932	-0.49066	0.017625	7.31224	7.29804	7.33646	-1.04245	-1.05665	-1.01823	-1.03911	0.0194265	-1.05531	0.016197	-1.05804	0.018931	6.69506	6.69603	6.65323	-1.65963	-1.68724	-1.65866	-1.66851	0.0162279	-1.69149	0.022986	-1.69583	0.027324	6.13278	6.25283	6.40083	-2.2219	-2.10186	-1.95385	-2.09254	0.134268	-2.12496
0.0745	8.36089	8.4489	8.34314	8.38431	9.38083	9.37579	9.34144	-0.50348	-0.5277	-0.50852	-0.51323	0.0127794	-0.49031	-0.02292	-0.4907	-0.02253	7.30451	7.31806	7.30761	-1.0798	-1.06624	-1.0767	-1.07425	0.00710511	-1.05583	-0.01842	-1.05808	-0.01617	6.67075	6.69741	6.67905	-1.71356	-1.70696	-1.6869	-1.70247	0.0138848	-1.69209	-0.01038	-1.6959	-0.00657	6.12487	6.24799	6.38359	-2.25944	-2.13632	-2.00072	-2.13216	0.12941	-2.12588
0.075	8.33455	8.43211	8.34457	8.37041	9.37702	9.33805	9.38113	-0.49339	-0.47458	-0.53235	-0.50011	0.0294649	-0.49065	-0.00946	-0.49074	-0.00937	7.30951	7.30258	7.35103	-1.06089	-1.06783	-1.01937	-1.04937	0.0262057	-1.05633	0.006969	-1.05812	0.008755	6.69714	6.71769	6.70881	-1.67327	-1.70972	-1.65272	-1.67857	0.0288672	-1.69267	0.0141	-1.69596	0.017394	6.12328	6.228	6.38014	-2.24713	-2.14241	-1.99027	-2.1266	0.129157	-2.12678
0.0755	8.36674	8.43365	8.30413	8.36817	9.40135	9.39695	9.34525	-0.46683	-0.51574	-0.47123	-0.4846	0.0270576	-0.49097	0.006371	-0.49077	0.006174	7.29723	7.29167	7.3497	-1.07094	-1.0765	-1.01847	-1.05531	0.0320195	-1.05683	0.001524	-1.05816	0.002851	6.69276	6.68277	6.71966	-1.67541	-1.7073	-1.6854	-1.68937	0.0163115	-1.69324	0.003868	-1.69602	0.006654	6.11109	6.23828	6.39387	-2.25709	-2.12989	-1.9743	-2.12043	0.141632	-2.12766
0.076	8.40548	8.4244	8.32553	8.38514	9.33643	9.40129	9.35953	-0.54871	-0.5261	-0.48385	-0.51955	0.0329219	-0.49129	-0.02827	-0.49081	-0.02875	7.26452	7.33802	7.34737	-1.12062	-1.04711	-1.03777	-1.0685	0.0453782	-1.05732	-0.01118	-1.05819	-0.01031	6.6905	6.66115	6.7243	-1.69464	-1.73069	-1.72399	-1.71644	0.0191743	-1.69379	-0.02265	-1.69608	-0.02036	6.10313	6.228	6.36971	-2.282	-2.15714	-2.01542	-2.15152	0.133379	-2.12852
0.0765	8.36708	8.42533	8.28781	8.36007	9.35222	9.39194	9.40806	-0.50786	-0.49969	-0.46813	-0.49189	0.0209812	-0.4916	-0.0003	-0.49084	-0.00106	7.31816	7.29886	7.33159	-1.04191	-1.06122	-1.02849	-1.04387	0.0164531	-1.05779	0.013919	-1.05823	0.014355	6.66333	6.63635	6.70879	-1.69674	-1.69811	-1.72373	-1.70619	0.0152026	-1.69433	-0.01186	-1.69614	-0.01006	6.09686	6.22609	6.33375	-2.26322	-2.13398	-2.02632	-2.14117	0.118614	-2.12936
0.077	8.36591	8.38381	8.2666	8.33877	9.40033	9.39602	9.3827	-0.43844	-0.48286	-0.44275	-0.45468	0.0244967	-0.4919	0.037214	-0.49087	0.036186	7.34927	7.27972	7.32578	-0.989499	-1.05905	-1.01299	-1.02051	0.0353805	-1.05825	0.03774	-1.05826	0.037745	6.66346	6.66244	6.68787	-1.67531	-1.6752	-1.67633	-1.67561	0.000623084	-1.69486	0.019248	-1.69619	0.020574	6.11863	6.2308	6.35546	-2.22015	-2.10797	-1.98331	-2.10381	0.118475	-2.13018
0.0775	8.41064	8.41819	8.29433	8.37439	9.3941	9.37233	9.41985	-0.48029	-0.52283	-0.50206	-0.50172	0.021272	-0.49219	-0.00953	-0.4909	-0.01083	7.29177	7.29849	7.34638	-1.08261	-1.0759	-1.028	-1.06217	0.0297817	-1.05871	-0.00347	-1.05829	-0.00388	6.6813	6.68813	6.7309	-1.69309	-1.68977	-1.68626	-1.6897	0.00341544	-1.69538	0.005674	-1.69624	0.006534	6.11945	6.21524	6.37212	-2.25494	-2.15915	-2.00227	-2.13879	0.12756	-2.13099
0.078	8.37857	8.37919	8.2918	8.34985	9.36108	9.35248	9.369	-0.48877	-0.46263	-0.49737	-0.48293	0.0180929	-0.49247	0.009549	-0.49092	0.007998	7.28413	7.2622	7.3202	-1.06572	-1.08766	-1.02966	-1.06101	0.0292851	-1.05915	-0.00186	-1.05832	-0.00269	6.69947	6.64805	6.68651	-1.65038	-1.65629	-1.7018	-1.66949	0.0281369	-1.69588	0.026393	-1.69629	0.026796	6.11852	6.2496	6.38988	-2.23133	-2.10025	-1.95997	-2.09718	0.135706	-2.13177
0.0785	8.37831	8.44371	8.3469	8.38964	9.3572	9.39674	9.3966	-0.53244	-0.51513	-0.4929	-0.51349	0.019821	-0.49275	-0.02074	-0.49095	-0.02254	7.2847	7.30205	7.34137	-1.10495	-1.08759	-1.04827	-1.08027	0.0290404	-1.05958	-0.02069	-1.05835	-0.02192	6.64609	6.64892	6.6984	-1.74355	-1.73145	-1.74072	-1.73857	0.00632919	-1.69638	-0.0422	-1.69633	-0.04224	6.12868	6.25229	6.39291	-2.26096	-2.13735	-1.99674	-2.13168	0.132201	-2.13254
0.079	8.3236	8.39826	8.31307	8.34498	9.336	9.38422	9.38295	-0.50898	-0.46423	-0.46076	-0.47799	0.0268941	-0.49302	0.015037	-0.49097	0.012985	7.28985	7.31299	7.34234	-1.05513	-1.03199	-1.00264	-1.02992	0.0263062	-1.06001	0.030085	-1.05837	0.028452	6.69186	6.65827	6.68993	-1.65312	-1.70201	-1.68671	-1.68061	0.0250087	-1.69686	0.016244	-1.69637	0.015761	6.11291	6.24306	6.35676	-2.23207	-2.10192	-1.98822	-2.1074	0.122017	-2.13329
0.0795	8.38588	8.39866	8.35986	8.38147	9.39981	9.3669	9.38983	-0.48165	-0.54218	-0.51456	-0.5128	0.0303035	-0.49329	-0.01951	-0.491	-0.0218	7.30635	7.32872	7.34828	-1.07512	-1.05275	-1.03318	-1.05368	0.0209856	-1.06042	0.006736	-1.0584	0.004714	6.64183	6.64603	6.67998	-1.73964	-1.7094	-1.73544	-1.72816	0.0163818	-1.69733	-0.03083	-1.69641	-0.03175	6.10816	6.21666	6.33673	-2.2733	-2.1648	-2.04474	-2.16095	0.114329	-2.13403
0.08	8.35933	8.41757	8.27622	8.35104	9.40806	9.37428	9.37769	-0.44298	-0.48047	-0.47676	-0.46674	0.0206573	-0.49355	0.026809	-0.49102	0.02428	7.28465	7.31202	7.32451	-1.06639	-1.03902	-1.02653	-1.04398	0.0203876	-1.06082	0.01684	-1.05842	0.014438	6.6691	6.65789	6.70027	-1.68194	-1.70432	-1.69315	-1.69313	0.01119	-1.69778	0.00465	-1.69645	0.003318	6.1018	6.22138	6.35297	-2.24924	-2.12966	-1.99807	-2.12566	0.125633	-2.13475
0.0805	8.39147	8.41144	8.28619	8.36304	9.33997	9.39456	9.42893	-0.52306	-0.46052	-0.46848	-0.48402	0.0340431	-0.4938	0.009778	-0.49104	0.007019	7.28096	7.28092	7.32952	-1.08208	-1.08212	-1.03352	-1.06591	0.0280477	-1.06122	-0.00469	-1.05844	-0.00746	6.66561	6.65304	6.68329	-1.69742	-1.68643	-1.70999	-1.69795	0.0117888	-1.69823	0.000283	-1.69649	-0.00146	6.11212	6.20792	6.33088	-2.25092	-2.15512	-2.03215	-2.14606	0.109666	-2.13545
0.081	8.39819	8.41071	8.31488	8.37459	9.37063	9.40148	9.41129	-0.50396	-0.50929	-0.47311	-0.49546	0.0195326	-0.49404	-0.00141	-0.49106	-0.0044	7.28012	7.29294	7.31737	-1.09447	-1.08165	-1.05722	-1.07778	0.0189241	-1.0616	-0.01618	-1.05846	-0.01932	6.65603	6.69214	6.68541	-1.71856	-1.67758	-1.68246	-1.69287	0.0223845	-1.69867	0.005803	-1.69652	0.003657	6.11689	6.24902	6.3549	-2.2577	-2.12557	-2.01969	-2.13432	0.119246	-2.13614
0.0815	8.39479	8.38545	8.29292	8.35772	9.37924	9.37972	9.41288	-0.47848	-0.46987	-0.47799	-0.47545	0.00483575	-0.49428	0.018835	-0.49108	0.015631	7.30198	7.28617	7.31219	-1.05574	-1.07155	-1.04553	-1.05761	0.0131101	-1.06198	0.00437	-1.05848	0.000875	6.65165	6.67706	6.64508	-1.70607	-1.69652	-1.68066	-1.69442	0.0128349	-1.6991	0.00468	-1.69656	0.00214	6.1289	6.23435	6.35549	-2.22881	-2.12337	-2.00223	-2.11814	0.113381	-2.13681
0.082	8.40908	8.39049	8.33244	8.37734	9.37881	9.38252	9.40037	-0.49853	-0.47285	-0.49482	-0.48873	0.0138799	-0.49452	0.005784	-0.4911	0.002365	7.2384	7.2875	7.31809	-1.13894	-1.08984	-1.05925	-1.09601	0.0402017	-1.06235	-0.03366	-1.0585	-0.03751	6.65118	6.7001	6.6686	-1.72616	-1.70499	-1.67724	-1.7028	0.0245336	-1.69951	-0.00328	-1.69659	-0.00621	6.10859	6.22768	6.33288	-2.26875	-2.14966	-2.04446	-2.15429	0.112217	-2.13747
0.0825	8.43357	8.4372	8.34326	8.40467	9.39481	9.36178	9.38792	-0.50987	-0.54412	-0.54289	-0.5323	0.0194289	-0.49474	-0.03755	-0.49111	-0.04118	7.27108	7.29653	7.34006	-1.1336	-1.10814	-1.06461	-1.10212	0.0348872	-1.06271	-0.03941	-1.05852	-0.0436	6.67648	6.67449	6.64654	-1.72819	-1.7551	-1.73018	-1.73782	0.0149951	-1.69992	-0.0379	-1.69662	-0.0412	6.08902	6.2393	6.35185	-2.31566	-2.16537	-2.05282	-2.17795	0.131871	-2.13811
0.083	8.40389	8.39167	8.31628	8.37061	9.34138	9.37036	9.35908	-0.52923	-0.53062	-0.50025	-0.52004	0.017147	-0.49496	-0.02507	-0.49113	-0.0289	7.28207	7.3163	7.33002	-1.08855	-1.05431	-1.04059	-1.06115	0.0247008	-1.06306	0.001907	-1.05854	-0.00261	6.66028	6.63312	6.68734	-1.71033	-1.71646	-1.73749	-1.72142	0.0142449	-1.70032	-0.0211	-1.69665	-0.02478	6.10257	6.22901	6.34397	-2.26805	-2.1416	-2.02664	-2.14543	0.120751	-2.13874
0.0835	8.42116	8.42495	8.29826	8.38146	9.38591	9.39939	9.38953	-0.49554	-0.50472	-0.48207	-0.49411	0.0113925	-0.49518	0.00107	-0.49115	-0.00296	7.2921	7.296	7.33678	-1.08935	-1.08546	-1.04467	-1.07316	0.0247496	-1.0634	-0.00976	-1.05855	-0.01461	6.65352	6.68063	6.68783	-1.72793	-1.72907	-1.70082	-1.71928	0.0159912	-1.70071	-0.01857	-1.69668	-0.0226	6.09983	6.24531	6.35657	-2.28162	-2.13614	-2.02489	-2.14755	0.128745	-2.13936
0.084	8.37709	8.45928	8.36909	8.40182	9.37538	9.33557	9.36961	-0.52644	-0.53299	-0.56625	-0.5419	0.0213462	-0.49539	-0.0465	-0.49116	-0.05073	7.30731	7.27913	7.31599	-1.09451	-1.12268	-1.08582	-1.10101	0.0192688	-1.06374	-0.03727	-1.05857	-0.04244	6.66572	6.66234	6.64763	-1.7361	-1.75088	-1.73948	-1.74215	0.00774417	-1.70109	-0.04106	-1.6967	-0.04545	6.10955	6.21684	6.32652	-2.29227	-2.18498	-2.0753	-2.18418	0.108487	-2.13996
0.0845	8.40908	8.44307	8.27494	8.3757	9.37852	9.37458	9.39072	-0.49718	-0.50648	-0.50112	-0.50159	0.00466803	-0.49559	-0.006	-0.49118	-0.01042	7.28384	7.29673	7.35079	-1.09186	-1.07896	-1.02491	-1.06524	0.0355202	-1.06406	-0.00118	-1.05858	-0.00666	6.64118	6.66783	6.6316	-1.73451	-1.71381	-1.70787	-1.71873	0.0139849	-1.70146	-0.01727	-1.69673	-0.022	6.11939	6.23165	6.35632	-2.25631	-2.14405	-2.01937	-2.13991	0.118524	-2.14055
0.085	8.43756	8.42732	8.34952	8.4048	9.36983	9.3875	9.36645	-0.53497	-0.54167	-0.5173	-0.53132	0.0125898	-0.49579	-0.03552	-0.49119	-0.04013	7.26821	7.29676	7.32581	-1.13659	-1.10804	-1.07899	-1.10787	0.0288004	-1.06438	-0.04349	-1.0586	-0.04927	6.63958	6.6125	6.66444	-1.76522	-1.71437	-1.7923	-1.7573	0.0395646	-1.70182	-0.05548	-1.69675	-0.06055	6.10817	6.21375	6.31394	-2.29663	-2.19105	-2.09086	-2.19285	0.102897	-2.14112
0.0855	8.36466	8.44306	8.35491	8.38754	9.40527	9.37323	9.43055	-0.48227	-0.53171	-0.51431	-0.50943	0.0250787	-0.49599	-0.01344	-0.4912	-0.01823	7.28914	7.31983	7.31975	-1.0984	-1.06771	-1.0678	-1.07797	0.017693	-1.0647	-0.01327	-1.05861	-0.01936	6.64611	6.63975	6.63612	-1.74143	-1.66262	-1.74779	-1.71728	0.0474436	-1.70218	-0.0151	-1.69677	-0.02051	6.10784	6.22419	6.35368	-2.2797	-2.16335	-2.03386	-2.15897	0.122979	-2.14169
0.086	8.37086	8.4265	8.30434	8.36724	9.35206	9.37535	9.39103	-0.51518	-0.4796	-0.49189	-0.49555	0.0180712	-0.49618	0.000626	-0.49121	-0.00434	7.29439	7.30532	7.32269	-1.07284	-1.06192	-1.04455	-1.05977	0.014267	-1.065	0.005232	-1.05862	-0.00115	6.64284	6.65724	6.65351	-1.7244	-1.67264	-1.71	-1.70235	0.0267152	-1.70252	0.000175	-1.69679	-0.00555	6.10108	6.21483	6.32254	-2.26616	-2.15241	-2.0447	-2.15442	0.110744	-2.14224
0.0865	8.3679	8.44085	8.32244	8.37706	9.39784	9.39157	9.37478	-0.47923	-0.49739	-0.48549	-0.48737	0.00922481	-0.49636	0.008998	-0.49123	0.003859	7.31519	7.25652	7.3321	-1.06188	-1.12055	-1.04496	-1.07579	0.0396701	-1.0653	-0.01049	-1.05864	-0.01716	6.6554	6.68285	6.66982	-1.72166	-1.72535	-1.69421	-1.71374	0.0170138	-1.70286	-0.01088	-1.69681	-0.01693	6.11644	6.22388	6.33936	-2.26063	-2.15318	-2.0377	-2.1505	0.111489	-2.14277
0.087	8.34874	8.39839	8.36771	8.37161	9.37219	9.38474	9.4051	-0.49943	-0.48319	-0.48687	-0.48983	0.00851502	-0.49655	0.006716	-0.49124	0.001407	7.29035	7.29482	7.34286	-1.08126	-1.07679	-1.02875	-1.06227	0.0291122	-1.06559	0.003324	-1.05865	-0.00362	6.65793	6.68474	6.71301	-1.71368	-1.69834	-1.68687	-1.69963	0.0134515	-1.70319	0.003559	-1.69683	-0.0028	6.11664	6.22845	6.31629	-2.25498	-2.14316	-2.05533	-2.15116	0.100065	-2.1433
0.0875	8.37884	8.4334	8.28628	8.36617	9.36343	9.38391	9.40481	-0.50275	-0.47695	-0.48227	-0.48732	0.0136221	-0.49672	0.009398	-0.49125	0.003924	7.27418	7.29052	7.30507	-1.092	-1.07566	-1.06111	-1.07625	0.0154536	-1.06588	-0.01038	-1.05866	-0.0176	6.65969	6.65831	6.69615	-1.70649	-1.70468	-1.70787	-1.70635	0.00159982	-1.70351	-0.00284	-1.69685	-0.0095	6.11983	6.22875	6.32782	-2.24635	-2.13742	-2.03835	-2.14071	0.104039	-2.14382
0.088	8.41469	8.46099	8.3273	8.40099	9.39292	9.4056	9.37211	-0.50808	-0.5016	-0.49539	-0.50169	0.00634548	-0.49689	-0.00479	-0.49126	-0.01043	7.27938	7.29929	7.30467	-1.12161	-1.1017	-1.09632	-1.10654	0.0133225	-1.06616	-0.04039	-1.05867	-0.04788	6.68782	6.67058	6.68205	-1.71317	-1.76163	-1.73041	-1.73507	0.0245638	-1.70382	-0.03125	-1.69687	-0.0382	6.10689	6.22322	6.32044	-2.2941	-2.17777	-2.08056	-2.18414	0.106913	-2.14432
0.0885	8.39376	8.3995	8.29277	8.36201	9.42425	9.3893	9.39374	-0.43776	-0.4719	-0.47271	-0.46079	0.0199487	-0.49706	0.036268	-0.49127	0.030475	7.30112	7.31916	7.31726	-1.06089	-1.04285	-1.04475	-1.0495	0.00991254	-1.06643	0.016932	-1.05868	0.009181	6.6474	6.66703	6.68074	-1.71461	-1.69965	-1.69498	-1.70308	0.0102547	-1.70413	0.00105	-1.69688	-0.0062	6.10699	6.21727	6.32104	-2.25502	-2.14474	-2.04097	-2.14691	0.107041	-2.14481
0.089	8.36897	8.40011	8.28779	8.35229	9.36907	9.40582	9.39261	-0.48322	-0.51759	-0.44647	-0.48243	0.0355666	-0.49722	0.014796	-0.49128	0.008849	7.21761	7.31996	7.30425	-1.13468	-1.03234	-1.04804	-1.07169	0.0551157	-1.0667	-0.00499	-1.05869	-0.013	6.68777	6.65872	6.68061	-1.66452	-1.69283	-1.69357	-1.68364	0.0165625	-1.70443	0.020789	-1.6969	0.013259	6.12369	6.23859	6.33506	-2.2286	-2.1137	-2.01723	-2.11984	0.105819	-2.14529
0.0895	8.39345	8.40046	8.30042	8.36477	9.38234	9.34461	9.3859	-0.48243	-0.49948	-0.52016	-0.50069	0.0188941	-0.49738	-0.00331	-0.49128	-0.00941	7.2989	7.3152	7.31707	-1.06587	-1.04958	-1.0477	-1.05438	0.00999206	-1.06696	0.012573	-1.0587	0.004313	6.68228	6.68795	6.67998	-1.68249	-1.69363	-1.67683	-1.68432	0.00854766	-1.70472	0.020407	-1.69692	0.0126	6.08154	6.22354	6.30774	-2.28323	-2.14123	-2.05704	-2.1605	0.11432	-2.14576
0.09	8.38611	8.41502	8.33804	8.37973	9.3706	9.34817	9.41599	-0.50912	-0.46698	-0.53155	-0.50255	0.0327825	-0.49754	-0.00502	-0.49129	-0.01126	7.29203	7.30325	7.31069	-1.08769	-1.07648	-1.06903	-1.07774	0.00939292	-1.06721	-0.01053	-1.0587	-0.01903	6.65709	6.67269	6.67248	-1.72264	-1.74186	-1.70703	-1.72384	0.0174462	-1.70501	-0.01883	-1.69693	-0.02691	6.08454	6.20885	6.32852	-2.29518	-2.17087	-2.05121	-2.17242	0.121992	-2.14622
0.0905	8.36932	8.46007	8.28538	8.37159	9.3744	9.37622	9.36533	-0.49718	-0.49357	-0.49537	-0.49537	0.001805	-0.49769	0.002313	-0.4913	-0.00407	7.32735	7.31851	7.33643	-1.04424	-1.05307	-1.03516	-1.04416	0.00895529	-1.06746	0.023301	-1.05871	0.014555	6.66996	6.62713	6.66977	-1.70162	-1.72664	-1.74446	-1.72424	0.0215206	-1.70529	-0.01895	-1.69694	-0.0273	6.11373	6.22608	6.31787	-2.25786	-2.14551	-2.05372	-2.15236	0.102242	-2.14667
0.091	8.3917	8.46422	8.36609	8.40734	9.36188	9.37049	9.4346	-0.54546	-0.51549	-0.53685	-0.5326	0.0154304	-0.49783	-0.03476	-0.49131	-0.04129	7.31108	7.30547	7.33174	-1.09625	-1.10187	-1.07559	-1.09124	0.0138387	-1.0677	-0.02354	-1.05872	-0.03252	6.68886	6.67	6.70336	-1.71847	-1.77007	-1.73733	-1.74196	0.0261093	-1.70556	-0.0364	-1.69696	-0.045	6.08874	6.2187	6.32498	-2.31859	-2.18864	-2.08235	-2.19653	0.118317	-2.14711
0.0915	8.41308	8.45587	8.30498	8.39131	9.36048	9.43919	9.38264	-0.53083	-0.52093	-0.45212	-0.50129	0.0428721	-0.49798	-0.00331	-0.49131	-0.00998	7.28369	7.26713	7.32266	-1.10761	-1.12418	-1.06865	-1.10015	0.0285074	-1.06794	-0.03221	-1.05873	-0.04142	6.64998	6.67917	6.65284	-1.74132	-1.74402	-1.71214	-1.73249	0.0176781	-1.70583	-0.02667	-1.69697	-0.03552	6.1235	6.24524	6.30772	-2.26781	-2.14607	-2.08359	-2.16582	0.0936851	-2.14754
0.092	8.40911	8.39945	8.29027	8.36628	9.3787	9.41857	9.36059	-0.48758	-0.50314	-0.4477	-0.47947	0.0285952	-0.49812	0.018645	-0.49132	0.011849	7.33265	7.30406	7.28957	-1.03362	-1.06221	-1.07671	-1.05751	0.0219256	-1.06817	0.010656	-1.05873	0.001219	6.67835	6.67464	6.68537	-1.68793	-1.70364	-1.69164	-1.6944	0.00821146	-1.70609	0.011686	-1.69698	0.002579	6.09995	6.20942	6.30471	-2.26633	-2.15686	-2.06157	-2.16159	0.102462	-2.14796
0.0925	8.37164	8.46862	8.31939	8.38655	9.36381	9.32918	9.39434	-0.52274	-0.51504	-0.55737	-0.53171	0.0225476	-0.49825	-0.03346	-0.49133	-0.04039	7.26971	7.27797	7.2836	-1.11684	-1.10857	-1.10295	-1.10945	0.006987	-1.0684	-0.04106	-1.05874	-0.05071	6.66701	6.6808	6.66046	-1.71953	-1.7231	-1.70575	-1.71613	0.00916202	-1.70634	-0.00979	-1.69699	-0.01914	6.12753	6.24084	6.33984	-2.25901	-2.14571	-2.04671	-2.15048	0.10623	-2.14838
0.093	8.36152	8.425	8.28207	8.3562	9.36719	9.38241	9.42022	-0.48901	-0.4447	-0.47379	-0.46917	0.0225139	-0.49839	0.02922	-0.49133	0.022167	7.29151	7.26933	7.29959	-1.06469	-1.08687	-1.05661	-1.06939	0.0156679	-1.06862	-0.00077	-1.05875	-0.01064	6.69101	6.6795	6.6848	-1.66519	-1.6752	-1.6767	-1.67236	0.0062574	-1.70659	0.034224	-1.697	0.024637	6.12114	6.22538	6.32067	-2.23506	-2.13083	-2.03553	-2.13381	0.0997983	-2.14878
0.0935	8.38732	8.44929	8.32364	8.38675	9.36882	9.35835	9.38836	-0.51793	-0.51195	-0.52841	-0.51943	0.00833189	-0.49852	-0.02091	-0.49134	-0.02809	7.31066	7.28915	7.32129	-1.07609	-1.0976	-1.06546	-1.07972	0.016374	-1.06883	-0.01088	-1.05875	-0.02097	6.66724	6.65707	6.67861	-1.71951	-1.73608	-1.72968	-1.72842	0.00835617	-1.70683	-0.02159	-1.69701	-0.03141	6.08809	6.23283	6.31021	-2.29867	-2.15393	-2.07655	-2.17638	0.112749	-2.14917
0.094	8.36801	8.44076	8.31879	8.37585	9.33219	9.38932	9.36737	-0.54367	-0.53459	-0.48653	-0.5216	0.0307061	-0.49864	-0.02295	-0.49135	-0.03025	7.26946	7.31479	7.30218	-1.10639	-1.06107	-1.07368	-1.08038	0.0233911	-1.06905	-0.01133	-1.05876	-0.02162	6.65542	6.6774	6.67637	-1.72044	-1.73366	-1.69845	-1.71752	0.0177861	-1.70707	-0.01045	-1.69702	-0.0205	6.09171	6.21107	6.31494	-2.28414	-2.16478	-2.06092	-2.16994	0.1117	-2.14956
0.0945	8.3939	8.40899	8.29097	8.36462	9.39308	9.4093	9.40021	-0.47154	-0.53194	-0.45532	-0.48626	0.0403771	-0.49877	0.012502	-0.49135	0.005087	7.28994	7.28085	7.31328	-1.07467	-1.08377	-1.05134	-1.06993	0.0167272	-1.06925	-0.00068	-1.05876	-0.01116	6.65723	6.66566	6.64863	-1.70739	-1.68357	-1.69895	-1.69664	0.0120773	-1.7073	0.010663	-1.69703	0.000394	6.1167	6.23542	6.31275	-2.24792	-2.12919	-2.05187	-2.14299	0.0987512	-2.14994
0.095	8.33451	8.39366	8.30799	8.34539	9.36856	9.35826	9.3722	-0.47683	-0.46975	-0.48712	-0.4779	0.00873429	-0.49889	0.020986	-0.49136	0.013456	7.3068	7.28837	7.29742	-1.03859	-1.05702	-1.04797	-1.04786	0.00921549	-1.06945	0.021595	-1.05877	0.010909	6.67226	6.61598	6.65804	-1.67313	-1.7048	-1.72941	-1.70245	0.0282137	-1.70752	0.005077	-1.69704	-0.00541	6.10393	6.22653	6.30902	-2.24145	-2.11886	-2.03637	-2.13223	0.103191	-2.1503
0.0955	8.38945	8.47437	8.32867	8.3975	9.33871	9.40676	9.39685	-0.55879	-0.56728	-0.49074	-0.53893	0.0419548	-0.499	-0.03993	-0.49136	-0.04757	7.28662	7.31	7.33592	-1.11087	-1.0875	-1.06158	-1.08665	0.024656	-1.06965	-0.017	-1.05877	-0.02788	6.67482	6.65624	6.6793	-1.72267	-1.72145	-1.74126	-1.72846	0.0111019	-1.70774	-0.02072	-1.69705	-0.03142	6.11099	6.22842	6.31277	-2.28651	-2.16908	-2.08473	-2.18011	0.101341	-2.15066
0.096	8.32474	8.4038	8.27732	8.33529	9.37368	9.41876	9.37408	-0.46161	-0.45368	-0.41653	-0.44394	0.0240666	-0.49912	0.055176	-0.49136	0.047425	7.30152	7.34059	7.3289	-1.03377	-0.994702	-1.00638	-1.01162	0.0200537	-1.06984	0.058226	-1.05878	0.047159	6.67721	6.67424	6.646	-1.65807	-1.65221	-1.66105	-1.65711	0.00449751	-1.70796	0.050851	-1.69705	0.039946	6.0959	6.23176	6.31592	-2.23939	-2.10353	-2.01937	-2.12076	0.111018	-2.15102
0.0965	8.3812	8.42029	8.31183	8.37111	9.36609	9.37674	9.40886	-0.50502	-0.5065	-0.49437	-0.50196	0.00661752	-0.49923	-0.00274	-0.49137	-0.01059	7.27789	7.31801	7.30309	-1.09322	-1.0531	-1.06802	-1.07145	0.0202783	-1.07003	-0.00141	-1.05878	-0.01266	6.67449	6.66762	6.68264	-1.69661	-1.68658	-1.70349	-1.69556	0.00850376	-1.70817	0.01261	-1.69706	0.001502	6.09948	6.24189	6.29021	-2.27163	-2.12921	-2.0809	-2.16058	0.0991592	-2.15136
0.097	8.34282	8.37144	8.33329	8.34919	9.30695	9.39056	9.39669	-0.54224	-0.46304	-0.45862	-0.48797	0.047054	-0.49934	0.011368	-0.49137	0.003405	7.28582	7.31077	7.32693	-1.06336	-1.03842	-1.02225	-1.04135	0.0207103	-1.07022	0.028871	-1.05879	0.017441	6.63067	6.6825	6.67947	-1.71851	-1.67249	-1.66669	-1.6859	0.0283925	-1.70838	0.022479	-1.69707	0.011173	6.11344	6.21608	6.32041	-2.23574	-2.13311	-2.02877	-2.13254	0.103486	-2.1517
0.0975	8.35406	8.40512	8.29582	8.35167	9.3786	9.41393	9.42528	-0.47306	-0.4806	-0.43773	-0.4638	0.022887	-0.49944	0.035644	-0.49138	0.027579	7.29402	7.30238	7.30178	-1.05765	-1.04929	-1.04989	-1.05228	0.0046631	-1.0704	0.018121	-1.05879	0.006514	6.64785	6.64686	6.69935	-1.70381	-1.67349	-1.70481	-1.69404	0.017801	-1.70858	0.014541	-1.69708	0.003041	6.08933	6.2316	6.3239	-2.26234	-2.12007	-2.02777	-2.13673	0.118169	-2.15203
0.098	8.35902	8.4278	8.3117	8.36617	9.36484	9.41384	9.3962	-0.50133	-0.51645	-0.45233	-0.49004	0.0335186	-0.49954	0.009508	-0.49138	0.001344	7.2732	7.29072	7.30609	-1.09297	-1.07545	-1.06008	-1.07617	0.0164567	-1.07057	-0.0056	-1.05879	-0.01738	6.68139	6.70467	6.6457	-1.68478	-1.71064	-1.6615	-1.68564	0.0245813	-1.70877	0.023132	-1.69708	0.011442	6.08923	6.21181	6.28146	-2.27694	-2.15436	-2.08471	-2.172	0.0973219	-2.15235
0.0985	8.33478	8.3762	8.30137	8.33745	9.37126	9.40061	9.38009	-0.46619	-0.43609	-0.43684	-0.44637	0.0171658	-0.49964	0.053273	-0.49138	0.045013	7.28463	7.30928	7.33867	-1.05281	-1.02817	-0.99878	-1.02659	0.0270498	-1.07074	0.044156	-1.0588	0.032209	6.67543	6.66076	6.68295	-1.66202	-1.68101	-1.67669	-1.67324	0.00995399	-1.70896	0.035724	-1.69709	0.02385	6.13927	6.21545	6.30082	-2.19818	-2.122	-2.03663	-2.11894	0.0808186	-2.15266
0.099	8.40162	8.39989	8.28945	8.36365	9.38449	9.36222	9.39696	-0.47916	-0.51912	-0.50143	-0.4999	0.0200237	-0.49974	-0.00016	-0.49139	-0.00851	7.32902	7.30473	7.27877	-1.03463	-1.05892	-1.08488	-1.05948	0.0251296	-1.07091	0.011435	-1.0588	-0.00068	6.67466	6.64704	6.67511	-1.68899	-1.74853	-1.71661	-1.71804	0.0297959	-1.70915	-0.00889	-1.69709	-0.02095	6.103	6.20019	6.29778	-2.26065	-2.16346	-2.06587	-2.16333	0.0973901	-2.15297
0.0995	8.30641	8.34827	8.24867	8.30112	9.34523	9.37486	9.38626	-0.45588	-0.42507	-0.42625	-0.43574	0.0174575	-0.49984	0.0641	-0.49139	0.055653	7.30935	7.33312	7.31245	-0.991765	-0.967997	-0.988668	-0.98281	0.0129216	-1.07108	0.088265	-1.0588	0.075993	6.67918	6.66634	6.63564	-1.62194	-1.64129	-1.63478	-1.63267	0.00984605	-1.70933	0.076663	-1.6971	0.064431	6.09232	6.21968	6.29963	-2.2088	-2.08144	-2.00148	-2.09724	0.104559	-2.15327
0.1	8.33412	8.39036	8.23905	8.32118	9.3392	9.36734	9.41618	-0.48198	-0.46841	-0.45384	-0.46807	0.014073	-0.49993	0.031856	-0.49139	0.023319	7.27685	7.30863	7.33436	-1.04433	-1.01255	-0.986817	-1.01457	0.0288094	-1.07124	0.05667	-1.05881	0.044241	6.68321	6.66829	6.67633	-1.63797	-1.65537	-1.65289	-1.64874	0.00941202	-1.70951	0.060768	-1.69711	0.048363	6.09415	6.23327	6.31056	-2.22703	-2.08791	-2.01062	-2.10852	0.109667	-2.15357
0.1005	8.37551	8.38584	8.33595	8.36577	9.38256	9.39238	9.39839	-0.4832	-0.47802	-0.47339	-0.4782	0.00490757	-0.50002	0.021817	-0.4914	0.013193	7.30007	7.30532	7.28318	-1.06569	-1.06045	-1.08259	-1.06958	0.0115704	-1.07139	0.001815	-1.05881	-0.01077	6.68569	6.69459	6.68944	-1.68008	-1.72842	-1.67118	-1.69323	0.0308015	-1.70968	0.016457	-1.69711	0.003883	6.09191	6.21656	6.30642	-2.27386	-2.1492	-2.05935	-2.1608	0.107725	-2.15386
0.101	8.40143	8.44267	8.30733	8.38381	9.37484	9.35411	9.38794	-0.50897	-0.50778	-0.5297	-0.51548	0.0123264	-0.50011	-0.01537	-0.4914	-0.02408	7.2676	7.278	7.31264	-1.11621	-1.10581	-1.07117	-1.09773	0.0235821	-1.07154	-0.02618	-1.05881	-0.03892	6.6588	6.67908	6.64096	-1.72501	-1.74655	-1.70473	-1.72543	0.0209132	-1.70985	-0.01558	-1.69711	-0.02831	6.10359	6.23731	6.31292	-2.28022	-2.1465	-2.07088	-2.16587	0.106005	-2.15414
0.1015	8.39692	8.39773	8.32045	8.3717	9.33081	9.41751	9.39504	-0.54089	-0.49861	-0.45419	-0.49789	0.0433544	-0.5002	0.002301	-0.4914	-0.00649	7.26536	7.29203	7.32556	-1.10634	-1.07967	-1.04614	-1.07738	0.0301651	-1.07169	-0.00569	-1.05881	-0.01857	6.64992	6.69795	6.68008	-1.72178	-1.70163	-1.67375	-1.69905	0.0241185	-1.71002	0.010965	-1.69712	-0.00194	6.06568	6.22208	6.30075	-2.30602	-2.14962	-2.07095	-2.17553	0.119658	-2.15441
0.102	8.3727	8.44302	8.31142	8.37571	9.35856	9.40086	9.38535	-0.51716	-0.50175	-0.47485	-0.49792	0.0214134	-0.50028	0.00236	-0.4914	-0.00651	7.27316	7.30367	7.30567	-1.10255	-1.07204	-1.07004	-1.08154	0.0182198	-1.07184	-0.0097	-1.05882	-0.02273	6.61695	6.65944	6.66118	-1.75876	-1.75975	-1.71627	-1.74493	0.0248223	-1.71018	-0.03475	-1.69712	-0.04781	6.10891	6.2179	6.31169	-2.2668	-2.15781	-2.06402	-2.16288	0.101485	-2.15468
0.1025	8.36114	8.39369	8.30843	8.35442	9.35045	9.38348	9.41744	-0.50397	-0.49968	-0.47094	-0.49153	0.01796	-0.50036	0.008831	-0.49141	-0.00012	7.26856	7.29963	7.31397	-1.08586	-1.05479	-1.04045	-1.06037	0.023213	-1.07198	0.011615	-1.05882	-0.00155	6.67626	6.65066	6.67693	-1.67816	-1.71155	-1.70376	-1.69782	0.0174687	-1.71034	0.012518	-1.69713	-0.00069	6.10208	6.22072	6.311	-2.25234	-2.1337	-2.04342	-2.14316	0.10478	-2.15495
0.103	8.38129	8.3728	8.28519	8.34643	9.35917	9.36196	9.36119	-0.48726	-0.47644	-0.48446	-0.48272	0.00561594	-0.50044	0.017721	-0.49141	0.00869	7.29384	7.29233	7.32759	-1.05258	-1.0541	-1.01883	-1.04184	0.0199388	-1.07212	0.030283	-1.05882	0.016981	6.62891	6.65603	6.65035	-1.71752	-1.67252	-1.6904	-1.69348	0.0226576	-1.71049	0.017016	-1.69713	0.003652	6.09856	6.2152	6.30089	-2.24787	-2.13123	-2.04553	-2.14154	0.101563	-2.15521
0.1035	8.38968	8.4024	8.33358	8.37522	9.34385	9.37502	9.35115	-0.53137	-0.49119	-0.5002	-0.50759	0.0210839	-0.50052	-0.00707	-0.49141	-0.01617	7.25975	7.30086	7.31878	-1.11547	-1.07437	-1.05644	-1.08209	0.0302634	-1.07226	-0.00983	-1.05882	-0.02327	6.69341	6.67786	6.66801	-1.68181	-1.71268	-1.69737	-1.69729	0.0154352	-1.71065	0.01336	-1.69714	-0.00015	6.09134	6.20083	6.29501	-2.28389	-2.17439	-2.08021	-2.1795	0.101936	-2.15546
0.104	8.40714	8.39992	8.35708	8.38805	9.38746	9.41177	9.38509	-0.50059	-0.53308	-0.47628	-0.50332	0.028498	-0.50059	-0.00272	-0.49141	-0.0119	7.26137	7.29752	7.34654	-1.12668	-1.09053	-1.04151	-1.08624	0.0427468	-1.07239	-0.01385	-1.05882	-0.02741	6.68004	6.68017	6.66731	-1.70801	-1.74577	-1.70788	-1.72056	0.0218384	-1.71079	-0.00976	-1.69714	-0.02342	6.09124	6.20665	6.32381	-2.2968	-2.1814	-2.06424	-2.18081	0.116281	-2.1557
0.1045	8.34498	8.42247	8.32334	8.3636	9.37276	9.38879	9.35486	-0.49083	-0.50265	-0.4748	-0.48943	0.0139779	-0.50067	0.01124	-0.49142	0.001987	7.27708	7.26711	7.34967	-1.08652	-1.09648	-1.01392	-1.06564	0.0450668	-1.07252	0.00688	-1.05883	-0.00682	6.70513	6.65592	6.64781	-1.65847	-1.71218	-1.70768	-1.69277	0.0297955	-1.71094	0.018163	-1.69714	0.004368	6.12187	6.23734	6.33879	-2.24173	-2.12626	-2.02481	-2.13093	0.108535	-2.15595
0.105	8.38849	8.41698	8.35967	8.38838	9.34818	9.39505	9.38027	-0.5402	-0.51377	-0.49333	-0.51577	0.0234987	-0.50074	-0.01503	-0.49142	-0.02435	7.26177	7.29038	7.33142	-1.12661	-1.098	-1.05696	-1.09386	0.0350094	-1.07265	-0.02121	-1.05883	-0.03503	6.68108	6.6565	6.64639	-1.7073	-1.71023	-1.73188	-1.71647	0.0134256	-1.71108	-0.00539	-1.69715	-0.01933	6.10254	6.23619	6.31667	-2.28584	-2.15219	-2.07171	-2.16991	0.10816	-2.15618
0.1055	8.42102	8.39665	8.31172	8.37647	9.38053	9.38898	9.3728	-0.49593	-0.50107	-0.48748	-0.49483	0.00686185	-0.50081	0.00598	-0.49142	-0.00341	7.2408	7.30341	7.33765	-1.13567	-1.07306	-1.03882	-1.08252	0.0491126	-1.07277	-0.00974	-1.05883	-0.02369	6.6717	6.65219	6.70826	-1.70477	-1.72991	-1.72428	-1.71965	0.0131932	-1.71122	-0.00844	-1.69715	-0.0225	6.09808	6.22957	6.32567	-2.27838	-2.1469	-2.05079	-2.15869	0.114252	-2.15641
0.106	8.37319	8.39329	8.34118	8.36922	9.35758	9.37729	9.37333	-0.51164	-0.50781	-0.49193	-0.50379	0.0104509	-0.50088	-0.00291	-0.49142	-0.01237	7.26663	7.26732	7.31405	-1.10258	-1.1019	-1.05517	-1.08655	0.027178	-1.07289	-0.01366	-1.05883	-0.02772	6.67784	6.66975	6.67181	-1.69138	-1.73373	-1.69946	-1.70819	0.0224842	-1.71135	0.00316	-1.69715	-0.01104	6.08813	6.19843	6.29892	-2.28108	-2.17079	-2.0703	-2.17406	0.105428	-2.15664
0.1065	8.3383	8.3714	8.31419	8.3413	9.37275	9.40958	9.43311	-0.46854	-0.48392	-0.43172	-0.46139	0.0268238	-0.50095	0.039552	-0.49142	0.030029	7.27958	7.2921	7.35246	-1.06172	-1.0492	-0.988832	-1.03325	0.0389737	-1.07301	0.039763	-1.05883	0.025583	6.64746	6.62933	6.64793	-1.69383	-1.68823	-1.71197	-1.69801	0.0124097	-1.71148	0.013471	-1.69715	-0.00086	6.10416	6.19589	6.29898	-2.23714	-2.1454	-2.04232	-2.14162	0.097465	-2.15686
0.107	8.33229	8.43718	8.30823	8.35923	9.36089	9.42084	9.38484	-0.49835	-0.50156	-0.43839	-0.47943	0.0355808	-0.50101	0.021577	-0.49142	0.01199	7.24542	7.28926	7.34786	-1.11382	-1.06997	-1.01138	-1.06506	0.0513964	-1.07313	0.008073	-1.05883	-0.00622	6.68052	6.6456	6.65906	-1.67872	-1.73487	-1.71364	-1.70907	0.0283518	-1.71161	0.002534	-1.69716	-0.01192	6.09479	6.23687	6.33051	-2.26444	-2.12236	-2.02872	-2.13851	0.118687	-2.15707
0.1075	8.30525	8.37268	8.25293	8.31028	9.34203	9.39228	9.38568	-0.46825	-0.41408	-0.41801	-0.43345	0.0302046	-0.50107	0.067625	-0.49143	0.057977	7.26751	7.30524	7.31516	-1.04277	-1.00504	-0.995126	-1.01431	0.0251389	-1.07324	0.05893	-1.05884	0.044523	6.70342	6.65155	6.68442	-1.60686	-1.6316	-1.65874	-1.6324	0.0259493	-1.71173	0.079334	-1.69716	0.06476	6.08883	6.22128	6.31342	-2.22145	-2.089	-1.99687	-2.10244	0.112892	-2.15728
0.108	8.34822	8.46725	8.3133	8.37626	9.36499	9.37921	9.35433	-0.51126	-0.48983	-0.49704	-0.49938	0.0109044	-0.50114	0.001759	-0.49143	-0.00795	7.29026	7.25233	7.31158	-1.08599	-1.12392	-1.06468	-1.09153	0.0300061	-1.07335	-0.01818	-1.05884	-0.03269	6.6449	6.65505	6.69435	-1.73136	-1.74313	-1.7212	-1.7319	0.0109748	-1.71186	-0.02004	-1.69716	-0.03474	6.07738	6.22922	6.30388	-2.29887	-2.14704	-2.07237	-2.17276	0.11542	-2.15749
0.1085	8.43276	8.3915	8.34009	8.38811	9.34888	9.36008	9.33406	-0.53924	-0.52472	-0.52804	-0.53066	0.00760803	-0.5012	-0.02947	-0.49143	-0.03923	7.3277	7.29367	7.29508	-1.06042	-1.09444	-1.09303	-1.08263	0.0192473	-1.07346	-0.00917	-1.05884	-0.02379	6.67672	6.64042	6.63657	-1.71139	-1.70278	-1.7477	-1.72062	0.023841	-1.71197	-0.00865	-1.69716	-0.02346	6.10499	6.24214	6.31331	-2.28312	-2.14598	-2.0748	-2.16797	0.105886	-2.15769
0.109	8.39516	8.4265	8.28812	8.36993	9.33715	9.35269	9.42625	-0.53278	-0.4958	-0.51724	-0.51527	0.0185683	-0.50125	-0.01402	-0.49143	-0.02384	7.29934	7.29444	7.31588	-1.07059	-1.07549	-1.05405	-1.06671	0.0112343	-1.07357	0.006856	-1.05884	-0.00787	6.66621	6.64315	6.67499	-1.70372	-1.69135	-1.72677	-1.70728	0.0179764	-1.71209	0.004811	-1.69717	-0.01011	6.1052	6.22493	6.32472	-2.26473	-2.145	-2.04521	-2.15165	0.109911	-2.15789
0.1095	8.37374	8.43566	8.30992	8.3731	9.37069	9.35737	9.3554	-0.50241	-0.50796	-0.51573	-0.5087	0.00669076	-0.50131	-0.00739	-0.49143	-0.01727	7.30738	7.32044	7.31485	-1.06572	-1.05266	-1.05825	-1.05888	0.00655251	-1.07367	0.014791	-1.05884	-3.89e-05	6.6673	6.69822	6.64625	-1.7058	-1.72214	-1.67488	-1.70094	0.0240019	-1.7122	0.011263	-1.69717	-0.00377	6.10299	6.23234	6.32627	-2.27011	-2.14076	-2.04683	-2.15257	0.112107	-2.15808
0.11	8.3589	8.40024	8.28653	8.34856	9.36317	9.40127	9.37339	-0.4854	-0.49238	-0.44729	-0.47502	0.02427	-0.50137	0.026347	-0.49143	0.016411	7.2998	7.31786	7.33118	-1.04877	-1.0307	-1.01738	-1.03228	0.0157548	-1.07377	0.041489	-1.05884	0.02656	6.65941	6.676	6.67297	-1.68915	-1.70112	-1.67256	-1.68761	0.0143421	-1.71232	0.024706	-1.69717	0.00956	6.11404	6.21909	6.32278	-2.23452	-2.12947	-2.02578	-2.12992	0.104371	-2.15827
0.1105	8.34606	8.46209	8.33426	8.3808	9.29934	9.36589	9.33754	-0.58147	-0.47775	-0.51491	-0.52471	0.0525499	-0.50142	-0.02329	-0.49143	-0.03328	7.28644	7.30621	7.30924	-1.09436	-1.07459	-1.07156	-1.08017	0.0123819	-1.07387	-0.0063	-1.05884	-0.02133	6.65134	6.6348	6.63096	-1.72946	-1.69229	-1.74601	-1.72259	0.0275117	-1.71242	-0.01016	-1.69717	-0.02542	6.10896	6.23095	6.32254	-2.27184	-2.14985	-2.05827	-2.15998	0.107145	-2.15846
0.111	8.35736	8.40675	8.35615	8.37341	9.41619	9.40802	9.37711	-0.45722	-0.49946	-0.46539	-0.47403	0.0224044	-0.50148	0.027449	-0.49143	0.017408	7.27441	7.28159	7.3417	-1.09901	-1.09183	-1.03172	-1.07418	0.036952	-1.07397	-0.00022	-1.05884	-0.01534	6.67414	6.66374	6.65235	-1.69927	-1.71786	-1.70968	-1.70894	0.00931727	-1.71253	0.003591	-1.69717	-0.01176	6.09394	6.20054	6.30303	-2.27948	-2.17288	-2.07038	-2.17425	0.104557	-2.15864
0.1115	8.3447	8.42916	8.34043	8.37143	9.36698	9.38831	9.38296	-0.50445	-0.52055	-0.48312	-0.50271	0.0187758	-0.50153	-0.00118	-0.49143	-0.01127	7.27067	7.30736	7.32535	-1.10076	-1.06407	-1.04608	-1.0703	0.0278678	-1.07406	0.003759	-1.05884	-0.01146	6.67964	6.64139	6.669	-1.6918	-1.69642	-1.73004	-1.70608	0.0208724	-1.71263	0.00655	-1.69717	-0.00891	6.08956	6.1887	6.29918	-2.28187	-2.18273	-2.07225	-2.17895	0.104861	-2.15881
0.112	8.39634	8.44707	8.32201	8.38847	9.39431	9.40762	9.37078	-0.49417	-0.53641	-0.48086	-0.50381	0.0290034	-0.50158	-0.00223	-0.49144	-0.01238	7.27491	7.28126	7.32831	-1.11357	-1.10722	-1.06016	-1.09365	0.0291765	-1.07415	-0.0195	-1.05885	-0.0348	6.6729	6.61753	6.70147	-1.71557	-1.7178	-1.77095	-1.73477	0.0313497	-1.71273	-0.02204	-1.69718	-0.0376	6.10752	6.23874	6.32609	-2.28095	-2.14974	-2.06238	-2.16436	0.110016	-2.15899
0.1125	8.42263	8.44277	8.31684	8.39408	9.37227	9.36931	9.36822	-0.52181	-0.52692	-0.52477	-0.5245	0.00256568	-0.50163	-0.02288	-0.49144	-0.03307	7.3012	7.28835	7.30716	-1.09288	-1.10573	-1.08692	-1.09518	0.00961301	-1.07424	-0.02093	-1.05885	-0.03633	6.66575	6.6491	6.69925	-1.72833	-1.74021	-1.74498	-1.73784	0.00857428	-1.71283	-0.02501	-1.69718	-0.04066	6.11472	6.21718	6.33566	-2.27936	-2.1769	-2.05842	-2.17156	0.110567	-2.15916
0.113	8.37468	8.41602	8.27733	8.35601	9.38178	9.36655	9.38407	-0.47423	-0.46482	-0.48946	-0.47617	0.012434	-0.50167	0.025505	-0.49144	0.015268	7.30438	7.29491	7.2892	-1.05163	-1.0611	-1.06681	-1.05985	0.00766722	-1.07433	0.014481	-1.05885	-0.001	6.64412	6.64359	6.66307	-1.71188	-1.6833	-1.71242	-1.70253	0.0166587	-1.71293	0.010394	-1.69718	-0.00536	6.10771	6.19778	6.29787	-2.2483	-2.15823	-2.05814	-2.15489	0.095124	-2.15932
0.1135	8.40358	8.44556	8.3102	8.38645	9.38995	9.43293	9.35172	-0.49649	-0.45438	-0.45352	-0.46813	0.0245642	-0.50172	0.033588	-0.49144	0.023306	7.28024	7.30591	7.32656	-1.1062	-1.08053	-1.05989	-1.08221	0.0232005	-1.07442	-0.00779	-1.05885	-0.02336	6.6558	6.64554	6.6974	-1.73065	-1.72362	-1.74091	-1.73173	0.00869514	-1.71302	-0.0187	-1.69718	-0.03455	6.09059	6.20221	6.29856	-2.29586	-2.18424	-2.08789	-2.18933	0.104078	-2.15948
0.114	8.37633	8.39312	8.31113	8.36019	9.35519	9.35918	9.3411	-0.505	-0.45309	-0.50102	-0.48637	0.0288899	-0.50177	0.015397	-0.49144	0.00507	7.30378	7.32386	7.3062	-1.05641	-1.03633	-1.05399	-1.04891	0.0109616	-1.0745	0.025588	-1.05885	0.009937	6.62947	6.68288	6.68068	-1.73072	-1.67476	-1.67732	-1.69426	0.0315955	-1.71311	0.01885	-1.69718	0.002917	6.08772	6.21824	6.3092	-2.27248	-2.14195	-2.05099	-2.15514	0.111333	-2.15964
0.1145	8.37166	8.43809	8.3223	8.37735	9.37489	9.37937	9.3909	-0.50246	-0.54405	-0.49797	-0.51483	0.0254075	-0.50181	-0.01302	-0.49144	-0.02339	7.29771	7.29458	7.31828	-1.07963	-1.08276	-1.05906	-1.07382	0.0128751	-1.07458	0.000762	-1.05885	-0.01497	6.67856	6.66485	6.68377	-1.69879	-1.72273	-1.71249	-1.71134	0.0120116	-1.7132	0.001867	-1.69718	-0.01415	6.09695	6.216	6.32834	-2.2804	-2.16135	-2.049	-2.16358	0.115716	-2.15979
0.115	8.41403	8.41386	8.25482	8.3609	9.36596	9.39579	9.37735	-0.49494	-0.48271	-0.46511	-0.48092	0.0149953	-0.50185	0.020933	-0.49144	0.01052	7.29768	7.3076	7.2894	-1.06322	-1.0533	-1.0715	-1.06267	0.00911231	-1.07466	0.011988	-1.05885	-0.00382	6.63552	6.65896	6.67082	-1.72538	-1.72897	-1.70194	-1.71876	0.0146796	-1.71329	-0.00547	-1.69718	-0.02158	6.11762	6.22499	6.31119	-2.24329	-2.13592	-2.04971	-2.14297	0.0969826	-2.15995
0.1155	8.36026	8.38026	8.29669	8.34574	9.363	9.40208	9.36572	-0.48274	-0.45927	-0.44366	-0.46189	0.0196713	-0.5019	0.040006	-0.49144	0.029551	7.25529	7.28104	7.30918	-1.09044	-1.0647	-1.03656	-1.0639	0.0269489	-1.07474	0.010839	-1.05885	-0.00505	6.68126	6.66521	6.69851	-1.66448	-1.71085	-1.68053	-1.68529	0.0235481	-1.71338	0.028091	-1.69719	0.011899	6.07212	6.20393	6.31736	-2.27362	-2.14181	-2.02838	-2.14793	0.122735	-2.16009
0.116	8.39013	8.37089	8.29957	8.35353	9.35507	9.43103	9.4008	-0.49846	-0.48885	-0.4225	-0.46994	0.0413614	-0.50194	0.032	-0.49144	0.021505	7.27245	7.29436	7.32366	-1.08108	-1.05917	-1.02987	-1.05671	0.0256937	-1.07482	0.018109	-1.05885	0.002144	6.65266	6.6882	6.62485	-1.70088	-1.70879	-1.66533	-1.69167	0.0231486	-1.71346	0.021796	-1.69719	0.005521	6.10178	6.20203	6.30803	-2.25175	-2.1515	-2.0455	-2.14958	0.103138	-2.16024
0.1165	8.38945	8.44982	8.31113	8.38347	9.34643	9.38215	9.35006	-0.53704	-0.50332	-0.50132	-0.51389	0.0200705	-0.50198	-0.01191	-0.49144	-0.02245	7.29949	7.29396	7.30714	-1.08397	-1.0895	-1.07632	-1.08327	0.00661836	-1.07489	-0.00838	-1.05885	-0.02442	6.71325	6.64172	6.67216	-1.67022	-1.74362	-1.74175	-1.71853	0.0418481	-1.71354	-0.00499	-1.69719	-0.02134	6.07039	6.19834	6.30386	-2.31308	-2.18513	-2.0796	-2.1926	0.116919	-2.16038
0.117	8.32697	8.44191	8.31769	8.36219	9.3574	9.36685	9.40023	-0.50479	-0.47574	-0.49534	-0.49196	0.0148176	-0.50202	0.010059	-0.49144	-0.00051	7.29862	7.3094	7.30224	-1.06357	-1.05278	-1.05995	-1.05877	0.00549147	-1.07496	0.016198	-1.05885	8.52e-05	6.66062	6.66591	6.6714	-1.70157	-1.70041	-1.69628	-1.69942	0.00278049	-1.71362	0.014201	-1.69719	-0.00223	6.10326	6.22773	6.32247	-2.25893	-2.13445	-2.03972	-2.14437	0.109941	-2.16052
0.1175	8.38485	8.41383	8.32407	8.37425	9.32752	9.38849	9.38938	-0.54673	-0.52142	-0.48576	-0.51797	0.0306311	-0.50205	-0.01591	-0.49144	-0.02652	7.28489	7.32739	7.30631	-1.08936	-1.04686	-1.06794	-1.06805	0.0212502	-1.07504	0.006984	-1.05885	-0.0092	6.67358	6.63592	6.69857	-1.70067	-1.74007	-1.73834	-1.72636	0.022265	-1.7137	-0.01266	-1.69719	-0.02917	6.10192	6.21891	6.314	-2.27234	-2.15534	-2.06025	-2.16264	0.106233	-2.16065
0.118	8.41194	8.43354	8.27683	8.3741	9.35645	9.39249	9.33834	-0.51766	-0.51477	-0.48161	-0.50468	0.0200314	-0.50209	-0.00259	-0.49144	-0.01324	7.2653	7.26948	7.32211	-1.1088	-1.10462	-1.05199	-1.08847	0.0316617	-1.07511	-0.01336	-1.05885	-0.02962	6.63116	6.66334	6.65061	-1.74294	-1.69387	-1.71076	-1.71586	0.0249289	-1.71378	-0.00208	-1.69719	-0.01867	6.11392	6.23366	6.32344	-2.26018	-2.14045	-2.05066	-2.15043	0.105116	-2.16078
0.1185	8.34591	8.41587	8.29713	8.35297	9.35757	9.3483	9.38539	-0.4954	-0.48676	-0.50467	-0.49561	0.00895685	-0.50213	0.006517	-0.49144	-0.00417	7.28098	7.31107	7.28966	-1.07199	-1.0419	-1.06331	-1.05907	0.0154873	-1.07517	0.016107	-1.05885	-0.00021	6.6588	6.68773	6.64854	-1.69417	-1.70793	-1.66524	-1.68911	0.0217896	-1.71385	0.024738	-1.69719	0.008078	6.10994	6.22016	6.31826	-2.24304	-2.13281	-2.03471	-2.13685	0.104224	-2.16091
0.119	8.35162	8.40244	8.28185	8.3453	9.36532	9.36561	9.4019	-0.47998	-0.42576	-0.47969	-0.46181	0.0312206	-0.50216	0.04035	-0.49144	0.029632	7.26285	7.31423	7.34979	-1.08245	-1.03107	-0.995511	-1.03634	0.0437088	-1.07524	0.038896	-1.05885	0.022509	6.67087	6.64852	6.66147	-1.67443	-1.69396	-1.69678	-1.68839	0.0121717	-1.71392	0.025533	-1.69719	0.008802	6.10811	6.19863	6.31126	-2.23719	-2.14667	-2.03404	-2.1393	0.101775	-2.16104
0.1195	8.41724	8.44656	8.30379	8.3892	9.33908	9.40492	9.3616	-0.55012	-0.50225	-0.48428	-0.51222	0.0340327	-0.5022	-0.01002	-0.49144	-0.02077	7.26409	7.25471	7.29606	-1.12511	-1.13448	-1.09313	-1.11757	0.0216808	-1.07531	-0.04227	-1.05885	-0.05872	6.67351	6.67953	6.6617	-1.71569	-1.71149	-1.70967	-1.71228	0.00308742	-1.71399	0.001712	-1.69719	-0.01509	6.11617	6.23384	6.31135	-2.27302	-2.15536	-2.07784	-2.16874	0.0982755	-2.16116
0.12	8.40894	8.42954	8.3292	8.38923	9.38131	9.38803	9.37726	-0.50792	-0.50994	-0.5012	-0.50635	0.00457578	-0.50223	-0.00412	-0.49145	-0.01491	7.27543	7.25987	7.28554	-1.1138	-1.12936	-1.10369	-1.11561	0.0129311	-1.07537	-0.04025	-1.05885	-0.05676	6.68478	6.64893	6.70938	-1.70445	-1.73123	-1.7403	-1.72533	0.0186398	-1.71406	-0.01126	-1.69719	-0.02813	6.0946	6.22462	6.32946	-2.29463	-2.16461	-2.05977	-2.173	0.117655	-2.16128
0.1205	8.37191	8.37727	8.2764	8.34186	9.38177	9.41058	9.35565	-0.46008	-0.50089	-0.43128	-0.46408	0.0349773	-0.50226	0.03818	-0.49145	0.027363	7.31468	7.27831	7.32983	-1.02718	-1.06355	-1.01203	-1.03426	0.0264783	-1.07543	0.041175	-1.05886	0.024599	6.66519	6.63601	6.6548	-1.67667	-1.70371	-1.70585	-1.69541	0.0162646	-1.71413	0.018721	-1.69719	0.001784	6.09105	6.22243	6.33217	-2.25081	-2.11943	-2.00969	-2.12664	0.120722	-2.1614
0.121	8.44299	8.40144	8.30488	8.3831	9.40212	9.40428	9.36647	-0.48098	-0.53882	-0.47882	-0.49954	0.0340346	-0.50229	0.002753	-0.49145	-0.0081	7.24241	7.30966	7.30105	-1.14069	-1.07344	-1.08205	-1.09873	0.0365954	-1.07549	-0.02324	-1.05886	-0.03987	6.66541	6.68253	6.65378	-1.71769	-1.76618	-1.70057	-1.72815	0.034032	-1.7142	-0.01395	-1.69719	-0.03095	6.10866	6.24201	6.35117	-2.27444	-2.14109	-2.03194	-2.14915	0.121451	-2.16152
0.1215	8.33506	8.39905	8.32333	8.35248	9.34597	9.35932	9.40065	-0.50652	-0.48445	-0.49316	-0.49471	0.0111163	-0.50233	0.007616	-0.49145	-0.00326	7.25817	7.26424	7.32724	-1.09431	-1.08824	-1.02524	-1.06926	0.0382459	-1.07555	0.006289	-1.05886	-0.01041	6.66086	6.63846	6.67382	-1.69162	-1.7032	-1.71402	-1.70294	0.0112021	-1.71426	0.011319	-1.6972	-0.00575	6.11004	6.22394	6.31747	-2.24244	-2.12854	-2.03501	-2.13533	0.103882	-2.16163
0.122	8.36435	8.42964	8.33152	8.37517	9.33069	9.35921	9.3769	-0.54448	-0.48622	-0.51596	-0.51555	0.0291321	-0.50236	-0.0132	-0.49145	-0.02411	7.29491	7.32308	7.30054	-1.08026	-1.05209	-1.07463	-1.069	0.0149069	-1.07561	0.006613	-1.05886	-0.01014	6.69415	6.61935	6.62227	-1.68102	-1.69723	-1.75582	-1.71136	0.0393501	-1.71432	0.002967	-1.6972	-0.01416	6.09831	6.20821	6.30239	-2.27686	-2.16696	-2.07278	-2.1722	0.102141	-2.16174
0.1225	8.37059	8.4016	8.30231	8.35816	9.36053	9.35629	9.3496	-0.49763	-0.49262	-0.50188	-0.49738	0.0046352	-0.50239	0.005007	-0.49145	-0.00593	7.28529	7.31478	7.30698	-1.07287	-1.04338	-1.05118	-1.05581	0.0152805	-1.07567	0.019855	-1.05886	0.003046	6.69411	6.66172	6.67169	-1.66405	-1.6965	-1.69644	-1.68566	0.0187177	-1.71439	0.028722	-1.6972	0.011533	6.09996	6.22215	6.31165	-2.2582	-2.13601	-2.04652	-2.14691	0.10626	-2.16185
0.123	8.36743	8.45157	8.31632	8.37844	9.33348	9.41896	9.36175	-0.54496	-0.49417	-0.45949	-0.49954	0.0429873	-0.50241	0.002876	-0.49145	-0.00809	7.26235	7.30252	7.32577	-1.1161	-1.07592	-1.05267	-1.08156	0.0320894	-1.07572	-0.00584	-1.05886	-0.02271	6.65305	6.67267	6.65482	-1.7254	-1.71961	-1.70577	-1.71692	0.0100863	-1.71445	-0.00248	-1.6972	-0.01973	6.09319	6.21892	6.32914	-2.28525	-2.15953	-2.0493	-2.16469	0.11806	-2.16196
0.1235	8.35663	8.39137	8.31789	8.3553	9.31642	9.37802	9.37667	-0.53888	-0.53688	-0.47727	-0.51768	0.0350075	-0.50244	-0.01523	-0.49145	-0.02623	7.28112	7.27253	7.31	-1.07417	-1.08277	-1.0453	-1.06741	0.0196275	-1.07578	0.008362	-1.05886	-0.00856	6.69816	6.67809	6.69187	-1.65713	-1.69569	-1.67721	-1.67668	0.0192855	-1.7145	0.037825	-1.6972	0.020519	6.09677	6.21372	6.32601	-2.25852	-2.14158	-2.02929	-2.14313	0.114623	-2.16206
0.124	8.41218	8.42505	8.32379	8.38701	9.36451	9.42307	9.39614	-0.52249	-0.5575	-0.46394	-0.51465	0.047271	-0.50247	-0.01218	-0.49145	-0.0232	7.25702	7.29212	7.36394	-1.12998	-1.09489	-1.02307	-1.08265	0.0544964	-1.07583	-0.00682	-1.05886	-0.02379	6.63805	6.67266	6.66598	-1.74896	-1.73299	-1.71435	-1.7321	0.0173222	-1.71456	-0.01754	-1.6972	-0.0349	6.09743	6.2213	6.34415	-2.28957	-2.1657	-2.04286	-2.16604	0.123355	-2.16216
0.1245	8.33036	8.40682	8.31407	8.35042	9.37293	9.39865	9.37635	-0.47748	-0.49689	-0.45176	-0.47538	0.0226384	-0.5025	0.027118	-0.49145	0.016071	7.32115	7.31424	7.30705	-1.02926	-1.03618	-1.04337	-1.03627	0.00705543	-1.07588	0.039611	-1.05886	0.022589	6.66147	6.70765	6.6603	-1.68895	-1.70539	-1.64277	-1.67904	0.0324657	-1.71462	0.03558	-1.6972	0.018161	6.10549	6.21049	6.3299	-2.24493	-2.13993	-2.02051	-2.13512	0.112287	-2.16226
0.125	8.39421	8.37408	8.27243	8.34691	9.37036	9.43111	9.40783	-0.47654	-0.46541	-0.4158	-0.45258	0.0323377	-0.50252	0.049937	-0.49145	0.038864	7.27908	7.26264	7.31442	-1.06783	-1.08427	-1.03249	-1.06153	0.0264586	-1.07593	0.014402	-1.05886	-0.00267	6.67656	6.65949	6.65687	-1.67035	-1.66697	-1.68741	-1.67491	0.0109564	-1.71467	0.039761	-1.6972	0.022288	6.1205	6.24801	6.34248	-2.22641	-2.0989	-2.00442	-2.10991	0.111404	-2.16236
0.1255	8.36601	8.41859	8.32932	8.37131	9.38133	9.36394	9.35579	-0.48998	-0.5031	-0.50737	-0.50015	0.00906255	-0.50255	0.002398	-0.49145	-0.0087	7.27373	7.29052	7.33354	-1.09758	-1.08079	-1.03777	-1.07204	0.0308487	-1.07598	0.003934	-1.05886	-0.01319	6.67854	6.6388	6.65858	-1.69277	-1.71058	-1.7325	-1.71195	0.0199004	-1.71472	0.002775	-1.6972	-0.01475	6.11003	6.2198	6.31499	-2.26128	-2.15151	-2.05632	-2.15637	0.102566	-2.16245
0.126	8.38516	8.45304	8.28294	8.37371	9.37353	9.38473	9.37709	-0.50019	-0.48523	-0.48898	-0.49147	0.00778383	-0.50257	0.011105	-0.49145	-1.76e-05	7.26864	7.2532	7.36342	-1.10507	-1.12051	-1.01029	-1.07862	0.0596798	-1.07603	-0.0026	-1.05886	-0.01977	6.66876	6.64865	6.65614	-1.70495	-1.69232	-1.72506	-1.70745	0.0165118	-1.71478	0.007332	-1.6972	-0.01025	6.07479	6.20308	6.29054	-2.29892	-2.17063	-2.08317	-2.18424	0.108517	-2.16254
0.1265	8.33452	8.43882	8.26073	8.34469	9.3758	9.39905	9.38266	-0.46889	-0.48422	-0.44564	-0.46625	0.019425	-0.5026	0.036345	-0.49145	0.025199	7.28699	7.29925	7.31115	-1.05769	-1.04543	-1.03353	-1.04555	0.0120804	-1.07607	0.030522	-1.05886	0.013305	6.65199	6.65251	6.63425	-1.6927	-1.70175	-1.69218	-1.69554	0.00538142	-1.71483	0.019286	-1.6972	0.001658	6.1036	6.23701	6.33372	-2.24108	-2.10768	-2.01096	-2.11991	0.115546	-2.16263
0.127	8.41567	8.39373	8.3163	8.37523	9.36391	9.41165	9.40155	-0.51133	-0.48574	-0.46358	-0.48688	0.0238955	-0.50262	0.015736	-0.49145	0.004566	7.277	7.2707	7.30378	-1.09824	-1.10454	-1.07145	-1.09141	0.0175705	-1.07612	-0.01529	-1.05886	-0.03255	6.62717	6.65902	6.63118	-1.74806	-1.74472	-1.71621	-1.73633	0.0175043	-1.71488	-0.02145	-1.6972	-0.03913	6.09751	6.22873	6.33438	-2.27773	-2.14651	-2.04086	-2.15503	0.118665	-2.16272
0.1275	8.33266	8.43223	8.32597	8.36362	9.34084	9.37335	9.35516	-0.52278	-0.52236	-0.49027	-0.5118	0.0186496	-0.50264	-0.00916	-0.49145	-0.02035	7.29113	7.27957	7.34707	-1.07249	-1.08405	-1.01655	-1.0577	0.0360998	-1.07617	0.018469	-1.05886	0.001162	6.63542	6.64136	6.66776	-1.7282	-1.72019	-1.72226	-1.72355	0.0041579	-1.71493	-0.00862	-1.6972	-0.02635	6.11262	6.22867	6.31837	-2.251	-2.13495	-2.04525	-2.14373	0.103156	-2.16281
0.128	8.40868	8.46099	8.29068	8.38678	9.36129	9.40657	9.38024	-0.5255	-0.51884	-0.48021	-0.50818	0.0244534	-0.50266	-0.00552	-0.49145	-0.01673	7.25628	7.2752	7.28925	-1.13051	-1.11159	-1.09754	-1.11321	0.0165448	-1.07621	-0.037	-1.05886	-0.05435	6.68379	6.654	6.65326	-1.70299	-1.68915	-1.73278	-1.70831	0.0222956	-1.71497	0.006664	-1.6972	-0.01111	6.0787	6.21239	6.32271	-2.30809	-2.17439	-2.06407	-2.18218	0.122197	-2.16289
0.1285	8.35751	8.38573	8.30951	8.35092	9.35456	9.33052	9.33729	-0.49635	-0.46768	-0.5204	-0.49481	0.0263937	-0.50269	0.007875	-0.49145	-0.00336	7.31169	7.27386	7.31359	-1.03923	-1.07706	-1.03733	-1.05121	0.0224098	-1.07625	0.025047	-1.05886	0.007653	6.69204	6.65253	6.67135	-1.65888	-1.70804	-1.69839	-1.68843	0.0260476	-1.71502	0.026585	-1.6972	0.008767	6.07118	6.20593	6.30008	-2.27973	-2.14499	-2.05084	-2.15852	0.115043	-2.16298
0.129	8.37987	8.43373	8.31106	8.37489	9.32003	9.38754	9.39714	-0.55486	-0.51019	-0.48735	-0.51747	0.0343382	-0.50271	-0.01476	-0.49145	-0.02602	7.28692	7.30781	7.33895	-1.08797	-1.06708	-1.03594	-1.06366	0.0261827	-1.07629	0.012632	-1.05886	-0.0048	6.65318	6.66032	6.66685	-1.72171	-1.73128	-1.71456	-1.72252	0.00838914	-1.71506	-0.00745	-1.6972	-0.02532	6.09857	6.22998	6.33249	-2.27631	-2.14491	-2.04239	-2.15454	0.117257	-2.16306
0.1295	8.40659	8.44354	8.34652	8.39888	9.31187	9.40321	9.41648	-0.58701	-0.51888	-0.49567	-0.53385	0.0474753	-0.50273	-0.03112	-0.49145	-0.0424	7.2787	7.29259	7.3062	-1.12018	-1.1063	-1.09268	-1.10639	0.0137502	-1.07634	-0.03005	-1.05886	-0.04753	6.67177	6.67069	6.68688	-1.72711	-1.77189	-1.72819	-1.7424	0.0255477	-1.71511	-0.02729	-1.6972	-0.0452	6.0909	6.21936	6.30715	-2.30798	-2.17953	-2.09173	-2.19308	0.10876	-2.16314
0.13	8.3403	8.43318	8.32807	8.36718	9.37403	9.38659	9.40119	-0.49316	-0.4969	-0.48059	-0.49022	0.00854409	-0.50275	0.01253	-0.49145	0.001233	7.28714	7.27744	7.31572	-1.08005	-1.08975	-1.05147	-1.07376	0.0199009	-1.07638	0.00262	-1.05886	-0.0149	6.66961	6.64184	6.68796	-1.69758	-1.69938	-1.72534	-1.70743	0.0155337	-1.71515	0.00772	-1.6972	-0.01023	6.10966	6.25608	6.32427	-2.25753	-2.11111	-2.04291	-2.13718	0.10966	-2.16321
0.1305	8.37516	8.39238	8.33754	8.36836	9.33627	9.35335	9.40587	-0.53209	-0.50249	-0.515	-0.51653	0.0148589	-0.50277	-0.01376	-0.49145	-0.02508	7.27814	7.28281	7.30267	-1.09022	-1.08555	-1.06569	-1.08048	0.0130253	-1.07641	-0.00407	-1.05886	-0.02162	6.66024	6.67834	6.717	-1.70812	-1.74288	-1.69002	-1.71367	0.026864	-1.71519	0.00152	-1.6972	-0.01647	6.09085	6.20807	6.30385	-2.27751	-2.16028	-2.06451	-2.16743	0.10668	-2.16329
0.131	8.3886	8.4338	8.3022	8.37487	9.37191	9.40725	9.35939	-0.50296	-0.52433	-0.46761	-0.4983	0.0286457	-0.50279	0.004487	-0.49145	-0.00685	7.27981	7.28551	7.33644	-1.09506	-1.08936	-1.03843	-1.07428	0.0311804	-1.07645	0.00217	-1.05886	-0.01542	6.68464	6.67663	6.70206	-1.69023	-1.74344	-1.69824	-1.71064	0.0286894	-1.71524	0.004598	-1.6972	-0.01344	6.08527	6.20707	6.289	-2.2896	-2.16779	-2.08587	-2.18109	0.102514	-2.16336
0.1315	8.36706	8.47718	8.31196	8.3854	9.36111	9.38985	9.37958	-0.52429	-0.51154	-0.49555	-0.51046	0.0144004	-0.50281	-0.00766	-0.49145	-0.01901	7.26737	7.29387	7.31763	-1.11803	-1.09153	-1.06777	-1.09244	0.0251424	-1.07649	-0.01595	-1.05886	-0.03358	6.68555	6.65103	6.66576	-1.69985	-1.71008	-1.73437	-1.71477	0.0177308	-1.71528	0.000507	-1.6972	-0.01757	6.09471	6.22209	6.32014	-2.2907	-2.16331	-2.06527	-2.17309	0.113033	-2.16344
0.132	8.39995	8.44942	8.31744	8.38894	9.32591	9.35727	9.33456	-0.56302	-0.54588	-0.53167	-0.54686	0.0156978	-0.50282	-0.04403	-0.49145	-0.05541	7.2799	7.2924	7.30863	-1.10904	-1.09654	-1.08031	-1.0953	0.0144053	-1.07653	-0.01877	-1.05886	-0.03644	6.69209	6.66713	6.64929	-1.69684	-1.74024	-1.72181	-1.71963	0.021782	-1.71531	-0.00432	-1.6972	-0.02243	6.08132	6.2134	6.30778	-2.30762	-2.17554	-2.08116	-2.18811	0.113752	-2.16351
0.1325	8.4031	8.42091	8.32801	8.384	9.35494	9.36467	9.37697	-0.52906	-0.4896	-0.51933	-0.51267	0.0205574	-0.50284	-0.00983	-0.49145	-0.02122	7.28407	7.30177	7.28359	-1.09994	-1.08223	-1.10041	-1.09419	0.0103632	-1.07656	-0.01763	-1.05886	-0.03533	6.63835	6.64908	6.67723	-1.74565	-1.73069	-1.73492	-1.73709	0.00771176	-1.71535	-0.02174	-1.6972	-0.03989	6.09443	6.22296	6.32057	-2.28958	-2.16105	-2.06343	-2.17135	0.113427	-2.16358
0.133	8.35876	8.4395	8.27623	8.35816	9.33558	9.3298	9.38444	-0.52259	-0.48769	-0.52837	-0.51288	0.0220086	-0.50286	-0.01002	-0.49145	-0.02143	7.28873	7.30317	7.32238	-1.06943	-1.05499	-1.03578	-1.0534	0.0168813	-1.0766	0.023199	-1.05886	0.005462	6.68119	6.68708	6.68829	-1.67697	-1.71769	-1.67108	-1.68858	0.0253814	-1.71539	0.026809	-1.6972	0.008622	6.07182	6.21817	6.31802	-2.28634	-2.14	-2.04014	-2.15549	0.123829	-2.16364
0.1335	8.43064	8.48406	8.30677	8.40716	9.36899	9.36931	9.34899	-0.53817	-0.48308	-0.53784	-0.5197	0.0317114	-0.50288	-0.01682	-0.49145	-0.02825	7.27183	7.28965	7.32576	-1.13533	-1.1175	-1.0814	-1.11141	0.0274759	-1.07663	-0.03478	-1.05886	-0.05255	6.66328	6.66253	6.68699	-1.74388	-1.7768	-1.74462	-1.7551	0.0187964	-1.71543	-0.03967	-1.6972	-0.0579	6.13163	6.22127	6.3145	-2.27553	-2.18589	-2.09266	-2.18469	0.0914409	-2.16371
0.134	8.36679	8.39882	8.23696	8.33419	9.32954	9.39928	9.41297	-0.50465	-0.44496	-0.43491	-0.46151	0.0376996	-0.50289	0.041386	-0.49145	0.029946	7.24433	7.30309	7.32678	-1.08986	-1.0311	-1.00741	-1.04279	0.0424499	-1.07666	0.033877	-1.05886	0.016073	6.65493	6.62385	6.67271	-1.67926	-1.69859	-1.71034	-1.69606	0.0156933	-1.71546	0.019402	-1.6972	0.001143	6.098	6.21986	6.33849	-2.23618	-2.11433	-1.9957	-2.1154	0.120244	-2.16378
0.1345	8.39824	8.42507	8.27999	8.36777	9.3832	9.35444	9.40924	-0.48457	-0.50468	-0.51333	-0.50086	0.0147556	-0.50291	0.002048	-0.49145	-0.00941	7.30764	7.26927	7.32557	-1.06012	-1.0985	-1.0422	-1.06694	0.0287629	-1.0767	0.009758	-1.05886	-0.00808	6.65113	6.69467	6.67468	-1.71664	-1.72275	-1.6731	-1.70416	0.0270745	-1.7155	0.011337	-1.6972	-0.00696	6.0943	6.24705	6.33212	-2.27346	-2.12071	-2.03565	-2.14327	0.1205	-2.16384
0.135	8.42568	8.44243	8.26187	8.37666	9.35733	9.39451	9.37931	-0.51933	-0.49311	-0.48215	-0.4982	0.0191048	-0.50292	0.004723	-0.49145	-0.00675	7.28033	7.28333	7.30927	-1.09633	-1.09333	-1.06739	-1.08568	0.0159133	-1.07673	-0.00895	-1.05886	-0.02682	6.67491	6.70154	6.64355	-1.70175	-1.73549	-1.67512	-1.70412	0.0302547	-1.71553	0.01141	-1.6972	-0.00692	6.0894	6.22461	6.31671	-2.28726	-2.15205	-2.05995	-2.16642	0.114334	-2.1639
0.1355	8.36874	8.45082	8.32269	8.38075	9.36432	9.36852	9.39162	-0.51643	-0.52699	-0.51223	-0.51855	0.00760495	-0.50294	-0.01561	-0.49145	-0.0271	7.26699	7.27923	7.29529	-1.11376	-1.10152	-1.08546	-1.10025	0.0141929	-1.07676	-0.02349	-1.05886	-0.04139	6.65834	6.69056	6.64449	-1.72241	-1.7498	-1.69019	-1.7208	0.0298376	-1.71556	-0.00523	-1.6972	-0.0236	6.09148	6.21207	6.31749	-2.28928	-2.16868	-2.06327	-2.17374	0.11309	-2.16396
0.136	8.41062	8.4509	8.3516	8.40437	9.33421	9.35769	9.36762	-0.57017	-0.58882	-0.54669	-0.56856	0.0211111	-0.50295	-0.0656	-0.49145	-0.07711	7.26552	7.30053	7.28237	-1.13885	-1.10384	-1.122	-1.12157	0.0175091	-1.07679	-0.04478	-1.05886	-0.06271	6.64613	6.65236	6.68366	-1.75824	-1.7211	-1.75202	-1.74379	0.0198919	-1.7156	-0.02819	-1.6972	-0.04658	6.08699	6.20838	6.28852	-2.31738	-2.196	-2.11585	-2.20974	0.101465	-2.16402
0.1365	8.38395	8.38287	8.34873	8.37185	9.35877	9.38027	9.34377	-0.51308	-0.51028	-0.49157	-0.50498	0.0116946	-0.50297	-0.00201	-0.49145	-0.01353	7.25627	7.28247	7.32482	-1.11557	-1.08937	-1.04703	-1.08399	0.0345853	-1.07682	-0.00717	-1.05886	-0.02513	6.65166	6.69047	6.67717	-1.72019	-1.72472	-1.68138	-1.70877	0.0238226	-1.71563	0.006863	-1.6972	-0.01156	6.11048	6.23684	6.34788	-2.26136	-2.135	-2.02397	-2.14011	0.118777	-2.16408
0.137	8.37909	8.41321	8.26137	8.35122	9.34277	9.38203	9.35739	-0.50845	-0.45514	-0.46919	-0.47759	0.0276306	-0.50298	0.025387	-0.49145	0.013858	7.28246	7.2665	7.37428	-1.06876	-1.08472	-0.97694	-1.04348	0.0581695	-1.07685	0.033374	-1.05886	0.015385	6.66011	6.68446	6.6282	-1.6911	-1.68826	-1.66676	-1.68204	0.0133088	-1.71566	0.033617	-1.6972	0.015162	6.08365	6.20663	6.3125	-2.26757	-2.14459	-2.03872	-2.1503	0.114532	-2.16414
0.1375	8.37595	8.36636	8.24864	8.33032	9.34631	9.44871	9.35148	-0.48401	-0.46691	-0.38161	-0.44417	0.0548547	-0.503	0.058822	-0.49145	0.047279	7.24445	7.28234	7.35474	-1.08587	-1.04798	-0.975577	-1.03648	0.0560393	-1.07688	0.040402	-1.05886	0.022385	6.65923	6.66862	6.70341	-1.67109	-1.70849	-1.6617	-1.68043	0.0247529	-1.71569	0.035262	-1.6972	0.016776	6.10397	6.22244	6.30691	-2.22635	-2.10788	-2.02341	-2.11921	0.101944	-2.16419
0.138	8.46218	8.4494	8.28745	8.39968	9.3666	9.42598	9.41341	-0.53308	-0.5383	-0.47369	-0.51503	0.0358907	-0.50301	-0.01202	-0.49145	-0.02357	7.27614	7.32844	7.35827	-1.12354	-1.07124	-1.0414	-1.07873	0.0415786	-1.07691	-0.00182	-1.05886	-0.01987	6.67828	6.68055	6.6734	-1.7214	-1.72705	-1.71913	-1.72253	0.00407844	-1.71572	-0.00681	-1.6972	-0.02532	6.0943	6.20622	6.30028	-2.30538	-2.19346	-2.0994	-2.19941	0.103119	-2.16425
0.1385	8.43603	8.42264	8.34555	8.4014	9.32992	9.39452	9.4087	-0.57148	-0.49293	-0.50689	-0.52377	0.0419063	-0.50302	-0.02074	-0.49145	-0.03231	7.27158	7.30472	7.28892	-1.12983	-1.09668	-1.11248	-1.113	0.016581	-1.07693	-0.03607	-1.05886	-0.05414	6.61352	6.63678	6.65861	-1.78788	-1.75983	-1.76462	-1.77078	0.0150043	-1.71575	-0.05503	-1.6972	-0.07357	6.08849	6.21991	6.3198	-2.31291	-2.1815	-2.08161	-2.19201	0.116007	-2.1643
0.139	8.34438	8.42062	8.27661	8.34721	9.35839	9.36877	9.35987	-0.48882	-0.45206	-0.47844	-0.47311	0.0189515	-0.50303	0.029929	-0.49145	0.018347	7.28965	7.27318	7.3367	-1.05756	-1.07402	-1.01051	-1.04736	0.03296	-1.07696	0.029596	-1.05886	0.011499	6.61469	6.65566	6.67152	-1.73252	-1.72192	-1.69155	-1.71533	0.0212651	-1.71578	0.000449	-1.6972	-0.01812	6.08741	6.20455	6.30373	-2.25979	-2.14266	-2.04348	-2.14864	0.108279	-2.16435
0.1395	8.40287	8.40534	8.28767	8.3653	9.33889	9.37456	9.37901	-0.5264	-0.49865	-0.49073	-0.50526	0.0187312	-0.50305	-0.00221	-0.49145	-0.01381	7.27016	7.26355	7.28675	-1.09513	-1.10174	-1.07854	-1.09181	0.0119524	-1.07698	-0.01482	-1.05886	-0.03295	6.64522	6.66914	6.69694	-1.72008	-1.73714	-1.69616	-1.71779	0.0205855	-1.7158	-0.00199	-1.69721	-0.02059	6.11022	6.22167	6.31758	-2.25508	-2.14362	-2.04771	-2.1488	0.103782	-2.1644
0.14	8.37287	8.4545	8.28715	8.3715	9.34742	9.35115	9.38547	-0.52409	-0.53258	-0.52036	-0.52568	0.00626261	-0.50306	-0.02262	-0.49145	-0.03422	7.27368	7.30677	7.28979	-1.09783	-1.06474	-1.08172	-1.08143	0.0165469	-1.07701	-0.00442	-1.05886	-0.02257	6.65598	6.67107	6.70635	-1.71553	-1.75181	-1.70043	-1.72259	0.0264076	-1.71583	-0.00676	-1.69721	-0.02539	6.09688	6.21666	6.32647	-2.27463	-2.15485	-2.04503	-2.15817	0.114836	-2.16445
0.1405	8.36224	8.43209	8.30181	8.36538	9.33269	9.3895	9.34913	-0.53269	-0.52873	-0.47588	-0.51243	0.031718	-0.50307	-0.00936	-0.49145	-0.02098	7.29149	7.27702	7.30678	-1.07389	-1.08836	-1.05859	-1.07362	0.0148869	-1.07703	0.003419	-1.05886	-0.01475	6.65046	6.67649	6.65847	-1.71492	-1.71641	-1.68889	-1.70674	0.0154765	-1.71586	0.009118	-1.69721	-0.00953	6.10108	6.22342	6.29113	-2.26429	-2.14196	-2.07425	-2.16017	0.0963193	-2.1645
0.141	8.3696	8.39734	8.28747	8.35147	9.32734	9.41356	9.34403	-0.52413	-0.55264	-0.4379	-0.50489	0.0597407	-0.50308	-0.00181	-0.49145	-0.01344	7.28783	7.30925	7.35678	-1.06364	-1.04222	-0.994689	-1.03352	0.0352899	-1.07706	0.04354	-1.05886	0.025342	6.62624	6.62846	6.69997	-1.72523	-1.72414	-1.723	-1.72412	0.00111509	-1.71588	-0.00824	-1.69721	-0.02692	6.0789	6.22161	6.29798	-2.27257	-2.12986	-2.05349	-2.15197	0.111201	-2.16455
0.1415	8.37411	8.44426	8.26444	8.36094	9.35522	9.36003	9.37141	-0.50572	-0.47298	-0.50091	-0.49321	0.0176783	-0.50309	0.009888	-0.49145	-0.00175	7.29846	7.28592	7.31926	-1.06248	-1.07502	-1.04168	-1.05972	0.0168397	-1.07708	0.017358	-1.05886	-0.00086	6.65122	6.66454	6.64454	-1.70972	-1.71027	-1.6964	-1.70546	0.00785389	-1.71591	0.010443	-1.69721	-0.00826	6.10696	6.22779	6.33085	-2.25398	-2.13315	-2.03009	-2.13907	0.112062	-2.16459
0.142	8.33206	8.39281	8.26534	8.33007	9.39535	9.3325	9.38751	-0.43472	-0.46309	-0.49756	-0.46512	0.0314693	-0.5031	0.037979	-0.49145	0.026328	7.28519	7.26521	7.30696	-1.04488	-1.06485	-1.02311	-1.04428	0.0208765	-1.0771	0.032824	-1.05886	0.01458	6.62551	6.6541	6.64658	-1.70455	-1.6467	-1.67597	-1.67574	0.0289257	-1.71593	0.040191	-1.69721	0.021464	6.09656	6.20937	6.31854	-2.23351	-2.1207	-2.01153	-2.12191	0.110995	-2.16464
0.1425	8.36633	8.40208	8.33153	8.36665	9.35532	9.36669	9.3616	-0.51132	-0.48529	-0.49996	-0.49886	0.01305	-0.50311	0.004256	-0.49145	-0.00741	7.27342	7.31338	7.32341	-1.09323	-1.05327	-1.04324	-1.06325	0.0264462	-1.07713	0.013881	-1.05886	-0.00439	6.66245	6.65222	6.63429	-1.7042	-1.734	-1.71443	-1.71754	0.015142	-1.71596	-0.00159	-1.69721	-0.02034	6.12117	6.21863	6.32304	-2.24548	-2.14802	-2.04361	-2.1457	0.100955	-2.16468
0.143	8.33133	8.36662	8.3085	8.33548	9.37489	9.37469	9.39113	-0.4606	-0.48221	-0.4608	-0.46787	0.0124192	-0.50312	0.035258	-0.49145	0.023586	7.30043	7.27087	7.31642	-1.03505	-1.06462	-1.01906	-1.03958	0.0231149	-1.07715	0.037573	-1.05886	0.019284	6.67165	6.65855	6.64377	-1.66383	-1.67687	-1.67693	-1.67254	0.00754603	-1.71598	0.043436	-1.69721	0.024662	6.0963	6.21781	6.32929	-2.23919	-2.11767	-2.00619	-2.12102	0.116536	-2.16473
0.1435	8.3484	8.40965	8.33193	8.36332	9.35847	9.38555	9.34762	-0.50485	-0.51967	-0.47778	-0.50077	0.0212414	-0.50314	0.002368	-0.49145	-0.00931	7.27774	7.28961	7.31763	-1.08559	-1.07372	-1.0457	-1.06833	0.0204826	-1.07717	0.008837	-1.05886	-0.00947	6.63859	6.65545	6.65967	-1.72473	-1.70435	-1.70787	-1.71232	0.0108934	-1.716	0.003682	-1.69721	-0.01511	6.1154	6.23515	6.33087	-2.24792	-2.12817	-2.03246	-2.13618	0.107953	-2.16477
0.144	8.38251	8.37079	8.32589	8.35973	9.35851	9.40224	9.35049	-0.50122	-0.48398	-0.45749	-0.4809	0.0220274	-0.50314	0.022249	-0.49145	0.010558	7.29687	7.29844	7.29357	-1.06286	-1.06129	-1.06616	-1.06344	0.00248569	-1.07719	0.013755	-1.05886	-0.00458	6.68396	6.6858	6.71498	-1.67577	-1.75102	-1.67393	-1.70024	0.0439864	-1.71602	0.015783	-1.69721	-0.00304	6.10798	6.21366	6.34314	-2.25175	-2.14607	-2.01659	-2.13814	0.117781	-2.16481
0.1445	8.40395	8.42262	8.30284	8.37647	9.36986	9.37546	9.37369	-0.50661	-0.4927	-0.50101	-0.50011	0.00699886	-0.50315	0.003046	-0.49145	-0.00866	7.29041	7.32375	7.33268	-1.08606	-1.05272	-1.04379	-1.06086	0.0222787	-1.07721	0.016356	-1.05886	-0.002	6.6513	6.62805	6.66338	-1.72517	-1.72269	-1.74842	-1.73209	0.0141936	-1.71605	-0.01605	-1.69721	-0.03489	6.1001	6.21885	6.30878	-2.27637	-2.15762	-2.06769	-2.16723	0.104671	-2.16485
0.145	8.36476	8.42425	8.32554	8.37152	9.39439	9.38126	9.34576	-0.47713	-0.54337	-0.49026	-0.50359	0.0350733	-0.50316	-0.00042	-0.49145	-0.01213	7.27918	7.30976	7.30208	-1.09234	-1.06176	-1.06944	-1.07451	0.0159087	-1.07723	0.002721	-1.05886	-0.01565	6.63035	6.62889	6.68743	-1.74117	-1.70225	-1.74263	-1.72868	0.0229036	-1.71607	-0.01261	-1.69721	-0.03148	6.08293	6.21463	6.29792	-2.28859	-2.15689	-2.0736	-2.17303	0.1084	-2.16489
0.1455	8.36767	8.44285	8.28359	8.3647	9.33865	9.38295	9.37841	-0.52605	-0.5346	-0.48176	-0.51414	0.028363	-0.50317	-0.01096	-0.49145	-0.02268	7.28927	7.26398	7.28477	-1.07544	-1.10073	-1.07993	-1.08536	0.0134931	-1.07725	-0.00811	-1.05886	-0.0265	6.64622	6.64525	6.64634	-1.71848	-1.71528	-1.71945	-1.71774	0.00218212	-1.71609	-0.00165	-1.69721	-0.02053	6.0817	6.23024	6.31642	-2.283	-2.13446	-2.04829	-2.15525	0.118728	-2.16493
0.146	8.37045	8.41318	8.34044	8.37469	9.33211	9.39664	9.4072	-0.54258	-0.50196	-0.47805	-0.50753	0.0326236	-0.50318	-0.00435	-0.49145	-0.01608	7.28242	7.29318	7.33807	-1.09228	-1.08152	-1.03662	-1.07014	0.0295235	-1.07727	0.007133	-1.05886	-0.01128	6.62643	6.67319	6.66898	-1.74826	-1.75932	-1.7015	-1.73636	0.0306919	-1.71611	-0.02025	-1.69721	-0.03915	6.07809	6.21597	6.30764	-2.2966	-2.15872	-2.06705	-2.17413	0.115548	-2.16497
0.1465	8.31724	8.37645	8.29381	8.32917	9.35542	9.38311	9.36267	-0.47374	-0.44719	-0.44606	-0.45566	0.015665	-0.50319	0.047526	-0.49145	0.035789	7.29268	7.31197	7.31129	-1.03649	-1.01719	-1.01787	-1.02385	0.0109518	-1.07729	0.053438	-1.05886	0.035009	6.64808	6.65144	6.65433	-1.68109	-1.67956	-1.67772	-1.67946	0.00168737	-1.71613	0.036671	-1.69721	0.017749	6.11069	6.23566	6.34033	-2.21847	-2.0935	-1.98884	-2.10027	0.114965	-2.165
0.147	8.32511	8.40802	8.29169	8.34161	9.39976	9.36321	9.36475	-0.44185	-0.46778	-0.4784	-0.46267	0.0188018	-0.5032	0.040524	-0.49145	0.028779	7.25234	7.28453	7.32398	-1.08927	-1.05708	-1.01762	-1.05466	0.0358864	-1.07731	0.022652	-1.05886	0.004206	6.63971	6.64609	6.6571	-1.7019	-1.67799	-1.69552	-1.6918	0.0123807	-1.71615	0.024345	-1.69721	0.005404	6.08298	6.22695	6.31871	-2.25862	-2.11466	-2.02289	-2.13206	0.118824	-2.16504
0.1475	8.36061	8.3778	8.25705	8.33182	9.34693	9.39763	9.31952	-0.48489	-0.45585	-0.4342	-0.45831	0.0254346	-0.50321	0.044894	-0.49145	0.03314	7.30841	7.27377	7.29781	-1.02341	-1.05805	-1.03401	-1.03849	0.0177492	-1.07733	0.038835	-1.05886	0.020371	6.67792	6.66484	6.68892	-1.65391	-1.69636	-1.66698	-1.67241	0.0217409	-1.71617	0.043752	-1.69721	0.024793	6.06581	6.21675	6.31361	-2.26601	-2.11507	-2.01821	-2.1331	0.12488	-2.16508
0.148	8.37475	8.40349	8.29922	8.35915	9.37249	9.38248	9.39115	-0.48666	-0.50711	-0.47667	-0.49015	0.0155166	-0.50322	0.013067	-0.49145	0.001306	7.26068	7.29914	7.28246	-1.09847	-1.06002	-1.0767	-1.07839	0.0192811	-1.07734	-0.00105	-1.05886	-0.01953	6.64799	6.67938	6.69834	-1.71116	-1.70747	-1.67977	-1.69947	0.0171573	-1.71618	0.016717	-1.69721	-0.00226	6.0942	6.2114	6.32402	-2.26495	-2.14775	-2.03513	-2.14928	0.114918	-2.16511
0.1485	8.3343	8.44444	8.32076	8.3665	9.33169	9.36611	9.39372	-0.53481	-0.51252	-0.50039	-0.51591	0.0174581	-0.50322	-0.01269	-0.49145	-0.02446	7.27125	7.28718	7.34333	-1.09525	-1.07932	-1.02317	-1.06591	0.037864	-1.07736	0.011446	-1.05886	-0.00705	6.6872	6.66725	6.63923	-1.6793	-1.73509	-1.69925	-1.70455	0.0282696	-1.7162	0.011654	-1.69721	-0.00734	6.09966	6.23986	6.32035	-2.26684	-2.12664	-2.04615	-2.14654	0.111683	-2.16514
0.149	8.40932	8.40052	8.33697	8.38227	9.32245	9.35362	9.37938	-0.55982	-0.50189	-0.52865	-0.53012	0.028993	-0.50323	-0.02689	-0.49145	-0.03867	7.26067	7.28115	7.29963	-1.1216	-1.10112	-1.08264	-1.10178	0.0194886	-1.07738	-0.02441	-1.05886	-0.04292	6.65874	6.65361	6.69949	-1.72352	-1.71188	-1.72865	-1.72135	0.00859301	-1.71622	-0.00513	-1.69721	-0.02415	6.09304	6.20302	6.29809	-2.28923	-2.17925	-2.08418	-2.18422	0.102615	-2.16518
0.1495	8.38855	8.46779	8.29694	8.38443	9.35295	9.38877	9.36579	-0.53148	-0.51211	-0.49566	-0.51308	0.0179298	-0.50324	-0.00984	-0.49145	-0.02163	7.27285	7.26787	7.30779	-1.11158	-1.11656	-1.07664	-1.10159	0.0217532	-1.07739	-0.0242	-1.05886	-0.04273	6.65166	6.64648	6.67122	-1.73276	-1.7262	-1.73795	-1.7323	0.0058883	-1.71624	-0.01607	-1.69721	-0.0351	6.0735	6.20301	6.30977	-2.31093	-2.18142	-2.07465	-2.189	0.118322	-2.16521
0.15	8.37895	8.40318	8.3	8.36071	9.3639	9.40705	9.35518	-0.49681	-0.52606	-0.45366	-0.49218	0.0364217	-0.50325	0.011069	-0.49145	-0.00072	7.27604	7.3154	7.30191	-1.08467	-1.04531	-1.0588	-1.06292	0.0200019	-1.07741	0.014484	-1.05886	-0.00406	6.6406	6.68161	6.68467	-1.72011	-1.71002	-1.6791	-1.70308	0.0213685	-1.71625	0.013177	-1.69721	-0.00587	6.09413	6.19673	6.30448	-2.26658	-2.16398	-2.05623	-2.16226	0.105186	-2.16524
0.1505	8.31437	8.44452	8.31448	8.35779	9.30229	9.39739	9.39114	-0.5555	-0.50715	-0.4604	-0.50768	0.0475522	-0.50325	-0.00443	-0.49145	-0.01623	7.24687	7.33994	7.28107	-1.11092	-1.01785	-1.07672	-1.06849	0.0470768	-1.07742	0.00893	-1.05886	-0.00963	6.6457	6.63764	6.6769	-1.71209	-1.69566	-1.72015	-1.7093	0.0124811	-1.71627	0.006966	-1.69721	-0.0121	6.08386	6.21239	6.30678	-2.27393	-2.1454	-2.05101	-2.15678	0.111895	-2.16527
0.151	8.38162	8.49437	8.3389	8.40496	9.33705	9.37624	9.40779	-0.56791	-0.55113	-0.52873	-0.54925	0.0196571	-0.50326	-0.046	-0.49145	-0.0578	7.29377	7.2906	7.2921	-1.1112	-1.11437	-1.11286	-1.11281	0.00158559	-1.07744	-0.03537	-1.05886	-0.05395	6.64321	6.63273	6.67053	-1.76176	-1.7547	-1.77224	-1.7629	0.0088254	-1.71629	-0.04661	-1.69721	-0.06569	6.09532	6.21156	6.32377	-2.30964	-2.1934	-2.0812	-2.19475	0.114226	-2.1653
0.1515	8.39384	8.39915	8.32541	8.3728	9.40168	9.36251	9.36252	-0.47112	-0.46499	-0.51028	-0.48213	0.0245705	-0.50327	0.021134	-0.49145	0.009322	7.29724	7.2479	7.27981	-1.07556	-1.1249	-1.09299	-1.09782	0.0250216	-1.07745	-0.02036	-1.05886	-0.03895	6.66054	6.65649	6.69941	-1.71226	-1.74283	-1.71631	-1.7238	0.0166044	-1.7163	-0.0075	-1.69721	-0.02659	6.10145	6.23132	6.31566	-2.27134	-2.14148	-2.05713	-2.15665	0.107908	-2.16533
0.152	8.37586	8.43961	8.27615	8.36387	9.38168	9.38638	9.35089	-0.48219	-0.49326	-0.47749	-0.48432	0.00809658	-0.50327	0.018957	-0.49145	0.007138	7.28408	7.31071	7.32396	-1.07979	-1.05316	-1.03991	-1.05762	0.0203106	-1.07747	0.01985	-1.05886	0.001243	6.66693	6.62531	6.6721	-1.69694	-1.70321	-1.73856	-1.7129	0.0224394	-1.71632	0.003414	-1.69721	-0.0157	6.10131	6.21189	6.31364	-2.26256	-2.15198	-2.05023	-2.15492	0.106196	-2.16536
0.1525	8.40693	8.38364	8.33048	8.37368	9.36889	9.38402	9.37143	-0.50479	-0.52307	-0.48966	-0.50584	0.0167297	-0.50328	-0.00256	-0.49145	-0.01439	7.27411	7.27715	7.32181	-1.09958	-1.09653	-1.05187	-1.08266	0.0267085	-1.07748	-0.00518	-1.05886	-0.0238	6.68109	6.61534	6.6726	-1.6926	-1.73612	-1.75834	-1.72902	0.0334402	-1.71633	-0.01269	-1.69721	-0.03181	6.0994	6.22495	6.33418	-2.27428	-2.14873	-2.0395	-2.15417	0.117484	-2.16539
0.153	8.39396	8.43408	8.30445	8.3775	9.39434	9.4001	9.38016	-0.48316	-0.50181	-0.4774	-0.48746	0.0127596	-0.50328	0.015829	-0.49145	0.003998	7.25801	7.29849	7.30891	-1.11948	-1.079	-1.06859	-1.08903	0.0268849	-1.0775	-0.01153	-1.05886	-0.03016	6.68344	6.65658	6.70265	-1.69406	-1.71382	-1.72091	-1.7096	0.0139143	-1.71635	0.006749	-1.69721	-0.01239	6.09019	6.20143	6.3112	-2.28731	-2.17607	-2.0663	-2.17656	0.110506	-2.16542
0.1535	8.40125	8.39441	8.29729	8.36432	9.35871	9.37642	9.39531	-0.5056	-0.5306	-0.4879	-0.50803	0.0214537	-0.50329	-0.00474	-0.49145	-0.01658	7.24965	7.26164	7.26965	-1.11467	-1.10268	-1.09467	-1.104	0.0100658	-1.07751	-0.02649	-1.05886	-0.04514	6.67716	6.65597	6.69371	-1.68715	-1.72055	-1.70835	-1.70535	0.0169009	-1.71636	0.011011	-1.69721	-0.00814	6.08752	6.21064	6.31616	-2.2768	-2.15367	-2.04815	-2.15954	0.114438	-2.16545
0.154	8.39094	8.45107	8.3244	8.38881	9.35761	9.38239	9.39053	-0.5312	-0.52313	-0.50641	-0.52025	0.012644	-0.5033	-0.01695	-0.49145	-0.0288	7.28012	7.31613	7.30652	-1.10869	-1.07268	-1.08229	-1.08788	0.018646	-1.07752	-0.01036	-1.05886	-0.02902	6.64907	6.66019	6.67292	-1.73974	-1.72964	-1.72862	-1.73266	0.00614688	-1.71637	-0.01629	-1.69721	-0.03546	6.09012	6.20844	6.31332	-2.29868	-2.18037	-2.07549	-2.18485	0.111662	-2.16547
0.1545	8.37146	8.37708	8.32037	8.35631	9.32996	9.41621	9.38636	-0.52634	-0.48629	-0.44009	-0.48424	0.0431615	-0.5033	0.019061	-0.49145	0.007212	7.27376	7.27314	7.29029	-1.08255	-1.08317	-1.06602	-1.07725	0.00972752	-1.07754	0.00029	-1.05886	-0.01839	6.65396	6.66536	6.69337	-1.70235	-1.71153	-1.69094	-1.70161	0.0103151	-1.71639	0.014781	-1.69721	-0.0044	6.1092	6.23434	6.32958	-2.2471	-2.12196	-2.02673	-2.13193	0.110523	-2.1655
0.155	8.36459	8.42097	8.32702	8.37086	9.34241	9.3968	9.38892	-0.52845	-0.44681	-0.47406	-0.48311	0.0415651	-0.50331	0.020203	-0.49145	0.008348	7.29189	7.28227	7.30979	-1.07897	-1.08859	-1.06107	-1.07621	0.0139661	-1.07755	0.001339	-1.05886	-0.01735	6.64593	6.66116	6.63545	-1.72493	-1.73357	-1.7097	-1.72273	0.0120857	-1.7164	-0.00633	-1.69721	-0.02553	6.10392	6.22565	6.29211	-2.26694	-2.14521	-2.07875	-2.16363	0.0954381	-2.16552
0.1555	8.43439	8.4168	8.35155	8.40091	9.36638	9.39863	9.40606	-0.53453	-0.53473	-0.50229	-0.52385	0.0186718	-0.50331	-0.02054	-0.49145	-0.0324	7.28801	7.27179	7.30311	-1.11291	-1.12913	-1.09781	-1.11328	0.0156633	-1.07756	-0.03572	-1.05886	-0.05442	6.65956	6.6459	6.66723	-1.74136	-1.75284	-1.75502	-1.74974	0.00733869	-1.71641	-0.03333	-1.69721	-0.05253	6.10423	6.21295	6.32751	-2.29668	-2.18796	-2.0734	-2.18601	0.111653	-2.16555
0.156	8.36453	8.36559	8.27551	8.33521	9.36449	9.38878	9.33765	-0.47072	-0.45685	-0.44643	-0.458	0.0121858	-0.50332	0.04532	-0.49145	0.033454	7.28573	7.31004	7.29187	-1.04948	-1.02518	-1.04334	-1.03933	0.0126358	-1.07757	0.038244	-1.05886	0.019531	6.66122	6.69183	6.66023	-1.67399	-1.70293	-1.64338	-1.67343	0.0297789	-1.71643	0.042993	-1.69721	0.023773	6.09492	6.2138	6.30136	-2.24029	-2.12141	-2.03385	-2.13185	0.103615	-2.16557
0.1565	8.39492	8.43254	8.33952	8.38899	9.38636	9.36797	9.38695	-0.50263	-0.53447	-0.52102	-0.51938	0.0159837	-0.50332	-0.01605	-0.49145	-0.02792	7.31699	7.30106	7.29363	-1.072	-1.08793	-1.09536	-1.0851	0.011935	-1.07759	-0.00751	-1.05886	-0.02623	6.65092	6.63845	6.69057	-1.73807	-1.74569	-1.75055	-1.74477	0.00629066	-1.71644	-0.02833	-1.69721	-0.04756	6.09238	6.21436	6.31079	-2.29661	-2.17463	-2.0782	-2.18315	0.109454	-2.1656
0.157	8.31155	8.42447	8.29634	8.34412	9.3863	9.35289	9.37476	-0.45782	-0.4918	-0.49123	-0.48029	0.0194559	-0.50333	0.023043	-0.49145	0.011168	7.29099	7.28574	7.31552	-1.05313	-1.05838	-1.0286	-1.0467	0.0158962	-1.0776	0.030893	-1.05886	0.012158	6.6643	6.67328	6.6902	-1.67982	-1.69121	-1.67084	-1.68062	0.0102087	-1.71645	0.035829	-1.69721	0.016585	6.07127	6.21846	6.31342	-2.27285	-2.12566	-2.0307	-2.14307	0.12201	-2.16562
0.1575	8.40984	8.42408	8.31147	8.3818	9.33919	9.37262	9.39165	-0.54261	-0.52007	-0.50918	-0.52395	0.01705	-0.50333	-0.02062	-0.49145	-0.0325	7.27438	7.31132	7.29471	-1.10741	-1.07047	-1.08709	-1.08832	0.0185009	-1.07761	-0.01072	-1.05886	-0.02946	6.65436	6.62807	6.67348	-1.72743	-1.76426	-1.75373	-1.74847	0.0189694	-1.71646	-0.03201	-1.69721	-0.05127	6.08625	6.20986	6.30827	-2.29555	-2.17194	-2.07353	-2.18034	0.111248	-2.16564
0.158	8.35481	8.42932	8.30207	8.36207	9.32535	9.38501	9.39013	-0.53672	-0.53645	-0.47705	-0.51674	0.0343728	-0.50334	-0.0134	-0.49145	-0.02529	7.29677	7.2808	7.29044	-1.06529	-1.08127	-1.07163	-1.07273	0.00804659	-1.07762	0.004888	-1.05886	-0.01387	6.64925	6.66296	6.65594	-1.71281	-1.77656	-1.6991	-1.72949	0.0413362	-1.71647	-0.01302	-1.69721	-0.03229	6.08238	6.22857	6.31278	-2.27968	-2.13349	-2.04928	-2.15415	0.116581	-2.16566
0.1585	8.37096	8.43033	8.3125	8.37126	9.33066	9.37479	9.38697	-0.54061	-0.50661	-0.49647	-0.51456	0.0231198	-0.50334	-0.01122	-0.49145	-0.02311	7.27259	7.28756	7.30119	-1.09868	-1.08371	-1.07007	-1.08415	0.0143102	-1.07763	-0.00652	-1.05886	-0.02529	6.6707	6.62373	6.67116	-1.70056	-1.73689	-1.74753	-1.72833	0.0246281	-1.71649	-0.01184	-1.69721	-0.03112	6.06553	6.19817	6.27469	-2.30573	-2.1731	-2.09657	-2.1918	0.105826	-2.16569
0.159	8.43216	8.4174	8.27084	8.37346	9.33825	9.34695	9.37289	-0.53521	-0.49572	-0.52652	-0.51915	0.020751	-0.50335	-0.0158	-0.49145	-0.0277	7.27551	7.2713	7.32111	-1.09795	-1.10217	-1.05236	-1.08416	0.0276203	-1.07764	-0.00652	-1.05886	-0.0253	6.66894	6.65724	6.67967	-1.70452	-1.727	-1.71622	-1.71591	0.0112431	-1.7165	0.000581	-1.69721	-0.01871	6.09715	6.21599	6.29773	-2.27632	-2.15748	-2.07573	-2.16984	0.100865	-2.16571
0.1595	8.41118	8.41854	8.31408	8.38127	9.34801	9.34477	9.34994	-0.53326	-0.49585	-0.5365	-0.52187	0.0225921	-0.50335	-0.01852	-0.49145	-0.03041	7.26844	7.28179	7.26665	-1.11283	-1.09948	-1.11461	-1.10897	0.0082695	-1.07765	-0.03132	-1.05886	-0.05011	6.67344	6.68631	6.66682	-1.70783	-1.7244	-1.69496	-1.70907	0.0147587	-1.71651	0.007442	-1.69721	-0.01186	6.07041	6.21708	6.30607	-2.31086	-2.16419	-2.0752	-2.18341	0.119001	-2.16573
0.16	8.36356	8.434	8.34817	8.38191	9.30943	9.37412	9.36118	-0.57248	-0.52426	-0.50779	-0.53484	0.0336185	-0.50336	-0.03149	-0.49145	-0.04339	7.26882	7.28788	7.31644	-1.11309	-1.09403	-1.06547	-1.09087	0.0239674	-1.07766	-0.0132	-1.05886	-0.032	6.61723	6.67239	6.69353	-1.76468	-1.70735	-1.70952	-1.72718	0.0324912	-1.71652	-0.01067	-1.69721	-0.02998	6.09252	6.20433	6.28273	-2.28939	-2.17758	-2.09918	-2.18872	0.0955928	-2.16575
0.1605	8.37151	8.45826	8.31265	8.38081	9.38366	9.37387	9.37676	-0.49714	-0.53623	-0.50694	-0.51344	0.0203387	-0.50336	-0.01008	-0.49145	-0.02199	7.27379	7.31411	7.3168	-1.10702	-1.06669	-1.064	-1.07924	0.0240986	-1.07767	-0.00157	-1.05886	-0.02038	6.66474	6.68516	6.6605	-1.71607	-1.73966	-1.69565	-1.71712	0.022024	-1.71653	-0.0006	-1.69721	-0.01992	6.10996	6.20112	6.31765	-2.27085	-2.17968	-2.06315	-2.17123	0.104108	-2.16577
0.161	8.3481	8.42313	8.34299	8.37141	9.34671	9.37266	9.33279	-0.5247	-0.47406	-0.49875	-0.49917	0.0253226	-0.50337	0.004196	-0.49145	-0.00772	7.28242	7.28866	7.31388	-1.08899	-1.08275	-1.05753	-1.07642	0.0166569	-1.07768	0.001259	-1.05886	-0.01756	6.65331	6.68158	6.66018	-1.7181	-1.735	-1.68983	-1.71431	0.0228223	-1.71654	0.00223	-1.69721	-0.0171	6.09175	6.22088	6.30309	-2.27965	-2.15052	-2.06832	-2.16617	0.10653	-2.16579
0.1615	8.35344	8.4305	8.28605	8.35666	9.36911	9.38081	9.36139	-0.48756	-0.54581	-0.47585	-0.50307	0.0374713	-0.50337	0.000298	-0.49145	-0.01162	7.28514	7.32581	7.29476	-1.07153	-1.03085	-1.0619	-1.05476	0.0212591	-1.07769	0.022929	-1.05886	0.004101	6.65501	6.65631	6.64831	-1.70166	-1.71472	-1.70035	-1.70557	0.0079454	-1.71655	0.010973	-1.69721	-0.00837	6.08349	6.19857	6.32474	-2.27317	-2.15809	-2.03193	-2.1544	0.120662	-2.16581
0.162	8.397	8.41326	8.32182	8.37736	9.37695	9.3733	9.37503	-0.50041	-0.49147	-0.50406	-0.49865	0.00647758	-0.50337	0.004726	-0.49145	-0.00719	7.29786	7.30872	7.33759	-1.0795	-1.06864	-1.03977	-1.06263	0.0205341	-1.0777	0.015064	-1.05886	-0.00377	6.63801	6.63946	6.67631	-1.73935	-1.76036	-1.7379	-1.74587	0.0125696	-1.71656	-0.02931	-1.69721	-0.04866	6.11202	6.23758	6.33022	-2.26534	-2.13978	-2.04714	-2.15075	0.109513	-2.16583
0.1625	8.37467	8.42571	8.30585	8.36874	9.36485	9.37266	9.40415	-0.50389	-0.47538	-0.49609	-0.49179	0.0147341	-0.50338	0.01159	-0.49145	-0.00033	7.26951	7.29721	7.31987	-1.09923	-1.07154	-1.04887	-1.07321	0.0252217	-1.07771	0.004495	-1.05886	-0.01435	6.66366	6.62377	6.67701	-1.70508	-1.71784	-1.74497	-1.72263	0.0203718	-1.71657	-0.00607	-1.69721	-0.02543	6.08679	6.23328	6.3249	-2.28196	-2.13546	-2.04385	-2.15375	0.120105	-2.16584
0.163	8.44703	8.46389	8.3186	8.40984	9.32382	9.39255	9.35501	-0.58602	-0.57549	-0.51729	-0.5596	0.0370179	-0.50338	-0.05622	-0.49145	-0.06815	7.29537	7.30241	7.32002	-1.11447	-1.10742	-1.08982	-1.10391	0.0126957	-1.07772	-0.02619	-1.05886	-0.04504	6.66228	6.64456	6.66344	-1.74756	-1.78226	-1.76528	-1.76503	0.0173513	-1.71657	-0.04846	-1.69721	-0.06783	6.10826	6.2161	6.32221	-2.30158	-2.19374	-2.08763	-2.19432	0.106976	-2.16586
0.1635	8.34926	8.45731	8.31565	8.37407	9.33254	9.35266	9.3525	-0.54153	-0.50974	-0.52141	-0.52423	0.0160811	-0.50338	-0.02084	-0.49145	-0.03277	7.28611	7.27846	7.31336	-1.08796	-1.09561	-1.06071	-1.08143	0.0183444	-1.07772	-0.0037	-1.05886	-0.02256	6.62998	6.63453	6.66479	-1.74409	-1.71636	-1.73954	-1.73333	0.0148715	-1.71658	-0.01674	-1.69721	-0.03612	6.09589	6.21971	6.3038	-2.27818	-2.15436	-2.07027	-2.1676	0.104586	-2.16588
0.164	8.43415	8.42346	8.28008	8.37923	9.3669	9.38985	9.41517	-0.51233	-0.51103	-0.48937	-0.50424	0.0128971	-0.50339	-0.00086	-0.49145	-0.01279	7.29846	7.2789	7.31181	-1.08076	-1.10033	-1.06742	-1.08283	0.016553	-1.07773	-0.0051	-1.05886	-0.02397	6.67719	6.65379	6.69247	-1.70204	-1.7364	-1.72544	-1.72129	0.0175513	-1.71659	-0.0047	-1.69721	-0.02409	6.09232	6.20895	6.31478	-2.28691	-2.17028	-2.06444	-2.17388	0.111279	-2.1659
0.1645	8.40199	8.44132	8.30574	8.38302	9.36329	9.39015	9.36159	-0.51973	-0.56253	-0.49286	-0.52504	0.0351372	-0.50339	-0.02165	-0.49145	-0.03359	7.28165	7.32163	7.3442	-1.10137	-1.06138	-1.03881	-1.06719	0.0316816	-1.07774	0.010553	-1.05886	-0.00833	6.6502	6.64255	6.65958	-1.73282	-1.74136	-1.74047	-1.73822	0.00469479	-1.7166	-0.02162	-1.69721	-0.04101	6.12805	6.22146	6.32339	-2.25497	-2.16156	-2.05962	-2.15872	0.097706	-2.16591
0.165	8.38332	8.43651	8.31269	8.37751	9.36852	9.38715	9.33593	-0.50898	-0.50219	-0.49036	-0.50051	0.009423	-0.50339	0.002885	-0.49145	-0.00906	7.26036	7.28857	7.29827	-1.11714	-1.08894	-1.07924	-1.09511	0.0196882	-1.07775	-0.01736	-1.05886	-0.03624	6.68392	6.68967	6.68949	-1.69359	-1.731	-1.68784	-1.70414	0.0234356	-1.71661	0.012466	-1.69721	-0.00694	6.09154	6.22993	6.31923	-2.28596	-2.14757	-2.05827	-2.16393	0.114724	-2.16593
0.1655	8.37917	8.43289	8.31288	8.37498	9.33311	9.38998	9.38144	-0.54187	-0.49947	-0.485	-0.50878	0.029556	-0.5034	-0.00538	-0.49145	-0.01733	7.27535	7.28516	7.31828	-1.09963	-1.08982	-1.0567	-1.08205	0.022495	-1.07776	-0.0043	-1.05886	-0.02319	6.67685	6.65652	6.62173	-1.69813	-1.73559	-1.71846	-1.71739	0.0187528	-1.71662	-0.00077	-1.69721	-0.02018	6.1051	6.21617	6.32674	-2.26988	-2.15881	-2.04824	-2.15898	0.11082	-2.16595
0.166	8.36367	8.42161	8.27946	8.35491	9.37427	9.39109	9.35998	-0.48065	-0.49431	-0.46382	-0.47959	0.0152724	-0.5034	0.023807	-0.49145	0.011859	7.24983	7.26144	7.32878	-1.10509	-1.09348	-1.02613	-1.0749	0.0426331	-1.07776	0.002866	-1.05886	-0.01604	6.6338	6.63864	6.66628	-1.72112	-1.68602	-1.71628	-1.7078	0.0190224	-1.71662	0.00882	-1.69721	-0.0106	6.06906	6.21063	6.31333	-2.28585	-2.14429	-2.04158	-2.15724	0.122649	-2.16596
0.1665	8.35807	8.42103	8.29932	8.35948	9.35635	9.3737	9.38858	-0.50313	-0.46102	-0.48578	-0.48331	0.0211634	-0.5034	0.020095	-0.49145	0.008144	7.29375	7.26319	7.3157	-1.06572	-1.09628	-1.04378	-1.06859	0.0263677	-1.07777	0.009178	-1.05886	-0.00973	6.63149	6.64612	6.70027	-1.72798	-1.7234	-1.71335	-1.72158	0.00748349	-1.71663	-0.00495	-1.69721	-0.02437	6.08554	6.19779	6.32847	-2.27393	-2.16168	-2.031	-2.15554	0.121581	-2.16598
0.167	8.42158	8.39487	8.32414	8.3802	9.33631	9.36917	9.37399	-0.54389	-0.5472	-0.51103	-0.53404	0.0199959	-0.50341	-0.03063	-0.49145	-0.04259	7.27514	7.29481	7.32247	-1.10506	-1.08539	-1.05772	-1.08272	0.0237824	-1.07778	-0.00494	-1.05886	-0.02386	6.67777	6.65874	6.69931	-1.70243	-1.73197	-1.72146	-1.71862	0.0149734	-1.71664	-0.00198	-1.69721	-0.02141	6.09406	6.22508	6.30649	-2.28613	-2.15512	-2.07371	-2.17165	0.107171	-2.16599
0.1675	8.35886	8.40809	8.31843	8.3618	9.37761	9.34065	9.35435	-0.48418	-0.46537	-0.52114	-0.49023	0.028373	-0.50341	0.013179	-0.49145	0.001222	7.248	7.27562	7.3004	-1.1138	-1.08618	-1.06139	-1.08712	0.0262177	-1.07779	-0.00934	-1.05886	-0.02826	6.68778	6.66438	6.71135	-1.67402	-1.72667	-1.69741	-1.69937	0.0263795	-1.71665	0.017279	-1.69721	-0.00216	6.06959	6.22026	6.27631	-2.29221	-2.14153	-2.08548	-2.17307	0.106914	-2.16601
0.168	8.37551	8.42524	8.31983	8.37352	9.37773	9.38543	9.39599	-0.49579	-0.55815	-0.48809	-0.51401	0.0384198	-0.50341	-0.0106	-0.49145	-0.02256	7.30416	7.32108	7.32709	-1.06936	-1.05244	-1.04644	-1.05608	0.0118857	-1.07779	0.021713	-1.05886	0.002782	6.64321	6.62646	6.7014	-1.73032	-1.71704	-1.74706	-1.73147	0.0150432	-1.71665	-0.01482	-1.69721	-0.03427	6.07017	6.19263	6.29609	-2.30336	-2.1809	-2.07744	-2.18723	0.113093	-2.16602
0.1685	8.38992	8.43753	8.32786	8.38511	9.32712	9.34102	9.40248	-0.55799	-0.50765	-0.54409	-0.53658	0.0259974	-0.50342	-0.03316	-0.49145	-0.04512	7.27121	7.27095	7.27085	-1.11389	-1.11415	-1.11425	-1.1141	0.000185831	-1.0778	-0.0363	-1.05886	-0.05524	6.63981	6.68436	6.66307	-1.7453	-1.76756	-1.70075	-1.73787	0.0340191	-1.71666	-0.02121	-1.69721	-0.04066	6.06733	6.21397	6.303	-2.31777	-2.17113	-2.0821	-2.19034	0.119003	-2.16603
0.169	8.41198	8.4451	8.29544	8.38418	9.34332	9.35055	9.37046	-0.54086	-0.47907	-0.53362	-0.51785	0.033779	-0.50342	-0.01443	-0.49145	-0.0264	7.27173	7.30806	7.32689	-1.11245	-1.07611	-1.05728	-1.08195	0.0280443	-1.07781	-0.00414	-1.05886	-0.02309	6.62526	6.65339	6.69103	-1.75892	-1.77099	-1.73078	-1.75356	0.0206333	-1.71667	-0.0369	-1.69721	-0.05636	6.10819	6.21913	6.32732	-2.27599	-2.16505	-2.05685	-2.16596	0.109573	-2.16605
0.1695	8.39815	8.42929	8.30443	8.37729	9.37945	9.35831	9.34471	-0.49784	-0.53672	-0.51898	-0.51785	0.0194648	-0.50342	-0.01442	-0.49145	-0.02639	7.2366	7.29645	7.33846	-1.14069	-1.08084	-1.03883	-1.08678	0.0511897	-1.07781	-0.00897	-1.05886	-0.02792	6.6731	6.64481	6.6673	-1.70419	-1.7686	-1.73248	-1.73509	0.0322842	-1.71667	-0.01841	-1.69721	-0.03788	6.08765	6.21573	6.30749	-2.28964	-2.16156	-2.0698	-2.17367	0.110419	-2.16606
0.17	8.36335	8.4515	8.3212	8.37869	9.3928	9.34601	9.39165	-0.48589	-0.52049	-0.53267	-0.51302	0.0242689	-0.50342	-0.00959	-0.49145	-0.02156	7.29959	7.30814	7.32747	-1.07909	-1.07055	-1.05122	-1.06695	0.0142789	-1.07782	0.010866	-1.05886	-0.00809	6.64835	6.66788	6.71324	-1.73034	-1.73631	-1.71081	-1.72582	0.0133374	-1.71668	-0.00914	-1.69721	-0.02861	6.10123	6.19491	6.31094	-2.27746	-2.18377	-2.06774	-2.17632	0.105058	-2.16607
0.1705	8.39389	8.40917	8.32	8.37435	9.38713	9.39407	9.35611	-0.48722	-0.52207	-0.48029	-0.49653	0.0223909	-0.50343	0.006901	-0.49145	-0.00507	7.29797	7.28391	7.33101	-1.07639	-1.09045	-1.04334	-1.07006	0.0241845	-1.07783	0.007768	-1.05886	-0.0112	6.6524	6.64169	6.6697	-1.72195	-1.71213	-1.73267	-1.72225	0.0102733	-1.71669	-0.00556	-1.69721	-0.02504	6.08998	6.20631	6.30383	-2.28437	-2.16805	-2.07053	-2.17432	0.107058	-2.16609
0.171	8.34202	8.40434	8.32673	8.3577	9.36712	9.38807	9.35995	-0.49058	-0.47013	-0.46963	-0.47678	0.0119538	-0.50343	0.026649	-0.49145	0.014673	7.29462	7.2743	7.29161	-1.06307	-1.08339	-1.06608	-1.07085	0.0109666	-1.07783	0.006982	-1.05886	-0.01199	6.65684	6.65972	6.67739	-1.70086	-1.68643	-1.69797	-1.69509	0.00763488	-1.71669	0.021608	-1.69721	0.002121	6.09956	6.22619	6.31786	-2.25813	-2.13151	-2.03984	-2.14316	0.10961	-2.1661
0.1715	8.41033	8.4359	8.31314	8.38645	9.35359	9.4029	9.35319	-0.53287	-0.52252	-0.48356	-0.51298	0.0260015	-0.50343	-0.00955	-0.49145	-0.02153	7.27787	7.23943	7.30073	-1.10858	-1.14703	-1.08573	-1.11378	0.0309791	-1.07784	-0.03594	-1.05886	-0.05492	6.64739	6.68543	6.69518	-1.73907	-1.74459	-1.70102	-1.72823	0.0237228	-1.7167	-0.01153	-1.69721	-0.03102	6.09146	6.2249	6.32168	-2.29499	-2.16156	-2.06477	-2.17377	0.115595	-2.16611
0.172	8.44944	8.41624	8.2724	8.37936	9.30021	9.34111	9.39155	-0.57915	-0.50767	-0.53825	-0.54169	0.0358639	-0.50343	-0.03826	-0.49145	-0.05024	7.2981	7.28926	7.33287	-1.08126	-1.0901	-1.04649	-1.07262	0.023054	-1.07784	0.005226	-1.05886	-0.01376	6.65145	6.67933	6.6867	-1.72791	-1.78119	-1.70004	-1.73638	0.0412327	-1.71671	-0.01967	-1.69721	-0.03917	6.07399	6.21577	6.31228	-2.30537	-2.16359	-2.06708	-2.17868	0.11986	-2.16612
0.1725	8.38514	8.43253	8.24772	8.35513	9.34515	9.41139	9.37278	-0.50998	-0.46935	-0.44374	-0.47436	0.0334026	-0.50344	0.029077	-0.49145	0.017095	7.29294	7.2484	7.29754	-1.06219	-1.10673	-1.05759	-1.0755	0.0271407	-1.07785	0.002344	-1.05886	-0.01664	6.66099	6.66159	6.66581	-1.69414	-1.71362	-1.69354	-1.70043	0.0114239	-1.71671	0.016279	-1.69721	-0.00323	6.09621	6.2136	6.31274	-2.25892	-2.14153	-2.0424	-2.14761	0.108388	-2.16613
0.173	8.39389	8.4127	8.29412	8.3669	9.34307	9.35409	9.39859	-0.52383	-0.49043	-0.51282	-0.50903	0.01702	-0.50344	-0.00559	-0.49145	-0.01757	7.2546	7.28187	7.26199	-1.1123	-1.08504	-1.10492	-1.10075	0.0140996	-1.07785	-0.0229	-1.05886	-0.04189	6.68608	6.67202	6.70093	-1.68082	-1.73518	-1.69488	-1.70363	0.0282158	-1.71672	0.013088	-1.69721	-0.00642	6.0887	6.22226	6.31213	-2.2782	-2.14464	-2.05478	-2.15921	0.11242	-2.16615
0.1735	8.39066	8.40191	8.3228	8.37179	9.35993	9.36548	9.4026	-0.51186	-0.51387	-0.50631	-0.51068	0.0039157	-0.50344	-0.00724	-0.49145	-0.01922	7.25309	7.29646	7.31125	-1.1187	-1.07533	-1.06054	-1.08486	0.0302277	-1.07786	-0.007	-1.05886	-0.02599	6.6316	6.65883	6.6844	-1.74019	-1.71502	-1.71296	-1.72272	0.0151616	-1.71672	-0.006	-1.69721	-0.02552	6.11295	6.22911	6.33485	-2.25884	-2.14268	-2.03694	-2.14616	0.110991	-2.16616
0.174	8.3586	8.41143	8.30161	8.35721	9.38625	9.34834	9.41237	-0.47096	-0.49113	-0.50888	-0.49032	0.0189729	-0.50344	0.01312	-0.49145	0.001131	7.27914	7.26546	7.31243	-1.07807	-1.09176	-1.04478	-1.07154	0.0241618	-1.07787	0.006327	-1.05886	-0.01268	6.63938	6.65867	6.65822	-1.71783	-1.69674	-1.69854	-1.70437	0.0116914	-1.71673	0.012358	-1.69721	-0.00716	6.09628	6.20652	6.31232	-2.26093	-2.15069	-2.04489	-2.15217	0.108028	-2.16617
0.1745	8.40457	8.42111	8.2975	8.3744	9.37206	9.39805	9.32551	-0.50234	-0.49288	-0.47634	-0.49052	0.0131597	-0.50344	0.012925	-0.49145	0.000934	7.23155	7.31367	7.28947	-1.14284	-1.06072	-1.08492	-1.09616	0.0421981	-1.07787	-0.01829	-1.05886	-0.0373	6.63866	6.66143	6.70091	-1.73574	-1.71738	-1.71296	-1.72203	0.01208	-1.71673	-0.00529	-1.69721	-0.02482	6.09614	6.21644	6.31345	-2.27826	-2.15795	-2.06095	-2.16572	0.108863	-2.16618
0.175	8.39286	8.42473	8.30879	8.37546	9.3785	9.35198	9.36897	-0.49696	-0.53922	-0.52348	-0.51989	0.0213579	-0.50345	-0.01644	-0.49145	-0.02843	7.31019	7.28172	7.32462	-1.06527	-1.09374	-1.05084	-1.06995	0.0218296	-1.07788	0.007924	-1.05886	-0.01109	6.65879	6.65644	6.68533	-1.71666	-1.70272	-1.71902	-1.7128	0.00880893	-1.71674	0.003938	-1.69721	-0.01559	6.08761	6.2082	6.27861	-2.28785	-2.16726	-2.09685	-2.18398	0.0965924	-2.16619
0.1755	8.44823	8.42924	8.3116	8.39636	9.34958	9.3321	9.39899	-0.54677	-0.52684	-0.56426	-0.54596	0.0187233	-0.50345	-0.04251	-0.49145	-0.0545	7.26659	7.24448	7.29528	-1.12976	-1.15188	-1.10107	-1.12757	0.0254757	-1.07788	-0.04969	-1.05886	-0.06871	6.62619	6.67415	6.70129	-1.77017	-1.71807	-1.72221	-1.73682	0.0289589	-1.71674	-0.02007	-1.69721	-0.03961	6.07441	6.21994	6.31755	-2.32195	-2.17641	-2.0788	-2.19239	0.12236	-2.1662
0.176	8.40234	8.33744	8.2999	8.34656	9.34233	9.39575	9.38474	-0.50423	-0.50503	-0.45081	-0.48669	0.0310756	-0.50345	0.016758	-0.49145	0.004761	7.2871	7.26872	7.27318	-1.05945	-1.07784	-1.07338	-1.07022	0.00959278	-1.07788	0.00766	-1.05886	-0.01136	6.65285	6.64707	6.71501	-1.69371	-1.68507	-1.69948	-1.69276	0.00725248	-1.71675	0.023991	-1.69721	0.00445	6.09013	6.2112	6.29353	-2.25642	-2.13536	-2.05303	-2.14827	0.102308	-2.16621
0.1765	8.35758	8.42624	8.299	8.36094	9.32947	9.34673	9.36982	-0.53147	-0.47528	-0.51421	-0.50699	0.028783	-0.50345	-0.00353	-0.49145	-0.01553	7.29413	7.30915	7.25824	-1.06681	-1.05178	-1.1027	-1.07377	0.0261624	-1.07789	0.004124	-1.05886	-0.0149	6.64996	6.6466	6.68522	-1.71098	-1.71587	-1.71433	-1.71373	0.00250021	-1.71675	0.003024	-1.69721	-0.01652	6.08844	6.18546	6.29524	-2.2725	-2.17548	-2.0657	-2.17123	0.103466	-2.16622
0.177	8.38154	8.40631	8.27084	8.3529	9.40236	9.37503	9.3693	-0.45053	-0.45938	-0.47787	-0.46259	0.0139504	-0.50345	0.040861	-0.49145	0.02886	7.33211	7.31862	7.30334	-1.02079	-1.03428	-1.04955	-1.03487	0.0143892	-1.07789	0.043022	-1.05886	0.02399	6.64524	6.66415	6.68957	-1.70766	-1.73967	-1.68874	-1.71202	0.0257438	-1.71676	0.004733	-1.69721	-0.01482	6.078	6.22094	6.31403	-2.27489	-2.13196	-2.03887	-2.14857	0.118884	-2.16623
0.1775	8.39481	8.43206	8.27987	8.36891	9.36028	9.37687	9.3898	-0.50864	-0.53466	-0.49204	-0.51178	0.0214828	-0.50346	-0.00832	-0.49145	-0.02033	7.28196	7.29375	7.30015	-1.08695	-1.07516	-1.06876	-1.07696	0.00922714	-1.0779	0.000939	-1.05886	-0.0181	6.60844	6.66443	6.66685	-1.76047	-1.73158	-1.70448	-1.73218	0.0279998	-1.71676	-0.01542	-1.69721	-0.03497	6.078	6.21795	6.3055	-2.29091	-2.15096	-2.06341	-2.16843	0.114751	-2.16624
0.178	8.42426	8.42376	8.30454	8.38419	9.33504	9.36963	9.36217	-0.54915	-0.52551	-0.51456	-0.52974	0.0176787	-0.50346	-0.02628	-0.49145	-0.03828	7.28475	7.28809	7.31596	-1.09943	-1.09609	-1.06823	-1.08792	0.0171307	-1.0779	-0.01002	-1.05886	-0.02906	6.62701	6.65781	6.72065	-1.75717	-1.77055	-1.72637	-1.75137	0.0226552	-1.71677	-0.0346	-1.69721	-0.05416	6.07794	6.21979	6.31873	-2.30624	-2.16439	-2.06546	-2.1787	0.121026	-2.16625
0.1785	8.36793	8.39542	8.32103	8.36146	9.3564	9.36393	9.36653	-0.50506	-0.53013	-0.49753	-0.5109	0.0170683	-0.50346	-0.00744	-0.49145	-0.01945	7.26073	7.27199	7.27032	-1.10073	-1.08947	-1.09114	-1.09378	0.00607652	-1.07791	-0.01587	-1.05886	-0.03492	6.61996	6.65667	6.68108	-1.7415	-1.73805	-1.70479	-1.72811	0.0202721	-1.71677	-0.01134	-1.69721	-0.03091	6.0723	6.1818	6.28975	-2.28916	-2.17967	-2.07171	-2.18018	0.108726	-2.16626
0.179	8.43151	8.4119	8.31332	8.38558	9.31396	9.36298	9.37902	-0.57162	-0.54836	-0.52259	-0.54752	0.0245257	-0.50346	-0.04406	-0.49145	-0.05607	7.24921	7.26878	7.30186	-1.13636	-1.11679	-1.08372	-1.11229	0.026607	-1.07791	-0.03438	-1.05886	-0.05343	6.67499	6.65695	6.65594	-1.71058	-1.77475	-1.72862	-1.73799	0.0330938	-1.71678	-0.02121	-1.69721	-0.04078	6.06399	6.19817	6.30317	-2.32158	-2.18741	-2.08241	-2.19713	0.119881	-2.16626
0.1795	8.36041	8.42461	8.27374	8.35292	9.32698	9.37157	9.40571	-0.52594	-0.48149	-0.48135	-0.49626	0.0257037	-0.50346	0.007205	-0.49145	-0.0048	7.27914	7.29298	7.33434	-1.07378	-1.05995	-1.01858	-1.05077	0.0287222	-1.07792	0.027146	-1.05886	0.008092	6.65546	6.66901	6.70498	-1.69746	-1.70419	-1.68391	-1.69519	0.0103294	-1.71678	0.021593	-1.69721	0.002021	6.11066	6.23399	6.32326	-2.24226	-2.11893	-2.02966	-2.13029	0.106754	-2.16627
0.18	8.40568	8.41865	8.34326	8.3892	9.36701	9.36086	9.40478	-0.52219	-0.53634	-0.52834	-0.52895	0.00709513	-0.50346	-0.02549	-0.49145	-0.0375	7.27741	7.28463	7.36316	-1.11178	-1.10457	-1.02604	-1.0808	0.0475575	-1.07792	-0.00288	-1.05886	-0.02194	6.65691	6.67899	6.66411	-1.73229	-1.72422	-1.71021	-1.72224	0.0111724	-1.71678	-0.00546	-1.69721	-0.02503	6.09713	6.21321	6.29487	-2.29206	-2.17599	-2.09433	-2.18746	0.0993628	-2.16628
0.1805	8.34146	8.45465	8.33367	8.37659	9.41366	9.3725	9.3692	-0.46293	-0.53065	-0.50409	-0.49922	0.0341213	-0.50347	0.004241	-0.49145	-0.00777	7.28948	7.2697	7.30322	-1.08711	-1.10689	-1.07337	-1.08913	0.0168505	-1.07792	-0.0112	-1.05886	-0.03026	6.66888	6.68529	6.69315	-1.70771	-1.75517	-1.6913	-1.71806	0.0331691	-1.71679	-0.00127	-1.69721	-0.02085	6.10741	6.22911	6.31972	-2.26918	-2.14748	-2.05687	-2.15784	0.106534	-2.16629
0.181	8.40566	8.41922	8.31848	8.38112	9.31366	9.40528	9.38184	-0.56746	-0.53038	-0.47584	-0.52456	0.0460864	-0.50347	-0.02109	-0.49145	-0.03311	7.26762	7.27313	7.29636	-1.1135	-1.108	-1.08476	-1.10208	0.0152552	-1.07793	-0.02416	-1.05886	-0.04322	6.68177	6.66581	6.69424	-1.69935	-1.72226	-1.71531	-1.71231	0.0117466	-1.71679	0.004482	-1.69721	-0.0151	6.10679	6.19802	6.31726	-2.27433	-2.1831	-2.06386	-2.17376	0.105545	-2.1663
0.1815	8.42718	8.42256	8.2757	8.37515	9.3867	9.36969	9.36551	-0.48845	-0.50874	-0.50546	-0.50088	0.0108918	-0.50347	0.002588	-0.49145	-0.00943	7.29386	7.28626	7.29323	-1.08128	-1.08888	-1.08192	-1.08403	0.00421527	-1.07793	-0.0061	-1.05886	-0.02517	6.68935	6.6731	6.69928	-1.68579	-1.69493	-1.70205	-1.69426	0.00815089	-1.7168	0.022537	-1.69721	0.002949	6.09576	6.22374	6.31106	-2.27939	-2.15141	-2.06409	-2.16496	0.108288	-2.16631
0.182	8.38485	8.44594	8.29958	8.37679	9.33638	9.3805	9.40991	-0.54041	-0.5141	-0.49629	-0.51693	0.022196	-0.50347	-0.01346	-0.49145	-0.02548	7.30474	7.31634	7.29998	-1.07205	-1.06045	-1.07681	-1.06977	0.00841494	-1.07793	0.008166	-1.05886	-0.01091	6.6674	6.66846	6.64256	-1.70939	-1.74078	-1.70833	-1.7195	0.0184366	-1.7168	-0.0027	-1.69721	-0.02229	6.07497	6.19355	6.30269	-2.30182	-2.18324	-2.0741	-2.18639	0.113893	-2.16631
0.1825	8.38043	8.45741	8.29413	8.37732	9.35818	9.34357	9.38937	-0.51915	-0.5077	-0.53375	-0.5202	0.0130567	-0.50347	-0.01673	-0.49145	-0.02874	7.29409	7.30406	7.30384	-1.08323	-1.07327	-1.07348	-1.07666	0.00569076	-1.07794	0.001278	-1.05886	-0.0178	6.64103	6.66946	6.69578	-1.73629	-1.7407	-1.70786	-1.72829	0.017824	-1.7168	-0.01149	-1.69721	-0.03108	6.08237	6.19184	6.30001	-2.29496	-2.18549	-2.07732	-2.18592	0.108821	-2.16632
0.183	8.39178	8.37915	8.26615	8.34569	9.30424	9.39085	9.40217	-0.54146	-0.4887	-0.45485	-0.495	0.0436477	-0.50347	0.008471	-0.49145	-0.00355	7.28161	7.28815	7.32052	-1.06408	-1.05755	-1.02517	-1.04893	0.020837	-1.07794	0.02901	-1.05886	0.009931	6.65911	6.65053	6.72031	-1.68659	-1.70972	-1.69516	-1.69715	0.0116936	-1.71681	0.019651	-1.69721	5.21e-05	6.09256	6.20446	6.30479	-2.25313	-2.14123	-2.04091	-2.14509	0.106163	-2.16633
0.1835	8.35641	8.42642	8.30653	8.36312	9.31997	9.37333	9.39329	-0.54315	-0.49543	-0.48979	-0.50946	0.0293152	-0.50347	-0.00598	-0.49145	-0.018	7.28119	7.30722	7.32985	-1.08193	-1.0559	-1.03327	-1.05703	0.0243498	-1.07794	0.020913	-1.05886	0.00183	6.67427	6.68235	6.65572	-1.68885	-1.69508	-1.68077	-1.68823	0.0071749	-1.71681	0.028579	-1.69721	0.008976	6.10001	6.22591	6.32277	-2.26311	-2.13721	-2.04035	-2.14689	0.111695	-2.16633
0.184	8.41329	8.439	8.33106	8.39445	9.34765	9.40333	9.34274	-0.5468	-0.53172	-0.49112	-0.52321	0.0287982	-0.50348	-0.01974	-0.49145	-0.03176	7.27651	7.31669	7.29212	-1.11794	-1.07776	-1.10233	-1.09934	0.0202558	-1.07795	-0.0214	-1.05886	-0.04048	6.66585	6.64138	6.64169	-1.7286	-1.72676	-1.75307	-1.73614	0.0146878	-1.71681	-0.01933	-1.69721	-0.03894	6.09453	6.22055	6.31144	-2.29992	-2.1739	-2.08301	-2.18561	0.108928	-2.16634
0.1845	8.39165	8.41428	8.32029	8.37541	9.33175	9.38607	9.4046	-0.54366	-0.49169	-0.48934	-0.50823	0.0307058	-0.50348	-0.00475	-0.49145	-0.01677	7.24569	7.34807	7.31154	-1.12972	-1.02734	-1.06387	-1.07364	0.051885	-1.07795	0.004312	-1.05886	-0.01478	6.66097	6.66138	6.68919	-1.71443	-1.71779	-1.71402	-1.71542	0.00206844	-1.71682	0.0014	-1.69721	-0.01821	6.07107	6.21656	6.3125	-2.30434	-2.15885	-2.06291	-2.17536	0.121559	-2.16635
0.185	8.39343	8.44826	8.28963	8.37711	9.33601	9.37843	9.37778	-0.54109	-0.51458	-0.49868	-0.51812	0.0214251	-0.50348	-0.01464	-0.49145	-0.02666	7.23934	7.27699	7.30608	-1.13776	-1.10012	-1.07103	-1.10297	0.0334562	-1.07795	-0.02502	-1.05886	-0.04411	6.63168	6.6289	6.6726	-1.74543	-1.72571	-1.74821	-1.73978	0.0122669	-1.71682	-0.02296	-1.69721	-0.04258	6.10137	6.22135	6.32926	-2.27573	-2.15576	-2.04785	-2.15978	0.113993	-2.16636
0.1855	8.38037	8.42521	8.31692	8.37417	9.37804	9.36031	9.38657	-0.49612	-0.49339	-0.51385	-0.50112	0.0111087	-0.50348	0.002356	-0.49145	-0.00967	7.28951	7.28511	7.28611	-1.08465	-1.08906	-1.08806	-1.08726	0.00231215	-1.07796	-0.0093	-1.05886	-0.02839	6.67834	6.65862	6.67593	-1.69583	-1.73499	-1.71555	-1.71545	0.0195802	-1.71682	0.001368	-1.69721	-0.01825	6.0885	6.20787	6.30715	-2.28567	-2.1663	-2.06702	-2.17299	0.109479	-2.16636
0.186	8.36724	8.40113	8.30354	8.3573	9.36064	9.37569	9.34293	-0.49666	-0.4753	-0.48161	-0.48452	0.010974	-0.50348	0.018958	-0.49145	0.006932	7.24498	7.28439	7.31179	-1.11232	-1.07291	-1.04551	-1.07692	0.0335844	-1.07796	0.001045	-1.05886	-0.01805	6.65392	6.67586	6.65476	-1.70338	-1.71306	-1.68144	-1.6993	0.0162013	-1.71683	0.01753	-1.69721	-0.00209	6.09068	6.21588	6.32013	-2.26662	-2.14142	-2.03717	-2.1484	0.114884	-2.16637
0.1865	8.3819	8.38151	8.28789	8.35043	9.34813	9.37901	9.35968	-0.5023	-0.45569	-0.47142	-0.47647	0.0237118	-0.50348	0.02701	-0.49145	0.014983	7.30284	7.27384	7.33738	-1.04759	-1.07659	-1.01305	-1.04574	0.0318102	-1.07796	0.03222	-1.05886	0.013118	6.67088	6.67752	6.64706	-1.67955	-1.68198	-1.67291	-1.67815	0.00469502	-1.71683	0.038683	-1.69721	0.019062	6.07724	6.19047	6.30322	-2.27319	-2.15996	-2.04721	-2.16012	0.11299	-2.16637
0.187	8.39977	8.45846	8.35203	8.40342	9.32459	9.37107	9.3658	-0.57883	-0.51415	-0.53235	-0.54178	0.0333545	-0.50348	-0.0383	-0.49145	-0.05032	7.25197	7.29324	7.29834	-1.15145	-1.11018	-1.10509	-1.12224	0.0254243	-1.07797	-0.04427	-1.05886	-0.06338	6.65994	6.6579	6.64342	-1.74349	-1.77296	-1.74552	-1.75399	0.0164598	-1.71683	-0.03716	-1.69721	-0.05678	6.09789	6.19411	6.3131	-2.30553	-2.20931	-2.09032	-2.20172	0.107806	-2.16638
0.1875	8.45315	8.42175	8.30534	8.39341	9.38873	9.38983	9.37315	-0.50469	-0.54064	-0.50358	-0.5163	0.0210835	-0.50348	-0.01282	-0.49145	-0.02485	7.29241	7.301	7.30121	-1.101	-1.09241	-1.0922	-1.0952	0.00502116	-1.07797	-0.01723	-1.05886	-0.03634	6.68554	6.63735	6.69477	-1.70787	-1.74085	-1.75606	-1.73493	0.024635	-1.71683	-0.01809	-1.69721	-0.03772	6.07819	6.20958	6.30981	-2.31523	-2.18384	-2.08361	-2.19422	0.116159	-2.16639
0.188	8.37755	8.39652	8.32699	8.36702	9.38826	9.37751	9.32692	-0.47876	-0.5096	-0.48951	-0.49262	0.0156539	-0.50348	0.010864	-0.49145	-0.00117	7.28615	7.29168	7.30428	-1.08087	-1.07534	-1.06274	-1.07298	0.00929191	-1.07797	0.004989	-1.05886	-0.01412	6.62699	6.63603	6.66583	-1.74003	-1.71842	-1.73099	-1.72981	0.0108529	-1.71684	-0.01298	-1.69721	-0.03261	6.08913	6.20095	6.30316	-2.27789	-2.16607	-2.06386	-2.16927	0.107051	-2.16639
0.1885	8.467	8.44431	8.30247	8.40459	9.36464	9.36903	9.37267	-0.53995	-0.56659	-0.53556	-0.54737	0.016792	-0.50349	-0.04388	-0.49145	-0.05591	7.27854	7.28008	7.3115	-1.12605	-1.12452	-1.09309	-1.11455	0.0186035	-1.07797	-0.03658	-1.05886	-0.05569	6.68256	6.68125	6.69872	-1.72204	-1.78322	-1.72334	-1.74287	0.0349531	-1.71684	-0.02603	-1.69721	-0.04566	6.10472	6.22151	6.30791	-2.29988	-2.18308	-2.09668	-2.19321	0.101978	-2.1664
0.189	8.3653	8.37615	8.29128	8.34425	9.35367	9.41983	9.40464	-0.49058	-0.50539	-0.42442	-0.47346	0.0431135	-0.50349	0.030023	-0.49145	0.01799	7.26132	7.2767	7.31471	-1.08293	-1.06755	-1.02954	-1.06001	0.0274827	-1.07798	0.017971	-1.05886	-0.00114	6.67461	6.63316	6.67267	-1.66964	-1.73264	-1.71108	-1.70445	0.0320185	-1.71684	0.012388	-1.69721	-0.00725	6.0667	6.20825	6.32118	-2.27754	-2.13599	-2.02307	-2.14553	0.127503	-2.1664
0.1895	8.38613	8.389	8.30178	8.35897	9.36218	9.3708	9.35173	-0.49679	-0.49389	-0.48817	-0.49295	0.00438621	-0.50349	0.010539	-0.49145	-0.00149	7.28664	7.27667	7.30911	-1.07233	-1.0823	-1.04985	-1.06816	0.016622	-1.07798	0.009819	-1.05886	-0.0093	6.64821	6.66721	6.69861	-1.71076	-1.71469	-1.69176	-1.70573	0.0122626	-1.71684	0.01111	-1.69721	-0.00853	6.09491	6.20986	6.33151	-2.26406	-2.14911	-2.02746	-2.14688	0.118316	-2.16641
0.19	8.32839	8.42529	8.30809	8.35392	9.35472	9.35801	9.34253	-0.49921	-0.46479	-0.49591	-0.48664	0.0189916	-0.50349	0.016851	-0.49145	0.004816	7.27844	7.28415	7.28673	-1.07549	-1.06977	-1.06719	-1.07082	0.00424784	-1.07798	0.007165	-1.05886	-0.01196	6.66795	6.67362	6.69393	-1.68598	-1.70784	-1.68031	-1.69137	0.0145368	-1.71685	0.025474	-1.69721	0.005834	6.09402	6.23064	6.328	-2.2599	-2.12329	-2.02592	-2.13637	0.117537	-2.16641
0.1905	8.38548	8.40659	8.32016	8.37074	9.37351	9.37726	9.34384	-0.49723	-0.55226	-0.49348	-0.51432	0.0329076	-0.50349	-0.01083	-0.49145	-0.02287	7.2518	7.30232	7.29877	-1.11894	-1.06842	-1.07197	-1.08645	0.0281989	-1.07798	-0.00846	-1.05886	-0.02758	6.681	6.65089	6.68247	-1.68975	-1.73965	-1.71986	-1.71642	0.0251272	-1.71685	0.000431	-1.69721	-0.01921	6.11427	6.22447	6.31234	-2.25647	-2.14628	-2.05841	-2.15372	0.0992394	-2.16642
0.191	8.38145	8.39656	8.30119	8.35973	9.31658	9.36449	9.35952	-0.54316	-0.51244	-0.49524	-0.51695	0.0242758	-0.50349	-0.01346	-0.49145	-0.02549	7.2743	7.31333	7.2861	-1.08543	-1.0464	-1.07363	-1.06849	0.0200169	-1.07799	0.009498	-1.05886	-0.00963	6.64818	6.65773	6.69395	-1.71156	-1.73744	-1.702	-1.717	0.0183356	-1.71685	-0.00015	-1.69721	-0.01979	6.09352	6.20843	6.3066	-2.26621	-2.1513	-2.05313	-2.15688	0.10665	-2.16642
0.1915	8.41685	8.45425	8.34833	8.40648	9.34775	9.38192	9.37799	-0.55873	-0.53547	-0.52456	-0.53958	0.017453	-0.50349	-0.03609	-0.49145	-0.04813	7.25212	7.25733	7.28422	-1.15436	-1.14914	-1.12225	-1.14192	0.0172307	-1.07799	-0.06393	-1.05886	-0.08306	6.69179	6.62875	6.64912	-1.71468	-1.7867	-1.77772	-1.7597	0.0392462	-1.71685	-0.04285	-1.69721	-0.0625	6.08023	6.21725	6.31197	-2.32624	-2.18923	-2.0945	-2.20333	0.116511	-2.16643
0.192	8.41796	8.39839	8.33536	8.3839	9.33827	9.3533	9.37445	-0.54563	-0.52281	-0.5306	-0.53301	0.0115998	-0.50349	-0.02952	-0.49145	-0.04156	7.2795	7.28395	7.29503	-1.10441	-1.09995	-1.08888	-1.09774	0.00799601	-1.07799	-0.01975	-1.05886	-0.03888	6.66804	6.6703	6.69022	-1.71587	-1.76989	-1.71361	-1.73312	0.0318609	-1.71686	-0.01626	-1.69721	-0.03591	6.10554	6.2099	6.30965	-2.27837	-2.174	-2.07425	-2.17554	0.102069	-2.16643
0.1925	8.42447	8.43111	8.33813	8.3979	9.34799	9.3698	9.38673	-0.54992	-0.53611	-0.5281	-0.53804	0.0110377	-0.50349	-0.03455	-0.49145	-0.04659	7.30648	7.28116	7.31477	-1.09142	-1.11674	-1.08313	-1.0971	0.0175093	-1.07799	-0.01911	-1.05886	-0.03824	6.65515	6.66132	6.6703	-1.74275	-1.75656	-1.73659	-1.7453	0.0102263	-1.71686	-0.02844	-1.69721	-0.04809	6.09366	6.21919	6.31487	-2.30424	-2.17872	-2.08303	-2.18866	0.11094	-2.16644
0.193	8.40178	8.40812	8.28949	8.36646	9.33708	9.38158	9.37565	-0.52938	-0.50731	-0.48488	-0.50719	0.0222502	-0.50349	-0.00369	-0.49145	-0.01573	7.2775	7.27645	7.318	-1.08896	-1.09001	-1.04846	-1.07581	0.0236916	-1.078	0.002185	-1.05886	-0.01695	6.66954	6.64994	6.6854	-1.69692	-1.72208	-1.71652	-1.71184	0.0132168	-1.71686	0.005021	-1.69721	-0.01463	6.09535	6.20563	6.32319	-2.27111	-2.16083	-2.04327	-2.15841	0.113939	-2.16644
0.1935	8.40914	8.45815	8.28534	8.38421	9.34356	9.35816	9.37995	-0.54065	-0.52784	-0.52605	-0.53152	0.00796304	-0.50349	-0.02802	-0.49145	-0.04006	7.27478	7.31336	7.33368	-1.10943	-1.07085	-1.05053	-1.07694	0.029918	-1.078	0.001062	-1.05886	-0.01808	6.68128	6.63435	6.70347	-1.70293	-1.71549	-1.74986	-1.72276	0.024295	-1.71686	-0.0059	-1.69721	-0.02556	6.08489	6.21596	6.31879	-2.29932	-2.16825	-2.06542	-2.17766	0.117234	-2.16645
0.194	8.39535	8.41281	8.30237	8.37018	9.36399	9.39482	9.38585	-0.50619	-0.48994	-0.47536	-0.4905	0.0154225	-0.5035	0.012999	-0.49145	0.000957	7.23849	7.27665	7.32542	-1.13169	-1.09353	-1.04476	-1.08999	0.0435728	-1.078	-0.01199	-1.05886	-0.03113	6.64968	6.67234	6.66205	-1.72049	-1.71351	-1.69783	-1.71061	0.011605	-1.71687	0.006253	-1.69721	-0.01341	6.09795	6.22029	6.29585	-2.27223	-2.14989	-2.07433	-2.16548	0.0998672	-2.16645
0.1945	8.39207	8.45579	8.2872	8.37835	9.36483	9.31039	9.39513	-0.51353	-0.49094	-0.56796	-0.52414	0.0395917	-0.5035	-0.02065	-0.49145	-0.03269	7.29716	7.2861	7.33135	-1.08119	-1.09225	-1.04701	-1.07348	0.0235841	-1.078	0.004519	-1.05886	-0.01462	6.64972	6.66823	6.67347	-1.72864	-1.76153	-1.71012	-1.73343	0.0260376	-1.71687	-0.01656	-1.69721	-0.03622	6.0634	6.19998	6.30093	-2.31495	-2.17838	-2.07743	-2.19025	0.119204	-2.16646
0.195	8.35263	8.45016	8.29327	8.36535	9.33449	9.36358	9.38432	-0.53086	-0.4833	-0.50177	-0.50531	0.0239768	-0.5035	-0.00181	-0.49145	-0.01385	7.25499	7.28947	7.28354	-1.11036	-1.07588	-1.08181	-1.08935	0.0184352	-1.078	-0.01135	-1.05886	-0.03049	6.68317	6.67677	6.70422	-1.68218	-1.73608	-1.68858	-1.70228	0.0294461	-1.71687	0.014587	-1.69721	-0.00508	6.08397	6.23491	6.33335	-2.28138	-2.13044	-2.032	-2.14794	0.125608	-2.16646
0.1955	8.39645	8.452	8.31798	8.38881	9.35087	9.36337	9.34487	-0.53794	-0.47761	-0.52545	-0.51367	0.0318443	-0.5035	-0.01017	-0.49145	-0.02221	7.32131	7.28634	7.32846	-1.0675	-1.10247	-1.06036	-1.07678	0.0225356	-1.07801	0.001231	-1.05886	-0.01791	6.70363	6.67199	6.68887	-1.68518	-1.78282	-1.71682	-1.72827	0.0498174	-1.71687	-0.0114	-1.69721	-0.03107	6.09936	6.20594	6.31588	-2.28945	-2.18287	-2.07294	-2.18175	0.108259	-2.16647
0.196	8.38652	8.44936	8.32691	8.3876	9.35383	9.3679	9.3655	-0.53377	-0.5233	-0.5197	-0.52559	0.00730919	-0.5035	-0.02209	-0.49145	-0.03413	7.28016	7.27369	7.30178	-1.10743	-1.1139	-1.08582	-1.10238	0.0147045	-1.07801	-0.02437	-1.05886	-0.04352	6.65151	6.66574	6.70038	-1.73608	-1.79104	-1.72186	-1.74966	0.0365346	-1.71687	-0.03279	-1.69721	-0.05245	6.08974	6.22783	6.32186	-2.29785	-2.15976	-2.06574	-2.17445	0.11675	-2.16647
0.1965	8.39529	8.42497	8.28834	8.36953	9.40895	9.35821	9.39009	-0.46058	-0.51056	-0.51133	-0.49416	0.0290808	-0.5035	0.009341	-0.49145	-0.0027	7.26515	7.28118	7.30755	-1.10438	-1.08836	-1.06198	-1.0849	0.0214099	-1.07801	-0.00689	-1.05886	-0.02604	6.66105	6.66944	6.67417	-1.70848	-1.74391	-1.70009	-1.7175	0.0232589	-1.71688	-0.00062	-1.69721	-0.02029	6.10443	6.22811	6.31064	-2.2651	-2.14142	-2.05889	-2.15514	0.103787	-2.16647
0.197	8.3941	8.44788	8.28939	8.37712	9.35028	9.35273	9.38832	-0.52684	-0.56018	-0.52439	-0.53714	0.0199937	-0.5035	-0.03364	-0.49145	-0.04568	7.28818	7.26421	7.29893	-1.08894	-1.11291	-1.07819	-1.09335	0.0177745	-1.07801	-0.01534	-1.05886	-0.03449	6.63994	6.64369	6.64856	-1.73718	-1.74684	-1.73343	-1.73915	0.00691865	-1.71688	-0.02227	-1.69721	-0.04194	6.09314	6.21106	6.33072	-2.28399	-2.16606	-2.04641	-2.16548	0.118791	-2.16648
0.1975	8.36039	8.44433	8.32949	8.37807	9.34019	9.39185	9.40194	-0.53788	-0.51726	-0.48622	-0.51379	0.0260046	-0.5035	-0.01029	-0.49145	-0.02233	7.26133	7.28606	7.29453	-1.11674	-1.09201	-1.08354	-1.09743	0.0172509	-1.07801	-0.01942	-1.05886	-0.03857	6.66526	6.687	6.68399	-1.71281	-1.7144	-1.69107	-1.70609	0.0130349	-1.71688	0.010787	-1.69721	-0.00889	6.07271	6.2227	6.31095	-2.30536	-2.15536	-2.06711	-2.17594	0.120451	-2.16648
0.198	8.38703	8.45919	8.33099	8.3924	9.33699	9.39023	9.40163	-0.55541	-0.50831	-0.50217	-0.52196	0.0291279	-0.5035	-0.01846	-0.49145	-0.03051	7.2402	7.29419	7.29325	-1.1522	-1.09821	-1.09915	-1.11652	0.0309034	-1.07802	-0.03851	-1.05886	-0.05766	6.68763	6.63135	6.69576	-1.70477	-1.7329	-1.76105	-1.73291	0.02814	-1.71688	-0.01603	-1.69721	-0.0357	6.10593	6.20579	6.31532	-2.28647	-2.18661	-2.07708	-2.18339	0.104732	-2.16649
0.1985	8.42046	8.42485	8.35091	8.39874	9.37875	9.31731	9.36408	-0.51999	-0.49604	-0.58143	-0.53249	0.0440453	-0.5035	-0.02899	-0.49145	-0.04103	7.28586	7.26967	7.29677	-1.11288	-1.12907	-1.10196	-1.11464	0.0136401	-1.07802	-0.03662	-1.05886	-0.05578	6.65121	6.69672	6.68669	-1.74753	-1.73584	-1.70202	-1.72846	0.0236348	-1.71688	-0.01158	-1.69721	-0.03126	6.09224	6.20287	6.31735	-2.3065	-2.19587	-2.08139	-2.19459	0.11256	-2.16649
0.199	8.37095	8.39828	8.30485	8.35803	9.35634	9.36399	9.36066	-0.50169	-0.46189	-0.49404	-0.48587	0.0211194	-0.5035	0.017631	-0.49145	0.005583	7.28962	7.27806	7.30974	-1.06841	-1.07997	-1.04829	-1.06556	0.0160316	-1.07802	0.012462	-1.05886	-0.0067	6.6333	6.68998	6.66075	-1.72473	-1.73444	-1.66805	-1.70907	0.0358574	-1.71688	0.007812	-1.69721	-0.01187	6.08927	6.22117	6.30935	-2.26876	-2.13686	-2.04868	-2.15143	0.110761	-2.16649
0.1995	8.40544	8.43667	8.26596	8.36936	9.34275	9.42802	9.39386	-0.5266	-0.4922	-0.44133	-0.48671	0.0428993	-0.5035	0.016792	-0.49145	0.004744	7.26455	7.28117	7.31158	-1.1048	-1.08819	-1.05777	-1.08359	0.0238505	-1.07802	-0.00557	-1.05886	-0.02473	6.65611	6.68816	6.67181	-1.71325	-1.71006	-1.68119	-1.7015	0.0176611	-1.71689	0.015387	-1.69721	-0.00429	6.09492	6.18361	6.29838	-2.27444	-2.18575	-2.07098	-2.17705	0.102008	-2.1665
0.2	8.37061	8.45741	8.3258	8.38461	9.36754	9.40498	9.36424	-0.51707	-0.50742	-0.47963	-0.50137	0.0194386	-0.5035	0.002132	-0.49145	-0.00992	7.26588	7.28784	7.32281	-1.11873	-1.09676	-1.0618	-1.09243	0.0287109	-1.07802	-0.01441	-1.05886	-0.03357	6.64156	6.67089	6.67959	-1.74305	-1.69143	-1.71372	-1.71607	0.0258899	-1.71689	0.000819	-1.69721	-0.01886	6.09478	6.21563	6.30598	-2.28983	-2.16898	-2.07863	-2.17914	0.105966	-2.1665
[truncated: 27 more columns]

## Sheet: Supplementary Fig 18a, b
Supplementary Fig 18a			WT									Supplementary Fig 18b			W331A
NADPH (μM)	Fluorescence (V)											NADPH (μM)	Fluorescence (V)
	control												control
	replicate-1	replicate-2	replicate-3	replicate-4	replicate-5	replicate-6	replicate-7	replicate-8	average				replicate-1	replicate-2	replicate-3	replicate-4	replicate-5	replicate-6	replicate-7	replicate-8	average
1000	3657	3936	4801	3334	3515	4249	3860	4588	3992.5			1000	3657	3936	4801	3334	3515	4249	3860	4588	3992.5
500	3486	2795	3800	4088	4061	4012	3993	4361	3824.5			500	3486	2795	3800	4088	4061	4012	3993	4361	3824.5
250	3757	4406	4236	4409	4145	4586	4503	4946	4373.5			250	3757	4406	4236	4409	4145	4586	4503	4946	4373.5
125	3906	4626	4674	4488	5472	5384	5609	6113	5034			125	3906	4626	4674	4488	5472	5384	5609	6113	5034
62.5	5146	6498	5981	5426	5346	5791	6034	5389	5701.38			62.5	5146	6498	5981	5426	5346	5791	6034	5389	5701.38
31.25	5700	6302	6734	5953	6628	6943	6019	6579	6357.25			31.25	5700	6302	6734	5953	6628	6943	6019	6579	6357.25
15.625	6599	6836	6856	6505	6256	6007	6847	6573	6559.88			15.625	6599	6836	6856	6505	6256	6007	6847	6573	6559.88
7.8125	8119	6258	6603	7868	7563	6523	6922	7618	7184.25			7.8125	8119	6258	6603	7868	7563	6523	6922	7618	7184.25
3.90625	7572	6236	6409	6648	7122	6252	6512	7263	6751.75			3.90625	7572	6236	6409	6648	7122	6252	6512	7263	6751.75
1.95312	7672	7843	7263	7656	8309	7613	8365	6658	7672.38			1.95312	7672	7843	7263	7656	8309	7613	8365	6658	7672.38
0.976563	6946	7562	6747	8286	7692	6993	7254	7033	7314.12			0.976563	6946	7562	6747	8286	7692	6993	7254	7033	7314.12
0.488281	7622	7996	7542	9026	8013	6806	7837	7274	7764.5			0.488281	7622	7996	7542	9026	8013	6806	7837	7274	7764.5
0.244141	7398	8396	7117	6932	8359	8296	7731	7720	7743.62			0.244141	7398	8396	7117	6932	8359	8296	7731	7720	7743.62
0.12207	7381	6426	7166	8577	8730	7399	7681	7616	7622			0.12207	7381	6426	7166	8577	8730	7399	7681	7616	7622
0.061035	7515	6363	7537	8312	7204	7933	7555	8103	7565.25			0.061035	7515	6363	7537	8312	7204	7933	7555	8103	7565.25
0	7617	7631	8166	7535	8623	6906	9176	8526	8022.5			0	7617	7631	8166	7535	8623	6906	9176	8526	8022.5
NADPH (μM)	Fluorescence (V)											NADPH (μM)	Fluorescence (V)
	experimental												experimental
	replicate-1	replicate-2	replicate-3	replicate-4	replicate-5	replicate-6	replicate-7	replicate-8					replicate-1	replicate-2	replicate-3	replicate-4	replicate-5	replicate-6	replicate-7	replicate-8
1000	6582	6107	6731	5807	6122	5774	5842	5299				1000	4921	5027	5352	5267	5615	5635	5640	4885
500	8177	6806	7277	7557	6655	6405	6920	6360				500	5320	6237	7170	7708	6375	7299	5627	5926
250	9653	7961	10124	8689	8639	8226	8716	8656				250	9768	8694	9689	10201	9375	10117	9067	7195
125	11219	10859	11273	11550	11664	11209	11382	11105				125	9863	10871	11663	11282	12732	11454	10510	11446
62.5	14765	16372	13132	13950	13777	14197	13448	13153				62.5	15533	12812	14396	14560	15689	13943	14457	12616
31.25	17813	16733	16905	16983	16308	16134	15145	14888				31.25	17400	17334	18654	17312	17090	17406	18886	18512
15.625	17556	21135	17834	19031	18581	16835	17101	20489				15.625	18977	20710	21089	21728	20127	20949	19626	20212
7.8125	22856	22624	21619	18492	18227	21654	19834	22725				7.8125	23399	25416	23457	25366	21175	19978	25281	20506
3.90625	26182	24698	21450	23660	19966	23225	20379	23594				3.90625	26953	26559	27431	22071	27040	22131	22029	23067
1.95312	25112	23622	23952	22219	23095	29900	24028	23218				1.95312	29887	30378	29690	26581	24797	26769	25698	25112
0.976563	26343	27595	25517	24559	27570	27614	26380	23420				0.976563	29881	28940	28403	28278	28816	28038	29355	29396
0.488281	35231	27736	25471	31550	28507	27051	27806	26112				0.488281	30098	29773	29229	28976	30109	29939	30182	29812
0.244141	32565	27803	32965	35811	34850	31866	27278	30544				0.244141	30024	29892	30373	30359	30212	30432	30108	30270
0.12207	35264	33615	35732	34191	35819	32648	34143	32536				0.12207	30306	30195	30300	30066	30202	30297	30088	30274
0.061035	33969	33511	35481	34918	32552	35612	34108	34931				0.061035	30176	30125	30108	30167	30050	30133	30194	30016
0	35151	40372	38359	36585	37862	37029	33977	30460				0	31231	27804	30295	28391	30569	34039	30320	33256
NADPH (μM)	Fluorescence (V)											NADPH (μM)	Fluorescence (V)
	Subtract control												Subtract control
	replicate-1	replicate-2	replicate-3	replicate-4	replicate-5	replicate-6	replicate-7	replicate-8					replicate-1	replicate-2	replicate-3	replicate-4	replicate-5	replicate-6	replicate-7	replicate-8
1000	2589.5	2114.5	2738.5	1814.5	2129.5	1781.5	1849.5	1306.5				1000	928.5	1034.5	1359.5	1274.5	1622.5	1642.5	1647.5	892.5
500	4352.5	2981.5	3452.5	3732.5	2830.5	2580.5	3095.5	2535.5				500	1495.5	2412.5	3345.5	3883.5	2550.5	3474.5	1802.5	2101.5
250	5279.5	3587.5	5750.5	4315.5	4265.5	3852.5	4342.5	4282.5				250	5394.5	4320.5	5315.5	5827.5	5001.5	5743.5	4693.5	2821.5
125	6185	5825	6239	6516	6630	6175	6348	6071				125	4829	5837	6629	6248	7698	6420	5476	6412
62.5	9063.62	10670.6	7430.62	8248.62	8075.62	8495.62	7746.62	7451.62				62.5	9831.62	7110.62	8694.62	8858.62	9987.62	8241.62	8755.62	6914.62
31.25	11455.8	10375.8	10547.8	10625.8	9950.75	9776.75	8787.75	8530.75				31.25	11042.8	10976.8	12296.8	10954.8	10732.8	11048.8	12528.8	12154.8
15.625	10996.1	14575.1	11274.1	12471.1	12021.1	10275.1	10541.1	13929.1				15.625	12417.1	14150.1	14529.1	15168.1	13567.1	14389.1	13066.1	13652.1
7.8125	15671.8	15439.8	14434.8	11307.8	11042.8	14469.8	12649.8	15540.8				7.8125	16214.8	18231.8	16272.8	18181.8	13990.8	12793.8	18096.8	13321.8
3.90625	19430.2	17946.2	14698.2	16908.2	13214.2	16473.2	13627.2	16842.2				3.90625	20201.2	19807.2	20679.2	15319.2	20288.2	15379.2	15277.2	16315.2
1.95312	17439.6	15949.6	16279.6	14546.6	15422.6	22227.6	16355.6	15545.6				1.95312	22214.6	22705.6	22017.6	18908.6	17124.6	19096.6	18025.6	17439.6
0.976563	19028.9	20280.9	18202.9	17244.9	20255.9	20299.9	19065.9	16105.9				0.976563	22566.9	21625.9	21088.9	20963.9	21501.9	20723.9	22040.9	22081.9
0.488281	27466.5	19971.5	17706.5	23785.5	20742.5	19286.5	20041.5	18347.5				0.488281	22333.5	22008.5	21464.5	21211.5	22344.5	22174.5	22417.5	22047.5
0.244141	24821.4	20059.4	25221.4	28067.4	27106.4	24122.4	19534.4	22800.4				0.244141	22280.4	22148.4	22629.4	22615.4	22468.4	22688.4	22364.4	22526.4
0.12207	27642	25993	28110	26569	28197	25026	26521	24914				0.12207	22684	22573	22678	22444	22580	22675	22466	22652
0.061035	26403.8	25945.8	27915.8	27352.8	24986.8	28046.8	26542.8	27365.8				0.061035	22610.8	22559.8	22542.8	22601.8	22484.8	22567.8	22628.8	22450.8
0	27128.5	32349.5	30336.5	28562.5	29839.5	29006.5	25954.5	22437.5				0	23208.5	19781.5	22272.5	20368.5	22546.5	26016.5	22297.5	25233.5
NADPH (μM)	Fluorescence quenching ratio (%)											NADPH (μM)	Fluorescence quenching ratio (%)
	replicate-1	replicate-2	replicate-3	replicate-4	replicate-5	replicate-6	replicate-7	replicate-8					replicate-1	replicate-2	replicate-3	replicate-4	replicate-5	replicate-6	replicate-7	replicate-8
1000	90.818	92.5023	90.2897	93.566	92.4491	93.683	93.4419	95.3673				1000	95.9125	95.4459	94.0151	94.3893	92.8573	92.7693	92.7473	96.071
500	84.5666	89.428	87.7579	86.7651	89.9634	90.8499	89.0238	91.0095				500	93.4164	89.3796	85.2723	82.9038	88.772	84.7044	92.0649	90.7487
250	81.2796	87.2792	79.6095	84.6978	84.8751	86.3396	84.6021	84.8148				250	76.252	80.9801	76.5998	74.3459	77.9821	74.7156	79.338	87.579
125	78.0688	79.3453	77.8774	76.8952	76.4909	78.1043	77.4909	78.4731				125	78.7415	74.304	70.8174	72.4947	66.1114	71.7375	75.8932	71.7727
62.5	67.8616	62.1634	73.652	70.7515	71.3649	69.8757	72.5315	73.5776				62.5	56.7187	68.6972	61.724	61.0021	56.0319	63.7183	61.4555	69.56
31.25	59.3795	63.209	62.5991	62.3225	64.716	65.333	68.8398	69.7511				31.25	51.387	51.6775	45.8666	51.7744	52.7517	51.3606	44.8452	46.4917
15.625	61.0092	48.3186	60.0235	55.7791	57.3747	63.5658	62.6226	50.6092				15.625	45.3366	37.7075	36.0391	33.226	40.274	36.6554	42.4796	39.8998
7.8125	44.4301	45.2528	48.8163	59.9043	60.8439	48.6922	55.1457	44.8946				7.8125	28.6185	19.7392	28.3632	19.9593	38.4091	43.6786	20.3335	41.3542
3.90625	31.103	36.365	47.882	40.0457	53.1441	41.5881	51.6796	40.2797				3.90625	11.0689	12.8034	8.96464	32.5607	10.6859	32.2966	32.7456	28.1761
1.95312	38.1615	43.4448	42.2747	48.4197	45.3135	21.1839	42.0052	44.8773				1.95312	2.20553	0.0440226	3.07277	16.7594	24.613	15.9318	20.6466	23.2263
0.976563	32.5262	28.0868	35.4551	38.852	28.1754	28.0194	32.395	42.8908				0.976563	0.654836	4.79736	7.16137	7.71165	5.34324	8.76819	2.97042	2.78993
0.488281	2.60754	29.1838	37.2152	15.6599	26.4499	31.6127	28.9356	34.9423				0.488281	1.68221	3.11295	5.50777	6.62154	1.63379	2.38217	1.31242	2.94126
0.244141	11.9868	28.8722	10.5684	0.476919	3.88449	14.4654	30.7338	19.153				0.244141	1.91608	2.49718	0.379695	0.441326	1.08846	0.119961	1.54629	0.833127
0.12207	1.98524	7.83237	0.325776	5.78995	0.0172861	11.2612	5.96015	11.6584				0.12207	0.139221	0.627872	0.165635	1.19576	0.597056	0.178842	1.09891	0.280094
0.061035	6.37591	7.99991	1.01456	3.01088	11.4004	0.550052	5.88303	2.96479				0.061035	0.461687	0.686202	0.76104	0.501307	1.01637	0.650984	0.382446	1.16605

## Sheet: Supplementary Fig 19
W331A
Time (s)	Fluorescence (V)				Fluorescence (V)
	control				25 μM NADPH			Subtract control
	replicate-1	replicate-2	replicate-3	average	replicate-1	replicate-2	replicate-3	Subtract-1	Subtract-2	Subtract-3	average	SD	double-fit	residues	mono-fit	residues
0.0005	6.91693	6.81804	6.78431	6.83976	6.75778	6.6173	6.73639	-0.1003	-0.24078	-0.12169	-0.15425	0.0756908	-0.14029	-0.01397	-0.15194	-0.00231
0.001	6.86382	6.80615	6.79402	6.82133	6.76334	6.53655	6.65709	-0.06523	-0.29202	-0.17148	-0.17624	0.11347	-0.17835	0.002105	-0.18859	0.012345
0.0015	6.85573	6.80816	6.8169	6.82693	6.79868	6.50069	6.62586	-0.05198	-0.34997	-0.2248	-0.20892	0.149629	-0.2153	0.006385	-0.22422	0.015296
0.002	6.84876	6.79225	6.83349	6.82483	6.80271	6.4658	6.58795	-0.04357	-0.38048	-0.25833	-0.22746	0.170563	-0.2512	0.023738	-0.25886	0.031401
0.0025	6.85189	6.76914	6.81856	6.8132	6.73294	6.41117	6.55207	-0.11603	-0.4378	-0.29691	-0.28358	0.161299	-0.28605	0.002473	-0.29254	0.008966
0.003	6.87064	6.83827	6.792	6.83364	6.69659	6.40948	6.51108	-0.13968	-0.42679	-0.32519	-0.29722	0.145584	-0.3199	0.022678	-0.3253	0.028077
0.0035	6.91707	6.8567	6.83843	6.87073	6.63324	6.35634	6.46261	-0.22203	-0.49894	-0.39267	-0.37121	0.139696	-0.35277	-0.01844	-0.35715	-0.01406
0.004	6.90089	6.86112	6.80795	6.85665	6.62602	6.31234	6.46878	-0.22933	-0.54301	-0.38657	-0.3863	0.15684	-0.3847	-0.0016	-0.38812	0.001816
0.0045	6.89048	6.7976	6.78095	6.82301	6.58062	6.30811	6.41737	-0.25517	-0.52768	-0.41842	-0.40042	0.137143	-0.4157	0.015276	-0.41823	0.017804
0.005	6.83854	6.80629	6.80209	6.81564	6.51976	6.31318	6.38251	-0.29773	-0.50431	-0.43498	-0.41234	0.105134	-0.44581	0.033468	-0.44751	0.035167
0.0055	6.89246	6.83844	6.79559	6.84216	6.50359	6.24115	6.29425	-0.34245	-0.60488	-0.55179	-0.49971	0.138751	-0.47505	-0.02466	-0.47597	-0.02373
0.006	6.91654	6.81795	6.87048	6.86832	6.49843	6.21499	6.34189	-0.37197	-0.6554	-0.5285	-0.51863	0.141973	-0.50344	-0.01518	-0.50366	-0.01497
0.0065	6.88887	6.80544	6.79143	6.82858	6.43723	6.1838	6.29924	-0.40057	-0.654	-0.53857	-0.53105	0.126882	-0.53102	-2.69e-05	-0.53057	-0.00047
0.007	6.89698	6.86691	6.81345	6.85911	6.3885	6.17872	6.25712	-0.47503	-0.68481	-0.60641	-0.58875	0.105999	-0.5578	-0.03095	-0.55674	-0.032
0.0075	6.84692	6.79808	6.83625	6.82708	6.35017	6.10651	6.24166	-0.49206	-0.73572	-0.60058	-0.60945	0.122072	-0.58381	-0.02564	-0.58219	-0.02726
0.008	6.85086	6.81285	6.82441	6.82937	6.33434	6.14589	6.21441	-0.49793	-0.68638	-0.61786	-0.60072	0.0953866	-0.60907	0.008346	-0.60694	0.006216
0.0085	6.88204	6.82002	6.7948	6.83229	6.32544	6.09935	6.21175	-0.50967	-0.73576	-0.62337	-0.62293	0.113046	-0.6336	0.010664	-0.631	0.008063
0.009	6.88856	6.82511	6.82436	6.84601	6.31192	6.13149	6.14265	-0.53168	-0.71211	-0.70095	-0.64824	0.101104	-0.65742	0.009177	-0.65439	0.006148
0.0095	6.86118	6.84696	6.82032	6.84282	6.27109	6.04324	6.15951	-0.58478	-0.81263	-0.69636	-0.69792	0.113933	-0.68056	-0.01736	-0.67714	-0.02078
0.01	6.89654	6.7931	6.8035	6.83105	6.25692	6.02721	6.13497	-0.58072	-0.81044	-0.70268	-0.69795	0.114933	-0.70303	0.005082	-0.69926	0.001314
0.0105	6.88721	6.80333	6.84088	6.84381	6.20536	6.02274	6.11012	-0.63224	-0.81486	-0.72748	-0.72486	0.0913382	-0.72485	-9.25e-06	-0.72077	-0.00409
0.011	6.86519	6.81012	6.8033	6.8262	6.18386	5.98466	6.06443	-0.64899	-0.84819	-0.76842	-0.7552	0.100256	-0.74604	-0.00916	-0.74168	-0.01352
0.0115	6.90398	6.82216	6.84924	6.85846	6.17964	5.97306	6.04109	-0.67546	-0.88205	-0.81401	-0.79051	0.105281	-0.76663	-0.02388	-0.76201	-0.02849
0.012	6.87866	6.82153	6.84382	6.848	6.15387	5.98811	6.05086	-0.6874	-0.85316	-0.79041	-0.77699	0.0836909	-0.78662	0.009624	-0.78179	0.004794
0.0125	6.8629	6.84706	6.79736	6.83577	6.14274	5.92827	6.01732	-0.7002	-0.91467	-0.82562	-0.8135	0.107748	-0.80603	-0.00747	-0.80101	-0.01249
0.013	6.90732	6.82068	6.80639	6.8448	6.07169	5.912	5.98172	-0.77849	-0.93818	-0.86847	-0.86171	0.0800591	-0.82488	-0.03683	-0.8197	-0.04201
0.0135	6.89997	6.81832	6.81347	6.84392	6.09124	5.94192	5.97622	-0.75405	-0.90338	-0.86907	-0.84217	0.0782158	-0.8432	0.001029	-0.83788	-0.00429
0.014	6.86292	6.80987	6.83821	6.837	6.06813	5.93062	5.97278	-0.77178	-0.90929	-0.86713	-0.8494	0.0704487	-0.86098	0.01158	-0.85555	0.006154
0.0145	6.91592	6.79813	6.81726	6.84377	6.0692	5.86108	5.95149	-0.78	-0.98813	-0.89772	-0.88862	0.104363	-0.87825	-0.01036	-0.87274	-0.01588
0.015	6.85866	6.80055	6.79392	6.81771	6.01775	5.85799	5.93063	-0.8247	-0.98446	-0.91182	-0.90699	0.0799893	-0.89503	-0.01196	-0.88945	-0.01754
0.0155	6.88137	6.82012	6.85119	6.85089	6.03733	5.84468	5.90925	-0.8138	-1.00644	-0.94188	-0.92071	0.0980499	-0.91132	-0.00939	-0.9057	-0.01501
0.016	6.86533	6.83304	6.8329	6.84376	6.00534	5.84416	5.92323	-0.84287	-1.00405	-0.92499	-0.92397	0.0805948	-0.92714	0.003173	-0.9215	-0.00248
0.0165	6.86775	6.80778	6.83387	6.83647	5.98767	5.81835	5.87697	-0.855	-1.02432	-0.9657	-0.94834	0.0859845	-0.94251	-0.00583	-0.93686	-0.01149
0.017	6.85888	6.81034	6.81376	6.82766	6.00355	5.80375	5.85449	-0.82802	-1.02782	-0.97708	-0.94431	0.103854	-0.95744	0.013133	-0.95179	0.007487
0.0175	6.85317	6.78905	6.81218	6.81813	5.92915	5.79606	5.86882	-0.89674	-1.02984	-0.95708	-0.96122	0.0666465	-0.97194	0.010717	-0.96632	0.005098
0.018	6.83064	6.81929	6.82218	6.82404	5.96648	5.77092	5.88204	-0.86705	-1.06261	-0.95149	-0.96038	0.0980829	-0.98602	0.025634	-0.98044	0.020057
0.0185	6.84763	6.84607	6.81332	6.83567	5.96464	5.78456	5.88073	-0.86813	-1.04821	-0.95205	-0.95613	0.0901093	-0.99969	0.043563	-0.99417	0.038042
0.019	6.895	6.83132	6.77445	6.83359	5.88771	5.76033	5.86155	-0.94671	-1.07408	-0.97287	-0.99789	0.0672693	-1.01298	0.015091	-1.00752	0.009639
0.0195	6.85269	6.81819	6.80618	6.82569	5.87404	5.73441	5.82534	-0.95237	-1.092	-1.00106	-1.01515	0.0708723	-1.02588	0.01073	-1.02051	0.00536
0.02	6.8661	6.80663	6.79293	6.82189	5.89287	5.72286	5.82441	-0.93351	-1.10352	-1.00197	-1.013	0.08554	-1.03841	0.025406	-1.03313	0.02013
0.0205	6.84876	6.83782	6.83207	6.83955	5.89549	5.73382	5.79792	-0.94224	-1.10391	-1.03981	-1.02866	0.0814104	-1.05058	0.021922	-1.0454	0.016749
0.021	6.85302	6.83631	6.80702	6.83212	5.87945	5.71753	5.72531	-0.95006	-1.11198	-1.10419	-1.05541	0.0913189	-1.0624	0.006988	-1.05734	0.00193
0.0215	6.87606	6.816	6.78182	6.82463	5.85805	5.6967	5.76054	-0.97401	-1.13536	-1.07153	-1.0603	0.0812591	-1.07388	0.013577	-1.06894	0.008643
0.022	6.87428	6.84481	6.80317	6.84075	5.82408	5.69189	5.76313	-1.02943	-1.16162	-1.09039	-1.09382	0.0661615	-1.08503	-0.00878	-1.08023	-0.01359
0.0225	6.82341	6.84629	6.80931	6.82634	5.84469	5.65927	5.73388	-0.99404	-1.17946	-1.10485	-1.09278	0.0932971	-1.09586	0.00308	-1.0912	-0.00158
0.023	6.87578	6.85214	6.81749	6.84847	5.79896	5.65382	5.70466	-1.04721	-1.19235	-1.14151	-1.12702	0.0736465	-1.10638	-0.02064	-1.10187	-0.02515
0.0235	6.82237	6.85328	6.81478	6.83014	5.78042	5.62033	5.73224	-1.05553	-1.21562	-1.10371	-1.12496	0.082132	-1.1166	-0.00835	-1.11224	-0.01271
0.024	6.82432	6.85827	6.83674	6.83978	5.75163	5.64067	5.70058	-1.08634	-1.19731	-1.1374	-1.14035	0.0555438	-1.12653	-0.01382	-1.12233	-0.01802
0.0245	6.86773	6.87176	6.83997	6.85982	5.75102	5.63406	5.68019	-1.09897	-1.21593	-1.1698	-1.16157	0.0589131	-1.13617	-0.0254	-1.13214	-0.02943
0.025	6.90223	6.84461	6.82509	6.85731	5.74064	5.57856	5.72833	-1.11575	-1.27783	-1.12806	-1.17388	0.0902335	-1.14554	-0.02835	-1.14168	-0.03221
0.0255	6.84506	6.8291	6.81359	6.82925	5.72924	5.61419	5.73161	-1.10891	-1.22396	-1.10654	-1.14647	0.0671188	-1.15463	0.008164	-1.15095	0.004478
0.026	6.89323	6.86822	6.7826	6.84802	5.74701	5.60644	5.68967	-1.09756	-1.23814	-1.15491	-1.16354	0.0706859	-1.16347	-6.56e-05	-1.15996	-0.00357
0.0265	6.85948	6.8495	6.80655	6.83851	5.69828	5.55508	5.65426	-1.14358	-1.28677	-1.18759	-1.20598	0.073345	-1.17205	-0.03393	-1.16873	-0.03725
0.027	6.84254	6.86897	6.80734	6.83962	5.70977	5.55667	5.70241	-1.12741	-1.28051	-1.13477	-1.1809	0.0863461	-1.18039	-0.00051	-1.17726	-0.00364
0.0275	6.87827	6.85413	6.77187	6.83476	5.72216	5.6024	5.68282	-1.12811	-1.24787	-1.16745	-1.18114	0.061043	-1.18849	0.007347	-1.18555	0.004402
0.028	6.85315	6.85671	6.83573	6.84853	5.67909	5.55156	5.67663	-1.1609	-1.28843	-1.16336	-1.20423	0.0729297	-1.19636	-0.00787	-1.19361	-0.01062
0.0285	6.80826	6.82937	6.79772	6.81178	5.69055	5.55539	5.66484	-1.13705	-1.27221	-1.16276	-1.19067	0.0717734	-1.204	0.013327	-1.20144	0.010768
0.029	6.83172	6.83925	6.79976	6.82358	5.71078	5.53156	5.68513	-1.11886	-1.29807	-1.1445	-1.18715	0.096917	-1.21143	0.02428	-1.20906	0.021917
0.0295	6.85252	6.83321	6.81959	6.83511	5.67215	5.53287	5.64874	-1.17188	-1.31116	-1.1953	-1.22611	0.0745776	-1.21864	-0.00748	-1.21647	-0.00964
0.03	6.87167	6.82249	6.82432	6.83949	5.69868	5.51152	5.6415	-1.14065	-1.32782	-1.19783	-1.2221	0.0959162	-1.22564	0.00354	-1.22368	0.001574
0.0305	6.87313	6.80901	6.81679	6.83298	5.68728	5.49613	5.62511	-1.1642	-1.35535	-1.22637	-1.24864	0.0975015	-1.23245	-0.01619	-1.23068	-0.01796
0.031	6.8565	6.8353	6.81712	6.83631	5.67051	5.53261	5.63646	-1.17568	-1.31357	-1.20973	-1.23299	0.0718283	-1.23906	0.006066	-1.23749	0.004499
0.0315	6.86653	6.84081	6.81606	6.84113	5.6526	5.51921	5.60119	-1.19066	-1.32405	-1.24207	-1.25226	0.0672763	-1.24548	-0.00678	-1.24412	-0.00814
0.032	6.86072	6.80079	6.84058	6.83403	5.62353	5.52456	5.5864	-1.20483	-1.3038	-1.24196	-1.2502	0.0499965	-1.25172	0.001528	-1.25056	0.000361
0.0325	6.85509	6.8311	6.81128	6.83249	5.6597	5.50744	5.60863	-1.17766	-1.32992	-1.22873	-1.24544	0.0774927	-1.25779	0.01235	-1.25682	0.011382
0.033	6.86704	6.82775	6.78865	6.82781	5.63174	5.50989	5.62616	-1.19412	-1.31597	-1.19971	-1.2366	0.0687932	-1.26368	0.027074	-1.26291	0.026306
0.0335	6.85232	6.82175	6.80798	6.82735	5.65817	5.50915	5.59167	-1.17375	-1.32277	-1.24024	-1.24559	0.0746537	-1.2694	0.023812	-1.26883	0.023243
0.034	6.85561	6.84481	6.783	6.82781	5.62323	5.47218	5.58458	-1.19907	-1.35011	-1.23772	-1.2623	0.0784627	-1.27496	0.012657	-1.27459	0.012287
0.0345	6.88901	6.81117	6.8444	6.84819	5.6022	5.47043	5.57144	-1.24171	-1.37349	-1.27247	-1.29589	0.068941	-1.28036	-0.01554	-1.28018	-0.01571
0.035	6.83621	6.8206	6.80553	6.82078	5.61195	5.49864	5.56039	-1.22383	-1.33714	-1.27539	-1.27878	0.0567313	-1.2856	0.006819	-1.28563	0.006841
0.0355	6.90578	6.84062	6.79834	6.84825	5.57722	5.48933	5.58697	-1.26185	-1.34973	-1.2521	-1.28789	0.0537736	-1.2907	0.002811	-1.29092	0.003027
0.036	6.87168	6.82983	6.73902	6.81351	5.59605	5.45022	5.57937	-1.22874	-1.37457	-1.24542	-1.28291	0.0798168	-1.29565	0.012746	-1.29606	0.013155
0.0365	6.852	6.87457	6.78713	6.8379	5.61785	5.45671	5.56193	-1.21774	-1.37888	-1.27365	-1.29009	0.0818183	-1.30047	0.010379	-1.30107	0.010979
0.037	6.85616	6.84648	6.84159	6.84808	5.60892	5.39923	5.55296	-1.22994	-1.43963	-1.2859	-1.31849	0.108577	-1.30514	-0.01335	-1.30593	-0.01256
0.0375	6.87744	6.8541	6.80487	6.84547	5.58181	5.476	5.60396	-1.26446	-1.37027	-1.24231	-1.29235	0.0683863	-1.30969	0.01734	-1.31066	0.018317
0.038	6.86449	6.83389	6.81006	6.83615	5.56132	5.45359	5.57586	-1.27841	-1.38614	-1.26388	-1.30947	0.0667887	-1.3141	0.004626	-1.31526	0.005788
0.0385	6.82792	6.8521	6.80998	6.83	5.53605	5.44705	5.55427	-1.29354	-1.38254	-1.27533	-1.31714	0.0573681	-1.31839	0.001253	-1.31974	0.002598
0.039	6.87101	6.8364	6.76824	6.82522	5.51826	5.43634	5.54035	-1.30714	-1.38907	-1.28505	-1.32709	0.0548037	-1.32256	-0.00453	-1.32408	-0.003
0.0395	6.84942	6.86268	6.81792	6.84334	5.51231	5.41885	5.55974	-1.33188	-1.42534	-1.28445	-1.34722	0.0716872	-1.32661	-0.02061	-1.32831	-0.01891
0.04	6.89558	6.85475	6.83138	6.86057	5.57489	5.4231	5.53792	-1.28919	-1.44099	-1.32616	-1.35212	0.079158	-1.33054	-0.02157	-1.33243	-0.01969
0.0405	6.8843	6.83745	6.80949	6.84375	5.54076	5.41587	5.57643	-1.30683	-1.43173	-1.27117	-1.33658	0.0843121	-1.33437	-0.00221	-1.33642	-0.00015
0.041	6.84619	6.85199	6.80108	6.83309	5.54097	5.45149	5.58931	-1.29896	-1.38844	-1.25062	-1.31267	0.0699259	-1.33809	0.025414	-1.34031	0.02764
0.0415	6.86884	6.86228	6.79294	6.84135	5.52805	5.3874	5.57248	-1.31743	-1.45808	-1.273	-1.34951	0.0966187	-1.3417	-0.00781	-1.34409	-0.00541
0.042	6.87536	6.83234	6.81444	6.84071	5.54353	5.41658	5.55614	-1.29608	-1.42303	-1.28347	-1.33419	0.0771927	-1.34521	0.011014	-1.34777	0.013573
0.0425	6.89369	6.86825	6.81458	6.85884	5.54858	5.3944	5.53926	-1.30559	-1.45976	-1.31491	-1.36009	0.0864453	-1.34862	-0.01147	-1.35134	-0.00874
0.043	6.86574	6.88017	6.77749	6.84113	5.53169	5.38509	5.5237	-1.30917	-1.45577	-1.31716	-1.3607	0.0824299	-1.35193	-0.00877	-1.35482	-0.00589
0.0435	6.87602	6.86771	6.81534	6.85302	5.55674	5.39093	5.5421	-1.29275	-1.45856	-1.30739	-1.3529	0.0917966	-1.35515	0.002253	-1.35819	0.005293
0.044	6.83951	6.88757	6.80613	6.8444	5.5011	5.39132	5.52393	-1.3343	-1.44408	-1.31146	-1.36328	0.0709006	-1.35829	-0.005	-1.36148	-0.0018
0.0445	6.84975	6.87845	6.852	6.86007	5.51074	5.40228	5.51574	-1.33448	-1.44293	-1.32948	-1.36896	0.0641058	-1.36133	-0.00763	-1.36467	-0.00429
0.045	6.88658	6.85013	6.81932	6.85201	5.52868	5.37815	5.51172	-1.31647	-1.467	-1.33342	-1.3723	0.0824522	-1.36429	-0.00801	-1.36778	-0.00451
0.0455	6.87307	6.90504	6.79338	6.85716	5.50541	5.37363	5.53212	-1.336	-1.46778	-1.3093	-1.37103	0.0848477	-1.36716	-0.00387	-1.3708	-0.00023
0.046	6.90424	6.82569	6.84646	6.8588	5.51203	5.40829	5.52849	-1.33846	-1.44219	-1.32199	-1.36755	0.0651654	-1.36996	0.002411	-1.37374	0.006193
0.0465	6.85899	6.81921	6.83418	6.83746	5.4587	5.40085	5.51304	-1.3859	-1.44375	-1.33156	-1.38707	0.0561042	-1.37267	-0.0144	-1.37659	-0.01048
0.047	6.8771	6.8247	6.79272	6.83151	5.49529	5.3926	5.49808	-1.33492	-1.43761	-1.33213	-1.36822	0.0601097	-1.37531	0.007096	-1.37937	0.011153
0.0475	6.89761	6.82243	6.80713	6.84239	5.51823	5.39615	5.4626	-1.32455	-1.44663	-1.38018	-1.38379	0.0611199	-1.37788	-0.00591	-1.38207	-0.00172
0.048	6.85529	6.79475	6.80395	6.818	5.50159	5.37581	5.44923	-1.32951	-1.45529	-1.38187	-1.38889	0.0631832	-1.38038	-0.00851	-1.3847	-0.00419
0.0485	6.88648	6.79618	6.76902	6.81723	5.52357	5.41337	5.4387	-1.30861	-1.41881	-1.39348	-1.37363	0.0577185	-1.3828	0.009167	-1.38725	0.013614
0.049	6.8874	6.82064	6.78682	6.83162	5.49222	5.3557	5.46498	-1.35858	-1.49509	-1.38582	-1.41316	0.072246	-1.38516	-0.028	-1.38973	-0.02343
0.0495	6.8767	6.823	6.81805	6.83925	5.47549	5.35884	5.47752	-1.38225	-1.4989	-1.38023	-1.42046	0.0679385	-1.38745	-0.03301	-1.39214	-0.02832
0.05	6.88252	6.80765	6.79944	6.82987	5.51685	5.39916	5.47806	-1.33161	-1.44931	-1.37041	-1.38378	0.0599777	-1.38968	0.005905	-1.39449	0.010715
0.0505	6.87644	6.79871	6.76603	6.81373	5.49872	5.39914	5.47864	-1.32304	-1.42262	-1.34312	-1.36293	0.0526619	-1.39185	0.02892	-1.39677	0.033844
0.051	6.88826	6.7933	6.75593	6.8125	5.47069	5.37571	5.44104	-1.3605	-1.45548	-1.39015	-1.40204	0.0485941	-1.39396	-0.00809	-1.39899	-0.00305
0.0515	6.8765	6.85452	6.78617	6.83906	5.51478	5.39194	5.45525	-1.32526	-1.44811	-1.38479	-1.38605	0.0614347	-1.396	0.00995	-1.40115	0.015094
0.052	6.86808	6.82752	6.76747	6.82102	5.45919	5.38105	5.44391	-1.38747	-1.46561	-1.40275	-1.41861	0.041414	-1.398	-0.02062	-1.40325	-0.01537
0.0525	6.87678	6.87178	6.79991	6.84949	5.45963	5.36039	5.44306	-1.38869	-1.48793	-1.40526	-1.42729	0.0531624	-1.39993	-0.02736	-1.40529	-0.022
0.053	6.85037	6.8522	6.79842	6.83366	5.45341	5.36028	5.44648	-1.38339	-1.47651	-1.39032	-1.41674	0.0518782	-1.40182	-0.01492	-1.40727	-0.00947
0.0535	6.84513	6.85048	6.82014	6.83858	5.47054	5.35687	5.42927	-1.36331	-1.47698	-1.40458	-1.41496	0.0575411	-1.40365	-0.01131	-1.4092	-0.00576
0.054	6.89943	6.79837	6.79987	6.83256	5.44331	5.39149	5.43138	-1.40427	-1.45609	-1.4162	-1.42552	0.0271381	-1.40543	-0.02009	-1.41107	-0.01445
0.0545	6.85255	6.85169	6.80183	6.83536	5.48189	5.34846	5.44926	-1.34834	-1.48177	-1.38097	-1.40369	0.0695568	-1.40717	0.003472	-1.4129	0.009203
0.055	6.83145	6.83584	6.73919	6.80216	5.4588	5.38874	5.40806	-1.3608	-1.43086	-1.41154	-1.40106	0.0361852	-1.40885	0.007787	-1.41467	0.013605
0.0555	6.86158	6.8002	6.77409	6.81196	5.47995	5.40722	5.43812	-1.33467	-1.40739	-1.37649	-1.37285	0.0364964	-1.41049	0.037638	-1.41639	0.04354
0.056	6.83691	6.82811	6.75196	6.80566	5.4886	5.36139	5.44557	-1.33131	-1.45852	-1.37434	-1.38806	0.0647048	-1.41209	0.024029	-1.41807	0.030013
0.0565	6.89905	6.83912	6.7647	6.83429	5.4556	5.36268	5.44168	-1.37468	-1.46761	-1.38861	-1.4103	0.0501182	-1.41364	0.003334	-1.4197	0.009396
0.057	6.83732	6.84754	6.79827	6.82771	5.45127	5.37153	5.44778	-1.39318	-1.47292	-1.39667	-1.42092	0.0450642	-1.41515	-0.00578	-1.42128	0.00036
0.0575	6.86232	6.81363	6.78939	6.82178	5.46431	5.35151	5.45776	-1.37215	-1.48494	-1.3787	-1.41193	0.0633133	-1.41661	0.00468	-1.42282	0.010891
0.058	6.86132	6.81269	6.79708	6.8237	5.45511	5.40356	5.45319	-1.38092	-1.43247	-1.38284	-1.39875	0.0292239	-1.41804	0.019297	-1.42432	0.025577
0.0585	6.88953	6.84088	6.75743	6.82928	5.44636	5.33702	5.44438	-1.38923	-1.49857	-1.39121	-1.42634	0.0625637	-1.41943	-0.00691	-1.42578	-0.00056
0.059	6.87943	6.81598	6.8066	6.834	5.44082	5.33932	5.42645	-1.39631	-1.49781	-1.41068	-1.43493	0.0549248	-1.42078	-0.01415	-1.4272	-0.00773
0.0595	6.89253	6.79631	6.82595	6.83826	5.4593	5.32999	5.42655	-1.37846	-1.50777	-1.41121	-1.43248	0.0672278	-1.4221	-0.01038	-1.42857	-0.00391
0.06	6.86782	6.86759	6.80158	6.84566	5.42524	5.36354	5.45099	-1.41036	-1.47206	-1.38461	-1.42234	0.0449397	-1.42338	0.001038	-1.42991	0.007571
0.0605	6.87303	6.85325	6.79614	6.84081	5.47889	5.36865	5.41542	-1.35633	-1.46657	-1.41981	-1.41424	0.0553309	-1.42463	0.010388	-1.43121	0.016977
0.061	6.88078	6.85153	6.78122	6.83784	5.45697	5.38093	5.45294	-1.38333	-1.45937	-1.38736	-1.41002	0.0427858	-1.42584	0.015819	-1.43248	0.022462
0.0615	6.88914	6.83518	6.76448	6.8296	5.40433	5.3522	5.46452	-1.44449	-1.49662	-1.38431	-1.44181	0.0562031	-1.42702	-0.01479	-1.43371	-0.0081
0.062	6.84628	6.82827	6.80101	6.82519	5.43124	5.31997	5.43375	-1.39711	-1.50838	-1.39461	-1.43337	0.0649755	-1.42817	-0.0052	-1.43491	0.001542
0.0625	6.86225	6.84067	6.76428	6.8224	5.44555	5.35189	5.4525	-1.38313	-1.4768	-1.37618	-1.41204	0.0561942	-1.42929	0.017247	-1.43607	0.024035
0.063	6.85473	6.80981	6.79592	6.82015	5.39758	5.35755	5.46072	-1.4391	-1.47914	-1.37597	-1.4314	0.0520139	-1.43037	-0.00103	-1.43721	0.005802
0.0635	6.86504	6.85367	6.81309	6.84393	5.45334	5.35701	5.45274	-1.39351	-1.48985	-1.39412	-1.42582	0.0554467	-1.43143	0.005609	-1.43831	0.012482
0.064	6.8654	6.84649	6.78911	6.83367	5.44114	5.33767	5.44271	-1.39564	-1.49911	-1.39407	-1.42961	0.0601968	-1.43247	0.002859	-1.43938	0.00977
0.0645	6.84791	6.8369	6.75294	6.81258	5.4198	5.37557	5.43849	-1.40759	-1.45183	-1.38891	-1.41611	0.0323137	-1.43347	0.017361	-1.44042	0.024308
0.065	6.87266	6.83074	6.82254	6.84198	5.44824	5.36565	5.43031	-1.39751	-1.4801	-1.41544	-1.43102	0.0434425	-1.43445	0.003428	-1.44143	0.010409
0.0655	6.8351	6.85503	6.79757	6.82923	5.45302	5.36125	5.43115	-1.38585	-1.47762	-1.40772	-1.42373	0.0479341	-1.4354	0.011668	-1.44241	0.018679
0.066	6.87754	6.82999	6.8182	6.84191	5.4342	5.34336	5.41635	-1.39708	-1.48792	-1.41494	-1.43331	0.0481265	-1.43633	0.003017	-1.44337	0.010057
0.0665	6.91167	6.81122	6.80836	6.84375	5.43226	5.38696	5.43025	-1.40764	-1.45293	-1.40965	-1.4234	0.0255877	-1.43723	0.013827	-1.4443	0.020895
0.067	6.87912	6.84617	6.80152	6.84227	5.40557	5.33597	5.44273	-1.43272	-1.50233	-1.39556	-1.44354	0.0542006	-1.43811	-0.00542	-1.4452	0.001668
0.0675	6.87773	6.80251	6.82753	6.83592	5.41472	5.38594	5.42524	-1.42135	-1.45013	-1.41084	-1.42744	0.0203407	-1.43897	0.011528	-1.44608	0.018642
0.068	6.90737	6.85291	6.78617	6.84882	5.42077	5.37266	5.40194	-1.42519	-1.4733	-1.44402	-1.4475	0.0242434	-1.4398	-0.0077	-1.44694	-0.00056
0.0685	6.86482	6.86244	6.78795	6.8384	5.42641	5.35995	5.42339	-1.41824	-1.48469	-1.42126	-1.44139	0.0375235	-1.44062	-0.00078	-1.44777	0.006374
0.069	6.89484	6.81128	6.79636	6.83416	5.4475	5.36915	5.41341	-1.39247	-1.47082	-1.42655	-1.42995	0.0392853	-1.44141	0.011463	-1.44858	0.018631
0.0695	6.88966	6.80971	6.76118	6.82018	5.43077	5.35379	5.43182	-1.38928	-1.46627	-1.38823	-1.41459	0.0447564	-1.44218	0.027591	-1.44936	0.034772
0.07	6.89798	6.84933	6.80755	6.85162	5.42258	5.34019	5.44816	-1.42688	-1.50927	-1.40131	-1.44582	0.056417	-1.44294	-0.00288	-1.45013	0.004308
0.0705	6.9013	6.86031	6.81591	6.85917	5.44465	5.32506	5.39916	-1.41039	-1.52997	-1.45587	-1.46541	0.0603581	-1.44367	-0.02174	-1.45087	-0.01454
0.071	6.88438	6.82909	6.79301	6.83549	5.43946	5.36833	5.42882	-1.3982	-1.46933	-1.40883	-1.42545	0.0383682	-1.44438	0.018933	-1.45159	0.026143
0.0715	6.91226	6.83343	6.78396	6.84322	5.45318	5.34152	5.40937	-1.3857	-1.49736	-1.4295	-1.43752	0.0562604	-1.44508	0.007562	-1.4523	0.014777
0.072	6.87467	6.86622	6.79161	6.84417	5.43205	5.32938	5.44496	-1.41657	-1.51924	-1.40365	-1.44649	0.0633365	-1.44576	-0.00073	-1.45298	0.00649
0.0725	6.89698	6.82827	6.77162	6.83229	5.42874	5.36849	5.41188	-1.41538	-1.47563	-1.43224	-1.44108	0.0310833	-1.44642	0.005341	-1.45364	0.012561
0.073	6.87017	6.85169	6.76862	6.83016	5.465	5.33121	5.38135	-1.36071	-1.49451	-1.44437	-1.4332	0.0675962	-1.44707	0.013874	-1.45429	0.021094
0.0735	6.88597	6.8186	6.81726	6.84061	5.40966	5.35363	5.42063	-1.44407	-1.5001	-1.4331	-1.45909	0.0359368	-1.4477	-0.01139	-1.45492	-0.00417
0.074	6.87897	6.83067	6.79997	6.83654	5.39982	5.33961	5.40539	-1.44193	-1.50214	-1.43636	-1.46014	0.0364767	-1.44831	-0.01183	-1.45553	-0.00461
0.0745	6.87477	6.8213	6.83831	6.84479	5.40564	5.34641	5.41769	-1.44399	-1.50322	-1.43194	-1.45971	0.0381537	-1.44891	-0.0108	-1.45612	-0.00359
0.075	6.87234	6.84261	6.82781	6.84759	5.42209	5.32977	5.38658	-1.42472	-1.51704	-1.46023	-1.46733	0.0465677	-1.4495	-0.01783	-1.4567	-0.01063
0.0755	6.88662	6.80914	6.75972	6.81849	5.43506	5.32369	5.42664	-1.40002	-1.51139	-1.40844	-1.43995	0.0620119	-1.45007	0.010119	-1.45726	0.017311
0.076	6.87629	6.82821	6.76878	6.82443	5.43844	5.3523	5.42185	-1.3889	-1.47504	-1.40549	-1.42314	0.0457029	-1.45063	0.027482	-1.45781	0.034664
0.0765	6.89466	6.83547	6.78961	6.83991	5.41672	5.32523	5.43983	-1.42683	-1.51832	-1.40372	-1.44962	0.0606048	-1.45117	0.00155	-1.45834	0.008719
0.077	6.87635	6.83243	6.80944	6.83941	5.42568	5.33975	5.44926	-1.41569	-1.50162	-1.39211	-1.43647	0.0576374	-1.4517	0.015226	-1.45886	0.022382
0.0775	6.87327	6.84594	6.79091	6.83671	5.39234	5.36384	5.42014	-1.4532	-1.48171	-1.42541	-1.45344	0.0281508	-1.45222	-0.00122	-1.45936	0.005919
0.078	6.86884	6.83399	6.84577	6.84953	5.40076	5.29414	5.44666	-1.45169	-1.55831	-1.40579	-1.47193	0.0782485	-1.45272	-0.01921	-1.45985	-0.01209
0.0785	6.8868	6.82012	6.83865	6.84852	5.43046	5.33891	5.4141	-1.4299	-1.52144	-1.44626	-1.46587	0.0488181	-1.45322	-0.01265	-1.46032	-0.00555
0.079	6.87439	6.826	6.8272	6.84253	5.41862	5.35713	5.39944	-1.42693	-1.48842	-1.44611	-1.45382	0.0314617	-1.4537	-0.00012	-1.46078	0.006963
0.0795	6.87268	6.83467	6.81117	6.83951	5.40487	5.33046	5.46493	-1.44249	-1.51689	-1.38243	-1.44727	0.0673573	-1.45417	0.006898	-1.46123	0.01396
0.08	6.88347	6.78431	6.78303	6.81694	5.38659	5.34308	5.42979	-1.45039	-1.4939	-1.4072	-1.4505	0.0433501	-1.45463	0.004128	-1.46167	0.011166
0.0805	6.91055	6.84893	6.76601	6.84183	5.41578	5.31693	5.41541	-1.4336	-1.53245	-1.43397	-1.46667	0.0569646	-1.45508	-0.01159	-1.46209	-0.00458
0.081	6.86002	6.84831	6.79456	6.8343	5.4009	5.35953	5.39412	-1.44811	-1.48948	-1.45489	-1.46416	0.0221883	-1.45551	-0.00864	-1.4625	-0.00166
0.0815	6.87058	6.84403	6.8007	6.83844	5.42482	5.34106	5.40346	-1.41841	-1.50217	-1.43977	-1.45345	0.0435235	-1.45594	0.002495	-1.4629	0.009456
0.082	6.91304	6.8575	6.80557	6.8587	5.40504	5.32083	5.39926	-1.45021	-1.53442	-1.456	-1.48021	0.0470364	-1.45636	-0.02385	-1.46329	-0.01692
0.0825	6.88111	6.85777	6.79355	6.84414	5.41202	5.32573	5.40627	-1.43361	-1.5199	-1.43935	-1.46429	0.048248	-1.45677	-0.00751	-1.46367	-0.00061
0.083	6.8844	6.84227	6.77615	6.83427	5.39297	5.32632	5.40148	-1.44621	-1.51285	-1.4377	-1.46559	0.0411518	-1.45717	-0.00842	-1.46404	-0.00155
0.0835	6.87093	6.85609	6.80907	6.84536	5.4165	5.33721	5.4007	-1.42147	-1.50077	-1.43727	-1.45317	0.041973	-1.45756	0.004395	-1.4644	0.011232
0.084	6.86793	6.84496	6.77333	6.82874	5.43439	5.28769	5.40528	-1.40662	-1.55332	-1.43573	-1.46522	0.0776699	-1.45794	-0.00728	-1.46475	-0.00047
0.0845	6.90538	6.85308	6.808	6.85549	5.4267	5.33434	5.3983	-1.42686	-1.51922	-1.45526	-1.46711	0.0473072	-1.45832	-0.00879	-1.46509	-0.00202
0.085	6.87543	6.80645	6.77025	6.81738	5.42245	5.32067	5.40441	-1.41219	-1.51397	-1.43023	-1.45213	0.0543093	-1.45868	0.006554	-1.46542	0.013286
0.0855	6.87897	6.787	6.80853	6.82483	5.40839	5.3367	5.42572	-1.43558	-1.50727	-1.41825	-1.4537	0.0471952	-1.45904	0.00534	-1.46574	0.012035
0.086	6.85428	6.79887	6.78716	6.81344	5.39589	5.33729	5.42962	-1.43588	-1.49449	-1.40215	-1.44417	0.0467253	-1.45939	0.015221	-1.46605	0.021877
0.0865	6.89571	6.84959	6.83352	6.85961	5.43262	5.31305	5.42672	-1.41765	-1.53722	-1.42355	-1.45947	0.0673952	-1.45974	0.000264	-1.46635	0.006881
0.087	6.87878	6.83283	6.82781	6.84647	5.41613	5.29452	5.39882	-1.43124	-1.55285	-1.44855	-1.47755	0.0657864	-1.46007	-0.01748	-1.46665	-0.0109
0.0875	6.89624	6.82206	6.80466	6.84099	5.42099	5.34559	5.42922	-1.42713	-1.50254	-1.4189	-1.44953	0.0460978	-1.4604	0.010874	-1.46693	0.017407
0.088	6.88626	6.85023	6.84083	6.85911	5.42084	5.32924	5.41082	-1.41909	-1.51069	-1.42912	-1.45297	0.0502408	-1.46072	0.007753	-1.46721	0.014243
0.0885	6.88954	6.81684	6.82872	6.84503	5.41065	5.31148	5.39663	-1.43617	-1.53534	-1.45019	-1.4739	0.0536684	-1.46104	-0.01286	-1.46748	-0.00642
0.089	6.89742	6.80313	6.84203	6.84753	5.38174	5.31796	5.43819	-1.46933	-1.53311	-1.41288	-1.47178	0.0601522	-1.46134	-0.01043	-1.46775	-0.00403
0.0895	6.87963	6.85112	6.82574	6.85216	5.41542	5.3286	5.39623	-1.42859	-1.51541	-1.44778	-1.46393	0.0456066	-1.46165	-0.00228	-1.468	0.004073
0.09	6.88946	6.81849	6.84589	6.85128	5.42875	5.34947	5.40155	-1.4217	-1.50098	-1.44889	-1.45719	0.0402864	-1.46194	0.004754	-1.46825	0.011061
0.0905	6.87281	6.84787	6.79039	6.83702	5.40934	5.3302	5.39992	-1.43262	-1.51176	-1.44204	-1.46214	0.0432295	-1.46223	9.26e-05	-1.46849	0.006352
0.091	6.91737	6.85907	6.81227	6.8629	5.41092	5.31932	5.42269	-1.43537	-1.52698	-1.4236	-1.46199	0.0565956	-1.46252	0.000533	-1.46873	0.006743
0.0915	6.88466	6.82566	6.78754	6.83262	5.38358	5.33667	5.37901	-1.45935	-1.50626	-1.46391	-1.47651	0.0258678	-1.4628	-0.01371	-1.46896	-0.00755
0.092	6.88482	6.84676	6.79143	6.841	5.3922	5.33198	5.42703	-1.46901	-1.52923	-1.43418	-1.47747	0.0480869	-1.46307	-0.0144	-1.46918	-0.00829
0.0925	6.86406	6.77454	6.81118	6.81659	5.4131	5.33181	5.40919	-1.42451	-1.5058	-1.42842	-1.45291	0.0458458	-1.46334	0.01043	-1.4694	0.016487
0.093	6.93131	6.86796	6.75567	6.85165	5.3765	5.32048	5.37946	-1.47908	-1.53511	-1.47613	-1.49677	0.0332333	-1.4636	-0.03317	-1.46961	-0.02717
0.0935	6.90424	6.86842	6.78747	6.85338	5.39192	5.30622	5.42566	-1.45095	-1.53665	-1.41722	-1.46827	0.0615707	-1.46386	-0.00441	-1.46981	0.001537
0.094	6.89979	6.81457	6.78293	6.83243	5.3946	5.30664	5.40488	-1.44476	-1.53272	-1.43448	-1.47065	0.0539965	-1.46411	-0.00654	-1.47001	-0.00064
0.0945	6.90173	6.82637	6.832	6.85337	5.3856	5.32138	5.40248	-1.4721	-1.53632	-1.45522	-1.48788	0.0427909	-1.46436	-0.02352	-1.4702	-0.01768
0.095	6.87698	6.82642	6.75408	6.81916	5.38881	5.32678	5.40823	-1.45198	-1.51401	-1.43256	-1.46619	0.0425421	-1.46461	-0.00158	-1.47039	0.004205
0.0955	6.90512	6.83502	6.76539	6.83518	5.40123	5.30869	5.38192	-1.43477	-1.5273	-1.45407	-1.47205	0.0488141	-1.46485	-0.0072	-1.47057	-0.00147
0.096	6.93841	6.82024	6.80154	6.8534	5.37793	5.29695	5.41172	-1.47198	-1.55296	-1.43819	-1.48771	0.0589798	-1.46508	-0.02263	-1.47075	-0.01696
0.0965	6.8675	6.84327	6.79566	6.83548	5.39626	5.35476	5.40055	-1.44449	-1.48599	-1.4402	-1.4569	0.0252896	-1.46531	0.008417	-1.47092	0.01403
0.097	6.88165	6.82841	6.82289	6.84432	5.39431	5.31324	5.42225	-1.45225	-1.53332	-1.42431	-1.46996	0.0566218	-1.46554	-0.00442	-1.47109	0.001132
0.0975	6.87019	6.85993	6.82524	6.85179	5.40796	5.2828	5.43221	-1.44563	-1.57079	-1.42138	-1.47927	0.0801836	-1.46576	-0.0135	-1.47126	-0.00801
0.098	6.87076	6.81533	6.81757	6.83455	5.37234	5.34406	5.39483	-1.47002	-1.4983	-1.44753	-1.47195	0.02544	-1.46598	-0.00597	-1.47142	-0.00054
0.0985	6.88681	6.83229	6.83351	6.85087	5.41677	5.29393	5.39255	-1.44196	-1.5648	-1.46618	-1.49098	0.0650669	-1.4662	-0.02478	-1.47157	-0.01941
0.099	6.87463	6.85756	6.80023	6.84414	5.39699	5.3435	5.38972	-1.46279	-1.51627	-1.47006	-1.48304	0.0290067	-1.46641	-0.01663	-1.47172	-0.01132
0.0995	6.86558	6.83113	6.80996	6.83556	5.43755	5.34682	5.42996	-1.40312	-1.49385	-1.41071	-1.43589	0.0503352	-1.46662	0.030727	-1.47187	0.035975
0.1	6.87844	6.79833	6.85278	6.84318	5.41438	5.31496	5.42916	-1.43508	-1.53451	-1.42031	-1.4633	0.0621103	-1.46682	0.003521	-1.47201	0.008707
0.1005	6.89827	6.79404	6.81285	6.83505	5.39324	5.34568	5.41221	-1.44404	-1.49159	-1.42506	-1.45356	0.0342722	-1.46703	0.013461	-1.47215	0.018582
0.101	6.88702	6.81465	6.77748	6.82638	5.4372	5.3189	5.3815	-1.40214	-1.52044	-1.45784	-1.46014	0.0591835	-1.46722	0.007085	-1.47228	0.012142
0.1015	6.90251	6.85355	6.79301	6.84969	5.37778	5.32034	5.40813	-1.46174	-1.51918	-1.43139	-1.47077	0.0445862	-1.46742	-0.00335	-1.47241	0.001641
0.102	6.87023	6.82904	6.79821	6.83249	5.39178	5.33986	5.42813	-1.45642	-1.50834	-1.42006	-1.46161	0.044368	-1.46761	0.006006	-1.47254	0.010933
0.1025	6.91859	6.85591	6.77719	6.85056	5.38955	5.33648	5.40657	-1.46211	-1.51518	-1.44509	-1.47413	0.0365575	-1.4678	-0.00633	-1.47266	-0.00147
0.103	6.87683	6.80729	6.83439	6.8395	5.3912	5.30265	5.41196	-1.45869	-1.54725	-1.43793	-1.48129	0.0580585	-1.46799	-0.0133	-1.47278	-0.00851
0.1035	6.86369	6.85088	6.8188	6.84446	5.37922	5.32905	5.3803	-1.47293	-1.52311	-1.47185	-1.4893	0.0292882	-1.46817	-0.02113	-1.4729	-0.0164
0.104	6.87255	6.82358	6.79276	6.82963	5.38904	5.32185	5.41888	-1.45066	-1.51784	-1.42081	-1.4631	0.0496974	-1.46835	0.005249	-1.47301	0.009909
0.1045	6.86386	6.87397	6.78613	6.84132	5.38412	5.30525	5.41647	-1.46056	-1.53942	-1.4282	-1.47606	0.0572072	-1.46853	-0.00753	-1.47312	-0.00294
0.105	6.87334	6.83325	6.80751	6.83803	5.42356	5.34348	5.42954	-1.41464	-1.49472	-1.40866	-1.43934	0.0480536	-1.46871	0.029368	-1.47323	0.03389
0.1055	6.85967	6.87081	6.82329	6.85126	5.37673	5.33666	5.4077	-1.47055	-1.51063	-1.43959	-1.47359	0.0356174	-1.46888	-0.00471	-1.47333	-0.00026
0.106	6.86339	6.84993	6.80571	6.83968	5.38378	5.29676	5.44157	-1.46859	-1.55561	-1.41079	-1.47833	0.0728996	-1.46905	-0.00928	-1.47344	-0.00489
0.1065	6.88135	6.82618	6.79856	6.83536	5.41075	5.33906	5.41901	-1.43093	-1.50263	-1.42268	-1.45208	0.0439715	-1.46922	0.017142	-1.47353	0.021455
0.107	6.88898	6.82897	6.81464	6.8442	5.42048	5.34493	5.39997	-1.42371	-1.49926	-1.44423	-1.45574	0.0390666	-1.46939	0.013653	-1.47363	0.017895
0.1075	6.848	6.83201	6.79082	6.82361	5.38256	5.32584	5.3753	-1.45012	-1.50684	-1.45738	-1.47145	0.0308657	-1.46955	-0.00189	-1.47372	0.002278
0.108	6.89882	6.8305	6.80381	6.84438	5.42819	5.33045	5.40934	-1.41586	-1.5136	-1.43471	-1.45472	0.0518525	-1.46972	0.014992	-1.47381	0.019091
0.1085	6.88185	6.8334	6.80813	6.84113	5.4066	5.31238	5.44008	-1.44391	-1.53813	-1.41043	-1.46416	0.0662138	-1.46988	0.00572	-1.4739	0.009747
0.109	6.89044	6.82852	6.8043	6.84109	5.39154	5.29727	5.4501	-1.45398	-1.54826	-1.39542	-1.46589	0.0771125	-1.47003	0.004146	-1.47399	0.008101
0.1095	6.91326	6.83297	6.80583	6.85069	5.3723	5.34848	5.46809	-1.47777	-1.50158	-1.38198	-1.45378	0.0633072	-1.47019	0.016415	-1.47407	0.020297
0.11	6.89525	6.86044	6.8147	6.8568	5.40559	5.31177	5.42574	-1.45799	-1.55181	-1.43784	-1.48254	0.060824	-1.47034	-0.0122	-1.47415	-0.00839
0.1105	6.88689	6.83575	6.8455	6.85605	5.3965	5.318	5.43847	-1.46018	-1.53868	-1.41821	-1.47235	0.0611511	-1.4705	-0.00186	-1.47423	0.001877
0.111	6.86584	6.82014	6.82922	6.8384	5.40274	5.33378	5.39289	-1.45219	-1.52115	-1.46204	-1.47846	0.0372972	-1.47065	-0.00781	-1.47431	-0.00415
0.1115	6.82888	6.83014	6.78233	6.81378	5.38495	5.31607	5.40277	-1.44929	-1.51817	-1.43147	-1.46631	0.0457874	-1.4708	0.004486	-1.47438	0.008073
0.112	6.86329	6.81687	6.79087	6.82368	5.39341	5.31657	5.40759	-1.44616	-1.523	-1.43198	-1.46705	0.0489729	-1.47094	0.003897	-1.47446	0.007409
0.1125	6.90867	6.84163	6.85035	6.86688	5.36348	5.31637	5.43798	-1.49554	-1.54264	-1.42103	-1.4864	0.0613177	-1.47109	-0.01531	-1.47453	-0.01188
0.113	6.84381	6.84414	6.80723	6.83173	5.40781	5.29836	5.39864	-1.43432	-1.54377	-1.44349	-1.47386	0.0607172	-1.47123	-0.00263	-1.4746	0.000735
0.1135	6.89713	6.84206	6.82492	6.8547	5.41147	5.29106	5.39633	-1.43642	-1.55684	-1.45156	-1.48161	0.0655923	-1.47138	-0.01023	-1.47466	-0.00694
0.114	6.82264	6.84563	6.79003	6.81943	5.39772	5.31442	5.41308	-1.44434	-1.52764	-1.42898	-1.46698	0.0530858	-1.47152	0.004533	-1.47473	0.007742
0.1145	6.88383	6.8319	6.7789	6.83154	5.39724	5.28721	5.46485	-1.43985	-1.54988	-1.37224	-1.45399	0.0896602	-1.47166	0.017667	-1.47479	0.0208
0.115	6.85827	6.836	6.79541	6.82989	5.39671	5.32644	5.41855	-1.4404	-1.51067	-1.41856	-1.45655	0.0481302	-1.4718	0.015249	-1.47485	0.018305
0.1155	6.89009	6.82425	6.78532	6.83322	5.41903	5.29616	5.38021	-1.42395	-1.54683	-1.46278	-1.47785	0.0628114	-1.47193	-0.00592	-1.47491	-0.00294
0.116	6.90466	6.83805	6.78407	6.84226	5.39847	5.31686	5.37371	-1.44508	-1.52669	-1.46984	-1.48053	0.0418433	-1.47207	-0.00847	-1.47497	-0.00557
0.1165	6.86421	6.83449	6.81624	6.83831	5.38819	5.31569	5.4059	-1.46304	-1.53554	-1.44533	-1.4813	0.0477977	-1.4722	-0.0091	-1.47502	-0.00628
0.117	6.88372	6.83465	6.80379	6.84072	5.41773	5.35618	5.38471	-1.43677	-1.49832	-1.46979	-1.4683	0.0308023	-1.47233	0.004039	-1.47508	0.006784
0.1175	6.92996	6.7888	6.75705	6.82527	5.39043	5.32072	5.41385	-1.4484	-1.5181	-1.42498	-1.46383	0.0484388	-1.47247	0.00864	-1.47513	0.011307
0.118	6.87392	6.81796	6.80015	6.83068	5.42279	5.31058	5.41726	-1.41408	-1.52629	-1.41961	-1.45333	0.0632486	-1.4726	0.019268	-1.47518	0.021857
0.1185	6.89179	6.81691	6.81044	6.83971	5.39691	5.29057	5.43301	-1.44365	-1.54998	-1.40754	-1.46706	0.0740486	-1.47273	0.005668	-1.47523	0.008178
0.119	6.86961	6.86844	6.81308	6.85038	5.40364	5.33005	5.40228	-1.44243	-1.51602	-1.44379	-1.46742	0.0421001	-1.47285	0.005438	-1.47528	0.007868
0.1195	6.88437	6.82881	6.79469	6.83596	5.40266	5.31498	5.39796	-1.44185	-1.52953	-1.44655	-1.47264	0.0493213	-1.47298	0.00034	-1.47533	0.002691
0.12	6.91309	6.81916	6.7782	6.83682	5.42284	5.31159	5.42668	-1.4231	-1.53436	-1.41927	-1.45891	0.0653697	-1.47311	0.014198	-1.47538	0.016469
0.1205	6.91385	6.84188	6.79762	6.85112	5.38971	5.33089	5.41456	-1.46781	-1.52663	-1.44296	-1.47913	0.0429689	-1.47323	-0.0059	-1.47542	-0.00371
0.121	6.89507	6.8398	6.83432	6.8564	5.41612	5.32727	5.40213	-1.43429	-1.52314	-1.44828	-1.46857	0.0477739	-1.47336	0.004783	-1.47547	0.006894
0.1215	6.88935	6.85868	6.78194	6.84332	5.38935	5.31977	5.40591	-1.45907	-1.52865	-1.4425	-1.47674	0.0457124	-1.47348	-0.00326	-1.47551	-0.00123
0.122	6.90391	6.82296	6.82426	6.85038	5.39643	5.3253	5.43103	-1.45732	-1.52846	-1.42273	-1.4695	0.0539076	-1.4736	0.004097	-1.47555	0.006047
0.1225	6.8754	6.81583	6.82372	6.83832	5.40292	5.30681	5.4177	-1.44348	-1.53959	-1.4287	-1.47059	0.060211	-1.47372	0.003134	-1.47559	0.005004
0.123	6.89258	6.8264	6.80972	6.8429	5.39736	5.32731	5.44791	-1.45253	-1.52257	-1.40197	-1.45902	0.0605616	-1.47384	0.014816	-1.47563	0.016605
0.1235	6.86196	6.79054	6.80963	6.82071	5.37757	5.2925	5.40579	-1.45872	-1.54379	-1.43049	-1.47767	0.0589784	-1.47396	-0.00371	-1.47567	-0.002
0.124	6.88346	6.82411	6.8109	6.83949	5.39333	5.30213	5.41858	-1.45605	-1.54726	-1.4308	-1.47804	0.0612641	-1.47408	-0.00396	-1.4757	-0.00233
0.1245	6.90186	6.84681	6.83585	6.86151	5.35647	5.31373	5.4335	-1.50008	-1.54282	-1.42305	-1.48865	0.0606976	-1.4742	-0.01445	-1.47574	-0.01291
0.125	6.87217	6.82578	6.79808	6.83201	5.39054	5.29699	5.39336	-1.44845	-1.542	-1.44563	-1.4787	0.0548433	-1.47431	-0.00438	-1.47578	-0.00292
0.1255	6.87202	6.85012	6.81538	6.84584	5.40402	5.3171	5.45514	-1.44727	-1.5342	-1.39615	-1.45921	0.0697948	-1.47443	0.015222	-1.47581	0.016602
0.126	6.83655	6.81801	6.79959	6.81805	5.35675	5.29817	5.42529	-1.47388	-1.53246	-1.40534	-1.47056	0.063625	-1.47454	0.003986	-1.47584	0.005284
0.1265	6.89118	6.84325	6.79638	6.8436	5.39726	5.35933	5.42774	-1.4482	-1.48613	-1.41773	-1.45069	0.0342677	-1.47466	0.023971	-1.47587	0.025187
[truncated: 147 more rows]

[truncated: 7 more sheets: Supplementary Fig 20, Supplementary Fig 27a-f, Supplementary Fig 28a-j, Supplementary Fig 29a-d, Supplementary Fig 36b, Supplementary Fig 37a-d, Supplementary Fig 38a-d]
